# Supplementary material for: Accurately adjusted phenothiazine conformations: reversible conformation transformation at room temperature and self-recoverable stimuli-responsive phosphorescence
Source: Light Sci Appl. 2025 Feb 26;14:99. doi: 10.1038/s41377-024-01716-7 (PMC11862005; doi:10.1038/s41377-024-01716-7)
Supplement: Supplementary file 5 — Crystal informations [file 41377_2024_1716_MOESM5_ESM.zip]

Archive with 23 entries (22 files):
- cif/
- cif/HH-MPT checkcif (1).pdf
- cif/HH-MPT.cif
- cif/IH-HPT checkcif.pdf
- cif/IH-HPT.cif
- cif/IH-MPT checkcif.pdf
- cif/IH-MPT.cif
- cif/II-MPT checkcif.pdf
- cif/II-MPT.cif
- cif/IM-HPT checkcif.pdf
- cif/IM-HPT.cif
- cif/IM-IPT checkcif.pdf
- cif/IM-IPT.cif
- cif/IM-MPT checkcif.pdf
- cif/IM-MPT.cif
- cif/MH-HPT checkcif.pdf
- cif/MH-HPT.cif
- cif/MH-MPT .cif
- cif/MH-MPT checkcif.pdf
- cif/MM-IPT checkcif.pdf
- cif/MM-IPT.cif
- cif/MM-MPT checkcif (1).pdf
- cif/MM-MPT.cif
