# Supplementary material for: Accurately adjusted phenothiazine conformations: reversible conformation transformation at room temperature and self-recoverable stimuli-responsive phosphorescence
Source: Light Sci Appl. 2025 Feb 26;14:99. doi: 10.1038/s41377-024-01716-7 (PMC11862005; doi:10.1038/s41377-024-01716-7)
Supplement: Supplementary file 5 — Crystal informations [file 41377_2024_1716_MOESM5_ESM.zip › cif/HH-MPT.cif]

data_T
_audit_creation_date               2021-09-10
_audit_creation_method
;
Olex2 1.2
(compiled 2018.05.29 svn.r3508 for OlexSys, GUI svn.r5506)
;
_audit_contact_author_address      ?
_audit_contact_author_email        ?
_audit_contact_author_name         ''
_audit_contact_author_phone        ?
_publ_contact_author_id_orcid      ?
_publ_section_references
;
Bourhis, L.J., Dolomanov, O.V., Gildea, R.J., Howard, J.A.K., Puschmann, H.
 (2015). Acta Cryst. A71, 59-75.

Dolomanov, O.V., Bourhis, L.J., Gildea, R.J, Howard, J.A.K. & Puschmann, H.
 (2009), J. Appl. Cryst. 42, 339-341.
;
_chemical_name_systematic          ?
_chemical_formula_moiety           'C6.5 H5.5 N0.5 S0.5'
_chemical_formula_sum              'C6.5 H5.5 N0.5 S0.5'
_chemical_formula_weight           106.65
_chemical_absolute_configuration   unk
loop_
  _atom_type_symbol
  _atom_type_scat_dispersion_real
  _atom_type_scat_dispersion_imag
  _atom_type_scat_Cromer_Mann_a1
  _atom_type_scat_Cromer_Mann_a2
  _atom_type_scat_Cromer_Mann_a3
  _atom_type_scat_Cromer_Mann_a4
  _atom_type_scat_Cromer_Mann_b1
  _atom_type_scat_Cromer_Mann_b2
  _atom_type_scat_Cromer_Mann_b3
  _atom_type_scat_Cromer_Mann_b4
  _atom_type_scat_Cromer_Mann_c
  _atom_type_scat_source
  _atom_type_scat_dispersion_source
 H 0.00000 0.00000 0.49300 0.32291 0.14019 0.04081 10.51090 26.12570 3.14236
 57.79970 0.0030380000826
 'International Tables Volume C Table 6.1.1.4 (pp. 500-502)'
 'Henke, Gullikson and Davis, At. Data and Nucl. Data Tables, 1993, 54, 2'
 C 0.00347 0.00161 2.31000 1.02000 1.58860 0.86500 20.84390 10.20750 0.56870
 51.65120 0.215599998832
 'International Tables Volume C Table 6.1.1.4 (pp. 500-502)'
 'Henke, Gullikson and Davis, At. Data and Nucl. Data Tables, 1993, 54, 2'
 S 0.12424 0.12443 6.90530 5.20340 1.43790 1.58630 1.46790 22.21510 0.25360
 56.17200 0.866900026798
 'International Tables Volume C Table 6.1.1.4 (pp. 500-502)'
 'Henke, Gullikson and Davis, At. Data and Nucl. Data Tables, 1993, 54, 2'
 N 0.00653 0.00323 12.21260 3.13220 2.01250 1.16630 0.00570 9.89330 28.99750
 0.58260 -11.5290002823
 'International Tables Volume C Table 6.1.1.4 (pp. 500-502)'
 'Henke, Gullikson and Davis, At. Data and Nucl. Data Tables, 1993, 54, 2'

_space_group_crystal_system        'orthorhombic'
_space_group_IT_number             36
_space_group_name_H-M_alt          'C m c 21'
_space_group_name_Hall             ' C 2c -2'
loop_
  _space_group_symop_id
  _space_group_symop_operation_xyz
 1 x,y,z
 2 -x,-y,z+1/2
 3 -x,y,z
 4 x,-y,z+1/2
 5 x+1/2,y+1/2,z
 6 -x+1/2,-y+1/2,z+1/2
 7 -x+1/2,y+1/2,z
 8 x+1/2,-y+1/2,z+1/2

_symmetry_Int_Tables_number        36
_cell_length_a                     11.317(2)
_cell_length_b                     14.653(3)
_cell_length_c                     6.6724(13)
_cell_angle_alpha                  90
_cell_angle_beta                   90
_cell_angle_gamma                  90
_cell_volume                       1106.5(4)
_cell_formula_units_Z              8
_cell_measurement_reflns_used      4288
_cell_measurement_temperature      296.15
_cell_measurement_theta_max        31.44
_cell_measurement_theta_min        2.27
_exptl_absorpt_coefficient_mu      0.256
_exptl_absorpt_correction_T_max    0.7463
_exptl_absorpt_correction_T_min    0.6183
_exptl_absorpt_correction_type     none
_exptl_absorpt_process_details    
 'SADABS-2008/1 (Bruker,2008) was used for absorption correction. wR2(int) was 0.1287 before and 0.0487 after correction. The Ratio of minimum to maximum transmission is 0.8285. The \l/2 correction factor is 0.0015.'
_exptl_crystal_colour              'clear light colourless'
_exptl_crystal_colour_lustre       clear
_exptl_crystal_colour_modifier     light
_exptl_crystal_colour_primary      colourless
_exptl_crystal_density_diffrn      1.2804
_exptl_crystal_density_meas        .
_exptl_crystal_description         needle
_exptl_crystal_F_000               448.6377
_exptl_crystal_preparation         ?
_exptl_crystal_size_max            0.1
_exptl_crystal_size_mid            0.1
_exptl_crystal_size_min            0.1
_diffrn_reflns_av_R_equivalents    0.0275
_diffrn_reflns_av_unetI/netI       0.0264
_diffrn_reflns_limit_h_max         16
_diffrn_reflns_limit_h_min         -16
_diffrn_reflns_limit_k_max         21
_diffrn_reflns_limit_k_min         -19
_diffrn_reflns_limit_l_max         9
_diffrn_reflns_limit_l_min         -9
_diffrn_reflns_number              5763
_diffrn_reflns_theta_full          25.0241
_diffrn_reflns_theta_max           25.02
_diffrn_reflns_theta_min           2.27
_diffrn_ambient_temperature        296.15
_diffrn_measured_fraction_theta_full  0.9922
_diffrn_measured_fraction_theta_max  0.9922
_diffrn_measurement_device_type    'Bruker APEX-II CCD'
_diffrn_measurement_method         '\f and \w scans'
_diffrn_radiation_monochromator    'graphite'
_diffrn_radiation_type             'Mo K\a'
_diffrn_radiation_wavelength       0.71073
_diffrn_standards_number           0
_reflns_Friedel_coverage           0.983
_reflns_limit_h_max                13
_reflns_limit_h_min                -13
_reflns_limit_k_max                17
_reflns_limit_k_min                -17
_reflns_limit_l_max                7
_reflns_limit_l_min                -7
_reflns_number_gt                  1006
_reflns_number_total               1020
_reflns_threshold_expression       I>=2u(I)
_computing_cell_refinement         'SAINT v7.68A (Bruker, 2009)'
_computing_data_reduction          'SAINT v7.68A (Bruker, 2009)'
_computing_molecular_graphics      'Olex2 (Dolomanov et al., 2009)'
_computing_publication_material    'Olex2 (Dolomanov et al., 2009)'
_computing_structure_refinement    'olex2.refine (Bourhis et al., 2015)'
_computing_structure_solution      'olex2.solve (Bourhis et al., 2015)'
_refine_diff_density_max           0.2401
_refine_diff_density_min           -0.3048
_refine_diff_density_rms           0.1038
_refine_ls_abs_structure_details  
 'Flack, H. D. (1983). Acta Cryst. A39, 876-881.'
_refine_ls_abs_structure_Flack     0.04(9)
_refine_ls_d_res_high              0.8401
_refine_ls_d_res_low               8.9567
_refine_ls_goodness_of_fit_ref     1.0246
_refine_ls_hydrogen_treatment      mixed
_refine_ls_matrix_type             full
_refine_ls_number_constraints      1
_refine_ls_number_parameters       95
_refine_ls_number_reflns           1020
_refine_ls_number_restraints       3
_refine_ls_R_factor_all            0.0403
_refine_ls_R_factor_gt             0.0399
_refine_ls_restrained_S_all        1.0235
_refine_ls_shift/su_max            0.0000
_refine_ls_shift/su_mean           0.0000
_refine_ls_structure_factor_coef   Fsqd
_refine_ls_weighting_details      
 'w=1/[\s^2^(Fo^2^)+(0.0845P)^2^+0.1089P] where P=(Fo^2^+2Fc^2^)/3'
_refine_ls_weighting_scheme        calc
_refine_ls_wR_factor_gt            0.0957
_refine_ls_wR_factor_ref           0.0978
_olex2_refinement_description
;
1. Fixed Uiso
 At 1.5 times of:
  All C(H) groups
2. Restrained distances
 C13-H13a
 0.96 with sigma of 0.02
 H13a-H13a_$1
 1.567673 with sigma of 0.04
;
_atom_sites_solution_primary       iterative
loop_
  _atom_site_label
  _atom_site_type_symbol
  _atom_site_fract_x
  _atom_site_fract_y
  _atom_site_fract_z
  _atom_site_U_iso_or_equiv
  _atom_site_adp_type
  _atom_site_occupancy
  _atom_site_site_symmetry_order
  _atom_site_refinement_flags_posn
  _atom_site_refinement_flags_adp
  _atom_site_refinement_flags_occupancy
 S1 S 0.0 0.75670(4) -0.10706(10) 0.0557(3) Uani 1.000000 2 S T P
 N1 N 0.0 0.63245(14) 0.2452(3) 0.0449(5) Uani 1.000000 2 S T P
 C7 C 0.11776(14) 0.68493(11) -0.0358(3) 0.0439(4) Uani 1.000000 1 . . .
 C8 C 0.22149(18) 0.68546(15) -0.1450(3) 0.0574(5) Uani 1.000000 1 . . .
 C9 C 0.31813(17) 0.63655(16) -0.0807(5) 0.0691(6) Uani 1.000000 1 . . .
 C10 C 0.30856(17) 0.58437(16) 0.0916(4) 0.0673(6) Uani 1.000000 1 . . .
 C11 C 0.20402(17) 0.58017(14) 0.1977(3) 0.0543(5) Uani 1.000000 1 . . .
 C12 C 0.10682(15) 0.63166(10) 0.1378(2) 0.0415(4) Uani 1.000000 1 . . .
 C13 C 0.0 0.5924(3) 0.4455(5) 0.0707(9) Uani 1.000000 2 DS T P
 H13a H 0.0705(14) 0.610(3) 0.515(5) 0.1061(13) Uiso 1.000000 1 DR . .
 H11 H 0.1963(19) 0.5455(16) 0.305(4) 0.054(6) Uiso 1.000000 1 . . .
 H10 H 0.369(2) 0.548(2) 0.120(4) 0.073(7) Uiso 1.000000 1 . . .
 H9 H 0.393(3) 0.636(2) -0.164(6) 0.101(11) Uiso 1.000000 1 . . .
 H13b H 0.0 0.515(3) 0.429(7) 0.074(10) Uiso 1.000000 2 S T P
 H8 H 0.230(3) 0.723(2) -0.259(5) 0.073(7) Uiso 1.000000 1 . . .

loop_
  _atom_site_aniso_label
  _atom_site_aniso_U_11
  _atom_site_aniso_U_22
  _atom_site_aniso_U_33
  _atom_site_aniso_U_12
  _atom_site_aniso_U_13
  _atom_site_aniso_U_23
 S1 0.0593(4) 0.0466(4) 0.0613(4) -0.000000 -0.000000 0.0199(3)
 N1 0.0544(12) 0.0463(11) 0.0341(10) -0.000000 -0.000000 0.0035(8)
 C7 0.0437(9) 0.0392(8) 0.0487(9) -0.0088(6) -0.0045(7) 0.0021(6)
 C8 0.0512(9) 0.0595(10) 0.0614(11) -0.0205(8) 0.0045(8) -0.0003(9)
 C9 0.0389(9) 0.0765(13) 0.0921(17) -0.0145(8) 0.0050(10) -0.0129(13)
 C10 0.0418(9) 0.0660(12) 0.0940(17) 0.0010(8) -0.0164(10) -0.0085(12)
 C11 0.0511(10) 0.0499(10) 0.0618(12) -0.0029(7) -0.0166(9) 0.0035(8)
 C12 0.0443(8) 0.0365(8) 0.0436(8) -0.0056(6) -0.0091(7) -0.0017(6)
 C13 0.080(2) 0.089(2) 0.0434(15) -0.000000 -0.000000 0.0160(15)

loop_
  _geom_bond_atom_site_label_1
  _geom_bond_atom_site_label_2
  _geom_bond_distance
  _geom_bond_site_symmetry_2
  _geom_bond_publ_flag
 S1 C7 1.7631(17) 3 ?
 S1 C7 1.7631(17) . ?
 N1 C12 1.406(2) . ?
 N1 C12 1.406(2) 3 ?
 N1 C13 1.459(4) . ?
 C7 C8 1.382(3) . ?
 C7 C12 1.402(2) . ?
 C8 C9 1.376(3) . ?
 C9 C10 1.385(4) . ?
 C10 C11 1.380(3) . ?
 C11 C12 1.393(3) . ?

loop_
  _geom_angle_atom_site_label_1
  _geom_angle_atom_site_label_2
  _geom_angle_atom_site_label_3
  _geom_angle
  _geom_angle_site_symmetry_1
  _geom_angle_site_symmetry_3
  _geom_angle_publ_flag
 C7 S1 C7 98.20(11) . 3 ?
 C12 N1 C12 118.64(17) . 3 ?
 C13 N1 C12 117.63(10) . . ?
 C13 N1 C12 117.63(10) . 3 ?
 C8 C7 S1 119.76(14) . 3 ?
 C12 C7 S1 119.22(13) . 3 ?
 C12 C7 C8 120.92(17) . . ?
 C9 C8 C7 120.5(2) . . ?
 C10 C9 C8 118.9(2) . . ?
 C11 C10 C9 121.18(19) . . ?
 C12 C11 C10 120.4(2) . . ?
 C7 C12 N1 119.52(15) . 3 ?
 C11 C12 N1 122.49(17) . 3 ?
 C11 C12 C7 117.98(17) . . ?

loop_
  _refln_index_h
  _refln_index_k
  _refln_index_l
  _refln_F_squared_meas
  _refln_F_squared_sigma
 2 0 0 38.22 1.31
 2 0 0 36.33 1.33
 -2 0 0 37.36 1.34
 4 0 0 191.59 6.98
 4 0 0 203.52 6.84
 -4 0 0 196.29 6.65
 6 0 0 221.9 7.89
 -6 0 0 226.73 7.56
 8 0 0 39.25 1.38
 8 0 0 38.86 1.41
 -8 0 0 40.28 1.35
 -10 0 0 208.9 7.14
 10 0 0 215.53 7.36
 10 0 0 214.32 7.47
 -12 0 0 -0.05 0.06
 12 0 0 -0.06 0.06
 -14 0 0 -0.06 0.07
 14 0 0 -0.09 0.08
 -16 0 0 4.81 0.25
 16 0 0 4.75 0.27
 1 1 0 290.29 10.08
 -1 -1 0 297.82 9.67
 1 1 0 245.93 9.86
 -1 1 0 291.04 9.9
 3 1 0 91.89 3.36
 3 1 0 89.84 3.21
 -3 -1 0 92.18 3.07
 5 -1 0 2.12 0.1
 -5 -1 0 2.55 0.1
 5 1 0 2.43 0.1
 5 -1 0 2.19 0.1
 -5 1 0 2.54 0.1
 7 1 0 0.15 0.04
 7 -1 0 0.24 0.04
 7 -1 0 0.32 0.04
 7 1 0 0.25 0.04
 9 -1 0 70.8 2.53
 -9 -1 0 70.28 2.42
 9 1 0 72.32 2.48
 9 1 0 70.56 2.53
 9 -1 0 72.37 2.48
 -9 1 0 71.65 2.42
 -11 -1 0 4.21 0.2
 11 -1 0 4.02 0.21
 11 1 0 4.34 0.21
 11 1 0 4.51 0.19
 -11 1 0 4.3 0.2
 -13 -1 0 0.56 0.09
 13 1 0 0.66 0.1
 13 -1 0 0.64 0.1
 -13 1 0 0.64 0.09
 15 1 0 0.12 0.09
 15 -1 0 -0.04 0.09
 -15 -1 0 0 0.08
 -15 1 0 -0.05 0.08
 0 -2 0 320.34 11.64
 0 2 0 327.2 11.04
 -2 -2 0 244.28 7.66
 -2 2 0 212.27 7.66
 2 2 0 226.66 7.9
 2 -2 0 195.26 8
 2 2 0 245.51 8.01
 -2 2 0 243.48 7.89
 4 2 0 69.77 2.45
 4 2 0 68.72 2.41
 -4 -2 0 70.71 2.34
 -6 2 0 6.89 0.25
 6 -2 0 6.8 0.26
 6 2 0 6.76 0.26
 6 2 0 6.93 0.26
 -6 -2 0 6.85 0.25
 -8 -2 0 103.27 3.5
 -8 2 0 105.67 3.5
 8 -2 0 102.21 3.66
 8 2 0 103.33 3.6
 8 -2 0 103.94 3.6
 8 2 0 105.33 3.66
 -10 2 0 10.7 0.39
 10 -2 0 10.42 0.39
 10 -2 0 10.31 0.41
 10 2 0 9.53 0.39
 -10 -2 0 9.94 0.39
 10 2 0 10.02 0.41
 12 -2 0 2.41 0.17
 -12 2 0 2.51 0.16
 -12 -2 0 2.79 0.16
 12 2 0 2.97 0.18
 -14 2 0 1.02 0.12
 14 2 0 1.46 0.15
 14 -2 0 1.15 0.13
 -14 -2 0 1.42 0.14
 16 -2 0 0.23 0.1
 -16 -2 0 0.17 0.09
 -16 2 0 0.17 0.09
 -1 3 0 287.76 9.55
 -1 3 0 264.59 9.26
 1 3 0 303.4 9.68
 1 -3 0 248.85 9.68
 -3 -3 0 1.75 0.08
 3 3 0 1.88 0.08
 3 3 0 1.72 0.08
 -3 3 0 1.68 0.08
 5 3 0 86.58 2.95
 -5 -3 0 84.53 2.86
 5 3 0 84.25 2.99
 -7 -3 0 0.33 0.04
 7 -3 0 0.3 0.04
 7 3 0 0.37 0.05
 7 -3 0 0.36 0.05
 9 -3 0 75.48 2.64
 9 3 0 73.06 2.64
 -9 -3 0 72.83 2.52
 9 -3 0 74.5 2.59
 9 3 0 75.62 2.6
 -9 3 0 76.07 2.52
 11 3 0 7.25 0.3
 11 3 0 7.36 0.31
 11 -3 0 7.1 0.31
 -11 3 0 7.18 0.3
 -11 -3 0 7.08 0.29
 -13 3 0 -0.11 0.07
 13 3 0 -0.02 0.07
 13 -3 0 -0.18 0.08
 -13 -3 0 -0.05 0.07
 -15 -3 0 0.46 0.1
 15 -3 0 0.4 0.11
 -15 3 0 0.25 0.1
 15 3 0 0.47 0.1
 0 -4 0 501.55 18.25
 0 4 0 533.88 17.46
 0 4 0 499.48 18.24
 2 -4 0 180.23 6.62
 -2 4 0 192.4 6.97
 2 4 0 195.02 6.62
 -2 4 0 186.01 6.34
 4 -4 0 137.29 4.93
 -4 4 0 137.7 4.69
 -4 -4 0 140.29 4.7
 4 4 0 138.54 4.91
 -4 4 0 140.16 4.84
 4 4 0 142.37 4.87
 -6 -4 0 4.28 0.17
 6 4 0 4.08 0.17
 6 4 0 4.3 0.17
 -6 4 0 3.67 0.16
 8 4 0 28.67 1.04
 8 -4 0 28.67 1.02
 -8 -4 0 29.49 1
 8 4 0 29.1 1.03
 -10 4 0 4.03 0.18
 10 -4 0 4.16 0.2
 10 4 0 3.75 0.2
 -10 -4 0 3.75 0.19
 10 4 0 3.92 0.18
 12 4 0 2.05 0.13
 -12 -4 0 2.09 0.14
 12 4 0 2.05 0.15
 12 -4 0 1.91 0.16
 -12 4 0 1.73 0.14
 -14 -4 0 7.8 0.35
 14 -4 0 8.19 0.37
 -14 4 0 8.36 0.36
 14 4 0 8.59 0.38
 16 -4 0 0.08 0.1
 -1 5 0 13.19 0.44
 -1 -5 0 12.87 0.46
 1 5 0 11.24 0.45
 1 -5 0 13.25 0.46
 -1 5 0 13.16 0.46
 3 5 0 302.5 10.07
 3 -5 0 241.6 10.07
 -3 -5 0 310.13 9.64
 3 5 0 283.28 9.95
 -3 5 0 295.63 9.94
 5 5 0 0.49 0.06
 -5 -5 0 0.35 0.04
 -5 5 0 0.35 0.04
 5 5 0 0.42 0.04
 5 -5 0 0.58 0.06
 -5 5 0 0.34 0.04
 7 5 0 22.78 0.79
 -7 -5 0 21.84 0.77
 7 5 0 21.67 0.8
 9 -5 0 2.43 0.13
 -9 -5 0 2 0.13
 9 5 0 2.35 0.13
 -9 5 0 2.29 0.13
 9 5 0 2.07 0.13
 11 -5 0 1.78 0.15
 11 5 0 1.69 0.15
 -11 -5 0 1.75 0.14
 11 5 0 1.89 0.13
 -11 5 0 1.83 0.13
 -13 -5 0 2.16 0.15
 13 -5 0 1.79 0.17
 -13 5 0 1.93 0.15
 15 -5 0 0.36 0.11
 -15 5 0 0.47 0.1
 0 6 0 136.94 4.66
 0 6 0 140.66 4.83
 0 -6 0 138.13 4.88
 2 6 0 47.8 1.68
 -2 6 0 47.67 1.66
 -4 6 0 214.05 7.43
 -4 -6 0 222.92 7.21
 4 6 0 217.04 7.54
 -4 6 0 214.37 7.22
 4 6 0 208.68 7.44
 4 -6 0 209.88 7.54
 6 6 0 143.2 4.95
 -6 6 0 143.43 4.93
 -6 -6 0 144.48 4.79
 6 6 0 139.35 5
 -6 6 0 141.25 4.79
 6 -6 0 144.99 5.01
 8 -6 0 1.26 0.11
 8 6 0 1.52 0.1
 -8 -6 0 1.49 0.1
 -8 6 0 1.57 0.11
 8 6 0 1.74 0.11
 -10 -6 0 20.93 0.77
 10 6 0 21.54 0.79
 10 6 0 21.38 0.8
 10 -6 0 22.06 0.8
 -10 6 0 22.19 0.77
 12 -6 0 3.13 0.2
 12 6 0 3.53 0.18
 -12 6 0 2.96 0.19
 -12 -6 0 3.19 0.18
 -14 6 0 3.06 0.19
 14 -6 0 2.87 0.2
 1 7 0 30.66 1.06
 1 7 0 31.88 1.1
 -1 -7 0 31.82 1.11
 -1 7 0 30.84 1.1
 3 7 0 82.1 2.86
 -3 7 0 80.64 2.83
 3 -7 0 82.55 2.87
 -3 7 0 81.22 2.74
 5 7 0 19.3 0.65
 -5 7 0 17.23 0.64
 5 -7 0 18.21 0.65
 -5 -7 0 17.37 0.62
 -5 7 0 18.4 0.62
 5 7 0 17.07 0.65
 -7 7 0 28.26 0.96
 -7 -7 0 27.19 0.96
 7 7 0 27.47 1
 7 7 0 28.56 0.99
 -7 7 0 27.49 0.99
 7 -7 0 28.09 1
 -9 -7 0 4.71 0.21
 -9 7 0 5.05 0.22
 9 7 0 5.01 0.22
 9 7 0 4.86 0.21
 9 -7 0 4.89 0.22
 11 7 0 2.46 0.15
 -11 -7 0 2.42 0.16
 -11 7 0 2.63 0.15
 11 -7 0 2.68 0.16
 -13 7 0 0.28 0.1
 13 7 0 0.53 0.09
 13 -7 0 0.43 0.11
 -15 7 0 -0.02 0.09
 15 -7 0 -0.05 0.1
 0 8 0 27.38 0.97
 -2 -8 0 308 10.97
 -2 8 0 321.61 10.86
 2 -8 0 304.19 10.99
 2 8 0 324.86 10.88
 -2 8 0 304.72 10.51
 4 8 0 25.76 0.88
 -4 8 0 24.2 0.88
 -4 8 0 25.29 0.85
 4 8 0 23.97 0.88
 4 -8 0 24.52 0.89
 6 8 0 63.58 2.26
 6 -8 0 64.22 2.27
 -6 8 0 65.11 2.23
 -6 -8 0 64.56 2.17
 6 8 0 63.66 2.24
 -6 8 0 63.78 2.17
 8 -8 0 16.58 0.61
 8 8 0 16.38 0.61
 -8 -8 0 15.92 0.58
 -8 8 0 16.04 0.58
 8 8 0 16.83 0.6
 -10 -8 0 5.44 0.24
 10 -8 0 5.47 0.25
 -10 8 0 5.52 0.24
 10 8 0 5.48 0.24
 12 -8 0 22.2 0.83
 12 8 0 21.37 0.81
 -12 8 0 22.3 0.8
 14 -8 0 -0.07 0.08
 -14 8 0 0.01 0.08
 -1 9 0 2.48 0.11
 -1 9 0 2.33 0.12
 1 -9 0 2.3 0.11
 1 9 0 2.07 0.12
 -3 9 0 1.62 0.1
 3 -9 0 1.79 0.1
 -3 9 0 1.85 0.1
 -5 9 0 7.5 0.28
 -5 9 0 7.1 0.28
 5 -9 0 7.31 0.29
 5 9 0 6.64 0.28
 5 9 0 7.87 0.29
 7 9 0 0.37 0.05
 -7 -9 0 0.39 0.06
 7 9 0 0.32 0.06
 -7 9 0 0.4 0.06
 -7 9 0 0.39 0.06
 7 -9 0 0.4 0.06
 -9 -9 0 1.4 0.12
 -9 9 0 1.26 0.12
 9 -9 0 1.3 0.13
 9 9 0 1.5 0.12
 11 9 0 0.13 0.08
 11 -9 0 0.11 0.09
 -11 9 0 0.12 0.08
 -13 9 0 0.28 0.09
 13 -9 0 0.27 0.1
 13 9 0 0.43 0.09
 0 -10 0 10.62 0.39
 0 10 0 10.7 0.4
 0 10 0 10.31 0.37
 2 10 0 74.39 2.46
 2 -10 0 72.14 2.48
 -2 -10 0 61.97 2.48
 -2 10 0 71.24 2.46
 -2 10 0 70.47 2.37
 2 10 0 72.96 2.37
 4 10 0 16.81 0.62
 -4 10 0 16.83 0.62
 4 -10 0 17.43 0.62
 -4 10 0 17.2 0.6
 6 -10 0 17.9 0.66
 -6 10 0 18.45 0.63
 -6 10 0 17.15 0.65
 6 10 0 17.75 0.65
 8 -10 0 8.67 0.35
 -8 10 0 8.41 0.33
 8 10 0 8.62 0.34
 -10 10 0 1.46 0.13
 10 10 0 1.53 0.13
 10 -10 0 1.26 0.14
 12 -10 0 7.34 0.34
 -12 10 0 7.48 0.32
 12 10 0 7.33 0.32
 -14 10 0 0.08 0.09
 14 10 0 0.15 0.08
 14 -10 0 0.01 0.09
 -1 -11 0 8.51 0.32
 -1 11 0 8.79 0.31
 1 -11 0 8.5 0.33
 1 11 0 8.5 0.31
 -1 11 0 8.18 0.33
 1 11 0 8.81 0.33
 3 -11 0 2.9 0.14
 3 11 0 2.56 0.14
 -3 -11 0 2.94 0.13
 -3 11 0 2.84 0.15
 -3 11 0 3.05 0.14
 3 11 0 3.03 0.13
 -5 11 0 20.02 0.69
 5 11 0 19.41 0.72
 -5 11 0 19.63 0.72
 5 -11 0 19.9 0.72
 7 11 0 0.07 0.06
 -7 11 0 0.12 0.06
 7 -11 0 0.17 0.06
 -7 11 0 0.17 0.06
 9 -11 0 3.32 0.19
 9 11 0 3.56 0.18
 -9 11 0 3.35 0.17
 11 11 0 0.77 0.1
 11 -11 0 0.68 0.11
 -11 11 0 0.81 0.1
 13 11 0 0.33 0.09
 13 -11 0 0.22 0.1
 -13 11 0 0.17 0.08
 0 12 0 26.88 0.97
 0 -12 0 27.12 0.97
 0 12 0 27.05 0.93
 2 -12 0 -0.1 0.04
 -2 12 0 -0.01 0.04
 -2 12 0 -0.1 0.05
 2 12 0 0.1 0.04
 2 12 0 0.02 0.05
 -2 -12 0 0.01 0.04
 -4 12 0 41.71 1.49
 4 12 0 42.48 1.5
 4 -12 0 42.28 1.51
 -4 12 0 42.55 1.44
 -6 12 0 12.56 0.48
 6 -12 0 12.92 0.49
 -6 12 0 12.94 0.47
 6 12 0 12.76 0.49
 8 -12 0 0.31 0.08
 -8 12 0 0.36 0.07
 8 12 0 0.32 0.08
 -10 12 0 1.4 0.14
 10 -12 0 1.5 0.15
 10 12 0 1.85 0.15
 12 12 0 -0.06 0.08
 12 -12 0 -0.17 0.09
 -12 12 0 -0.07 0.08
 -1 13 0 21.89 0.75
 -1 -13 0 21.48 0.78
 1 -13 0 21.86 0.78
 -1 13 0 21.12 0.79
 1 13 0 22.28 0.75
 1 13 0 21.13 0.79
 3 -13 0 -0.03 0.05
 -3 13 0 -0.07 0.04
 3 13 0 0.04 0.06
 -3 13 0 -0.01 0.06
 -5 13 0 0.76 0.08
 -5 13 0 0.88 0.1
 5 -13 0 0.83 0.1
 5 13 0 0.73 0.09
 -7 13 0 2.11 0.13
 7 -13 0 2.04 0.14
 7 13 0 1.85 0.14
 -9 13 0 7.26 0.31
 9 -13 0 7.32 0.33
 9 13 0 7.59 0.32
 11 13 0 0.3 0.1
 -11 13 0 0.28 0.09
 11 -13 0 0.25 0.1
 13 13 0 0.04 0.09
 0 14 0 3.62 0.18
 2 14 0 11.57 0.45
 2 -14 0 11.6 0.44
 -2 14 0 11.5 0.42
 -2 14 0 11.33 0.45
 -4 14 0 4.33 0.2
 4 14 0 4.35 0.22
 -4 14 0 4.64 0.22
 4 -14 0 4.66 0.21
 -6 14 0 0.67 0.08
 6 14 0 0.55 0.09
 6 -14 0 0.76 0.08
 8 -14 0 14.07 0.53
 8 14 0 13.06 0.53
 -8 14 0 13.35 0.5
 10 14 0 0.23 0.1
 -10 14 0 0.25 0.09
 10 -14 0 0.19 0.1
 12 -14 0 -0.16 0.09
 12 14 0 -0.03 0.08
 -12 14 0 -0.04 0.08
 -1 15 0 16.85 0.65
 1 15 0 17.95 0.66
 3 15 0 3.28 0.17
 3 -15 0 2.97 0.16
 -3 15 0 3.09 0.16
 -3 15 0 2.83 0.17
 -5 15 0 0.15 0.07
 5 15 0 -0.01 0.07
 5 -15 0 0.06 0.06
 -5 15 0 0.15 0.06
 7 -15 0 1.04 0.12
 -7 15 0 1.14 0.13
 7 15 0 0.65 0.11
 -9 15 0 9.75 0.38
 9 15 0 9.23 0.41
 9 -15 0 9.43 0.4
 -11 15 0 0.96 0.12
 11 15 0 1.08 0.13
 11 -15 0 1.06 0.13
 0 16 0 33.68 1.22
 -2 16 0 5.78 0.28
 2 16 0 6.28 0.28
 4 -16 0 -0.11 0.05
 -4 16 0 0.03 0.07
 4 16 0 -0.02 0.08
 -4 16 0 0.03 0.06
 -6 16 0 0.22 0.07
 6 -16 0 0.14 0.07
 6 16 0 0.18 0.08
 8 -16 0 8.33 0.37
 8 16 0 8.22 0.38
 -8 16 0 9.01 0.35
 10 16 0 2.82 0.21
 10 -16 0 2.93 0.2
 -10 16 0 3.04 0.19
 1 17 0 1.13 0.12
 -1 17 0 0.99 0.12
 -3 17 0 7 0.31
 3 17 0 6.12 0.29
 5 17 0 2.61 0.18
 7 -17 0 0.5 0.09
 7 17 0 0.52 0.11
 -7 17 0 0.66 0.09
 -9 17 0 0.41 0.1
 9 -17 0 0.29 0.1
 9 17 0 0.37 0.12
 0 18 0 28.12 1.04
 -2 18 0 0.63 0.11
 2 18 0 0.61 0.11
 4 18 0 0.81 0.12
 6 18 0 1.05 0.13
 8 18 0 0.29 0.11
 -1 19 0 0.63 0.11
 1 19 0 0.62 0.12
 -3 19 0 3.8 0.22
 3 19 0 3.53 0.22
 5 19 0 3.06 0.21
 0 20 0 0.52 0.12
 2 20 0 1.16 0.14
 -2 20 0 1.49 0.16
 4 20 0 0.95 0.14
 -1 21 0 0.23 0.11
 1 21 0 -0.02 0.1
 0 0 1 -0.17 0.02
 4 0 1 -0.03 0.01
 -4 0 -1 0.03 0.02
 4 0 -1 -0.03 0.02
 4 0 -1 -0.02 0.02
 6 0 1 -0.06 0.03
 6 0 -1 0.08 0.03
 6 0 -1 0 0.03
 -6 0 -1 0.08 0.03
 -6 0 1 -0.03 0.03
 8 0 1 0.11 0.04
 8 0 -1 0.05 0.04
 8 0 -1 0.07 0.04
 -8 0 1 0.31 0.06
 -8 0 -1 0.04 0.04
 10 0 -1 0.02 0.06
 -10 0 -1 0.09 0.06
 10 0 -1 0.1 0.07
 12 0 1 -0.05 0.07
 -12 0 1 -0.1 0.06
 -12 0 -1 -0.12 0.06
 12 0 -1 -0.08 0.07
 12 0 -1 -0.11 0.05
 -14 0 -1 -0.07 0.08
 14 0 -1 -0.06 0.08
 -14 0 1 -0.03 0.08
 14 0 1 0 0.08
 16 0 1 0.07 0.1
 16 0 -1 0.04 0.09
 -16 0 -1 0.04 0.09
 -16 0 1 -0.06 0.1
 -1 -1 -1 275.12 9.23
 1 -1 1 281.06 9.57
 -1 1 1 259.36 9.14
 1 1 -1 252.35 9.54
 1 1 -1 274.81 9.44
 1 -1 -1 275.93 9.57
 -1 1 -1 282.1 9.16
 1 1 1 282.25 9.43
 3 1 -1 85.34 2.98
 -3 -1 -1 85.25 2.86
 3 -1 1 87.49 2.93
 3 1 -1 87.6 2.95
 3 -1 1 72.64 2.99
 -3 1 1 86.85 2.86
 -3 1 -1 84.68 2.85
 3 1 1 84.24 2.99
 3 -1 -1 85.65 2.98
 3 1 1 87.57 2.94
 5 1 -1 61.06 2.13
 -5 -1 -1 59.74 2.04
 5 1 -1 62.52 2.11
 5 -1 1 61.31 2.1
 5 1 1 58.88 2.14
 -5 1 -1 60.28 2.04
 5 -1 -1 62.15 2.13
 5 1 1 59.7 2.1
 -5 -1 1 59.87 2.04
 7 1 -1 26.3 0.99
 -7 1 1 28.66 0.97
 7 -1 1 28.69 0.98
 7 1 -1 27.62 1
 -7 -1 -1 28.11 0.96
 7 -1 1 29.44 1.01
 7 -1 -1 26.96 0.99
 -7 -1 1 28.82 0.97
 -7 1 -1 27.64 0.96
 7 -1 -1 27.96 1
 7 1 1 28.48 1.01
 9 1 -1 102.79 3.62
 9 -1 1 104.79 3.6
 9 -1 1 104.17 3.67
 -9 1 1 105.76 3.52
 9 1 -1 103.06 3.66
 -9 -1 -1 104.39 3.5
 9 1 1 106.48 3.61
 9 -1 -1 102.99 3.62
 9 1 1 103.59 3.68
 9 -1 -1 102.94 3.67
 -9 -1 1 104.91 3.52
 -9 1 -1 103.72 3.5
 -11 -1 -1 2.3 0.13
 11 -1 1 2.08 0.15
 11 1 -1 2.07 0.13
 11 1 -1 2.29 0.14
 -11 1 1 1.98 0.14
 -11 1 -1 2.06 0.14
 -11 -1 1 2.34 0.14
 11 -1 -1 2.06 0.14
 11 -1 -1 1.88 0.13
 11 1 1 2.18 0.15
 -13 -1 -1 4.29 0.22
 -13 1 1 4.63 0.23
 13 -1 1 4.53 0.24
 13 1 -1 4.6 0.23
 13 -1 -1 4.59 0.23
 13 1 1 4.88 0.24
 -13 -1 1 4.5 0.23
 -13 1 -1 4.48 0.22
 -15 1 1 0.19 0.09
 15 1 -1 0.26 0.1
 15 -1 1 0.28 0.1
 -15 -1 -1 0.26 0.09
 -15 -1 1 0.25 0.09
 15 -1 -1 0.44 0.1
 15 1 1 0.24 0.1
 -15 1 -1 0.29 0.09
 0 -2 1 1000 31.75
 0 2 1 953.47 31.74
 0 2 -1 800.39 31.38
 0 2 1 845.85 30.25
 2 2 -1 405.32 15.57
 2 -2 1 423.3 15.96
 -2 -2 -1 415.53 14.94
 -2 2 1 416.58 14.76
 2 2 1 491.24 15.47
 2 -2 -1 401.43 15.44
 -2 -2 1 503.64 14.8
 2 2 1 466.51 15.55
 4 -2 1 154.06 5.25
 4 2 -1 150.66 5.34
 -4 -2 -1 147.77 5.1
 4 2 1 152.58 5.37
 4 2 1 149.89 5.27
 -4 -2 1 155.37 5.14
 4 -2 -1 152.38 5.36
 -4 2 -1 151.53 5.13
 6 -2 1 17 0.59
 6 2 -1 16.61 0.61
 6 2 -1 16.46 0.61
 -6 -2 -1 17.84 0.58
 6 -2 -1 16.78 0.61
 -6 -2 1 17.07 0.59
 -6 2 -1 16.86 0.59
 6 2 1 16.65 0.62
 8 2 -1 9.07 0.35
 -8 -2 -1 8.99 0.33
 8 2 -1 9.18 0.35
 -8 2 -1 9.27 0.34
 8 -2 -1 8.97 0.35
 8 2 1 8.87 0.36
 -8 -2 1 8.98 0.34
 8 2 1 9.2 0.34
 8 -2 -1 9.32 0.35
 -10 2 1 38.78 1.32
 -10 -2 -1 37.7 1.31
 10 2 -1 38.16 1.37
 10 2 -1 39.47 1.36
 10 -2 1 38.67 1.39
 10 2 1 39.12 1.35
 10 2 1 37.18 1.38
 10 -2 -1 37.93 1.36
 10 -2 -1 38.35 1.37
 -10 2 -1 37.93 1.32
 -10 -2 1 37.65 1.33
 12 2 -1 3.24 0.17
 -12 -2 -1 3.32 0.17
 -12 2 1 3.16 0.18
 12 2 -1 3.01 0.17
 12 -2 1 3.1 0.18
 12 2 1 3.31 0.19
 -12 2 -1 2.96 0.17
 -12 -2 1 2.99 0.17
 12 -2 -1 3.08 0.18
 -14 2 1 5.03 0.27
 14 2 -1 5.55 0.28
 -14 -2 -1 5.69 0.26
 14 -2 1 5.1 0.28
 -14 -2 1 5.85 0.27
 14 -2 -1 5.29 0.27
 14 2 1 5.97 0.29
 -14 2 -1 5.34 0.26
 -16 2 1 0.85 0.12
 16 -2 1 0.95 0.13
 -16 2 -1 0.75 0.11
 -16 -2 1 0.62 0.12
 16 2 1 0.89 0.13
 16 -2 -1 0.88 0.12
 1 3 -1 757.23 24.44
 1 -3 1 621.91 24.61
 -1 3 1 593.67 24.5
 1 3 1 727.74 24.46
 -1 3 -1 705.79 24.18
 1 -3 -1 675.11 24.99
 -1 3 -1 758.68 23.72
 3 3 -1 28.23 0.96
 -3 3 1 27.45 0.96
 -3 -3 -1 28.81 0.92
 -3 3 1 26.56 0.93
 3 -3 1 24.91 0.97
 3 3 1 27.16 0.98
 3 3 1 28.56 0.96
 -3 3 -1 27.78 0.95
 -3 -3 1 27.4 0.93
 5 3 -1 374.43 13.78
 5 3 -1 373.59 12.81
 5 -3 1 348.66 12.86
 5 -3 1 376.1 12.61
 -5 3 1 342.44 12.29
 -5 -3 -1 375.15 12.26
 -5 3 -1 354.43 12.28
 5 -3 -1 347.21 12.84
 5 3 1 378.55 12.87
 -5 -3 1 382.2 12.32
 7 3 -1 32.3 1.15
 -7 3 1 31.48 1.12
 7 3 -1 32.3 1.16
 7 -3 1 32.23 1.14
 -7 -3 -1 32.13 1.11
 7 3 1 33.79 1.15
 -7 -3 1 33.22 1.12
 7 3 1 32.61 1.17
 7 -3 -1 34.27 1.17
 -7 3 -1 32.15 1.11
 -9 -3 -1 52.48 1.77
 9 -3 1 51.82 1.86
 9 3 -1 51.85 1.83
 9 3 -1 53.4 1.85
 -9 3 1 53.92 1.78
 -9 3 -1 52.83 1.77
 9 3 1 49 1.86
 9 -3 -1 51.05 1.83
 9 3 1 52.89 1.82
 9 -3 -1 52.86 1.85
 -9 -3 1 50.83 1.78
 11 3 -1 23.59 0.87
 -11 -3 -1 23.81 0.84
 -11 3 1 24.14 0.85
 11 -3 1 24.6 0.89
 11 3 -1 23.65 0.88
 11 3 1 24.11 0.89
 11 -3 -1 23.63 0.87
 -11 -3 1 24.36 0.85
 -11 3 -1 23.27 0.84
 11 -3 -1 23.7 0.88
 13 -3 1 0.76 0.11
 -13 -3 -1 1.07 0.12
 13 3 -1 0.92 0.1
 -13 3 1 0.86 0.11
 13 3 -1 1.05 0.12
 13 -3 -1 0.95 0.11
 -13 3 -1 1.02 0.11
 -13 -3 1 1.03 0.11
 13 3 1 1 0.12
 15 -3 1 1.64 0.17
 -15 3 1 1.72 0.16
 15 3 1 1.85 0.18
 -15 -3 1 1.69 0.16
 -15 3 -1 1.54 0.15
 15 -3 -1 1.64 0.17
 0 4 -1 649.95 21.02
 0 4 1 517.05 20.28
 0 4 -1 639.79 21.15
 -2 4 1 303.07 11.09
 -2 4 1 348.17 11.25
 2 4 -1 338.08 11.24
 2 -4 1 313.8 11.38
 2 4 1 346.17 11.41
 2 4 1 277.64 11.23
 -2 4 -1 341.54 11.2
 4 -4 1 45.56 1.57
 -4 -4 -1 45.24 1.49
 4 4 -1 45.04 1.55
 -4 4 1 45.36 1.5
 4 4 -1 44.21 1.56
 -4 4 1 44.51 1.55
 4 4 1 44.06 1.57
 4 4 1 40.11 1.54
 -4 4 -1 44.96 1.53
 -4 -4 1 44.41 1.5
 -6 4 1 18.19 0.63
 6 -4 1 18.62 0.66
 6 4 -1 17.61 0.65
 -6 -4 -1 17.99 0.62
 6 4 -1 17.52 0.65
 -6 -4 1 18.43 0.64
 6 4 1 18.11 0.66
 -6 4 -1 18 0.63
 6 -4 -1 18.93 0.66
 6 4 1 17.95 0.65
 8 4 -1 30.62 1.07
 8 4 -1 30.75 1.08
 -8 -4 -1 30.06 1.03
 8 4 1 30.47 1.07
 -8 -4 1 30.14 1.05
 8 -4 -1 29.94 1.08
 -8 4 -1 29.69 1.04
 8 4 1 29.73 1.09
 10 -4 1 6.62 0.29
 10 4 -1 6.4 0.28
 -10 -4 -1 6.29 0.26
 10 4 -1 6.69 0.28
 -10 4 1 6.67 0.28
 10 -4 -1 6.61 0.28
 10 4 1 6.74 0.27
 10 -4 -1 6.65 0.27
 -10 4 -1 6.79 0.27
 10 4 1 6.6 0.29
 -10 -4 1 6.71 0.28
 12 4 -1 7.55 0.32
 12 4 -1 7.56 0.31
 -12 4 1 7.38 0.32
 12 -4 1 7.4 0.34
 -12 -4 -1 7.9 0.31
 -12 -4 1 7.38 0.32
 12 4 1 7.54 0.34
 -12 4 -1 7.24 0.31
 12 -4 -1 7.16 0.32
 -14 4 1 0.43 0.1
 14 -4 1 0.4 0.11
 14 -4 -1 0.43 0.1
 14 4 1 0.53 0.11
 -14 4 -1 0.48 0.1
 -14 -4 1 0.47 0.1
 16 -4 -1 -0.24 0.09
 -16 -4 1 0.12 0.09
 -1 5 1 263.04 9.39
 1 5 -1 277.3 9.36
 1 -5 1 251.24 9.92
 -1 5 1 276.06 9.38
 1 5 1 267.03 9.03
 -1 -5 1 256.87 9.44
 1 5 1 284.9 9.52
 -1 5 -1 282.03 9.35
 -3 -5 -1 139.98 4.58
 3 5 -1 136.85 4.78
 -3 5 1 134.44 4.72
 3 5 1 134.04 4.76
 3 -5 -1 134.98 4.79
 3 5 1 137.52 4.78
 -3 5 -1 136.4 4.59
 -3 5 -1 135.61 4.72
 -3 -5 1 138.41 4.6
 5 5 -1 137.17 4.91
 5 -5 1 137.61 4.95
 -5 5 1 143.69 4.84
 5 5 -1 140.95 4.84
 -5 -5 -1 140.36 4.69
 -5 5 1 135.79 4.69
 -5 -5 1 141.61 4.69
 5 5 1 138.11 4.84
 -5 5 -1 140.79 4.83
 5 5 1 142.47 4.91
 -7 5 1 57.15 1.94
 7 -5 1 57.72 2.03
 7 5 -1 58.15 2
 -7 -5 -1 59.52 1.94
 7 5 -1 56.73 2.02
 -7 -5 1 56.16 1.94
 7 5 1 55.86 2.03
 7 5 1 56.9 2
 -9 -5 -1 9.19 0.34
 9 5 -1 9.15 0.35
 9 -5 1 8.77 0.36
 9 5 -1 9.12 0.35
 -9 5 1 9.44 0.35
 -9 -5 1 8.09 0.35
 9 -5 -1 9.33 0.36
 -9 5 -1 9.14 0.34
 9 5 1 8.96 0.35
 9 5 1 8.3 0.36
 -11 -5 -1 26.09 0.94
 11 5 -1 26.9 0.97
 -11 5 1 27.73 0.96
 11 -5 1 27.27 1
 -11 -5 1 26.18 0.96
 11 5 1 26.87 1
 11 -5 -1 27.21 0.99
 -11 5 -1 27.43 0.95
 11 5 1 26.76 0.97
 -13 5 1 2.45 0.18
 13 -5 1 2.47 0.19
 13 5 -1 2.39 0.17
 13 -5 -1 2.19 0.18
 -13 5 -1 2.42 0.17
 -13 -5 1 2.66 0.18
 13 5 1 2.63 0.19
 15 -5 1 0.89 0.13
 -15 5 1 0.88 0.12
 -15 5 -1 0.59 0.11
 15 -5 -1 0.73 0.12
 -15 -5 1 0.83 0.12
 0 6 1 81.05 2.96
 0 6 1 87.58 2.87
 0 -6 1 87.1 3
 0 6 -1 86.09 2.96
 2 6 -1 12.9 0.47
 -2 6 1 11.88 0.45
 -2 6 1 13.59 0.47
 2 6 1 12.74 0.47
 -2 6 -1 12.79 0.46
 2 -6 -1 12.75 0.47
 -2 -6 1 13.1 0.46
 -2 6 -1 13.71 0.45
 2 6 1 12.86 0.47
 2 6 1 13.61 0.44
 4 6 -1 0.47 0.05
 -4 -6 -1 0.7 0.05
 4 -6 1 0.59 0.05
 -4 6 1 0.54 0.05
 -4 6 1 0.52 0.06
 -4 -6 1 0.55 0.07
 -4 6 -1 0.4 0.05
 4 6 1 0.49 0.05
 4 -6 -1 0.47 0.05
 -4 6 -1 0.42 0.05
 4 6 1 0.63 0.06
 6 6 -1 19.72 0.74
 6 6 -1 21.25 0.74
 6 -6 1 20.75 0.75
 -6 6 1 20.89 0.74
 -6 6 1 20.88 0.72
 -6 -6 -1 20.24 0.71
 6 6 1 20.92 0.74
 -6 -6 1 19.98 0.72
 6 6 1 20.9 0.75
 -6 6 -1 20.8 0.73
 -8 6 1 13.26 0.46
 8 6 -1 12.02 0.46
 -8 -6 -1 12.02 0.45
 8 -6 1 13.79 0.48
 8 6 -1 12.44 0.47
 8 -6 -1 11.51 0.47
 8 6 1 12.29 0.48
 -8 -6 1 12.53 0.46
 -8 6 -1 11.3 0.45
 8 6 1 13.07 0.46
 -10 6 1 4.89 0.22
 -10 -6 -1 4.24 0.2
 10 -6 1 4.48 0.22
 10 6 -1 4.55 0.21
 10 6 1 4.78 0.23
 -10 -6 1 4.45 0.22
 10 -6 -1 4.66 0.21
 10 6 1 4.76 0.21
 -10 6 -1 4.69 0.21
 12 -6 1 3.37 0.21
 -12 6 1 3.23 0.21
 12 6 -1 3.81 0.2
 12 -6 -1 3.45 0.21
 12 6 1 4.18 0.23
 12 6 1 4.24 0.2
 -12 6 -1 3.45 0.19
 -12 -6 1 4.01 0.21
 14 6 -1 1 0.11
 14 -6 1 0.95 0.12
 -14 6 1 0.86 0.11
 -14 6 -1 0.74 0.11
 14 -6 -1 0.61 0.12
 -14 -6 1 0.98 0.12
 1 -7 1 1.02 0.06
 -1 7 1 1.28 0.06
 -1 7 1 1.01 0.07
 -1 7 -1 1.13 0.07
 -1 7 -1 0.92 0.06
 1 7 1 1.15 0.05
 -1 -7 1 1.02 0.05
 -3 7 1 165.94 5.7
 3 -7 1 168.36 5.97
 3 7 -1 175.94 5.86
 -3 7 1 173.44 5.86
 3 -7 -1 169.54 5.97
 3 7 1 166.91 5.87
 -3 7 -1 167.53 5.71
 -3 -7 1 169.81 5.93
 -3 7 -1 163.43 5.86
 3 7 1 174.06 5.94
 -5 -7 -1 17.54 0.59
 -5 7 1 17.18 0.62
 -5 7 1 17.52 0.6
 5 -7 1 17.47 0.63
 5 7 -1 16.67 0.62
 5 7 -1 17.16 0.62
 5 7 1 17.18 0.63
 5 -7 -1 17.82 0.63
 -5 7 -1 16.6 0.61
 -5 -7 1 16.97 0.61
 -5 7 -1 17.3 0.6
 5 7 1 17.34 0.62
 7 7 -1 23.56 0.86
 7 -7 1 24.56 0.88
 7 7 -1 24.59 0.86
 -7 7 1 24.16 0.86
 -7 -7 -1 23.51 0.83
 -7 7 1 23.81 0.83
 7 7 1 24.93 0.86
 7 7 1 23.64 0.87
 -7 -7 1 23.69 0.84
 -7 7 -1 23.53 0.83
 9 -7 1 1.78 0.13
 -9 7 1 1.88 0.13
 9 7 -1 1.6 0.12
 -9 -7 -1 1.58 0.11
 -9 -7 1 1.66 0.13
 9 7 1 1.79 0.11
 9 7 1 1.72 0.13
 -9 7 -1 1.3 0.11
 9 -7 -1 1.25 0.12
 -11 7 1 7.27 0.3
 11 7 -1 6.29 0.29
 11 -7 1 6.88 0.31
 11 7 1 7.15 0.3
 -11 7 -1 6.99 0.29
 -11 -7 1 6.55 0.3
 11 7 1 6.88 0.31
 11 -7 -1 6.94 0.3
 13 7 -1 2.44 0.17
 13 -7 1 2.41 0.19
 -13 7 1 2.57 0.18
 -13 -7 1 2.41 0.19
 -13 7 -1 2.38 0.16
 13 -7 -1 2.58 0.19
 15 -7 1 0.91 0.13
 -15 7 1 0.81 0.12
 -15 7 -1 0.89 0.12
 15 -7 -1 0.77 0.12
 0 -8 1 53.22 1.84
 0 8 -1 51.06 1.77
 0 -8 -1 51.73 1.85
 0 8 -1 53.17 1.82
 0 8 1 52.28 1.76
 0 8 1 52.64 1.83
 -2 8 1 57.46 1.94
 2 8 -1 55.27 1.93
 2 -8 1 57.34 1.95
 -2 8 1 54.34 1.87
 2 8 1 55.65 1.86
 -2 8 -1 55.06 1.93
 2 8 1 55.82 1.96
 -2 8 -1 54.76 1.88
 2 -8 -1 54.65 1.96
 -2 -8 1 54.63 1.94
 -4 8 1 9.36 0.37
 -4 8 1 9.92 0.36
 4 -8 1 10.12 0.37
 4 8 -1 10.1 0.36
 4 8 1 9.68 0.38
 -4 8 -1 10.09 0.36
 4 8 1 10.33 0.37
 4 -8 -1 10 0.38
 -4 8 -1 9.74 0.36
 6 -8 1 7.06 0.28
 -6 8 1 7.06 0.27
 6 8 -1 6.94 0.28
 -6 8 1 6.81 0.28
 -6 -8 -1 6.69 0.26
 -6 8 -1 6.91 0.27
 6 8 1 6.56 0.28
 -6 8 -1 6.83 0.26
 6 8 1 7.46 0.28
 -6 -8 1 6.39 0.27
 6 -8 -1 7.21 0.28
 8 -8 1 16.36 0.6
 8 8 -1 15.46 0.59
 -8 8 1 16.02 0.58
 8 -8 -1 15.76 0.6
 -8 -8 1 16.43 0.58
 8 8 1 15.94 0.6
 -8 8 -1 15.21 0.57
 8 8 1 16.88 0.59
 10 -8 1 1.86 0.15
 10 8 -1 1.89 0.13
 -10 8 1 1.91 0.14
 10 -8 -1 1.8 0.14
 -10 -8 1 1.88 0.15
 10 8 1 2.08 0.13
 10 8 1 2.03 0.15
 -10 8 -1 1.99 0.14
 -12 8 1 1.41 0.16
 12 8 -1 1.31 0.14
 12 -8 1 1.18 0.14
 -12 8 -1 1.65 0.14
 -12 -8 1 1.61 0.16
 12 -8 -1 1.61 0.15
 12 8 1 1.45 0.13
 -14 8 1 0.12 0.09
 14 8 -1 -0.1 0.08
 14 -8 1 0.06 0.09
 14 -8 -1 -0.17 0.09
 -14 8 -1 -0.12 0.08
 1 9 -1 26.15 0.92
 1 9 -1 25.31 0.89
 -1 -9 -1 24.51 0.93
 -1 9 1 27.34 0.92
 1 9 1 27.02 0.92
 -1 9 -1 25.36 0.89
 1 -9 -1 25.08 0.93
 -1 9 -1 25.46 0.91
 1 9 1 26.1 0.88
 -1 -9 1 26.5 0.91
 3 -9 1 109.2 3.76
 3 9 -1 111.45 3.72
 -3 9 1 109.71 3.72
 -3 9 1 111.49 3.6
 -3 9 -1 104.52 3.6
 3 9 1 110.67 3.77
 -3 -9 1 105.7 3.75
 3 9 1 106.52 3.59
 3 -9 -1 105.56 3.77
 3 9 1 99.09 3.72
 -3 9 -1 106.15 3.71
 -5 9 1 21.79 0.8
 5 -9 1 22.58 0.81
 -5 9 1 22.7 0.77
 5 -9 -1 22.3 0.81
 -5 9 -1 21.61 0.79
 5 9 1 23.15 0.81
 -5 9 -1 22.77 0.78
 5 9 1 21.53 0.81
 -7 9 1 18.38 0.69
 7 9 -1 19.02 0.69
 7 -9 1 19.41 0.7
 -7 9 1 18.88 0.67
 7 9 1 18.21 0.7
 7 9 1 19.62 0.69
 -7 9 -1 18.9 0.67
 7 -9 -1 18.37 0.7
 9 -9 1 1.94 0.14
 9 9 -1 1.9 0.13
 -9 9 1 2.1 0.14
 9 9 1 1.88 0.13
 9 9 1 1.98 0.14
 -9 -9 1 2.06 0.14
 -9 9 -1 1.66 0.13
 9 -9 -1 1.5 0.14
 -11 9 1 6.25 0.28
 11 9 -1 5.76 0.27
 11 -9 1 6.45 0.29
 -11 9 -1 5.56 0.26
 11 9 1 6.03 0.28
 11 -9 -1 5.99 0.28
 -11 -9 1 6.04 0.28
 13 -9 1 1.67 0.17
 13 9 -1 1.5 0.14
 -13 9 1 1.64 0.16
 13 -9 -1 1.54 0.16
 -13 9 -1 1.6 0.15
 15 9 -1 1.08 0.13
 0 10 -1 39.4 1.39
 0 10 -1 39.14 1.35
 0 -10 -1 39.71 1.41
 0 10 1 40.19 1.4
 2 10 -1 34.49 1.18
 -2 -10 -1 34.42 1.23
 2 -10 1 35.17 1.22
 -2 10 1 33.23 1.22
 -2 10 1 35.32 1.17
 2 10 -1 35.94 1.22
 -2 10 -1 34.33 1.18
 2 10 1 32.67 1.16
 -2 10 -1 35.28 1.21
 -2 -10 1 33.21 1.21
 2 -10 -1 34.4 1.23
 4 -10 1 9.05 0.34
 -4 10 1 8.99 0.32
 -4 10 1 8.68 0.34
 4 -10 -1 8.56 0.34
 -4 10 -1 8.61 0.33
 -4 10 -1 8.54 0.33
 4 10 1 8.68 0.34
 4 10 1 9.23 0.35
 6 -10 1 2.42 0.14
 -6 10 1 2.37 0.13
 -6 10 1 2.17 0.14
 6 10 -1 2.29 0.13
 6 -10 -1 2.23 0.13
 6 10 1 2.29 0.14
 -6 10 -1 2.37 0.13
 6 10 1 2.75 0.15
 8 -10 1 27.89 1.01
 -8 10 1 28.6 1
 -8 10 1 27.28 0.96
 8 10 -1 28.24 1
 8 -10 -1 27.26 1
 -8 10 -1 26.63 0.96
 8 10 1 27.79 1.01
 8 10 1 27.07 1
 10 10 -1 1.31 0.11
 10 -10 1 1.16 0.14
 -10 10 1 1.24 0.13
 10 10 1 1.36 0.12
 -10 10 -1 1.03 0.11
 -10 -10 1 1.21 0.14
 10 -10 -1 0.96 0.11
 -12 10 1 1.32 0.13
 12 10 -1 1.5 0.14
 12 -10 1 1.58 0.16
 -12 10 -1 1.47 0.15
 12 -10 -1 1.33 0.15
 12 10 1 1.43 0.14
 14 10 -1 0.79 0.11
 14 -10 1 0.83 0.13
 -14 10 1 0.79 0.12
 14 -10 -1 0.83 0.12
 -14 10 -1 0.78 0.11
 1 11 -1 26.54 0.94
 -1 -11 -1 25.88 0.95
 -1 11 1 27.09 0.9
 1 -11 1 26.98 0.94
 -1 11 1 24.88 0.95
 1 11 -1 26.51 0.91
 1 11 1 26.65 0.95
 -1 11 -1 26.44 0.91
 1 -11 -1 26.95 0.95
 -1 11 -1 26.44 0.94
 -3 11 1 43.36 1.44
 -3 -11 -1 42.08 1.52
 -3 11 1 42.42 1.5
 3 11 -1 42.07 1.45
 3 11 -1 42.74 1.5
 3 -11 1 44.66 1.51
 -3 11 -1 41.99 1.45
 3 -11 -1 41.88 1.52
 -3 11 -1 41.94 1.49
 5 -11 1 12.69 0.47
 5 11 -1 12.34 0.47
 -5 11 1 12.89 0.45
 -5 11 1 12.36 0.47
 5 -11 -1 12.3 0.47
 -5 11 -1 12.16 0.46
 5 11 1 12.82 0.47
 -5 11 -1 12.21 0.45
 5 11 1 12.63 0.48
 7 11 -1 20.6 0.78
 7 -11 1 21.48 0.79
 -7 11 1 20.33 0.78
 -7 11 1 21.48 0.75
 -7 11 -1 21.59 0.75
 7 -11 -1 21.66 0.79
 7 11 1 21.78 0.79
 7 11 1 21.38 0.79
 9 -11 1 1.84 0.15
 9 11 -1 1.73 0.14
 -9 11 1 1.75 0.14
 -9 11 -1 1.44 0.13
 9 11 1 1.75 0.14
 9 -11 -1 1.46 0.15
 11 11 -1 2.31 0.16
 -11 11 1 1.78 0.15
 11 -11 1 1.56 0.16
 11 -11 -1 1.85 0.16
 11 11 1 1.54 0.15
 -11 11 -1 1.81 0.14
 13 -11 1 2.37 0.19
 -13 11 1 2.47 0.18
 13 11 -1 2.15 0.16
 -13 11 -1 2.19 0.17
 13 11 1 2.52 0.17
 13 -11 -1 2.24 0.18
 0 -12 -1 35.87 1.25
 0 12 1 33.44 1.24
 0 12 -1 35.54 1.2
 0 12 -1 34.45 1.23
 2 12 -1 1.96 0.13
 2 -12 1 2.16 0.11
 -2 12 1 2.08 0.13
 -2 -12 -1 2.01 0.13
 2 12 -1 2.14 0.12
 -2 12 1 2.21 0.11
 -2 12 -1 1.85 0.12
 2 12 1 2.07 0.13
 2 -12 -1 1.62 0.12
 -2 12 -1 1.65 0.12
 -4 12 1 2.59 0.15
 4 12 -1 2.59 0.15
 4 -12 1 2.68 0.14
 -4 12 1 2.58 0.13
 -4 12 -1 2.61 0.14
 4 12 1 2.47 0.15
 4 -12 -1 2.43 0.14
 -4 12 -1 2.63 0.14
 6 12 -1 0.1 0.07
 6 -12 1 0.18 0.06
 -6 12 1 0.21 0.05
 -6 12 1 0.16 0.06
 -6 12 -1 0.1 0.06
 6 -12 -1 0.13 0.06
 6 12 1 0.13 0.07
 8 -12 1 10.58 0.43
 -8 12 1 11.03 0.41
 8 12 -1 9.72 0.42
 -8 12 1 10.77 0.43
 -8 12 -1 11.14 0.41
 8 12 1 11.28 0.44
 8 -12 -1 10.59 0.43
 10 -12 1 2.43 0.18
 10 12 -1 2.72 0.16
 -10 12 1 2.56 0.17
 -10 12 -1 2.66 0.17
 10 12 1 2.71 0.18
 10 -12 -1 2.64 0.17
 -12 12 1 0.02 0.09
 12 -12 1 0.18 0.1
 12 12 -1 0.08 0.09
 12 -12 -1 0.07 0.09
 12 12 1 0.36 0.09
 -12 12 -1 0.12 0.09
 1 13 -1 36.78 1.31
 -1 -13 -1 37 1.33
 1 13 -1 36.63 1.27
 -1 13 1 36.03 1.32
 -1 13 -1 36.98 1.31
 -1 13 -1 38.57 1.27
 1 -13 -1 37.06 1.33
 1 13 1 37.07 1.32
 3 13 -1 4.08 0.2
 -3 -13 -1 4.12 0.19
 3 13 -1 3.91 0.19
 -3 13 1 4.15 0.18
 -3 13 1 4.15 0.2
 3 -13 1 4.08 0.18
 3 13 1 4.04 0.2
 -3 13 -1 4.04 0.18
 -3 13 -1 3.98 0.19
 3 -13 -1 3.95 0.19
 5 -13 1 11.18 0.42
 5 13 -1 10.88 0.42
 -5 13 1 10.77 0.39
 -5 13 1 10.41 0.42
 -5 13 -1 10.5 0.4
 5 -13 -1 10.3 0.42
 5 13 1 10.87 0.43
 7 13 -1 6.21 0.29
 7 -13 1 6.91 0.29
 -7 13 1 6.77 0.27
 -7 13 1 6.58 0.29
 7 13 1 6.51 0.29
 7 -13 -1 6.47 0.28
 -7 13 -1 6.72 0.28
 9 13 -1 7.16 0.32
 -9 13 1 6.99 0.3
 9 -13 1 6.89 0.32
 -9 13 -1 6.86 0.29
 9 13 1 7.27 0.32
 9 -13 -1 7.2 0.32
 11 -13 1 1.5 0.17
 -11 13 1 1.85 0.16
 11 13 -1 1.78 0.16
 -11 13 -1 1.86 0.16
 11 -13 -1 1.85 0.17
 11 13 1 2.07 0.16
 13 13 1 0.29 0.1
 0 14 -1 21.53 0.74
 0 -14 -1 21.1 0.77
 0 14 -1 20.86 0.77
 0 14 1 20.81 0.78
 -2 -14 -1 12.23 0.46
 2 14 -1 12.25 0.44
 2 14 -1 11.68 0.46
 -2 14 1 11.66 0.46
 -2 14 -1 11.48 0.44
 2 14 1 12.16 0.47
 2 -14 -1 11.94 0.46
 -2 14 -1 11.59 0.46
 4 -14 1 3.34 0.17
 4 14 -1 3.22 0.18
 -4 14 1 3.33 0.18
 -4 14 1 3.46 0.16
 -4 14 -1 3.51 0.18
 -4 14 -1 3.6 0.17
 4 14 1 3.49 0.19
 4 -14 -1 3.48 0.17
 -6 14 1 2.17 0.15
 -6 14 1 2.32 0.13
 6 14 -1 2.23 0.15
 6 -14 1 2.28 0.14
 6 14 1 2.02 0.16
 6 -14 -1 2.32 0.14
 -6 14 -1 2.17 0.14
 -8 14 1 7.6 0.31
 8 -14 1 7.53 0.33
 8 14 -1 7.47 0.33
 -8 14 -1 7.43 0.31
 8 14 1 7.77 0.34
 8 -14 -1 6.88 0.31
 10 14 -1 2.46 0.18
 10 -14 1 2.41 0.19
 -10 14 1 2.2 0.18
 10 -14 -1 2.72 0.18
 -10 14 -1 2.58 0.17
 10 14 1 2.56 0.19
 12 14 -1 0.25 0.1
 -12 14 1 0.04 0.08
 12 -14 1 0.13 0.09
 12 14 1 0.09 0.09
 -1 15 1 20.93 0.77
 1 15 -1 19.97 0.76
 1 15 -1 21.03 0.73
 -1 15 -1 20.73 0.76
 1 15 1 20.75 0.77
 1 -15 -1 20.54 0.76
 -1 15 -1 20.16 0.73
 -3 15 1 0.13 0.07
 3 15 -1 0.33 0.08
 3 -15 -1 0.4 0.07
 -3 15 -1 0.4 0.08
 3 15 1 0.36 0.08
 -3 15 -1 0.31 0.07
 -5 15 1 8.01 0.34
 5 15 -1 8.13 0.34
 5 -15 1 8.22 0.33
 5 -15 -1 7.51 0.33
 -5 15 -1 8.27 0.32
 5 15 1 8.09 0.34
 7 -15 1 1.85 0.14
 -7 15 1 2.14 0.14
 7 15 -1 1.4 0.15
 7 -15 -1 1.59 0.14
 -7 15 -1 1.53 0.14
 7 15 1 1.37 0.14
 -9 15 1 7.16 0.31
 9 15 -1 6.23 0.31
 9 -15 1 6.89 0.32
 -9 15 -1 7.1 0.3
 9 15 1 6.96 0.33
 9 -15 -1 7.08 0.31
 11 -15 1 -0.01 0.09
 -11 15 1 0 0.09
 11 15 -1 0.25 0.1
 11 15 1 0.29 0.09
 -11 15 -1 0.04 0.09
 11 -15 -1 0.15 0.1
 0 16 1 12.85 0.5
 0 16 -1 12.24 0.49
 2 16 -1 2.06 0.15
 -2 16 1 1.6 0.16
 -2 16 -1 2.18 0.15
 -2 16 -1 1.78 0.13
 2 16 1 2.19 0.16
 2 -16 -1 1.85 0.13
 4 16 -1 1.53 0.14
 -4 16 1 1.42 0.14
 -4 16 -1 1.39 0.12
 4 -16 -1 1.61 0.13
 4 16 1 1.6 0.13
 6 16 -1 2.27 0.17
 -6 16 1 2.3 0.16
 6 -16 -1 2.31 0.15
 -6 16 -1 2.22 0.15
 6 16 1 2.14 0.17
 8 16 -1 0.13 0.1
 -8 16 1 0.12 0.08
 8 -16 1 0.01 0.08
 -8 16 -1 0.21 0.09
 8 -16 -1 0.29 0.09
 8 16 1 -0.1 0.1
 -10 16 1 3.16 0.21
 10 16 -1 3.41 0.22
 10 -16 1 3.44 0.23
 10 -16 -1 3.14 0.21
 -10 16 -1 3.4 0.2
 10 16 1 3.53 0.22
 1 17 -1 7.47 0.33
 -1 17 1 7.47 0.34
 1 17 1 7.85 0.34
 -1 17 -1 7.64 0.33
 3 17 -1 1.33 0.13
 -3 17 1 1.34 0.15
 3 -17 -1 1.71 0.13
 3 17 1 1.62 0.14
 -3 17 -1 1.46 0.14
 -5 17 1 1.18 0.14
 5 17 -1 1.14 0.13
 -5 17 -1 1.26 0.12
 5 17 1 1.05 0.13
 5 -17 -1 1.3 0.13
 7 17 -1 0.47 0.1
 7 -17 -1 0.39 0.09
 -7 17 -1 0.37 0.09
 7 17 1 0.26 0.11
 9 17 -1 4.47 0.25
 9 -17 1 4.87 0.26
 9 -17 -1 4.66 0.25
 9 17 1 4.89 0.28
 -9 17 -1 5.13 0.25
 0 18 1 2.3 0.18
 0 18 -1 2.48 0.18
 -2 18 1 3.07 0.21
 2 18 -1 2.84 0.18
 2 18 1 3.3 0.2
 -2 18 -1 3.15 0.2
 -4 18 1 4.09 0.23
 4 18 -1 3.88 0.23
 4 18 1 4.15 0.23
 6 18 -1 2.1 0.17
 6 -18 -1 2.1 0.15
 -6 18 -1 2.18 0.17
 6 18 1 1.85 0.17
 -8 18 -1 0.33 0.09
 8 18 1 0.26 0.12
 8 -18 -1 0.4 0.1
 -1 19 1 0.95 0.13
 1 19 -1 1.15 0.13
 -1 19 -1 0.97 0.12
 1 19 1 0.87 0.13
 3 19 -1 1.12 0.13
 -3 19 1 1.08 0.13
 3 19 1 0.95 0.12
 5 19 -1 0.45 0.11
 5 19 1 0.38 0.11
 0 20 1 2.52 0.2
 0 20 -1 2.62 0.19
 2 20 -1 2.29 0.18
 -2 20 1 2.56 0.2
 2 20 1 2.54 0.2
 -4 20 1 2.85 0.2
 4 20 -1 2.55 0.2
 4 20 1 2.73 0.21
 -1 21 1 1.88 0.18
 1 21 -1 1.82 0.18
 1 21 1 1.78 0.18
 -3 21 1 0.77 0.13
 0 0 2 235.72 8.03
 0 0 2 226.79 8.14
 2 0 2 140.95 5.44
 -2 0 -2 165 5.21
 -2 0 2 149.58 5.21
 2 0 -2 160.43 5.44
 2 0 2 156.82 5.35
 4 0 -2 338.9 12.25
 -4 0 2 331.31 11.75
 4 0 2 369.85 12.06
 -4 0 -2 356.22 11.72
 6 0 -2 98.46 3.39
 6 0 2 97.25 3.37
 6 0 -2 97.24 3.42
 -6 0 -2 97.5 3.27
 8 0 -2 38.74 1.38
 8 0 -2 39.38 1.38
 8 0 2 38.81 1.4
 -8 0 -2 38.8 1.32
 10 0 2 0.59 0.09
 -10 0 -2 0.51 0.07
 10 0 -2 0.48 0.07
 10 0 -2 0.46 0.07
 -10 0 2 0.53 0.08
 -12 0 -2 9.7 0.38
 12 0 -2 9.25 0.39
 -12 0 2 10.17 0.4
 12 0 -2 9.69 0.39
 12 0 2 9.87 0.42
 14 0 -2 7.02 0.31
 14 0 2 6.64 0.34
 -14 0 2 7 0.32
 -14 0 -2 6.7 0.3
 16 0 2 1.88 0.19
 -1 1 2 10.16 0.36
 1 -1 2 10.3 0.37
 -1 1 2 10.34 0.37
 -1 1 2 10.32 0.37
 -1 1 -2 10.08 0.36
 1 1 2 10.35 0.38
 1 1 2 10.07 0.36
 -1 -1 2 10.11 0.37
 3 1 -2 66.04 2.33
 3 -1 2 66.32 2.29
 -3 -1 -2 66.78 2.23
 3 -1 -2 66.33 2.33
 3 1 2 66.76 2.3
 -3 1 -2 66.19 2.23
 -5 -1 -2 133.82 4.5
 5 -1 2 139.46 4.66
 -5 1 2 132.19 4.51
 5 1 -2 139.03 4.65
 5 1 -2 134.08 4.7
 5 -1 2 134.18 4.71
 -5 1 -2 135.45 4.5
 5 -1 -2 133.37 4.72
 5 1 2 121.55 4.71
 5 1 2 139.52 4.65
 7 1 -2 9.7 0.36
 7 1 -2 9.63 0.37
 -7 -1 -2 9.95 0.35
 7 -1 2 9.35 0.34
 -7 1 -2 9.63 0.35
 7 -1 -2 9.68 0.36
 7 -1 -2 9.37 0.37
 7 1 2 10 0.38
 -9 -1 -2 0.28 0.05
 9 -1 2 -0.06 0.07
 9 1 -2 0.22 0.06
 -9 1 2 0.1 0.06
 9 1 -2 0.2 0.05
 9 -1 -2 0.09 0.06
 9 -1 -2 0.35 0.06
 9 1 2 0.1 0.07
 -9 -1 2 -0.01 0.06
 -9 1 -2 0.18 0.05
 11 1 -2 4.42 0.21
 11 1 -2 4.68 0.21
 11 -1 2 4.42 0.23
 -11 -1 -2 4.36 0.2
 -11 1 2 4.29 0.22
 -11 1 -2 4.51 0.2
 11 -1 -2 4.29 0.21
 -11 -1 2 4.69 0.22
 11 -1 -2 4.5 0.21
 11 1 2 4.59 0.23
 -13 -1 -2 0.37 0.08
 13 1 -2 0.45 0.09
 13 -1 2 0.41 0.1
 -13 1 2 0.43 0.1
 13 1 -2 0.4 0.09
 -13 -1 2 0.43 0.1
 13 -1 -2 0.34 0.09
 -13 1 -2 0.36 0.08
 13 -1 -2 0.21 0.08
 13 1 2 0.32 0.1
 -15 1 2 0.57 0.11
 15 -1 2 0.5 0.12
 -15 1 -2 0.4 0.09
 -15 -1 2 0.59 0.11
 15 1 2 0.6 0.12
 15 -1 -2 0.44 0.1
 0 2 -2 601.82 22.08
 0 -2 2 672.04 22.36
 0 2 2 575.86 22.02
 0 2 2 634.76 21.51
 0 2 2 656.84 21.72
 2 2 -2 0.6 0.04
 -2 2 2 0.65 0.05
 2 -2 2 0.71 0.05
 -2 2 -2 0.47 0.03
 -2 2 -2 0.36 0.04
 2 -2 -2 0.44 0.05
 2 2 2 0.72 0.04
 -4 -2 -2 121.89 4.09
 4 2 -2 122.34 4.28
 -4 2 2 120.89 4.11
 4 -2 2 121.96 4.31
 4 -2 -2 122.52 4.27
 4 2 2 125.19 4.22
 -4 2 -2 122.05 4.09
 4 2 2 118.36 4.28
 6 -2 2 41.32 1.48
 6 2 -2 41.13 1.46
 -6 2 2 42.42 1.41
 6 2 -2 40.8 1.45
 -6 -2 -2 39.54 1.4
 -6 -2 2 41.41 1.41
 6 -2 -2 42.73 1.47
 6 2 2 41.23 1.48
 -6 2 -2 41.97 1.4
 8 2 -2 15.73 0.56
 -8 -2 -2 15.19 0.54
 8 2 -2 15.14 0.57
 -8 2 -2 15.69 0.54
 8 2 2 15.29 0.59
 -8 -2 2 15.68 0.56
 8 -2 -2 15.48 0.57
 8 -2 -2 15.09 0.57
 8 2 2 14.93 0.55
 -10 -2 -2 24.82 0.89
 10 2 -2 25.48 0.93
 10 2 -2 25.54 0.93
 -10 2 2 26.19 0.91
 10 -2 2 25.71 0.95
 -10 -2 2 26.1 0.91
 10 -2 -2 24.94 0.93
 -10 2 -2 25.42 0.89
 10 -2 -2 25.79 0.93
 10 2 2 26.6 0.95
 12 -2 2 0.68 0.1
 -12 -2 -2 1 0.11
 12 2 -2 0.83 0.09
 -12 2 2 0.69 0.1
 12 2 -2 0.81 0.09
 12 2 2 0.82 0.11
 12 -2 -2 0.78 0.1
 -12 -2 2 0.71 0.1
 -12 2 -2 0.9 0.09
 12 -2 -2 0.8 0.09
 14 -2 2 2 0.19
 -14 2 2 2.04 0.18
 14 2 -2 1.79 0.16
 -14 -2 2 1.74 0.16
 14 -2 -2 2.31 0.17
 14 2 2 2.04 0.19
 -14 2 -2 2.2 0.16
 16 2 2 0.59 0.13
 16 -2 -2 0.47 0.11
 -16 2 -2 0.53 0.11
 -1 3 2 47.35 1.6
 1 -3 2 48.01 1.67
 1 3 -2 48.25 1.65
 -1 3 -2 49.31 1.65
 1 3 2 45.28 1.65
 -1 -3 2 47.21 1.67
 3 3 -2 21.23 0.74
 3 3 -2 22.61 0.74
 -3 3 2 21.43 0.75
 -3 -3 -2 22.07 0.7
 3 3 2 17.86 0.73
 3 3 2 21.28 0.76
 3 -3 -2 21.11 0.75
 -3 -3 2 19.48 0.72
 -3 3 -2 21.15 0.72
 5 3 -2 87.75 3.11
 5 3 -2 89.99 3.08
 5 -3 2 89.39 3.12
 -5 -3 -2 85.93 2.97
 -5 3 2 90.38 2.99
 5 -3 -2 87.03 3.12
 5 3 2 89.95 3.13
 -5 3 -2 87.97 2.98
 -5 -3 2 90.29 2.99
 7 3 -2 5.61 0.22
 -7 3 2 5.32 0.23
 -7 -3 -2 5.3 0.21
 7 3 -2 5.63 0.23
 7 -3 2 5.31 0.24
 -7 3 -2 5.56 0.21
 7 3 2 5.49 0.24
 -7 -3 2 5.35 0.23
 7 -3 -2 5.72 0.22
 7 3 2 5.4 0.21
 9 3 -2 2.03 0.13
 9 3 -2 2.2 0.12
 -9 3 2 1.98 0.14
 9 -3 2 1.92 0.14
 -9 -3 -2 1.89 0.11
 9 3 2 1.58 0.11
 9 -3 -2 1.89 0.13
 9 3 2 1.37 0.15
 -9 -3 2 1.32 0.14
 -9 3 -2 1.95 0.12
 9 -3 -2 2.07 0.12
 11 -3 2 14.96 0.6
 -11 -3 -2 15.23 0.56
 -11 3 2 15.57 0.58
 11 3 -2 15.76 0.58
 11 3 -2 16.04 0.58
 11 -3 -2 15.35 0.58
 11 3 2 15.39 0.61
 -11 -3 2 15.25 0.58
 -11 3 -2 15.22 0.56
 11 -3 -2 15.22 0.58
 -13 3 2 3.4 0.21
 13 -3 2 3.28 0.22
 13 3 -2 2.87 0.19
 -13 -3 2 3.3 0.2
 -13 3 -2 3.12 0.18
 13 3 2 3.3 0.21
 13 -3 -2 3.48 0.19
 15 -3 2 0.12 0.1
 -15 3 2 0.06 0.09
 15 -3 -2 -0.02 0.09
 -15 3 -2 -0.03 0.08
 -15 -3 2 -0.05 0.09
 15 3 2 0.01 0.1
 0 4 -2 268.55 9.37
 0 -4 2 274.3 9.48
 0 4 2 268.49 9.06
 -2 4 2 175.4 5.89
 2 4 -2 177.56 6.09
 2 -4 2 178.02 6.17
 2 4 2 171.98 6.13
 -2 4 -2 171.44 6.04
 4 4 -2 44.71 1.6
 -4 -4 -2 46.16 1.53
 4 -4 2 46.3 1.62
 -4 4 2 47.56 1.55
 -4 4 2 46.14 1.6
 4 -4 -2 44.44 1.61
 4 4 2 45.8 1.62
 -4 4 -2 44.07 1.54
 4 4 2 45.85 1.59
 -4 -4 2 45.55 1.55
 -6 4 2 6.76 0.26
 6 4 -2 6.69 0.25
 -6 -4 -2 6.67 0.24
 6 -4 2 6.84 0.28
 6 4 -2 6.64 0.27
 -6 -4 2 6.76 0.27
 6 4 2 6.83 0.28
 6 -4 -2 6.96 0.27
 6 4 2 6.64 0.26
 -6 4 -2 6.89 0.26
 -8 -4 -2 42.44 1.45
 8 4 -2 41.94 1.51
 -8 4 2 44.15 1.47
 8 4 -2 43.16 1.52
 8 -4 2 44.42 1.54
 -8 -4 2 43.76 1.48
 8 4 2 42.04 1.54
 -8 4 -2 42.07 1.46
 8 -4 -2 42.53 1.52
 8 4 2 41.4 1.5
 10 4 -2 28.56 1.08
 -10 -4 -2 29.58 1.04
 10 -4 2 30.5 1.11
 10 4 -2 30.75 1.09
 -10 4 2 30.96 1.06
 10 4 2 30.05 1.11
 -10 4 -2 29.73 1.04
 10 -4 -2 30.46 1.08
 10 -4 -2 29.94 1.09
 -10 -4 2 30.2 1.06
 -12 4 2 0.21 0.09
 12 -4 2 0.1 0.09
 12 4 -2 0.16 0.08
 12 -4 -2 0.11 0.07
 -12 -4 2 0.37 0.09
 -12 4 -2 0.08 0.08
 12 -4 -2 0.26 0.08
 12 4 2 0.44 0.1
 14 -4 2 2.1 0.19
 -14 4 2 1.95 0.17
 14 4 -2 1.64 0.15
 -14 4 -2 1.72 0.15
 14 4 2 1.96 0.19
 -14 -4 2 1.8 0.17
 14 -4 -2 1.89 0.17
 16 4 2 0.13 0.11
 1 -5 2 38.17 1.33
 -1 5 2 38.73 1.27
 1 5 -2 38.29 1.31
 1 5 2 37.56 1.34
 1 -5 -2 37.42 1.34
 -1 5 -2 36.83 1.31
 -1 -5 2 37.91 1.32
 -1 5 -2 36.52 1.28
 1 5 2 37.32 1.32
 -3 5 2 127.69 4.88
 3 5 -2 150.95 5.05
 -3 5 2 148.39 5.01
 3 -5 2 148.46 5.1
 3 5 2 145.78 5.09
 -3 5 -2 146.42 5
 3 5 2 146.14 5.02
 -5 5 2 11.59 0.41
 -5 -5 -2 11.42 0.39
 -5 5 2 11.31 0.43
 5 5 -2 11.33 0.41
 5 -5 2 11.44 0.43
 5 -5 -2 11.41 0.43
 5 5 2 11.61 0.42
 -5 -5 2 11.52 0.42
 -5 5 -2 11.49 0.41
 5 5 2 11.31 0.44
 7 -5 2 10.98 0.42
 -7 -5 -2 10.8 0.38
 -7 5 2 10.94 0.4
 7 5 -2 11 0.4
 7 5 -2 10.99 0.41
 7 -5 -2 11 0.41
 7 5 2 10.25 0.42
 -7 -5 2 10.56 0.41
 7 5 2 10.25 0.4
 -7 5 -2 11.25 0.4
 -9 -5 -2 7.17 0.27
 9 5 -2 6.95 0.3
 9 -5 2 7.28 0.31
 -9 5 2 7.41 0.29
 -9 5 -2 7.08 0.28
 9 -5 -2 7.03 0.29
 9 5 2 6.8 0.31
 9 5 2 7.09 0.28
 -9 -5 2 7 0.3
 11 -5 2 5.67 0.28
 -11 5 2 5.47 0.26
 11 5 -2 5.77 0.26
 11 -5 -2 5.66 0.26
 -11 -5 2 5.44 0.27
 -11 5 -2 5.73 0.25
 11 -5 -2 5.7 0.26
 11 5 2 5.67 0.28
 -13 5 2 3.54 0.22
 13 5 -2 3.53 0.21
 13 -5 2 3.65 0.22
 13 5 2 3.98 0.24
 -13 5 -2 3.71 0.2
 13 -5 -2 3.73 0.21
 -13 -5 2 3.95 0.22
 15 5 -2 0.93 0.11
 15 -5 2 1.1 0.14
 -15 5 2 0.95 0.12
 -15 -5 2 0.94 0.12
 15 -5 -2 0.86 0.12
 15 5 2 1.11 0.14
 -15 5 -2 0.89 0.12
 0 6 -2 23.56 0.84
 0 -6 2 25.29 0.86
 0 6 2 25.18 0.82
 0 6 2 23.49 0.86
 0 6 -2 23.93 0.85
 -2 6 2 453.86 15.6
 2 6 -2 481.25 15.78
 -2 6 2 405.54 15.07
 -2 6 -2 440.27 15.11
 -2 6 -2 459.24 15.53
 2 -6 -2 454.24 15.82
 2 6 2 440.94 15.6
 2 6 2 461.28 15.82
 -4 -6 -2 53.14 1.81
 -4 6 2 54.53 1.89
 4 -6 2 54.15 1.91
 4 6 -2 53.44 1.89
 -4 6 2 57.2 1.83
 4 6 2 54.4 1.89
 4 6 2 54.49 1.92
 -4 6 -2 51.71 1.87
 -6 6 2 31.33 1.01
 -6 6 2 28.75 1.04
 -6 -6 -2 28.83 0.99
 6 -6 2 29.67 1.06
 6 6 -2 28.18 1.03
 6 6 2 28.83 1.06
 6 6 2 28.92 1.04
 -6 -6 2 29.69 1.02
 -8 6 2 43.64 1.49
 8 6 -2 42.27 1.53
 8 -6 2 45.04 1.56
 8 6 2 42.98 1.52
 8 6 2 43.23 1.56
 8 -6 -2 43.69 1.55
 -8 6 -2 43.44 1.48
 -8 -6 2 42.16 1.49
 10 6 -2 0.55 0.08
 -10 6 2 0.59 0.08
 10 -6 2 0.69 0.09
 10 -6 -2 0.64 0.08
 -10 6 -2 0.57 0.08
 10 6 2 0.35 0.09
 10 6 2 0.4 0.07
 -10 -6 2 0.38 0.09
 12 -6 2 15.04 0.61
 12 6 -2 15.08 0.58
 -12 6 2 15.09 0.58
 -12 -6 2 15.87 0.59
 12 6 2 15.58 0.61
 12 -6 -2 14.63 0.59
 -12 6 -2 15.23 0.56
 14 6 -2 0.71 0.1
 14 -6 2 1.06 0.13
 -14 6 2 0.96 0.12
 -14 -6 2 0.73 0.12
 14 -6 -2 0.66 0.12
 -14 6 -2 0.47 0.11
 14 6 2 0.58 0.12
 -1 7 2 35.95 1.4
 1 -7 2 40.94 1.4
 -1 7 2 41.36 1.34
 1 7 -2 40.04 1.39
 -1 7 -2 38.86 1.35
 1 -7 -2 40.4 1.42
 1 7 2 41.05 1.42
 -1 7 -2 40.57 1.38
 1 7 2 38.89 1.4
 3 -7 2 70.97 2.54
 -3 7 2 71.29 2.52
 3 7 -2 73.79 2.51
 -3 7 2 72.71 2.43
 -3 7 -2 71.54 2.5
 3 7 2 71.36 2.51
 3 -7 -2 74.85 2.55
 3 7 2 73.03 2.55
 -3 7 -2 71.1 2.44
 -5 7 2 7.48 0.3
 5 -7 2 7.76 0.3
 -5 7 2 7.94 0.29
 5 7 2 7.59 0.31
 5 7 2 7.8 0.3
 -5 7 -2 7.27 0.27
 7 7 -2 11.26 0.42
 -7 7 2 11.27 0.41
 7 -7 2 11.77 0.43
 -7 7 2 10.51 0.42
 -7 7 -2 10.62 0.4
 7 7 2 10.4 0.43
 -7 -7 2 10.58 0.42
 7 7 2 11.05 0.42
 7 -7 -2 10.51 0.42
 9 7 -2 0.23 0.06
 9 -7 2 -0.09 0.06
 -9 7 2 -0.01 0.06
 9 -7 -2 -0.01 0.06
 -9 -7 2 -0.06 0.06
 9 7 2 -0.04 0.06
 9 7 2 0.09 0.05
 -9 7 -2 0 0.05
 11 7 -2 3.52 0.2
 11 -7 2 3.65 0.22
 -11 7 2 3.72 0.21
 11 7 2 3.64 0.22
 -11 7 -2 3.79 0.19
 11 -7 -2 3.72 0.2
 -11 -7 2 3.64 0.21
 13 7 -2 4.61 0.23
 13 -7 2 4.34 0.26
 -13 7 2 4.58 0.25
 13 -7 -2 4.32 0.24
 -13 7 -2 4.46 0.22
 -13 -7 2 4.67 0.25
 13 7 2 4.66 0.26
 15 7 -2 0.63 0.11
 -15 -7 2 0.73 0.12
 15 -7 -2 0.68 0.12
 0 -8 -2 9.93 0.38
 0 8 -2 10.27 0.36
 0 8 -2 10.43 0.36
 0 8 2 9.45 0.34
 0 -8 2 9.23 0.35
 2 -8 2 42.22 1.62
 -2 8 2 46.25 1.61
 2 8 -2 46.83 1.6
 -2 8 -2 45.82 1.56
 2 8 2 45.79 1.61
 -2 8 -2 47.96 1.6
 2 -8 -2 46.49 1.63
 2 8 2 45.97 1.63
 -4 8 2 77.45 2.61
 4 -8 2 77.77 2.74
 4 8 -2 78.31 2.7
 -4 8 2 78.43 2.71
 -4 8 -2 75.76 2.69
 4 8 2 76.71 2.7
 4 -8 -2 77.48 2.74
 4 8 2 78.13 2.75
 -4 8 -2 78.96 2.62
 6 -8 2 83.87 2.9
 -6 8 2 83.15 2.77
 -6 8 2 84.31 2.87
 6 8 2 82 2.91
 6 8 2 85 2.86
 6 -8 -2 76.66 2.9
 -6 8 -2 79.7 2.77
 -8 8 2 13.73 0.49
 8 8 -2 13.43 0.5
 8 -8 2 13.19 0.51
 8 8 2 12.83 0.51
 8 8 2 12.84 0.5
 -8 8 -2 13.43 0.49
 -8 -8 2 12.99 0.5
 8 -8 -2 13.37 0.51
 -10 8 2 2.18 0.15
 10 -8 2 2.03 0.16
 10 8 -2 2.16 0.15
 -10 -8 2 1.97 0.16
 -10 8 -2 2.24 0.14
 10 -8 -2 2.27 0.15
 10 8 2 1.74 0.17
 10 8 2 1.83 0.14
 12 8 -2 5.37 0.26
 -12 8 2 5.43 0.26
 12 -8 2 5.52 0.29
 -12 8 -2 5.55 0.25
 12 -8 -2 5.58 0.27
 12 8 2 5.39 0.28
 -12 -8 2 5.89 0.28
 -14 8 2 0.85 0.11
 14 -8 2 0.87 0.13
 14 8 -2 0.76 0.11
 14 -8 -2 0.66 0.12
 -14 -8 2 0.81 0.12
 -14 8 -2 0.68 0.11
 1 9 -2 27.21 0.93
 -1 -9 -2 26.75 0.97
 -1 9 2 25.66 0.91
 -1 9 2 26.86 0.96
 1 9 -2 27.02 0.95
 1 -9 -2 26.45 0.97
 -1 9 -2 26.86 0.94
 -1 9 -2 27.34 0.93
 3 -9 2 0.46 0.05
 5 -9 2 0.12 0.05
 -5 9 2 0.16 0.05
 5 9 -2 0.04 0.06
 -5 9 2 0.16 0.06
 5 9 2 0.1 0.05
 -5 9 -2 -0.03 0.05
 5 -9 -2 -0.04 0.06
 5 9 2 -0.07 0.05
 -7 9 2 7.57 0.32
 -7 9 2 8.01 0.31
 7 9 -2 7.66 0.32
 7 -9 2 7.96 0.32
 7 9 2 7.84 0.33
 7 -9 -2 7.3 0.31
 7 9 2 8.1 0.32
 -7 9 -2 7.59 0.31
 -9 9 2 5.24 0.24
 9 -9 2 5.28 0.26
 9 9 -2 5.22 0.24
 9 -9 -2 5.28 0.24
 -9 -9 2 5.55 0.25
 9 9 2 5.35 0.26
 -9 9 -2 5.22 0.24
 9 9 2 5.17 0.24
 -11 9 2 0.15 0.07
 11 -9 2 0.12 0.09
 11 9 -2 0.22 0.08
 11 9 2 0.2 0.08
 11 -9 -2 0.26 0.08
 -11 9 -2 0.19 0.07
 11 9 2 0.1 0.08
 -11 -9 2 0.23 0.08
 13 9 -2 0.17 0.09
 -13 9 2 0.31 0.09
 13 -9 2 0.44 0.11
 -13 9 -2 0.24 0.09
 -13 -9 2 0.39 0.1
 13 -9 -2 0.21 0.1
 0 10 -2 22.38 0.78
 0 10 -2 21.23 0.77
 0 -10 -2 22.12 0.8
 -2 10 2 13.89 0.53
 -2 10 2 12.94 0.49
 2 -10 2 13.01 0.51
 2 10 -2 14.73 0.52
 2 10 -2 14.03 0.51
 -2 10 -2 14.19 0.5
 2 -10 -2 14.71 0.53
 -2 10 -2 14.84 0.51
 -4 10 2 31.02 1.06
 -4 10 2 31.34 1.11
 4 -10 2 30.94 1.11
 4 10 -2 31.59 1.1
 -4 10 -2 30.77 1.09
 -4 10 -2 30.11 1.07
 4 10 2 31.11 1.12
 4 10 2 30.95 1.11
 4 -10 -2 31.33 1.12
 -6 10 2 30.31 1.11
 6 10 -2 29.65 1.1
 -6 10 2 31.73 1.07
 6 -10 2 31.89 1.12
 6 -10 -2 30.76 1.12
 6 10 2 30.83 1.11
 6 10 2 30.5 1.12
 -6 10 -2 30.88 1.07
 -8 10 2 2.21 0.15
 8 -10 2 2.3 0.16
 8 10 -2 2.54 0.15
 -8 10 2 2.14 0.15
 -8 10 -2 2.52 0.14
 8 10 2 2.07 0.15
 8 -10 -2 2.16 0.14
 8 10 2 2.25 0.16
 10 10 -2 1.87 0.14
 10 -10 2 1.56 0.16
 -10 10 2 1.71 0.15
 10 10 2 1.77 0.14
 10 -10 -2 1.9 0.14
 -10 10 -2 1.91 0.14
 10 10 2 1.68 0.16
 12 -10 2 2.4 0.19
 12 10 -2 2.09 0.17
 -12 10 2 1.99 0.18
 -12 10 -2 2.45 0.17
 12 -10 -2 2.37 0.17
 -12 -10 2 2.1 0.18
 14 10 -2 0.1 0.09
 1 11 -2 77.19 2.66
 -1 -11 -2 76.4 2.7
 -1 11 2 76.03 2.67
 1 11 -2 75.2 2.58
 -1 11 -2 76.27 2.58
 -1 11 -2 77.88 2.65
 1 -11 -2 75.15 2.7
 3 -11 2 11.03 0.41
 -3 11 2 10.92 0.39
 -3 11 2 10.74 0.42
 3 11 -2 10.22 0.41
 3 11 2 10.87 0.42
 -3 11 -2 10.56 0.4
 3 -11 -2 10.54 0.42
 3 11 2 11.63 0.43
 -3 11 -2 10.79 0.4
 5 11 -2 4.08 0.18
 5 -11 2 3.27 0.17
 -5 11 2 3.26 0.18
 -5 11 2 3.32 0.16
 -5 11 -2 3.35 0.17
 5 11 2 3.14 0.17
 5 11 2 2.96 0.18
 5 -11 -2 3.39 0.17
 -7 11 2 13.8 0.53
 7 11 -2 13.38 0.52
 -7 11 2 14.11 0.51
 7 -11 2 14.1 0.53
 7 11 2 13.94 0.53
 7 11 2 13.72 0.53
 -7 11 -2 13.66 0.51
 7 -11 -2 13.26 0.52
 -9 11 2 13.78 0.51
 9 -11 2 13.49 0.54
 9 11 -2 13.64 0.52
 -9 11 2 13.12 0.53
 9 11 2 13.77 0.54
 9 11 2 13.46 0.53
 -9 11 -2 13.56 0.51
 9 -11 -2 13.23 0.52
 11 11 -2 3.32 0.2
 -11 11 2 3.36 0.2
 11 -11 2 3.58 0.22
 11 11 2 3.24 0.2
 11 -11 -2 3.4 0.2
 -11 11 -2 3.39 0.19
 13 11 -2 -0.01 0.09
 -13 11 2 0.34 0.1
 13 -11 2 0.3 0.1
 -13 11 -2 0.38 0.1
 13 -11 -2 0.21 0.1
 0 12 -2 17.71 0.64
 0 -12 -2 17.35 0.66
 0 12 -2 17.94 0.65
 0 12 2 17.95 0.66
 -2 -12 -2 58.74 2.12
 2 12 -2 58.41 2.09
 2 12 -2 59.33 2.03
 -2 12 2 61.76 2.11
 2 12 2 59.34 2.1
 -2 12 -2 59.83 2.03
 2 -12 -2 60.21 2.12
 -2 12 -2 60.16 2.09
 4 -12 2 3.46 0.17
 -4 12 2 3.45 0.15
 -4 12 2 3.29 0.18
 4 12 -2 2.89 0.17
 -4 12 -2 3.27 0.17
 4 -12 -2 3.28 0.17
 4 12 2 3.29 0.18
 4 12 2 3.16 0.17
 -6 12 2 1.4 0.11
 6 -12 2 1.29 0.12
 6 12 -2 1.07 0.11
 -6 12 2 1.44 0.13
 6 12 2 1 0.12
 -6 12 -2 0.99 0.12
 6 12 2 1.26 0.12
 6 -12 -2 1.01 0.12
 -8 12 2 30.65 1.05
 8 -12 2 30.32 1.1
 8 12 -2 27.78 1.08
 -8 12 2 30.76 1.09
 8 -12 -2 30.17 1.09
 -8 12 -2 30.01 1.05
 8 12 2 29.75 1.09
 -10 12 2 0.77 0.1
 10 -12 2 0.63 0.11
 10 12 -2 0.7 0.1
 10 -12 -2 0.68 0.1
 -10 12 -2 0.74 0.1
 10 12 2 0.85 0.11
 12 -12 2 1.49 0.17
 12 12 -2 1.25 0.13
 -12 12 2 1.42 0.16
 12 12 2 1.75 0.15
 -12 12 -2 1.42 0.14
 12 -12 -2 1.56 0.15
 1 13 -2 10.07 0.4
 1 13 -2 10.63 0.41
 -1 -13 -2 10.75 0.42
 -1 13 2 10.87 0.43
 -1 13 -2 10.6 0.41
 1 -13 -2 10.44 0.42
 -1 13 -2 10.37 0.4
 1 13 2 10.87 0.42
 3 13 -2 1.09 0.11
 3 13 -2 1.19 0.12
 -3 -13 -2 1.05 0.1
 -3 13 2 1.1 0.11
 3 13 2 1.17 0.12
 3 -13 -2 1.23 0.11
 -3 13 -2 1.18 0.11
 -3 13 -2 1.32 0.1
 5 13 -2 5.8 0.26
 -5 13 2 5.94 0.27
 5 -13 2 6.18 0.26
 -5 13 2 6.16 0.25
 5 13 2 5.91 0.27
 -5 13 -2 5.93 0.25
 5 -13 -2 5.7 0.26
 5 13 2 6.04 0.27
 7 -13 2 0.21 0.07
 -7 13 2 0.16 0.08
 -7 13 2 0.15 0.06
 7 13 -2 0.15 0.08
 7 13 2 -0.08 0.08
 7 -13 -2 0.11 0.08
 -7 13 -2 0.05 0.07
 9 13 -2 5.92 0.28
 9 -13 2 5.77 0.29
 -9 13 2 5.97 0.27
 9 13 2 6.06 0.29
 -9 13 -2 6.19 0.27
 9 -13 -2 5.77 0.27
 11 -13 2 0.12 0.1
 -11 13 2 0.19 0.09
 11 13 -2 0.22 0.1
 -11 13 -2 0.31 0.09
 11 -13 -2 0.3 0.09
 11 13 2 0.41 0.1
 0 14 2 47.13 1.69
 0 -14 -2 48.84 1.7
 0 14 -2 46.42 1.62
 0 14 -2 46.95 1.67
 2 14 -2 4.39 0.21
 -2 -14 -2 4.22 0.21
 -2 14 2 4.18 0.22
 2 14 -2 4.42 0.21
 2 14 2 4.55 0.22
 -2 14 -2 4.3 0.2
 2 -14 -2 4.21 0.21
 -2 14 -2 4.43 0.2
 -4 -14 -2 5.81 0.25
 4 14 -2 5.05 0.23
 -4 14 2 4.81 0.24
 4 14 -2 4.62 0.23
 4 14 2 5.09 0.24
 -4 14 -2 4.96 0.23
 4 -14 -2 5.09 0.23
 -6 14 2 0.3 0.08
 6 14 -2 0.47 0.09
 6 -14 2 0.4 0.07
 6 14 2 0.25 0.09
 -6 14 -2 0.24 0.08
 6 -14 -2 0.33 0.08
 -8 14 2 7.15 0.3
 -8 14 2 7.2 0.32
 8 -14 2 7.76 0.33
 8 14 -2 6.8 0.31
 -8 14 -2 6.84 0.3
 8 14 2 7.51 0.34
 8 -14 -2 6.88 0.31
 10 14 -2 3.77 0.22
 -10 14 2 3.93 0.22
 10 -14 2 3.5 0.23
 -10 14 -2 4.11 0.22
 10 14 2 4.13 0.24
 10 -14 -2 3.89 0.22
 -12 14 2 0.05 0.08
 12 -14 2 0.06 0.09
 12 14 2 0.05 0.09
 -1 15 2 0.22 0.08
 1 15 -2 0.07 0.06
 1 15 -2 0 0.07
 -1 -15 -2 0.07 0.07
 -1 15 -2 0 0.07
 -1 15 -2 0.17 0.07
 1 -15 -2 0.06 0.07
 1 15 2 0.08 0.08
 3 15 -2 6.18 0.28
 -3 15 2 6.2 0.28
 3 15 -2 6.06 0.27
 3 -15 -2 6.22 0.27
 3 15 2 6.44 0.29
 -3 15 -2 6.19 0.27
 -5 15 2 4.72 0.24
 5 15 -2 5.16 0.24
 5 15 2 4.84 0.25
 5 -15 -2 4.58 0.23
 -5 15 -2 4.88 0.23
 7 15 -2 0.87 0.11
 -7 15 2 0.87 0.11
 7 15 2 0.7 0.11
 -7 15 -2 0.82 0.1
 7 -15 -2 0.64 0.1
 9 15 -2 0.13 0.09
 9 -15 2 0.05 0.09
 -9 15 -2 0.16 0.09
 9 -15 -2 0.08 0.09
 9 15 2 0.1 0.1
 11 -15 2 -0.13 0.09
 -11 15 2 -0.06 0.08
 11 15 2 -0.03 0.09
 0 -16 -2 7.35 0.32
 0 16 -2 7.38 0.31
 0 16 2 7.22 0.33
 0 16 -2 7.41 0.3
 2 16 -2 0.53 0.09
 2 16 -2 0.33 0.08
 -2 16 2 0.42 0.09
 -2 16 -2 0.49 0.08
 2 -16 -2 0.44 0.08
 -2 16 -2 0.47 0.08
 2 16 2 0.38 0.09
 4 16 -2 8.24 0.36
 -4 16 2 8.51 0.37
 4 -16 -2 8.83 0.36
 -4 16 -2 8.6 0.35
 4 16 2 8.74 0.38
 -6 16 2 3.28 0.2
 6 16 -2 2.94 0.19
 -6 16 -2 2.94 0.18
 6 -16 -2 3.24 0.19
 6 16 2 3.07 0.2
 8 16 -2 0.13 0.1
 8 16 2 0.14 0.1
 -8 16 -2 0.36 0.09
 8 -16 -2 0.27 0.09
 10 16 2 0.26 0.11
 -10 16 -2 0.36 0.1
 1 17 -2 1.56 0.14
 -1 17 2 1.44 0.15
 -1 17 -2 1.4 0.13
 -1 17 -2 1.43 0.14
 1 -17 -2 1.49 0.13
 1 17 2 1.77 0.16
 3 17 -2 5.36 0.26
 -3 17 2 5.43 0.28
 3 17 2 5.82 0.28
 -3 17 -2 5.31 0.25
 3 -17 -2 5.85 0.26
 -5 17 2 1.4 0.15
 5 17 -2 1.48 0.15
 5 17 2 1.31 0.14
 5 -17 -2 1.71 0.14
 -5 17 -2 1.53 0.14
 7 17 -2 1.87 0.16
 7 17 2 1.6 0.18
 -7 17 -2 1.62 0.15
 7 -17 -2 1.68 0.15
 9 -17 -2 0.12 0.09
 9 17 2 -0.04 0.1
 -9 17 -2 -0.02 0.09
 0 18 2 0.44 0.1
 0 18 -2 0.6 0.1
 2 18 -2 1.93 0.16
 -2 18 2 2.03 0.17
 2 18 2 2.21 0.18
 -2 18 -2 2.01 0.16
 4 18 -2 2.89 0.19
 -4 18 2 3.01 0.2
 4 -18 -2 3.15 0.18
 -4 18 -2 3.03 0.18
 4 18 2 2.74 0.2
 -6 18 2 1.84 0.17
 6 18 -2 1.94 0.16
 6 -18 -2 2.03 0.16
 6 18 2 1.61 0.18
 -6 18 -2 1.75 0.15
 -8 18 -2 0.33 0.1
 1 19 -2 2.96 0.19
 -1 19 2 3.03 0.21
 1 19 2 2.9 0.21
 3 19 -2 0.8 0.12
 -3 19 2 0.98 0.13
 3 19 2 1.05 0.14
 5 19 -2 3.17 0.21
 -5 19 2 3.27 0.22
 5 -19 -2 3.52 0.2
 -5 19 -2 3.37 0.2
 5 19 2 3.33 0.23
 -7 19 -2 0.39 0.1
 7 -19 -2 0.27 0.09
 0 20 2 2.49 0.2
 -2 20 2 0.55 0.12
 2 20 -2 0.62 0.11
 2 20 2 0.46 0.11
 -4 20 2 0.33 0.11
 4 20 -2 0.33 0.11
 0 0 3 -0.01 0.01
 -2 0 3 -0.06 0.02
 2 0 -3 -0.08 0.02
 -2 0 -3 -0.06 0.02
 2 0 3 -0.04 0.02
 2 0 3 -0.1 0.03
 6 0 3 -0.06 0.04
 -6 0 -3 0.02 0.03
 6 0 -3 0.07 0.05
 6 0 -3 0.03 0.04
 -6 0 3 -0.04 0.04
 6 0 3 0.06 0.02
 8 0 -3 -0.03 0.05
 8 0 3 -0.05 0.05
 -8 0 -3 -0.07 0.04
 8 0 -3 0.09 0.04
 -8 0 3 -0.04 0.05
 10 0 -3 -0.02 0.06
 10 0 3 0.07 0.08
 -10 0 -3 0.01 0.06
 10 0 -3 -0.03 0.06
 -10 0 3 -0.05 0.07
 12 0 3 0.04 0.09
 12 0 -3 -0.02 0.07
 -12 0 3 -0.14 0.07
 12 0 -3 -0.02 0.07
 -12 0 -3 0.07 0.06
 14 0 -3 -0.07 0.08
 14 0 3 0 0.11
 -14 0 3 0.07 0.09
 -1 1 3 181.05 5.76
 -1 1 3 137.23 5.82
 1 1 3 170.74 5.82
 -1 -1 3 173.23 5.83
 3 -1 3 69.04 2.44
 -3 -1 -3 69.28 2.32
 -3 1 3 68.6 2.33
 3 1 -3 68.2 2.42
 3 1 3 69.11 2.44
 -3 1 -3 68.52 2.32
 3 -1 -3 69.26 2.43
 3 1 3 70.23 2.39
 -3 -1 3 69.2 2.33
 -5 -1 -3 128.01 4.26
 5 -1 3 124.29 4.38
 -5 1 3 123.16 4.27
 5 1 -3 128.82 4.45
 5 -1 3 126.73 4.47
 -5 -1 3 127.7 4.28
 5 -1 -3 129.26 4.46
 -5 1 -3 129.71 4.26
 5 1 3 132.24 4.39
 5 1 3 121.32 4.47
 -7 -1 -3 20.16 0.73
 -7 1 3 22.55 0.76
 7 1 -3 22.18 0.78
 7 1 -3 20.94 0.77
 7 -1 -3 21.54 0.78
 7 -1 -3 20.94 0.77
 -7 1 -3 21.34 0.74
 -9 1 3 35.76 1.26
 -9 -1 -3 35.65 1.23
 9 -1 3 36.21 1.32
 9 1 -3 35.93 1.29
 9 1 -3 35.67 1.29
 -9 1 -3 35.84 1.23
 9 -1 -3 35.77 1.29
 -9 -1 3 36.58 1.26
 9 1 3 36.4 1.32
 9 -1 -3 36.51 1.29
 11 1 -3 2.15 0.14
 -11 -1 -3 2.12 0.13
 -11 1 3 2.17 0.16
 11 -1 3 2.26 0.17
 11 1 -3 2.22 0.14
 11 -1 -3 2.27 0.14
 11 -1 -3 2.22 0.15
 11 1 3 2.29 0.17
 -11 1 -3 2.26 0.13
 -11 -1 3 2.1 0.15
 13 -1 3 3.95 0.24
 13 1 -3 3.28 0.21
 -13 1 3 3.83 0.23
 13 1 3 3.57 0.24
 -13 -1 3 3.84 0.23
 13 -1 -3 4.07 0.21
 -13 1 -3 3.65 0.2
 13 -1 -3 3.59 0.21
 15 -1 3 2.34 0.21
 15 1 -3 1.73 0.17
 -15 1 3 2.27 0.19
 -15 -1 3 2.3 0.2
 15 1 3 2.08 0.2
 0 2 -3 224.77 8.48
 0 2 3 229.89 8.04
 0 -2 3 233.73 8.02
 0 2 3 222.43 7.93
 2 2 -3 22.41 0.81
 -2 2 3 22.99 0.81
 2 -2 3 22.37 0.82
 2 2 -3 23.84 0.81
 -2 -2 -3 22.37 0.77
 2 -2 -3 23 0.82
 2 2 3 22.57 0.82
 -2 2 -3 22.42 0.78
 -4 -2 -3 18 0.61
 4 -2 3 18.32 0.66
 -4 2 3 17.55 0.63
 4 2 -3 18.49 0.65
 4 2 -3 17.99 0.64
 -4 2 -3 17.97 0.62
 -4 -2 3 17.38 0.63
 4 -2 -3 18.18 0.65
 6 2 -3 10.78 0.39
 -6 -2 -3 11 0.38
 6 -2 3 10.83 0.42
 -6 2 3 10.93 0.4
 -6 2 -3 10.65 0.39
 6 -2 -3 10.32 0.4
 8 2 -3 0.61 0.08
 8 -2 3 0.59 0.08
 -8 2 3 0.73 0.08
 8 2 -3 0.82 0.08
 -8 -2 -3 0.67 0.07
 8 2 3 0.45 0.08
 -8 -2 3 0.53 0.07
 8 -2 -3 0.62 0.07
 -8 2 -3 0.46 0.06
 -10 2 3 6.83 0.3
 10 2 -3 6.61 0.3
 10 2 -3 6.97 0.29
 10 -2 3 6.79 0.32
 -10 -2 -3 6.72 0.27
 10 2 3 7.27 0.32
 -10 -2 3 7.16 0.3
 10 -2 -3 7.1 0.3
 -10 2 -3 6.77 0.27
 10 -2 -3 6.89 0.28
 12 2 -3 0.71 0.09
 12 -2 3 0.64 0.11
 -12 2 3 0.56 0.1
 12 -2 -3 0.68 0.09
 -12 2 -3 0.66 0.08
 -12 -2 3 0.69 0.1
 12 -2 -3 0.68 0.1
 12 2 3 0.66 0.11
 14 2 -3 0.3 0.1
 14 -2 3 0.36 0.11
 -14 2 3 0.47 0.1
 14 -2 -3 0.15 0.09
 14 -2 -3 0.34 0.09
 -14 -2 3 0.27 0.1
 -14 2 -3 0.27 0.09
 14 2 3 0.33 0.11
 -1 3 3 94.94 3.26
 -1 3 3 91.29 3.21
 1 3 -3 91.85 3.21
 -1 3 3 93.49 3.11
 -1 -3 3 93.71 3.25
 1 3 3 92.89 3.26
 -1 3 -3 91.72 3.12
 1 3 3 94.05 3.21
 -1 3 -3 90.09 3.2
 -3 3 3 101.94 4.18
 -3 -3 -3 123.61 4.04
 3 3 -3 123.2 4.23
 3 -3 3 125.08 4.24
 3 3 -3 126.49 4.18
 -3 3 3 122.83 4.05
 3 -3 -3 125.11 4.24
 3 3 3 110.18 4.18
 -3 3 -3 124.22 4.05
 -3 3 -3 124.17 4.16
 -3 -3 3 120.82 4.06
 -5 -3 -3 12.77 0.42
 -5 3 3 12.12 0.44
 5 -3 3 11.68 0.46
 5 3 -3 12.86 0.44
 5 -3 -3 12.58 0.46
 5 3 3 12.05 0.45
 -5 3 -3 12.64 0.44
 5 3 3 11.42 0.47
 7 3 -3 49.35 1.72
 7 -3 3 50.47 1.75
 -7 3 3 50.21 1.67
 7 3 -3 50.32 1.72
 -7 -3 -3 46.49 1.64
 7 3 3 49.87 1.75
 -7 3 -3 49.23 1.66
 7 3 3 48.74 1.7
 7 -3 -3 47.44 1.73
 -7 -3 3 45.81 1.67
 -9 -3 -3 11.59 0.43
 9 3 -3 11.58 0.46
 -9 3 3 12.48 0.46
 9 -3 3 12.16 0.48
 9 3 3 12.02 0.48
 -9 -3 3 12.74 0.46
 -9 3 -3 11.08 0.43
 9 -3 -3 11.45 0.45
 11 -3 3 0.79 0.12
 -11 3 3 0.78 0.11
 11 3 -3 1.07 0.12
 -11 3 -3 1.26 0.11
 11 3 3 1.24 0.14
 -11 -3 3 1.1 0.11
 11 -3 -3 1.11 0.11
 11 -3 -3 0.97 0.11
 13 -3 3 4.95 0.27
 -13 3 3 4.54 0.25
 13 3 -3 4.55 0.25
 -13 -3 3 4.56 0.25
 -13 3 -3 5.16 0.24
 13 3 3 4.63 0.27
 13 -3 -3 4.85 0.25
 13 -3 -3 4.91 0.24
 15 -3 3 0.69 0.13
 -15 3 3 0.81 0.12
 15 3 -3 0.35 0.11
 -15 3 -3 0.2 0.1
 15 3 3 0.36 0.12
 15 -3 -3 0.24 0.11
 -15 -3 3 0.52 0.12
 0 4 3 94.42 3.33
 0 -4 3 97.45 3.37
 0 4 3 95.78 3.38
 0 4 -3 96.59 3.32
 -2 -4 -3 7.08 0.24
 2 4 -3 7.29 0.27
 2 4 -3 6.93 0.25
 2 -4 3 5.86 0.27
 -2 4 3 7.06 0.28
 2 4 3 7.01 0.27
 -2 4 -3 7.33 0.26
 -2 4 -3 7.11 0.25
 2 -4 -3 7.38 0.28
 -4 4 3 13.99 0.47
 4 4 -3 13.12 0.47
 -4 4 3 12.97 0.49
 4 4 -3 13.23 0.48
 4 -4 3 14.18 0.49
 -4 -4 -3 12.41 0.45
 -4 4 -3 12.36 0.46
 4 4 3 12.97 0.5
 4 -4 -3 12.8 0.49
 4 4 3 13.17 0.48
 6 4 -3 1.21 0.07
 -6 4 3 1.41 0.09
 -6 -4 -3 1.17 0.07
 6 -4 3 1.39 0.11
 -6 -4 3 1.24 0.11
 -6 4 -3 1.17 0.1
 6 -4 -3 1.22 0.09
 6 4 3 1.27 0.12
 6 4 3 1.46 0.09
 -8 -4 -3 0.68 0.06
 -8 4 3 0.42 0.07
 8 4 -3 0.65 0.08
 8 -4 3 0.5 0.08
 8 -4 -3 0.49 0.07
 -8 -4 3 0.55 0.08
 8 4 3 0.56 0.06
 8 4 3 0.58 0.09
 -8 4 -3 0.55 0.07
 10 -4 3 2.48 0.17
 -10 4 3 2.43 0.16
 10 4 -3 2.51 0.15
 10 -4 -3 2.31 0.14
 -10 4 -3 2.46 0.14
 10 -4 -3 2.29 0.15
 -10 -4 3 2.44 0.17
 10 4 3 2.39 0.17
 12 -4 3 1.43 0.15
 12 4 -3 1.46 0.14
 -12 4 3 1.26 0.14
 -12 4 -3 1.5 0.13
 12 -4 -3 1.35 0.14
 -12 -4 3 1.55 0.16
 12 -4 -3 1.41 0.13
 12 4 3 1.53 0.16
 14 4 -3 0.57 0.11
 14 -4 3 0.77 0.13
 -14 4 3 0.78 0.12
 14 4 3 0.64 0.13
 -14 -4 3 0.64 0.12
 14 -4 -3 0.61 0.11
 -14 4 -3 0.43 0.1
 -1 5 3 49.56 1.73
 1 -5 3 50.06 1.75
 1 5 -3 51.38 1.72
 -1 5 3 51.37 1.67
 1 5 3 51.36 1.73
 -1 5 -3 42.19 1.68
 -1 -5 3 50.75 1.74
 -1 5 -3 49.46 1.72
 3 -5 3 17.27 0.66
 3 5 -3 19.21 0.65
 -3 5 3 17.78 0.63
 3 -5 -3 19.35 0.67
 -3 5 -3 18.45 0.63
 -3 5 -3 18.49 0.63
 3 5 3 17.39 0.67
 3 5 3 16.87 0.65
 -5 -5 -3 51.68 1.72
 -5 5 3 51.63 1.75
 -5 5 3 51.07 1.81
 5 5 -3 50.44 1.8
 5 -5 3 50.66 1.83
 5 5 3 51.5 1.84
 5 -5 -3 51.33 1.82
 5 5 3 53.05 1.8
 -5 -5 3 51.45 1.76
 -5 5 -3 51.15 1.74
 7 -5 3 7.58 0.33
 -7 5 3 7.9 0.32
 7 5 -3 8.1 0.32
 7 5 3 7.78 0.34
 7 5 3 7.71 0.31
 7 -5 -3 8.25 0.32
 -7 -5 3 7.8 0.32
 -7 5 -3 8.22 0.31
 9 5 -3 1.23 0.11
 -9 5 -3 1.15 0.11
 9 5 3 1.15 0.13
 -9 -5 3 1.02 0.1
 9 -5 -3 1.29 0.11
 11 -5 3 11.25 0.47
 -11 5 3 11.47 0.45
 11 5 -3 10.81 0.45
 -11 5 -3 11.11 0.43
 11 -5 -3 11 0.44
 11 -5 -3 10.89 0.45
 11 5 3 11.48 0.48
 -11 -5 3 12.08 0.46
 13 -5 3 0.57 0.12
 -13 5 3 0.59 0.11
 13 5 -3 0.61 0.1
 13 -5 -3 0.8 0.11
 13 5 3 0.78 0.13
 -13 -5 3 0.74 0.12
 -13 5 -3 0.78 0.1
 13 -5 -3 0.72 0.1
 15 5 -3 1.5 0.17
 15 5 3 2.05 0.22
 -15 -5 3 1.8 0.2
 15 -5 -3 1.77 0.17
 -15 5 -3 1.73 0.16
 0 6 3 25.66 1.02
 0 -6 3 29.07 1.01
 0 6 -3 29.43 1
 0 6 3 29.17 0.96
 0 6 3 28.87 1.01
 0 6 -3 28.15 0.98
 2 -6 3 23.98 0.89
 2 6 -3 26.6 0.89
 2 6 3 24.91 0.89
 -2 6 -3 24.79 0.87
 2 6 3 24.82 0.91
 -4 6 3 61.86 2.07
 4 6 -3 63.47 2.13
 -4 6 3 63.45 2.14
 4 -6 3 61.82 2.16
 4 -6 -3 58.08 2.16
 4 6 3 61.88 2.17
 4 6 3 61.08 2.13
 -4 6 -3 57.16 2.07
 6 -6 3 36.27 1.29
 -6 6 3 35.16 1.27
 -6 6 3 35.46 1.23
 -6 6 -3 35.29 1.22
 6 6 3 35.43 1.26
 -6 -6 3 36.03 1.24
 6 6 3 36.01 1.29
 6 -6 -3 35.35 1.28
 8 -6 3 6.56 0.29
 8 6 -3 6.22 0.27
 -8 6 3 6.34 0.27
 8 -6 -3 6.36 0.27
 -8 6 -3 6.08 0.25
 8 6 3 6.31 0.26
 -8 -6 3 6.54 0.27
 8 6 3 5.95 0.29
 10 6 -3 1.67 0.14
 10 -6 3 1.78 0.16
 -10 6 3 1.73 0.14
 10 6 3 1.6 0.16
 10 -6 -3 1.76 0.13
 -10 -6 3 1.68 0.15
 -10 6 -3 1.7 0.12
 -12 6 3 4.23 0.24
 12 6 -3 4.29 0.23
 12 -6 3 4.29 0.25
 12 -6 -3 4.06 0.22
 12 -6 -3 4.23 0.23
 12 6 3 4.34 0.25
 -12 -6 3 4.34 0.24
 -12 6 -3 4.16 0.21
 14 6 -3 1.47 0.17
 14 -6 3 2.03 0.2
 -14 6 3 2.23 0.19
 -14 6 -3 2.08 0.16
 -14 -6 3 2.34 0.19
 14 6 3 2.14 0.2
 14 -6 -3 1.92 0.17
 -1 7 3 76.28 2.71
 1 -7 3 73.88 2.73
 1 7 -3 80.67 2.7
 -1 7 3 76.87 2.61
 -1 7 -3 80.01 2.63
 1 -7 -3 78.75 2.75
 -1 7 -3 77.62 2.69
 -1 -7 3 76.59 2.72
 1 7 3 77.18 2.71
 1 7 3 80.14 2.75
 3 7 -3 48.74 1.73
 3 -7 3 50.47 1.75
 -3 7 3 50.92 1.67
 3 7 3 49.67 1.74
 -3 7 -3 48.58 1.71
 3 7 3 48.21 1.76
 -5 7 3 51.22 1.81
 -5 7 3 52.41 1.74
 5 7 -3 50.44 1.8
 5 -7 3 50.7 1.82
 5 7 3 50.96 1.83
 5 7 3 51.4 1.8
 7 -7 3 20.93 0.81
 -7 7 3 21.63 0.8
 7 7 -3 21.48 0.79
 -7 7 3 21.65 0.77
 7 -7 -3 22.1 0.8
 -7 7 -3 22.44 0.77
 7 7 3 21.75 0.81
 7 7 3 21.1 0.79
 -7 -7 3 21.98 0.78
 -9 7 3 4.76 0.23
 9 7 -3 5.61 0.24
 9 -7 3 5.1 0.25
 -9 -7 3 4.98 0.25
 9 -7 -3 5.09 0.23
 9 7 3 5.02 0.25
 -9 7 -3 5.14 0.22
 9 7 3 5.19 0.23
 -11 7 3 8.7 0.37
 11 -7 3 8.95 0.39
 11 7 -3 8.08 0.36
 -11 -7 3 8.72 0.37
 11 -7 -3 8.48 0.36
 -11 7 -3 8.64 0.35
 11 7 3 8.97 0.39
 -13 7 3 2.21 0.18
 13 7 -3 1.77 0.17
 13 -7 3 1.68 0.19
 13 -7 -3 1.86 0.16
 13 7 3 1.98 0.2
 -13 -7 3 2.01 0.19
 -13 7 -3 1.8 0.16
 15 7 3 1.99 0.22
 0 8 3 46.57 1.61
 0 -8 -3 46.2 1.63
 0 -8 3 45.64 1.6
 0 8 -3 45.11 1.56
 0 8 -3 44.29 1.59
 2 -8 3 4.73 0.19
 2 8 -3 4.59 0.19
 -2 8 -3 4.13 0.2
 2 8 3 4.66 0.21
 -2 8 -3 4.65 0.18
 2 8 3 4.26 0.21
 2 -8 -3 5 0.21
 4 8 -3 18.9 0.69
 4 -8 3 19.44 0.7
 -4 8 3 18.43 0.7
 -4 8 3 19.68 0.67
 4 8 3 18.95 0.72
 4 8 3 19.26 0.7
 6 -8 3 18.55 0.69
 -6 8 3 18.67 0.69
 6 8 -3 18.35 0.68
 -6 8 3 18.62 0.66
 -6 8 -3 17.87 0.65
 6 -8 -3 18.46 0.68
 6 8 3 18.43 0.68
 6 8 3 18.12 0.7
 -8 8 3 1.18 0.12
 8 -8 3 1.16 0.11
 8 8 -3 1.37 0.11
 8 -8 -3 1.27 0.11
 -8 8 -3 1.27 0.12
 -8 -8 3 1.22 0.12
 8 8 3 1.26 0.13
 8 8 3 1.31 0.11
 -10 8 3 2.61 0.17
 10 -8 3 2.44 0.18
 10 8 -3 2.53 0.16
 10 -8 -3 2.45 0.16
 -10 8 -3 2.64 0.16
 -10 -8 3 2.46 0.17
 10 8 3 2.29 0.19
 -12 8 3 1.88 0.17
 12 8 -3 1.9 0.16
 12 -8 3 1.95 0.19
 -12 -8 3 2.09 0.18
 12 8 3 1.98 0.19
 12 -8 -3 2.28 0.16
 -12 8 -3 2.14 0.16
 -14 8 3 0.52 0.11
 14 -8 3 0.76 0.13
 14 8 -3 0.52 0.11
 14 8 3 0.65 0.13
 -14 8 -3 0.48 0.1
 -14 -8 3 0.6 0.12
 14 -8 -3 0.49 0.11
 1 9 -3 31.25 1.08
 1 9 -3 30.46 1.09
 1 -9 -3 31.23 1.12
 -1 9 -3 31.62 1.08
 -1 9 -3 30.71 1.09
 1 9 3 31.14 1.11
 3 9 -3 170.23 6
 -3 9 3 167.85 5.81
 -3 9 3 175.97 6.02
 3 -9 3 171.29 6.08
 3 9 3 174.18 6.01
 3 9 3 176.06 6.1
 -3 9 -3 177.02 5.99
 -3 9 -3 178.07 5.83
 3 -9 -3 171.89 6.1
 5 -9 3 27.3 0.98
 5 9 -3 26.07 0.96
 -5 9 3 28.59 0.98
 -5 9 3 26.69 0.93
 5 9 3 26.85 0.99
 5 9 3 26.68 0.97
 5 -9 -3 26.32 0.98
 -5 9 -3 26.05 0.94
 -7 9 3 44.36 1.56
 7 -9 3 44.89 1.63
 7 9 -3 45.22 1.6
 -7 9 3 45.25 1.61
 7 9 3 45.65 1.64
 7 -9 -3 45.25 1.62
 7 9 3 45.31 1.61
 -7 9 -3 46.46 1.56
 -9 9 3 4.36 0.23
 9 -9 3 4.61 0.25
 9 9 -3 4.81 0.23
 9 -9 -3 5.08 0.23
 9 9 3 4.93 0.26
 -9 9 -3 4.85 0.22
 9 9 3 4.48 0.23
 11 9 -3 3.24 0.19
 -11 9 3 3.15 0.19
 11 -9 3 3.24 0.21
 11 -9 -3 3.11 0.17
 -11 -9 3 2.66 0.2
 -11 9 -3 3.36 0.18
 11 9 3 2.81 0.21
 13 9 -3 8.8 0.41
 13 -9 3 9.84 0.44
 -13 9 3 9.27 0.41
 13 9 3 9.79 0.44
 -13 9 -3 9.36 0.39
 -13 -9 3 9.54 0.42
 13 -9 -3 9.63 0.41
 0 10 -3 6.27 0.23
 0 -10 -3 5.89 0.26
 0 10 3 5.29 0.25
 0 10 -3 5.87 0.24
 2 10 -3 19.22 0.71
 -2 10 3 19.85 0.73
 2 -10 3 19.87 0.71
 2 -10 -3 19.11 0.73
 2 10 3 19.01 0.73
 -2 10 -3 20.01 0.7
 -2 10 -3 20 0.7
 2 10 3 20.02 0.73
 -4 10 3 24.77 0.88
 4 -10 3 24.36 0.92
 4 10 -3 25.93 0.91
 -4 10 3 26.07 0.93
 -4 10 -3 25.54 0.89
 4 10 3 25.61 0.93
 4 -10 -3 25.93 0.93
 4 10 3 25.41 0.94
 -6 10 3 3.47 0.2
 -6 10 3 3.75 0.18
 6 -10 3 3.62 0.2
 6 10 -3 3.52 0.18
 6 10 3 3.46 0.19
 6 10 3 3.54 0.21
 -6 10 -3 3.68 0.18
 6 -10 -3 4.02 0.2
 -8 10 3 12.42 0.48
 8 -10 3 11.8 0.49
 -8 10 3 12.17 0.47
 8 10 -3 11.59 0.47
 8 10 3 12.37 0.49
 8 10 3 12.2 0.48
 8 -10 -3 12.04 0.47
 -8 10 -3 12.86 0.46
 10 10 -3 0.45 0.09
 10 -10 3 0.53 0.1
 -10 10 3 0.47 0.09
 -10 10 -3 0.53 0.09
 10 10 3 0.46 0.1
 10 10 3 0.5 0.09
 10 -10 -3 0.38 0.09
 -12 10 3 0.67 0.11
 12 -10 3 0.7 0.12
 12 10 -3 0.66 0.11
 12 10 3 0.53 0.12
 12 -10 -3 0.84 0.11
 -12 10 -3 0.77 0.11
 1 11 -3 15.47 0.57
 1 11 -3 15.46 0.57
 -1 -11 -3 14.83 0.59
 -1 11 3 15.85 0.59
 1 -11 -3 15.74 0.59
 1 11 3 15.7 0.59
 -1 11 -3 16.24 0.57
 -1 11 -3 15.89 0.57
 -3 11 3 7 0.31
 3 11 -3 7.42 0.29
 -3 11 -3 7.49 0.3
 3 -11 -3 7.24 0.3
 3 11 3 6.97 0.31
 3 11 3 7.19 0.3
 5 11 -3 12.37 0.48
 5 -11 3 12.41 0.49
 -5 11 3 13.03 0.5
 -5 11 3 12.35 0.46
 -5 11 -3 13.18 0.47
 5 11 3 12.45 0.49
 5 -11 -3 12.81 0.49
 5 11 3 12.65 0.5
 7 11 -3 3.91 0.19
 7 -11 3 3.7 0.2
 -7 11 3 3.68 0.19
 -7 11 3 3.6 0.21
 7 11 3 4.18 0.22
 7 11 3 3.75 0.21
 -7 11 -3 3.53 0.19
 7 -11 -3 3.6 0.19
 9 -11 3 1.42 0.15
 -9 11 3 1.38 0.14
 9 11 -3 1.81 0.14
 9 11 3 1.56 0.15
 9 11 3 1.62 0.15
 -9 11 -3 1.85 0.14
 9 -11 -3 1.8 0.14
 11 -11 3 1.49 0.16
 11 11 -3 1.3 0.14
 -11 11 3 1.41 0.15
 -11 11 -3 1.52 0.14
 11 -11 -3 1.68 0.15
 -13 11 3 0.35 0.1
 0 12 -3 9.32 0.37
 0 12 3 9.78 0.39
 0 12 -3 9.75 0.37
 0 -12 -3 9.53 0.39
 2 12 -3 3.51 0.17
 2 12 -3 3.56 0.19
 -2 12 3 3.63 0.19
 -2 -12 -3 3.35 0.19
 2 12 3 3.69 0.19
 -2 12 -3 3.55 0.18
 -2 12 -3 3.55 0.16
 2 -12 -3 3.45 0.19
 -4 12 3 8.73 0.37
 4 12 -3 8.38 0.34
 4 12 3 8.36 0.36
 4 12 3 8.83 0.36
 -4 12 -3 8.76 0.35
 4 -12 -3 8.89 0.36
 6 -12 3 0.46 0.08
 6 12 -3 0.62 0.09
 -6 12 3 0.49 0.1
 -6 12 -3 0.31 0.08
 6 12 3 0.31 0.09
 6 -12 -3 0.26 0.08
 6 12 3 0.47 0.09
 8 12 -3 5.92 0.28
 -8 12 3 6.51 0.3
 -8 12 3 5.79 0.27
 8 -12 3 5.99 0.3
 8 -12 -3 6.26 0.28
 8 12 3 5.97 0.29
 8 12 3 6.49 0.3
 -8 12 -3 6.6 0.28
 10 12 -3 0.86 0.1
 10 -12 3 0.91 0.12
 -10 12 3 0.72 0.1
 10 -12 -3 0.75 0.1
 -10 12 -3 0.9 0.11
 10 12 3 0.8 0.12
 12 12 -3 0.02 0.09
 -12 12 3 0.19 0.09
 12 -12 3 0.15 0.09
 -12 12 -3 0.19 0.09
 12 -12 -3 0.04 0.09
 1 13 -3 9.1 0.38
 -1 -13 -3 9.3 0.39
 -1 13 3 9.43 0.39
 1 13 -3 9.5 0.37
 -1 13 -3 9.53 0.37
 1 13 3 9.76 0.4
 -1 13 -3 9.67 0.37
 1 -13 -3 10.17 0.39
 -3 -13 -3 7.57 0.33
 3 13 -3 7.81 0.32
 3 13 -3 7.46 0.32
 -3 13 3 7.48 0.33
 3 13 3 7.71 0.33
 -3 13 -3 8.03 0.32
 3 -13 -3 7.97 0.33
 5 13 -3 15.01 0.56
 -5 13 3 14.29 0.58
 5 13 3 14.79 0.58
 5 13 3 15.07 0.58
 5 -13 -3 15.17 0.57
 -5 13 -3 14.83 0.55
 7 -13 3 0.71 0.09
 7 13 -3 0.44 0.08
 7 -13 -3 0.51 0.09
 7 13 3 0.5 0.1
 7 13 3 0.43 0.09
 -7 13 -3 0.29 0.09
 -9 13 3 0.85 0.11
 -9 13 3 0.93 0.12
 9 13 -3 0.78 0.11
 9 -13 3 0.89 0.11
 9 -13 -3 0.75 0.11
 9 13 3 1.04 0.12
 -9 13 -3 0.82 0.11
 11 13 -3 0.46 0.1
 -11 13 3 0.49 0.1
 11 -13 3 0.57 0.11
 11 -13 -3 0.49 0.09
 11 13 3 0.69 0.11
 -11 13 -3 0.47 0.1
 0 14 -3 12.05 0.47
 0 14 3 12.05 0.49
 0 14 -3 12.85 0.47
 0 -14 -3 11.89 0.48
 -2 -14 -3 4.78 0.24
 2 14 -3 5.21 0.23
 -2 14 3 5.12 0.25
 2 14 -3 4.74 0.24
 2 -14 -3 5.1 0.24
 -2 14 -3 5.1 0.23
 2 14 3 5.27 0.25
 4 14 -3 7.24 0.31
 4 14 -3 6.78 0.3
 -4 -14 -3 6.88 0.32
 -4 14 3 7.2 0.33
 4 -14 -3 7.26 0.31
 -4 14 -3 7.46 0.31
 4 14 3 7.41 0.33
 6 14 -3 6.19 0.28
 -6 14 3 6.57 0.3
 6 -14 -3 6.45 0.29
 -6 14 -3 6.35 0.29
 6 14 3 6.78 0.3
 6 14 3 6.67 0.31
 -8 14 3 1.04 0.12
 8 14 -3 1.01 0.11
 8 14 3 0.81 0.12
 -8 14 -3 0.84 0.11
 8 -14 -3 0.75 0.11
 10 14 -3 1.17 0.13
 10 -14 3 0.94 0.13
 -10 14 -3 1.1 0.12
 10 -14 -3 1.31 0.15
 10 14 3 1.44 0.16
 -1 15 3 5.83 0.28
 1 15 -3 5.92 0.25
 -1 -15 -3 5.35 0.26
 1 15 -3 5.54 0.26
 -1 15 -3 5.55 0.26
 -1 15 -3 5.79 0.25
 1 -15 -3 5.61 0.27
 1 15 3 5.87 0.27
 -3 -15 -3 8.12 0.34
 3 15 -3 7.75 0.33
 -3 15 3 7.2 0.34
 3 15 -3 7.58 0.33
 -3 15 -3 7.69 0.32
 3 15 3 7.54 0.34
 3 -15 -3 7.77 0.33
 -5 15 3 2.64 0.19
 5 15 -3 3.05 0.18
 5 15 -3 2.78 0.17
 5 -15 -3 2.92 0.18
 -5 15 -3 3.15 0.18
 5 15 3 2.86 0.2
 7 15 -3 2.71 0.18
 -7 15 3 2.56 0.19
 -7 15 -3 2.62 0.18
 7 15 3 2.66 0.19
 7 -15 -3 2.61 0.18
 9 15 -3 2.16 0.17
 -9 15 3 2.13 0.19
 9 -15 -3 2.03 0.16
 9 15 3 1.95 0.17
 -9 15 -3 2.33 0.17
 11 15 3 0.11 0.1
 0 -16 -3 5.64 0.27
 0 16 -3 5.65 0.27
 0 16 3 5.76 0.29
 0 16 -3 6.06 0.26
 2 16 -3 2.3 0.16
 2 16 -3 2.34 0.15
 -2 -16 -3 2.26 0.16
 -2 16 3 2.11 0.17
 2 -16 -3 2.25 0.17
 -2 16 -3 2.16 0.16
 2 16 3 2.37 0.17
 -4 16 3 5.07 0.26
 4 16 -3 4.97 0.25
 4 16 -3 5.05 0.25
 4 16 3 5.23 0.27
 -4 16 -3 5.22 0.24
 4 -16 -3 5.18 0.25
 6 16 -3 3.42 0.2
 -6 16 3 3.46 0.22
 6 -16 -3 3.45 0.2
 6 16 3 3.11 0.21
 -6 16 -3 3.31 0.2
 8 16 -3 0.07 0.08
 -8 16 3 0.08 0.1
 -8 16 -3 0.14 0.09
 8 -16 -3 0.17 0.09
 8 16 3 0.02 0.1
 -1 17 3 5.21 0.27
 -1 -17 -3 5.03 0.26
 1 17 -3 5.15 0.25
 1 17 -3 5.49 0.25
 1 17 3 4.76 0.26
 -1 17 -3 5.18 0.25
 1 -17 -3 5 0.25
 -3 17 3 1.94 0.17
 3 17 -3 1.68 0.15
 3 17 3 1.95 0.17
 3 -17 -3 1.9 0.15
 -3 17 -3 1.72 0.16
 -5 17 3 4.58 0.25
 5 17 -3 4.43 0.23
 -5 17 -3 4.23 0.23
 5 17 3 4.1 0.25
 5 -17 -3 4.5 0.23
 -7 17 3 0.52 0.12
 7 17 -3 0.46 0.11
 -7 17 -3 0.48 0.1
 7 -17 -3 0.43 0.1
 7 17 3 0.32 0.11
 0 18 3 0.48 0.11
 0 18 -3 0.38 0.09
 2 18 -3 1.43 0.14
 -2 18 3 1.4 0.16
 2 -18 -3 1.49 0.14
 2 18 3 1.57 0.16
 -2 18 -3 1.41 0.14
 -4 18 3 0.74 0.12
 4 18 -3 0.7 0.11
 -4 18 -3 0.75 0.11
 4 18 3 0.71 0.13
 4 -18 -3 0.71 0.1
 6 18 -3 0.49 0.1
 -6 18 3 0.44 0.11
 6 -18 -3 0.5 0.1
 6 18 3 0.39 0.11
 -6 18 -3 0.28 0.09
 -1 19 3 1.12 0.13
 1 19 3 1 0.14
 3 19 -3 0.77 0.11
 -3 19 3 0.76 0.12
 3 19 3 0.51 0.12
 3 -19 -3 0.68 0.1
 -3 19 -3 0.64 0.1
 5 19 -3 0.9 0.12
 -5 19 3 0.94 0.14
 -5 19 -3 0.84 0.11
 5 -19 -3 0.84 0.11
 0 0 4 274.94 9.69
 2 0 4 26.65 0.93
 2 0 -4 25.16 0.92
 -2 0 -4 25.19 0.88
 4 0 -4 14.52 0.53
 -4 0 -4 14.72 0.51
 -4 0 4 14.21 0.52
 4 0 4 14.45 0.52
 4 0 4 14.46 0.55
 -6 0 -4 10.89 0.4
 6 0 4 12.05 0.45
 6 0 -4 10.67 0.42
 -6 0 4 11.75 0.43
 8 0 -4 8.92 0.38
 -8 0 -4 9.08 0.34
 8 0 -4 9.19 0.35
 -8 0 4 9.05 0.37
 8 0 4 9.33 0.39
 -10 0 4 17.07 0.63
 10 0 -4 15.8 0.64
 10 0 4 16.98 0.66
 -10 0 -4 16.74 0.59
 10 0 -4 16.64 0.62
 12 0 4 0.29 0.11
 -12 0 4 0.18 0.09
 12 0 -4 0.24 0.08
 14 0 4 0.4 0.12
 14 0 -4 0.08 0.09
 -14 0 4 0.17 0.1
 -1 1 4 28.7 1.03
 1 -1 4 29.29 1.03
 1 1 4 28.15 1.04
 1 1 4 28.55 1.01
 -1 -1 4 29.12 1.03
 -3 -1 -4 1.07 0.07
 -3 1 4 1.27 0.08
 3 1 -4 1.2 0.08
 3 -1 4 1.17 0.09
 -3 1 -4 1.26 0.08
 3 1 4 1.11 0.1
 3 -1 -4 1.16 0.09
 -3 -1 4 1.14 0.09
 -5 -1 -4 23.19 0.79
 5 1 -4 23.02 0.83
 5 -1 4 22.79 0.85
 -5 1 4 23.06 0.81
 -5 1 -4 22.83 0.8
 5 -1 -4 22.72 0.83
 -5 -1 4 23.25 0.81
 5 1 4 23.96 0.85
 -7 1 4 0.87 0.09
 -7 -1 -4 0.63 0.06
 7 -1 4 0.86 0.09
 7 1 -4 0.7 0.08
 7 1 -4 0.76 0.08
 -7 -1 4 0.89 0.09
 7 -1 -4 0.62 0.07
 -7 1 -4 0.69 0.07
 7 1 4 0.98 0.11
 -9 -1 -4 3.63 0.17
 9 -1 4 3.79 0.22
 9 1 -4 3.77 0.2
 9 1 -4 3.7 0.18
 -9 1 4 3.84 0.2
 9 1 4 3.4 0.21
 9 -1 -4 3.57 0.2
 9 -1 -4 3.69 0.18
 -9 -1 4 3.7 0.21
 -9 1 -4 3.73 0.18
 -11 1 4 2.09 0.17
 11 1 -4 2.1 0.16
 11 -1 4 2.19 0.18
 -11 1 -4 2.14 0.13
 11 -1 -4 2.12 0.14
 11 -1 -4 2.14 0.16
 11 1 4 2.28 0.18
 -11 -1 4 2.15 0.17
 13 1 -4 1.02 0.12
 13 -1 4 1.01 0.14
 -13 1 4 1.07 0.13
 13 -1 -4 0.99 0.12
 -13 -1 4 0.98 0.12
 13 1 4 1.09 0.14
 15 1 -4 1.22 0.15
 15 -1 -4 1.18 0.15
 0 2 4 47.21 1.69
 0 2 4 47.5 1.66
 0 -2 4 47.68 1.68
 -2 -2 -4 29.56 1.04
 -2 2 4 30.4 1.09
 2 -2 4 30.42 1.1
 -2 2 4 30.87 1.05
 2 2 -4 31.87 1.09
 -2 2 -4 31.03 1.05
 2 -2 -4 31.09 1.1
 2 2 4 30.31 1.08
 2 2 4 30 1.1
 4 2 -4 57.71 1.91
 4 2 -4 55.33 1.91
 -4 2 4 53.33 1.84
 4 -2 4 52.84 1.93
 -4 -2 -4 54.53 1.83
 -4 2 -4 52.63 1.87
 4 -2 -4 54.18 1.92
 4 2 4 52.91 1.93
 -4 -2 4 53.85 1.85
 4 2 4 53.73 1.89
 -4 2 -4 55.59 1.84
 6 -2 4 17.43 0.66
 6 2 -4 17.42 0.63
 -6 -2 -4 17.41 0.6
 -6 2 4 17.54 0.63
 -6 2 -4 17.1 0.61
 -6 -2 4 17.66 0.63
 6 -2 -4 16.99 0.64
 8 2 -4 7.75 0.29
 8 -2 4 7.71 0.33
 -8 2 4 7.53 0.31
 -8 -2 -4 7.23 0.28
 8 2 -4 7.78 0.32
 -8 -2 4 7.13 0.31
 8 2 4 7.09 0.33
 -8 2 -4 7.36 0.29
 8 -2 -4 7.36 0.3
 10 -2 4 4.01 0.23
 10 2 -4 3.77 0.21
 -10 2 4 3.91 0.21
 -10 2 -4 3.87 0.18
 10 -2 -4 3.88 0.19
 -10 -2 4 3.87 0.21
 10 2 4 3.66 0.22
 10 -2 -4 3.84 0.21
 12 -2 4 2.29 0.2
 12 2 -4 2.33 0.17
 -12 2 4 2.58 0.19
 12 -2 -4 2.36 0.16
 12 -2 -4 2.36 0.18
 -12 -2 4 2.39 0.19
 -12 2 -4 2.32 0.15
 12 2 4 2.3 0.19
 14 -2 4 1.71 0.2
 14 2 -4 1.59 0.18
 -14 2 4 1.91 0.19
 -14 -2 4 1.91 0.19
 14 -2 -4 1.56 0.17
 14 2 4 2.13 0.21
 1 -3 4 8.08 0.31
 1 3 -4 8.34 0.31
 -1 3 4 7.85 0.32
 -1 3 4 8.18 0.32
 1 3 4 7.75 0.31
 -1 3 -4 8.06 0.3
 1 3 4 7.9 0.32
 -1 3 -4 8.52 0.31
 3 -3 4 9.68 0.38
 -3 3 4 9.99 0.39
 -3 3 4 9.68 0.36
 3 3 -4 9.72 0.36
 3 3 -4 10.68 0.38
 -3 -3 -4 9.82 0.35
 -3 3 -4 9.8 0.36
 3 3 4 9.75 0.39
 3 -3 -4 10.16 0.38
 3 3 4 10.17 0.37
 -3 3 -4 9.82 0.35
 5 3 -4 32.18 1.12
 5 -3 4 30.76 1.13
 5 3 -4 32.31 1.11
 -5 -3 -4 32.53 1.06
 -5 3 4 31.31 1.08
 -5 -3 4 26.94 1.08
 5 -3 -4 31.4 1.12
 -5 3 -4 31.05 1.07
 5 3 4 32.63 1.1
 -7 3 4 11.91 0.45
 7 -3 4 11.77 0.47
 7 3 -4 11.96 0.46
 7 -3 -4 11.46 0.45
 -7 3 -4 11.37 0.43
 7 3 4 12.03 0.47
 -7 -3 4 11.58 0.45
 -9 3 4 1.19 0.13
 9 3 -4 1.54 0.13
 9 -3 4 1.7 0.15
 -9 -3 4 1.32 0.13
 9 -3 -4 1.41 0.11
 9 3 4 1.35 0.15
 -9 3 -4 1.31 0.12
 11 3 -4 1.73 0.14
 -11 3 4 1.4 0.15
 11 -3 4 1.43 0.17
 11 3 4 1.71 0.17
 11 -3 -4 1.56 0.14
 11 -3 -4 1.81 0.14
 -11 3 -4 1.48 0.12
 -11 -3 4 1.86 0.16
 13 3 -4 0.41 0.11
 -13 3 4 0.42 0.11
 13 -3 4 0.54 0.12
 13 -3 -4 0.47 0.1
 13 -3 -4 0.52 0.09
 -13 -3 4 0.53 0.11
 13 3 4 0.46 0.12
 -13 3 -4 0.52 0.09
 0 4 -4 19.57 0.67
 0 4 4 18.65 0.69
 0 4 4 17.91 0.68
 -2 4 4 95.21 3.34
 2 4 -4 92.85 3.36
 2 4 -4 99.44 3.33
 -2 4 4 96.52 3.23
 2 -4 4 97.08 3.38
 -2 -4 -4 91.97 3.21
 2 4 4 97.34 3.39
 2 4 4 96.27 3.33
 -2 4 -4 93.6 3.31
 -2 4 -4 98.81 3.23
 2 -4 -4 96.37 3.38
 -4 4 4 90.26 3.02
 4 -4 4 87.72 3.17
 -4 -4 -4 88.14 3
 4 4 -4 90.24 3.14
 4 4 -4 90.93 3.12
 4 -4 -4 89.33 3.16
 4 4 4 91.3 3.12
 -4 4 -4 89.47 3.02
 6 -4 4 47.3 1.7
 6 4 -4 47.38 1.67
 -6 4 4 46.3 1.62
 6 -4 -4 46.28 1.68
 6 4 4 49.21 1.66
 -6 4 -4 47.93 1.61
 6 4 4 47.3 1.71
 -6 -4 4 46.76 1.63
 -8 4 4 11.77 0.47
 8 -4 4 12.08 0.49
 8 4 -4 12.53 0.48
 -8 -4 4 12.61 0.48
 8 -4 -4 12.34 0.47
 8 4 4 12.07 0.5
 -8 4 -4 12.59 0.45
 10 4 -4 1.5 0.14
 -10 4 4 1.35 0.14
 10 -4 4 1.45 0.16
 -10 4 -4 1.66 0.12
 -10 -4 4 1.62 0.15
 10 4 4 1.77 0.16
 10 -4 -4 1.66 0.13
 10 -4 -4 1.69 0.12
 12 4 -4 3.33 0.2
 12 -4 4 2.98 0.21
 -12 4 4 3.23 0.21
 12 -4 -4 3.42 0.18
 12 -4 -4 3.11 0.2
 12 4 4 3.23 0.23
 -12 4 -4 3.35 0.18
 -12 -4 4 3.23 0.22
 14 -4 4 4.76 0.3
 14 4 -4 4.04 0.26
 -14 4 4 4.46 0.27
 -14 -4 4 4.51 0.27
 14 4 4 4.94 0.3
 14 -4 -4 4.79 0.24
 14 -4 -4 4.3 0.26
 -14 4 -4 4.86 0.24
 1 -5 4 9.48 0.35
 -1 5 4 9.57 0.36
 1 5 -4 9.27 0.34
 -1 -5 4 9.28 0.34
 -1 5 -4 9.51 0.35
 1 5 4 7.69 0.36
 1 5 4 8.85 0.35
 1 -5 -4 8.94 0.36
 -1 5 -4 9.32 0.33
 -3 5 4 0.63 0.07
 -3 5 4 0.83 0.08
 3 -5 4 0.89 0.09
 3 5 -4 0.99 0.09
 3 -5 -4 0.88 0.09
 3 5 4 0.92 0.09
 -3 5 -4 0.87 0.05
 -3 5 -4 0.82 0.09
 -5 5 4 80 2.69
 -5 5 4 79.39 2.78
 5 5 -4 81.66 2.78
 5 -5 4 79.47 2.82
 -5 5 -4 76.46 2.69
 5 5 4 78.61 2.82
 5 -5 -4 79.84 2.81
 5 5 4 80.56 2.77
 7 -5 4 7.72 0.34
 7 5 -4 8.27 0.33
 -7 5 4 7.73 0.32
 -7 -5 4 8.09 0.34
 7 5 4 8.18 0.32
 7 5 4 7.83 0.35
 7 -5 -4 7.8 0.32
 -7 5 -4 8.2 0.31
 9 -5 4 2.72 0.18
 9 5 -4 2.66 0.16
 -9 5 4 2.82 0.17
 -9 -5 4 2.81 0.17
 9 5 4 2.76 0.18
 9 -5 -4 2.6 0.15
 -9 5 -4 2.42 0.14
 11 -5 4 0.69 0.12
 -11 5 4 0.65 0.1
 11 5 -4 0.47 0.1
 11 5 4 0.74 0.12
 11 -5 -4 0.64 0.1
 -11 5 -4 0.54 0.08
 11 -5 -4 0.54 0.09
 -11 -5 4 0.74 0.11
 13 -5 4 0.5 0.13
 13 5 -4 0.42 0.1
 -13 5 4 0.47 0.11
 13 -5 -4 0.49 0.1
 -13 -5 4 0.45 0.11
 13 -5 -4 0.48 0.11
 13 5 4 0.43 0.12
 -13 5 -4 0.49 0.09
 0 -6 4 24.69 0.97
 0 6 -4 29.29 0.96
 0 6 4 28.13 0.98
 2 6 -4 50.67 1.72
 -2 6 4 48.95 1.73
 -2 6 4 50.39 1.66
 2 -6 4 49.79 1.74
 2 6 4 50.41 1.73
 -2 6 -4 49.04 1.7
 -2 6 -4 48.63 1.67
 2 -6 -4 44.43 1.75
 4 6 -4 45.87 1.65
 4 -6 4 46.37 1.67
 -4 6 4 48.09 1.6
 -4 6 -4 44.99 1.6
 4 6 4 48.32 1.65
 4 6 4 46.76 1.68
 4 -6 -4 47.39 1.67
 6 6 -4 19.59 0.73
 -6 6 4 19.72 0.71
 -6 6 4 20.44 0.74
 6 -6 4 19.42 0.75
 -6 6 -4 19.74 0.7
 6 6 4 20.46 0.73
 6 6 4 19.65 0.75
 6 -6 -4 19.96 0.74
 8 6 -4 10.46 0.42
 8 -6 4 10.62 0.44
 -8 6 4 10.29 0.42
 -8 -6 4 11.42 0.43
 8 6 4 11.11 0.45
 8 -6 -4 10.72 0.42
 -8 6 -4 10.31 0.4
 -10 6 4 4.29 0.23
 10 -6 4 4.11 0.24
 10 6 -4 4.13 0.22
 -10 6 -4 4.1 0.21
 -10 -6 4 4.63 0.24
 10 6 4 4.29 0.24
 10 -6 -4 4.3 0.21
 12 -6 4 0.42 0.11
 -12 6 4 0.39 0.1
 12 6 -4 0.51 0.1
 -12 6 -4 0.48 0.09
 -12 -6 4 0.44 0.11
 12 6 4 0.36 0.11
 12 -6 -4 0.51 0.1
 12 -6 -4 0.41 0.09
 -14 6 4 3.17 0.22
 14 6 -4 2.33 0.21
 14 6 4 3.37 0.26
 -14 6 -4 3.37 0.2
 -14 -6 4 3.08 0.23
 14 -6 -4 3.11 0.2
 -1 7 4 2.7 0.15
 1 7 -4 2.82 0.13
 1 -7 4 2.19 0.12
 1 7 4 2.39 0.15
 -1 7 -4 2.8 0.12
 -3 7 4 26.92 0.95
 3 -7 4 27.64 0.99
 3 7 -4 27.96 0.98
 3 -7 -4 27.03 1
 3 7 4 28.25 0.99
 3 7 4 27.44 1.01
 -3 7 -4 27.04 0.96
 5 -7 4 14.03 0.53
 -5 7 4 13.66 0.53
 5 7 -4 13.74 0.52
 -5 7 4 14.21 0.5
 5 -7 -4 13.66 0.53
 5 7 4 13.9 0.52
 5 7 4 13.52 0.54
 -5 7 -4 13.57 0.5
 7 7 -4 3.72 0.19
 -7 7 4 3.46 0.19
 7 -7 4 3.23 0.2
 -7 7 -4 3.99 0.19
 7 -7 -4 3.84 0.19
 7 7 4 4.05 0.19
 7 7 4 4.05 0.22
 9 -7 4 1.78 0.16
 -9 7 4 1.69 0.15
 9 7 -4 2.16 0.15
 -9 -7 4 1.79 0.16
 9 -7 -4 2 0.14
 9 7 4 1.84 0.17
 -9 7 -4 2.03 0.14
 11 7 -4 0.74 0.11
 11 -7 4 0.69 0.11
 -11 7 4 0.61 0.11
 -11 -7 4 0.51 0.11
 11 7 4 0.52 0.11
 -11 7 -4 0.55 0.09
 11 -7 -4 0.6 0.09
 -13 7 4 2.48 0.21
 13 7 -4 2.52 0.2
 13 -7 4 2.6 0.22
 13 -7 -4 2.86 0.18
 13 -7 -4 2.79 0.21
 -13 7 -4 3.01 0.18
 13 7 4 2.84 0.23
 -13 -7 4 3.05 0.22
 0 8 -4 27.92 0.96
 0 -8 -4 26.8 1
 0 8 -4 25.84 0.95
 0 8 4 28.11 0.98
 2 -8 4 25.74 0.92
 -2 8 4 25.97 0.93
 2 8 -4 26.35 0.91
 2 -8 -4 25.64 0.94
 -2 8 -4 26.09 0.89
 -2 8 -4 23.88 0.89
 2 8 4 25.76 0.94
 2 8 4 24.52 0.92
 -4 8 4 13.05 0.5
 4 -8 4 13.04 0.49
 -4 8 4 13.08 0.46
 4 8 -4 12.07 0.48
 4 8 4 13.24 0.49
 4 8 4 12.74 0.5
 4 -8 -4 12.49 0.49
 -4 8 -4 12.51 0.47
 -6 8 4 4.99 0.25
 -6 8 4 4.77 0.22
 6 -8 4 4.76 0.24
 6 8 -4 4.87 0.23
 6 8 4 4.92 0.23
 6 -8 -4 5.21 0.23
 6 8 4 5.13 0.25
 -6 8 -4 4.88 0.22
 8 -8 4 7.51 0.34
 -8 8 4 7.35 0.32
 8 8 -4 7.75 0.33
 8 8 4 8.01 0.35
 8 -8 -4 8.14 0.33
 8 8 4 7.7 0.32
 -8 8 -4 7.96 0.31
 10 8 -4 4.72 0.24
 -10 8 4 4.85 0.24
 10 -8 4 4.59 0.25
 10 -8 -4 4.48 0.22
 10 8 4 4.82 0.26
 -10 -8 4 4.58 0.25
 -10 8 -4 4.82 0.23
 12 8 -4 1.74 0.16
 12 -8 4 1.62 0.19
 -12 8 4 1.53 0.17
 12 -8 -4 1.76 0.15
 -12 8 -4 1.82 0.15
 -12 -8 4 1.64 0.18
 12 8 4 1.76 0.19
 1 9 -4 2.84 0.13
 1 9 -4 2.52 0.15
 -1 9 4 2.88 0.16
 1 -9 -4 2.65 0.17
 1 9 4 2.7 0.15
 -1 9 -4 2.74 0.15
 -1 9 -4 2.7 0.12
 1 9 4 2.51 0.16
 3 9 -4 6.33 0.26
 3 -9 4 6.36 0.26
 -3 9 4 6.17 0.28
 -3 9 -4 6.26 0.26
 3 9 4 5.83 0.27
 3 9 4 6.25 0.28
 3 -9 -4 6.31 0.28
 -5 9 4 7.29 0.29
 5 -9 4 6.55 0.3
 5 9 -4 7.6 0.3
 -5 9 4 7.25 0.32
 5 -9 -4 7.37 0.31
 5 9 4 6.93 0.31
 -5 9 -4 7.41 0.3
 5 9 4 7.04 0.32
 7 9 -4 1.94 0.15
 7 -9 4 2.03 0.15
 -7 9 4 2.19 0.15
 -7 9 4 1.88 0.16
 7 9 4 2.29 0.17
 7 -9 -4 2.28 0.15
 7 9 4 2.13 0.15
 -7 9 -4 2.22 0.15
 -9 9 4 0.34 0.08
 9 -9 4 0.25 0.09
 9 9 -4 0.34 0.09
 9 9 4 0.27 0.1
 9 -9 -4 0.31 0.08
 -9 9 -4 0.21 0.08
 11 -9 4 0.12 0.09
 -11 9 4 0.11 0.08
 11 9 -4 0.21 0.09
 -11 9 -4 0.2 0.09
 11 9 4 0.02 0.1
 11 -9 -4 0.19 0.09
 13 -9 4 1.31 0.15
 -13 9 4 1.17 0.14
 -13 9 -4 1.4 0.14
 13 9 4 0.83 0.15
 13 -9 -4 1.39 0.15
 0 10 -4 22.11 0.77
 0 10 4 21.37 0.79
 0 -10 -4 20.91 0.8
 0 10 -4 20.79 0.76
 -2 10 4 15.85 0.6
 2 10 -4 15.92 0.58
 2 10 4 15.68 0.6
 -2 10 -4 16.1 0.58
 2 10 4 15.69 0.61
 2 -10 -4 15.47 0.6
 4 10 -4 1.92 0.13
 -4 10 4 2.08 0.15
 4 10 4 1.96 0.15
 -4 10 -4 1.78 0.13
 4 -10 -4 1.85 0.15
 4 10 4 1.78 0.14
 -6 10 4 3.98 0.23
 6 -10 4 4.17 0.21
 -6 10 4 4.03 0.2
 6 10 -4 4.07 0.21
 6 -10 -4 4.23 0.21
 6 10 4 4.24 0.23
 6 10 4 4.17 0.21
 -6 10 -4 3.99 0.2
 8 10 -4 5.49 0.25
 8 -10 4 4.83 0.26
 -8 10 4 5.48 0.27
 -8 10 4 5.12 0.25
 8 -10 -4 5.65 0.25
 -8 10 -4 5.44 0.24
 8 10 4 5.21 0.25
 8 10 4 5.22 0.27
 -10 10 4 2.46 0.17
 10 -10 4 2.56 0.2
 10 10 -4 2.57 0.18
 10 10 4 2.76 0.2
 10 -10 -4 2.66 0.17
 -10 10 -4 2.64 0.17
 12 10 -4 0.73 0.12
 12 -10 4 0.92 0.13
 -12 10 4 0.83 0.12
 12 -10 -4 0.85 0.11
 12 10 4 0.6 0.13
 -12 10 -4 0.79 0.11
 -1 -11 -4 12.53 0.5
 1 11 -4 12.33 0.47
 1 11 -4 12.15 0.48
 -1 11 4 12.94 0.5
 -1 11 -4 12.81 0.47
 1 -11 -4 12.44 0.5
 1 11 4 13.35 0.5
 -1 11 -4 12.75 0.48
 3 11 -4 9.12 0.35
 -3 11 4 8.58 0.37
 3 -11 -4 9.13 0.37
 3 11 4 8.29 0.36
 -3 11 -4 8.98 0.35
 3 11 4 8.96 0.38
 -5 11 4 23.7 0.9
 5 11 -4 24.5 0.88
 5 11 4 24.15 0.9
 5 -11 -4 24.71 0.9
 5 11 4 22.4 0.89
 -5 11 -4 24.78 0.86
 7 11 -4 2.46 0.16
 7 -11 4 2.71 0.18
 -7 11 4 2.35 0.18
 7 11 4 2.54 0.18
 7 11 4 2.69 0.17
 7 -11 -4 2.48 0.16
 -7 11 -4 2.29 0.16
 -9 11 4 0.65 0.1
 9 11 -4 0.47 0.09
 9 -11 4 0.6 0.1
 9 11 4 0.77 0.1
 9 -11 -4 0.61 0.1
 9 11 4 0.77 0.11
 -9 11 -4 0.61 0.1
 -11 11 4 1.34 0.15
 11 -11 4 1.18 0.14
 11 11 -4 1.36 0.15
 11 11 4 1 0.14
 11 -11 -4 1.33 0.14
 -11 11 -4 1.28 0.14
 0 12 -4 5.66 0.24
 0 12 -4 6.04 0.27
 0 12 4 6.32 0.28
 0 -12 -4 5.98 0.28
 -2 12 4 8.53 0.37
 2 12 -4 8.67 0.36
 2 12 -4 8.9 0.34
 -2 -12 -4 8.81 0.37
 2 -12 -4 8.61 0.37
 -2 12 -4 9.03 0.35
 2 12 4 8.55 0.37
 -4 12 4 25.27 0.97
 4 12 -4 25.89 0.94
 4 12 4 26.23 0.97
 4 12 4 25.72 0.97
 -4 12 -4 26.7 0.93
 4 -12 -4 26.73 0.97
 6 12 -4 7.36 0.32
 -6 12 4 7.48 0.34
 6 12 4 7.79 0.35
 6 -12 -4 7.93 0.34
 6 12 4 7.61 0.34
 -6 12 -4 7.79 0.32
 8 12 -4 2.14 0.15
 8 -12 4 2.31 0.18
 -8 12 4 2.29 0.18
 8 12 4 2.38 0.17
 -8 12 -4 2.39 0.15
 8 12 4 2.57 0.18
 8 -12 -4 2.47 0.17
 10 12 -4 0.29 0.09
 10 -12 4 0.31 0.1
 10 -12 -4 0.35 0.09
 -10 12 -4 0.43 0.1
 10 12 4 0.28 0.1
 12 -12 4 1.72 0.18
 -12 12 4 1.92 0.18
 -1 -13 -4 3.63 0.21
 1 13 -4 3.46 0.19
 -1 13 4 3.91 0.21
 1 13 -4 3.84 0.18
 1 13 4 3.85 0.21
 -1 13 -4 3.9 0.2
 1 -13 -4 3.95 0.21
 -3 13 4 4.8 0.25
 -3 -13 -4 4.54 0.24
 3 13 -4 4.83 0.24
 3 13 -4 4.57 0.22
 3 13 4 4.65 0.24
 3 -13 -4 4.63 0.23
 -3 13 -4 4.63 0.23
 -5 13 4 6.21 0.31
 5 13 -4 6.47 0.28
 5 13 4 5.85 0.3
 5 13 4 6.17 0.3
 5 -13 -4 6.68 0.3
 -5 13 -4 6.55 0.29
 7 13 -4 4.66 0.24
 -7 13 4 5.04 0.27
 7 13 4 4.98 0.26
 -7 13 -4 4.9 0.24
 7 13 4 5.2 0.26
 7 -13 -4 4.76 0.25
 9 13 -4 0.77 0.11
 -9 13 4 0.81 0.12
 9 13 4 0.74 0.11
 -9 13 -4 0.84 0.11
 9 -13 -4 0.73 0.11
 9 13 4 0.87 0.13
 11 -13 4 0.4 0.11
 0 14 -4 1.68 0.14
 0 -14 -4 1.63 0.13
 0 14 4 1.43 0.15
 -2 -14 -4 5.61 0.27
 -2 14 4 5.86 0.28
 2 14 -4 5.73 0.25
 2 14 -4 5.15 0.26
 2 -14 -4 5.59 0.27
 -2 14 -4 5.71 0.26
 2 14 4 5.61 0.27
 -4 14 4 13.82 0.57
 4 14 -4 13.45 0.54
 -4 -14 -4 14.14 0.56
 4 14 -4 13.88 0.54
 4 -14 -4 14.63 0.56
 -4 14 -4 14.49 0.53
 4 14 4 13.57 0.56
 6 14 -4 3.55 0.2
 -6 14 4 3.4 0.23
 6 14 4 3.85 0.23
 -6 14 -4 3.55 0.2
 6 -14 -4 3.41 0.21
 6 14 4 3.73 0.22
 -8 14 4 2.29 0.19
 8 14 -4 1.96 0.15
 8 14 4 2.03 0.18
 8 14 4 2.38 0.19
 8 -14 -4 2.13 0.17
 -8 14 -4 1.95 0.16
 -1 15 4 3.4 0.2
 1 15 -4 3.35 0.18
 -1 -15 -4 3.45 0.21
 1 15 -4 3.38 0.2
 1 -15 -4 3.62 0.2
 1 15 4 3.55 0.2
 -1 15 -4 3.51 0.2
 -3 15 4 1.61 0.15
 -3 -15 -4 1.51 0.15
 3 15 -4 1.15 0.12
 3 15 -4 1.35 0.13
 -3 15 -4 1.43 0.14
 3 -15 -4 1.55 0.15
 3 15 4 1.61 0.16
 5 15 -4 0.25 0.09
 -5 15 4 0.26 0.1
 5 15 -4 0.47 0.1
 -5 -15 -4 0.46 0.1
 5 -15 -4 0.3 0.1
 5 15 4 0.31 0.1
 -5 15 -4 0.44 0.1
 7 15 -4 0.17 0.09
 -7 15 4 0.17 0.1
 7 15 4 0.11 0.1
 7 15 4 0.21 0.1
 7 -15 -4 0.09 0.09
 -7 15 -4 0.06 0.09
 9 15 -4 2.05 0.17
 -9 15 4 1.82 0.18
 9 15 4 1.87 0.18
 0 16 -4 5.04 0.25
 0 -16 -4 5.17 0.27
 0 16 4 5.13 0.27
 -2 16 4 0.97 0.12
 2 16 -4 0.95 0.1
 2 16 -4 0.89 0.11
 -2 -16 -4 0.81 0.12
 -2 16 -4 1.02 0.11
 2 -16 -4 0.96 0.11
 2 16 4 0.87 0.12
 4 16 -4 2.88 0.19
 -4 -16 -4 2.96 0.2
 4 16 -4 2.71 0.18
 -4 16 4 2.56 0.19
 -4 16 -4 2.93 0.19
 4 16 4 2.46 0.2
 4 -16 -4 3.02 0.19
 6 16 -4 0.21 0.09
 -6 16 4 0.24 0.11
 6 16 -4 0.25 0.09
 -6 16 -4 0.14 0.09
 6 16 4 0.15 0.1
 6 -16 -4 0.22 0.09
 8 16 -4 0.57 0.11
 -8 16 4 0.59 0.13
 8 16 4 0.44 0.11
 -1 -17 -4 1.4 0.15
 -1 17 4 1.31 0.14
 1 17 -4 1.04 0.12
 1 -17 -4 1.41 0.15
 -1 17 -4 1.5 0.15
 1 17 4 1.62 0.16
 3 17 -4 1.58 0.14
 -3 -17 -4 1.79 0.17
 3 17 -4 1.71 0.16
 -3 17 4 1.82 0.17
 -3 17 -4 1.43 0.15
 3 -17 -4 1.68 0.16
 3 17 4 1.57 0.16
 5 17 -4 2.55 0.18
 5 17 -4 2.9 0.19
 -5 17 4 2.84 0.21
 -5 17 -4 2.6 0.18
 5 -17 -4 2.63 0.19
 5 17 4 3.01 0.21
 7 17 -4 0.76 0.12
 -7 17 4 0.62 0.13
 7 17 4 0.43 0.11
 0 -18 -4 2.79 0.21
 0 18 4 3.01 0.2
 0 18 -4 2.84 0.2
 -2 18 4 0.44 0.11
 2 18 -4 0.28 0.09
 -2 18 -4 0.4 0.1
 2 18 4 0.47 0.11
 2 -18 -4 0.36 0.1
 -4 18 4 0.35 0.12
 4 18 -4 0.29 0.1
 4 -18 -4 0.38 0.1
 4 18 4 0.38 0.11
 -4 18 -4 0.41 0.11
 1 19 -4 0.27 0.1
 -1 19 -4 0.15 0.09
 1 -19 -4 0.31 0.1
 3 -19 -4 1.93 0.18
 -3 19 -4 1.73 0.17
 0 0 5 -0.03 0.05
 -2 0 -5 -0.07 0.04
 2 0 -5 -0.07 0.05
 -4 0 5 0.06 0.07
 4 0 -5 0.05 0.06
 4 0 5 -0.07 0.07
 -4 0 -5 0.12 0.05
 6 0 5 0.07 0.07
 6 0 -5 -0.13 0.06
 6 0 -5 0.01 0.06
 -6 0 5 0.03 0.06
 8 0 5 0.01 0.07
 -8 0 5 -0.03 0.07
 8 0 -5 0.03 0.07
 10 0 -5 -0.05 0.08
 10 0 5 -0.08 0.08
 -10 0 5 0.03 0.08
 12 0 5 0.18 0.11
 12 0 -5 -0.02 0.09
 -12 0 5 -0.01 0.09
 14 0 -5 -0.11 0.11
 1 -1 5 12.2 0.47
 -1 1 5 12.41 0.47
 -1 -1 5 12.9 0.47
 1 1 5 12.62 0.46
 -1 1 -5 11.98 0.45
 1 1 5 12.3 0.48
 3 1 -5 60.05 2.09
 -3 -1 -5 58.28 2
 3 -1 5 57.9 2.11
 3 -1 -5 60.01 2.1
 3 1 5 58.81 2.11
 3 1 5 60.33 2.07
 -3 1 -5 58.9 2.01
 5 1 -5 60.09 2.08
 -5 1 5 58.5 2.01
 5 1 -5 59.49 2.08
 -5 -1 -5 59.59 1.99
 5 -1 5 57.63 2.1
 5 1 5 55.69 2.1
 -5 -1 5 57.04 2.01
 5 -1 -5 60.4 2.09
 -5 1 -5 60.58 1.99
 7 1 -5 12.69 0.47
 -7 1 5 12.16 0.48
 7 1 -5 12.65 0.5
 -7 -1 -5 12.83 0.45
 7 -1 5 12.97 0.51
 7 1 5 12.99 0.51
 -7 1 -5 12.28 0.45
 7 -1 -5 12.15 0.49
 -7 -1 5 12.45 0.48
 7 -1 -5 12.56 0.48
 9 -1 5 4.11 0.24
 9 1 -5 3.92 0.21
 -9 1 5 4.04 0.22
 -9 -1 5 4.25 0.22
 -9 1 -5 4.11 0.19
 9 -1 -5 4.08 0.2
 9 1 5 4.03 0.23
 9 -1 -5 4.17 0.23
 -11 1 5 0.36 0.1
 11 1 -5 0.31 0.09
 11 -1 5 0.2 0.1
 11 -1 -5 0.3 0.1
 -11 -1 5 0.25 0.09
 11 1 5 0.33 0.1
 13 -1 5 6.14 0.33
 13 1 -5 5.83 0.31
 -13 1 5 5.75 0.32
 -13 -1 5 6.02 0.32
 13 -1 -5 5.82 0.31
 13 1 5 6.43 0.34
 0 2 -5 0.53 0.05
 0 -2 5 0.46 0.06
 0 2 5 0.51 0.06
 2 -2 5 5.82 0.25
 2 2 -5 6.03 0.25
 -2 -2 -5 5.9 0.22
 -2 2 -5 6.19 0.24
 2 2 5 5.33 0.26
 2 2 5 6.19 0.24
 2 -2 -5 5.11 0.25
 -4 2 5 56.56 1.95
 -4 -2 -5 57.26 1.93
 4 -2 5 56.29 2.04
 4 2 -5 58.37 2.02
 4 2 -5 58.81 2.02
 4 2 5 57.73 2.05
 4 -2 -5 57.05 2.03
 4 2 5 56.51 2
 -4 2 -5 56.47 1.94
 6 2 -5 11.99 0.46
 6 -2 5 11.83 0.47
 -6 2 5 11.57 0.45
 -6 -2 5 11.56 0.45
 6 2 5 12.35 0.48
 6 -2 -5 11.22 0.45
 -6 2 -5 11.51 0.43
 8 -2 5 1.01 0.11
 -8 2 5 0.83 0.1
 8 2 -5 0.74 0.1
 8 -2 -5 0.74 0.08
 -8 2 -5 0.76 0.08
 8 2 5 0.78 0.1
 -8 -2 5 0.8 0.1
 10 2 -5 0.02 0.08
 10 -2 5 0.17 0.09
 -10 2 5 -0.01 0.08
 10 -2 -5 -0.01 0.07
 -10 -2 5 0.07 0.08
 10 2 5 0.14 0.08
 10 -2 -5 -0.02 0.08
 -10 2 -5 -0.01 0.06
 12 -2 5 1.17 0.14
 -12 2 5 1.11 0.13
 12 2 -5 1.38 0.15
 -12 -2 5 1.13 0.14
 12 2 5 1.06 0.15
 12 -2 -5 1.31 0.14
 14 -2 -5 3.15 0.23
 1 -3 5 35.36 1.26
 -1 3 5 34.93 1.25
 1 3 -5 35.09 1.24
 -1 3 5 35.51 1.27
 1 3 5 35.13 1.24
 1 3 5 35.52 1.27
 -1 -3 5 34.83 1.25
 -1 3 -5 34.52 1.21
 -1 3 -5 34.62 1.23
 3 -3 5 5.72 0.26
 3 3 -5 5.76 0.25
 -3 -3 -5 5.54 0.22
 3 3 -5 5.5 0.23
 -3 3 5 5.99 0.24
 3 -3 -5 5.66 0.25
 3 3 5 6.08 0.24
 3 3 5 5.77 0.27
 -3 3 -5 5.77 0.24
 -5 3 5 68.66 2.35
 5 -3 5 69.21 2.47
 5 3 -5 69.21 2.43
 5 3 5 69.72 2.47
 5 -3 -5 69.34 2.45
 -5 3 -5 69.05 2.34
 7 3 -5 2.49 0.16
 -7 3 5 2.56 0.16
 7 -3 5 2.67 0.18
 7 3 5 2.92 0.18
 -7 3 -5 2.56 0.15
 -7 -3 5 3 0.18
 7 -3 -5 2.55 0.15
 -9 3 5 3.06 0.19
 9 3 -5 3.16 0.19
 9 -3 5 3.22 0.21
 -9 -3 5 3.15 0.19
 9 -3 -5 3.21 0.18
 -9 3 -5 3.31 0.17
 9 3 5 3.24 0.21
 -11 3 5 4.19 0.24
 11 -3 5 4.25 0.26
 11 3 -5 4.24 0.23
 -11 -3 5 3.97 0.23
 -11 3 -5 4.09 0.2
 11 -3 -5 4.09 0.24
 11 -3 -5 3.73 0.2
 11 3 5 4.28 0.26
 13 3 -5 -0.14 0.11
 -13 3 5 0.13 0.11
 13 -3 5 0.06 0.12
 -13 -3 5 0.04 0.11
 13 3 5 0.11 0.12
 13 -3 -5 0.1 0.1
 0 4 -5 0.79 0.08
 0 -4 5 0.79 0.09
 0 4 5 0.72 0.08
 0 4 5 0.73 0.08
 2 4 -5 10.44 0.39
 -2 4 5 10.13 0.4
 2 -4 5 10.16 0.39
 2 4 -5 9.71 0.38
 2 4 5 9.92 0.39
 -2 4 -5 10.32 0.37
 2 -4 -5 9.66 0.4
 2 4 5 9.62 0.4
 -2 4 -5 10.31 0.38
 -4 4 5 17.58 0.63
 4 -4 5 17.41 0.66
 4 4 -5 17.38 0.65
 -4 4 -5 17.71 0.63
 4 -4 -5 17.56 0.66
 4 4 5 17.64 0.65
 4 4 5 17.29 0.67
 -6 4 5 0.4 0.07
 6 -4 5 0.54 0.08
 6 4 -5 0.49 0.08
 -6 4 -5 0.45 0.07
 6 -4 -5 0.46 0.07
 6 4 5 0.39 0.08
 8 -4 5 1.53 0.15
 -8 4 5 1.41 0.13
 8 4 -5 1.54 0.13
 -8 -4 5 1.41 0.15
 8 4 5 1.48 0.15
 8 -4 -5 1.63 0.12
 -8 4 -5 1.31 0.12
 10 -4 5 0.25 0.1
 -10 4 5 0.28 0.09
 10 4 -5 0.35 0.09
 10 -4 -5 0.18 0.07
 -10 4 -5 0.22 0.08
 -10 -4 5 0.29 0.09
 10 4 5 0.19 0.1
 10 -4 -5 0.26 0.09
 12 -4 5 -0.08 0.1
 -12 4 5 -0.06 0.09
 12 4 -5 -0.15 0.09
 -12 -4 5 -0.05 0.09
 -12 4 -5 0 0.08
 12 4 5 0.01 0.1
 12 -4 -5 -0.04 0.09
 12 -4 -5 0.01 0.08
 -1 5 5 17.81 0.68
 1 -5 5 18.05 0.67
 1 5 -5 19.2 0.67
 1 -5 -5 17.8 0.69
 1 5 5 18.17 0.69
 -1 5 -5 18.3 0.66
 -1 5 -5 19.14 0.66
 1 5 5 18.31 0.68
 -3 5 5 20.39 0.72
 -3 5 5 20.1 0.76
 3 5 -5 20.09 0.74
 3 -5 5 20.9 0.76
 3 5 5 19.51 0.77
 -3 5 -5 20.3 0.72
 3 5 5 20.89 0.75
 3 -5 -5 20.73 0.76
 -5 5 5 21.32 0.74
 5 -5 5 21.29 0.78
 5 5 -5 20.45 0.77
 5 -5 -5 20.34 0.77
 5 5 5 20.49 0.79
 5 5 5 21.73 0.76
 -5 5 -5 20.59 0.74
 -7 5 5 10.02 0.41
 7 5 -5 10.32 0.42
 7 -5 5 10.48 0.44
 -7 5 -5 10.67 0.4
 7 -5 -5 10.79 0.42
 7 5 5 10.87 0.45
 9 -5 5 2.17 0.18
 9 5 -5 2.22 0.16
 -9 5 5 2.07 0.16
 -9 -5 5 2.19 0.17
 9 -5 -5 2.13 0.14
 -9 5 -5 2.19 0.14
 9 5 5 2.12 0.18
 -11 5 5 1.61 0.16
 11 5 -5 1.37 0.15
 11 -5 5 1.28 0.15
 -11 5 -5 1.45 0.13
 11 5 5 1.75 0.17
 -11 -5 5 1.24 0.14
 11 -5 -5 1.44 0.13
 11 -5 -5 1.59 0.16
 13 -5 5 1.74 0.2
 13 5 -5 1.11 0.15
 -13 5 5 1.38 0.16
 13 -5 -5 1.59 0.18
 -13 5 -5 1.63 0.14
 13 5 5 1.18 0.17
 13 -5 -5 1.8 0.16
 -13 -5 5 1.28 0.16
 0 6 -5 13.09 0.5
 0 6 5 13.25 0.51
 0 6 -5 13.49 0.49
 0 6 5 13.54 0.52
 2 6 -5 4.75 0.2
 -2 6 5 4.3 0.21
 2 -6 5 4.28 0.2
 -2 6 -5 4.29 0.2
 2 -6 -5 4.4 0.21
 2 6 5 4.23 0.22
 2 6 5 4.27 0.21
 4 6 -5 1.12 0.11
 -4 6 5 1.51 0.11
 4 -6 5 1.6 0.13
 -4 6 5 1.2 0.12
 4 6 5 1.43 0.12
 4 6 5 1.28 0.14
 -4 6 -5 1.47 0.12
 4 -6 -5 1.42 0.13
 6 -6 5 2.52 0.16
 6 6 -5 2.55 0.15
 -6 6 5 2.42 0.16
 6 6 5 2.64 0.16
 6 6 5 2.15 0.16
 -6 6 -5 2.53 0.15
 6 -6 -5 2.6 0.16
 8 -6 5 1.45 0.15
 8 6 -5 1.54 0.13
 -8 6 5 1.49 0.14
 8 -6 -5 1.71 0.13
 -8 6 -5 1.44 0.13
 8 6 5 1.41 0.16
 10 -6 5 1.94 0.18
 -10 6 5 1.86 0.16
 10 6 -5 2.1 0.17
 10 -6 -5 1.82 0.14
 10 6 5 1.83 0.19
 -10 -6 5 2.03 0.17
 -10 6 -5 1.77 0.14
 12 -6 5 -0.03 0.09
 12 6 -5 -0.14 0.08
 -12 6 5 -0.1 0.09
 12 6 5 -0.14 0.1
 -12 -6 5 -0.09 0.1
 12 -6 -5 -0.09 0.08
 12 -6 -5 0.07 0.1
 -12 6 -5 -0.02 0.07
 1 7 -5 24 0.85
 -1 7 5 23.53 0.87
 1 7 5 23.93 0.87
 1 7 5 23.65 0.88
 -1 7 -5 23.1 0.84
 -1 7 -5 23.49 0.84
 1 -7 -5 23.66 0.88
 3 7 -5 19.05 0.7
 3 -7 5 18.97 0.71
 -3 7 5 18.6 0.71
 3 -7 -5 19.82 0.72
 3 7 5 19.27 0.71
 -3 7 -5 18.56 0.68
 3 7 5 18.72 0.72
 5 7 -5 0.42 0.08
 -5 7 5 0.44 0.07
 -5 7 5 0.47 0.09
 5 -7 5 0.42 0.08
 5 -7 -5 0.45 0.08
 -5 7 -5 0.44 0.08
 5 7 5 0.49 0.07
 5 7 5 0.32 0.08
 -7 7 5 17.61 0.66
 7 -7 5 17.34 0.7
 7 7 -5 18.81 0.68
 7 7 5 18.26 0.71
 7 -7 -5 18.11 0.68
 -7 7 -5 18.08 0.65
 -9 7 5 3.92 0.22
 9 7 -5 4.25 0.23
 9 -7 5 4.2 0.24
 -9 7 -5 4.49 0.21
 9 -7 -5 4.43 0.22
 9 7 5 4.43 0.25
 11 7 -5 1.26 0.15
 11 -7 5 1.09 0.14
 -11 7 5 1.25 0.13
 11 -7 -5 1.64 0.15
 11 7 5 1.34 0.15
 -11 7 -5 1.38 0.14
 13 -7 -5 0.34 0.1
 -13 7 -5 0.23 0.09
 13 -7 -5 0.11 0.1
 0 -8 -5 12.35 0.49
 0 8 5 12.24 0.48
 0 8 -5 11.93 0.45
 0 8 -5 12.29 0.47
 2 8 -5 1.77 0.12
 -2 8 5 1.77 0.15
 2 8 5 2.04 0.14
 2 -8 -5 1.77 0.15
 2 8 5 1.86 0.15
 -2 8 -5 1.81 0.13
 4 8 -5 1.99 0.13
 -4 8 5 2.24 0.16
 4 -8 5 2.02 0.13
 4 -8 -5 2.14 0.15
 4 8 5 1.94 0.15
 4 8 5 2.08 0.14
 -4 8 -5 2.03 0.14
 6 -8 5 2.64 0.18
 6 8 -5 2.68 0.17
 -6 8 5 2.91 0.16
 -6 8 5 2.44 0.18
 6 8 5 2.43 0.17
 6 -8 -5 2.53 0.17
 -6 8 -5 2.59 0.15
 6 8 5 2.71 0.16
 -8 8 5 0.28 0.08
 8 -8 5 0.31 0.09
 8 8 -5 0.2 0.09
 -8 8 -5 0.37 0.08
 8 -8 -5 0.22 0.08
 8 8 5 0.33 0.1
 10 8 -5 1.82 0.16
 10 -8 5 2.06 0.18
 -10 8 5 1.91 0.17
 10 8 5 1.89 0.18
 10 -8 -5 2.05 0.16
 -10 8 -5 1.74 0.15
 -12 8 5 -0.04 0.09
 12 -8 5 0.08 0.1
 12 8 -5 -0.05 0.09
 12 8 5 -0.21 0.1
 12 -8 -5 0.04 0.08
 -12 8 -5 0.01 0.08
 1 9 -5 21.42 0.8
 -1 9 5 22.63 0.84
 1 9 -5 22.46 0.81
 1 -9 -5 22.9 0.84
 -1 9 -5 23.02 0.81
 1 9 5 21.97 0.83
 3 9 -5 2.93 0.15
 -3 9 5 2.97 0.17
 3 9 5 2.51 0.16
 3 -9 -5 2.78 0.18
 3 9 5 2.87 0.18
 -3 9 -5 2.77 0.16
 5 9 -5 7.48 0.32
 -5 9 5 7.75 0.35
 5 9 5 8.3 0.34
 5 9 5 7.71 0.35
 5 -9 -5 8 0.34
 -5 9 -5 8.45 0.33
 7 -9 5 5.67 0.28
 7 9 -5 5.87 0.27
 -7 9 5 5.91 0.29
 7 9 5 6.05 0.27
 7 -9 -5 5.83 0.27
 -7 9 -5 5.98 0.26
 7 9 5 5.77 0.29
 -9 9 5 5.89 0.29
 9 -9 5 6.49 0.32
 9 9 -5 6.04 0.29
 9 -9 -5 5.96 0.29
 9 9 5 6.46 0.32
 -9 9 -5 6.51 0.28
 -11 9 5 1.08 0.12
 11 -9 5 1.24 0.14
 11 9 -5 1.04 0.12
 11 9 5 0.93 0.14
 11 -9 -5 1.26 0.14
 -11 9 -5 1.27 0.14
 0 10 5 0.24 0.08
 0 10 -5 0.21 0.05
 0 -10 -5 0.06 0.08
 0 10 -5 0.13 0.07
 -2 10 5 8.24 0.35
 2 10 -5 7.74 0.33
 2 10 -5 7.75 0.31
 2 -10 -5 8.16 0.34
 -2 10 -5 7.62 0.33
 2 10 5 8.39 0.35
 2 10 5 7.63 0.34
 4 10 -5 5.52 0.25
 -4 10 5 5.3 0.27
 4 -10 -5 5.5 0.26
 -4 10 -5 5.86 0.26
 4 10 5 5.21 0.26
 4 10 5 5.59 0.27
 -6 10 5 2.67 0.19
 6 10 -5 2.77 0.17
 6 -10 -5 2.96 0.18
 6 10 5 3.01 0.18
 6 10 5 2.81 0.19
 -6 10 -5 2.95 0.18
 8 -10 5 2.02 0.17
 8 10 -5 1.77 0.16
 -8 10 -5 1.91 0.14
 8 -10 -5 1.87 0.14
 8 10 5 1.85 0.18
 10 10 -5 -0.07 0.09
 10 -10 5 0.13 0.09
 10 -10 -5 0.06 0.08
 10 10 5 -0.16 0.09
 -10 10 -5 0.04 0.09
 -12 10 5 0.78 0.12
 12 -10 5 0.63 0.13
 1 11 -5 5.9 0.27
 1 11 -5 5.65 0.24
 -1 11 5 5.63 0.27
 -1 -11 -5 5.72 0.28
 -1 11 -5 5.76 0.26
 1 -11 -5 5.75 0.28
 1 11 5 5.39 0.27
 -3 11 5 10.35 0.43
 3 11 -5 9.87 0.4
 3 11 5 9.81 0.42
 3 11 5 10.52 0.43
 3 -11 -5 10.57 0.43
 -3 11 -5 10.25 0.4
 -5 11 5 0.86 0.12
 5 11 -5 0.53 0.08
 -5 11 -5 0.56 0.09
 5 -11 -5 0.6 0.1
 5 11 5 0.73 0.1
 5 11 5 0.68 0.11
 7 11 -5 4.71 0.24
 -7 11 5 4.44 0.25
 7 11 5 4.81 0.25
 7 -11 -5 5.08 0.25
 -7 11 -5 4.85 0.24
 7 11 5 4.82 0.26
 9 11 -5 0.76 0.11
 -9 11 -5 0.63 0.1
 9 -11 -5 0.65 0.11
 9 11 5 0.71 0.12
 11 -11 5 0.45 0.11
 11 11 5 0.39 0.12
 0 12 5 0.48 0.09
 0 12 -5 0.3 0.08
 0 -12 -5 0.3 0.09
 -2 12 5 5.22 0.25
 2 12 -5 4.82 0.24
 2 12 -5 4.83 0.23
 -2 -12 -5 4.9 0.26
 2 -12 -5 4.84 0.25
 -2 12 -5 5.14 0.24
 2 12 5 5.12 0.26
 4 12 -5 5.05 0.23
 -4 12 5 4.95 0.26
 4 12 5 4.58 0.25
 -4 12 -5 5.11 0.24
 4 12 5 4.82 0.26
 4 -12 -5 5.09 0.26
 -6 12 5 1.76 0.18
 6 12 -5 1.88 0.15
 6 -12 -5 1.98 0.16
 -6 12 -5 1.92 0.16
 6 12 5 2.06 0.18
 6 12 5 1.75 0.16
 8 12 -5 1.38 0.15
 -8 12 5 1.58 0.16
 -8 12 -5 1.51 0.15
 8 12 5 1.53 0.17
 8 -12 -5 1.37 0.15
 8 12 5 1.82 0.16
 10 12 -5 0.02 0.09
 10 12 5 -0.02 0.1
 -10 12 -5 -0.01 0.09
 10 -12 -5 0.08 0.09
 -1 -13 -5 2.63 0.19
 1 13 -5 2.93 0.19
 -1 13 5 2.8 0.18
 1 -13 -5 3.01 0.19
 -1 13 -5 3 0.18
 1 13 5 2.92 0.18
 -3 13 5 5.07 0.26
 3 13 -5 5.15 0.26
 3 13 -5 5.06 0.23
 -3 -13 -5 5.18 0.26
 -3 13 -5 5.07 0.25
 3 13 5 4.66 0.25
 3 -13 -5 4.99 0.25
 5 13 -5 3.2 0.19
 -5 13 5 3.55 0.23
 5 13 5 3.14 0.21
 -5 13 -5 3.37 0.2
 5 13 5 3.42 0.22
 5 -13 -5 3.54 0.21
 7 13 -5 1.16 0.14
 -7 13 5 1.43 0.15
 7 13 5 1.53 0.17
 7 13 5 1.35 0.15
 -7 13 -5 1.05 0.12
 7 -13 -5 1.22 0.15
 9 13 -5 0.73 0.11
 9 -13 -5 0.7 0.11
 9 13 5 0.62 0.12
 -9 13 -5 0.6 0.11
 0 -14 -5 6.28 0.3
 0 14 5 6.02 0.29
 0 14 -5 5.9 0.28
 2 14 -5 1.7 0.13
 -2 -14 -5 1.28 0.15
 -2 14 5 1.43 0.16
 2 14 -5 1.64 0.16
 2 14 5 1.28 0.15
 -2 14 -5 1.56 0.15
 2 -14 -5 1.71 0.15
 4 14 -5 2.93 0.18
 -4 14 5 2.82 0.21
 -4 -14 -5 3.52 0.21
 4 14 -5 3.2 0.2
 4 -14 -5 3.07 0.2
 -4 14 -5 3.12 0.2
 4 14 5 2.7 0.2
 6 14 -5 0.77 0.11
 -6 14 5 0.61 0.12
 6 14 5 0.94 0.12
 6 14 5 0.77 0.12
 6 -14 -5 0.66 0.11
 -6 14 -5 0.55 0.11
 8 14 -5 0.57 0.11
 -8 14 5 0.9 0.13
 -8 14 -5 0.66 0.11
 8 -14 -5 0.53 0.11
 8 14 5 0.85 0.12
 8 14 5 0.73 0.12
 -1 -15 -5 1.78 0.17
 -1 15 5 2.14 0.18
 1 15 -5 1.81 0.16
 1 15 5 2.15 0.17
 -1 15 -5 1.96 0.16
 1 -15 -5 1.87 0.17
 3 15 -5 1.34 0.12
 -3 -15 -5 1.15 0.13
 -3 15 5 1.24 0.14
 3 15 -5 1.16 0.13
 3 15 5 1.05 0.13
 -3 15 -5 0.99 0.12
 3 -15 -5 0.95 0.12
 -5 15 5 7.43 0.36
 5 15 -5 7.15 0.33
 -5 -15 -5 7.23 0.34
 5 15 -5 6.7 0.31
 5 -15 -5 6.9 0.33
 -5 15 -5 7.29 0.32
 5 15 5 6.93 0.34
 -7 15 5 -0.05 0.09
 7 15 -5 0.08 0.09
 7 -15 -5 0.04 0.09
 7 15 5 0.09 0.09
 -7 15 -5 -0.1 0.08
 7 15 5 0.04 0.09
 0 -16 -5 1.37 0.16
 0 16 5 1.46 0.15
 0 16 -5 1.4 0.15
 -2 16 5 1.33 0.15
 -2 -16 -5 1.4 0.16
 2 16 -5 0.98 0.12
 2 16 5 1.44 0.15
 -2 16 -5 1.02 0.12
 2 -16 -5 1.36 0.16
 -4 -16 -5 0.39 0.11
 -4 16 5 0.31 0.1
 4 16 -5 0.28 0.1
 4 16 -5 0.33 0.1
 4 -16 -5 0.28 0.1
 4 16 5 0.38 0.11
 -4 16 -5 0.35 0.11
 -6 16 5 0.91 0.14
 6 16 -5 1 0.12
 6 16 -5 1.06 0.13
 -6 -16 -5 1.16 0.13
 6 16 5 1.19 0.14
 -6 16 -5 0.7 0.12
 1 17 -5 0.12 0.09
 -1 17 5 0.43 0.12
 -1 -17 -5 0.22 0.1
 -1 17 -5 0.31 0.1
 1 17 5 0.38 0.11
 1 -17 -5 0.18 0.11
 -3 -17 -5 2.78 0.21
 -3 17 5 2.97 0.22
 3 17 -5 2.79 0.2
 3 -17 -5 2.83 0.2
 3 17 5 2.94 0.22
 -3 17 -5 2.78 0.2
 5 17 -5 4.98 0.26
 -5 -17 -5 4.93 0.28
 5 17 -5 5.29 0.28
 0 18 -5 1.15 0.13
 0 -18 -5 1.12 0.14
 -2 -18 -5 0.58 0.12
 2 18 -5 0.43 0.11
 2 -18 -5 0.68 0.12
 0 0 6 8.7 0.35
 -2 0 -6 14.93 0.54
 2 0 6 15.18 0.58
 2 0 -6 14.4 0.57
 4 0 -6 52.6 1.85
 4 0 6 51.02 1.87
 -4 0 -6 51.77 1.76
 6 0 6 34.34 1.27
 6 0 -6 35.26 1.24
 -6 0 6 33.65 1.21
 6 0 -6 34.39 1.25
 8 0 -6 1.55 0.14
 -8 0 6 1.64 0.15
 8 0 6 1.92 0.17
 10 0 -6 0.63 0.11
 -10 0 6 0.66 0.11
 10 0 6 0.68 0.12
 -12 0 6 2.8 0.24
 12 0 6 3.17 0.26
 12 0 -6 3.19 0.23
 -1 -1 -6 1.92 0.14
 -1 1 6 3 0.16
 1 -1 6 2.45 0.15
 -1 1 -6 2.12 0.15
 1 1 6 2.32 0.16
 -1 -1 6 3.02 0.15
 3 -1 6 10.7 0.46
 3 1 -6 11.39 0.44
 3 1 -6 12.07 0.45
 -3 -1 -6 11.62 0.42
 3 -1 -6 11.46 0.45
 -3 1 -6 11.31 0.42
 3 1 6 10.72 0.46
 5 -1 6 7.67 0.34
 5 1 -6 8 0.33
 -5 1 6 7.79 0.32
 5 -1 -6 7.24 0.32
 -5 1 -6 7.25 0.3
 5 1 6 7.04 0.34
 7 1 -6 6.82 0.32
 -7 1 6 6.61 0.31
 7 -1 6 7.03 0.33
 -7 -1 6 7.11 0.31
 7 1 6 7.03 0.33
 7 -1 -6 6.8 0.29
 7 -1 -6 7.17 0.32
 -7 1 -6 6.99 0.28
 9 1 -6 0.64 0.1
 9 -1 6 0.76 0.12
 -9 1 6 0.67 0.1
 -9 -1 6 0.69 0.1
 9 -1 -6 0.68 0.11
 9 1 6 0.67 0.12
 -11 1 6 0.14 0.1
 11 1 -6 0.1 0.1
 11 -1 6 0.01 0.1
 11 1 6 -0.06 0.09
 11 -1 -6 0.02 0.09
 -11 -1 6 0.05 0.1
 0 -2 6 5.29 0.23
 0 2 6 4.92 0.24
 0 2 -6 4.95 0.22
 2 -2 6 11.28 0.43
 2 2 -6 10.64 0.42
 -2 -2 -6 10.54 0.39
 2 2 -6 9.95 0.42
 2 2 6 10.91 0.41
 -2 2 -6 10.97 0.4
 2 -2 -6 10.38 0.43
 2 2 6 10.27 0.43
 4 2 -6 22.54 0.84
 4 -2 6 22.4 0.85
 4 -2 -6 22.97 0.84
 4 2 6 22.09 0.86
 -4 2 -6 23.58 0.8
 6 2 -6 5.99 0.29
 -6 2 6 6.12 0.28
 6 -2 6 5.78 0.29
 6 2 6 6.11 0.3
 -6 2 -6 6.33 0.26
 6 -2 -6 5.99 0.26
 -8 2 6 2.18 0.17
 8 2 -6 2.11 0.17
 8 -2 6 2.29 0.18
 8 -2 -6 2.28 0.15
 8 2 6 2.41 0.18
 -8 2 -6 2.22 0.14
 -8 -2 6 2.28 0.18
 8 -2 -6 2.21 0.17
 -10 2 6 0.42 0.1
 10 2 -6 0.17 0.09
 10 -2 6 0.27 0.1
 10 2 6 0.23 0.11
 -10 -2 6 0.14 0.09
 10 -2 -6 0.23 0.09
 -12 2 6 1.66 0.18
 12 2 -6 1.54 0.18
 12 -2 6 1.38 0.17
 12 -2 -6 1.2 0.15
 12 2 6 1.25 0.17
 -12 -2 6 1.19 0.16
 1 -3 6 6.69 0.29
 1 3 -6 6.58 0.28
 -1 3 -6 6.62 0.27
 1 3 6 6.15 0.3
 -1 -3 6 6.5 0.27
 -1 3 -6 6.93 0.28
 1 3 6 6.87 0.28
 3 3 -6 5.38 0.25
 3 -3 6 5.51 0.25
 3 3 6 5.64 0.24
 3 -3 -6 5.41 0.25
 -3 3 -6 5.55 0.24
 3 3 6 4.77 0.26
 -5 3 6 9.06 0.36
 5 -3 6 8.93 0.38
 5 3 -6 9.13 0.37
 -5 3 -6 8.63 0.35
 5 -3 -6 8.73 0.36
 5 3 6 8.82 0.39
 -7 3 6 2.6 0.18
 7 -3 6 2.66 0.19
 7 3 -6 2.55 0.18
 7 -3 -6 2.63 0.16
 7 3 6 2.65 0.2
 -7 3 -6 2.58 0.16
 9 -3 6 2.07 0.18
 -9 3 6 2.1 0.17
 9 3 -6 1.9 0.16
 9 -3 -6 2.05 0.17
 -9 -3 6 2.29 0.18
 9 3 6 2.06 0.19
 -9 3 -6 2.15 0.14
 9 -3 -6 2.01 0.15
 11 -3 6 0.21 0.11
 11 3 -6 0.28 0.1
 -11 3 6 0.19 0.1
 -11 -3 6 0.19 0.11
 11 -3 -6 0.22 0.11
 11 3 6 0.21 0.12
 0 4 6 18.91 0.71
 0 4 -6 19.53 0.7
 0 4 6 18.16 0.72
 0 4 -6 20.16 0.7
 2 4 -6 14.47 0.55
 -2 4 6 14.5 0.56
 2 -4 6 14.29 0.56
 -2 4 -6 14.63 0.54
 2 4 6 13.79 0.57
 2 -4 -6 14.79 0.57
 2 4 6 15.28 0.56
 -4 4 6 0.48 0.07
 4 4 -6 0.44 0.08
 4 -4 6 0.59 0.08
 4 4 6 0.39 0.09
 4 -4 -6 0.56 0.09
 -4 4 -6 0.4 0.07
 -6 4 6 2.85 0.18
 6 4 -6 3.12 0.19
 6 -4 6 2.81 0.19
 6 -4 -6 3.23 0.17
 -6 4 -6 3.38 0.17
 6 4 6 3.08 0.2
 -8 4 6 7.39 0.33
 8 4 -6 7.13 0.33
 8 -4 6 7.59 0.35
 -8 4 -6 7.61 0.31
 8 -4 -6 7.63 0.32
 8 4 6 7.57 0.36
 -10 4 6 2.41 0.19
 10 4 -6 2.65 0.18
 10 -4 6 2.63 0.21
 -10 4 -6 2.68 0.16
 -10 -4 6 3.04 0.21
 10 -4 -6 2.75 0.2
 10 4 6 2.6 0.21
 10 -4 -6 2.62 0.17
 -12 4 6 0.18 0.1
 12 4 -6 0.16 0.11
 12 -4 6 0.33 0.12
 -12 -4 6 0.06 0.12
 12 -4 -6 0.03 0.11
 12 4 6 -0.08 0.12
 1 5 -6 2.11 0.13
 -1 5 6 1.91 0.15
 1 5 6 1.88 0.15
 1 -5 -6 2.15 0.16
 1 5 6 2.13 0.14
 -1 5 -6 2.18 0.15
 -3 5 6 8.02 0.35
 3 -5 6 8.34 0.34
 3 5 -6 7.75 0.33
 -3 5 -6 7.92 0.33
 3 5 6 8.24 0.36
 3 -5 -6 8.14 0.35
 3 5 6 8.02 0.33
 -5 5 6 1.46 0.13
 5 -5 6 1.62 0.13
 5 5 -6 1.39 0.13
 -5 5 -6 1.27 0.12
 5 5 6 1.46 0.14
 5 -5 -6 1.33 0.13
 7 5 -6 1.73 0.15
 7 -5 6 2.35 0.17
 -7 5 6 1.72 0.14
 7 5 6 1.58 0.16
 -7 5 -6 1.59 0.13
 7 -5 -6 1.78 0.14
 -9 5 6 1.44 0.15
 9 5 -6 1.26 0.14
 9 -5 6 1.14 0.14
 9 5 6 1.45 0.16
 -9 5 -6 1.51 0.14
 9 -5 -6 1.22 0.13
 -11 5 6 0.04 0.08
 11 -5 6 -0.03 0.09
 11 5 -6 -0.16 0.09
 11 5 6 -0.03 0.11
 -11 -5 6 -0.23 0.1
 11 -5 -6 -0.14 0.08
 -11 5 -6 -0.15 0.08
 11 -5 -6 -0.2 0.1
 0 6 -6 20.01 0.73
 0 6 6 19.96 0.77
 0 6 -6 20.55 0.74
 0 6 6 20.17 0.76
 -2 6 6 5.36 0.26
 2 6 -6 5.34 0.24
 2 6 6 5.7 0.26
 2 6 6 5.41 0.26
 -2 6 -6 5.24 0.24
 2 -6 -6 5.8 0.27
 4 6 -6 1.34 0.12
 -4 6 6 1.43 0.13
 4 -6 6 1.59 0.14
 4 6 6 1.92 0.14
 -4 6 -6 1.17 0.13
 4 -6 -6 1.44 0.14
 4 6 6 1.65 0.15
 -6 6 6 2.91 0.18
 6 6 -6 2.82 0.18
 6 -6 6 2.9 0.19
 6 -6 -6 2.87 0.17
 -6 6 -6 2.78 0.17
 6 6 6 2.88 0.2
 8 -6 6 1.86 0.17
 -8 6 6 1.74 0.15
 8 6 -6 1.74 0.15
 8 -6 -6 1.97 0.15
 -8 6 -6 1.96 0.16
 8 6 6 2.08 0.18
 -10 6 6 3.23 0.21
 10 -6 6 3.01 0.23
 10 6 -6 3.28 0.21
 10 6 6 3.18 0.24
 10 -6 -6 3.37 0.2
 -10 6 -6 3.25 0.19
 -12 6 6 0.21 0.1
 12 -6 6 0.14 0.11
 -12 6 -6 0.09 0.08
 12 -6 -6 -0.02 0.08
 -1 7 6 2.28 0.16
 1 7 -6 2.31 0.16
 1 7 -6 2.31 0.14
 -1 7 -6 2.27 0.16
 1 7 6 2.43 0.17
 1 7 6 2.44 0.16
 1 -7 -6 2.25 0.16
 -3 7 6 6.28 0.3
 3 7 -6 6.58 0.28
 3 -7 -6 6.7 0.3
 3 7 6 6.63 0.29
 -3 7 -6 6.52 0.28
 3 7 6 6.15 0.3
 5 7 -6 5.7 0.27
 5 -7 6 5.86 0.28
 5 7 6 6.26 0.28
 5 7 6 5.89 0.29
 5 -7 -6 5.7 0.27
 -5 7 -6 5.56 0.26
 7 7 -6 2.45 0.17
 7 -7 6 2.43 0.18
 -7 7 -6 2.39 0.16
 7 -7 -6 2.3 0.17
 7 7 6 2.6 0.19
 9 7 -6 1.73 0.17
 -9 7 6 2.04 0.17
 9 -7 6 1.96 0.18
 -9 7 -6 2.08 0.15
 9 7 6 1.8 0.19
 9 -7 -6 1.82 0.16
 -11 7 6 0.03 0.08
 11 -7 6 0.08 0.1
 11 7 -6 -0.16 0.09
 11 -7 -6 -0.12 0.09
 11 7 6 -0.16 0.1
 -11 7 -6 -0.05 0.09
 0 8 6 9.33 0.4
 0 8 -6 9.54 0.39
 0 -8 -6 9.78 0.41
 2 8 -6 10.56 0.42
 -2 8 6 10.68 0.45
 2 -8 -6 10.7 0.45
 -2 8 -6 11.75 0.44
 2 8 6 10.98 0.45
 2 8 6 11.1 0.46
 4 8 -6 8.17 0.34
 -4 8 6 7.96 0.36
 4 8 6 8.44 0.37
 4 8 6 8.49 0.35
 -4 8 -6 8.05 0.34
 4 -8 -6 7.91 0.36
 6 8 -6 6.36 0.29
 6 8 6 6.94 0.33
 6 -8 -6 6.39 0.3
 -6 8 -6 6.58 0.29
 8 8 -6 3.28 0.2
 8 -8 6 3.65 0.22
 8 8 6 3.35 0.23
 8 -8 -6 3.45 0.2
 -8 8 -6 3.7 0.2
 10 8 -6 0.35 0.1
 10 -8 6 0.64 0.11
 10 -8 -6 0.62 0.1
 10 8 6 0.59 0.13
 -10 8 -6 0.44 0.1
 1 9 -6 1.46 0.15
 -1 9 6 1.64 0.14
 1 9 6 1.39 0.15
 -1 9 -6 1.45 0.15
 1 -9 -6 1.36 0.14
 3 9 -6 1.1 0.11
 -3 9 6 1.09 0.12
 3 -9 -6 1.35 0.15
 -3 9 -6 0.92 0.11
 3 9 6 0.81 0.12
 3 9 6 1.37 0.14
 -5 9 6 0.21 0.1
 5 9 -6 0.24 0.08
 -5 9 -6 0.15 0.08
 5 -9 -6 0.13 0.09
 5 9 6 0.24 0.1
 5 9 6 0.35 0.09
 7 9 -6 0.73 0.11
 -7 9 -6 0.68 0.1
 7 -9 -6 0.77 0.11
 7 9 6 0.66 0.12
 9 -9 6 0.12 0.09
 9 9 -6 -0.04 0.09
 9 9 6 0.17 0.11
 -9 9 -6 0.06 0.09
 9 -9 -6 0.16 0.09
 11 -9 6 0.32 0.11
 0 10 -6 6.73 0.3
 0 -10 -6 6.93 0.32
 0 10 6 7.04 0.32
 2 10 -6 7.91 0.35
 2 10 -6 7.92 0.32
 -2 10 6 7.58 0.35
 -2 10 -6 8.35 0.34
 2 -10 -6 8.07 0.36
 2 10 6 7.77 0.35
 2 10 6 7.98 0.36
 4 10 -6 3.58 0.19
 -4 10 6 3.58 0.22
 4 10 6 3.57 0.22
 -4 10 -6 3.35 0.19
 4 10 6 3.52 0.21
 4 -10 -6 3.45 0.2
 -6 10 6 3.47 0.21
 6 10 -6 3.22 0.19
 -6 10 -6 3.46 0.2
 6 10 6 3.32 0.22
 6 -10 -6 3.1 0.19
 8 10 -6 2.43 0.17
 8 -10 -6 2.52 0.18
 8 10 6 2.81 0.21
 -8 10 -6 2.5 0.18
 -10 10 -6 0.54 0.1
 10 -10 -6 0.52 0.1
 10 10 6 0.57 0.13
 1 11 -6 0.87 0.11
 -1 -11 -6 0.77 0.12
 -1 11 6 1.13 0.13
 1 -11 -6 0.85 0.12
 -1 11 -6 1.11 0.12
 1 11 6 1 0.12
 -3 11 6 1.64 0.16
 3 11 -6 1.44 0.14
 3 11 -6 1.25 0.12
 3 11 6 1.52 0.16
 3 11 6 1.42 0.15
 -3 11 -6 1.48 0.14
 3 -11 -6 1.21 0.13
 5 11 -6 0.25 0.08
 -5 11 6 0.25 0.1
 5 -11 -6 0.2 0.09
 5 11 6 0.16 0.1
 -5 11 -6 0.32 0.09
 5 11 6 0.35 0.09
 7 11 -6 1.93 0.16
 -7 11 6 1.95 0.19
 7 11 6 2.06 0.19
 -7 11 -6 1.75 0.16
 7 -11 -6 1.79 0.17
 9 11 -6 -0.01 0.09
 9 11 6 0.19 0.11
 -9 11 -6 0.04 0.09
 9 -11 -6 0.13 0.09
 0 -12 -6 7.82 0.36
 0 12 -6 7.77 0.34
 0 12 6 7.37 0.35
 -2 -12 -6 1.37 0.15
 -2 12 6 1.33 0.15
 2 12 -6 1.45 0.15
 2 -12 -6 1.34 0.14
 2 12 6 1.14 0.14
 -2 12 -6 1.37 0.14
 4 12 -6 0.46 0.09
 -4 12 6 0.51 0.11
 4 12 6 0.38 0.1
 4 12 6 0.39 0.1
 4 -12 -6 0.34 0.1
 -4 12 -6 0.52 0.1
 -6 12 6 0.16 0.11
 6 12 -6 0.29 0.08
 6 12 6 0.21 0.09
 6 12 6 0.25 0.1
 6 -12 -6 0.12 0.1
 -6 12 -6 0.04 0.08
 8 12 -6 0.39 0.1
 -8 12 -6 0.33 0.1
 8 12 6 0.31 0.11
 8 -12 -6 0.32 0.1
 -1 13 6 1.28 0.14
 1 13 -6 0.85 0.11
 -1 -13 -6 0.94 0.13
 1 13 6 1.26 0.14
 -1 13 -6 0.88 0.11
 1 -13 -6 0.96 0.12
 -3 -13 -6 2.53 0.19
 3 13 -6 2.12 0.18
 -3 13 6 2.1 0.19
 3 13 6 1.89 0.18
 -3 13 -6 2.27 0.18
 3 -13 -6 2.27 0.18
 5 13 -6 2.24 0.16
 -5 13 6 2.07 0.18
 -5 13 -6 2.16 0.18
 5 13 6 2.59 0.2
 5 13 6 2.66 0.19
 5 -13 -6 2.16 0.18
 7 13 -6 0.29 0.09
 -7 13 6 0.27 0.11
 -7 13 -6 0.04 0.09
 7 -13 -6 0.03 0.1
 7 13 6 0.35 0.11
 0 -14 -6 0.63 0.12
 0 14 -6 0.71 0.11
 0 14 6 0.55 0.12
 -2 14 6 1.56 0.17
 2 14 -6 1.53 0.16
 -2 -14 -6 1.72 0.17
 -2 14 -6 1.52 0.16
 2 -14 -6 1.49 0.15
 2 14 6 1.58 0.16
 -4 14 6 1.8 0.18
 4 14 -6 2.25 0.19
 -4 -14 -6 2.47 0.19
 4 14 -6 2 0.16
 4 14 6 2.02 0.18
 4 -14 -6 1.73 0.18
 -4 14 -6 2.13 0.18
 -6 14 6 0.09 0.11
 6 14 -6 0.35 0.1
 6 14 6 0.46 0.11
 6 14 6 0.44 0.1
 -6 14 -6 0.08 0.1
 6 -14 -6 0.04 0.09
 -1 15 6 0.92 0.13
 1 15 -6 0.64 0.11
 -1 -15 -6 0.9 0.13
 1 -15 -6 0.69 0.12
 1 15 6 0.76 0.12
 -1 15 -6 0.81 0.12
 -3 -15 -6 3.82 0.24
 -3 15 6 3.63 0.24
 3 15 -6 3.74 0.23
 -3 15 -6 3.63 0.23
 3 15 6 3.44 0.24
 3 -15 -6 3.22 0.23
 5 15 -6 3.61 0.22
 -5 -15 -6 4.49 0.26
 5 15 -6 3.71 0.24
 5 15 6 3.33 0.23
 0 -16 -6 -0.12 0.1
 0 16 6 0.03 0.1
 0 16 -6 -0.17 0.08
 -2 -16 -6 1.13 0.15
 2 16 -6 1.08 0.14
 2 16 6 1.3 0.16
 -2 16 -6 1.06 0.14
 2 -16 -6 1.18 0.14
 0 0 7 -0.07 0.06
 2 0 7 -0.02 0.07
 -2 0 -7 -0.05 0.06
 2 0 -7 -0.15 0.07
 4 0 7 -0.02 0.08
 4 0 -7 0.19 0.08
 6 0 -7 -0.05 0.08
 6 0 7 -0.04 0.09
 8 0 7 -0.08 0.09
 8 0 -7 -0.03 0.09
 -8 0 7 0.04 0.09
 10 0 -7 -0.06 0.09
 -10 0 7 -0.03 0.09
 10 0 7 -0.13 0.1
 1 -1 7 1.94 0.15
 1 1 -7 2.06 0.14
 -1 -1 -7 2.05 0.13
 -1 -1 7 2.24 0.15
 1 1 7 1.99 0.15
 -1 1 -7 2.07 0.15
 3 1 -7 7.26 0.32
 3 -1 7 7.52 0.33
 3 -1 -7 7.45 0.32
 3 1 7 7.43 0.34
 -3 1 -7 7.63 0.31
 5 1 -7 7.73 0.35
 5 -1 7 7.56 0.36
 5 1 7 8.06 0.36
 5 -1 -7 8.24 0.34
 7 1 -7 0.17 0.09
 7 -1 7 0.2 0.1
 7 1 7 0.32 0.11
 7 -1 -7 0.24 0.1
 9 1 -7 0.82 0.12
 -9 1 7 0.86 0.12
 9 -1 7 0.89 0.13
 9 -1 -7 0.77 0.13
 9 1 7 0.75 0.13
 -9 -1 7 0.86 0.12
 11 -1 7 0.26 0.12
 -11 1 7 0.22 0.11
 0 2 7 4.67 0.23
 0 2 -7 4.49 0.22
 0 -2 7 4.61 0.22
 0 2 -7 4.99 0.23
 2 2 -7 2.64 0.16
 2 -2 7 2.82 0.18
 -2 2 -7 2.78 0.16
 2 2 7 2.43 0.18
 2 -2 -7 2.76 0.18
 4 -2 7 0.81 0.1
 4 2 -7 0.81 0.1
 4 2 7 0.61 0.1
 -4 2 -7 0.67 0.08
 4 -2 -7 0.83 0.1
 6 2 -7 2.7 0.18
 6 -2 7 2.2 0.19
 6 -2 -7 2.72 0.17
 6 2 7 2.48 0.18
 8 2 -7 4.71 0.26
 -8 2 7 4.77 0.26
 8 -2 7 4.78 0.28
 8 2 7 5.23 0.29
 8 -2 -7 4.96 0.27
 10 -2 7 0.58 0.12
 -10 2 7 0.7 0.12
 10 2 -7 0.56 0.12
 10 -2 -7 0.27 0.11
 10 2 7 0.41 0.13
 1 3 -7 4.18 0.21
 -1 3 -7 4.48 0.22
 1 -3 -7 4.43 0.23
 1 3 7 4.28 0.23
 3 -3 7 8.64 0.37
 3 3 -7 8.58 0.36
 3 -3 -7 9.22 0.38
 -3 3 -7 8.84 0.35
 3 3 7 8.2 0.38
 5 -3 7 1.93 0.17
 5 3 -7 2.22 0.16
 5 3 7 2 0.18
 -5 3 -7 2.19 0.15
 5 -3 -7 2.16 0.16
 -7 3 7 4.75 0.25
 7 3 -7 5.03 0.26
 7 -3 7 5.21 0.28
 7 -3 -7 4.72 0.24
 7 3 7 4.98 0.28
 -7 3 -7 4.87 0.23
 9 3 -7 0.2 0.1
 9 -3 7 0.15 0.1
 -9 3 7 0.08 0.09
 9 -3 -7 0.24 0.1
 9 3 7 0.4 0.12
 -11 3 7 0.8 0.13
 11 -3 7 0.63 0.13
 0 4 -7 10.66 0.41
 0 4 7 9.78 0.42
 0 4 7 9.81 0.42
 2 4 -7 2.53 0.17
 2 4 7 2.31 0.18
 2 4 7 2.55 0.17
 -2 4 -7 2.45 0.17
 2 -4 -7 2.53 0.18
 4 4 -7 0.3 0.08
 4 -4 7 0.26 0.09
 4 -4 -7 0.27 0.09
 -4 4 -7 0.3 0.08
 4 4 7 0.2 0.09
 -6 4 7 0.14 0.08
 6 4 -7 0.08 0.08
 6 -4 7 0.06 0.09
 6 4 7 0.01 0.09
 -6 4 -7 -0.06 0.07
 6 -4 -7 -0.05 0.08
 8 -4 7 1.72 0.18
 -8 4 7 1.96 0.17
 8 4 -7 1.79 0.16
 -8 4 -7 1.84 0.15
 8 -4 -7 2.06 0.16
 8 4 7 2.21 0.2
 10 -4 7 1.35 0.15
 10 4 -7 1.28 0.14
 -10 4 7 1.15 0.14
 10 4 7 0.75 0.15
 10 -4 -7 1.08 0.14
 -1 5 7 14.91 0.59
 1 5 -7 14.91 0.57
 1 5 7 14.64 0.6
 -1 5 -7 15.51 0.57
 1 5 7 15.24 0.59
 1 -5 -7 15 0.6
 3 5 -7 4.63 0.22
 3 -5 -7 4.5 0.24
 -3 5 -7 4.39 0.23
 3 5 7 4.41 0.25
 5 -5 7 5.74 0.29
 5 5 -7 5.76 0.27
 5 -5 -7 5.7 0.28
 5 5 7 5.7 0.3
 -5 5 -7 5.84 0.26
 7 -5 7 3.03 0.21
 7 5 -7 2.97 0.19
 7 -5 -7 2.91 0.19
 -7 5 -7 3 0.18
 7 5 7 3.15 0.22
 -9 5 7 4.2 0.24
 9 -5 7 4.24 0.26
 9 5 -7 4.09 0.25
 9 -5 -7 4.4 0.23
 -9 5 -7 4.09 0.22
 9 5 7 4.24 0.27
 -11 5 7 0.54 0.12
 0 6 -7 0.44 0.1
 0 6 7 0.54 0.1
 2 6 -7 0.08 0.07
 -2 6 7 -0.06 0.08
 2 -6 -7 0.09 0.09
 -2 6 -7 0.09 0.08
 2 6 7 0.04 0.08
 2 6 7 0.06 0.08
 4 6 -7 4.09 0.21
 -4 6 -7 3.84 0.21
 4 -6 -7 3.87 0.22
 4 6 7 4.13 0.23
 6 6 -7 1.69 0.15
 -6 6 -7 1.42 0.14
 6 6 7 1.55 0.17
 6 -6 -7 1.54 0.15
 8 -6 7 0.08 0.09
 8 6 -7 0.16 0.1
 -8 6 -7 0.12 0.08
 8 -6 -7 0.2 0.09
 8 6 7 0.01 0.1
 10 -6 7 0.2 0.1
 10 -6 -7 0.08 0.09
 -10 6 -7 -0.07 0.08
 -1 7 7 8.68 0.38
 1 7 -7 8.49 0.36
 -1 7 -7 8.21 0.36
 1 7 7 8.28 0.38
 1 7 7 8.27 0.37
 1 -7 -7 8.59 0.38
 3 7 -7 0.79 0.1
 -3 7 7 0.97 0.12
 3 7 7 0.7 0.11
 3 7 7 0.9 0.11
 -3 7 -7 0.73 0.1
 3 -7 -7 0.77 0.11
 5 7 -7 1.49 0.14
 5 7 7 1.9 0.18
 5 -7 -7 1.71 0.16
 -5 7 -7 1.54 0.15
 7 7 -7 1.66 0.16
 -7 7 -7 1.85 0.15
 7 -7 -7 1.8 0.16
 7 7 7 1.87 0.19
 9 7 -7 1.89 0.19
 9 -7 7 2.28 0.19
 -9 7 -7 2.17 0.16
 9 -7 -7 2.24 0.17
 9 7 7 2.34 0.21
 0 -8 -7 0.08 0.09
 0 8 -7 0.12 0.08
 0 8 7 0.1 0.09
 2 8 -7 1.77 0.16
 -2 8 7 1.67 0.16
 2 8 7 1.8 0.15
 -2 8 -7 1.81 0.16
 2 -8 -7 1.56 0.17
 2 8 7 1.84 0.16
 -4 8 7 0.93 0.12
 4 8 -7 0.84 0.1
 4 -8 -7 0.81 0.11
 -4 8 -7 0.62 0.1
 4 8 7 0.92 0.12
 6 8 -7 0.5 0.1
 6 -8 -7 0.57 0.1
 6 8 7 0.55 0.12
 -6 8 -7 0.54 0.1
 8 8 -7 0.34 0.11
 8 -8 -7 0.47 0.1
 8 8 7 0.39 0.12
 -8 8 -7 0.43 0.1
 -1 9 7 1.66 0.16
 1 9 -7 1.77 0.15
 -1 -9 -7 2.01 0.17
 1 -9 -7 1.55 0.15
 -1 9 -7 1.68 0.16
 1 9 7 1.44 0.14
 -3 9 7 0.97 0.12
 3 9 -7 0.99 0.12
 3 9 7 1.28 0.14
 -3 9 -7 0.89 0.11
 3 -9 -7 0.9 0.12
 3 9 7 1.15 0.13
 5 9 -7 1 0.11
 5 9 7 1.03 0.14
 5 -9 -7 0.96 0.12
 -5 9 -7 0.99 0.12
 7 9 -7 0.83 0.11
 -7 9 -7 0.73 0.11
 7 -9 -7 0.62 0.11
 7 9 7 0.74 0.13
 -9 9 -7 0.05 0.09
 9 -9 -7 0.27 0.1
 0 -10 -7 2.61 0.2
 0 10 -7 2.4 0.17
 0 10 7 2.48 0.19
 -2 10 7 1.46 0.16
 2 10 -7 1.67 0.16
 -2 10 -7 1.42 0.16
 2 10 7 1.52 0.16
 2 -10 -7 1.48 0.17
 -4 10 7 3.17 0.22
 4 10 -7 3.3 0.19
 4 -10 -7 3.02 0.21
 4 10 7 3.4 0.22
 4 10 7 3.38 0.22
 -4 10 -7 3.22 0.21
 6 10 -7 0.56 0.1
 6 -10 -7 0.45 0.11
 -6 10 -7 0.47 0.11
 6 10 7 0.55 0.12
 8 10 -7 0.16 0.1
 8 -10 -7 0.22 0.1
 -8 10 -7 0.11 0.09
 1 11 -7 2.51 0.18
 -1 -11 -7 2.66 0.19
 -1 11 7 2.75 0.21
 1 11 7 2.93 0.2
 -1 11 -7 2.27 0.18
 1 -11 -7 2.74 0.21
 -3 11 7 1.33 0.16
 3 11 -7 1.52 0.17
 3 -11 -7 1.27 0.14
 -3 11 -7 1.53 0.15
 3 11 7 1.6 0.17
 -5 11 7 0.88 0.14
 5 11 -7 1.19 0.13
 -5 11 -7 0.81 0.12
 5 11 7 0.93 0.13
 5 -11 -7 0.81 0.13
 7 11 -7 0.46 0.1
 7 11 7 0.36 0.12
 -7 11 -7 0.4 0.11
 7 -11 -7 0.26 0.11
 0 -12 -7 0.13 0.11
 0 12 -7 0.2 0.1
 0 12 7 0.24 0.11
 -2 -12 -7 2.95 0.22
 2 12 -7 2.89 0.21
 -2 12 7 3.16 0.22
 2 -12 -7 2.91 0.22
 -2 12 -7 2.84 0.21
 2 12 7 3.04 0.22
 -4 12 7 2.2 0.2
 4 12 -7 2.41 0.2
 -4 12 -7 2.26 0.19
 4 12 7 2.58 0.21
 4 -12 -7 2.13 0.2
 4 12 7 2.9 0.22
 6 12 -7 0.82 0.11
 -1 -13 -7 2.36 0.21
 1 13 -7 2.29 0.2
 -1 13 7 2.67 0.21
 1 -13 -7 2.5 0.21
 -1 13 -7 2.27 0.19
 1 13 7 2.41 0.21
 -3 -13 -7 3.72 0.25
 3 13 -7 3.86 0.24
 -3 13 7 3.35 0.24
 3 -13 -7 3.3 0.22
 3 13 7 3.58 0.24
 -3 13 -7 3.44 0.22
 0 -14 -7 0.04 0.11
 0 14 7 0.28 0.12
 0 14 -7 0.05 0.1
 -2 14 7 1.05 0.15
 2 14 7 1.29 0.16
 4 14 7 1.77 0.19
 0 0 8 2 0.15
 2 0 -8 4.19 0.23
 2 0 8 4.71 0.25
 4 0 -8 0.46 0.1
 4 0 8 0.46 0.1
 6 0 8 0.07 0.09
 6 0 -8 -0.05 0.09
 8 0 8 1.85 0.19
 8 0 -8 1.83 0.18
 1 1 8 0.21 0.08
 1 -1 -8 0.38 0.1
 3 -1 8 -0.06 0.08
 3 1 -8 -0.04 0.07
 3 1 8 0.08 0.09
 5 -1 8 0.89 0.12
 5 1 -8 0.9 0.12
 5 -1 -8 0.91 0.12
 5 1 8 1 0.13
 7 -1 8 0.07 0.1
 7 1 -8 0.17 0.1
 7 -1 -8 0.22 0.1
 7 1 8 0.17 0.1
 9 -1 8 0.06 0.11
 0 2 8 3.1 0.2
 0 2 -8 3.46 0.2
 2 2 -8 1.66 0.15
 -2 2 -8 1.81 0.15
 2 -2 -8 1.88 0.17
 2 2 8 1.84 0.16
 4 -2 8 3.43 0.22
 4 2 -8 3.77 0.22
 4 2 8 3.69 0.23
 6 2 -8 1.96 0.16
 6 -2 8 1.91 0.18
 6 -2 -8 1.93 0.18
 6 2 8 2.14 0.19
 8 -2 8 0.17 0.11
 8 2 -8 0.24 0.1
 8 2 8 0.21 0.11
 8 -2 -8 0.15 0.1
 1 3 -8 1.98 0.17
 1 3 8 2.38 0.18
 -1 3 -8 2.16 0.17
 1 -3 -8 2.22 0.18
 3 3 -8 0 0.07
 3 3 8 -0.01 0.09
 3 -3 -8 0.05 0.09
 -3 3 -8 -0.03 0.07
 5 -3 8 0.65 0.11
 5 3 -8 0.66 0.11
 5 3 8 0.6 0.12
 7 3 -8 -0.02 0.09
 7 -3 8 -0.02 0.1
 7 3 8 0.1 0.1
 7 -3 -8 0.09 0.1
 9 -3 8 0.88 0.15
 0 4 -8 0.89 0.11
 2 4 8 1.32 0.16
 -2 4 -8 1.34 0.14
 2 -4 -8 1.36 0.16
 4 4 -8 4.42 0.24
 4 -4 -8 4.51 0.24
 4 4 8 4.34 0.26
 -4 4 -8 4.49 0.23
 6 4 -8 2.78 0.2
 6 4 8 2.89 0.22
 6 -4 -8 2.74 0.18
 8 -4 8 0.4 0.12
 8 4 -8 0.32 0.11
 8 -4 -8 0.41 0.11
 8 4 8 0.36 0.12
 1 5 -8 1.12 0.13
 -1 5 -8 0.98 0.12
 1 -5 -8 1.45 0.16
 1 5 8 1.32 0.16
 3 5 -8 0.47 0.09
 -3 5 -8 0.38 0.09
 3 -5 -8 0.45 0.1
 3 5 8 0.38 0.11
 5 5 -8 1.4 0.15
 -5 5 -8 1.54 0.15
 5 -5 -8 1.3 0.15
 5 5 8 1.75 0.18
 7 5 -8 0.21 0.1
 7 -5 -8 0.2 0.1
 7 5 8 0.26 0.11
 9 -5 8 1.21 0.15
 0 -6 -8 1.5 0.17
 0 6 -8 1.54 0.16
 2 6 -8 1.21 0.13
 2 -6 -8 1.2 0.14
 -2 6 -8 1.36 0.15
 2 6 8 1.22 0.14
 4 6 -8 0.13 0.09
 4 -6 -8 0.17 0.09
 -4 6 -8 0.02 0.08
 4 6 8 0.04 0.1
 6 6 -8 0.01 0.09
 -6 6 -8 -0.03 0.09
 6 6 8 0.04 0.1
 6 -6 -8 0.03 0.09
 8 6 -8 1.78 0.17
 8 -6 -8 1.69 0.16
 -1 7 8 2.78 0.22
 1 7 -8 3.17 0.22
 -1 -7 -8 3.4 0.22
 -1 7 -8 3.23 0.21
 1 -7 -8 3.27 0.22
 1 7 8 3.14 0.21
 3 -7 -8 -0.07 0.09
 3 7 8 -0.02 0.09
 -3 7 -8 -0.18 0.08
 5 7 -8 0.05 0.08
 5 7 8 0.16 0.1
 -5 7 -8 0.01 0.09
 5 -7 -8 -0.07 0.09
 7 7 -8 0.04 0.1
 7 -7 -8 0.01 0.09
 -7 7 -8 -0.11 0.08
 0 8 8 11.76 0.5
 0 -8 -8 11.8 0.51
 0 8 -8 11.44 0.48
 -2 8 8 2.22 0.2
 2 8 -8 2.22 0.18
 2 -8 -8 2.32 0.21
 -2 8 -8 2.16 0.19
 4 8 8 0.33 0.11
 4 -8 -8 0.05 0.1
 -4 8 -8 0.05 0.1
 6 8 -8 0.36 0.1
 6 8 8 0.19 0.11
 6 -8 -8 0.34 0.1
 -6 8 -8 0.28 0.1
 1 9 -8 0.7 0.12
 -1 -9 -8 0.79 0.14
 -1 9 8 0.34 0.12
 1 -9 -8 0.62 0.14
 1 9 8 0.56 0.13
 -1 9 -8 0.54 0.12
 3 9 -8 1.19 0.15
 3 9 8 1.46 0.16
 -3 9 -8 1.18 0.14
 3 -9 -8 1.23 0.14
 5 9 -8 0.83 0.11
 -5 9 -8 0.71 0.12
 5 9 8 0.8 0.13
 5 -9 -8 0.82 0.13
 0 10 -8 6.54 0.32
 0 -10 -8 6.12 0.32
 0 10 8 6.1 0.33
 -2 10 8 2.03 0.2
 -2 -10 -8 1.97 0.2
 2 10 -8 2.04 0.2
 2 -10 -8 1.72 0.2
 2 10 8 2.04 0.19
 -2 10 -8 1.68 0.19
 4 10 -8 0.47 0.12
 4 -10 -8 0.42 0.12
 -4 10 -8 0.29 0.11
 6 10 -8 0.54 0.11
 1 11 -8 2.25 0.2
 -1 11 8 2.36 0.21
 -1 -11 -8 2.34 0.21
 1 11 8 2.01 0.2
 1 -11 -8 1.82 0.21
 -1 11 -8 1.95 0.2
 0 12 8 0.29 0.11
 2 12 8 0.61 0.13
 4 0 -9 0.19 0.1
 4 0 9 0 0.09
 6 0 -9 -0.1 0.09
 6 0 9 0.03 0.1
 3 -1 -9 3.19 0.21
 3 1 9 2.84 0.21
 5 -1 9 1.46 0.17
 5 1 -9 0.81 0.13
 5 1 9 1.02 0.14
 5 -1 -9 1 0.13
 0 -2 -9 0.33 0.1
 2 2 -9 1.77 0.17
 2 2 9 1.25 0.14
 4 2 -9 0.17 0.1
 4 -2 -9 0.44 0.1
 4 2 9 0.26 0.11
 6 2 -9 0.19 0.1
 6 2 9 0.25 0.11
 1 3 -9 0.36 0.1
 1 -3 -9 0.52 0.11
 3 3 9 0.31 0.11
 5 3 -9 0.33 0.1
 5 3 9 0.43 0.12
 0 -4 -9 1.1 0.14
 0 4 -9 1.06 0.13
 2 4 -9 0.13 0.1
 2 -4 -9 0.07 0.11
 2 4 9 0.07 0.1
 4 4 9 0.09 0.1
 6 4 -9 0.16 0.1
 -1 -5 -9 1.58 0.18
 1 5 -9 1.25 0.15
 1 -5 -9 1.6 0.18
 -1 5 -9 1.57 0.17
 3 5 9 0.44 0.11
 -3 5 -9 0.29 0.11
 3 -5 -9 0.35 0.12
 0 6 -9 6.5 0.34
 0 -6 -9 7.25 0.37
 2 6 -9 0.63 0.13
 -2 6 -9 0.65 0.13
 2 -6 -9 0.64 0.14
 4 -6 -9 -0.31 0.1
 -4 6 -9 -0.25 0.09
 1 7 -9 3.24 0.24
 -1 -7 -9 3.68 0.25
 -1 7 -9 2.91 0.23
 1 -7 -9 3.21 0.25
 3 -7 -9 0.2 0.12
 -3 7 -9 0.23 0.11

_iucr_refine_fcf_details
;
data_T
_computing_structure_refinement   'olex2.refine (Bourhis et al., 2015)'
_shelx_refln_list_code            4
loop_
  _space_group_symop_id
  _space_group_symop_operation_xyz
  1  x,y,z
  2  -x,-y,z+1/2
  3  -x,y,z
  4  x,-y,z+1/2
  5  x+1/2,y+1/2,z
  6  -x+1/2,-y+1/2,z+1/2
  7  -x+1/2,y+1/2,z
  8  x+1/2,-y+1/2,z+1/2

_space_group_crystal_system       orthorhombic
_space_group_IT_number            36
_space_group_name_H-M_alt         'C m c 21'
_space_group_name_Hall            ' C 2c -2'
_symmetry_space_group_name_H-M    'C m c 21'
_symmetry_space_group_name_Hall   ' C 2c -2'
_symmetry_Int_Tables_number       36
_cell_length_a                    11.317(2)
_cell_length_b                    14.653(3)
_cell_length_c                    6.6724(13)
_cell_angle_alpha                 90
_cell_angle_beta                  90
_cell_angle_gamma                 90
_cell_volume                      1106.5(4)
loop_
  _refln_index_h
  _refln_index_k
  _refln_index_l
  _refln_F_squared_calc
  _refln_F_squared_meas
  _refln_F_squared_sigma
  _refln_F_squared_weight
  _refln_observed_status
-13 -3 -1 9.172 10.288 0.513 213.384 o
-13 -1 -2 4.055 3.748 0.356 623.062 o
-13 -1 -1 44.577 46.267 1.159 20.024 o
-12 -6 -2 160.894 154.545 3.429 1.993 o
-12 -6 -1 32.515 36.873 1.187 31.217 o
-12 -4 -3 20.032 14.780 0.694 85.739 o
-12 -4 -2 2.760 1.579 0.397 914.477 o
-12 -4 -1 68.777 77.246 1.447 8.961 o
-12 -2 -3 6.719 7.026 0.459 323.923 o
-12 -2 -2 7.873 8.788 0.396 273.169 o
-12 -2 -1 36.585 32.251 0.792 31.394 o
-12 0 -2 93.294 98.472 2.300 5.201 o
-11 -9 -2 2.759 2.296 0.453 774.805 o
-11 -9 -1 56.388 59.417 1.605 12.880 o
-11 -7 -3 99.192 86.694 2.122 5.252 o
-11 -7 -2 41.339 37.973 1.169 24.090 o
-11 -7 -1 70.152 69.581 2.160 8.821 o
-11 -5 -3 112.987 112.943 2.279 3.836 o
-11 -5 -2 49.065 58.911 1.326 15.417 o
-11 -5 -1 280.055 277.330 4.957 0.682 o
-11 -3 -4 16.561 16.927 0.744 95.616 o
-11 -3 -3 11.656 11.483 0.579 162.850 o
-11 -3 -2 160.428 159.457 2.411 2.020 o
-11 -3 -1 233.887 243.323 3.631 0.947 o
-11 -1 -4 21.497 21.917 0.751 66.523 o
-11 -1 -3 23.332 22.747 0.580 62.385 o
-11 -1 -2 46.933 45.996 0.869 19.514 o
-11 -1 -1 21.840 21.835 0.581 68.060 o
-10 -10 -2 23.010 19.516 0.833 64.292 o
-10 -10 -1 11.743 11.552 1.071 122.814 o
-10 -8 -3 28.271 26.204 0.952 44.597 o
-10 -8 -2 23.174 22.934 0.871 58.829 o
-10 -8 -1 19.648 19.544 0.812 75.184 o
-10 -6 -4 46.004 43.083 1.269 19.849 o
-10 -6 -3 20.238 17.646 0.769 77.422 o
-10 -6 -2 5.232 6.073 0.476 399.104 o
-10 -6 -1 47.455 46.742 1.069 18.766 o
-10 -4 -5 1.665 2.612 0.418 995.194 o
-10 -4 -4 16.895 16.889 0.653 96.809 o
-10 -4 -3 25.928 24.692 0.746 52.187 o
-10 -4 -2 321.448 307.614 4.500 0.540 o
-10 -4 -1 71.852 67.746 1.149 9.370 o
-10 -2 -5 0.975 -0.057 0.366 2007.820 o
-10 -2 -4 38.615 39.628 1.011 25.882 o
-10 -2 -3 83.987 70.525 1.196 7.546 o
-10 -2 -2 265.801 261.077 3.855 0.769 o
-10 -2 -1 377.065 394.296 5.671 0.372 o
-10 0 -4 182.157 169.320 3.663 1.611 o
-10 0 -2 6.131 4.991 0.417 402.161 o
-9 -11 -3 19.527 18.761 0.833 76.521 o
-9 -11 -2 131.896 138.939 3.074 2.728 o
-9 -11 -1 18.802 16.005 0.930 81.837 o
-9 -9 -4 2.975 2.994 0.494 659.441 o
-9 -9 -3 54.599 50.651 1.348 14.938 o
-9 -9 -2 52.381 54.010 1.428 14.986 o
-9 -9 -1 18.934 17.639 1.096 73.595 o
-9 -7 -4 19.703 21.245 0.852 71.277 o
-9 -7 -3 55.603 54.386 1.595 13.746 o
-9 -7 -2 1.641 0.841 0.781 538.589 o
-9 -7 -1 18.241 14.949 0.937 86.012 o
-9 -5 -5 20.382 22.441 0.868 67.021 o
-9 -5 -4 28.004 26.318 0.889 45.509 o
-9 -5 -3 10.856 12.637 0.655 159.547 o
-9 -5 -2 87.075 72.816 1.465 7.003 o
-9 -5 -1 87.974 94.665 1.603 5.911 o
-9 -3 -5 37.753 33.328 1.068 28.758 o
-9 -3 -4 18.800 14.628 0.709 91.309 o
-9 -3 -3 126.226 117.739 2.278 3.272 o
-9 -3 -2 24.131 20.714 0.509 63.725 o
-9 -3 -1 518.175 540.326 7.640 0.200 o
-9 -1 -5 41.674 41.953 1.062 22.980 o
-9 -1 -4 43.371 37.955 0.774 23.860 o
-9 -1 -3 399.718 369.945 5.340 0.360 o
-9 -1 -2 1.327 2.450 0.319 1353.510 o
-9 -1 -1 1043.860 1065.100 15.118 0.051 o
-8 -12 -3 64.085 64.649 1.682 10.595 o
-8 -12 -2 323.935 302.699 7.365 0.517 o
-8 -12 -1 107.944 108.489 3.606 3.849 o
-8 -10 -4 55.534 56.954 1.467 13.594 o
-8 -10 -3 135.294 125.708 3.465 2.760 o
-8 -10 -2 23.183 24.877 1.182 52.022 o
-8 -10 -1 277.013 282.126 5.868 0.673 o
-8 -8 -5 3.001 2.909 0.564 591.240 o
-8 -8 -4 83.990 81.977 1.922 6.684 o
-8 -8 -3 11.692 13.471 0.673 145.266 o
-8 -8 -2 135.733 138.226 2.974 2.656 o
-8 -8 -1 155.055 159.456 3.489 2.041 o
-8 -6 -5 14.852 16.195 0.774 105.851 o
-8 -6 -4 107.064 108.154 2.458 4.161 o
-8 -6 -3 65.703 64.056 1.564 10.455 o
-8 -6 -2 451.678 444.690 9.040 0.265 o
-8 -6 -1 138.907 122.306 2.119 2.853 o
-8 -4 -6 74.888 77.029 1.902 7.912 o
-8 -4 -5 13.192 15.498 0.866 113.793 o
-8 -4 -4 134.503 128.736 2.774 2.822 o
-8 -4 -3 6.014 6.258 0.431 373.603 o
-8 -4 -2 439.181 437.280 6.873 0.284 o
-8 -4 -1 306.362 311.356 4.883 0.567 o
-8 -2 -6 22.233 22.805 0.803 62.395 o
-8 -2 -5 10.659 7.707 0.507 210.476 o
-8 -2 -4 81.708 77.200 1.360 7.372 o
-8 -2 -3 5.163 6.576 0.451 399.065 o
-8 -2 -2 150.727 158.677 2.347 2.191 o
-8 -2 -1 87.236 94.141 1.451 6.030 o
-8 0 -6 16.186 15.976 1.443 73.203 o
-8 0 -4 102.450 93.510 2.115 4.847 o
-8 0 -2 415.273 401.667 8.088 0.317 o
-7 -13 -3 5.066 4.476 0.548 416.509 o
-7 -13 -2 1.428 1.040 0.453 1160.090 o
-7 -13 -1 66.476 66.781 1.685 9.982 o
-7 -11 -4 23.749 24.871 0.952 54.190 o
-7 -11 -3 40.872 38.006 1.136 24.490 o
-7 -11 -2 135.664 138.510 3.074 2.644 o
-7 -11 -1 218.977 219.532 4.599 1.074 o
-7 -9 -5 61.578 60.773 1.586 11.564 o
-7 -9 -4 23.645 22.231 0.979 56.941 o
-7 -9 -3 467.485 470.701 9.478 0.244 o
-7 -9 -2 69.383 77.477 1.864 8.605 o
-7 -9 -1 193.961 193.503 4.084 1.362 o
-7 -7 -5 197.483 188.946 3.984 1.355 o
-7 -7 -4 38.242 39.715 1.131 25.706 o
-7 -7 -3 219.359 226.968 4.679 1.048 o
-7 -7 -2 99.036 111.323 2.458 4.470 o
-7 -7 -1 254.718 245.269 4.353 0.836 o
-7 -5 -6 17.399 17.491 0.829 87.636 o
-7 -5 -5 108.079 109.249 2.458 4.090 o
-7 -5 -4 81.671 83.426 1.902 6.843 o
-7 -5 -3 79.886 84.426 1.884 6.976 o
-7 -5 -2 98.248 113.436 1.842 4.586 o
-7 -5 -1 565.954 599.802 11.817 0.161 o
-7 -3 -6 27.791 26.694 0.987 44.648 o
-7 -3 -5 29.692 26.134 0.911 42.792 o
-7 -3 -4 115.187 119.460 2.655 3.566 o
-7 -3 -3 490.465 500.698 7.803 0.224 o
-7 -3 -2 53.779 57.323 1.003 14.589 o
-7 -3 -1 348.296 336.278 5.251 0.457 o
-7 -1 -6 71.214 71.573 1.551 8.959 o
-7 -1 -5 132.139 129.193 1.987 2.954 o
-7 -1 -4 10.256 6.959 0.326 244.735 o
-7 -1 -3 209.386 218.298 3.202 1.172 o
-7 -1 -2 90.133 99.652 1.514 5.584 o
-7 -1 -1 270.104 282.955 4.136 0.713 o
-6 -14 -3 66.401 65.228 1.705 10.111 o
-6 -14 -2 3.327 3.734 0.637 479.647 o
-6 -14 -1 23.570 23.111 0.852 57.943 o
-6 -12 -4 75.693 79.278 1.942 7.666 o
-6 -12 -3 5.681 4.546 1.193 189.301 o
-6 -12 -2 11.706 10.588 0.692 158.362 o
-6 -12 -1 1.083 1.139 0.374 1551.930 o
-6 -10 -5 31.702 29.800 1.050 36.618 o
-6 -10 -4 42.053 42.213 1.229 22.216 o
-6 -10 -3 37.202 38.466 1.341 26.036 o
-6 -10 -2 314.809 313.794 6.523 0.532 o
-6 -10 -1 22.790 23.687 0.774 60.214 o
-6 -8 -6 66.198 66.439 1.745 10.009 o
-6 -8 -5 26.958 26.803 0.967 46.119 o
-6 -8 -4 51.613 51.415 1.348 15.781 o
-6 -8 -3 185.815 187.789 3.984 1.465 o
-6 -8 -2 859.939 806.825 20.646 0.075 o
-6 -8 -1 65.119 71.230 1.242 10.148 o
-6 -6 -6 29.680 29.107 1.030 39.748 o
-6 -6 -5 25.961 26.372 0.911 48.813 o
-6 -6 -4 207.685 203.688 4.301 1.208 o
-6 -6 -3 340.539 364.030 9.102 0.422 o
-6 -6 -2 294.893 293.973 7.357 0.590 o
-6 -6 -1 196.856 211.447 3.760 1.276 o
-6 -4 -6 35.283 33.554 1.047 30.916 o
-6 -4 -5 7.693 4.795 0.434 334.912 o
-6 -4 -4 474.231 486.784 9.833 0.234 o
-6 -4 -3 16.433 12.297 0.410 121.616 o
-6 -4 -2 82.154 69.746 1.186 7.808 o
-6 -4 -1 161.498 185.705 2.957 1.792 o
-6 -2 -7 27.814 27.938 1.274 40.862 o
-6 -2 -6 61.300 63.034 1.600 11.372 o
-6 -2 -5 115.138 119.292 2.655 3.571 o
-6 -2 -4 182.201 177.654 3.192 1.584 o
-6 -2 -3 88.091 110.304 2.009 5.238 o
-6 -2 -2 435.433 425.076 6.615 0.293 o
-6 -2 -1 138.234 174.631 2.764 2.247 o
-6 0 -6 348.157 359.034 9.074 0.415 o
-6 0 -4 119.104 111.177 2.985 3.518 o
-6 0 -2 990.128 1007.340 19.983 0.055 o
-5 -15 -2 48.428 50.264 1.417 16.992 o
-5 -15 -1 83.880 82.323 2.194 6.561 o
-5 -13 -4 70.985 67.645 1.724 9.170 o
-5 -13 -3 159.276 154.611 3.331 2.024 o
-5 -13 -2 62.700 59.933 1.527 11.475 o
-5 -13 -1 104.710 108.877 2.458 4.253 o
-5 -11 -5 6.146 5.768 0.529 348.919 o
-5 -11 -4 259.445 254.223 5.234 0.787 o
-5 -11 -3 128.898 131.937 2.855 2.918 o
-5 -11 -2 34.388 37.301 2.330 22.886 o
-5 -11 -1 124.272 126.271 2.382 3.187 o
-5 -9 -6 3.393 1.804 0.494 678.486 o
-5 -9 -5 85.044 82.312 2.390 6.369 o
-5 -9 -4 78.127 76.924 1.804 7.595 o
-5 -9 -3 254.952 269.462 5.710 0.768 o
-5 -9 -2 0.506 -0.116 0.333 2801.680 o
-5 -9 -1 227.611 229.234 4.719 0.995 o
-5 -7 -6 60.115 58.253 1.586 12.159 o
-5 -7 -5 5.735 4.504 0.476 412.917 o
-5 -7 -4 139.372 140.739 3.072 2.536 o
-5 -7 -3 525.136 519.887 18.553 0.177 o
-5 -7 -2 76.942 74.932 2.783 7.235 o
-5 -7 -1 191.489 177.215 2.572 1.510 o
-5 -5 -7 57.410 59.479 1.605 12.624 o
-5 -5 -6 13.030 13.694 0.752 127.699 o
-5 -5 -5 207.625 210.923 4.520 1.176 o
-5 -5 -4 808.958 817.475 16.416 0.082 o
-5 -5 -3 560.169 527.361 9.114 0.181 o
-5 -5 -2 104.851 117.634 2.109 4.112 o
-5 -5 -1 1362.290 1441.570 24.817 0.029 o
-5 -3 -7 22.841 22.575 0.931 59.175 o
-5 -3 -6 87.658 90.970 2.141 5.910 o
-5 -3 -5 689.694 713.201 14.313 0.111 o
-5 -3 -4 317.329 328.841 5.048 0.523 o
-5 -3 -3 136.959 131.081 2.264 2.779 o
-5 -3 -2 756.648 904.280 14.059 0.085 o
-5 -3 -1 3749.950 3763.150 58.816 0.004 o
-5 -1 -7 71.670 82.462 2.628 7.500 o
-5 -1 -6 71.480 77.221 2.434 7.955 o
-5 -1 -5 584.028 618.776 9.424 0.155 o
-5 -1 -4 245.787 236.501 4.184 0.897 o
-5 -1 -3 1259.470 1329.080 22.440 0.034 o
-5 -1 -2 1169.950 1393.320 21.254 0.036 o
-5 -1 -1 526.753 630.111 9.628 0.173 o
-4 -16 -2 92.030 88.272 2.122 5.690 o
-4 -16 -1 12.944 15.545 0.769 120.511 o
-4 -14 -4 158.842 145.598 2.515 2.154 o
-4 -14 -3 72.381 73.505 1.428 8.724 o
-4 -14 -2 55.376 52.681 1.467 14.232 o
-4 -14 -1 34.163 35.694 0.901 31.632 o
-4 -12 -5 57.097 52.382 1.442 13.823 o
-4 -12 -4 283.917 272.535 5.631 0.669 o
-4 -12 -3 94.320 89.386 2.081 5.501 o
-4 -12 -2 33.359 32.541 1.222 32.268 o
-4 -12 -1 28.956 26.455 0.733 45.056 o
-4 -10 -6 36.881 35.693 1.149 28.153 o
-4 -10 -5 57.751 58.014 1.527 12.814 o
-4 -10 -4 18.728 19.088 0.808 79.484 o
-4 -10 -3 274.161 265.876 5.413 0.713 o
-4 -10 -2 310.305 318.947 5.641 0.544 o
-4 -10 -1 92.583 88.334 1.983 5.692 o
-4 -8 -6 83.634 82.968 2.061 6.613 o
-4 -8 -5 21.819 21.111 0.829 65.473 o
-4 -8 -4 129.209 127.399 2.855 2.971 o
-4 -8 -3 189.893 194.803 7.112 1.250 o
-4 -8 -2 778.760 800.488 13.845 0.089 o
-4 -8 -1 99.701 102.908 1.879 4.788 o
-4 -6 -7 40.903 40.594 1.269 23.227 o
-4 -6 -6 14.557 13.618 0.769 116.014 o
-4 -6 -5 14.403 13.798 1.048 102.007 o
-4 -6 -4 477.335 474.861 9.754 0.236 o
-4 -6 -3 593.186 614.991 19.185 0.139 o
-4 -6 -2 508.678 543.981 11.043 0.197 o
-4 -6 -1 4.630 5.314 0.502 438.981 o
-4 -4 -7 4.143 3.011 0.494 551.797 o
-4 -4 -6 5.368 4.771 0.469 428.060 o
-4 -4 -5 177.962 180.933 3.846 1.585 o
-4 -4 -4 929.497 923.574 14.224 0.065 o
-4 -4 -3 128.484 131.720 2.163 3.005 o
-4 -4 -2 445.766 462.534 8.085 0.266 o
-4 -4 -1 395.204 462.539 7.894 0.308 o
-4 -2 -7 7.973 7.850 0.546 258.578 o
-4 -2 -6 217.368 237.641 4.915 1.023 o
-4 -2 -5 586.416 593.495 9.157 0.159 o
-4 -2 -4 571.618 567.128 7.906 0.170 o
-4 -2 -3 174.009 186.775 2.919 1.635 o
-4 -2 -2 1199.730 1259.420 21.539 0.037 o
-4 -2 -1 1387.050 1551.790 26.945 0.026 o
-4 0 -6 518.882 537.693 13.143 0.189 o
-4 0 -4 144.794 150.735 3.788 2.263 o
-4 0 -2 3594.450 3588.470 89.259 0.004 o
-3 -15 -3 77.468 80.199 1.520 7.616 o
-3 -15 -2 65.750 63.520 1.404 10.623 o
-3 -15 -1 4.310 3.753 0.384 580.278 o
-3 -13 -4 50.008 47.817 1.068 17.473 o
-3 -13 -3 91.729 80.130 1.493 6.226 o
-3 -13 -2 14.275 12.207 0.453 138.755 o
-3 -13 -1 42.623 41.373 0.798 23.207 o
-3 -11 -5 104.381 105.357 2.436 4.358 o
-3 -11 -4 101.055 93.539 2.120 4.927 o
-3 -11 -3 74.846 76.124 1.765 8.049 o
-3 -11 -2 111.365 108.584 2.099 4.025 o
-3 -11 -1 444.577 434.105 6.259 0.282 o
-3 -9 -6 10.526 11.397 1.059 132.942 o
-3 -9 -5 30.153 29.240 0.964 39.527 o
-3 -9 -4 70.811 64.931 1.584 9.501 o
-3 -9 -3 1776.280 1797.990 30.806 0.017 o
-3 -9 -1 1088.600 1102.390 19.060 0.046 o
-3 -7 -7 8.038 7.872 0.613 245.060 o
-3 -7 -6 64.684 67.989 1.703 10.171 o
-3 -7 -5 200.232 197.208 4.162 1.292 o
-3 -7 -4 284.090 281.899 5.829 0.653 o
-3 -7 -3 511.698 501.532 12.535 0.203 o
-3 -7 -2 771.064 750.455 12.879 0.094 o
-3 -7 -1 1677.860 1744.010 30.137 0.019 o
-3 -5 -7 43.155 46.514 1.366 20.143 o
-3 -5 -6 84.412 81.755 2.001 6.623 o
-3 -5 -5 203.138 209.946 4.400 1.215 o
-3 -5 -4 10.502 9.129 0.371 213.416 o
-3 -5 -3 176.952 194.433 3.321 1.546 o
-3 -5 -2 1378.450 1532.620 36.622 0.026 o
-3 -5 -1 1390.990 1410.330 21.615 0.029 o
-3 -3 -7 87.725 91.474 2.158 5.879 o
-3 -3 -6 51.220 56.179 1.467 14.949 o
-3 -3 -5 54.818 58.129 1.093 14.069 o
-3 -3 -4 98.431 102.993 1.526 4.928 o
-3 -3 -3 1270.580 1282.860 17.453 0.035 o
-3 -3 -2 208.788 223.229 3.362 1.156 o
-3 -3 -1 288.582 291.604 5.611 0.630 o
-3 -1 -7 66.837 76.825 1.884 8.991 o
-3 -1 -6 114.620 119.239 2.007 3.687 o
-3 -1 -5 622.185 611.075 10.557 0.143 o
-3 -1 -4 10.387 12.060 0.407 188.251 o
-3 -1 -3 684.967 709.339 12.218 0.114 o
-3 -1 -2 650.476 683.797 11.742 0.125 o
-3 -1 -1 881.320 883.284 13.470 0.071 o
-2 -16 -2 4.877 4.727 0.377 499.557 o
-2 -16 -1 21.583 20.188 0.907 66.055 o
-2 -14 -4 56.331 57.388 1.206 13.630 o
-2 -14 -3 50.878 51.524 1.087 16.413 o
-2 -14 -2 38.510 44.644 0.869 24.632 o
-2 -14 -1 118.939 122.340 1.906 3.482 o
-2 -12 -5 52.196 50.596 1.122 16.061 o
-2 -12 -4 90.637 90.841 1.648 5.841 o
-2 -12 -3 38.136 36.088 0.752 28.419 o
-2 -12 -2 605.343 612.823 8.748 0.150 o
-2 -12 -1 22.893 19.432 0.761 65.920 o
-2 -10 -6 80.526 83.114 1.760 7.031 o
-2 -10 -5 89.888 80.554 1.685 6.308 o
-2 -10 -4 170.132 163.288 3.490 1.799 o
-2 -10 -3 198.121 202.085 3.657 1.306 o
-2 -10 -2 160.561 149.451 2.368 2.100 o
-2 -10 -1 354.180 358.835 5.082 0.430 o
-2 -8 -6 111.331 113.575 3.666 3.612 o
-2 -8 -5 19.652 18.387 0.783 77.897 o
-2 -8 -4 259.088 262.971 4.720 0.779 o
-2 -8 -3 51.020 47.470 1.384 16.616 o
-2 -8 -2 507.092 482.145 8.230 0.219 o
-2 -8 -1 534.827 566.226 9.917 0.183 o
-2 -6 -7 0.814 0.889 0.469 1318.570 o
-2 -6 -6 54.213 56.116 1.614 13.862 o
-2 -6 -5 48.629 46.293 1.339 17.841 o
-2 -6 -4 508.766 498.260 10.751 0.209 o
-2 -6 -3 284.470 264.956 9.328 0.623 o
-2 -6 -2 4692.800 4729.160 80.148 0.003 o
-2 -6 -1 112.890 134.629 2.382 3.421 o
-2 -4 -7 21.328 25.798 1.030 57.356 o
-2 -4 -6 148.592 150.765 3.290 2.237 o
-2 -4 -5 94.424 104.165 1.768 5.089 o
-2 -4 -4 971.037 985.201 13.892 0.059 o
-2 -4 -3 70.718 73.975 1.083 9.096 o
-2 -4 -2 1798.230 1798.870 44.202 0.017 o
-2 -4 -1 3711.070 3502.590 81.773 0.004 o
-2 -2 -7 27.744 28.093 0.987 43.624 o
-2 -2 -6 108.375 108.412 1.895 4.197 o
-2 -2 -5 59.338 60.283 1.953 11.665 o
-2 -2 -4 320.781 318.290 5.510 0.523 o
-2 -2 -3 227.965 235.062 3.675 0.998 o
-2 -2 -2 5.948 4.993 0.445 401.746 o
-2 -2 -1 5825.480 4202.250 91.102 0.002 o
-2 0 -6 155.934 151.349 4.040 2.049 o
-2 0 -4 251.016 259.486 6.554 0.785 o
-2 0 -2 1724.370 1678.450 38.782 0.018 o
-1 -17 -1 75.996 77.879 2.405 7.434 o
-1 -15 -4 34.126 35.661 0.909 31.647 o
-1 -15 -3 55.419 58.123 1.086 13.906 o
-1 -15 -2 1.120 0.638 0.286 2159.890 o
-1 -15 -1 205.736 211.261 3.446 1.218 o
-1 -13 -5 26.393 29.928 0.965 44.501 o
-1 -13 -4 37.506 38.769 0.908 27.365 o
-1 -13 -3 95.198 98.469 1.591 5.260 o
-1 -13 -2 109.334 107.968 1.724 4.189 o
-1 -13 -1 378.118 383.340 5.481 0.378 o
-1 -11 -6 8.972 9.439 0.672 204.208 o
-1 -11 -5 54.939 59.290 1.220 13.736 o
-1 -11 -4 137.460 128.914 2.032 2.812 o
-1 -11 -3 159.996 161.040 2.426 2.014 o
-1 -11 -2 794.388 787.001 11.124 0.089 o
-1 -11 -1 253.781 272.767 3.925 0.791 o
-1 -9 -6 14.191 14.655 0.871 109.904 o
-1 -9 -5 231.384 231.429 4.198 0.980 o
-1 -9 -4 34.361 27.884 0.649 36.765 o
-1 -9 -3 319.356 320.142 5.032 0.528 o
-1 -9 -2 271.386 277.782 3.989 0.719 o
-1 -9 -1 253.740 261.030 3.834 0.815 o
-1 -7 -7 75.607 86.862 2.180 7.139 o
-1 -7 -6 28.017 23.573 0.795 48.735 o
-1 -7 -5 252.403 242.856 4.391 0.850 o
-1 -7 -4 31.715 28.955 0.909 38.046 o
-1 -7 -3 793.294 817.259 13.871 0.086 o
-1 -7 -2 344.632 411.871 7.134 0.396 o
-1 -7 -1 7.891 10.509 1.082 155.820 o
-1 -5 -7 144.228 156.146 3.448 2.254 o
-1 -5 -6 24.123 22.090 0.863 57.684 o
-1 -5 -5 181.568 192.137 3.451 1.506 o
-1 -5 -4 92.724 95.551 1.775 5.483 o
-1 -5 -3 554.099 493.952 26.058 0.150 o
-1 -5 -2 331.142 384.110 6.748 0.438 o
-1 -5 -1 2922.470 2882.750 68.181 0.006 o
-1 -3 -7 42.243 44.935 1.306 21.157 o
-1 -3 -6 66.970 69.174 1.646 9.732 o
-1 -3 -5 348.377 358.074 7.298 0.428 o
-1 -3 -4 75.738 85.606 1.824 7.371 o
-1 -3 -3 808.465 940.354 18.899 0.074 o
-1 -3 -2 480.044 502.836 12.025 0.220 o
-1 -3 -1 10980.400 7491.830 200.853 0.001 o
-1 -1 -7 23.283 21.223 0.829 61.328 o
-1 -1 -6 27.113 20.800 1.055 50.187 o
-1 -1 -5 128.090 123.478 4.638 2.784 o
-1 -1 -2 112.689 103.895 3.711 3.729 o
-1 -1 -1 3212.800 2810.220 43.253 0.006 o
0 -16 -3 58.562 59.751 1.586 12.343 o
0 -16 -2 75.096 76.080 1.843 7.978 o
0 -16 -1 132.261 126.158 5.050 2.592 o
0 -14 -4 17.047 17.043 0.982 85.115 o
0 -14 -3 132.353 126.601 2.898 2.892 o
0 -14 -2 481.445 488.438 9.892 0.229 o
0 -14 -1 216.563 218.271 4.520 1.094 o
0 -12 -5 3.442 3.092 0.616 507.569 o
0 -12 -4 63.617 60.576 1.557 11.193 o
0 -12 -3 100.152 98.296 2.239 4.812 o
0 -12 -2 177.519 182.162 3.867 1.582 o
0 -12 -1 369.723 363.787 7.297 0.393 o
0 -10 -6 60.757 70.346 2.256 10.099 o
0 -10 -5 3.686 1.597 0.425 730.972 o
0 -10 -4 231.767 219.453 4.618 1.001 o
0 -10 -3 71.686 62.150 1.442 9.678 o
0 -10 -2 226.824 225.846 4.660 1.010 o
0 -10 -1 394.362 406.198 8.228 0.335 o
0 -8 -7 0.939 1.043 0.616 845.927 o
0 -8 -6 103.504 99.519 2.913 4.425 o
0 -8 -5 135.917 125.548 2.792 2.825 o
0 -8 -4 292.681 277.003 5.768 0.637 o
0 -8 -3 469.792 465.835 9.477 0.244 o
0 -8 -2 111.310 105.379 2.180 4.084 o
0 -8 -1 523.911 535.831 10.785 0.193 o
0 -6 -7 4.609 4.535 1.031 243.424 o
0 -6 -6 214.393 209.026 5.356 1.112 o
0 -6 -5 140.478 137.053 3.607 2.498 o
0 -6 -4 273.321 301.893 9.895 0.595 o
0 -6 -3 279.447 296.753 7.214 0.628 o
0 -6 -2 206.853 244.733 6.158 1.027 o
0 -6 -1 773.950 887.332 30.509 0.073 o
0 -4 -7 103.279 109.873 4.226 3.830 o
0 -4 -6 197.553 204.595 5.102 1.251 o
0 -4 -5 9.343 8.143 0.825 187.273 o
0 -4 -4 207.470 201.709 6.906 1.121 o
0 -4 -3 778.549 995.556 34.219 0.065 o
0 -4 -2 2749.320 2767.950 96.577 0.007 o
0 -4 -1 7449.200 6647.430 153.669 0.001 o
0 -2 -7 51.143 48.877 2.577 13.772 o
0 -2 -6 53.889 51.020 2.268 13.479 o
0 -2 -5 4.361 5.463 0.515 443.190 o
0 -2 -3 2241.490 2316.710 87.404 0.009 o
0 -2 -2 8244.980 6202.980 227.579 0.001 o
0 -2 -1 18207.000 8249.640 323.435 0.000 o
0 0 2 2562.260 2385.070 58.921 0.009 o
0 0 4 2761.230 2833.810 99.875 0.006 o
0 0 6 91.352 89.671 3.607 5.096 o
0 2 0 4842.240 3339.350 82.561 0.003 o
0 2 1 18187.200 9635.470 419.740 0.000 o
0 2 2 8246.390 6563.710 175.934 0.001 o
0 2 3 2247.040 2357.540 47.584 0.010 o
0 2 4 490.447 489.227 9.977 0.223 o
0 2 5 4.514 5.012 0.437 485.958 o
0 2 6 52.842 52.767 1.907 14.217 o
0 2 7 51.077 47.813 1.639 16.043 o
0 4 0 6799.690 5285.400 110.891 0.001 o
0 4 1 7464.870 5329.250 209.027 0.001 o
0 4 2 2742.540 2796.240 67.509 0.007 o
0 4 3 775.691 988.320 19.993 0.074 o
0 4 4 193.729 188.434 4.992 1.349 o
0 4 5 8.727 7.674 0.494 251.471 o
0 4 6 192.940 191.173 5.211 1.334 o
0 4 7 102.965 100.958 3.061 4.375 o
0 6 0 1503.430 1428.110 28.487 0.025 o
0 6 1 785.009 880.008 20.044 0.079 o
0 6 2 203.813 254.556 5.546 1.035 o
0 6 3 274.047 291.734 7.202 0.649 o
0 6 4 276.006 273.182 17.728 0.471 o
0 6 5 139.966 138.050 3.753 2.482 o
0 6 6 214.751 206.830 5.575 1.110 o
0 6 7 4.593 5.566 1.031 235.336 o
0 8 0 281.934 282.206 9.998 0.596 o
0 8 1 519.542 543.211 10.764 0.193 o
0 8 2 103.559 96.314 2.514 4.610 o
0 8 3 472.096 475.224 11.697 0.233 o
0 8 4 293.093 289.731 10.101 0.561 o
0 8 5 136.550 126.158 4.947 2.519 o
0 8 6 107.034 96.165 4.123 3.983 o
0 8 7 1.139 1.031 0.928 421.188 o
0 10 0 111.456 108.586 2.297 3.987 o
0 10 1 394.799 414.240 14.430 0.297 o
0 10 3 71.865 54.524 2.577 9.255 o
0 10 4 230.126 220.261 8.143 0.909 o
0 10 5 3.768 2.474 0.825 371.119 o
0 10 6 61.722 72.561 3.298 8.596 o
0 12 0 249.061 278.475 5.690 0.773 o
0 12 1 365.621 344.667 12.781 0.372 o
0 12 2 179.736 185.011 6.803 1.383 o
0 12 3 102.228 100.803 4.020 4.119 o
0 12 4 64.204 65.140 2.886 9.244 o
0 12 5 3.289 4.947 0.928 301.011 o
0 14 0 33.905 37.311 1.855 26.000 o
0 14 1 217.432 214.489 8.039 0.986 o
0 14 2 485.847 485.770 17.419 0.204 o
0 14 3 132.173 124.200 5.050 2.614 o
0 14 4 16.363 14.739 1.546 70.612 o
0 16 0 353.380 347.141 12.575 0.387 o
0 16 1 136.120 132.445 5.154 2.434 o
0 16 2 75.626 74.417 3.401 6.926 o
0 16 3 56.543 59.368 2.989 10.742 o
1 1 0 3806.080 2915.220 100.485 0.004 o
1 1 1 3281.670 2826.770 72.136 0.006 o
1 1 2 113.114 105.483 1.435 4.109 o
1 1 3 1929.740 1724.770 79.013 0.013 o
1 1 4 283.344 296.516 4.738 0.646 o
1 1 5 128.734 128.773 2.166 3.040 o
1 1 6 26.923 28.205 1.860 35.377 o
1 1 7 21.271 21.284 0.911 65.315 o
1 3 0 2970.430 2860.460 115.623 0.006 o
1 3 1 10963.300 6731.470 401.469 0.001 o
1 3 2 477.770 484.253 8.486 0.236 o
1 3 3 833.373 962.707 13.530 0.072 o
1 3 4 74.097 81.984 1.456 7.935 o
1 3 5 354.021 362.927 5.287 0.427 o
1 3 6 66.075 67.746 1.465 10.136 o
1 3 7 43.775 44.114 2.371 17.251 o
1 5 0 143.426 131.757 2.969 2.556 o
1 5 1 2868.090 2754.010 43.924 0.007 o
1 5 2 328.215 391.242 6.063 0.441 o
1 5 3 560.414 521.982 7.943 0.184 o
1 5 4 93.454 93.136 2.838 5.180 o
1 5 5 178.742 186.413 3.504 1.562 o
1 5 6 24.064 20.482 0.871 59.651 o
1 5 7 145.567 153.959 3.530 2.243 o
1 7 0 313.963 322.563 5.628 0.532 o
1 7 1 10.449 11.417 0.503 184.832 o
1 7 2 345.391 409.870 9.012 0.385 o
1 7 3 773.923 792.178 11.377 0.091 o
1 7 4 29.912 24.819 1.283 40.057 o
1 7 5 248.868 244.327 5.197 0.849 o
1 7 6 28.668 24.570 0.971 45.101 o
1 7 7 75.085 86.701 2.241 7.167 o
1 9 0 25.644 23.834 0.655 54.587 o
1 9 1 269.923 275.536 4.674 0.720 o
1 9 2 271.531 270.473 6.807 0.693 o
1 9 3 310.136 320.961 11.441 0.480 o
1 9 4 34.885 27.880 0.931 34.788 o
1 9 5 232.122 229.856 6.085 0.937 o
1 9 6 14.070 15.809 1.288 87.027 o
1 11 0 95.405 88.199 1.352 5.652 o
1 11 1 250.633 272.639 4.815 0.791 o
1 11 2 795.459 783.643 27.520 0.078 o
1 11 3 161.433 162.597 4.300 1.868 o
1 11 4 140.233 135.519 3.644 2.515 o
1 11 5 54.441 56.819 1.968 13.156 o
1 11 6 9.080 10.964 0.909 162.995 o
1 13 0 224.681 223.161 3.252 1.058 o
1 13 1 371.811 376.798 9.620 0.369 o
1 13 2 110.752 112.037 3.097 3.789 o
1 13 3 98.409 98.882 2.878 4.714 o
1 13 4 37.768 39.994 1.531 24.330 o
1 13 5 26.009 29.491 1.312 41.871 o
1 15 0 185.545 179.435 5.669 1.424 o
1 15 1 207.416 214.802 5.612 1.130 o
1 15 2 0.843 1.546 0.721 644.854 o
1 15 3 56.804 60.304 2.003 12.140 o
1 15 4 33.931 35.834 1.458 28.895 o
1 17 0 8.565 10.973 0.875 172.770 o
1 17 1 78.627 79.000 2.478 7.062 o
2 0 0 374.339 384.746 7.894 0.371 o
2 0 2 1746.050 1540.790 38.776 0.019 o
2 0 4 269.280 274.682 9.586 0.645 o
2 0 6 163.332 156.461 5.978 1.747 o
2 2 0 2401.450 2365.630 76.117 0.009 o
2 2 1 5828.600 4775.760 163.016 0.002 o
2 2 2 8.388 7.203 0.273 297.342 o
2 2 3 226.508 233.445 4.860 0.986 o
2 2 4 325.496 313.446 4.994 0.522 o
2 2 5 59.541 60.029 2.099 11.459 o
2 2 6 108.976 111.713 2.627 3.965 o
2 2 7 27.737 27.205 2.010 33.428 o
2 4 0 1978.880 1942.230 34.149 0.014 o
2 4 1 3694.740 3295.840 123.269 0.004 o
2 4 2 1820.870 1805.400 36.059 0.017 o
2 4 3 69.117 68.852 3.717 7.527 o
2 4 4 966.657 994.444 15.361 0.058 o
2 4 5 92.502 102.701 2.035 5.192 o
2 4 6 146.488 149.356 2.899 2.319 o
2 4 7 20.798 25.177 1.274 54.938 o
2 6 0 470.053 491.999 12.171 0.228 o
2 6 1 116.974 133.894 2.166 3.323 o
2 6 2 4701.790 4542.480 102.808 0.003 o
2 6 3 279.292 253.280 5.335 0.717 o
2 6 4 504.683 514.352 8.834 0.211 o
2 6 5 46.797 44.024 1.080 19.665 o
2 6 6 54.241 56.628 1.547 13.881 o
2 6 7 0.730 0.137 0.476 1453.610 o
2 8 0 3375.560 3224.710 49.956 0.005 o
2 8 1 544.038 575.899 8.074 0.179 o
2 8 2 486.623 465.061 8.335 0.236 o
2 8 3 49.427 47.120 1.357 17.328 o
2 8 4 256.490 262.881 4.779 0.788 o
2 8 5 20.437 19.624 0.871 71.111 o
2 8 6 109.396 112.555 2.697 3.916 o
2 10 0 687.656 729.734 12.822 0.111 o
2 10 1 345.713 349.944 5.509 0.449 o
2 10 2 152.748 136.765 3.030 2.309 o
2 10 3 204.072 203.028 3.735 1.253 o
2 10 4 166.615 162.242 3.590 1.847 o
2 10 5 91.044 83.398 2.207 5.916 o
2 10 6 79.680 80.150 2.102 7.107 o
2 12 0 0.529 -0.118 0.263 3833.500 o
2 12 1 22.788 22.064 0.612 64.497 o
2 12 2 610.827 624.281 15.341 0.139 o
2 12 3 39.493 37.726 1.385 24.565 o
2 12 4 90.179 88.022 2.697 5.619 o
2 12 5 53.433 53.312 1.857 14.067 o
2 14 0 111.019 118.552 2.265 3.804 o
2 14 1 122.974 122.755 3.388 3.139 o
2 14 2 40.045 45.071 1.907 20.219 o
2 14 3 50.365 53.556 1.822 14.984 o
2 14 4 58.158 59.092 2.003 11.976 o
2 16 0 60.143 62.258 2.577 10.495 o
2 16 1 20.732 20.005 3.041 28.788 o
2 16 2 4.189 4.133 0.656 413.079 o
3 1 0 915.077 941.295 19.083 0.064 o
3 1 1 884.774 868.332 21.422 0.069 o
3 1 2 649.543 685.827 16.726 0.120 o
3 1 3 689.265 713.616 10.991 0.114 o
3 1 4 10.497 12.215 0.459 181.811 o
3 1 5 616.108 608.603 12.475 0.143 o
3 1 6 114.510 110.388 3.353 3.625 o
3 1 7 68.156 77.062 2.441 8.363 o
3 3 0 19.087 18.148 0.412 88.064 o
3 3 1 284.429 278.875 4.016 0.675 o
3 3 2 211.706 206.873 7.989 1.037 o
3 3 3 1270.340 1205.010 40.917 0.032 o
3 3 4 96.992 101.598 1.740 5.016 o
3 3 5 60.220 60.890 1.296 12.130 o
3 3 6 51.626 55.206 2.487 13.078 o
3 3 7 88.106 86.905 2.732 5.792 o
3 5 0 2954.830 2979.670 97.184 0.006 o
3 5 1 1389.060 1403.400 24.291 0.029 o
3 5 2 1381.220 1479.270 31.455 0.027 o
3 5 3 161.379 178.731 3.360 1.819 o
3 5 4 10.614 8.364 0.576 198.364 o
3 5 5 206.978 210.045 3.463 1.213 o
3 5 6 85.455 84.053 1.775 6.512 o
3 5 7 41.228 45.454 2.577 17.173 o
3 7 0 847.675 841.246 14.551 0.077 o
3 7 1 1682.570 1749.760 24.726 0.019 o
3 7 2 762.200 740.980 11.565 0.097 o
3 7 3 518.794 514.003 8.910 0.204 o
3 7 4 288.580 284.046 5.072 0.646 o
3 7 5 197.976 194.748 3.672 1.337 o
3 7 6 63.213 65.617 1.765 10.590 o
3 7 7 7.856 8.922 0.739 216.740 o
3 9 0 13.979 18.127 0.635 110.783 o
3 9 1 1092.900 1109.470 14.412 0.047 o
3 9 2 0.783 4.741 0.515 791.942 o
3 9 3 1788.530 1783.570 27.663 0.018 o
3 9 4 68.442 63.503 1.402 10.138 o
3 9 5 28.277 28.690 1.328 39.227 o
3 9 6 10.309 11.430 1.406 105.318 o
3 11 0 24.863 29.909 0.580 50.452 o
3 11 1 444.079 448.257 8.821 0.270 o
3 11 2 116.168 113.761 1.905 3.746 o
3 11 3 73.116 72.744 1.824 8.448 o
3 11 4 97.379 88.709 2.200 5.282 o
3 11 5 105.374 105.432 2.539 4.285 o
3 13 0 0.096 -0.243 0.259 5613.890 o
3 13 1 41.607 42.327 0.975 23.132 o
3 13 2 12.723 11.678 0.836 132.707 o
3 13 3 86.170 78.300 2.405 6.438 o
3 13 4 51.740 48.681 1.784 15.388 o
3 15 0 29.966 31.439 0.849 39.080 o
3 15 1 3.537 2.685 1.185 227.107 o
3 15 2 64.741 65.121 2.076 10.059 o
3 15 3 77.307 76.003 2.478 7.348 o
3 17 0 66.866 67.616 4.535 6.940 o
4 0 0 2252.610 2033.670 40.580 0.012 o
4 0 2 3538.070 3619.190 198.616 0.003 o
4 0 4 143.181 148.123 3.151 2.375 o
4 0 6 516.361 525.865 19.274 0.177 o
4 2 0 667.182 719.041 14.274 0.115 o
4 2 1 1388.920 1577.370 27.085 0.026 o
4 2 2 1174.870 1253.940 21.788 0.038 o
4 2 3 175.415 182.865 3.806 1.604 o
4 2 4 557.075 549.850 8.697 0.179 o
4 2 5 588.097 585.111 10.352 0.158 o
4 2 6 215.130 229.310 6.231 1.021 o
4 2 7 8.064 7.463 1.031 176.530 o
4 4 0 1399.610 1436.950 20.284 0.028 o
4 4 1 400.236 454.347 6.470 0.312 o
4 4 2 459.212 476.368 6.680 0.254 o
4 4 3 130.761 139.008 2.625 2.802 o
4 4 4 923.289 925.742 18.456 0.064 o
4 4 5 180.309 180.229 3.360 1.584 o
4 4 6 4.701 5.199 0.545 418.188 o
4 4 7 4.345 2.371 0.656 448.598 o
4 6 0 2123.440 2212.840 31.108 0.012 o
4 6 1 5.277 5.718 0.233 487.311 o
4 6 2 525.057 567.035 8.699 0.189 o
4 6 3 598.279 639.296 9.832 0.147 o
4 6 4 490.392 488.784 8.499 0.227 o
4 6 5 13.857 14.675 0.656 122.745 o
4 6 6 16.488 17.097 0.844 92.181 o
4 6 7 41.680 42.568 2.371 18.297 o
4 8 0 268.349 255.357 4.036 0.768 o
4 8 1 97.428 101.999 1.705 4.984 o
4 8 2 786.187 800.799 12.448 0.088 o
4 8 3 191.696 197.624 3.215 1.392 o
4 8 4 137.415 134.356 2.246 2.728 o
4 8 5 20.887 21.303 0.741 69.501 o
4 8 6 86.119 85.597 2.141 6.248 o
4 10 0 184.601 175.978 3.168 1.569 o
4 10 1 94.352 92.034 1.556 5.545 o
4 10 2 311.729 320.256 5.077 0.544 o
4 10 3 267.953 260.184 4.237 0.758 o
4 10 4 20.718 20.002 0.871 69.623 o
4 10 5 57.623 55.324 1.586 13.107 o
4 10 6 37.377 36.649 1.288 26.794 o
4 12 0 445.721 435.594 7.649 0.277 o
4 12 1 27.629 26.647 0.730 47.190 o
4 12 2 34.199 34.450 0.778 32.727 o
4 12 3 90.637 89.085 2.162 5.749 o
4 12 4 284.199 265.365 5.772 0.677 o
4 12 5 55.595 49.298 1.527 14.573 o
4 14 0 41.221 46.342 1.093 21.898 o
4 14 1 32.147 35.105 0.896 34.011 o
4 14 2 54.260 51.061 1.749 14.340 o
4 14 3 73.058 75.308 2.405 7.903 o
4 14 4 156.655 141.144 4.117 2.112 o
4 16 0 0.049 -0.247 0.320 3934.540 o
4 16 1 13.320 15.687 0.982 106.236 o
4 16 2 89.922 88.882 2.732 5.592 o
5 1 0 22.604 24.526 0.856 58.500 o
5 1 1 494.304 618.022 10.792 0.187 o
5 1 2 1172.240 1378.400 26.474 0.035 o
5 1 3 1247.230 1298.850 18.407 0.035 o
5 1 4 244.998 239.818 4.274 0.892 o
5 1 5 567.622 590.154 10.583 0.164 o
5 1 6 71.724 77.573 2.171 8.091 o
5 1 7 71.877 80.580 2.624 7.582 o
5 3 0 775.429 877.414 17.447 0.082 o
5 3 1 3753.100 3775.400 81.896 0.004 o
5 3 2 761.252 927.822 15.745 0.082 o
5 3 3 126.380 122.012 2.343 3.192 o
5 3 4 317.800 314.693 9.962 0.490 o
5 3 5 696.701 713.054 14.448 0.109 o
5 3 6 88.558 92.189 2.238 5.761 o
5 3 7 21.729 20.239 1.274 58.241 o
5 5 0 4.904 4.224 0.346 530.672 o
5 5 1 1381.790 1442.140 20.269 0.029 o
5 5 2 103.560 118.215 1.787 4.210 o
5 5 3 557.539 531.601 7.563 0.184 o
5 5 4 815.076 820.690 12.790 0.083 o
5 5 5 216.465 218.827 3.952 1.107 o
5 5 6 13.144 15.664 0.792 117.483 o
5 5 7 56.850 58.964 2.149 12.064 o
5 7 0 153.826 185.103 3.257 1.884 o
5 7 1 190.298 178.098 2.601 1.517 o
5 7 2 78.493 79.593 1.382 7.589 o
5 7 3 537.264 529.425 8.293 0.192 o
5 7 4 140.512 143.057 2.413 2.542 o
5 7 5 5.018 4.519 0.355 506.645 o
5 7 6 60.318 61.961 1.685 11.599 o
5 9 0 70.526 75.226 1.692 8.712 o
5 9 1 226.585 230.572 3.685 1.018 o
5 9 2 0.293 0.955 0.342 2382.060 o
5 9 3 267.831 280.647 4.468 0.721 o
5 9 4 76.011 72.366 1.417 8.317 o
5 9 5 84.443 81.804 2.062 6.591 o
5 9 6 3.085 2.858 0.573 577.981 o
5 11 0 180.252 203.553 3.670 1.455 o
5 11 1 128.188 130.744 2.156 3.028 o
5 11 2 32.589 33.003 0.791 35.200 o
5 11 3 129.344 129.586 2.246 3.003 o
5 11 4 257.315 241.522 5.336 0.818 o
5 11 5 7.181 7.794 0.649 257.945 o
5 13 0 8.003 8.204 0.471 266.152 o
5 13 1 105.738 111.441 2.134 4.208 o
5 13 2 61.960 62.395 1.215 11.645 o
5 13 3 155.357 151.758 3.451 2.100 o
5 13 4 68.333 62.647 1.804 9.918 o
5 15 0 1.488 0.916 0.372 1428.740 o
5 15 1 82.484 83.589 2.003 6.715 o
5 15 2 46.867 49.250 1.784 16.941 o
6 0 0 2393.030 2313.350 56.263 0.010 o
6 0 2 992.853 1002.360 34.735 0.050 o
6 0 4 126.022 122.603 3.204 3.081 o
6 0 6 352.569 350.252 9.029 0.415 o
6 2 0 68.603 70.575 1.179 9.648 o
6 2 1 137.083 174.363 3.568 2.209 o
6 2 2 432.323 428.939 7.440 0.291 o
6 2 3 87.572 112.168 2.985 4.912 o
6 2 4 182.337 180.860 3.806 1.541 o
6 2 5 115.926 121.821 2.381 3.539 o
6 2 6 61.108 61.925 1.724 11.398 o
6 2 7 27.568 24.282 1.443 41.795 o
6 4 0 45.595 42.116 1.235 20.362 o
6 4 1 162.938 188.226 2.985 1.756 o
6 4 2 82.133 69.704 1.242 7.793 o
6 4 3 15.832 14.173 0.470 117.315 o
6 4 4 468.035 488.361 7.665 0.242 o
6 4 5 7.286 4.632 0.484 340.323 o
6 4 6 32.557 29.995 1.128 35.012 o
6 6 0 1362.520 1471.990 20.657 0.029 o
6 6 1 196.197 213.555 3.098 1.290 o
6 6 2 299.640 304.901 4.367 0.595 o
6 6 3 341.823 368.225 5.313 0.441 o
6 6 4 206.287 205.631 3.390 1.236 o
6 6 5 24.965 25.210 0.878 52.229 o
6 6 6 29.739 29.867 1.128 38.409 o
6 8 0 643.715 661.294 9.351 0.131 o
6 8 1 63.540 71.161 1.398 10.331 o
6 8 2 859.181 862.502 13.186 0.075 o
6 8 3 187.138 190.519 3.151 1.470 o
6 8 4 54.197 50.588 1.093 15.421 o
6 8 5 27.482 27.331 0.785 46.413 o
6 8 6 66.666 71.531 3.401 7.967 o
6 10 0 188.623 183.819 3.335 1.482 o
6 10 1 24.541 24.783 0.767 54.831 o
6 10 2 313.764 320.286 5.096 0.539 o
6 10 3 36.560 36.878 0.900 28.930 o
6 10 4 42.823 42.453 0.991 22.340 o
6 10 5 32.363 29.309 1.110 35.732 o
6 12 0 129.203 131.904 2.485 2.951 o
6 12 1 1.464 1.827 0.303 1476.430 o
6 12 2 13.450 13.359 0.604 133.871 o
6 12 3 5.157 4.566 0.459 449.466 o
6 12 4 75.596 78.598 2.043 7.658 o
6 14 0 6.504 6.996 0.531 314.221 o
6 14 1 22.605 22.884 0.741 62.196 o
6 14 2 3.641 3.506 0.469 592.249 o
6 14 3 66.835 68.795 1.804 9.661 o
7 1 0 2.062 2.630 0.283 1152.050 o
7 1 1 278.737 297.024 4.552 0.660 o
7 1 2 89.757 99.461 3.350 5.014 o
7 1 3 218.526 232.424 7.833 0.944 o
7 1 4 10.191 9.223 0.484 207.847 o
7 1 5 133.487 130.198 2.547 2.853 o
7 1 6 71.074 71.588 1.647 8.919 o
7 3 0 2.335 3.471 0.228 1041.840 o
7 3 1 353.201 336.811 5.253 0.449 o
7 3 2 53.063 55.400 1.056 15.053 o
7 3 3 493.782 505.461 7.868 0.221 o
7 3 4 113.900 121.845 2.369 3.614 o
7 3 5 32.881 28.708 1.027 36.031 o
7 3 6 27.489 27.160 1.128 43.375 o
7 5 0 170.730 227.851 4.679 1.390 o
7 5 1 556.003 585.057 9.158 0.171 o
7 5 2 97.350 109.308 1.889 4.739 o
7 5 3 75.075 79.945 1.491 7.924 o
7 5 4 80.047 81.609 1.537 7.248 o
7 5 5 107.911 107.618 2.573 4.111 o
7 5 6 17.504 19.630 2.319 42.827 o
7 7 0 260.862 287.050 4.136 0.737 o
7 7 1 253.566 248.732 3.603 0.844 o
7 7 2 96.387 112.878 1.997 4.671 o
7 7 3 213.298 221.792 3.336 1.132 o
7 7 4 39.185 38.346 2.098 21.428 o
7 7 5 194.405 182.794 4.100 1.404 o
7 9 0 3.169 3.914 0.244 809.111 o
7 9 1 196.122 194.975 3.179 1.366 o
7 9 2 70.269 81.451 1.474 8.447 o
7 9 3 466.230 464.680 7.418 0.252 o
7 9 4 24.132 21.744 0.716 60.011 o
7 9 5 59.243 60.377 1.454 12.259 o
7 11 0 0.656 1.366 0.309 2099.370 o
7 11 1 217.018 219.548 3.593 1.110 o
7 11 2 138.395 143.665 2.424 2.582 o
7 11 3 41.351 38.954 0.946 24.433 o
7 11 4 24.011 26.633 0.914 52.297 o
7 13 0 16.562 20.733 0.812 84.766 o
7 13 1 66.287 69.046 1.467 9.987 o
7 13 2 1.731 1.197 0.547 858.173 o
7 13 3 5.017 5.947 0.867 271.433 o
8 0 0 361.738 407.058 8.208 0.371 o
8 0 2 416.002 400.016 14.430 0.286 o
8 0 4 106.924 94.668 2.767 4.415 o
8 0 6 17.636 18.280 1.443 66.121 o
8 2 0 1048.800 1071.770 15.084 0.050 o
8 2 1 87.371 93.013 2.061 5.881 o
8 2 2 152.873 157.719 3.368 2.098 o
8 2 3 5.116 6.071 0.506 393.599 o
8 2 4 83.346 75.983 1.647 7.154 o
8 2 5 10.518 8.832 0.527 201.306 o
8 2 6 22.490 23.600 0.914 59.048 o
8 4 0 335.682 298.844 5.268 0.515 o
8 4 1 303.837 310.461 6.365 0.561 o
8 4 2 444.590 445.238 6.938 0.276 o
8 4 3 5.699 5.424 0.340 438.168 o
8 4 4 134.771 125.108 2.497 2.891 o
8 4 5 12.813 15.003 0.743 124.882 o
8 4 6 74.477 77.423 2.059 7.845 o
8 6 0 13.127 15.767 0.587 127.369 o
8 6 1 140.652 134.068 2.363 2.645 o
8 6 2 450.367 447.401 7.020 0.271 o
8 6 3 64.102 65.463 1.269 10.852 o
8 6 4 106.782 112.019 2.410 4.096 o
8 6 5 14.271 14.989 0.889 107.566 o
8 8 0 173.258 168.470 2.745 1.761 o
8 8 1 157.696 168.353 2.719 1.978 o
8 8 2 128.875 135.347 2.313 2.930 o
8 8 3 11.073 12.660 0.541 165.533 o
8 8 4 81.425 78.725 1.710 7.185 o
8 8 5 2.849 3.137 0.529 628.981 o
8 10 0 89.103 88.259 2.022 5.945 o
8 10 1 273.864 285.792 4.589 0.692 o
8 10 2 20.540 22.602 0.709 69.078 o
8 10 3 136.979 125.719 2.221 2.850 o
8 10 4 53.490 53.337 1.196 15.074 o
8 12 0 2.737 3.445 0.453 703.169 o
8 12 1 107.748 112.553 2.201 4.080 o
8 12 2 325.481 313.134 5.576 0.519 o
8 12 3 64.635 63.347 1.439 10.823 o
8 14 0 145.353 139.151 3.091 2.426 o
9 1 0 705.291 735.325 10.416 0.109 o
9 1 1 1055.020 1082.010 15.141 0.049 o
9 1 2 1.280 0.345 0.402 1523.540 o
9 1 3 398.256 373.496 6.643 0.355 o
9 1 4 43.307 38.055 1.080 23.117 o
9 1 5 42.441 42.373 1.170 22.119 o
9 3 0 755.995 769.057 10.871 0.096 o
9 3 1 508.518 533.715 8.384 0.205 o
9 3 2 24.260 17.263 1.345 54.609 o
9 3 3 130.349 127.471 2.421 2.987 o
9 3 4 18.801 14.380 0.938 84.853 o
9 3 5 37.491 32.600 1.027 29.462 o
9 5 0 20.668 23.090 0.783 66.717 o
9 5 1 81.684 90.112 2.100 6.451 o
9 5 2 87.505 73.462 1.370 6.958 o
9 5 3 10.895 11.049 0.817 153.456 o
9 5 4 28.056 28.656 0.901 43.449 o
9 5 5 19.243 22.015 0.886 70.799 o
9 7 0 49.347 50.530 0.995 17.308 o
9 7 1 21.235 18.250 0.577 76.283 o
9 7 2 1.532 -0.182 0.265 2204.990 o
9 7 3 52.947 51.660 1.113 15.634 o
9 7 4 19.359 18.264 0.822 78.311 o
9 9 0 11.531 14.161 0.630 146.310 o
9 9 1 20.987 20.530 0.635 72.184 o
9 9 2 52.102 54.808 1.150 15.344 o
9 9 3 53.580 47.243 1.244 15.984 o
9 9 4 2.934 3.053 0.529 624.869 o
9 11 0 30.052 35.188 1.068 35.299 o
9 11 1 18.245 18.329 0.852 81.705 o
9 11 2 131.923 139.464 2.441 2.784 o
9 11 3 19.249 15.434 0.759 86.053 o
10 0 0 2151.320 2193.960 43.556 0.012 o
10 0 2 5.462 5.752 0.616 345.540 o
10 0 4 184.555 175.500 4.697 1.503 o
10 2 0 96.677 104.794 1.668 4.953 o
10 2 1 375.790 394.758 6.237 0.371 o
10 2 2 266.844 269.564 4.789 0.739 o
10 2 3 84.433 72.328 1.595 7.252 o
10 2 4 38.453 39.834 1.119 25.560 o
10 2 5 0.928 0.931 0.424 1453.380 o
10 4 0 39.108 40.499 0.873 25.637 o
10 4 1 72.729 68.759 1.298 9.084 o
10 4 2 322.336 313.731 5.587 0.524 o
10 4 3 25.479 25.100 0.862 51.476 o
10 4 4 15.543 16.007 0.878 98.279 o
10 4 5 1.560 2.630 0.488 881.454 o
10 6 0 222.131 222.918 3.621 1.067 o
10 6 1 48.525 48.221 1.013 18.082 o
10 6 2 4.534 5.278 0.682 362.398 o
10 6 3 19.578 17.538 0.782 79.813 o
10 6 4 46.199 44.703 1.223 19.483 o
10 8 0 58.896 56.460 1.249 13.031 o
10 8 1 19.029 20.229 0.660 79.398 o
10 8 2 22.208 20.259 0.714 67.454 o
10 8 3 28.717 25.396 0.912 44.890 o
10 10 0 14.965 14.770 0.792 108.641 o
10 10 1 11.899 12.950 0.679 145.379 o
10 10 2 22.337 17.425 0.782 70.313 o
11 1 0 38.508 44.226 0.929 24.615 o
11 1 1 22.544 22.209 0.746 63.202 o
11 1 2 47.011 46.408 1.159 18.865 o
11 1 3 22.776 22.674 0.834 60.689 o
11 1 4 21.394 22.432 0.901 63.574 o
11 3 0 69.797 74.137 1.391 9.071 o
11 3 1 235.464 250.478 4.480 0.907 o
11 3 2 160.246 157.687 3.051 2.002 o
11 3 3 12.232 10.253 1.146 118.073 o
11 3 4 16.398 16.683 1.101 84.162 o
11 5 0 18.511 18.530 0.641 85.441 o
11 5 1 277.626 277.977 4.506 0.693 o
11 5 2 48.397 57.296 1.402 15.784 o
11 5 3 114.534 119.381 2.394 3.632 o
11 7 0 18.355 26.303 0.798 68.598 o
11 7 1 69.632 71.705 1.401 9.273 o
11 7 2 41.499 37.761 1.107 24.254 o
11 7 3 98.645 91.013 1.956 5.193 o
11 9 0 3.190 1.241 0.494 735.612 o
11 9 1 58.342 63.829 1.455 12.069 o
11 9 2 2.995 1.655 0.365 910.953 o
12 0 0 0.040 -0.567 0.437 2146.340 o
12 0 2 93.034 103.375 2.985 4.851 o
12 2 0 28.794 27.606 1.250 40.014 o
12 2 1 36.778 32.316 0.925 30.653 o
12 2 2 6.693 7.469 0.527 301.962 o
12 2 3 6.642 6.599 0.539 314.161 o
12 4 0 23.493 20.393 0.659 64.278 o
12 4 1 68.379 76.508 1.698 8.920 o
12 4 2 3.110 3.072 0.744 434.451 o
12 4 3 20.298 14.835 0.782 82.311 o
12 6 0 29.859 33.258 1.046 36.780 o
12 6 1 32.585 39.679 2.041 24.959 o
12 6 2 162.547 158.759 3.077 1.958 o
13 1 0 7.917 6.440 0.488 289.353 o
13 1 1 43.791 47.791 1.210 19.918 o
13 1 2 4.054 4.151 0.515 502.082 o
13 3 0 0.008 -0.898 0.372 3002.340 o
13 3 1 8.599 9.504 0.610 218.468 o
;
_iucr_refine_instructions_details
;
TITL T in Cmc2(1)
CELL 0.71073 11.3168 14.6534 6.6724 90 90 90
ZERR 8 0.0021 0.0027 0.0013 0 0 0
LATT -7
SYMM -X,-Y,0.5+Z
SYMM -X,+Y,+Z
SYMM +X,-Y,0.5+Z
SFAC C H N S
UNIT 104 88 8 8
EQIV $1 -X,+Y,+Z
DFIX 0.96 C13 H13a
DANG 1.567673 H13a H13a_$1

L.S. 4
PLAN  10
SIZE 0.1 0.1 0.1
TEMP 23
shell 999 0.84
HTAB 
BOND 
CONF 
BOND $H
HFIX 43 C11
HFIX 13 C9
HFIX 43 C10
fmap 2
acta 
SHEL 999 0.84
WGHT 0.084505 0.108934
FVAR 0.311482
REM <olex2.extras>
REM <HklSrc "%.\\T.hkl">
REM </olex2.extras>

S1    4     0.00000  0.75670 -0.10706  10.50000  0.05932  0.04663  0.06126 =
 0.01994  0.00000  0.00000 
N1    3     0.00000  0.63245  0.24524  10.50000  0.05445  0.04626  0.03410 =
 0.00354  0.00000  0.00000 
C7    1     0.11776  0.68493 -0.03576  11.00000  0.04370  0.03920  0.04875 =
 0.00212 -0.00448 -0.00884 
C8    1     0.22149  0.68546 -0.14500  11.00000  0.05116  0.05952  0.06141 =
 -0.00032  0.00446 -0.02052 
C9    1     0.31813  0.63655 -0.08073  11.00000  0.03886  0.07646  0.09211 =
 -0.01294  0.00502 -0.01446 
C10   1     0.30856  0.58437  0.09156  11.00000  0.04176  0.06600  0.09404 =
 -0.00846 -0.01636  0.00100 
C11   1     0.20402  0.58017  0.19775  11.00000  0.05113  0.04990  0.06182 =
 0.00354 -0.01659 -0.00290 
C12   1     0.10682  0.63166  0.13777  11.00000  0.04433  0.03648  0.04364 =
 -0.00168 -0.00906 -0.00559 
C13   1     0.00000  0.59240  0.44547  10.50000  0.07962  0.08916  0.04338 =
 0.01603  0.00000 -0.00000 
H13a  2     0.07053  0.61019  0.51500  11.00000 -1.50000 
H11   2     0.19632  0.54551  0.30485  11.00000  0.05410 
H10   2     0.36872  0.54793  0.12019  11.00000  0.07257 
H9    2     0.39315  0.63607 -0.16363  11.00000  0.10109 
H13b  2     0.00000  0.51545  0.42884  10.50000  0.07406 
H8    2     0.23020  0.72280 -0.25892  11.00000  0.07252 
HKLF 4

END
Q1 1 0 0.433333 0.35 11 0.05 0.24
Q2 1 0.305556 0.622222 -0.45 11 0.05 0.22
Q3 1 0.5 0.444444 -0.05 11 0.05 0.17
Q4 1 0.055556 0.722222 0.45 11 0.05 0.16
Q5 1 0 0.711111 -0.4 11 0.05 0.16
Q6 1 0.444444 0.711111 -0.3 11 0.05 0.15
Q7 1 0.111111 0.688889 0.55 11 0.05 0.14
Q8 1 0.416667 0.5 0.35 11 0.05 0.13
Q9 1 0 0.944444 -0.2 11 0.05 0.12
Q10 1 0.333333 0.722222 -0.35 11 0.05 0.1

  REM The information below was added by Olex2.
  REM
  REM R1 = 0.0399 for 1006 Fo > 4sig(Fo) and 0.0403 for all 1020 data
  REM 95 parameters refined using 3 restraints
  REM Highest difference peak 0.2401, deepest hole -0.3048
  REM Mean Shift 0.0000, Max Shift 0.0000.

  REM +++ Tabular Listing of Refinement Information +++
  REM R1_all = 0.0403
  REM R1_gt = 0.0399
  REM wR_ref = 0.0978
  REM GOOF = 1.0246
  REM Shift_max = 0.0000
  REM Shift_mean = 0.0000
  REM Reflections_all = 1020
  REM Reflections_gt = 1006
  REM Parameters = 95
  REM Hole = -0.3048
  REM Peak = 0.2401
  REM Flack = 0.04(9)

  
;
_olex2_submission_special_instructions  'No special instructions were received'
loop_
  _restr_distance_atom_site_label_1
  _restr_distance_atom_site_label_2
  _restr_distance_site_symmetry_2
  _restr_distance_target
  _restr_distance_target_weight_param
  _restr_distance_diff
 C13 H13a 1 0.9600 0.0200 0.0006
 H13a H13a 3 1.5677 0.0400 -0.0287
