# Supplementary material for: Accurately adjusted phenothiazine conformations: reversible conformation transformation at room temperature and self-recoverable stimuli-responsive phosphorescence
Source: Light Sci Appl. 2025 Feb 26;14:99. doi: 10.1038/s41377-024-01716-7 (PMC11862005; doi:10.1038/s41377-024-01716-7)
Supplement: Supplementary file 5 — Crystal informations [file 41377_2024_1716_MOESM5_ESM.zip › cif/IH-HPT.cif]

data_y
_audit_creation_date               2021-04-20
_audit_creation_method
;
Olex2 1.2
(compiled 2018.05.29 svn.r3508 for OlexSys, GUI svn.r5506)
;
_audit_contact_author_address      ?
_audit_contact_author_email        ?
_audit_contact_author_name         None
_audit_contact_author_phone        ?
_publ_contact_author_id_orcid      ?
_publ_section_references
;
Bourhis, L.J., Dolomanov, O.V., Gildea, R.J., Howard, J.A.K., Puschmann, H.
 (2015). Acta Cryst. A71, 59-75.

Dolomanov, O.V., Bourhis, L.J., Gildea, R.J, Howard, J.A.K. & Puschmann, H.
 (2009), J. Appl. Cryst. 42, 339-341.

Sheldrick, G.M. (2008). Acta Cryst. A64, 112-122.
;
_chemical_name_common              ?
_chemical_name_systematic          ?
_chemical_formula_moiety           'C15 H15 N S'
_chemical_formula_sum              'C15 H15 N S'
_chemical_formula_weight           241.34
_chemical_absolute_configuration   ad
_chemical_melting_point            ?
loop_
  _atom_type_symbol
  _atom_type_description
  _atom_type_scat_dispersion_real
  _atom_type_scat_dispersion_imag
  _atom_type_scat_source
 'C' 'C' 0.0033 0.0016 'International Tables Vol C Tables 4.2.6.8 and 6.1.1.4'
 'H' 'H' 0.0000 0.0000 'International Tables Vol C Tables 4.2.6.8 and 6.1.1.4'
 'N' 'N' 0.0061 0.0033 'International Tables Vol C Tables 4.2.6.8 and 6.1.1.4'
 'S' 'S' 0.1246 0.1234 'International Tables Vol C Tables 4.2.6.8 and 6.1.1.4'

_space_group_crystal_system        'orthorhombic'
_space_group_IT_number             19
_space_group_name_H-M_alt          'P 21 21 21'
_space_group_name_Hall             'P 2ac 2ab'
loop_
  _space_group_symop_id
  _space_group_symop_operation_xyz
 1 'x, y, z'
 2 '-x+1/2, -y, z+1/2'
 3 'x+1/2, -y+1/2, -z'
 4 '-x, y+1/2, -z+1/2'

_cell_length_a                     19.968(3)
_cell_length_b                     7.7334(11)
_cell_length_c                     8.3685(12)
_cell_angle_alpha                  90.00
_cell_angle_beta                   90.00
_cell_angle_gamma                  90.00
_cell_volume                       1292.3(3)
_cell_formula_units_Z              4
_cell_measurement_reflns_used      4357
_cell_measurement_temperature      296(2)
_cell_measurement_theta_max        28.67
_cell_measurement_theta_min        2.63
_exptl_absorpt_coefficient_mu      0.227
_exptl_absorpt_correction_T_max    0.7458
_exptl_absorpt_correction_T_min    0.5882
_exptl_absorpt_correction_type     none
_exptl_absorpt_process_details    
 'SADABS-2016/2 (Bruker,2016/2) was used for absorption correction. wR2(int) was 0.1280 before and 0.0539 after correction. The Ratio of minimum to maximum transmission is 0.7887. The \l/2 correction factor is Not present.'
_exptl_crystal_colour              'clear light green'
_exptl_crystal_colour_lustre       clear
_exptl_crystal_colour_modifier     light
_exptl_crystal_colour_primary      green
_exptl_crystal_density_diffrn      1.240
_exptl_crystal_density_meas        ?
_exptl_crystal_density_method      'not measured'
_exptl_crystal_description         block
_exptl_crystal_F_000               512
_exptl_crystal_size_max            0.1
_exptl_crystal_size_mid            0.1
_exptl_crystal_size_min            0.1
_exptl_special_details
;
 ? 
;
_diffrn_reflns_av_R_equivalents    0.0320
_diffrn_reflns_av_unetI/netI       0.0331
_diffrn_reflns_limit_h_max         24
_diffrn_reflns_limit_h_min         -20
_diffrn_reflns_limit_k_max         9
_diffrn_reflns_limit_k_min         -8
_diffrn_reflns_limit_l_max         8
_diffrn_reflns_limit_l_min         -10
_diffrn_reflns_number              5979
_diffrn_reflns_theta_full          26.00
_diffrn_reflns_theta_max           26.00
_diffrn_reflns_theta_min           2.64
_diffrn_ambient_temperature        296.15
_diffrn_detector_area_resol_mean   ?
_diffrn_measured_fraction_theta_full  0.993
_diffrn_measured_fraction_theta_max  0.993
_diffrn_measurement_device_type    'Bruker APEX-II CCD'
_diffrn_measurement_method         '\f and \w scans'
_diffrn_radiation_monochromator    graphite
_diffrn_radiation_type             MoK\a
_diffrn_radiation_wavelength       0.71073
_diffrn_source                     'fine-focus sealed tube'
_diffrn_standards_decay_%          ?
_diffrn_standards_interval_count   ?
_diffrn_standards_interval_time    ?
_diffrn_standards_number           0
_reflns_number_gt                  2147
_reflns_number_total               2519
_reflns_threshold_expression       >2sigma(I)
_computing_cell_refinement         'SAINT V8.40A (?, 2016)'
_computing_data_collection         ?
_computing_data_reduction          'SAINT V8.40A (?, 2016)'
_computing_molecular_graphics      'Olex2 (Dolomanov et al., 2009)'
_computing_publication_material    'Olex2 (Dolomanov et al., 2009)'
_computing_structure_refinement    'XL (Sheldrick, 2008)'
_computing_structure_solution      'olex2.solve (Bourhis et al., 2015)'
_refine_diff_density_max           0.162
_refine_diff_density_min           -0.195
_refine_diff_density_rms           0.044
_refine_ls_abs_structure_details   'Flack H D (1983), Acta Cryst. A39, 876-881'
_refine_ls_abs_structure_Flack     0.03(13)
_refine_ls_extinction_coef         0.061(3)
_refine_ls_extinction_expression  
 'Fc^*^=kFc[1+0.001xFc^2^\l^3^/sin(2\q)]^-1/4^'
_refine_ls_extinction_method       SHELXL
_refine_ls_goodness_of_fit_ref     1.157
_refine_ls_hydrogen_treatment      refall
_refine_ls_matrix_type             full
_refine_ls_number_parameters       215
_refine_ls_number_reflns           2519
_refine_ls_number_restraints       0
_refine_ls_R_factor_all            0.0582
_refine_ls_R_factor_gt             0.0464
_refine_ls_restrained_S_all        1.157
_refine_ls_shift/su_max            0.001
_refine_ls_shift/su_mean           0.000
_refine_ls_structure_factor_coef   Fsqd
_refine_ls_weighting_details      
 'calc w=1/[\s^2^(Fo^2^)+(0.0140P)^2^+0.6052P] where P=(Fo^2^+2Fc^2^)/3'
_refine_ls_weighting_scheme        calc
_refine_ls_wR_factor_gt            0.0932
_refine_ls_wR_factor_ref           0.1004
_refine_special_details
;
 Refinement of F^2^ against ALL reflections.  The weighted R-factor wR and 
 goodness of fit S are based on F^2^, conventional R-factors R are based 
 on F, with F set to zero for negative F^2^. The threshold expression of 
 F^2^ > 2sigma(F^2^) is used only for calculating R-factors(gt) etc. and is 
 not relevant to the choice of reflections for refinement.  R-factors based 
 on F^2^ are statistically about twice as large as those based on F, and R- 
 factors based on ALL data will be even larger. 
;
_olex2_refinement_description
;
;
_atom_sites_solution_hydrogens     geom
_atom_sites_solution_primary       iterative
_atom_sites_solution_secondary     difmap
loop_
  _atom_site_label
  _atom_site_type_symbol
  _atom_site_fract_x
  _atom_site_fract_y
  _atom_site_fract_z
  _atom_site_U_iso_or_equiv
  _atom_site_adp_type
  _atom_site_occupancy
  _atom_site_calc_flag
  _atom_site_disorder_assembly
  _atom_site_disorder_group
  _atom_site_refinement_flags_posn
 S1 S 0.43193(5) 0.37371(9) 0.51272(10) 0.0671(3) Uani 1 d . . .
 N1 N 0.49458(12) 0.0689(3) 0.3634(3) 0.0520(6) Uani 1 d . . .
 H1 H 0.5121(12) -0.009(3) 0.306(3) 0.039(7) Uiso 1 d . . .
 C1 C 0.53440(13) 0.1400(3) 0.4855(3) 0.0421(6) Uani 1 d . . .
 C2 C 0.59823(13) 0.0736(3) 0.5214(3) 0.0471(6) Uani 1 d . . .
 C3 C 0.63460(18) 0.1560(5) 0.6419(3) 0.0594(8) Uani 1 d . . .
 H3 H 0.6777(15) 0.115(4) 0.662(4) 0.069(10) Uiso 1 d . . .
 C4 C 0.6092(2) 0.2949(5) 0.7258(4) 0.0703(10) Uani 1 d . . .
 H4 H 0.6334(16) 0.355(5) 0.808(4) 0.078(10) Uiso 1 d . . .
 C5 C 0.5462(2) 0.3568(4) 0.6907(4) 0.0624(9) Uani 1 d . . .
 H5 H 0.5287(16) 0.443(5) 0.741(4) 0.080(11) Uiso 1 d . . .
 C6 C 0.50963(15) 0.2822(3) 0.5692(3) 0.0501(7) Uani 1 d . . .
 C7 C 0.42491(14) 0.0518(4) 0.3816(3) 0.0457(6) Uani 1 d . . .
 C8 C 0.38940(14) 0.1836(4) 0.4561(3) 0.0522(7) Uani 1 d . . .
 C9 C 0.32072(17) 0.1680(5) 0.4745(5) 0.0726(10) Uani 1 d . . .
 H9 H 0.2994(19) 0.250(5) 0.531(5) 0.095(13) Uiso 1 d . . .
 C10 C 0.2873(2) 0.0272(7) 0.4148(6) 0.0875(13) Uani 1 d . . .
 H10 H 0.243(2) 0.016(6) 0.424(5) 0.114(15) Uiso 1 d . . .
 C11 C 0.32241(18) -0.1021(6) 0.3375(5) 0.0764(11) Uani 1 d . . .
 H11 H 0.3002(18) -0.196(5) 0.285(5) 0.093(13) Uiso 1 d . . .
 C12 C 0.39094(16) -0.0913(4) 0.3239(3) 0.0578(8) Uani 1 d . . .
 H12 H 0.4167(14) -0.178(4) 0.269(3) 0.057(9) Uiso 1 d . . .
 C13 C 0.62517(14) -0.0872(4) 0.4389(4) 0.0539(7) Uani 1 d . . .
 H13 H 0.6082(13) -0.083(4) 0.331(4) 0.058(8) Uiso 1 d . . .
 C14 C 0.7006(2) -0.0921(8) 0.4239(8) 0.0945(14) Uani 1 d . . .
 H14A H 0.7125(18) -0.196(5) 0.357(4) 0.086(12) Uiso 1 d . . .
 H14B H 0.7182(19) -0.104(5) 0.539(5) 0.095(13) Uiso 1 d . . .
 H14C H 0.719(2) 0.014(8) 0.387(7) 0.15(2) Uiso 1 d . . .
 C15 C 0.5980(3) -0.2481(5) 0.5185(7) 0.0864(13) Uani 1 d . . .
 H15A H 0.6193(17) -0.249(5) 0.625(5) 0.077(12) Uiso 1 d . . .
 H15B H 0.6138(16) -0.346(5) 0.475(4) 0.079(10) Uiso 1 d . . .
 H15C H 0.544(2) -0.244(5) 0.512(5) 0.111(14) Uiso 1 d . . .

loop_
  _atom_site_aniso_label
  _atom_site_aniso_U_11
  _atom_site_aniso_U_22
  _atom_site_aniso_U_33
  _atom_site_aniso_U_23
  _atom_site_aniso_U_13
  _atom_site_aniso_U_12
 S1 0.0974(6) 0.0447(4) 0.0590(4) 0.0019(4) 0.0112(4) 0.0156(4)
 N1 0.0516(14) 0.0663(16) 0.0381(11) -0.0211(11) 0.0092(10) 0.0019(12)
 C1 0.0548(15) 0.0430(12) 0.0283(11) -0.0013(12) 0.0099(11) -0.0113(11)
 C2 0.0536(16) 0.0506(14) 0.0371(13) -0.0048(12) 0.0086(12) -0.0134(12)
 C3 0.063(2) 0.068(2) 0.0467(15) -0.0016(15) -0.0018(14) -0.0176(17)
 C4 0.093(3) 0.070(2) 0.0471(17) -0.0163(17) -0.0011(18) -0.032(2)
 C5 0.099(3) 0.0432(17) 0.0446(15) -0.0130(14) 0.0175(17) -0.0153(18)
 C6 0.0751(19) 0.0400(14) 0.0352(12) 0.0007(11) 0.0133(13) -0.0110(14)
 C7 0.0497(16) 0.0571(15) 0.0304(11) 0.0028(11) 0.0051(12) 0.0050(13)
 C8 0.0578(17) 0.0586(16) 0.0403(14) 0.0137(13) 0.0072(13) 0.0146(14)
 C9 0.059(2) 0.079(2) 0.080(3) 0.015(2) 0.0162(19) 0.0279(18)
 C10 0.051(2) 0.109(3) 0.103(3) 0.029(3) -0.002(2) 0.005(2)
 C11 0.058(2) 0.091(3) 0.080(2) 0.006(2) -0.0064(18) -0.014(2)
 C12 0.0568(19) 0.065(2) 0.0512(16) -0.0067(15) -0.0008(14) -0.0022(16)
 C13 0.0514(17) 0.0615(19) 0.0487(15) -0.0070(14) 0.0022(13) -0.0009(14)
 C14 0.064(2) 0.103(4) 0.117(4) -0.018(3) 0.008(3) 0.008(2)
 C15 0.113(4) 0.0524(19) 0.093(3) -0.019(2) 0.021(3) -0.005(2)

_geom_special_details
;
 All esds (except the esd in the dihedral angle between two l.s. planes) 
 are estimated using the full covariance matrix.  The cell esds are taken 
 into account individually in the estimation of esds in distances, angles 
 and torsion angles; correlations between esds in cell parameters are only 
 used when they are defined by crystal symmetry.  An approximate (isotropic) 
 treatment of cell esds is used for estimating esds involving l.s. planes. 
;
loop_
  _geom_bond_atom_site_label_1
  _geom_bond_atom_site_label_2
  _geom_bond_distance
  _geom_bond_site_symmetry_2
  _geom_bond_publ_flag
 S1 C6 1.770(3) . ?
 S1 C8 1.763(3) . ?
 N1 C1 1.407(3) . ?
 N1 C7 1.406(3) . ?
 C1 C2 1.406(3) . ?
 C1 C6 1.394(3) . ?
 C2 C3 1.397(4) . ?
 C2 C13 1.520(4) . ?
 C3 C4 1.379(5) . ?
 C4 C5 1.378(5) . ?
 C5 C6 1.378(4) . ?
 C7 C8 1.390(4) . ?
 C7 C12 1.385(4) . ?
 C8 C9 1.385(4) . ?
 C9 C10 1.371(6) . ?
 C10 C11 1.382(6) . ?
 C11 C12 1.376(4) . ?
 C13 C14 1.512(5) . ?
 C13 C15 1.512(5) . ?

loop_
  _geom_angle_atom_site_label_1
  _geom_angle_atom_site_label_2
  _geom_angle_atom_site_label_3
  _geom_angle
  _geom_angle_site_symmetry_1
  _geom_angle_site_symmetry_3
  _geom_angle_publ_flag
 C8 S1 C6 99.25(13) . . ?
 C7 N1 C1 121.1(2) . . ?
 C2 C1 N1 121.6(2) . . ?
 C6 C1 N1 118.2(3) . . ?
 C6 C1 C2 120.1(2) . . ?
 C1 C2 C13 121.5(2) . . ?
 C3 C2 C1 117.3(3) . . ?
 C3 C2 C13 121.1(3) . . ?
 C4 C3 C2 122.1(3) . . ?
 C5 C4 C3 119.8(3) . . ?
 C4 C5 C6 119.7(3) . . ?
 C1 C6 S1 119.5(2) . . ?
 C5 C6 S1 119.6(2) . . ?
 C5 C6 C1 120.8(3) . . ?
 C8 C7 N1 119.0(3) . . ?
 C12 C7 N1 121.5(3) . . ?
 C12 C7 C8 119.5(3) . . ?
 C7 C8 S1 119.1(2) . . ?
 C9 C8 S1 121.3(2) . . ?
 C9 C8 C7 119.4(3) . . ?
 C10 C9 C8 120.6(4) . . ?
 C9 C10 C11 119.9(4) . . ?
 C12 C11 C10 119.9(4) . . ?
 C11 C12 C7 120.5(3) . . ?
 C14 C13 C2 114.3(3) . . ?
 C14 C13 C15 111.9(4) . . ?
 C15 C13 C2 110.3(2) . . ?

loop_
  _refln_index_h
  _refln_index_k
  _refln_index_l
  _refln_F_squared_meas
  _refln_F_squared_sigma
 0 -1 0 0.2 0.2
 0 -1 0 1 0.2
 0 2 0 73.99 2.9
 0 -2 0 67.79 2.8
 0 2 0 71.99 2.7
 0 3 0 -0.9 0.7
 0 -3 0 -0.4 0.7
 0 -4 0 4011.8 132.99
 0 4 0 4180.88 134.39
 0 6 0 151.18 6.8
 0 7 0 -2.1 2.6
 0 8 0 91.79 6.2
 0 9 0 5.6 3.5
 0 10 0 46.4 6.5
 0 0 -1 13 0.5
 0 0 1 13 0.5
 0 -1 1 6175.58 223.28
 0 -1 -1 5966.6 214.78
 0 1 -1 6278.07 218.78
 0 1 1 6339.07 225.28
 0 -1 -1 7500.25 230.78
 0 -2 -1 17.8 1.4
 0 2 -1 17.9 1.3
 0 2 -1 13.9 1.2
 0 2 1 19.1 1.4
 0 3 -1 1899.01 62.09
 0 3 -1 1900.71 62.29
 0 -3 -1 1881.91 84.19
 0 3 1 1920.01 62.69
 0 4 -1 167.78 6.6
 0 -4 -1 162.88 6.6
 0 4 -1 166.58 6.2
 0 4 1 159.98 6.2
 0 5 1 981.7 31.2
 0 -5 -1 990.6 31.7
 0 5 -1 975.1 31.2
 0 5 -1 859.01 32.4
 0 -6 -1 135.89 6.9
 0 6 1 120.69 6.2
 0 6 -1 133.69 6.4
 0 7 1 27.4 4.3
 0 7 -1 26.1 4.5
 0 8 -1 7.9 3
 0 9 -1 89.99 7
 0 9 1 87.69 7.2
 0 0 -2 9999 298.17
 0 0 2 7895.21 290.37
 0 0 -2 8413.46 292.37
 0 -1 -2 9621.94 310.87
 0 1 -2 7955.5 308.97
 0 -1 -2 9382.46 300.97
 0 1 2 9351.56 303.47
 0 2 2 273.77 9
 0 -2 -2 250.37 9.2
 0 2 -2 261.27 9.1
 0 -2 -2 299.27 9
 0 3 2 29.9 1.9
 0 -3 -2 24.3 2.3
 0 3 -2 28.8 2
 0 4 2 760.02 24.8
 0 4 -2 770.22 24.9
 0 -4 -2 750.42 25.3
 0 4 -2 744.43 25.1
 0 5 -2 88.09 5.3
 0 -5 -2 98.69 5.5
 0 5 -2 108.79 4.9
 0 5 2 101.89 4.9
 0 6 2 20.7 3.6
 0 -6 -2 29.5 4.7
 0 7 -2 59.69 5.3
 0 7 2 62.39 4.9
 0 8 -2 128.79 7.6
 0 8 2 132.99 7.1
 0 9 -2 3.3 3.7
 0 9 2 5.2 3.1
 0 0 -3 0.5 0.5
 0 0 -3 1.4 0.5
 0 -1 -3 1586.24 52.49
 0 1 -3 1618.54 51.39
 0 1 3 1593.64 51.39
 0 -1 -3 1527.25 58.99
 0 -2 -3 79.49 3.5
 0 2 -3 85.29 3.5
 0 2 3 84.09 3.2
 0 3 3 979 31.5
 0 -3 -3 967.5 31.9
 0 3 -3 976.9 31.6
 0 4 -3 2.7 1.7
 0 -4 -3 3.4 1.6
 0 5 -3 534.25 18.4
 0 5 3 541.95 18.4
 0 -5 -3 541.85 19.1
 0 6 -3 14.4 3
 0 6 3 14.2 2.5
 0 -6 -3 12.4 3.2
 0 7 3 89.29 5.5
 0 7 -3 84.59 6
 0 -7 -3 90.19 6.7
 0 8 3 8.2 2.8
 0 8 -3 3.4 3.2
 0 9 -3 10.5 4.4
 0 0 -4 1201.28 39.4
 0 0 -4 1248.48 40
 0 1 -4 178.58 6.1
 0 1 -4 180.08 6.2
 0 -1 -4 173.88 6.3
 0 -1 -4 162.38 5.9
 0 1 4 182.18 5.9
 0 2 4 1468.15 49.1
 0 -2 -4 1483.85 49.6
 0 2 -4 1475.35 49.2
 0 -2 -4 1643.74 49.1
 0 -3 -4 143.99 6
 0 3 -4 140.79 5.7
 0 3 4 145.89 5.4
 0 -4 -4 493.65 17.7
 0 4 4 511.05 17.1
 0 4 -4 519.65 17.3
 0 5 -4 68.89 4.4
 0 -5 -4 64.19 5.6
 0 5 4 61.39 4.2
 0 -6 -4 11.5 3
 0 6 4 15.1 2.5
 0 -7 -4 -0.8 2.9
 0 7 -4 -0.8 3.2
 0 8 -4 143.69 7.7
 0 9 -4 13.2 6.8
 0 0 -5 1 0.9
 0 0 -5 -0.3 0.9
 0 1 -5 678.43 22.3
 0 1 -5 672.13 22.2
 0 1 5 713.93 22
 0 -1 -5 674.13 22.4
 0 -2 -5 528.75 16.7
 0 -2 -5 501.55 17
 0 2 -5 494.75 16.7
 0 2 5 492.15 16.4
 0 -3 -5 304.37 11.1
 0 3 5 295.07 10.3
 0 3 -5 311.27 10.8
 0 4 5 725.43 25.2
 0 -4 -5 763.92 25.7
 0 4 -5 772.52 25.2
 0 5 -5 758.62 25.4
 0 -5 -5 749.42 26.1
 0 -6 -5 27.9 5
 0 6 -5 27.2 4.6
 0 7 -5 36.9 5.3
 0 -7 -5 40.4 5.8
 0 8 -5 4.7 3.9
 0 0 -6 1311.07 41.8
 0 0 -6 1303.47 42.3
 0 -1 -6 94.09 4.3
 0 -1 -6 91.89 3.6
 0 1 -6 97.69 4.1
 0 1 -6 92.79 4.2
 0 2 -6 3.5 1.5
 0 2 -6 1.7 1.2
 0 -3 -6 1280.07 42.2
 0 3 -6 1294.97 41.8
 0 -4 -6 971 32.7
 0 4 -6 972.5 32.1
 0 5 -6 25.4 4.2
 0 -5 -6 24.7 5
 0 -6 -6 5.6 2.9
 0 6 -6 8.9 3.2
 0 7 -6 65.29 6.2
 0 -7 -6 65.09 6.8
 0 8 -6 110.59 7.8
 0 0 -7 0.5 1.4
 0 -1 -7 95.79 4.8
 0 1 -7 104.29 4.5
 0 1 -7 102.39 4.7
 0 2 -7 67.39 4
 0 -2 -7 58.59 4.5
 0 2 -7 65.19 4
 0 -3 -7 838.22 28.3
 0 3 -7 841.62 27.9
 0 3 -7 830.92 27.7
 0 4 -7 268.97 10.6
 0 -4 -7 278.57 11.3
 0 5 -7 35.4 4.6
 0 -5 -7 46.3 5.5
 0 -6 -7 118.19 7.9
 0 6 -7 112.29 7
 0 7 -7 32.5 5.7
 0 -7 -7 29.4 6.1
 0 -8 -7 12.5 5.6
 0 0 -8 111.59 5.2
 0 -1 -8 19.8 3.4
 0 1 -8 24.3 3.1
 0 2 -8 32.1 3.6
 0 -2 -8 23.2 4.3
 0 3 -8 95.99 5.8
 0 3 -8 96.69 5.6
 0 -3 -8 101.89 6.6
 0 4 -8 17 3.2
 0 4 -8 15.2 2.9
 0 5 -8 39.8 5
 0 -5 -8 49.7 6.4
 0 -6 -8 1.7 3.2
 0 6 -8 2.4 3.4
 0 7 -8 18.3 4.9
 0 0 -9 -0.8 1.7
 0 1 -9 69.09 4.5
 0 -1 -9 65.19 4.9
 0 -2 -9 55.59 5.4
 0 2 -9 56.69 4.5
 0 -3 -9 195.18 9.3
 0 3 -9 181.18 8.4
 0 -4 -9 11.2 3.7
 0 4 -9 9.2 2.9
 0 -5 -9 5.1 4.8
 0 0 -10 3.3 2.1
 0 1 -10 5.9 2
 0 -1 -10 4.7 2.5
 0 -2 -10 6.1 2.9
 0 2 -10 7.1 2.2
 -1 1 0 62.69 2.1
 1 -1 0 56.19 2.1
 1 -1 0 55.09 2.1
 1 1 0 65.99 2.2
 -1 1 0 56.59 2.1
 -1 -2 0 1732.93 57.49
 1 2 0 1786.32 57.89
 -1 2 0 1771.42 57.89
 -1 2 0 1762.22 57.09
 1 2 0 1721.63 56.89
 1 -2 0 1725.53 57.99
 -1 3 0 10.4 1.5
 1 3 0 10.1 1.5
 -1 -3 0 11.1 1.5
 1 -3 0 12.1 1.5
 -1 3 0 10.5 1.4
 1 4 0 261.57 9.3
 -1 -4 0 270.27 9.5
 1 -4 0 252.87 9.5
 -1 4 0 254.47 9.1
 -1 5 0 639.54 21.1
 1 5 0 633.54 21.2
 1 -5 0 624.54 21.4
 -1 6 0 513.35 17.4
 1 6 0 493.55 17.6
 -1 7 0 20.6 3.1
 1 7 0 17.8 3.1
 -1 8 0 82.69 6
 1 8 0 81.69 6.1
 -1 9 0 9.6 3.5
 1 9 0 14 3.9
 -1 10 0 137.99 8.8
 1 10 0 131.69 9.5
 -1 0 1 218.18 6.9
 1 0 -1 231.48 8.4
 1 0 1 206.78 6.8
 1 0 -1 205.38 6.9
 -1 0 -1 192.98 6.8
 1 1 -1 3962.9 150.68
 -1 -1 -1 4286.17 157.78
 -1 -1 -1 4839.22 146.49
 -1 1 1 4828.12 136.29
 -1 1 1 4380.46 143.89
 1 -1 1 4080.09 153.78
 -1 -1 1 4293.57 152.98
 -1 1 -1 4244.88 149.29
 1 -1 -1 3576.44 139.59
 -1 1 -1 4140.09 146.89
 1 1 1 3935.41 151.58
 1 1 1 4218.78 154.78
 1 -1 -1 4204.18 155.68
 -1 -2 -1 3353.96 146.59
 1 2 -1 3416.96 113.49
 -1 2 1 3404.06 113.99
 -1 2 1 3447.95 131.69
 -1 2 -1 3485.55 114.79
 1 -2 -1 3361.46 113.89
 1 2 1 3568.24 113.39
 1 -2 -1 3994.8 115.99
 -1 2 -1 3404.86 113.29
 -1 -3 -1 391.76 13.7
 1 3 -1 428.06 13.5
 1 3 -1 400.56 13.7
 -1 3 1 398.06 13.3
 1 3 1 405.36 13.5
 1 -3 -1 389.36 13.7
 -1 3 -1 407.86 13.4
 -1 3 -1 402.96 13.7
 1 4 -1 3.4 1.5
 1 4 -1 6.1 1.3
 -1 4 -1 6 1.3
 1 -4 -1 7.8 1.6
 -1 5 1 6.8 1.6
 1 5 -1 4 1.6
 -1 -5 -1 4.7 1.9
 1 -5 -1 7.1 2.1
 1 5 1 7.2 1.9
 -1 5 -1 3.9 1.5
 -1 6 1 351.56 12.9
 1 6 -1 361.36 13.2
 -1 -6 -1 369.46 13.6
 1 6 1 344.37 13.1
 -1 6 -1 357.66 12.9
 1 -6 -1 374.26 13.8
 1 7 -1 206.18 9.1
 -1 7 1 200.18 8.7
 -1 7 -1 209.08 9
 1 7 1 209.48 9
 -1 8 1 30.4 4.5
 1 8 -1 25.6 4
 -1 8 -1 24 4.9
 1 8 1 30.2 4.8
 1 9 -1 156.28 8.7
 -1 9 1 139.99 8.1
 1 9 1 145.59 8.3
 -1 9 -1 140.89 8.3
 -1 10 1 39.3 6.5
 1 10 1 39 6.4
 1 0 -2 4276.97 153.98
 1 0 -2 3817.02 137.99
 -1 0 -2 4091.99 130.39
 -1 0 -2 4182.18 138.49
 1 0 2 3936.41 146.49
 1 0 -2 4082.89 139.89
 -1 -1 -2 2666.53 105.19
 1 1 -2 2853.61 89.79
 -1 -1 -2 2814.32 89.89
 -1 1 2 2634.54 91.49
 -1 1 -2 2730.93 89.79
 1 -1 -2 2779.32 90.39
 1 1 2 2636.64 106.39
 1 -1 -2 3042.3 94.59
 -1 2 2 146.69 4.9
 1 2 -2 145.99 5.1
 -1 -2 -2 137.09 5.2
 1 -2 -2 152.38 4.8
 1 2 2 141.89 5.1
 1 -2 -2 134.19 5.2
 -1 2 -2 137.09 5.1
 1 3 -2 200.78 7
 -1 -3 -2 185.18 7.2
 -1 3 2 194.68 6.8
 -1 3 -2 179.68 6.9
 1 3 2 206.68 7
 -1 3 -2 200.78 7.1
 1 -3 -2 190.58 7.2
 -1 4 2 53.69 3
 1 4 -2 59.19 3.4
 1 4 -2 57.99 3.3
 -1 -4 -2 53.69 3.6
 -1 4 -2 51.19 3.1
 1 -4 -2 57.69 3.6
 1 4 2 59.29 3.2
 -1 4 -2 61.39 3.3
 -1 -5 -2 702.13 23.1
 -1 5 2 677.03 22.3
 1 5 -2 690.03 22.5
 1 5 -2 641.14 23.3
 1 -5 -2 681.33 23
 1 5 2 673.43 22.5
 -1 5 -2 671.93 22.4
 -1 5 -2 618.44 23.1
 1 6 -2 235.48 9.4
 -1 -6 -2 249.08 10.3
 -1 6 2 229.78 9.2
 -1 6 -2 252.17 9.6
 1 6 2 229.28 9.5
 1 -6 -2 244.68 10.3
 1 7 -2 55.49 4.7
 -1 7 2 49 4.5
 1 7 2 51.79 4.6
 -1 7 -2 42.9 5.1
 1 8 -2 19.4 3.8
 -1 8 -2 21.3 3.9
 1 8 2 30 4.5
 -1 9 2 19.6 3.7
 1 9 -2 19.7 4.3
 1 9 2 15.9 3.6
 -1 9 -2 15.8 3.8
 1 10 2 83.19 7.1
 1 0 -3 973.7 32
 1 0 -3 1015.5 37.4
 -1 0 -3 971.2 32.4
 1 0 3 1004.1 31.9
 1 0 -3 966.3 32.7
 1 1 -3 1732.03 54.19
 -1 -1 -3 1537.95 53.59
 -1 1 3 1690.63 56.89
 -1 -1 -3 1660.83 58.19
 -1 1 -3 1633.64 53.59
 1 1 3 1642.24 53.89
 1 -1 -3 1654.93 54.09
 1 -1 -3 1670.23 60.19
 1 2 -3 634.94 20.3
 -1 2 3 592.74 20
 -1 -2 -3 589.24 20.4
 1 -2 -3 599.94 20.4
 -1 2 -3 615.74 20.3
 1 2 3 615.54 20.2
 1 -2 -3 705.33 21.4
 -1 -3 -3 641.94 21.4
 -1 3 3 665.63 20.9
 1 3 -3 665.83 21.1
 1 3 3 643.94 21.1
 1 -3 -3 615.04 21.3
 -1 3 -3 614.34 21.1
 -1 -4 -3 42.2 3.5
 1 4 -3 44.6 2.8
 1 4 -3 41.1 2.9
 -1 4 3 41.6 2.7
 -1 4 -3 41.7 2.8
 1 -4 -3 41.2 3.4
 -1 4 -3 34.3 3.1
 1 4 3 46.9 2.8
 -1 5 3 360.86 12.6
 1 5 -3 362.86 12.9
 -1 -5 -3 357.06 13.4
 1 -5 -3 351.16 13.5
 1 5 3 337.07 12.7
 -1 5 -3 371.76 12.8
 -1 6 3 34.4 3.7
 -1 -6 -3 31.1 5
 1 6 -3 32.5 3.9
 1 -6 -3 29 4.8
 1 6 3 30.6 4
 -1 6 -3 37.6 4.4
 -1 -7 -3 16.4 3.4
 -1 7 3 11.9 2.7
 1 7 -3 13 3.3
 -1 7 -3 10.6 3.4
 1 -7 -3 15.4 4
 1 7 3 13 2.9
 1 8 -3 38.5 5.7
 -1 8 3 38.1 5
 -1 8 -3 37.1 5.7
 1 8 3 44.7 5.2
 1 9 -3 29.1 6.2
 -1 9 -3 41.5 6.3
 1 0 -4 368.76 11.7
 1 0 -4 353.46 11.9
 -1 0 -4 355.56 11.8
 1 0 -4 345.97 12
 1 0 4 371.16 11.9
 1 1 -4 464.05 14.5
 1 1 -4 452.55 14.7
 -1 -1 -4 442.46 14.6
 1 1 4 459.95 14.5
 1 -1 -4 408.36 14.2
 -1 1 -4 434.06 14.6
 1 -1 -4 441.26 14.7
 1 2 -4 766.02 24.9
 -1 2 4 728.33 24.5
 -1 -2 -4 754.52 25
 1 -2 -4 761.42 25.1
 1 2 4 744.43 24.8
 -1 2 -4 751.52 24.9
 1 -2 -4 850.31 24.4
 -1 3 4 107.79 4.1
 1 3 -4 111.89 4.7
 -1 -3 -4 105.39 4.9
 -1 3 -4 100.09 4.6
 1 -3 -4 104.59 4.8
 1 3 4 106.99 4.4
 -1 -4 -4 312.57 11.7
 -1 4 4 315.17 11
 1 4 -4 318.07 11.2
 1 -4 -4 307.77 11.8
 1 4 4 325.67 11.3
 -1 4 -4 331.77 11.4
 -1 4 -4 295.77 11.2
 -1 -5 -4 276.17 11.3
 1 5 -4 290.07 10.7
 -1 5 4 275.37 10.3
 -1 5 -4 295.37 10.7
 1 5 4 274.27 10.6
 1 -5 -4 264.07 11.3
 -1 -6 -4 51.19 5.5
 -1 6 4 56.69 4.3
 1 6 -4 47.7 4.4
 -1 6 -4 55.39 4.9
 1 6 4 61.29 4.3
 1 -6 -4 59.29 5.5
 1 7 -4 41.1 5.1
 -1 -7 -4 42.4 5.7
 1 -7 -4 38.5 5.6
 -1 7 -4 41.7 5.2
 1 8 -4 14.4 4.1
 -1 8 -4 17.5 4.1
 1 9 -4 19.7 7
 -1 0 -5 586.44 19.8
 1 0 -5 611.74 20
 -1 0 -5 606.34 19.8
 1 0 -5 626.64 19.6
 -1 -1 -5 437.46 14.5
 1 1 -5 437.36 14.6
 1 1 -5 443.66 14.4
 -1 1 -5 447.46 14.3
 1 1 5 453.55 14.3
 1 -1 -5 436.26 14.7
 1 -1 -5 432.16 14
 -1 1 -5 432.76 14.5
 1 -1 -5 397.16 14.1
 1 2 -5 396.46 13.5
 -1 -2 -5 395.46 13.7
 -1 2 5 400.06 12.9
 1 -2 -5 428.06 12.9
 -1 2 -5 394.36 13.6
 1 -2 -5 400.76 13.8
 1 2 5 385.76 13.2
 -1 3 5 115.09 4.2
 -1 -3 -5 120.69 5.4
 1 3 -5 119.99 5.1
 1 3 5 104.39 4.6
 1 -3 -5 109.09 5.4
 -1 3 -5 116.89 5.3
 1 4 -5 286.77 10.3
 -1 -4 -5 286.17 10.8
 1 4 5 241.38 9.8
 1 -4 -5 278.37 10.9
 -1 4 -5 271.87 10.1
 -1 -5 -5 102.09 6.8
 1 5 -5 109.39 6.2
 -1 5 -5 131.49 6.2
 1 -5 -5 114.09 7
 -1 -6 -5 188.58 9.1
 1 6 -5 179.68 8.4
 1 -6 -5 182.88 9.2
 -1 6 -5 187.18 8.4
 -1 -7 -5 66.09 6.5
 1 7 -5 68.19 5.9
 -1 7 -5 71.59 6.2
 1 -7 -5 71.79 6.6
 1 8 -5 3.5 3.4
 -1 8 -5 0.2 3.8
 1 0 -6 12.2 1.8
 -1 0 -6 9.8 2
 1 1 -6 200.58 7.3
 -1 -1 -6 209.78 7.5
 1 1 -6 196.08 7.6
 -1 1 -6 203.58 7.4
 1 -1 -6 196.98 7.6
 1 -1 -6 206.88 6.8
 -1 1 -6 205.08 7.3
 1 1 6 212.38 7.2
 1 2 -6 96.79 4.6
 1 2 -6 98.69 4.5
 -1 -2 -6 95.79 4.7
 1 2 6 93.79 4.6
 -1 2 -6 108.59 4.4
 1 -2 -6 101.09 4.9
 -1 2 -6 102.09 4.5
 1 3 -6 428.66 15.1
 -1 -3 -6 454.75 15.6
 1 -3 -6 436.26 15.7
 -1 3 -6 435.96 15.2
 1 4 -6 69.09 5
 1 -4 -6 76.69 5.8
 -1 -5 -6 69.29 5.9
 1 5 -6 62.09 5.1
 1 -5 -6 68.19 5.9
 -1 5 -6 71.59 5
 -1 -6 -6 157.38 8.5
 1 6 -6 153.98 7.8
 -1 6 -6 154.18 7.8
 1 -6 -6 164.48 8.8
 1 7 -6 24.9 5.2
 -1 -7 -6 17.7 3.8
 -1 7 -6 26.2 5.5
 1 -7 -6 14.5 3.5
 1 8 -6 38.1 5.9
 -1 8 -6 44.5 6.7
 -1 0 -7 56.29 3.1
 -1 0 -7 57.09 3.2
 1 0 -7 55.19 3.7
 1 1 -7 46.1 3
 -1 -1 -7 40.7 3.2
 1 1 -7 45.9 3.4
 -1 1 -7 39.7 3
 -1 1 -7 39 2.9
 1 -1 -7 35.2 3.4
 -1 -2 -7 388.16 13.7
 1 2 -7 386.26 13.7
 1 2 -7 402.56 13.4
 1 -2 -7 370.56 13.9
 -1 2 -7 380.16 13.4
 -1 2 -7 386.86 13.4
 1 3 -7 52.69 4.5
 -1 3 -7 49.6 4.2
 1 -3 -7 54.79 5
 -1 4 -7 29 4.2
 1 -4 -7 40.6 5.2
 1 5 -7 50.39 5.1
 -1 -5 -7 69.19 6
 -1 5 -7 59.39 5.1
 1 -5 -7 69.89 6.4
 1 6 -7 43.8 5.3
 -1 -6 -7 41.8 6
 1 -6 -7 37.4 6.4
 -1 6 -7 41.7 5.4
 -1 -7 -7 55.09 6.7
 1 7 -7 53.39 6
 -1 7 -7 49 6.2
 1 -7 -7 48.9 6.8
 -1 -8 -7 2.3 5.3
 -1 0 -8 15.3 2.7
 1 0 -8 16.8 3.1
 1 1 -8 25.9 3.4
 -1 -1 -8 21.6 3.2
 1 -1 -8 16.6 3.4
 -1 1 -8 21.5 2.9
 1 2 -8 96.89 5.3
 -1 -2 -8 93.79 5.6
 -1 2 -8 95.89 6.9
 -1 2 -8 90.69 4.8
 1 -2 -8 83.29 5.6
 1 3 -8 154.78 8
 1 3 -8 163.18 7.8
 -1 -3 -8 171.08 8.2
 -1 3 -8 171.38 7.5
 1 -3 -8 165.68 8.2
 -1 3 -8 162.18 7.3
 -1 -4 -8 49.5 5.8
 1 4 -8 37.3 4.9
 1 4 -8 38.6 5.1
 -1 4 -8 45.3 5.1
 -1 4 -8 31.5 4.7
 -1 -5 -8 5.3 3.1
 1 5 -8 1.6 3
 -1 5 -8 -2.4 3.1
 1 -5 -8 3.6 3.3
 1 6 -8 33.4 5.2
 -1 -6 -8 33.6 6.3
 -1 6 -8 29.4 5.4
 1 -6 -8 28.8 6.7
 1 7 -8 32.4 6.4
 -1 7 -8 18.4 5.3
 1 0 -9 0.3 1.9
 -1 0 -9 1 1.7
 1 1 -9 9.7 2.2
 -1 -1 -9 5.9 2.2
 1 -1 -9 7.2 2.3
 -1 -2 -9 13.9 2.8
 1 -2 -9 14.8 3
 -1 -3 -9 65.19 6.4
 1 3 -9 60.89 5.5
 -1 3 -9 57.59 5
 1 -3 -9 68.09 6.3
 1 4 -9 3.8 2.7
 -1 -4 -9 3.9 3.2
 -1 4 -9 -0.7 2.4
 1 -4 -9 6.4 3.3
 1 -5 -9 12.1 4.9
 -1 6 -9 11.6 5.2
 1 0 -10 5 2.2
 -1 0 -10 6.5 2.1
 -1 -1 -10 12 2.7
 1 1 -10 17.9 3.9
 -1 1 -10 16.6 3.3
 1 -1 -10 11.4 2.9
 -1 -2 -10 33.2 5.2
 1 2 -10 37.8 4.5
 -1 2 -10 35.5 3.9
 1 -2 -10 34.7 5.9
 -1 3 -10 2.4 2.6
 2 0 0 5458.05 181.78
 -2 0 0 5284.37 178.48
 2 0 0 4411.66 178.08
 -2 0 0 5682.63 181.28
 2 -1 0 1211.58 37.7
 2 -1 0 1137.49 37.8
 -2 1 0 1117.69 43.4
 -2 1 0 1084.19 37.5
 2 1 0 1168.78 37.5
 2 2 0 600.04 19
 2 -2 0 553.84 19
 -2 2 0 590.04 18.8
 2 2 0 590.14 19.1
 -2 2 0 582.94 19
 -2 3 0 1.3 0.8
 2 3 0 1.3 0.9
 2 3 0 2 1
 -2 3 0 -0.2 0.8
 -2 4 0 585.34 20.3
 2 -4 0 589.14 20.1
 -2 4 0 612.44 19.7
 2 4 0 604.54 19.9
 2 -5 0 1.4 1.6
 2 5 0 1 1.8
 2 6 0 18.6 2.9
 -2 6 0 26.8 3.6
 2 7 0 33.3 4.7
 -2 7 0 32.8 4.4
 2 8 0 61.69 5.8
 -2 8 0 67.39 5.4
 -2 9 0 35.4 5.7
 2 9 0 44.8 6
 -2 10 0 35.7 6.1
 2 10 0 23.2 6.5
 2 0 -1 97.59 3.4
 -2 0 -1 96.49 3.2
 -2 0 -1 89.89 3.3
 2 0 -1 103.19 3.2
 2 0 1 92.69 3.3
 -2 0 1 105.49 3.2
 -2 0 1 94.39 3.4
 -2 -1 -1 5203.38 196.08
 -2 1 1 4781.12 180.38
 -2 1 1 5381.16 196.38
 -2 -1 -1 5948.8 184.18
 2 -1 1 5883.21 196.38
 2 -1 1 5281.77 185.38
 2 1 -1 4672.03 190.78
 2 -1 -1 6001.2 173.48
 2 1 1 5750.62 200.18
 -2 1 -1 5148.29 192.48
 -2 -1 1 5595.74 172.78
 -2 1 -1 5111.79 187.18
 -2 -2 -1 2852.41 118.99
 -2 2 1 2854.01 93.39
 2 2 -1 2850.11 93.79
 2 -2 1 2852.71 116.29
 -2 2 1 2901.11 92.59
 -2 2 -1 2770.52 113.69
 2 -2 -1 2918.01 119.29
 2 2 1 2932.51 94.09
 2 -2 -1 2787.22 122.69
 -2 2 -1 2900.11 120.39
 -2 3 1 2445.26 79.09
 2 3 -1 2489.95 80.59
 2 3 -1 2416.86 103.29
 -2 -3 -1 2423.46 79.79
 2 -3 1 2465.95 78.89
 2 -3 -1 2356.86 107.19
 -2 3 -1 2388.56 79.99
 2 3 1 2458.05 79.49
 -2 3 -1 2415.86 101.69
 -2 4 1 453.45 15
 -2 -4 -1 463.95 15.5
 2 -4 1 437.86 15.3
 2 4 -1 479.25 15.4
 2 4 -1 444.16 15.6
 -2 4 -1 435.46 15.1
 2 -4 -1 440.36 15.5
 2 4 1 441.86 15.3
 -2 4 -1 456.05 15.5
 2 5 -1 193.88 7.7
 2 -5 1 198.88 7.7
 -2 5 1 203.28 7.4
 -2 -5 -1 192.48 8.1
 -2 5 -1 200.28 8.1
 2 -5 -1 190.38 8.1
 2 5 1 193.28 7.8
 -2 5 -1 198.38 7.5
 -2 6 1 224.18 8.8
 2 6 -1 226.08 9.3
 2 -6 -1 227.78 9.8
 2 6 1 214.58 9.2
 -2 6 -1 244.58 9.1
 2 7 -1 88.09 6.1
 -2 7 1 93.49 5.5
 2 7 1 89.09 5.9
 -2 7 -1 86.49 5.4
 -2 8 1 23.3 4.3
 2 8 -1 17.3 3.7
 2 8 1 25.4 4.8
 -2 8 -1 14.3 3.2
 2 9 -1 34.2 5.8
 -2 9 1 19 3.9
 2 9 1 29.1 5.5
 -2 9 -1 25.3 5.5
 -2 0 -2 1056.59 37
 -2 0 2 1131.19 40.1
 2 0 -2 1188.18 36.4
 2 0 2 1075.09 43.4
 2 0 -2 1176.68 55.89
 2 -1 2 9549.34 311.37
 -2 -1 -2 9749.62 306.27
 2 1 -2 8671.13 307.47
 -2 -1 -2 7531.45 306.57
 2 -1 -2 8340.07 317.17
 -2 1 -2 9293.17 305.47
 2 1 2 9573.24 318.87
 -2 -2 -2 1443.66 49.5
 -2 2 2 1538.85 47.4
 2 2 -2 1493.35 60.49
 2 -2 -2 1343.27 61.49
 2 2 2 1413.86 49.1
 -2 2 -2 1392.96 47
 2 -2 -2 1521.35 47.1
 -2 2 -2 1466.35 64.09
 -2 3 2 326.37 11.2
 -2 -3 -2 323.67 11.7
 2 3 -2 346.17 11.5
 2 -3 -2 338.47 11.7
 -2 3 -2 320.67 11.5
 -2 3 -2 351.66 11.6
 2 3 2 345.77 11.5
 -2 -4 -2 284.17 10.3
 -2 4 2 272.77 9.5
 2 4 -2 282.17 9.9
 2 4 -2 261.67 9.9
 -2 4 -2 269.47 9.8
 2 4 2 280.27 9.9
 2 -4 -2 268.07 10.1
 -2 4 -2 285.47 10
 2 5 -2 261.37 12.1
 -2 5 2 293.17 10.2
 -2 -5 -2 292.07 11.1
 2 5 -2 289.37 10.6
 2 5 2 283.67 10.6
 -2 5 -2 301.17 10.5
 -2 5 -2 273.97 11.5
 2 -5 -2 284.17 11.1
 2 6 -2 35.8 4.2
 -2 -6 -2 32.8 4.7
 -2 6 2 34.5 3.5
 -2 6 -2 40.4 4.1
 2 -6 -2 26.8 4.4
 -2 -7 -2 73.99 7.7
 -2 7 2 55.49 4.6
 2 7 -2 65.89 5
 2 7 2 63.19 5.4
 -2 7 -2 53.49 5.3
 2 8 -2 97.49 6.9
 -2 8 2 104.49 6.3
 -2 8 -2 88.19 6.7
 2 8 2 97.19 6.4
 2 9 -2 34.2 6.1
 -2 9 2 27.9 5.4
 -2 9 -2 27.6 5.9
 2 9 2 28.1 5.8
 2 0 -3 61.89 2.3
 2 0 -3 58.49 2.7
 2 0 -3 66.09 2.2
 -2 0 -3 57.49 2.2
 2 0 3 63.09 2.6
 2 1 -3 534.95 18.4
 2 1 -3 599.74 18.2
 -2 -1 -3 553.54 18.2
 2 -1 3 596.14 18.4
 2 1 3 559.14 18.3
 -2 1 -3 544.75 18.3
 2 -1 -3 556.44 18.5
 -2 2 3 1336.07 50.99
 -2 -2 -3 1296.97 56.19
 2 2 -3 1403.66 46.2
 2 2 3 1274.57 43.5
 2 -2 -3 1410.46 47.4
 -2 2 -3 1277.27 42.6
 2 -2 -3 1305.47 43.6
 2 3 -3 313.77 10.6
 -2 3 3 317.07 10.2
 -2 -3 -3 294.37 10.9
 2 3 3 314.97 10.6
 -2 3 -3 299.37 10.5
 2 -3 -3 298.57 10.7
 -2 3 -3 288.47 10.6
 2 4 -3 419.96 14
 -2 -4 -3 406.86 14.4
 -2 4 3 413.26 13.7
 -2 4 -3 406.06 14.1
 -2 4 -3 393.46 14
 2 4 3 409.96 14.1
 2 -4 -3 395.06 14.3
 -2 -5 -3 365.76 13.5
 2 5 -3 357.86 13
 -2 5 3 376.36 12.5
 2 5 3 349.37 13
 2 -5 -3 333.07 13.4
 -2 5 -3 358.56 12.8
 -2 -6 -3 488.05 17.7
 2 6 -3 477.75 17.1
 -2 6 3 465.35 16.6
 -2 6 -3 487.75 17
 2 6 3 470.55 17.1
 2 -6 -3 490.05 17.7
 -2 -7 -3 70.89 6
 2 7 -3 57.49 4.9
 -2 7 3 51.49 4.5
 -2 7 -3 52.89 4.8
 2 7 3 55.89 5
 2 8 -3 47.9 5.4
 -2 8 -3 52.39 6
 2 8 3 59.79 5.7
 2 9 -3 24.6 5.2
 -2 9 -3 34.9 6.3
 2 0 4 809.12 26.3
 -2 0 -4 776.12 26.4
 2 0 -4 794.02 26.5
 2 0 -4 848.32 26.1
 2 0 -4 843.72 26.1
 -2 -1 -4 814.92 28.4
 2 1 -4 884.61 27.3
 2 1 -4 832.12 27.5
 2 -1 -4 848.92 27.6
 -2 1 -4 832.82 27.4
 2 1 4 870.41 27.3
 2 2 -4 2365.36 73.89
 -2 -2 -4 2282.67 100.59
 -2 2 -4 2243.68 79.49
 2 -2 -4 2261.27 73.59
 2 2 4 2243.88 74.69
 2 3 -4 52.99 3.3
 -2 3 4 49.5 2.5
 2 -3 -4 61.79 3.6
 -2 3 -4 60.49 3.5
 2 3 4 60.49 3
 -2 4 4 366.66 12.4
 -2 -4 -4 364.96 13.3
 2 4 -4 372.96 12.9
 2 -4 -4 356.86 13.2
 -2 4 -4 343.27 12.7
 2 4 4 361.56 12.8
 -2 4 -4 376.06 12.8
 -2 -5 -4 421.06 15.9
 2 5 -4 426.16 15.4
 -2 5 4 423.26 14.9
 -2 5 -4 449.46 15.3
 2 5 4 430.46 15.5
 2 -5 -4 441.26 16
 -2 -6 -4 17.7 3.2
 2 6 -4 16 2.8
 2 -6 -4 23.6 4.8
 -2 6 -4 15.5 2.9
 2 7 -4 64.49 5.2
 -2 -7 -4 63.29 6.1
 2 7 4 61.09 4.9
 2 -7 -4 64.79 6.1
 -2 7 -4 59.79 5.7
 2 8 -4 119.49 7.8
 -2 8 -4 128.29 8.1
 2 9 -4 59.29 10
 2 0 -5 52.29 3
 2 0 5 54.19 2.7
 2 0 -5 48.5 2.2
 -2 0 -5 49.99 2.4
 2 1 -5 247.98 8.1
 -2 -1 -5 240.08 8.1
 2 1 -5 238.68 8.4
 -2 1 -5 223.58 8.2
 -2 1 -5 230.58 7.8
 2 1 5 231.28 8.1
 2 -1 -5 220.78 8.4
 2 2 -5 15.5 2.3
 -2 -2 -5 11.2 2.3
 2 2 -5 17.6 2.3
 -2 2 -5 13.7 2.6
 2 -2 -5 18.4 2.6
 2 2 5 19.6 2
 2 3 -5 217.48 7.9
 -2 -3 -5 205.18 8.2
 -2 3 -5 212.68 8
 2 -3 -5 206.08 8.3
 2 3 5 201.88 7.7
 -2 -4 -5 476.65 17
 2 4 -5 462.95 16.5
 2 -4 -5 474.75 17
 2 4 5 461.85 16.4
 -2 4 -5 502.45 16.5
 -2 4 -5 475.85 16.9
 -2 -5 -5 378.96 14.7
 2 5 -5 380.86 14.1
 -2 5 -5 399.16 14.1
 2 -5 -5 394.76 14.8
 2 5 5 378.56 14.5
 2 6 -5 9.6 3
 -2 -6 -5 7 2.8
 -2 6 -5 9.4 3
 2 -6 -5 10.2 3.1
 -2 -7 -5 44.1 6
 2 7 -5 40.8 5.4
 2 -7 -5 43.7 6
 -2 7 -5 41.5 4.9
 2 8 -5 34.9 5.9
 -2 8 -5 37.9 6.1
 2 0 -6 482.75 14.8
 2 0 -6 451.15 15.5
 -2 0 -6 439.36 15.1
 -2 0 -6 443.06 15
 -2 -1 -6 13.9 2.1
 2 1 6 12.9 2
 -2 1 -6 12.6 1.8
 -2 1 -6 12.1 2.3
 -2 -2 -6 110.49 5.1
 2 2 -6 112.49 4.8
 2 2 -6 111.69 5.1
 -2 2 -6 114.59 5.1
 2 -2 -6 107.89 5.3
 2 2 6 109.49 4.6
 2 3 -6 409.66 14.5
 -2 -3 -6 421.36 14.9
 -2 3 -6 429.56 14.6
 2 -3 -6 410.56 15.1
 2 4 -6 271.37 11
 -2 -4 -6 311.57 11.7
 2 -4 -6 290.77 11.8
 -2 4 -6 299.97 11.1
 -2 -5 -6 10.6 2.7
 2 5 -6 9.2 2.7
 2 -5 -6 15.1 3.1
 -2 -6 -6 11.2 3
 2 6 -6 21.1 4.6
 -2 6 -6 14.2 3.5
 2 -6 -6 12.8 3.3
 -2 -7 -6 30 6.1
 2 7 -6 34.4 5.4
 -2 7 -6 41.9 6
 2 -7 -6 34 6.2
 2 8 -6 55.49 6.3
 -2 -8 -6 44.1 7.2
 -2 8 -6 49.8 7.1
 -2 0 -7 156.08 6
 -2 0 -7 154.78 5.9
 2 0 -7 152.68 6.6
 -2 -1 -7 69.59 3.8
 2 1 -7 72.69 3.8
 2 1 -7 66.79 4.2
 -2 1 -7 70.49 3.9
 2 -1 -7 58.39 4.3
 -2 1 -7 68.89 3.4
 -2 -2 -7 89.89 4.9
 2 2 -7 90.79 5
 2 2 -7 90.49 4.4
 -2 2 -7 85.69 4.7
 2 -2 -7 71.09 5.2
 -2 2 -7 84.79 4.2
 2 3 -7 417.46 15
 -2 -3 -7 429.96 15.1
 2 3 -7 394.56 14.5
 2 -3 -7 398.16 15.1
 -2 3 -7 424.36 14.7
 -2 -4 -7 85.89 6
 -2 4 -7 78.99 5.3
 2 -4 -7 86.39 6.2
 2 5 -7 6.4 2.9
 -2 -5 -7 12.5 3
 2 -5 -7 10.5 3.2
 -2 5 -7 11.9 3.2
 2 6 -7 90.59 6.2
 -2 -6 -7 83.19 7
 -2 6 -7 82.49 6.4
 2 -6 -7 80.09 7.5
 -2 -7 -7 10.6 3.9
 2 7 -7 13.8 3.6
 -2 7 -7 12.1 4.4
 2 -7 -7 11.3 3.9
 2 0 -8 98.09 5.3
 -2 0 -8 96.09 4.5
 -2 -1 -8 39.1 3.5
 2 1 -8 42.3 4
 -2 1 -8 34 3
 2 -1 -8 29.2 4
 2 2 -8 196.48 8.3
 -2 -2 -8 192.08 8.2
 2 -2 -8 182.28 8.4
 -2 2 -8 191.58 7.9
 -2 2 -8 191.88 7.5
 -2 -3 -8 48.8 5.5
 2 3 -8 45.4 5.1
 -2 3 -8 47.8 4.7
 -2 3 -8 39.6 4
 2 -3 -8 48.4 5.6
 -2 -4 -8 75.29 6.2
 2 4 -8 67.89 6
 2 4 -8 61.29 5.3
 2 -4 -8 82.19 6.5
 -2 4 -8 69.99 5.7
 -2 -5 -8 29.2 5.5
 2 5 -8 22.8 4.8
 2 5 -8 18.6 3.5
 -2 5 -8 20.2 3.8
 2 -5 -8 20.6 4
 -2 -6 -8 4.1 3.3
 2 6 -8 9.7 3.4
 2 -6 -8 4.1 3.6
 -2 6 -8 7.2 3.6
 2 7 -8 16.3 4
 -2 7 -8 14.7 6.5
 -2 0 -9 2.2 1.7
 2 0 -9 0.3 2
 2 1 -9 95.79 5.7
 -2 -1 -9 95.69 5.4
 2 -1 -9 91.19 5.8
 -2 1 -9 90.39 4.6
 2 2 -9 62.89 5.3
 -2 -2 -9 61.09 5.2
 2 -2 -9 52.29 5.7
 -2 2 -9 54.09 3.9
 2 3 -9 87.89 6.2
 -2 -3 -9 84.29 6.7
 2 -3 -9 89.69 6.8
 -2 3 -9 77.89 5.1
 -2 -4 -9 27.8 5.5
 2 4 -9 26.7 5.4
 2 -4 -9 30.8 6
 -2 4 -9 19 2.9
 2 -5 -9 9 4.5
 -2 5 -9 15.2 5.3
 -2 6 -9 8.1 4.2
 2 0 -10 13.7 2.6
 -2 0 -10 11.9 2.3
 2 1 -10 35.3 4.5
 -2 -1 -10 31.1 4.4
 2 -1 -10 26.6 4.8
 -2 1 -10 31.3 3.3
 2 2 -10 54.29 5.2
 -2 -2 -10 46.8 5.7
 -2 2 -10 47.5 3.7
 2 -2 -10 46.1 7
 -2 3 -10 1.1 2
 3 -1 0 1166.78 38.6
 3 1 0 1171.88 52.29
 -3 1 0 1151.48 38.6
 3 -1 0 1169.28 38.4
 -3 2 0 103.39 3.6
 3 2 0 101.09 3.8
 3 -2 0 92.19 3.7
 -3 3 0 72.19 2.9
 3 3 0 63.89 3.1
 -3 3 0 64.19 3.1
 3 -3 0 62.09 3.1
 3 -4 0 1716.23 56.19
 -3 4 0 1747.13 56.29
 3 4 0 1763.32 56.39
 -3 4 0 1748.93 56.39
 -3 5 0 752.82 24.7
 3 -5 0 740.73 25.2
 3 5 0 752.12 25.1
 3 7 0 253.07 10.7
 -3 7 0 274.37 10.5
 3 8 0 8 3.1
 -3 8 0 14.4 3.3
 3 9 0 37.2 5.9
 -3 9 0 38.5 5.7
 -3 10 0 16.9 4.2
 -3 0 1 890.21 36.1
 3 0 1 847.12 28.6
 3 0 -1 855.61 31.9
 3 0 1 877.81 28.3
 -3 0 1 874.71 28.8
 3 0 -1 856.01 28.4
 -3 0 -1 859.21 28.4
 3 -1 1 4827.92 165.38
 3 1 -1 4692.43 176.88
 -3 1 1 4985 151.88
 3 -1 1 5096.39 151.28
 -3 1 1 4067.49 160.98
 -3 1 -1 4559.64 166.08
 3 -1 -1 4243.78 158.28
 3 1 1 5038.1 151.98
 3 1 1 4319.67 177.18
 3 -1 -1 5065.79 151.88
 3 2 -1 4197.68 136.99
 -3 2 1 4297.77 136.79
 -3 2 1 4095.39 135.19
 3 -2 1 4154.98 162.18
 -3 -2 -1 4393.46 137.79
 -3 2 -1 4039.6 136.39
 3 2 1 4254.67 137.49
 3 -2 -1 4196.88 137.19
 -3 2 -1 4286.57 165.68
 3 -3 1 1234.48 39.8
 -3 -3 -1 1251.67 40
 3 3 -1 1258.27 45.8
 -3 3 1 1224.18 40.2
 3 -3 -1 1207.98 39.9
 -3 3 -1 1259.97 39.9
 -3 3 -1 1229.98 39.8
 3 3 1 1214.38 39.9
 3 4 -1 162.18 6.1
 -3 4 1 149.39 5.6
 3 -4 1 147.89 5.9
 3 4 1 135.49 5.9
 -3 4 -1 153.08 6
 3 -4 -1 140.29 6.1
 -3 4 -1 136.69 5.8
 -3 5 1 12.4 2.3
 3 5 -1 5.9 1.9
 -3 5 -1 9.3 1.9
 3 -5 -1 7 1.9
 3 5 1 9.4 2.1
 -3 6 1 718.73 24.4
 3 6 -1 728.43 24.9
 -3 6 -1 742.03 24.6
 3 6 1 716.83 24.9
 3 -6 -1 751.02 25.5
 -3 7 1 47.6 4.4
 3 7 -1 43.5 5.3
 -3 7 -1 51.39 4.9
 3 7 1 48.1 5.1
 3 8 -1 6.4 3.5
 3 8 1 10.2 3.1
 -3 8 -1 5.1 3.4
 -3 9 1 15.1 3.6
 3 9 -1 15.6 4.1
 -3 9 -1 12.3 3.9
 3 9 1 15.3 3.9
 -3 10 1 54.79 6.8
 3 10 1 60.09 7.3
 3 0 2 2601.14 87.79
 -3 0 -2 2686.53 90.79
 -3 0 -2 2529.35 88.29
 -3 0 2 2956.3 86.19
 3 0 -2 2756.42 86.29
 3 0 -2 2571.24 115.89
 -3 1 2 5514.55 187.28
 3 1 -2 5949.9 221.08
 -3 1 2 5076.99 184.68
 -3 -1 -2 5986.4 211.98
 3 -1 2 5711.43 214.08
 3 1 -2 5675.43 200.98
 -3 1 -2 5754.22 193.18
 3 1 2 5779.62 217.48
 3 -1 -2 5825.52 183.88
 -3 -2 -2 531.25 17.5
 3 2 -2 548.35 17.4
 -3 2 2 571.24 17.1
 -3 2 2 538.05 17.2
 3 -2 -2 505.15 17.5
 -3 2 -2 515.15 17.4
 3 2 2 509.65 17.5
 -3 2 -2 550.14 17.3
 3 -2 -2 507.45 17
 3 3 -2 3189.08 104.69
 -3 3 2 3193.88 120.09
 -3 -3 -2 3196.58 143.99
 3 -3 -2 3118.29 129.19
 -3 3 -2 3076.29 103.99
 -3 3 -2 3202.48 124.19
 3 3 2 3205.68 127.29
 3 4 -2 92.09 4.4
 -3 -4 -2 97.39 4.7
 -3 4 2 88.29 3.9
 3 -4 -2 82.09 4.5
 -3 4 -2 90.19 4.3
 -3 4 -2 107.79 4.5
 3 4 2 86.19 4.3
 3 5 -2 579.44 19.9
 -3 5 2 597.54 19.4
 -3 -5 -2 579.04 20.2
 3 5 2 560.14 19.9
 3 -5 -2 574.24 20.2
 -3 5 -2 595.84 19.6
 -3 6 2 43.5 3.7
 3 6 -2 33 4.4
 -3 -6 -2 34.9 4.8
 -3 6 -2 41.4 3.7
 3 -6 -2 28.7 4.8
 3 6 2 26.9 4.1
 3 7 -2 100.89 6
 -3 7 2 95.69 5.5
 -3 7 -2 97.29 5.7
 3 7 2 98.59 6.1
 3 8 -2 48.6 6
 -3 8 2 52.09 4.7
 -3 8 -2 42.3 5.8
 3 8 2 54.19 5.4
 -3 9 2 39.5 5.5
 3 9 -2 39.7 6.2
 3 9 2 36.2 5.6
 -3 9 -2 38.4 6
 3 0 3 1020.2 41.4
 3 0 -3 1159.28 35.1
 -3 0 3 1093.09 40.7
 3 0 -3 1035 35.6
 3 1 -3 66.69 2.7
 -3 -1 -3 71.89 2.7
 3 1 -3 63.29 2.9
 3 -1 3 67.59 2.9
 3 1 3 63.19 2.8
 3 -1 -3 57.99 3
 -3 -2 -3 2923.21 125.79
 3 2 -3 2965.7 94.89
 -3 2 3 3017 95.09
 -3 2 3 2882.11 96.59
 3 2 3 2798.52 95.39
 -3 2 -3 2956.1 93.79
 -3 2 -3 2788.12 94.79
 3 -2 -3 2820.12 95.49
 -3 -3 -3 151.68 6.4
 3 3 -3 164.18 6.1
 -3 3 3 155.78 5.6
 3 3 3 166.68 6.2
 -3 3 -3 145.39 6.1
 -3 3 -3 160.68 6
 3 -3 -3 167.88 6.3
 -3 4 3 66.09 3.3
 -3 -4 -3 70.69 4.4
 3 4 -3 76.29 4
 -3 4 -3 69.39 3.8
 3 -4 -3 69.09 4.3
 3 4 3 69.69 4
 -3 4 -3 75.19 4.1
 -3 -5 -3 43.7 4.6
 3 5 -3 39.7 4.1
 3 5 3 43.2 3.8
 3 -5 -3 39 4.6
 -3 6 3 301.97 11.3
 -3 -6 -3 322.37 12.6
 3 6 -3 311.87 12.1
 -3 6 -3 322.07 11.9
 3 6 3 311.57 12.2
 3 -6 -3 307.17 12.5
 3 7 -3 82.89 5.7
 -3 -7 -3 92.49 6.3
 -3 7 3 78.49 4.8
 -3 7 -3 81.79 6.1
 3 7 3 78.99 5.7
 3 8 -3 25.7 5.6
 3 8 3 34.5 4.9
 -3 8 -3 25.3 4.8
 3 9 -3 28.3 6.1
 3 9 3 23.9 5.2
 -3 9 -3 20 4.5
 3 0 -4 653.83 22.4
 3 0 -4 721.33 21.9
 -3 0 -4 647.74 22
 3 0 4 675.33 22.2
 3 0 -4 718.73 21.9
 -3 -1 -4 1890.01 63.19
 3 1 -4 1994.7 62.79
 3 -1 4 2031.4 71.89
 3 1 -4 1901.91 64.39
 3 1 4 1901.81 62.19
 3 -1 -4 1920.81 63.09
 -3 1 -4 1884.71 62.89
 3 2 -4 314.77 10.4
 -3 -2 -4 299.87 10.5
 3 2 4 299.27 10.5
 -3 2 -4 296.47 10.5
 3 -2 -4 301.97 10.7
 -3 -3 -4 125.19 5.9
 3 3 -4 143.19 5.6
 -3 3 4 131.29 4.9
 3 3 4 140.99 5.6
 3 -3 -4 145.49 5.9
 -3 3 -4 138.49 5.3
 3 -3 -4 142.19 4.7
 -3 -4 -4 514.55 18.3
 3 4 -4 535.85 18
 -3 4 4 534.25 17.4
 3 4 4 529.45 18.1
 -3 4 -4 525.25 17.9
 3 -4 -4 514.95 18.3
 -3 4 -4 527.75 17.9
 3 5 -4 501.55 17.9
 -3 -5 -4 524.35 18.6
 -3 5 4 530.15 17.5
 -3 5 -4 510.15 17.8
 3 -5 -4 520.45 18.6
 3 5 4 510.15 18.2
 -3 -6 -4 6.2 2.8
 3 6 -4 6.6 2.8
 -3 6 -4 6.6 2.6
 3 6 4 11.2 2.6
 3 7 -4 47.7 5.4
 -3 -7 -4 50.89 5.9
 3 7 4 40.1 4.9
 3 -7 -4 41.9 7.8
 -3 7 -4 44.9 5.4
 3 8 -4 40.7 6
 -3 8 -4 42.8 6.1
 -3 0 -5 818.22 27.5
 3 0 5 854.71 27.8
 3 0 -5 893.51 27.4
 3 0 -5 832.82 28.1
 3 0 -5 889.81 27.7
 -3 -1 -5 51.89 2.6
 3 1 -5 49.2 3.1
 3 1 -5 52.99 2.6
 -3 1 -5 48.9 3
 3 -1 -5 49.1 3.3
 3 1 5 52.69 2.8
 3 2 -5 881.61 27.6
 -3 -2 -5 841.32 27.8
 3 2 -5 856.41 27.9
 -3 2 -5 828.92 27.8
 3 2 5 849.52 27.7
 3 -2 -5 827.22 27.9
 3 3 -5 61.89 3.6
 -3 -3 -5 57.59 3.9
 3 3 5 53.99 3.4
 -3 3 -5 63.49 3.9
 3 -3 -5 54.49 4.2
 3 4 -5 163.88 7.5
 -3 -4 -5 195.98 8
 -3 4 -5 170.68 7.3
 3 4 5 169.28 7.4
 -3 4 -5 196.78 7.4
 3 -4 -5 180.18 8.1
 -3 -5 -5 64.49 5.6
 3 5 5 77.69 4.9
 -3 5 -5 87.39 5.3
 3 -5 -5 84.39 6
 -3 -6 -5 122.69 7.3
 3 6 -5 115.09 6.6
 -3 6 -5 114.69 6.7
 3 -6 -5 123.49 7.5
 3 7 -5 6.4 3.3
 -3 -7 -5 5.4 3.2
 -3 7 -5 4.3 3.6
 3 -7 -5 5.8 3.1
 3 8 -5 16.4 4.1
 -3 -8 -5 9.9 5.4
 -3 8 -5 13.4 3.8
 3 0 6 15.7 2.3
 -3 0 -6 17 1.7
 3 0 -6 14.7 2.7
 3 0 -6 11.4 1.5
 3 1 -6 365.26 13.1
 3 1 -6 386.86 12.5
 -3 -1 -6 364.36 12.6
 3 1 6 388.06 12.7
 3 -1 -6 362.26 13.1
 -3 1 -6 363.26 12.8
 -3 1 -6 381.66 12.3
 3 2 -6 102.39 5
 3 2 -6 110.89 4.6
 -3 -2 -6 98.09 4.8
 3 2 6 108.29 4.6
 -3 2 -6 100.59 4.8
 3 -2 -6 92.59 5.2
 3 3 -6 295.07 10.8
 3 3 -6 265.07 10.4
 -3 -3 -6 293.87 10.8
 3 3 6 270.57 11
 3 -3 -6 272.37 11
 -3 3 -6 290.57 10.5
 -3 -4 -6 75.09 5.3
 -3 4 -6 70.99 5
 3 5 -6 15.4 3.1
 -3 -5 -6 20.7 3.1
 -3 5 -6 21 3.2
 3 -5 -6 21.9 3.4
 3 6 -6 5.9 3
 -3 -6 -6 7.2 3
 3 -6 -6 4.1 3.2
 -3 6 -6 6.2 3.3
 -3 -7 -6 16.8 3.9
 3 7 -6 20.7 3.9
 -3 7 -6 21.6 4.2
 3 -7 -6 20.6 3.9
 -3 -8 -6 13.8 4.2
 3 8 -6 19.8 4.3
 -3 8 -6 12.8 5.9
 -3 0 -7 175.18 6.8
 -3 0 -7 179.38 6.4
 3 0 -7 170.88 7.4
 -3 -1 -7 76.89 3.9
 3 1 -7 75.79 4.6
 3 -1 -7 58.39 4.6
 -3 1 -7 73.29 3.3
 -3 1 -7 70.69 4.1
 -3 -2 -7 521.95 18
 3 2 -7 525.75 17.6
 3 2 -7 532.95 18.3
 -3 2 -7 536.35 17.4
 -3 2 -7 518.45 17.9
 3 -2 -7 502.35 18.3
 -3 -3 -7 32.7 4.3
 3 3 -7 29.7 4.3
 3 -3 -7 21.3 4.5
 -3 3 -7 31.2 3.9
 -3 -4 -7 76.49 5.8
 3 4 -7 69.49 5.6
 -3 4 -7 72.79 5.2
 3 -4 -7 79.09 6.1
 3 5 -7 -2.5 2.6
 -3 -5 -7 -0.9 2.5
 3 -5 -7 -2.9 2.9
 -3 5 -7 -0.1 2.8
 3 6 -7 90.89 6.1
 -3 -6 -7 83.39 6.9
 -3 6 -7 92.39 6.5
 3 -6 -7 82.69 7.6
 -3 -7 -7 17.5 4
 3 7 -7 29.1 5.3
 -3 7 -7 19.3 4.3
 3 -7 -7 18.6 4.3
 -3 0 -8 16.1 2.5
 3 0 -8 15.1 2.5
 -3 -1 -8 72.49 4.2
 3 1 -8 76.39 5
 -3 1 -8 64.29 3.4
 3 -1 -8 61.49 4.9
 3 2 -8 21 4.2
 -3 -2 -8 19.5 4
 -3 2 -8 17 2.6
 -3 -3 -8 228.58 10
 3 3 -8 236.88 10.1
 -3 3 -8 227.18 8.9
 3 -3 -8 242.58 10.4
 -3 3 -8 234.38 9.4
 3 4 -8 35.3 5.6
 3 4 -8 40 5.7
 -3 -4 -8 45.7 5.4
 -3 4 -8 50.29 5.3
 3 5 -8 32.7 4.8
 3 5 -8 23.9 4
 -3 -5 -8 32.4 5.4
 -3 5 -8 27.3 5.6
 3 -5 -8 18.4 3.9
 -3 -6 -8 15 3.6
 -3 6 -8 19 4
 3 -6 -8 14.8 4.1
 3 7 -8 50.59 6.3
 3 0 -9 119.69 6.6
 -3 0 -9 120.49 5.5
 3 1 -9 50.09 5
 -3 -1 -9 49.7 4.3
 3 -1 -9 42.3 4.8
 -3 1 -9 39.1 3.1
 -3 -2 -9 57.19 5.1
 3 2 -9 57.19 5.4
 3 -2 -9 49.2 5.5
 -3 2 -9 48.8 3.5
 -3 -3 -9 12.6 3
 3 3 -9 13.8 3
 -3 3 -9 15 3.4
 3 4 -9 0.8 2.8
 -3 -4 -9 4.3 2.9
 3 -4 -9 6.3 3.4
 -3 4 -9 0.4 2.1
 -3 5 -9 58.09 6.2
 3 -5 -9 49.9 10.5
 -3 6 -9 53.39 7.4
 3 0 -10 3.8 2.5
 -3 0 -10 -0.9 1.9
 -3 -1 -10 17.9 4.1
 3 1 -10 25.2 4.7
 -3 1 -10 14.2 2.9
 3 -1 -10 15.1 3
 3 2 -10 8.6 3
 -3 -2 -10 5.8 2.8
 -3 2 -10 6.4 1.6
 3 -2 -10 4.3 3.7
 -3 3 -10 10.2 1.9
 4 0 0 4514.95 171.08
 4 0 0 4416.46 145.49
 -4 0 0 4597.14 145.49
 4 -1 0 11.2 0.9
 4 -1 0 9.3 0.8
 4 1 0 12.9 1
 4 -2 0 1208.88 40.5
 -4 2 0 1189.88 40.5
 -4 2 0 1239.08 40.6
 4 2 0 1265.17 40.8
 -4 3 0 135.09 5.3
 -4 3 0 126.89 5.1
 4 3 0 148.89 5.5
 4 -3 0 132.99 5.3
 4 -4 0 263.17 9.7
 4 4 0 269.87 9.8
 -4 4 0 256.37 9.2
 -4 4 0 265.67 9.7
 4 5 0 9 2.1
 -4 5 0 7 1.5
 4 -5 0 4.2 1.8
 4 7 0 131.79 7.2
 -4 7 0 149.29 6.9
 4 8 0 6.3 3.4
 -4 8 0 3.1 3.1
 4 9 0 42.8 6.1
 -4 9 0 30.8 5.7
 -4 10 0 0.5 3.7
 4 0 -1 32.7 1.5
 4 0 -1 36.1 1.7
 -4 0 -1 35.3 1.5
 -4 0 1 33.8 1.7
 4 0 1 35.6 1.4
 4 0 1 36.7 1.6
 4 -1 1 580.34 18.4
 -4 1 1 554.44 18.5
 4 1 -1 591.54 18.7
 4 -1 1 586.84 18.6
 4 1 -1 595.74 18.8
 -4 1 1 558.34 18.7
 -4 1 -1 562.54 18.9
 4 -1 -1 589.44 23.7
 4 -1 -1 556.04 18.7
 4 1 1 566.84 18.7
 4 2 -1 2365.36 76.59
 -4 2 1 2260.97 89.99
 -4 2 1 2401.16 77.19
 4 -2 1 2317.27 97.09
 -4 2 -1 2221.08 98.79
 4 2 1 2340.87 105.89
 4 -2 -1 2341.87 77.19
 -4 2 -1 2388.76 76.39
 -4 3 1 354.76 11.8
 4 3 -1 369.46 12.2
 4 -3 1 341.77 12
 -4 3 -1 347.87 12
 4 -3 -1 345.97 12.2
 -4 3 -1 358.56 12.1
 4 3 1 358.26 12.3
 4 -4 1 1291.47 40.6
 4 4 -1 1265.17 40.6
 -4 4 1 1280.87 40.2
 4 4 1 1239.78 40.7
 4 -4 -1 1202.48 40.7
 -4 4 -1 1240.58 40.4
 -4 4 -1 1226.58 40.6
 4 5 -1 268.77 10.2
 -4 5 1 270.57 9.7
 4 -5 1 288.27 10.3
 -4 5 -1 272.77 10.7
 4 -5 -1 275.17 10.5
 4 5 1 265.67 10.3
 -4 5 -1 270.97 9.9
 4 6 -1 13.3 2.7
 4 6 1 10.9 2.6
 -4 6 -1 18.1 3.6
 4 7 -1 119.09 7.3
 -4 7 1 133.09 6.5
 -4 7 -1 130.49 6.7
 4 7 1 115.09 7
 -4 8 1 47.2 4.7
 4 8 -1 36.5 5.7
 -4 8 -1 35.4 5.2
 4 8 1 46.5 5.5
 4 9 -1 0.9 3.8
 -4 9 -1 -4.7 3.6
 4 9 1 0.7 3.3
 -4 10 1 9.5 3.8
 4 0 2 55.79 2.5
 -4 0 2 67.49 2.2
 4 0 -2 55.59 2.2
 -4 0 -2 63.79 2.1
 4 0 -2 51.49 2.6
 -4 1 2 928.61 31.9
 -4 -1 -2 1021.1 36.7
 4 -1 2 985.8 31
 4 1 -2 955.5 31.1
 4 1 -2 1008.5 30.9
 4 -1 -2 916.61 31.1
 4 -1 -2 984.7 31.1
 4 1 2 903.81 31
 -4 1 -2 955.6 35.3
 -4 -2 -2 65.49 3
 4 2 -2 65.29 2.9
 -4 2 2 64.49 2.4
 -4 2 2 65.89 2.4
 -4 2 -2 63.49 2.7
 4 2 2 60.69 3
 4 -2 -2 62.69 3
 -4 2 -2 62.69 3
 -4 3 -2 17 2.3
 -4 4 2 183.78 6.6
 4 4 -2 189.08 7.2
 -4 -4 -2 199.08 7.5
 -4 4 -2 176.08 7.1
 4 -4 -2 181.08 7.4
 -4 4 -2 187.98 7.2
 4 4 2 180.18 7.3
 -4 5 2 226.88 8
 4 5 -2 207.68 8.7
 4 -5 -2 218.88 9.1
 -4 5 -2 221.28 8.4
 4 5 2 214.78 8.8
 -4 6 2 13.5 2.3
 4 6 -2 9.3 2.6
 4 -6 -2 12 3.1
 -4 6 -2 11.8 2.7
 4 7 -2 101.89 6.6
 -4 7 2 88.69 5.2
 -4 7 -2 99.69 6.2
 4 7 2 91.99 6.3
 -4 8 2 3.7 2.7
 4 8 -2 0.7 3.2
 -4 8 -2 0.5 3.5
 4 8 2 6.5 3.2
 -4 9 2 53.49 8.1
 4 9 -2 51.49 6.6
 -4 9 -2 45.3 6.3
 4 9 2 46.2 6
 4 0 3 95.39 3.9
 -4 0 3 113.39 3.5
 -4 0 -3 105.09 3.4
 4 0 -3 93.69 4.1
 4 0 -3 99.39 3.6
 4 -1 3 403.86 13.5
 4 1 -3 429.56 13.3
 4 1 -3 396.86 13.6
 -4 -1 -3 435.06 13.3
 4 1 3 380.76 13.5
 4 -1 -3 379.76 13.6
 -4 2 3 455.35 14.3
 -4 2 3 423.26 14.3
 -4 -2 -3 444.36 15.1
 4 2 -3 508.75 15
 4 -2 -3 448.16 15.2
 -4 2 -3 439.36 15
 4 2 3 421.36 15.1
 -4 2 -3 443.96 14.7
 -4 -3 -3 827.72 27.1
 -4 3 3 837.92 26.3
 4 3 -3 845.62 26.9
 4 -3 -3 810.42 27
 -4 3 -3 827.32 26.7
 4 3 3 795.32 27
 -4 3 -3 792.12 26.9
 -4 -4 -3 815.42 26.7
 4 4 -3 795.22 26.4
 -4 4 3 814.02 25.9
 -4 4 -3 799.42 26.4
 -4 4 -3 786.92 26.4
 4 4 3 799.22 26.7
 4 -4 -3 774.02 26.7
 -4 -5 -3 46.5 4.6
 4 5 -3 48 4.4
 4 5 3 51.19 4.1
 4 -5 -3 52.29 4.8
 -4 6 3 88.19 4.7
 4 6 -3 79.39 5.4
 -4 -6 -3 91.59 6.1
 4 -6 -3 99.59 6.5
 4 6 3 92.39 5.9
 -4 6 -3 93.89 5.2
 -4 7 3 7 2.3
 4 7 -3 10.3 3.2
 -4 7 -3 5.9 2.9
 4 7 3 5.6 3
 4 8 -3 157.38 8.4
 4 8 3 157.78 8.8
 -4 8 -3 165.68 8.8
 4 9 -3 12.9 4.4
 -4 9 -3 10.5 4.4
 4 9 3 11.4 3.7
 -4 0 4 658.53 21.7
 4 0 -4 669.73 22.5
 4 0 -4 710.53 21.8
 4 0 4 680.63 22.3
 -4 -1 -4 10.1 1.6
 4 1 -4 8.1 1.7
 4 1 4 13.7 1.8
 4 -1 -4 14.2 2.4
 4 2 -4 72.89 3.6
 -4 -2 -4 76.19 3.8
 4 2 -4 83.99 4
 4 -2 -4 81.49 4
 -4 2 -4 75.19 3.1
 -4 2 -4 74.59 3.9
 4 2 4 81.29 3.8
 4 3 -4 49.4 3.2
 -4 -3 -4 46.4 3.5
 -4 3 4 48.7 2
 -4 3 -4 45.5 3.4
 4 3 4 44.7 3.1
 -4 3 -4 38.5 2.7
 4 -3 -4 53.49 3.6
 -4 -4 -4 102.69 5.5
 -4 4 4 105.89 4
 4 4 -4 90.29 5.1
 -4 4 -4 105.19 5.1
 4 4 4 93.59 5.1
 -4 4 -4 88.39 4.7
 4 -4 -4 95.69 5.4
 -4 -5 -4 82.59 6
 4 5 -4 79.79 5.5
 4 -5 -4 90.39 5.9
 4 5 4 92.59 5.4
 -4 5 -4 100.99 5
 4 6 -4 59.69 5.2
 -4 -6 -4 65.79 5.6
 4 6 4 60.09 4.9
 4 -6 -4 65.39 5.5
 -4 6 -4 63.09 5.2
 -4 -7 -4 163.38 8.6
 4 7 -4 154.88 8.2
 4 7 4 148.19 8.1
 -4 7 -4 166.18 8.3
 4 8 -4 11.6 3.6
 -4 8 -4 9.3 3.6
 4 0 5 104.89 4.4
 -4 0 -5 104.59 3.6
 4 0 -5 101.49 3.7
 4 0 -5 100.89 4.7
 4 0 -5 100.49 3.7
 4 1 -5 53.59 2.6
 4 -1 5 57.29 3
 4 1 -5 49.99 3.2
 -4 -1 -5 47.9 2.6
 4 1 5 49.6 3
 -4 1 -5 43 3.1
 4 -1 -5 43.4 3.4
 -4 -2 -5 128.99 5.5
 4 2 -5 139.29 5.4
 4 2 -5 136.39 5.8
 4 -2 -5 135.49 5.9
 -4 2 -5 132.29 5.7
 4 2 5 131.49 5.5
 -4 -3 -5 57.19 3.9
 4 3 -5 62.89 3.8
 4 -3 -5 53.89 4.3
 -4 3 -5 64.99 4
 -4 3 -5 56.89 3.1
 4 3 5 56.09 3.6
 -4 -4 -5 83.89 5.1
 4 4 5 67.89 4.5
 -4 4 -5 66.79 4.1
 4 -4 -5 62.09 5.2
 4 5 -5 99.19 5.7
 -4 -5 -5 108.19 6.7
 4 -5 -5 118.49 6.8
 -4 5 -5 111.19 6.1
 4 5 5 116.29 5.9
 -4 -6 -5 1.9 2.6
 4 6 -5 2.8 2.7
 -4 6 -5 0 3
 4 -6 -5 2.7 2.9
 -4 -7 -5 13.9 3.5
 4 7 -5 15.5 3.4
 4 -7 -5 14.2 5
 -4 7 -5 13.9 4.1
 4 8 -5 58.49 6.4
 -4 8 -5 58.49 5.9
 4 0 6 118.39 5
 4 0 -6 110.39 5.5
 -4 0 -6 113.89 4.3
 4 0 -6 121.39 4.3
 -4 -1 -6 209.78 7.8
 4 1 -6 219.68 7.7
 4 1 -6 210.18 8.4
 4 1 6 226.78 8.1
 -4 1 -6 213.48 8.1
 4 -1 -6 216.18 8.5
 4 2 -6 16.1 2.6
 4 2 -6 13.1 3
 -4 -2 -6 10.7 1.7
 -4 2 -6 10.1 2.2
 4 2 6 10.9 1.9
 -4 -3 -6 76.99 4.7
 4 3 -6 80.09 4.9
 4 3 6 62.39 4.1
 -4 3 -6 70.39 3.4
 -4 3 -6 68.29 4.6
 4 -3 -6 54.99 5.1
 -4 -4 -6 4.5 2.3
 -4 4 -6 5.5 2.7
 4 -4 -6 0.8 2.5
 -4 -5 -6 5.7 2.5
 4 5 -6 4 2.6
 4 -5 -6 7.1 2.9
 -4 5 -6 5 3
 -4 -6 -6 12.7 3.2
 4 6 -6 12.4 3.1
 -4 6 -6 13 3.8
 4 -6 -6 9.5 3.5
 -4 -7 -6 26.4 4.3
 4 7 -6 31.3 5.3
 4 -7 -6 33.8 6.4
 -4 7 -6 34.4 5
 4 8 -6 13.8 4.1
 4 0 -7 120.69 6.3
 -4 0 -7 131.29 5.7
 4 0 7 142.09 5.8
 -4 0 -7 128.89 5
 4 1 -7 9.9 2.2
 -4 -1 -7 9.3 1.6
 -4 1 -7 11 2.2
 4 2 -7 96.59 5.5
 -4 -2 -7 92.79 4.9
 4 2 -7 86.99 4.4
 -4 2 -7 89.59 3.8
 -4 2 -7 84.29 4.9
 4 -2 -7 80.19 5.5
 -4 -3 -7 2 2.1
 4 3 -7 3.8 2.2
 4 -3 -7 -0.1 2.4
 -4 3 -7 3.2 2.5
 4 4 -7 81.09 6.1
 -4 -4 -7 75.79 5.7
 4 -4 -7 78.39 6
 -4 4 -7 75.69 5.4
 -4 -5 -7 0.7 2.6
 4 5 -7 0.3 2.6
 4 -5 -7 1.6 3
 -4 5 -7 -0.9 3
 -4 -6 -7 9.3 3.3
 4 6 -7 15.7 3.4
 4 -6 -7 10.9 4
 -4 6 -7 17.5 3.9
 -4 -7 -7 0.6 3.4
 4 7 -7 5.2 3.4
 -4 7 -7 -0.7 3.8
 4 -7 -7 2.3 3.9
 4 0 -8 3.7 2.3
 -4 0 -8 2.4 1.4
 4 1 -8 90.59 5.6
 -4 -1 -8 90.19 4.6
 4 -1 -8 78.09 5.5
 -4 1 -8 79.39 3.6
 -4 1 -8 79.99 5
 4 2 -8 120.29 6.7
 -4 -2 -8 117.29 6.1
 -4 2 -8 112.19 5.8
 -4 2 -8 114.89 4.7
 4 -2 -8 114.69 6.8
 4 3 -8 85.99 6.4
 -4 -3 -8 81.69 5.9
 4 -3 -8 94.19 6.6
 -4 3 -8 90.69 5.5
 -4 3 -8 75.49 4.4
 4 4 -8 25 5.4
 -4 -4 -8 25.9 4.9
 -4 4 -8 37.9 5.3
 4 5 -8 11.4 3.3
 4 5 -8 14.5 3.1
 -4 -5 -8 14.2 3.2
 4 -5 -8 9.4 3.6
 -4 5 -8 17.2 3.8
 -4 -6 -8 2 3.2
 -4 6 -8 8.3 4.1
 4 -6 -8 2.1 3.7
 4 7 -8 25 5.2
 4 0 -9 33 4.9
 -4 0 -9 23.8 3.2
 -4 -1 -9 77.89 4.8
 4 1 -9 70.39 5.7
 4 -1 -9 70.79 5.8
 -4 1 -9 63.09 3.5
 4 2 -9 22.3 3.4
 -4 -2 -9 28.4 4.3
 -4 2 -9 23.4 2.4
 4 -2 -9 20.8 3.3
 4 3 -9 7.9 3
 -4 -3 -9 10.2 2.8
 -4 3 -9 7.8 1.8
 -4 -4 -9 29.4 5.2
 4 4 -9 22.4 3.8
 -4 4 -9 23.8 3.8
 4 -4 -9 30.3 6.4
 4 -5 -9 15.7 5.8
 -4 6 -9 14.4 5.5
 -4 0 -10 0.9 1.9
 4 0 -10 5.5 2.6
 4 1 -10 30.9 5.2
 -4 -1 -10 27.1 3.9
 4 -1 -10 23.8 5
 -4 -2 -10 30 4.7
 -5 0 0 3.8 0.8
 5 0 0 4.2 0.8
 5 -1 0 74.59 2.9
 5 1 0 77.49 3.1
 5 -1 0 77.09 2.9
 5 1 0 75.39 3.1
 -5 1 0 76.49 3
 5 2 0 575.74 18.9
 5 -2 0 621.74 18.6
 -5 2 0 556.24 18.5
 5 -2 0 545.25 18.6
 -5 2 0 552.34 18.7
 -5 3 0 1310.47 42.6
 5 -3 0 1337.67 42.9
 5 3 0 1325.47 43
 -5 3 0 1340.27 42.9
 5 -4 0 19.8 2.4
 5 4 0 14 2.4
 -5 4 0 19.6 2.2
 -5 4 0 14.9 2.3
 5 -5 0 194.88 7.8
 5 5 0 185.88 7.9
 -5 5 0 189.58 7.3
 5 6 0 208.38 9
 -5 6 0 206.38 8.3
 5 7 0 94.79 6.2
 -5 7 0 116.39 5.9
 -5 8 0 8.3 3.2
 5 8 0 13.4 3.6
 5 9 0 54.69 6.3
 -5 9 0 36.7 5.8
 -5 10 0 8.3 4.3
 5 0 -1 1398.36 62.99
 5 0 1 1491.45 47.2
 -5 0 -1 1426.66 47.7
 5 0 -1 1436.06 66.89
 5 0 1 1414.26 46.7
 -5 0 1 1434.36 57.79
 -5 0 1 1453.15 47.4
 -5 1 1 731.73 23.8
 -5 1 1 731.83 24.1
 5 -1 1 757.12 23.7
 5 1 -1 759.02 24
 5 1 -1 743.23 24.1
 5 1 1 723.43 24.1
 5 1 1 771.82 24
 5 -1 -1 727.93 24
 -5 1 -1 725.53 24.1
 5 -1 -1 732.83 25.6
 5 2 -1 1573.74 50.19
 -5 2 1 1538.85 49.99
 -5 2 1 1489.85 50.49
 5 -2 1 1623.64 53.69
 5 -2 1 1563.64 49.9
 5 2 1 1541.05 64.89
 5 -2 -1 1501.35 50.79
 -5 2 -1 1530.85 51.29
 5 3 -1 267.47 9.5
 5 -3 1 256.17 9.2
 -5 3 1 256.87 9
 -5 3 -1 264.57 9.3
 5 -3 -1 259.77 9.4
 5 3 1 262.37 9.5
 -5 3 -1 278.07 9.3
 5 4 -1 54.89 3.6
 5 -4 1 53.99 3.2
 -5 4 1 55.29 2.9
 5 -4 -1 53.69 3.5
 -5 4 -1 52.29 3.2
 5 4 1 53.09 3.6
 -5 4 -1 52.19 3.3
 -5 5 1 138.79 5.8
 5 5 -1 136.99 6.3
 5 -5 -1 147.59 6.6
 -5 5 -1 141.89 5.8
 5 5 1 138.49 6.5
 5 6 -1 425.36 15.6
 -5 6 1 431.26 14.9
 5 6 1 414.06 15.6
 -5 6 -1 425.66 15.1
 -5 7 1 308.07 11.3
 5 7 -1 294.57 12.3
 -5 7 -1 298.17 11.4
 5 7 1 295.77 12.2
 -5 8 1 0.1 2.7
 5 8 -1 -3.5 3
 5 8 1 -0.6 2.7
 5 9 -1 0.9 3.7
 5 9 1 2 3.6
 -5 9 -1 -5.6 3.6
 -5 10 1 18.7 4.2
 -5 0 2 1.5 0.5
 -5 1 2 1275.47 50.99
 5 1 -2 1366.66 44.2
 5 -1 2 1362.36 43.4
 5 1 -2 1302.87 43.8
 -5 1 -2 1325.57 43.4
 5 1 2 1383.66 43.6
 5 1 2 1307.77 50.49
 5 -1 -2 1337.27 52.49
 5 -1 -2 1281.97 43.8
 -5 2 2 320.17 10.9
 -5 2 2 338.67 11
 5 -2 2 345.77 11.4
 5 2 -2 338.57 11.4
 5 -2 2 323.57 11.1
 5 -2 -2 328.37 11.5
 5 2 2 337.97 11.6
 -5 2 -2 346.97 11.1
 5 -3 2 2527.75 80.29
 -5 3 2 2442.76 98.79
 5 3 -2 2459.85 81.29
 5 -3 -2 2412.06 104.19
 5 3 2 2525.55 110.49
 -5 3 -2 2520.85 101.19
 -5 3 -2 2448.85 81.29
 5 4 -2 144.09 6
 5 -4 2 130.69 5.4
 -5 4 2 136.29 5.1
 -5 4 -2 136.39 5.8
 5 4 2 137.69 6
 5 -4 -2 132.99 6
 -5 4 -2 134.69 5.6
 5 5 -2 125.09 6.2
 -5 5 2 136.19 5.3
 5 -5 -2 127.99 6.4
 5 5 2 124.29 6.2
 -5 5 -2 131.79 5.9
 -5 6 2 406.16 13.9
 5 6 -2 395.56 14.7
 -5 6 -2 404.56 14.4
 5 6 2 379.16 14.8
 5 -6 -2 392.56 15.5
 -5 7 2 281.07 10.9
 5 7 -2 303.77 12.1
 5 7 2 283.17 12
 -5 7 -2 293.27 11.3
 5 8 -2 77.79 6.9
 -5 8 2 76.89 5.6
 -5 8 -2 81.69 5.8
 5 8 2 83.59 6.5
 5 9 -2 8.4 4.2
 5 9 2 7.8 3.9
 -5 9 -2 5.7 4.2
 5 0 -3 54.39 2.1
 5 0 3 51.49 2.6
 5 0 -3 49.7 2.7
 5 1 -3 200.98 7.5
 -5 -1 -3 212.68 7.1
 5 -1 3 204.48 7.3
 5 1 -3 207.58 7.1
 5 1 3 196.58 7.4
 5 -1 -3 195.28 7.5
 -5 1 -3 210.38 6.7
 5 2 -3 6308.27 203.18
 5 -2 3 6405.66 203.68
 -5 2 3 6067.19 205.48
 -5 -2 -3 6540.25 203.98
 -5 2 3 6070.09 205.68
 -5 2 -3 6420.36 222.58
 -5 2 -3 6025.7 203.38
 5 2 3 6201.58 258.47
 5 -2 -3 6373.46 203.88
 -5 3 3 503.95 16.2
 5 3 -3 518.15 16.9
 -5 -3 -3 510.55 17
 5 3 3 498.05 17.1
 -5 3 -3 469.95 16.8
 5 -3 -3 492.95 17
 -5 3 -3 501.75 16.6
 -5 4 3 90.59 3.7
 5 4 -3 88.39 4.7
 -5 -4 -3 93.39 4.9
 5 -4 -3 87.29 4.9
 -5 4 -3 89.09 4.4
 -5 4 -3 95.79 4.8
 5 4 3 87.59 4.8
 5 5 -3 253.47 10.2
 -5 5 3 276.67 9.5
 -5 -5 -3 258.07 10.7
 -5 5 -3 278.47 10.2
 5 5 3 262.27 10.6
 5 -5 -3 276.07 10.8
 -5 6 3 440.66 15.3
 5 6 -3 438.66 16.2
 -5 6 -3 452.65 16
 5 6 3 436.46 16.4
 5 -6 -3 458.65 16.7
 5 7 -3 243.98 10.6
 -5 7 -3 248.28 10.3
 5 7 3 232.58 10.7
 5 8 -3 48.5 6.3
 -5 8 -3 47.1 6
 5 8 3 46.4 6.1
 5 9 -3 1.2 4.1
 -5 9 -3 -0.5 4.2
 5 9 3 2.5 3.4
 -5 0 4 6.8 0.8
 5 0 -4 5.9 1.1
 5 0 4 5.4 1.4
 5 -1 4 1641.04 53.89
 -5 -1 -4 1709.13 62.29
 5 1 -4 1630.84 53.49
 5 1 -4 1696.93 54.39
 5 -1 -4 1637.04 53.69
 5 1 4 1634.04 53.29
 5 2 -4 409.26 13.7
 5 -2 4 428.66 14
 5 2 -4 398.16 14.1
 -5 -2 -4 405.36 13.9
 -5 2 -4 419.36 13.3
 -5 2 -4 389.16 13.9
 5 2 4 393.46 14
 5 -2 -4 402.36 14.1
 -5 3 4 853.41 26.5
 -5 3 4 772.12 26.5
 5 3 -4 838.62 27.3
 -5 -3 -4 847.82 27.5
 -5 3 -4 803.32 27.3
 -5 3 -4 855.91 27
 5 3 4 825.92 27.5
 5 -3 -4 835.02 27.6
 -5 -4 -4 381.86 14.2
 5 4 -4 373.56 13.9
 -5 4 4 402.56 13.1
 5 4 4 393.26 14.2
 5 -4 -4 399.96 14.3
 -5 4 -4 396.46 13.7
 -5 4 -4 402.86 14
 5 5 -4 53.69 5
 -5 -5 -4 53.99 5.3
 5 -5 -4 65.79 5.5
 -5 5 -4 76.79 4.9
 5 5 4 76.89 5
 5 6 -4 121.49 6.7
 -5 -6 -4 119.89 7
 5 6 4 120.99 6.7
 5 -6 -4 130.89 7.3
 -5 6 -4 122.49 6.3
 5 7 -4 73.39 6.1
 5 7 4 57.29 5.5
 -5 7 -4 71.19 6.1
 5 8 -4 35.1 5.9
 5 8 4 24.8 4.9
 -5 8 -4 32.5 5.2
 5 0 5 -0.5 1.3
 5 0 -5 -0.7 1.3
 5 0 -5 -0.2 0.8
 5 1 -5 228.18 7.9
 5 1 -5 224.98 8.6
 -5 -1 -5 229.78 8
 5 -1 5 227.78 8.3
 5 1 5 231.08 8.4
 5 -1 -5 222.58 8.7
 5 2 -5 443.56 14.5
 5 2 -5 422.16 15
 -5 -2 -5 429.26 14.6
 -5 2 -5 417.76 14.8
 5 2 5 425.46 14.8
 -5 2 -5 437.06 14
 5 -2 -5 417.76 15
 -5 -3 -5 608.54 20.7
 5 3 -5 610.24 20.4
 5 3 -5 607.84 20.9
 -5 3 -5 620.54 20.1
 5 -3 -5 608.14 20.9
 -5 3 -5 597.64 20.6
 5 3 5 605.14 20.6
 -5 -4 -5 -1.9 2
 5 4 5 1.7 2.1
 5 -4 -5 2.1 2.2
 -5 4 -5 3.5 1.6
 -5 4 -5 5.7 2.5
 -5 -5 -5 2.1 2.5
 5 5 -5 4.4 2.8
 -5 5 -5 4 2.8
 5 -5 -5 8.7 2.7
 5 6 -5 23 3.9
 -5 -6 -5 21.6 5
 5 6 5 25.6 4.4
 -5 6 -5 22.8 4.8
 5 -6 -5 23.8 3.7
 5 7 -5 50.79 5.7
 -5 -7 -5 57.19 6.3
 -5 7 -5 49.1 6.2
 5 8 -5 12.8 3.8
 -5 8 -5 11.5 3.9
 5 0 -6 79.59 4.8
 5 0 6 89.29 4.2
 -5 0 -6 80.59 3.3
 5 1 -6 320.37 10.7
 5 1 -6 305.47 11.5
 5 -1 6 328.97 11.3
 -5 -1 -6 304.07 10.7
 -5 1 -6 301.67 11.2
 5 -1 -6 303.77 11.6
 5 1 6 317.97 11.2
 -5 -2 -6 164.68 6.7
 5 2 -6 166.38 7.2
 5 2 -6 173.48 6.4
 5 -2 -6 147.09 7.2
 5 2 6 164.18 6.7
 -5 2 -6 160.98 6.9
 5 3 -6 215.28 8.9
 -5 -3 -6 232.68 8.8
 5 3 -6 185.48 8.3
 -5 3 -6 231.08 7.7
 -5 3 -6 206.08 8.7
 5 -3 -6 210.78 9.2
 5 3 6 212.08 8.4
 -5 -4 -6 8 2.4
 5 4 -6 13.7 2.8
 -5 4 -6 14.3 3.1
 5 -4 -6 12.7 2.9
 -5 -5 -6 48.8 5.3
 5 5 -6 49.1 4.6
 -5 5 -6 47.4 5
 5 -5 -6 54.39 5.8
 5 6 -6 23.7 4.9
 -5 -6 -6 24.8 5.2
 5 -6 -6 21.8 3.8
 -5 6 -6 21.7 3.9
 5 7 -6 8.2 3.4
 -5 7 -6 5.3 3.9
 5 8 -6 1.3 4
 5 0 7 4.1 1.9
 -5 0 -7 4 1.1
 5 0 -7 0.1 2.1
 5 1 -7 82.89 5.3
 -5 -1 -7 78.09 4.1
 -5 1 -7 81.29 4.7
 5 -1 -7 67.09 5.3
 5 1 7 90.39 4.4
 5 2 -7 61.09 5.2
 -5 -2 -7 60.79 4.1
 5 2 -7 61.99 4.8
 -5 2 -7 60.99 4.7
 5 -2 -7 54.69 4.9
 -5 -3 -7 83.89 5.4
 5 3 -7 72.79 4.8
 5 3 -7 92.79 5.8
 -5 3 -7 87.89 5.4
 -5 3 -7 84.89 3.8
 5 -3 -7 88.19 6.1
 -5 -4 -7 26.9 4.4
 5 4 -7 21.4 3.2
 5 4 -7 28.9 4.9
 -5 4 -7 29.8 4.5
 -5 -5 -7 17.5 3.2
 5 5 -7 18.7 3.1
 5 5 -7 18.1 3.5
 5 -5 -7 15.7 3.6
 -5 5 -7 14.1 3.6
 5 6 -7 52.69 5.3
 -5 -6 -7 51.39 6.1
 -5 6 -7 53.09 6.3
 5 -6 -7 51.49 7
 -5 -7 -7 -1.2 3.4
 5 7 -7 5.1 3.2
 -5 7 -7 -0.7 3.6
 5 -7 -7 0.7 4
 5 0 -8 218.78 9.5
 -5 0 -8 214.98 7.9
 -5 -1 -8 51.69 3.6
 5 1 -8 45.9 5
 5 -1 -8 39.1 5
 -5 1 -8 47.3 4.3
 5 2 -8 24.4 4.8
 -5 -2 -8 29.5 3.8
 5 -2 -8 25.4 4.8
 -5 2 -8 29.6 4.5
 -5 -3 -8 188.78 8.7
 5 3 -8 198.18 9.5
 -5 3 -8 190.58 7.4
 5 -3 -8 205.58 9.4
 -5 3 -8 197.78 8.6
 -5 -4 -8 117.69 7.2
 5 4 -8 130.99 8.1
 5 -4 -8 143.59 8.2
 -5 4 -8 133.49 7.5
 5 5 -8 23.8 3.9
 -5 -5 -8 27 5.2
 5 5 -8 37.6 7.3
 -5 5 -8 33.4 5.9
 5 -5 -8 24.3 4.3
 -5 -6 -8 4.5 4
 -5 6 -8 9.5 4.3
 5 -6 -8 7.9 4.1
 5 7 -8 37 5.3
 5 0 -9 191.38 9.1
 -5 0 -9 184.68 7.2
 -5 -1 -9 120.09 5.7
 5 1 -9 113.79 7.2
 5 -1 -9 117.59 7.1
 5 2 -9 24.6 5.6
 -5 -2 -9 40.3 4.2
 5 -2 -9 33.5 5.5
 -5 -3 -9 74.79 5.7
 5 3 -9 72.09 6.5
 5 -3 -9 85.69 7
 5 4 -9 14.9 3.6
 -5 -4 -9 14 3.1
 -5 4 -9 18.3 3.4
 5 -4 -9 27.3 6.3
 -5 4 -9 26.5 5.3
 -5 5 -9 62.99 6.5
 5 0 -10 62.79 6
 -5 0 -10 47 3.5
 5 1 -10 50.09 6.7
 -5 -1 -10 46.3 3.9
 5 -1 -10 42.9 6.2
 -5 -2 -10 15.1 3.2
 6 0 0 1438.46 49.3
 6 0 0 1573.74 50.49
 -6 0 0 1512.85 50.09
 6 1 0 168.18 6.1
 6 -1 0 172.98 6
 -6 1 0 168.98 6
 6 1 0 167.78 6.1
 6 -1 0 168.88 6
 6 -2 0 10.2 1.3
 -6 2 0 9.5 1.3
 6 -2 0 8 1.3
 6 2 0 11.9 1.6
 -6 3 0 842.02 27.4
 6 -3 0 841.12 27.4
 6 3 0 848.02 27.6
 -6 3 0 815.52 27.2
 6 -4 0 111.99 5.1
 6 4 0 111.19 5.4
 -6 4 0 114.49 4.8
 -6 4 0 121.19 5.1
 6 -5 0 14.1 2.9
 -6 5 0 9 2
 6 5 0 15.9 2.6
 6 6 0 0.9 2.8
 6 7 0 1.2 3
 -6 7 0 6.5 2.7
 6 8 0 42.3 5.8
 -6 8 0 35.6 5.1
 6 9 0 2.6 3.6
 -6 9 0 -6.1 3.6
 -6 10 0 2.9 4.7
 6 0 -1 1493.15 59.29
 -6 0 1 1528.25 50.29
 6 0 1 1540.25 51.69
 6 0 1 1589.04 50.49
 6 0 -1 1542.85 69.09
 -6 0 -1 1566.34 50.69
 6 -1 1 44 2
 6 -1 1 44.3 2.2
 6 1 -1 42.4 2.2
 6 1 -1 42.1 2.3
 -6 1 1 39.9 2.3
 6 1 1 53.09 2.5
 -6 1 -1 50.49 2.1
 6 -1 -1 50.39 2.1
 6 1 1 51.39 2.2
 6 -1 -1 48.5 2.4
 -6 2 1 429.16 14.7
 6 -2 1 443.26 14.6
 6 2 -1 434.06 14.8
 6 -2 1 432.66 14.4
 -6 2 -1 431.16 14.5
 6 -2 -1 426.46 14.7
 6 2 1 438.26 14.9
 6 -2 -1 467.95 14.4
 6 3 -1 2079.09 67.19
 -6 3 1 1960 85.29
 6 -3 1 2050.69 69.49
 6 -3 -1 2020.5 64.79
 6 3 1 2054.19 78.69
 -6 3 -1 2002.7 75.99
 -6 3 -1 1972.5 66.09
 -6 4 1 37 2.5
 6 -4 1 37.5 2.7
 6 4 -1 37.3 2.9
 -6 4 -1 32.7 2.6
 6 4 1 27.7 3.1
 6 -4 -1 29 2.9
 -6 4 -1 31.2 2.8
 -6 5 1 172.58 6.8
 6 5 -1 168.08 7.5
 -6 5 -1 172.78 7
 6 5 1 180.18 7.7
 6 -5 -1 187.18 7.6
 6 6 -1 69.59 5.5
 -6 6 1 63.79 4.2
 -6 6 -1 70.19 4.8
 6 6 1 61.49 5.4
 6 7 -1 52.59 5.8
 -6 7 1 63.19 4.6
 -6 7 -1 67.09 5.3
 6 7 1 50.19 5.1
 6 8 -1 15.5 4.1
 -6 8 1 18.3 3.4
 6 8 1 19.9 4
 -6 8 -1 13.1 3.6
 -6 9 1 7.2 3.7
 6 9 -1 11.9 4
 -6 9 -1 7 4.2
 6 9 1 11 4
 6 0 2 1593.24 50.09
 6 0 -2 1501.85 49.99
 -6 0 -2 1521.65 50.39
 6 0 2 1518.45 49.2
 6 0 -2 1530.55 50.59
 6 1 -2 100.59 3.9
 6 -1 2 98.29 4
 6 1 -2 94.59 4.1
 -6 1 2 95.29 3.5
 6 -1 -2 89.69 4.1
 -6 1 -2 95.89 3.5
 6 1 2 101.89 3.7
 6 1 2 92.09 4
 6 -1 -2 98.09 3.5
 6 -2 2 365.06 11.8
 6 2 -2 351.56 11.8
 -6 2 2 327.87 11.2
 -6 2 -2 346.37 11.4
 6 -2 -2 330.07 11.8
 6 2 2 337.07 12
 -6 3 2 578.64 19.3
 6 3 -2 605.44 20
 6 -3 2 596.04 19.5
 -6 3 -2 617.74 19.7
 6 3 2 591.44 20.2
 6 -3 -2 590.74 19.9
 -6 3 -2 583.44 19.8
 6 4 -2 587.44 19.4
 -6 4 2 588.44 18.7
 6 -4 2 579.84 19
 6 4 2 559.74 19.6
 -6 4 -2 549.95 19.2
 6 -4 -2 562.14 19.4
 -6 4 -2 560.54 19.2
 -6 5 2 20.7 2.5
 6 5 -2 25.9 3.1
 -6 5 -2 23.7 3.3
 6 5 2 17.9 3.5
 6 -5 -2 17.3 3.7
 -6 6 2 75.39 4.3
 6 6 -2 68.09 5.6
 -6 6 -2 79.79 5.1
 6 6 2 60.19 5.4
 6 7 -2 67.09 6.2
 -6 7 2 69.29 4.8
 -6 7 -2 73.09 5.6
 6 7 2 60.89 5.8
 6 8 -2 85.09 6.6
 -6 8 2 89.39 5.5
 -6 8 -2 93.19 6.2
 6 8 2 90.69 6.9
 6 9 -2 8.1 4
 6 9 2 7.3 3.8
 -6 9 -2 5.8 4.2
 -6 0 -3 200.08 6.7
 6 0 -3 195.88 7.5
 6 0 -3 202.68 6.9
 6 0 3 204.38 7.4
 6 1 -3 263.47 9.5
 -6 1 3 290.37 8.7
 6 1 -3 272.77 9.1
 6 -1 3 276.07 9.3
 6 -1 -3 265.37 8.6
 6 -1 -3 243.58 9.5
 -6 1 -3 251.87 8.6
 6 1 3 245.98 9.4
 -6 2 3 111.59 4.1
 6 2 -3 130.19 5.4
 6 2 -3 109.59 5.1
 -6 2 3 112.99 4.2
 6 -2 3 138.09 5
 6 2 3 124.79 5.3
 -6 2 -3 102.39 4.4
 6 -2 -3 136.69 5.5
 -6 3 3 1267.37 43.6
 6 3 -3 1307.47 41.2
 6 3 3 1287.87 41.5
 6 -3 -3 1252.67 41.3
 -6 3 -3 1271.67 40.8
 -6 3 -3 1221.68 41.2
 6 4 -3 186.18 7.7
 -6 4 3 193.78 6.8
 6 4 3 191.78 8
 6 -4 -3 192.28 8
 -6 4 -3 192.38 7.4
 -6 4 -3 198.48 7.8
 -6 5 3 174.18 6.3
 6 5 -3 152.28 7.5
 6 5 3 166.08 7.7
 -6 5 -3 169.28 7.4
 6 -5 -3 167.88 7.7
 6 6 -3 126.49 7
 -6 6 3 135.79 5.8
 6 6 3 121.09 7.1
 6 -6 -3 136.99 7.5
 -6 6 -3 133.09 6.4
 6 7 -3 86.29 6.5
 -6 7 -3 84.09 6.1
 6 7 3 70.49 6.1
 6 8 -3 47.9 6.4
 6 8 3 53.29 6
 -6 8 -3 51.59 6.3
 6 9 -3 -3.3 4.4
 6 9 3 3.3 3.5
 -6 0 4 2184.88 64.39
 6 0 4 1952.6 76.19
 6 0 -4 1901.41 65.59
 6 0 -4 1901.71 75.59
 6 1 -4 3.9 1.4
 6 1 -4 5.1 1.2
 6 -1 -4 5.6 1.5
 6 2 -4 32.3 3
 6 2 -4 25.1 2.6
 -6 -2 -4 27 2.5
 -6 2 -4 29.3 2.9
 6 -2 -4 37 3.3
 -6 2 -4 27.5 1.7
 6 2 4 32.2 2.8
 -6 -3 -4 34.1 3.1
 -6 3 4 37.6 1.7
 6 3 -4 38.5 3.1
 -6 3 -4 37.4 3.1
 6 -3 -4 44.8 3.7
 -6 3 -4 34.3 2.4
 6 3 4 36.1 3.2
 6 4 -4 242.88 9.9
 -6 -4 -4 251.17 10.1
 6 4 4 261.87 10.2
 -6 4 -4 267.27 9.5
 -6 4 -4 266.97 10
 6 -4 -4 266.77 10.3
 6 5 -4 13.4 2.9
 6 5 4 18.5 3.7
 6 -5 -4 18.1 2.9
 -6 5 -4 22.7 3.3
 6 6 -4 99.19 5.8
 6 -6 -4 104.29 6.7
 -6 6 -4 102.19 6.3
 6 6 4 96.39 6.4
 6 7 -4 56.89 5.8
 6 7 4 42.1 5.2
 -6 7 -4 50.29 5
 6 8 -4 54.59 5.9
 -6 8 -4 55.79 6.8
 6 8 4 52.89 5.9
 -6 0 5 12.2 1.5
 -6 0 -5 12 1.1
 6 0 -5 8.9 1.2
 6 0 5 7 1.7
 -6 -1 -5 237.88 8.4
 6 1 -5 235.18 9.2
 6 -1 5 243.28 8.9
 6 1 -5 243.98 8.4
 6 1 5 239.18 8.9
 6 -1 -5 234.48 9.3
 -6 -2 -5 57.59 3.4
 6 2 -5 55.59 3.3
 6 -2 5 58.69 3.8
 6 2 -5 58.69 3.9
 6 2 5 54.89 3.6
 -6 2 -5 50.19 2.4
 6 -2 -5 49.99 4
 -6 2 -5 52.99 3.7
 -6 -3 -5 123.99 5.8
 6 3 -5 121.79 5.7
 6 3 -5 134.69 6.3
 6 -3 -5 119.19 6.2
 6 3 5 124.19 5.9
 -6 3 -5 123.59 5
 -6 3 -5 128.19 5.8
 -6 4 -5 0.7 2.3
 -6 -5 -5 102.99 6.4
 6 5 -5 98.59 5.9
 6 -5 -5 106.39 6.7
 6 5 5 109.99 5.9
 -6 5 -5 94.89 6.3
 6 6 -5 37.7 4.6
 6 6 5 30.9 4.5
 -6 6 -5 30.8 4.4
 6 -6 -5 30.6 5.6
 6 7 -5 19.3 3.7
 -6 7 -5 15.6 4.1
 6 8 -5 2.2 3.8
 -6 8 -5 -6 3.6
 6 0 -6 149.59 7.1
 -6 0 -6 161.28 5.6
 6 0 6 160.18 6.5
 6 1 -6 20.2 2.2
 6 1 -6 17 3.4
 6 -1 6 20.7 3.2
 -6 -1 -6 19.7 2.4
 6 1 6 22.6 3
 -6 -2 -6 21 3.1
 6 2 -6 30.1 3.7
 6 2 -6 29.9 2.8
 6 2 6 33.6 3.3
 6 -2 -6 21.2 4.1
 -6 2 -6 30 3.6
 6 3 -6 63.59 4.9
 -6 -3 -6 62.79 4.5
 6 -3 -6 55.99 5
 -6 3 -6 60.39 4.7
 -6 3 -6 60.39 3.2
 6 3 6 71.39 4.4
 6 4 -6 19 3
 -6 -4 -6 19.9 2.9
 6 -4 -6 23.4 4.6
 -6 4 -6 20.9 4.1
 6 4 6 27.3 3.5
 -6 -5 -6 4.5 2.6
 6 5 -6 3.6 2.5
 -6 5 -6 6.4 3.3
 6 -5 -6 6 2.9
 -6 -6 -6 10.1 3.1
 6 6 -6 13.8 3.1
 -6 6 -6 7.8 3.4
 6 -6 -6 11.1 3.5
 6 7 -6 6.7 3.4
 -6 7 -6 0.7 3.8
 6 8 -6 25.2 5.6
 -6 0 -7 50.89 2.9
 6 0 -7 57.49 5.1
 6 0 7 68.89 4.2
 6 1 -7 41.5 4.7
 -6 -1 -7 39 3.1
 -6 1 -7 37.9 4
 6 1 7 49.5 3.7
 6 -1 -7 37.9 4.6
 -6 -2 -7 1.2 1.7
 6 2 -7 1.1 2.2
 -6 2 -7 -1.1 2.4
 6 -2 -7 -1.8 2.2
 6 3 -7 27 4.7
 6 3 -7 16.2 3.4
 -6 -3 -7 17.3 3.8
 -6 3 -7 17.2 2.2
 -6 3 -7 24 4.2
 6 4 -7 29.1 5.2
 6 4 -7 17.7 3
 -6 -4 -7 21 3.1
 -6 4 -7 28.8 4.8
 -6 -5 -7 7.8 2.9
 6 5 -7 9.8 3.1
 6 5 -7 12.2 2.9
 6 -5 -7 9.7 3.4
 -6 5 -7 12.9 4.1
 -6 -6 -7 13.2 3.5
 6 -6 -7 17.2 4.1
 -6 6 -7 23.8 4.6
 6 7 -7 28 5.6
 6 0 -8 115.99 6.8
 -6 0 -8 102.79 4.5
 6 1 -8 74.99 6
 -6 -1 -8 80.99 4.3
 6 -1 -8 71.19 5.8
 -6 1 -8 79.79 5.3
 6 2 -8 10.9 3
 -6 -2 -8 12.4 2.3
 -6 2 -8 14.6 3.1
 6 -2 -8 13.5 2.9
 6 3 -8 15.6 3.2
 -6 -3 -8 11.3 2.7
 6 4 -8 9.2 3.1
 6 -4 -8 12.2 3.5
 -6 4 -8 13.4 3.5
 6 5 -8 0.4 3.1
 -6 -5 -8 -0.6 2.8
 -6 5 -8 1.2 3.7
 6 -5 -8 -0.6 3.4
 -6 6 -8 12.5 4.4
 6 -6 -8 11.3 4.2
 6 7 -8 15.1 4.4
 6 0 -9 29.6 5.4
 -6 0 -9 19.5 2.7
 -6 -1 -9 42.6 3.7
 6 1 -9 40.3 5.9
 6 -1 -9 49.1 5.5
 -6 -2 -9 3.3 2.1
 6 2 -9 -1.7 3
 6 -2 -9 0.8 2.7
 -6 -3 -9 23.6 4.4
 6 3 -9 25.5 5.7
 -6 3 -9 23.7 5.3
 6 -3 -9 34.4 6.1
 6 4 -9 13.4 4.2
 -6 -4 -9 11.9 3.5
 -6 4 -9 15.5 4
 -6 4 -9 17.5 3.1
 6 -4 -9 16.9 4
 -6 5 -9 9.4 4.1
 6 0 -10 90.19 8.3
 -6 -1 -10 0.5 1.8
 -6 -2 -10 0.8 3.4
 -7 0 0 1.5 0.7
 7 0 0 0.6 0.6
 7 1 0 69.79 3.2
 7 -1 0 70.49 3
 7 -1 0 71.69 3.1
 7 1 0 76.29 3.3
 -7 1 0 73.09 3.1
 7 -2 0 2456.15 78.19
 -7 2 0 2334.37 78.39
 7 2 0 2388.16 108.79
 7 -2 0 2389.76 77.99
 7 -3 0 54.09 3.1
 -7 3 0 66.39 3.3
 7 3 0 56.29 3.4
 -7 3 0 51.49 3
 7 4 0 186.68 7.5
 -7 4 0 182.28 7.2
 -7 4 0 173.48 6.9
 7 -4 0 181.18 7.2
 7 5 0 11.7 2.4
 -7 5 0 13 2.3
 -7 6 0 679.23 22.8
 7 6 0 667.03 23.6
 7 7 0 -2.9 3
 -7 7 0 1.1 2.5
 7 8 0 46.6 6.1
 -7 8 0 42.5 5.3
 7 9 0 15.3 4.3
 -7 9 0 9.4 4.1
 7 0 1 325.87 10.7
 -7 0 -1 317.57 10.7
 7 0 -1 314.07 11
 -7 0 1 324.27 10.9
 7 0 -1 309.37 10.7
 7 0 1 318.47 10.9
 7 -1 1 234.38 8.4
 -7 1 1 232.28 8.5
 7 -1 1 242.38 8.1
 7 1 -1 237.98 8.4
 7 1 -1 242.28 8.6
 -7 1 -1 243.28 8.2
 7 1 1 244.38 8.4
 7 1 1 242.38 8.6
 7 -1 -1 239.38 8.5
 7 -1 -1 233.08 8.1
 7 2 -1 45 2.8
 -7 2 1 45.6 2.7
 7 -2 1 42.3 2.3
 7 2 -1 41.3 2.8
 7 -2 1 40.2 2.6
 -7 2 -1 46.7 2.4
 7 -2 -1 43.5 2.6
 7 -2 -1 46.2 2.3
 7 2 1 43.8 2.9
 7 -3 1 1130.29 36.4
 -7 3 1 1089.69 36.1
 7 3 -1 1142.49 36.8
 -7 3 -1 1094.49 36.4
 7 -3 -1 1136.69 36.6
 -7 3 -1 1136.09 36.4
 7 3 1 1129.49 36.8
 7 -4 1 102.79 4.6
 7 4 -1 101.79 5.1
 -7 4 1 100.89 4.3
 -7 4 -1 107.09 4.8
 7 -4 -1 98.29 4.9
 7 4 1 100.19 5.2
 -7 4 -1 115.79 4.8
 -7 5 1 322.37 11.6
 7 5 -1 330.77 12.5
 7 -5 -1 351.66 12.5
 -7 5 -1 327.47 11.8
 7 5 1 317.97 12.4
 7 6 -1 34.5 4.4
 -7 6 1 42.7 3.6
 -7 6 -1 43.7 3.8
 7 6 1 34 5
 7 7 -1 224.18 10.5
 -7 7 1 238.68 9.4
 7 7 1 238.18 10.7
 -7 7 -1 238.88 9.8
 7 8 -1 -2.5 3.3
 -7 8 1 1.5 2.9
 7 8 1 1.3 3
 -7 8 -1 -5 3.2
 -7 9 1 12.3 3.7
 7 9 -1 18 4.3
 -7 9 -1 7.2 4.2
 7 9 1 13.8 4.1
 7 0 2 20.3 1.3
 -7 0 -2 21.1 1.5
 7 0 2 20.8 1.8
 7 0 -2 22.4 2.1
 7 0 -2 19.7 1.5
 7 -1 2 34.5 2.3
 7 1 -2 33 2.4
 7 1 -2 33 2.1
 -7 1 -2 34.4 1.8
 7 1 2 34.3 2.3
 7 -1 -2 37.9 1.8
 7 1 2 39.8 2
 7 -1 -2 29 2.4
 7 2 -2 332.27 11.9
 7 2 -2 335.97 12.1
 -7 2 -2 336.57 11.5
 7 -2 -2 329.37 11.9
 7 2 2 342.37 12.1
 7 -2 -2 373.86 11.4
 7 3 -2 150.68 6.4
 7 -3 2 154.78 5.8
 -7 3 2 159.68 5.6
 -7 3 -2 148.59 6.2
 -7 3 -2 156.78 5.9
 7 -3 -2 157.58 6.3
 7 3 2 150.38 6.4
 -7 4 2 27 2.2
 7 -4 2 22.2 2.4
 7 4 -2 19.7 3.2
 7 -4 -2 25.9 3.2
 -7 4 -2 31.1 3.1
 -7 4 -2 23 2.5
 7 4 2 25.7 3.3
 7 5 -2 27.5 3.6
 -7 5 2 40.2 2.9
 7 -5 -2 38 4
 -7 5 -2 37.5 3.8
 7 5 2 32.9 4.1
 7 6 -2 287.27 11.6
 -7 6 2 294.67 10.6
 -7 6 -2 308.27 11.5
 7 6 2 283.27 12.1
 -7 7 2 126.49 6.2
 7 7 -2 120.69 7.6
 7 7 2 117.99 7.5
 -7 7 -2 129.59 7.2
 -7 8 2 11.2 3.3
 7 8 -2 12.2 4
 -7 8 -2 11.1 3.4
 7 8 2 12.8 3.9
 7 9 -2 3.5 3.9
 -7 9 -2 -1.7 3.9
 7 9 2 0.4 3.5
 7 0 -3 207.18 7.9
 7 0 -3 205.88 7.2
 7 0 3 213.28 7.8
 -7 0 -3 209.68 7.1
 7 1 -3 35.1 2.8
 7 1 -3 33.9 2.3
 7 -1 3 37.6 2.7
 -7 1 3 42.4 1.8
 7 1 3 35.8 2.7
 7 -1 -3 39.9 1.7
 -7 1 -3 33.3 1.8
 -7 2 3 209.58 6.7
 7 2 -3 190.38 7.5
 7 -2 3 200.28 7.2
 -7 2 3 186.78 6.4
 7 2 -3 179.58 7.2
 -7 2 -3 183.28 6.6
 7 2 3 188.58 7.5
 7 -2 -3 186.38 7.6
 -7 3 3 372.86 11.9
 7 3 -3 374.96 12.8
 7 3 3 371.36 13.2
 7 -3 -3 366.56 13
 -7 3 -3 348.67 12.3
 -7 3 -3 344.67 12.8
 7 4 -3 96.09 5.3
 -7 4 3 108.49 4.1
 -7 4 -3 99.59 4.7
 7 4 3 99.79 5.6
 -7 4 -3 103.99 5.2
 7 -4 -3 111.19 5.6
 -7 5 3 60.99 3.4
 -7 5 -3 68.99 4.4
 7 5 3 64.99 4.9
 7 -5 -3 66.39 5
 -7 6 3 78.59 4.2
 7 6 -3 76.99 5.8
 7 6 3 67.49 6.1
 -7 6 -3 76.99 5.7
 7 7 -3 76.89 6.5
 7 7 3 73.09 6.2
 -7 7 -3 82.59 6.4
 7 8 -3 2.3 3.6
 7 8 3 4.1 3.5
 -7 8 -3 2.6 3.8
 7 9 3 12.4 3.9
 7 0 -4 137.69 5.3
 7 0 -4 153.48 6.4
 7 0 4 153.88 6.1
 7 1 -4 39.5 3.2
 7 1 -4 42.3 2.6
 7 -1 4 44.8 2.8
 7 -1 -4 40 3.4
 7 -1 -4 48.9 1.8
 7 1 4 45.6 3.1
 -7 1 -4 44.5 1.9
 7 2 -4 200.08 7.6
 7 2 -4 210.28 8.2
 7 -2 4 212.48 7.9
 7 2 4 202.38 8
 7 -2 -4 202.18 8.1
 -7 2 -4 200.88 7
 7 3 -4 143.59 6.2
 7 3 -4 150.58 6.8
 -7 3 4 156.38 5.1
 7 -3 -4 148.29 6.7
 -7 3 -4 145.39 5.6
 7 3 4 143.29 6.6
 -7 3 -4 143.59 6.2
 -7 4 -4 62.49 3.8
 7 -4 -4 70.39 5.1
 -7 4 -4 75.19 4.8
 7 4 4 66.99 4.7
 -7 5 -4 46.1 4.7
 7 5 4 44.6 4.5
 7 -5 -4 43.2 4.9
 7 6 -4 77.09 5.7
 7 -6 -4 74.39 6.4
 7 6 4 71.99 6
 -7 6 -4 79.89 6
 7 7 -4 6.5 3.3
 -7 7 -4 3.2 3.1
 7 7 4 5.3 3.2
 7 8 -4 10.8 4
 7 8 4 10.8 3.7
 -7 8 -4 8.6 4.3
 7 0 5 40.6 3.4
 7 0 -5 43.6 2.1
 7 0 -5 34.5 3.5
 7 1 -5 516.25 17.3
 7 1 -5 507.55 18.2
 7 -1 5 530.05 17.9
 7 -1 -5 522.05 18.2
 7 1 5 539.35 18
 -7 -2 -5 0.4 1.2
 7 2 -5 0.1 1.7
 7 -2 5 -0.5 1.7
 7 2 -5 -0.6 1.4
 7 -2 -5 -2.3 1.8
 7 2 5 2.3 1.8
 -7 2 -5 1.3 0.7
 -7 2 -5 0.3 1.8
 7 3 -5 202.48 8.5
 7 3 -5 191.18 7.9
 -7 -3 -5 202.98 7.9
 7 3 5 202.38 8.2
 -7 3 -5 195.68 7.1
 7 -3 -5 189.08 8.4
 -7 3 -5 197.78 8.2
 7 4 -5 123.59 6.6
 -7 -4 -5 146.59 6.9
 7 4 -5 149.09 7.6
 7 -4 -5 151.68 7.4
 -7 4 -5 148.09 7.1
 7 4 5 149.09 7.1
 7 5 -5 22.5 4.5
 7 -5 -5 30.8 5.1
 -7 5 -5 20.5 4.1
 7 5 5 22.1 4.2
 7 6 -5 14.8 3.3
 7 -6 -5 10.3 3.3
 7 6 5 10.6 3.2
 -7 6 -5 11.1 3.4
 7 7 -5 48.9 5.8
 -7 7 -5 40.7 6.1
 7 8 -5 6.7 3.6
 -7 8 -5 0.3 4.5
 7 0 -6 150.38 7.3
 7 0 6 161.48 6.7
 7 1 -6 42.6 2.7
 7 1 -6 34.6 4.1
 -7 -1 -6 37.5 2.7
 7 -1 6 38.5 3.6
 7 1 6 40.9 3.4
 -7 -2 -6 388.26 13.9
 7 2 -6 405.86 13.9
 7 2 -6 408.16 14.9
 7 -2 -6 398.16 14.8
 -7 2 -6 389.66 14.5
 7 2 6 415.16 14.4
 7 3 -6 37.6 4.6
 -7 -3 -6 36.3 3.8
 -7 3 -6 40.3 4.3
 7 -3 -6 38.7 4.7
 -7 3 -6 36 2.5
 7 3 6 42 3.8
 -7 -4 -6 0.4 2.2
 7 4 -6 1.3 2.5
 7 4 6 3.8 2.3
 -7 4 -6 3.1 3
 7 -4 -6 3.6 2.6
 7 5 -6 84.69 5.8
 7 5 -6 79.69 6.9
 -7 -5 -6 88.59 6.1
 7 -5 -6 85.99 6.5
 -7 5 -6 79.79 6.4
 7 6 -6 41.7 5.1
 -7 6 -6 28.6 4.9
 7 -6 -6 31.9 5.9
 7 7 -6 3.5 3.3
 -7 7 -6 -2.9 3.4
 7 0 -7 231.58 10.2
 7 0 7 245.28 9.4
 -7 -1 -7 109.19 4.9
 7 -1 7 115.79 5.8
 7 1 -7 114.39 6.8
 7 -1 -7 110.79 6.5
 -7 1 -7 114.49 6
 7 1 7 117.19 5.7
 7 2 -7 12 2.7
 -7 -2 -7 14.7 3
 -7 2 -7 13.8 3
 7 2 7 14.9 2.6
 7 -2 -7 10.8 2.6
 7 3 -7 118.09 7
 7 3 -7 108.29 6.4
 -7 -3 -7 110.09 6.1
 7 -3 -7 126.99 7
 -7 3 -7 107.59 4.5
 -7 3 -7 120.59 6.9
 -7 -4 -7 26.1 4.8
 7 4 -7 36.6 5.4
 7 4 -7 28.6 4.3
 -7 4 -7 37.8 5
 -7 -5 -7 5.7 2.8
 7 5 -7 6.2 3.2
 7 5 -7 10.3 2.9
 -7 5 -7 4.3 3.8
 7 -5 -7 3.3 3.2
 7 6 -7 14.6 3.8
 -7 6 -7 19 4.7
 7 -6 -7 15.1 4.1
 7 7 -7 9.9 3.4
 7 0 -8 68.09 5.9
 7 1 -8 17.6 3.2
 -7 -1 -8 14.6 2.8
 -7 1 -8 18.6 3.9
 7 -1 -8 13.5 3
 -7 -2 -8 93.19 5.2
 7 2 -8 93.19 6.7
 -7 2 -8 94.49 6.4
 7 -2 -8 98.29 6.7
 -7 -3 -8 26.6 4.6
 7 3 -8 35.9 5.7
 -7 3 -8 32.9 5.1
 7 -3 -8 42.3 5.5
 7 4 -8 6.8 3.1
 -7 4 -8 4.7 3.5
 7 -4 -8 8.1 3.5
 7 5 -8 2.9 3.2
 -7 -5 -8 -0.7 2.9
 7 -5 -8 -1.6 3.6
 -7 5 -8 0.8 3.9
 -7 6 -8 5.1 4.6
 7 -6 -8 3.5 3.9
 7 0 -9 49.2 6
 -7 -1 -9 47.4 3.7
 7 1 -9 53.69 6.1
 7 -1 -9 62.49 5.9
 7 2 -9 -3.2 3
 -7 -2 -9 1.1 1.9
 7 -2 -9 2.2 2.8
 7 3 -9 27.5 5.9
 -7 -3 -9 28.3 4.5
 -7 3 -9 28.6 5.3
 7 -3 -9 32.1 6
 -7 4 -9 -0.5 3.7
 7 -4 -9 0.9 3.5
 -7 5 -9 0.2 4.2
 -8 0 0 39.3 2.2
 8 0 0 37.9 2.3
 8 0 0 38.2 2.2
 8 1 0 1978 64.39
 8 -1 0 2049.2 64.69
 -8 1 0 1987.4 64.49
 8 1 0 2051.69 65.49
 8 -1 0 1966.3 66.89
 8 2 0 158.98 6.2
 -8 2 0 146.69 5.8
 8 -2 0 153.38 5.7
 8 -2 0 146.49 5.7
 8 2 0 140.99 6
 8 3 0 8.2 1.9
 -8 3 0 9.6 1.6
 8 -3 0 10.5 1.7
 -8 3 0 11.1 1.9
 8 -3 0 10 2
 8 4 0 1002.8 33.8
 8 -4 0 1027 33.6
 -8 4 0 1023.8 33.3
 -8 4 0 1027.2 33.6
 -8 5 0 120.49 5.8
 8 5 0 126.59 6.6
 8 6 0 64.79 5.8
 -8 6 0 70.39 4.7
 -8 7 0 2.2 2.6
 8 7 0 1.4 3.3
 8 8 0 209.58 10.5
 -8 8 0 205.18 9.5
 -8 9 0 127.99 8.2
 8 9 0 130.19 8.8
 8 0 -1 383.26 13.3
 8 0 1 402.36 13.3
 8 0 -1 390.26 13.6
 -8 0 1 412.36 13.8
 -8 0 -1 392.86 13.3
 -8 1 1 406.06 13.9
 8 -1 1 382.36 13.7
 8 1 -1 393.86 13.9
 8 1 -1 404.06 13.8
 8 -1 1 406.96 13.5
 -8 1 -1 405.06 13.6
 8 1 1 414.16 13.7
 8 -1 -1 403.76 13.8
 8 1 1 411.56 13.9
 8 -1 -1 412.96 13.5
 8 2 -1 16.2 2.4
 8 2 -1 13.2 2.4
 -8 2 1 15.3 3
 8 -2 1 15.2 1.7
 8 -2 1 17.3 1.9
 -8 2 -1 18.1 1.8
 8 -2 -1 19.6 2.3
 8 -2 -1 18.1 1.7
 8 2 1 14.9 2.4
 -8 3 1 763.42 25.5
 8 -3 1 801.12 25.8
 8 3 -1 779.92 26.1
 8 -3 1 808.52 25.7
 -8 3 -1 748.13 25.7
 8 3 1 800.52 26.3
 8 -3 -1 771.52 25.8
 -8 3 -1 780.92 25.7
 8 -4 1 108.19 4.8
 8 4 -1 104.69 5.4
 -8 4 1 105.69 4.5
 8 -4 -1 106.79 5.1
 8 4 1 102.99 5.4
 -8 4 -1 109.49 4.9
 -8 4 -1 104.19 4.9
 -8 5 1 203.48 8
 8 5 -1 209.38 8.8
 8 5 1 219.48 9.1
 -8 5 -1 199.98 8.4
 -8 6 1 233.18 8.7
 8 6 -1 198.88 9.3
 8 6 1 203.38 9.8
 -8 6 -1 221.08 9
 8 7 -1 103.19 6.9
 -8 7 1 117.49 6
 -8 7 -1 125.19 6.7
 8 7 1 119.49 7.5
 -8 8 1 49.9 5.6
 8 8 -1 48.3 6.4
 -8 8 -1 46.9 5.7
 8 8 1 49.5 6.3
 -8 9 1 63.89 6.6
 8 9 -1 75.89 7.3
 8 9 1 62.79 7.2
 -8 9 -1 62.99 6.9
 -8 0 -2 846.42 27.5
 8 0 2 865.91 27.4
 8 0 2 852.81 27.9
 8 0 -2 849.91 28
 8 0 -2 830.52 27.5
 8 1 -2 1149.69 36.5
 8 1 -2 1125.29 36.7
 8 -1 2 1132.19 36.6
 8 -1 -2 1084.79 36.6
 8 1 2 1126.49 36.7
 8 -1 -2 1088.79 36.4
 -8 1 -2 1106.49 36.4
 8 1 2 1179.68 36.3
 8 -2 2 137.29 5.4
 8 2 -2 137.09 5.8
 8 2 -2 125.09 5.5
 8 -2 -2 140.29 4.9
 -8 2 -2 129.79 5.1
 8 2 2 132.59 5.4
 8 2 2 129.89 5.7
 8 -2 -2 128.99 5.6
 8 -3 2 131.39 5.5
 -8 3 2 123.29 4.8
 8 3 -2 120.09 5.6
 8 -3 2 132.79 5.3
 8 -3 -2 128.29 5.6
 -8 3 -2 125.59 5.1
 8 3 2 129.29 5.9
 -8 3 -2 122.19 5.3
 -8 4 2 484.05 16.6
 8 4 -2 493.95 17.5
 8 -4 -2 524.25 17.5
 -8 4 -2 505.35 17.1
 -8 4 -2 487.85 17.2
 8 4 2 504.45 17.8
 8 5 -2 22 4
 -8 5 2 23.4 2.8
 8 -5 -2 26.7 3.8
 -8 5 -2 28.4 3.4
 8 5 2 28.6 3.8
 -8 6 2 27.2 3.2
 -8 6 -2 22.7 3.7
 -8 7 2 81.29 5.1
 8 7 -2 75.19 6.6
 -8 7 -2 88.99 6.3
 8 7 2 80.29 6.5
 8 8 -2 86.59 7.4
 -8 8 -2 91.09 6.9
 8 8 2 95.29 7.4
 8 9 -2 21.9 5.3
 -8 9 -2 14.6 4.9
 8 9 2 16.8 4.2
 -8 0 -3 44.5 2.2
 8 0 -3 42.3 2.3
 8 0 3 45.2 3
 8 0 -3 39.6 3.1
 8 -1 3 937.81 30.7
 8 1 -3 946.81 30.4
 8 1 -3 960.5 30.9
 -8 1 -3 921.41 30
 8 1 3 930.31 30.8
 8 -1 -3 921.61 30
 8 -1 -3 917.01 30.8
 8 2 -3 134.39 5.9
 8 -2 3 134.99 5.6
 8 2 -3 125.69 5.5
 8 -2 -3 147.79 4.8
 8 2 3 127.09 5.8
 -8 2 -3 127.39 4.9
 8 2 3 138.19 5.3
 8 -2 -3 124.79 5.9
 8 -3 3 427.56 14.2
 -8 3 3 389.46 13.4
 8 3 -3 435.16 14.8
 8 3 -3 397.26 14.3
 -8 3 -3 399.66 13.8
 -8 3 -3 400.36 14.2
 8 -3 -3 408.06 14.4
 8 3 3 405.36 14.7
 8 4 -3 64.29 4.6
 -8 4 3 78.59 3.4
 -8 4 -3 75.69 4.3
 8 4 3 76.49 4.9
 8 -4 -3 79.79 4.9
 -8 4 -3 75.79 4.1
 -8 5 3 197.08 7.3
 8 5 -3 189.78 8.6
 8 5 3 203.18 9
 8 -5 -3 208.58 8.8
 -8 5 -3 191.58 8.5
 8 6 -3 82.89 5.6
 -8 6 -3 84.39 5.9
 8 6 3 83.99 6.3
 8 7 -3 81.19 6.6
 8 7 3 83.99 6.7
 -8 7 -3 84.09 6.7
 8 8 -3 0.9 3.7
 8 8 3 2.1 3.5
 -8 8 -3 -2 3.3
 8 9 3 15.3 4.1
 8 0 4 691.93 22.9
 8 0 -4 692.43 23.1
 8 0 -4 661.03 22.2
 8 -1 4 28.9 2.6
 8 1 -4 25.7 2.3
 8 1 -4 26.4 3
 8 1 4 32.7 2.9
 8 -1 -4 27.7 1.5
 8 -1 -4 25.6 3.3
 -8 1 -4 27 1.7
 8 2 -4 224.28 8.3
 8 2 -4 225.38 8.9
 8 -2 4 224.58 8.6
 -8 2 4 216.98 7.3
 -8 2 -4 222.88 7.6
 8 -2 -4 220.98 8.8
 8 2 4 222.48 8.7
 8 3 -4 34.8 3.3
 8 3 -4 41.5 4
 8 3 4 41 3.6
 8 -3 -4 38.1 3.8
 -8 3 -4 39.8 3.7
 -8 3 -4 44.3 2.6
 8 4 -4 462.25 16.9
 -8 4 -4 472.25 17
 8 -4 -4 494.95 17.3
 8 4 4 491.75 17.5
 8 5 -4 114.09 6.5
 8 -5 -4 124.29 6.7
 8 5 4 119.49 6.7
 -8 5 -4 122.09 6.3
 8 6 -4 38.4 4.9
 8 6 4 28 5.2
 -8 6 -4 33.9 5.3
 8 7 -4 11.7 3.3
 8 7 4 12.7 3.5
 -8 7 -4 13.8 3.9
 8 8 -4 56.09 6.5
 8 8 4 52.69 6.1
 -8 8 -4 51.79 7.1
 8 0 -5 0.9 0.9
 8 0 5 -0.4 1.8
 8 1 -5 397.36 13.9
 8 1 -5 410.46 14.9
 8 -1 5 415.66 14.6
 -8 1 -5 403.86 13.4
 8 -1 -5 411.76 14.9
 8 1 5 432.46 14.7
 8 -2 5 61.49 4.2
 8 2 -5 59.59 4.5
 8 2 -5 66.69 3.7
 8 2 5 65.39 4.3
 -8 2 -5 63.99 2.7
 8 -2 -5 58.29 4.7
 8 3 -5 129.19 6.3
 8 3 -5 146.99 7.1
 -8 3 -5 149.39 6.6
 8 3 5 144.69 6.8
 -8 3 -5 138.99 5.4
 8 -3 -5 145.89 7.1
 8 4 -5 386.16 14.5
 8 4 -5 352.46 13.6
 8 4 5 371.66 14.1
 8 -4 -5 389.46 14.3
 -8 4 -5 369.76 14
 8 5 -5 154.78 7.5
 8 5 5 151.18 7.8
 -8 5 -5 155.08 7.6
 8 -5 -5 161.08 8.1
 8 6 -5 87.19 6
 8 6 5 75.99 6
 8 -6 -5 80.59 9.4
 -8 6 -5 85.39 6
 8 7 -5 35.7 5.6
 -8 7 -5 30.7 5.1
 8 8 -5 30.1 5.9
 8 0 6 290.77 10.9
 8 0 -6 287.77 11.5
 8 1 -6 51.39 4
 8 1 -6 38.5 4.6
 8 -1 6 43.8 4
 8 -1 -6 36.8 4.7
 8 1 6 52.29 4.2
 8 2 -6 127.19 6.9
 8 -2 6 127.99 6.5
 8 2 -6 128.69 5.7
 8 2 6 140.19 6.5
 -8 2 -6 135.39 6.7
 8 -2 -6 134.69 7
 8 3 -6 6.7 2.5
 -8 3 -6 9.5 1.9
 -8 3 -6 11.7 3
 8 3 6 11 2.6
 8 -3 -6 10.9 2.7
 8 4 -6 60.69 4.7
 8 4 -6 70.69 5.9
 8 4 6 70.69 5.1
 -8 4 -6 65.49 5.7
 8 -4 -6 77.49 6
 8 5 -6 155.28 7.6
 8 5 -6 157.68 8.8
 -8 5 -6 155.38 8.6
 8 -5 -6 167.98 8.8
 8 6 -6 9.3 3.1
 8 -6 -6 3.1 3.4
 -8 6 -6 2.9 3.6
 8 7 -6 34.6 5.4
 -8 7 -6 25.7 4.9
 8 0 -7 7.1 2.7
 8 0 7 8.2 2.5
 8 -1 7 90.79 5.5
 8 1 -7 79.09 6
 8 1 7 84.49 5.3
 8 -1 -7 85.59 5.9
 8 2 -7 68.59 5.9
 -8 2 -7 77.19 5.3
 8 2 7 81.19 5.2
 8 -2 -7 82.09 5.9
 8 3 -7 65.89 5.9
 -8 3 -7 53.59 2.9
 -8 3 -7 65.09 5.3
 8 4 -7 50.59 4.8
 8 4 -7 59.89 6.2
 8 -4 -7 66.89 6.3
 -8 4 -7 55.39 5.7
 8 5 -7 23.7 4.6
 8 5 -7 14.2 3.5
 8 -5 -7 18.8 3.8
 -8 5 -7 17.6 4.4
 8 6 -7 63.59 5.9
 8 6 -7 52.09 7.2
 8 -6 -7 46.8 7.4
 -8 6 -7 47.8 7
 8 7 -7 11.4 3.5
 8 0 -8 135.29 7.7
 8 0 8 139.99 7.4
 8 1 -8 4.7 2.8
 -8 1 -8 6.5 3
 8 -1 -8 8.1 2.9
 8 2 -8 12.4 3.2
 -8 2 -8 15.7 3.5
 8 -2 -8 24.2 5.1
 8 3 -8 32 5.7
 -8 3 -8 28.7 5.3
 8 -3 -8 35.2 5.8
 8 4 -8 17.8 3.6
 8 -4 -8 14.7 3.8
 -8 4 -8 17.4 4
 8 5 -8 5 3.4
 -8 5 -8 2.2 3.9
 8 -5 -8 3 3.6
 -8 6 -8 2.6 5.4
 8 -6 -8 0.1 4
 8 0 -9 1 2.9
 8 1 -9 30.7 6
 8 -1 -9 34.1 5.6
 8 2 -9 11 3.5
 8 -2 -9 7.7 3.1
 8 3 -9 0.6 3.1
 -8 3 -9 -0.9 3.6
 8 -3 -9 0.2 3.2
 8 -4 -9 11.5 4
 -8 4 -9 9.8 4.2
 -8 5 -9 8.7 4.8
 -9 0 0 -0.8 1
 9 0 0 -0.4 1.1
 9 0 0 0.3 1.4
 9 -1 0 50.69 3
 9 -1 0 39.8 2.9
 -9 1 0 45 2.9
 9 1 0 44 3
 9 2 0 538.25 18.2
 9 -2 0 531.25 17.9
 9 2 0 536.25 18.3
 -9 2 0 529.65 18
 9 -2 0 542.15 17.9
 9 -3 0 10.7 1.7
 9 3 0 9.1 1.8
 -9 3 0 12.1 2.1
 9 -3 0 9.3 2.1
 9 -4 0 73.09 4.1
 -9 4 0 69.49 4
 -9 4 0 70.99 4.2
 9 4 0 72.39 4.8
 9 5 0 74.19 5.5
 -9 5 0 65.19 4.5
 9 6 0 159.88 8.5
 -9 6 0 170.28 7.5
 -9 7 0 0.3 2.8
 9 7 0 -2.4 2.9
 9 8 0 50.59 6.6
 -9 8 0 46.7 5.5
 9 9 0 55.19 7.2
 -9 9 0 59.19 7.5
 9 0 1 374.06 12.7
 9 0 -1 387.66 13.1
 -9 0 -1 370.86 12.8
 9 0 -1 368.76 12.8
 9 0 1 367.66 13
 9 1 -1 2552.94 83.59
 9 -1 1 2451.65 112.99
 9 1 -1 2561.54 82.29
 -9 1 1 2497.35 117.59
 9 -1 1 2522.55 92.59
 9 1 1 2467.65 80.29
 9 -1 -1 2423.66 82.39
 9 1 1 2600.74 83.19
 9 -1 -1 2440.46 82.69
 -9 1 -1 2519.65 82.69
 9 -2 1 479.85 16.2
 9 2 -1 490.75 16.5
 9 -2 1 494.45 16
 9 2 -1 501.55 16.6
 9 -2 -1 452.25 16.3
 9 2 1 482.55 16.6
 9 2 1 480.05 16.4
 -9 2 -1 450.05 16.1
 9 -2 -1 477.85 15.9
 -9 3 1 11.9 2.1
 9 3 -1 12.3 2.4
 9 -3 1 13.7 2.1
 9 -3 1 15 2
 9 -3 -1 15.7 2.2
 -9 3 -1 16.3 2
 9 3 1 13.2 2.5
 9 -3 -1 15.3 2.3
 9 4 -1 144.29 6.7
 -9 4 1 141.69 5.9
 9 4 1 141.39 6.6
 9 -4 -1 144.79 6.4
 -9 4 -1 137.59 6.2
 -9 4 -1 151.38 6.8
 9 5 -1 312.47 12.1
 -9 5 1 306.67 11.1
 9 5 1 307.67 12.2
 -9 5 -1 292.97 11.5
 -9 6 1 50.39 3.9
 -9 6 -1 51.89 4.6
 9 7 -1 10.5 3.6
 -9 7 1 14.3 2.8
 9 7 1 15.4 3.5
 -9 7 -1 13.9 3.1
 9 8 -1 33.1 6.2
 -9 8 1 26 5.2
 9 8 1 30.5 6.2
 -9 8 -1 25.3 4.6
 -9 9 1 8.3 5.3
 9 9 -1 14.9 4.6
 9 9 1 9.6 4.3
 -9 9 -1 10.4 4.5
 -9 0 -2 10.2 1.6
 9 0 2 12.1 2.3
 9 0 -2 6.7 1.5
 9 0 2 7.1 1
 9 0 -2 10.4 1.7
 9 1 -2 75.29 4.1
 9 -1 2 72.09 3.8
 9 1 -2 65.89 3.7
 9 -1 -2 68.99 3.1
 9 1 2 67.69 3.4
 9 -1 -2 67.79 3.9
 9 1 2 76.89 4
 -9 1 -2 68.19 3.2
 9 -2 2 489.45 16.2
 9 2 -2 486.45 16.5
 9 2 -2 480.05 16.3
 -9 2 -2 442.96 15.8
 9 -2 -2 447.26 16.2
 9 2 2 479.25 16.1
 9 2 2 469.85 16.5
 9 -2 -2 485.35 15.6
 9 3 -2 90.89 4.8
 -9 3 2 85.79 3.6
 9 -3 2 82.79 4.3
 9 3 -2 80.19 4.5
 -9 3 -2 81.39 3.8
 9 3 2 85.19 4.7
 9 -3 -2 82.29 4.4
 -9 4 2 28.9 2.6
 9 4 -2 25.6 3.7
 -9 4 -2 29.5 3.4
 9 4 2 31.6 3.4
 9 -4 -2 36.3 3.6
 9 5 -2 29.2 4.3
 -9 5 2 25.9 3
 -9 5 -2 32.3 4.1
 9 5 2 24 4.5
 9 6 -2 12.9 3.4
 -9 6 2 19.6 3.1
 9 6 2 11.4 3.1
 -9 6 -2 13 2.9
 -9 7 2 1.5 2.4
 9 7 -2 1.2 3.4
 9 7 2 2.5 3.4
 -9 7 -2 2.5 3.4
 9 8 -2 12.5 3.9
 9 8 2 14 3.9
 -9 8 -2 12.3 3.9
 -9 9 -2 15.7 4.8
 9 9 2 15.3 4.3
 9 0 -3 236.38 8.5
 -9 0 -3 246.68 8.5
 9 0 -3 243.28 9.3
 9 0 3 246.88 9.1
 9 1 -3 26.9 2.4
 9 -1 3 32.1 2.6
 9 1 -3 28.3 3.1
 9 -1 -3 28.8 3.2
 -9 1 -3 29.3 2
 9 -1 -3 28.8 1.8
 9 1 3 30.9 2.6
 9 2 -3 156.58 6.6
 9 2 -3 142.89 6.1
 9 -2 3 150.58 6.2
 9 -2 -3 132.69 6.3
 9 -2 -3 155.18 5.3
 9 2 3 138.59 6.4
 9 2 3 152.18 6
 -9 2 -3 139.29 5.5
 -9 3 3 104.69 4
 9 3 -3 101.69 5.1
 9 -3 3 102.29 5.1
 9 3 -3 104.29 5.5
 -9 3 -3 96.69 5.1
 -9 3 -3 98.19 4.3
 9 -3 -3 102.79 5.3
 9 3 3 103.99 5.5
 9 4 -3 17.2 2.8
 -9 4 3 18.8 2.1
 9 -4 -3 18.7 3.7
 -9 4 -3 21.7 3.6
 9 4 3 19.6 3.6
 -9 5 3 43.3 3.1
 9 5 -3 44.4 4.7
 -9 5 -3 52.69 4.8
 9 -5 -3 50.99 4.9
 9 5 3 45 4.8
 9 6 -3 1.4 2.8
 -9 6 -3 2.6 3.3
 9 6 3 2.6 3.1
 9 7 -3 2.9 3.3
 9 7 3 5.9 3.4
 -9 7 -3 -0.3 3.8
 9 8 -3 4 3.3
 -9 8 -3 -2.8 4
 9 8 3 -1 3.4
 9 9 3 10.3 4
 9 0 4 52.49 3.5
 9 0 -4 47.4 2.6
 9 0 -4 50.59 3.9
 9 1 -4 237.08 9.3
 9 1 -4 234.08 8.5
 9 -1 4 243.18 9.1
 9 -1 -4 224.98 9.2
 9 1 4 236.08 9.1
 -9 1 -4 235.88 8.1
 9 -1 -4 231.08 7.9
 9 -2 4 70.99 4.4
 9 2 -4 74.09 4.7
 -9 2 4 75.19 2.8
 9 2 -4 73.29 4
 -9 2 -4 71.39 3.2
 9 2 4 73.59 4.5
 9 -2 -4 72.59 4.6
 9 -3 4 8.6 2.6
 9 3 -4 12.5 2.3
 9 3 -4 11.6 2.2
 9 -3 -4 12.4 2.3
 9 3 4 17 3.2
 -9 3 -4 16 2.7
 9 4 -4 29.6 4.8
 -9 4 -4 39.7 4.3
 9 -4 -4 40.9 4.6
 9 4 4 31.8 4.5
 9 5 -4 43.9 4.6
 -9 5 -4 43.7 4.4
 9 5 4 34.8 4.8
 9 -5 -4 47.4 5.2
 9 6 -4 51.39 5.1
 9 6 4 45.3 5.7
 -9 6 -4 49.6 5.9
 9 7 -4 6.4 3
 -9 7 -4 5.6 4
 9 7 4 6.6 3.4
 9 8 -4 5.8 3.6
 -9 8 -4 -0.4 4.1
 9 8 4 4.4 3.5
 9 0 -5 5.8 2.2
 9 0 5 10.2 2.2
 9 0 -5 7.5 1.2
 9 -1 5 102.59 5.4
 9 1 -5 94.09 4.5
 9 1 -5 97.99 5.7
 -9 1 -5 100.09 3.9
 9 -1 -5 103.09 5.9
 9 1 5 112.29 5.4
 9 2 -5 171.08 7.8
 9 2 -5 170.58 6.9
 9 -2 5 165.98 7.5
 9 2 5 178.88 7.6
 9 -2 -5 170.48 7.9
 -9 2 -5 165.18 6
 9 3 -5 78.79 5.7
 9 3 -5 73.79 4.9
 9 3 5 78.29 5.1
 -9 3 -5 86.19 5
 -9 3 -5 81.29 3.7
 9 -3 -5 89.19 5.7
 9 4 -5 139.59 7.6
 9 4 -5 120.29 6.6
 -9 4 -5 134.59 7.3
 9 4 5 122.79 7
 9 -4 -5 158.18 7.7
 9 5 -5 103.39 7.4
 9 5 -5 100.89 6
 9 -5 -5 114.49 7.1
 -9 5 -5 103.09 6.2
 9 5 5 99.49 6.8
 9 6 -5 56.69 5.2
 -9 6 -5 53.49 5.5
 9 6 5 39.3 5.8
 9 7 -5 5.7 3.2
 9 7 5 1.4 3.7
 -9 7 -5 -0.7 4.2
 9 8 -5 9 3.7
 9 0 -6 36.1 4.9
 9 0 6 43.8 4.1
 9 1 -6 39.9 4.8
 9 -1 6 37.5 4.2
 9 -1 -6 38.4 4.9
 9 1 6 47.5 4.4
 9 2 -6 168.98 8.4
 9 -2 6 169.18 7.9
 9 2 -6 172.18 7.2
 9 2 6 184.78 7.9
 -9 2 -6 182.38 8.2
 9 -2 -6 181.48 8.5
 9 3 -6 2.5 2.1
 9 3 -6 3.2 2.5
 -9 3 -6 4.6 1.2
 -9 3 -6 6.8 3
 9 3 6 6.1 2.7
 9 -3 -6 7.6 2.7
 9 4 -6 15.8 2.8
 9 4 -6 14.9 3.1
 9 -4 -6 14.9 3.1
 -9 4 -6 17.8 3.9
 9 4 6 20.1 3.8
 9 5 -6 100.79 6.1
 9 5 -6 86.79 7.3
 9 5 6 85.29 6.5
 9 -5 -6 100.79 7.2
 -9 5 -6 91.79 7.1
 9 6 -6 3.5 3.7
 9 6 -6 9.8 3
 -9 6 -6 6.7 4.3
 9 7 -6 4.6 2.9
 -9 7 -6 -2.5 4.6
 9 0 7 77.09 5.1
 9 0 -7 79.89 6.2
 9 1 -7 14.6 3.1
 9 -1 7 12.3 2.9
 9 -1 -7 12.5 2.9
 9 1 7 12.2 2.9
 9 2 -7 5.6 2.8
 -9 2 -7 5.7 3
 9 2 7 8.5 2.8
 9 -2 -7 7.2 2.6
 9 3 -7 17.7 3.3
 9 3 7 19.5 4.4
 -9 3 -7 23.5 4.8
 9 4 -7 66.39 6.5
 9 4 -7 63.29 6.1
 9 -4 -7 70.69 6.6
 -9 4 -7 64.59 6.2
 9 5 -7 0.2 3
 -9 5 -7 0.3 4.1
 9 -5 -7 1.8 3.3
 9 6 -7 12.6 3.9
 -9 6 -7 14.2 4.7
 9 7 -7 27.8 5.1
 9 0 -8 4.6 2.9
 9 0 8 4.3 2.7
 9 -1 8 33.3 4.7
 9 1 -8 32.2 5.5
 -9 1 -8 36.1 5.1
 9 -1 -8 41.3 5.6
 9 2 -8 22.7 3.7
 9 -2 -8 26.3 5.2
 -9 2 -8 22.3 3.9
 9 3 -8 -0.6 2.8
 -9 3 -8 2.9 3.5
 9 -3 -8 3.3 2.9
 9 4 -8 27.7 6
 -9 4 -8 19.6 4.2
 9 -4 -8 20.2 3.9
 9 5 -8 12.8 3.9
 -9 5 -8 11.6 4.5
 9 -5 -8 11.3 4
 9 -6 -8 2.6 6.5
 9 0 -9 -0.1 3
 9 1 -9 6.2 3.3
 9 -1 -9 7.3 3.2
 9 2 -9 0.4 3.2
 9 -2 -9 0.5 3
 -9 2 -9 -2.1 3.7
 9 3 -9 0.6 3.3
 9 -3 -9 0.9 3.2
 -9 3 -9 -4.8 3.6
 9 -4 -9 -1.6 3.8
 -9 4 -9 -0.8 4.2
 -9 5 -9 -0.8 5.5
 10 0 0 3764.22 125.89
 -10 0 0 3707.73 123.09
 10 0 0 3897.61 125.49
 10 -1 0 1170.68 37.5
 -10 1 0 1138.49 37.5
 -10 -1 0 1122.09 37.5
 10 1 0 1170.68 37.7
 10 1 0 1174.28 37.7
 10 -1 0 1125.29 37.4
 10 2 0 10 2
 10 -2 0 10.7 1.8
 10 -2 0 13.2 2
 -10 2 0 14.1 2
 10 3 0 3.9 1.5
 -10 3 0 5.2 1.4
 10 3 0 8.8 2.1
 10 -3 0 8.1 1.7
 -10 4 0 359.56 13
 10 4 0 367.46 13.6
 -10 5 0 250.17 9.9
 10 5 0 261.57 10.9
 10 6 0 105.79 7.3
 -10 6 0 124.59 6.2
 10 7 0 4.9 3.6
 -10 7 0 8.8 3.1
 -10 8 0 123.99 7.6
 10 8 0 134.99 8.9
 -10 9 0 94.29 7.4
 10 9 0 99.39 10.7
 10 0 1 3867.91 131.29
 10 0 1 4094.69 129.89
 10 0 -1 4034.4 132.39
 -10 0 -1 3955.1 130.09
 10 0 -1 3941.81 130.89
 10 1 -1 161.58 6.5
 10 -1 1 145.59 6.3
 10 -1 1 164.38 6.1
 10 1 -1 154.68 6.8
 10 -1 -1 157.28 6.2
 -10 1 -1 169.38 6.3
 10 1 1 165.98 6.6
 10 1 1 159.18 6.5
 10 -1 -1 164.78 6.6
 10 -2 1 57.39 3
 10 2 -1 56.39 3.7
 10 2 -1 56.29 3.8
 10 -2 1 55.09 3.4
 10 2 1 54.89 3.5
 10 -2 -1 54.99 3.4
 10 -2 -1 54.99 3
 -10 2 -1 55.09 3.1
 10 -3 1 67.19 3.9
 10 3 -1 63.59 4.3
 10 -3 1 71.79 3.6
 10 3 -1 68.99 4.4
 10 -3 -1 69.99 3.9
 10 -3 -1 71.39 3.7
 10 3 1 76.09 4.3
 10 4 -1 713.93 24
 -10 4 1 689.83 23.1
 10 -4 -1 707.93 23.6
 10 4 1 691.03 24
 -10 4 -1 662.33 23.4
 -10 5 1 112.49 5.5
 10 5 -1 122.99 6.7
 10 5 1 107.59 6.8
 -10 5 -1 105.89 6
 -10 6 1 50.29 4.1
 10 6 -1 34.7 5.5
 -10 6 -1 51.79 4.6
 10 6 1 36.7 5.5
 10 7 -1 127.39 8.3
 -10 7 1 129.69 6.6
 10 7 1 132.49 8.3
 -10 7 -1 144.09 7.5
 10 8 -1 74.39 7.4
 -10 8 1 68.19 6.4
 -10 8 -1 71.39 6.6
 10 8 1 70.39 7.2
 -10 9 -1 45.2 6.7
 10 9 1 45.6 7.9
 10 0 2 138.99 5.9
 -10 0 -2 133.09 5.4
 10 0 -2 134.09 6
 10 0 2 139.49 5.2
 10 0 -2 132.99 5.5
 10 -1 2 1088.79 37
 10 1 -2 1115.79 36.9
 10 1 -2 1155.38 37.3
 -10 1 -2 1145.99 36.7
 10 1 2 1205.28 36.8
 10 -1 -2 1104.59 36.6
 10 1 2 1134.39 37.3
 10 -1 -2 1107.09 37.1
 10 2 -2 56.09 3.7
 10 -2 2 61.09 3.7
 10 2 -2 63.19 4.1
 10 2 2 64.79 3.5
 10 -2 -2 65.29 3.8
 -10 2 -2 62.49 3.2
 10 2 2 68.99 3.9
 10 -2 -2 65.59 3.1
 10 3 -2 68.99 4.5
 -10 3 2 68.19 3.3
 10 3 -2 64.39 4.2
 10 -3 2 65.09 4
 10 -3 -2 64.49 4.1
 10 -3 -2 67.79 3.5
 -10 3 -2 64.99 3.5
 10 3 2 63.49 4
 10 3 2 67.29 4.2
 -10 4 2 94.19 4.6
 10 4 -2 96.09 5.8
 -10 4 -2 103.39 5.2
 10 4 2 99.89 5.9
 10 -4 -2 106.19 5.5
 -10 5 2 263.67 9.6
 10 5 -2 260.97 10.8
 -10 5 -2 248.68 10.6
 10 5 2 261.77 11.2
 -10 6 2 -1.7 1.9
 -10 7 2 41 4.5
 10 7 -2 45.6 5.6
 10 7 2 50.39 6.2
 -10 7 -2 50.19 5.9
 10 8 -2 17 4.4
 10 8 2 14.6 4.2
 -10 8 -2 12.2 4.5
 10 9 2 63.99 7.5
 -10 9 -2 67.39 9.4
 10 0 -3 351.56 12.3
 10 0 3 363.26 12.9
 -10 0 -3 356.36 12.3
 10 0 -3 371.26 13.1
 10 1 -3 87.69 4.9
 10 -1 3 85.89 4.4
 10 1 -3 85.59 4.1
 10 1 3 94.79 4.7
 10 -1 -3 89.89 4.9
 10 -1 -3 89.09 3.7
 -10 1 -3 93.79 3.9
 10 2 -3 6.6 2
 10 -2 3 4.7 1.8
 10 2 -3 5.9 1.8
 10 -2 -3 5.9 1.2
 10 -2 -3 6 1.8
 -10 2 -3 8.1 1.7
 10 2 3 9.9 2.1
 10 3 -3 3 1.9
 10 -3 3 -0.4 2.1
 10 3 -3 2.6 1.9
 -10 3 -3 5.4 1.2
 10 3 3 5 2.3
 10 -3 -3 2.8 1.8
 10 4 -3 325.97 12.6
 10 4 -3 353.66 13.2
 -10 4 3 316.57 11.4
 10 -4 -3 357.86 12.8
 -10 4 -3 315.87 12.5
 10 4 3 326.57 12.8
 10 5 -3 49.2 4.9
 10 5 3 40.5 5.1
 -10 5 -3 48.7 5
 10 6 -3 14.1 3.4
 -10 6 -3 14.3 3.8
 10 6 3 9.4 3.2
 10 7 -3 27.6 5
 -10 7 -3 26.7 4.5
 10 7 3 21.3 4.3
 10 8 -3 61.09 6.9
 -10 8 -3 55.09 6.7
 10 8 3 52.19 6.7
 10 9 3 11.4 4.7
 10 0 4 41.7 3.5
 10 0 -4 38.3 3.9
 10 0 -4 35.4 2.5
 10 1 -4 245.28 9.9
 10 -1 4 249.97 9.5
 10 1 -4 240.58 9
 -10 1 -4 245.78 8.6
 10 1 4 255.17 9.7
 10 -1 -4 247.28 9.9
 10 -1 -4 244.08 8.5
 10 2 -4 190.08 7.7
 10 2 -4 191.58 8.4
 10 -2 4 182.28 8
 10 -2 -4 213.68 6.8
 10 2 4 199.18 8.3
 10 -2 -4 192.38 8.3
 -10 2 -4 189.58 7
 10 3 -4 63.19 5
 10 3 -4 62.29 4.3
 10 -3 4 54.59 4.6
 -10 3 -4 61.89 4.7
 10 -3 -4 62.69 4.9
 10 3 4 65.69 4.7
 -10 3 -4 61.99 3.3
 10 4 -4 89.79 5.7
 10 4 -4 102.69 6.5
 10 -4 -4 101.89 6.1
 10 4 4 97.39 6.2
 -10 4 -4 98.09 6
 10 5 -4 199.08 9
 -10 5 -4 201.68 8.9
 10 5 4 190.98 9.5
 10 -5 -4 204.18 9.6
 10 6 -4 25.2 4.7
 -10 6 -4 18.1 4.1
 10 7 -4 37.5 5.7
 -10 7 -4 29.6 6.1
 10 7 4 29.3 5.6
 10 8 -4 18.9 4.3
 10 8 4 12.9 4
 -10 8 -4 14.4 4.8
 10 0 5 216.98 8.7
 10 0 -5 211.18 9.1
 10 0 -5 192.88 7.4
 10 1 -5 130.19 6.9
 10 -1 5 129.99 6.5
 10 1 -5 127.99 5.6
 -10 1 -5 129.69 5
 10 -1 -5 132.09 7
 10 1 5 138.49 6.4
 10 2 -5 35.2 3.3
 10 -2 5 26.7 3.6
 10 2 -5 25.6 4.4
 10 2 5 38.6 4
 -10 2 -5 35.2 2.3
 10 -2 -5 39.4 4.6
 10 -3 5 89.59 5.4
 10 3 -5 90.79 5.2
 10 3 -5 91.59 6.2
 10 -3 -5 95.99 6.2
 -10 3 -5 91.29 4.1
 -10 3 -5 100.99 5.9
 10 3 5 95.39 5.7
 10 4 -5 300.67 12.3
 10 4 -5 275.17 11.3
 10 -4 -5 302.57 12.1
 -10 4 -5 275.67 11.9
 10 4 5 291.07 12
 10 5 -5 16.1 3.4
 10 5 5 16.5 3.7
 -10 5 -5 27 5.3
 10 6 -5 83.99 6.3
 10 6 -5 69.39 7.3
 10 6 5 62.19 6.2
 -10 6 -5 72.49 7
 -10 7 -5 15.5 4.7
 10 7 5 14 4.2
 10 0 6 49.5 4.5
 10 0 -6 44.5 5.3
 10 1 -6 216.78 9.9
 10 -1 6 219.58 9.3
 10 -1 -6 218.08 9.8
 10 1 6 226.08 9.3
 10 2 -6 49.2 3.8
 10 -2 6 42.8 4.7
 10 2 -6 48.7 5.2
 10 2 6 52.49 4.9
 10 -2 -6 57.59 5.3
 -10 2 -6 46 2.6
 10 3 -6 88.99 5.4
 10 3 -6 102.59 6.7
 -10 3 -6 90.29 4.2
 -10 3 -6 103.49 6.4
 10 -3 -6 101.79 6.4
 10 3 6 94.09 6
 10 4 -6 42.9 4.4
 10 4 -6 43.2 5.6
 10 4 6 47.9 5.3
 10 -4 -6 48.5 5.9
 -10 4 -6 39.7 5.5
 10 5 -6 184.58 8.6
 10 5 -6 191.78 10
 10 -5 -6 187.98 9.5
 -10 5 -6 189.08 9.8
 10 5 6 178.18 9.4
 10 6 -6 49.2 5.3
 10 6 -6 39.3 6.8
 -10 6 -6 43.3 6.8
 10 7 -6 0.7 3.8
 -10 7 -6 8.1 5.4
 10 0 -7 102.09 7
 10 0 7 105.09 6.2
 10 1 -7 53.39 5.8
 10 -1 7 56.49 4.9
 10 1 7 53.39 4.7
 10 -1 -7 55.29 5.6
 10 2 -7 67.69 6.2
 10 -2 7 71.19 5.6
 10 -2 -7 82.29 6.2
 -10 2 -7 74.39 5.7
 10 2 7 76.49 5.6
 10 3 -7 62.99 6.3
 10 3 7 62.19 5.4
 -10 3 -7 58.69 3.7
 10 -3 -7 71.49 6.3
 -10 3 -7 63.29 5.8
 10 4 -7 125.09 8.2
 10 -4 -7 127.49 8.3
 -10 4 -7 120.39 7.8
 10 5 -7 19.3 4
 10 -5 -7 30.6 6.5
 -10 5 -7 20.8 4.5
 10 6 -7 65.69 5.6
 10 6 -7 52.59 7.2
 -10 6 -7 46.8 7.3
 10 7 -7 49.7 5.8
 10 0 8 9.2 3.2
 10 0 -8 8.2 3.1
 10 -1 8 91.09 6.1
 10 1 -8 99.29 7.3
 10 -1 -8 94.49 6.9
 -10 1 -8 96.79 6.4
 10 2 -8 10 3.4
 10 -2 -8 9.4 3.2
 -10 2 -8 7.7 3.6
 10 3 -8 47.8 6.5
 10 -3 -8 56.39 6.3
 -10 3 -8 48.7 5.9
 10 4 -8 7 3.5
 -10 4 -8 6.1 4.1
 10 -4 -8 9 3.6
 10 5 -8 8.4 4.4
 10 -5 -8 10.2 4.2
 -10 5 -8 12.3 4.9
 10 0 -9 45.7 6.4
 10 1 -9 12.3 3.6
 10 -1 -9 11.2 3.5
 10 2 -9 -0.4 3.2
 10 -2 -9 -0.4 3.1
 -10 2 -9 -0.5 3.6
 10 3 -9 -0.3 4.3
 -10 3 -9 -1.4 4
 10 -3 -9 1.9 3.4
 -10 4 -9 6.2 4.5
 10 -4 -9 6.7 5.4
 11 -1 0 95.59 4.5
 -11 1 0 93.69 4.5
 -11 -1 0 87.79 4.5
 11 -1 0 89.09 4.4
 11 1 0 96.09 4.8
 11 1 0 89.69 4.7
 11 2 0 38.5 3.3
 11 -2 0 38.2 2.8
 11 -2 0 38.4 2.8
 11 2 0 37 3.4
 -11 2 0 39.1 2.9
 11 -3 0 347.07 12
 -11 3 0 318.87 12.1
 11 3 0 345.17 12.5
 11 -3 0 327.47 12
 11 3 0 339.67 12.7
 -11 4 0 252.57 9.8
 11 4 0 259.57 10.5
 -11 5 0 -1.7 2.3
 11 6 0 0 3.3
 -11 6 0 5.5 2.7
 11 7 0 29.2 4.7
 -11 7 0 34.8 4.9
 -11 8 0 8.4 3.7
 11 8 0 9.7 3.9
 -11 9 0 64.59 6.8
 11 0 1 875.21 29.1
 11 0 1 887.31 28.7
 11 0 -1 889.21 29.1
 11 0 -1 875.11 28.8
 -11 0 -1 843.42 28.7
 11 1 -1 327.47 11.7
 11 -1 1 304.67 11.3
 11 1 -1 322.07 11.5
 11 -1 1 319.87 11.1
 11 -1 -1 302.97 11.1
 11 1 1 315.47 11.7
 -11 1 -1 309.57 11.2
 11 1 1 330.17 11.4
 11 -1 -1 313.67 11.5
 11 -2 1 849.02 28.5
 11 2 -1 879.21 28.8
 11 -2 1 863.41 28.2
 11 2 -1 863.21 28.9
 11 2 1 891.51 28.7
 -11 2 -1 827.32 28.4
 11 2 1 865.71 29
 11 -2 -1 859.91 28.2
 11 -2 -1 844.52 28.5
 11 3 -1 21.3 3.4
 11 3 -1 19.2 3.5
 11 -3 1 27.1 2.7
 -11 3 -1 24.1 2.6
 11 3 1 25.6 3.6
 11 3 1 28.5 3.1
 11 -3 -1 22.5 2.6
 11 -3 -1 23.4 2.9
 -11 4 1 137.59 6.3
 11 4 -1 150.28 7.1
 -11 4 -1 139.49 6.8
 11 4 1 146.19 7.2
 11 5 -1 33.5 4.4
 -11 5 1 37.7 3.8
 11 5 1 31.4 4.5
 -11 5 -1 32.6 4.3
 -11 6 1 110.89 5.8
 11 6 -1 99.79 6.8
 11 6 1 108.89 7.3
 -11 6 -1 111.09 6.3
 -11 7 1 30.4 4.2
 11 7 -1 28.8 4.7
 11 7 1 26.6 5.2
 -11 7 -1 37.7 5.2
 11 8 -1 12.8 4.4
 -11 8 1 10 3.5
 11 8 1 9.7 4.3
 -11 8 -1 12.1 4.2
 -11 9 -1 6.5 4.5
 -11 0 -2 94.59 4.3
 11 0 2 96.29 4.7
 11 0 -2 96.19 4.9
 11 0 -2 91.69 4.4
 11 0 2 99.09 4.1
 11 1 -2 45.6 3.3
 11 -1 2 49 3.5
 11 1 -2 49.2 3.7
 11 1 2 58.59 3.8
 11 -1 -2 55.89 3.7
 11 -1 -2 54.79 3
 11 1 2 56.79 3.2
 -11 1 -2 54.69 3.1
 11 2 -2 130.99 5.9
 11 2 -2 133.39 6.3
 11 -2 2 129.29 5.7
 11 2 2 130.39 6.1
 11 -2 -2 135.39 6.1
 -11 2 -2 125.19 5.4
 11 -2 -2 130.19 5.3
 11 2 2 134.79 5.7
 11 3 -2 189.98 8
 11 -3 2 192.18 7.8
 11 3 -2 189.58 8.4
 11 -3 -2 187.28 7.2
 -11 3 -2 174.58 7.3
 11 3 2 185.48 8.3
 11 -3 -2 191.18 7.9
 11 4 -2 49.7 4.9
 -11 4 2 44.5 3.6
 11 4 2 52.79 5
 11 -4 -2 59.79 5
 -11 4 -2 59.59 4.5
 -11 5 2 4 2
 11 5 -2 2.6 2.5
 11 5 2 5.1 2.7
 -11 5 -2 5.5 2.9
 11 6 -2 3.1 3.3
 -11 6 2 3.8 2.1
 11 6 2 2.1 2.9
 -11 6 -2 6 3.1
 11 7 -2 95.09 7.5
 11 7 2 92.19 7.6
 -11 7 -2 96.19 7.1
 11 8 -2 15.5 4.1
 -11 8 -2 13.2 4
 11 8 2 16.5 4.6
 11 0 -3 6.6 1.9
 11 0 -3 5.7 1.4
 11 1 -3 259.57 9.5
 11 -1 3 261.47 9.9
 11 1 -3 266.37 10.3
 11 -1 -3 262.67 10.2
 11 -1 -3 245.08 9.1
 -11 1 -3 259.17 9.3
 11 1 3 259.87 10.1
 11 2 -3 349.96 13.1
 11 -2 3 338.97 12.6
 11 2 -3 351.06 12.5
 -11 2 -3 333.77 11.9
 11 2 3 338.77 12.8
 11 -2 -3 354.36 11.8
 11 -2 -3 344.17 12.8
 -11 3 3 101.39 4.2
 11 -3 3 83.99 5
 11 3 -3 88.79 5.3
 11 3 -3 94.49 6
 11 -3 -3 100.09 5.6
 11 3 3 95.89 5.7
 -11 3 -3 97.39 4.6
 -11 4 3 12.6 2.4
 11 4 -3 11.8 3
 11 4 -3 19.1 4.1
 11 4 3 17.4 3.8
 11 5 -3 45.9 5.1
 11 5 3 32.9 5.2
 -11 5 -3 39.9 4.9
 11 6 -3 72.19 6.3
 -11 6 -3 74.49 6.2
 11 6 3 73.19 6.3
 11 7 -3 5.4 3.4
 11 7 3 5.4 3.5
 -11 7 -3 2.8 4.1
 11 8 -3 9.8 4
 -11 8 -3 7.3 4.4
 11 8 3 5.5 4
 11 0 4 3.8 2.3
 11 0 -4 2.8 1.4
 11 0 -4 1.8 2
 11 1 -4 92.69 5.6
 11 1 -4 90.59 4.5
 11 -1 4 86.79 4.9
 11 1 4 87.29 4.9
 -11 1 -4 91.19 4
 11 -1 -4 84.79 3.8
 11 -1 -4 92.49 5.5
 11 2 -4 41.9 3.4
 11 2 -4 35.7 4.6
 11 -2 4 32.7 4.1
 11 2 4 45.5 4.1
 11 -2 -4 47.7 2.6
 11 -2 -4 43.9 4.4
 -11 2 -4 42.6 2.7
 11 -3 4 87.39 5.3
 11 3 -4 95.49 5.4
 11 3 -4 102.19 6.4
 11 3 4 99.19 6
 11 -3 -4 103.19 6
 11 4 -4 12.9 3.1
 11 4 -4 14.6 3.1
 -11 4 -4 12.8 3
 11 -4 -4 16.1 3.1
 11 4 4 14.5 3.4
 11 5 -4 26.2 5.6
 11 5 -4 27.6 4.7
 -11 5 -4 25.2 5.3
 11 5 4 19 3.9
 11 6 -4 24 4.9
 11 6 4 12.6 3.8
 -11 6 -4 13.3 3.7
 11 7 -4 8.7 3.7
 -11 7 -4 3.3 4.3
 11 7 4 7.9 3.8
 11 8 -4 10.6 3.7
 11 8 4 7.5 4.1
 11 0 -5 478.25 17.4
 11 0 5 530.85 18.4
 11 0 -5 531.25 18.7
 11 1 -5 179.18 7.3
 11 -1 5 183.18 8.3
 11 1 -5 182.68 8.8
 11 -1 -5 191.18 8.9
 -11 1 -5 186.38 6.8
 11 1 5 195.98 8.4
 11 2 -5 41.1 3.6
 11 2 -5 31.9 5
 11 -2 5 31.6 4.6
 11 -2 -5 44 5
 11 2 5 47.3 4.6
 -11 2 -5 50.09 2.8
 11 -3 5 52.39 5
 11 3 -5 55.79 4.3
 11 3 -5 55.19 5.4
 11 -3 -5 57.19 5.4
 11 3 5 57.69 5.1
 -11 3 -5 49.6 5.2
 11 4 -5 24 5.1
 11 4 -5 24.8 4.2
 -11 4 -5 24.5 4.4
 11 5 -5 2.3 3.1
 11 5 -5 5.7 2.8
 11 5 5 2.3 3.4
 -11 5 -5 3.5 3.8
 11 6 -5 44.4 6.7
 11 6 -5 56.99 5.7
 -11 6 -5 49.99 6.7
 11 6 5 51.19 6
 11 7 -5 2.9 3.9
 11 7 -5 13.2 3.6
 -11 7 -5 2.5 4.8
 11 7 5 6.4 3.9
 11 0 6 143.49 7.3
 11 0 -6 147.59 8
 11 1 -6 85.79 6.5
 11 -1 6 84.79 5.8
 11 -1 -6 87.29 6.4
 11 1 6 88.19 5.7
 11 -2 6 0.4 2.7
 11 2 -6 2.8 2.5
 11 -2 -6 4.6 2.6
 11 2 6 2.5 2.9
 11 3 -6 20.2 3.8
 11 3 -6 24.1 5.2
 11 -3 -6 34.6 5.3
 -11 3 -6 28.4 5
 11 3 6 27.2 5
 11 4 -6 -0.5 2.4
 11 4 -6 -3.1 2.8
 11 4 6 -3.2 3
 -11 4 -6 -0.8 3.2
 11 -4 -6 -2.9 2.7
 11 5 -6 152.98 9.3
 11 5 -6 159.18 8.2
 -11 5 -6 161.78 9.2
 11 -5 -6 156.88 11.1
 11 5 6 152.38 8.9
 11 6 -6 28.7 6.5
 -11 6 -6 24.4 5
 11 7 -6 15.6 4.6
 11 0 7 3 3
 11 0 -7 4.5 3
 11 1 -7 43.9 5.8
 11 -1 7 40.8 4.8
 11 -1 -7 44.1 5.6
 11 1 7 46.2 5.1
 11 -2 7 -0.3 2.9
 11 2 -7 -1 2.7
 -11 2 -7 5.1 3.3
 11 2 7 2.1 3.1
 11 -2 -7 5.7 2.8
 11 3 -7 54.09 6.4
 11 3 7 56.09 5.7
 11 -3 -7 66.39 6.4
 -11 3 -7 57.29 6
 11 4 -7 11.3 3.5
 11 -4 -7 17.1 3.9
 -11 4 -7 15.7 4.4
 11 5 -7 2.7 3.4
 11 -5 -7 3.7 3.6
 -11 5 -7 4.9 4.6
 11 6 -7 72.09 6
 11 6 -7 53.09 7.4
 -11 6 -7 56.99 8.2
 11 7 -7 104.99 9.9
 11 0 -8 51.29 6.3
 11 0 8 44.5 5.2
 11 -1 8 4.2 3.2
 11 1 -8 7.3 3.2
 11 1 8 2.6 3.5
 11 -1 -8 9.7 3.2
 11 2 -8 8.6 3.5
 -11 2 -8 10.9 3.7
 11 -2 -8 10.5 3.2
 11 3 -8 1.8 3.4
 11 -3 -8 6.2 3.3
 -11 3 -8 5.3 3.9
 11 4 -8 25.3 4.4
 -11 4 -8 30.5 6.3
 11 -4 -8 31.4 6.7
 -11 5 -8 11 4.8
 11 -5 -8 14.9 4.5
 11 0 -9 13.7 3.7
 11 1 -9 1.4 3.4
 11 -1 -9 3.4 3.3
 11 2 -9 -2 3.3
 11 -2 -9 0.3 3.2
 -11 2 -9 2.6 3.7
 -11 3 -9 4.4 4.2
 11 -3 -9 9.4 3.6
 -11 4 -9 1.1 4.3
 -12 0 0 38.2 2.9
 12 0 0 39.2 3.1
 12 0 0 39.4 3.1
 12 -1 0 181.38 7.1
 12 -1 0 170.98 7
 12 1 0 171.18 7.3
 -12 1 0 176.48 7.1
 -12 -1 0 169.98 7
 12 1 0 179.88 7.3
 12 2 0 -0.2 1.6
 -12 2 0 -0.9 1.2
 12 -2 0 -1.5 1.4
 12 -2 0 -0.6 1.4
 12 3 0 564.34 20
 12 -3 0 552.34 19.2
 12 3 0 572.64 19.8
 -12 4 0 21.9 3.9
 12 4 0 30 4.7
 -12 5 0 -2.5 2.2
 12 5 0 3 3.3
 -12 6 0 4.8 2.9
 12 6 0 -2.3 3.3
 12 7 0 64.99 7
 -12 7 0 64.79 5.7
 -12 8 0 -1.2 3.7
 12 8 0 3.2 4.3
 -12 9 0 5.6 4.1
 12 0 -1 568.04 19.6
 12 0 1 586.24 19.5
 12 0 -1 597.14 19.9
 -12 0 -1 560.64 19.5
 12 0 1 579.84 19.9
 12 1 -1 159.78 6.9
 12 -1 1 151.18 6.5
 12 -1 1 153.28 6.2
 12 1 -1 157.18 6.7
 12 1 1 159.58 6.5
 12 -1 -1 150.68 6.3
 12 1 1 157.28 6.8
 12 -1 -1 155.48 6.7
 -12 1 -1 155.28 6.4
 12 -2 1 54.09 3.3
 12 -2 1 57.79 3.8
 12 2 -1 53.29 4.2
 12 2 -1 54.79 4
 12 2 1 54.59 3.8
 12 -2 -1 51.29 3.3
 12 2 1 59.69 4.4
 12 -2 -1 62.29 4
 -12 2 -1 52.79 3.4
 12 -3 1 198.78 7.9
 12 3 -1 187.18 8.4
 12 3 -1 190.98 8.5
 12 -3 -1 179.08 7.8
 12 3 1 180.78 8.3
 12 -3 -1 188.48 7.5
 12 4 -1 91.49 6.2
 12 -4 1 85.49 5.6
 -12 4 1 78.29 4.9
 12 4 -1 72.79 6.3
 -12 4 -1 90.69 5.5
 12 4 1 85.49 6.2
 -12 5 1 57.69 4.2
 12 5 -1 51.69 5.1
 12 5 1 55.39 5.7
 -12 5 -1 58.69 5
 -12 6 1 72.99 4.9
 12 6 -1 63.09 6
 12 6 1 71.99 6
 -12 6 -1 72.99 5.7
 12 7 -1 1.4 3.4
 -12 7 1 2.6 2.9
 12 7 1 -0.4 3.8
 -12 7 -1 0.8 3.4
 -12 8 1 53.19 6.4
 12 8 -1 66.99 7.6
 12 8 1 60.99 7.6
 -12 8 -1 62.39 6.7
 12 0 -2 13.6 3
 -12 0 -2 11.7 2.1
 12 0 -2 13.4 2.3
 12 0 2 12.3 2
 12 0 2 10.2 2.2
 12 1 -2 1.7 1.7
 12 1 -2 1 1.7
 12 -1 2 2.2 1.8
 -12 1 -2 3 1.2
 12 -1 -2 3.4 1.7
 12 1 2 1.7 1.3
 12 -1 -2 1.1 1.3
 12 1 2 2.2 1.8
 12 2 -2 221.78 8.8
 12 -2 2 219.98 8.6
 12 2 -2 228.48 9.3
 12 2 2 210.78 9.1
 12 -2 -2 218.18 8.8
 12 -2 -2 220.68 8.1
 -12 2 -2 205.68 8.2
 12 3 -2 323.57 12.8
 12 3 -2 320.77 12.4
 12 -3 2 316.77 12
 12 -3 -2 332.47 11.6
 12 -3 -2 320.67 12.2
 12 3 2 311.07 12.7
 -12 4 2 5.8 2.1
 12 4 -2 4.2 2.9
 12 4 2 5.3 3.2
 -12 4 -2 11.4 2.9
 12 5 -2 34.7 4.6
 -12 5 2 35.1 3.5
 -12 5 -2 39.3 4.1
 12 5 2 29 5.1
 12 6 -2 6.1 3.5
 -12 6 2 6.6 2.5
 12 6 2 9.1 3.6
 -12 6 -2 6.5 3.6
 12 7 -2 39.6 6.6
 12 7 2 40.6 6.4
 -12 7 -2 40.2 6
 12 8 -2 11.1 4.4
 12 8 2 3.9 4.3
 -12 8 -2 10.3 4.5
 12 0 3 912.81 30.5
 12 0 -3 962.4 30.7
 -12 0 -3 890.91 29.8
 12 0 -3 869.51 29.8
 12 1 -3 120.39 5.6
 12 -1 3 114.29 5.9
 12 1 -3 117.49 6.3
 -12 1 -3 117.99 5.1
 12 -1 -3 112.69 5
 12 -1 -3 127.19 6.3
 12 1 3 117.49 5.9
 12 2 -3 204.68 9.1
 12 2 -3 205.68 8.3
 12 -2 3 191.38 8.5
 -12 2 -3 194.68 7.7
 12 -2 -3 199.88 7.5
 12 -2 -3 206.58 8.7
 12 2 3 207.58 8.9
 12 3 -3 -1.9 2.6
 12 3 -3 0.1 2.5
 12 -3 3 -2.8 2.6
 12 3 3 3.2 2.5
 -12 4 3 298.97 11.3
 12 4 -3 308.27 12.5
 12 4 -3 319.07 13.1
 12 4 3 310.87 12.7
 -12 4 -3 316.67 12.4
 12 -4 -3 357.56 15.5
 12 5 -3 105.69 7.4
 12 5 -3 112.59 7
 12 5 3 109.69 7.3
 -12 5 -3 117.69 6.9
 12 6 -3 65.19 6.3
 12 6 3 62.69 6.4
 -12 6 -3 61.29 6.3
 12 7 -3 7.3 3.9
 12 7 3 4.3 3.7
 -12 7 -3 -0.7 4.1
 12 8 -3 78.19 7.7
 12 8 3 66.79 7.3
 -12 8 -3 78.29 7.8
 12 0 4 4 2.5
 12 0 -4 3.8 2.4
 12 1 -4 189.28 8.7
 12 -1 4 185.48 8.3
 12 1 -4 190.08 7.6
 12 -1 -4 179.78 6.9
 12 -1 -4 200.48 8.8
 12 1 4 184.48 8.4
 -12 1 -4 183.18 7.1
 12 2 -4 76.69 6.1
 12 2 -4 89.39 5.1
 12 -2 4 76.89 5.6
 12 -2 -4 87.59 4.6
 12 -2 -4 96.89 6
 12 2 4 89.69 5.4
 -12 2 -4 84.49 4.2
 12 3 -4 152.78 8.1
 12 3 -4 147.89 7.1
 12 -3 4 134.59 7.4
 12 -3 -4 150.18 7.5
 12 3 4 160.98 7.9
 12 4 -4 1.9 2.7
 12 4 -4 2.7 2.7
 -12 4 -4 2.8 3.3
 12 -4 -4 5 2.8
 12 4 4 2.1 3
 12 5 -4 101.19 7.2
 12 5 -4 100.09 6.6
 12 5 4 93.99 7
 -12 5 -4 97.39 6.4
 12 6 -4 17 3.6
 12 6 -4 10.8 3.6
 12 6 4 17 4.2
 -12 6 -4 16.1 4.6
 12 7 -4 21.4 4.3
 -12 7 -4 8.7 4.8
 12 7 4 13.9 4.2
 12 8 4 6 3.9
 12 0 -5 86.19 6.1
 12 0 5 72.69 5.2
 12 -1 5 39.6 4.9
 12 1 -5 41.4 5.4
 12 1 -5 39.8 3.5
 -12 1 -5 41.8 2.9
 12 -1 -5 55.19 5.6
 12 1 5 47.8 4.9
 12 2 -5 6.5 2.2
 12 -2 5 4 3.3
 12 2 -5 3.9 2.6
 -12 2 -5 10.6 2.2
 12 -2 -5 8.7 2.9
 12 2 5 9.1 2.9
 12 3 -5 2 2.3
 12 -3 5 -3.1 2.8
 12 3 -5 1.1 2.8
 12 3 5 3.1 2.9
 12 -3 -5 5 2.8
 -12 3 -5 -4.3 3.2
 12 4 -5 61.79 6.1
 12 4 -5 54.99 5.1
 -12 4 -5 58.79 6
 12 -4 -5 63.19 6
 12 4 5 58.29 5.8
 12 5 -5 38.3 6.1
 12 5 -5 41 5.2
 12 5 5 33.7 5.6
 -12 5 -5 36.2 6
 12 6 -5 7.4 3.3
 12 6 -5 7 3.7
 -12 6 -5 5.8 4.6
 12 6 5 2.3 3.6
 12 7 -5 -5.3 3.7
 -12 7 -5 -4.9 4.7
 12 7 5 -2.9 4
 12 0 -6 85.39 6.6
 12 0 6 81.09 5.7
 12 -1 6 176.08 8.7
 12 1 -6 182.48 9.2
 12 1 6 178.18 8.6
 12 -1 -6 183.58 9.1
 12 2 -6 10.2 3.1
 12 -2 6 6.3 3.1
 12 -2 -6 10.9 3
 12 2 6 12 3.2
 -12 2 -6 12.8 2.5
 12 3 -6 152.48 7.7
 12 3 -6 164.88 9
 12 -3 6 160.28 7.9
 12 3 6 171.38 8.6
 12 -3 -6 174.18 8.8
 -12 3 -6 169.38 8.2
 12 4 -6 -1.2 3
 12 4 -6 0.8 2.7
 12 4 6 -0.6 3.2
 12 -4 -6 -0.9 3
 -12 4 -6 -4.8 3.7
 12 5 -6 54.49 6.9
 12 5 -6 66.19 5.7
 12 5 6 64.79 6.9
 -12 5 -6 53.89 7
 12 6 -6 29.4 6.6
 -12 6 -6 23.6 5.4
 12 0 7 11.9 3.5
 12 -1 7 20.6 3.9
 12 1 -7 26.6 5.7
 12 -1 -7 30.6 5.5
 12 1 7 27.1 4.6
 12 -2 7 15.6 3.7
 12 2 -7 16.3 3.6
 12 -2 -7 25.4 3.9
 12 2 7 23.2 3.9
 12 3 -7 11.5 3.6
 12 -3 -7 14.9 3.4
 12 3 7 14.8 3.7
 -12 3 -7 12.3 3.9
 12 4 -7 26.9 4.4
 12 -4 -7 23.1 4
 -12 4 -7 30.4 6.2
 12 5 -7 2.9 3.4
 -12 5 -7 0.4 4
 12 6 -7 2.6 3.9
 12 0 8 108.69 7.2
 12 0 -8 124.49 8.1
 12 -1 8 4.6 3.5
 12 1 -8 11.6 3.7
 12 -1 -8 9.7 3.3
 12 1 8 2.1 3.5
 12 2 -8 31.5 6.5
 12 -2 8 23.3 4.4
 -12 2 -8 36.1 5.4
 12 -2 -8 35.9 6.1
 12 3 -8 11.3 3.8
 12 -3 -8 11.2 3.4
 -12 3 -8 14.2 4.3
 12 4 -8 9.6 3.8
 -12 4 -8 10.7 4.6
 12 -4 -8 10 4
 12 0 -9 97.59 8.1
 12 1 -9 3 3.7
 12 -1 -9 3.4 3.3
 -12 1 -9 6.7 4
 12 2 -9 2.1 3.8
 -12 2 -9 3.1 4.1
 12 -2 -9 4.7 3.4
 12 -3 -9 11 4.1
 -12 3 -9 17 4.6
 13 0 0 1.7 1.5
 13 0 0 -2 1.5
 13 -1 0 362.66 12.9
 -13 -1 0 345.87 13.7
 13 -1 0 357.36 12.9
 13 1 0 378.66 13.2
 -13 1 0 354.36 13
 13 1 0 355.96 13.2
 13 2 0 -2.7 2.2
 13 2 0 -0.1 1.7
 13 -2 0 1.7 1.7
 13 3 0 521.55 19.2
 13 -3 0 535.05 18.3
 13 4 0 586.14 21.9
 -13 4 0 606.54 21.2
 13 -4 0 656.53 21.4
 -13 5 0 53.79 4.5
 13 5 0 40.6 5.6
 13 6 0 58.59 6.7
 -13 6 0 65.69 5.4
 13 7 0 1.1 3.9
 -13 7 0 0.6 3.3
 -13 8 0 13.7 4.2
 13 8 0 21.6 5
 -13 9 0 43.9 7.1
 13 0 1 21.4 2.7
 13 0 1 19.3 2.6
 13 0 -1 23.5 2.7
 13 0 -1 18.7 3.1
 -13 0 -1 19.2 2.5
 13 -1 1 346.57 12.8
 13 1 -1 346.67 13
 13 -1 1 374.66 13.5
 13 1 -1 364.86 13.2
 -13 1 -1 339.17 12.7
 13 -1 -1 340.77 12.5
 13 -1 -1 343.67 12.9
 13 1 1 378.56 13.1
 13 1 1 352.26 13.1
 13 2 -1 8.7 2.5
 13 2 -1 10.3 2.4
 13 2 1 5.2 2.6
 13 -2 -1 13.5 2.3
 13 -2 -1 8.7 1.9
 13 3 -1 670.23 24.1
 13 3 -1 722.63 24.3
 13 -3 1 681.03 23.5
 13 3 1 661.03 24.2
 13 -3 -1 710.73 23.3
 13 -4 1 256.17 10.3
 -13 4 1 244.48 9.8
 13 4 -1 256.77 10.9
 13 4 -1 261.27 14.5
 13 4 1 240.88 10.7
 -13 4 -1 251.77 10.2
 -13 5 1 27.8 3.7
 13 5 -1 24 4.5
 -13 5 -1 29.1 3.8
 13 5 1 23.2 3.9
 13 6 -1 13.8 4
 -13 6 1 11.8 2.9
 -13 6 -1 12.7 3.3
 13 6 1 12.1 3.9
 13 7 -1 41.2 6.8
 -13 7 1 42.4 5.5
 13 7 1 38 6.7
 -13 7 -1 44.8 5.7
 13 8 -1 2.5 3.8
 13 8 1 1.8 4.1
 -13 8 -1 -2.9 4.2
 13 0 -2 197.68 8.3
 13 0 -2 182.28 7.5
 -13 0 -2 185.48 7.4
 13 0 2 187.28 8
 13 1 -2 59.09 4.1
 13 -1 2 58.29 4
 13 1 -2 58.89 4.7
 13 -1 -2 66.29 4.7
 -13 1 -2 61.49 3.7
 13 1 2 59.79 4.2
 13 -1 -2 58.99 3.6
 13 2 -2 732.03 24.6
 13 -2 2 702.73 24.4
 13 2 -2 757.52 25
 13 -2 -2 699.93 23.8
 13 -2 -2 709.03 24.5
 13 2 2 698.73 24.9
 13 3 -2 549.54 19.6
 13 -3 2 550.44 19.3
 13 3 -2 551.64 20.1
 13 -3 -2 550.24 18.8
 13 3 2 522.05 20
 13 -3 -2 567.14 21.6
 13 4 -2 119.29 7
 13 -4 2 109.29 6.6
 13 4 -2 102.99 7.1
 -13 4 2 120.79 5.7
 13 4 2 114.49 7.2
 -13 4 -2 119.09 6.5
 13 5 -2 87.99 6.5
 -13 5 2 81.29 4.7
 -13 5 -2 85.29 6.1
 13 5 2 83.09 6.6
 13 6 -2 109.49 7.6
 13 6 2 104.09 7.6
 -13 6 -2 100.29 6.5
 13 7 -2 6.4 4
 13 7 2 7.5 3.9
 -13 7 -2 3.6 3.8
 13 8 -2 6 4.3
 13 8 2 2.5 4.1
 -13 8 -2 7.2 4.4
 13 0 -3 155.58 6.5
 13 0 -3 168.48 7.8
 13 0 3 156.98 7.5
 -13 0 -3 146.19 6.4
 13 -1 3 415.26 15.5
 13 1 -3 435.66 15.3
 13 1 -3 450.55 16
 13 -1 -3 445.96 15.9
 -13 1 -3 417.96 14.8
 13 -1 -3 414.76 14.7
 13 1 3 411.26 15.7
 13 2 -3 180.28 8.2
 13 2 -3 187.78 8.9
 13 -2 3 181.48 8.2
 13 -2 -3 174.88 7.1
 13 -2 -3 195.48 8.6
 13 2 3 172.28 8.6
 13 3 -3 254.67 11.2
 13 -3 3 235.48 10.4
 13 3 -3 250.07 10.6
 13 3 3 248.38 11
 13 -3 -3 263.07 10.7
 13 -3 -3 251.57 9.4
 13 -4 3 49.1 4.5
 13 4 -3 48.4 5.3
 13 4 -3 37.3 5.8
 13 4 3 50.59 5
 -13 4 -3 56.69 4.7
 13 5 -3 8.1 3.2
 13 5 -3 9.6 3.2
 -13 5 -3 14 3.6
 13 5 3 9.5 3.7
 -13 6 -3 27.7 5.8
 13 6 3 33.6 5.9
 13 7 -3 52.59 6.8
 13 7 3 39 6.4
 -13 7 -3 35.1 6.7
 13 8 3 8.2 4.2
 13 0 4 97.69 5.8
 13 0 -4 114.59 6.6
 13 0 -4 99.19 4.9
 13 1 -4 209.98 8.3
 13 -1 4 199.58 9
 13 1 -4 207.58 9.5
 -13 1 -4 192.98 8.2
 13 -1 -4 216.98 9.5
 13 -1 -4 185.98 7.5
 13 1 4 199.28 9.2
 13 2 -4 607.94 21.4
 13 -2 4 609.24 21.9
 13 2 -4 642.14 22.5
 13 2 4 603.64 22
 13 -2 -4 643.04 22.2
 13 -3 4 4.9 3.3
 13 3 -4 1.8 2.6
 13 3 -4 2.5 3.1
 13 3 4 8.1 3.2
 13 -3 -4 6 2.5
 13 4 -4 35.5 5.6
 13 4 -4 39.7 5
 -13 4 -4 39.6 5.5
 13 4 4 44.5 5.5
 13 5 -4 17.8 3.5
 13 5 -4 25.6 5.1
 13 5 4 16.9 4
 -13 5 -4 27.9 5.7
 13 6 -4 26.7 5.6
 13 6 -4 26.9 5.8
 13 6 4 26.7 4.9
 -13 6 -4 23.6 4.9
 13 7 -4 8.9 3.8
 13 7 4 4 4
 -13 7 -4 3 4.7
 13 8 4 19 4.8
 13 0 5 243.88 10.5
 13 0 -5 248.38 11
 13 -1 5 230.78 10.3
 13 1 -5 243.68 10.8
 13 1 -5 235.68 9.4
 13 -1 -5 249.68 10.8
 13 1 5 245.28 10.5
 13 2 -5 5 2.2
 13 -2 5 4 3.4
 13 2 -5 4.3 3
 13 2 5 6.2 3.2
 13 -2 -5 8.2 3
 13 3 -5 9.5 3.3
 13 3 -5 6.3 2.6
 13 -3 5 4.4 2.9
 13 3 5 9.4 3.3
 13 -3 -5 6.4 2.7
 13 4 -5 23.9 4.4
 13 4 -5 24.4 5.6
 13 4 5 25.1 5.2
 -13 4 -5 25.7 5.4
 13 5 -5 36.1 6.2
 13 5 -5 37.9 5.5
 -13 5 -5 38.6 5.5
 13 5 5 45.3 6
 13 6 -5 8.9 3.6
 13 6 -5 5.8 3.6
 13 6 5 4.1 3.9
 -13 6 -5 4.9 4.7
 13 7 5 16.2 4.8
 13 0 6 181.28 8.8
 13 0 -6 185.68 9.4
 13 -1 6 64.39 5.9
 13 1 -6 75.19 6.6
 13 -1 -6 74.69 6.5
 13 1 6 72.39 5.8
 13 2 -6 27.5 5.7
 13 -2 6 29.5 5.2
 13 -2 -6 39.1 5.4
 13 2 6 42.1 5.2
 13 3 -6 9.7 4.1
 13 3 -6 7.5 3.2
 13 -3 6 5.4 3.5
 13 -3 -6 11.4 3.2
 -13 3 -6 11.1 3.8
 13 3 6 14.7 3.8
 13 4 -6 12.4 3.7
 13 4 -6 12.2 3.2
 13 4 6 15.7 4
 -13 4 -6 8.3 4.4
 13 -4 -6 12.1 5.1
 13 5 -6 8.2 3.5
 13 5 6 17.5 4.3
 -13 5 -6 11.2 4.7
 13 6 -6 17 4.2
 -13 6 -6 17.6 5.6
 13 6 6 21.2 5.3
 13 7 -6 21.6 6
 13 0 -7 168.08 9.4
 13 0 7 160.08 8.7
 13 -1 7 3.1 3.5
 13 1 -7 3.4 3.3
 13 -1 -7 5.6 3.1
 13 1 7 3.1 3.3
 13 -2 7 29.7 4.5
 13 2 -7 32.1 4.4
 13 -2 -7 39.6 6.1
 13 2 7 35.6 5.2
 13 3 -7 31.1 6.5
 13 -3 -7 48 6.3
 13 3 7 38.9 5.6
 -13 3 -7 46.9 6.1
 13 4 -7 2.4 3.5
 -13 4 -7 7.1 4
 13 4 7 3.8 4.3
 13 -4 -7 4 3.8
 13 5 -7 2.3 3.4
 -13 5 -7 -5.6 4.6
 13 0 8 64.09 6.4
 13 0 -8 81.29 7.4
 13 -1 8 13.3 4
 13 1 -8 15.2 4
 13 1 8 17.1 4.1
 13 2 -8 22.6 4.3
 13 -2 8 21.8 4.4
 13 3 -8 0.2 3.6
 -13 3 -8 6.8 4.2
 13 -3 -8 3.6 3.5
 13 4 -8 5 3.8
 13 -4 -8 5.8 4.2
 -13 4 -8 5.7 4.5
 13 1 -9 8.2 4.1
 -13 1 -9 16.1 4
 13 -1 -9 10.5 3.6
 13 -2 -9 8.1 3.7
 -13 2 -9 12.7 4.2
 -13 3 -9 38.1 7.6
 14 0 0 0.5 1.8
 14 0 0 -0.1 1.7
 14 1 0 49.99 4.4
 14 1 0 41.3 3.9
 14 -1 0 47.3 3.6
 14 2 0 211.28 9.4
 14 -2 0 215.58 8.6
 14 -3 0 187.68 7.7
 14 3 0 156.98 8.1
 -14 4 0 0.6 2.5
 14 4 0 2.3 3.1
 -14 5 0 -0.2 2.6
 14 5 0 -2.8 2.7
 14 6 0 -1.2 3.6
 -14 6 0 2 2.8
 14 7 0 23.8 5
 -14 7 0 26 5.3
 14 8 0 6.1 4.1
 -14 8 0 4.1 4.2
 14 0 -1 -0.4 1.7
 14 0 1 -1.3 1.8
 14 1 -1 68.99 4.8
 14 -1 1 83.59 4.8
 14 1 -1 79.89 5.1
 14 -1 -1 76.39 5
 14 1 1 80.09 4.9
 14 -1 -1 82.69 4.4
 14 2 -1 67.29 5.3
 14 -2 1 75.59 4.4
 14 2 -1 73.49 5.5
 14 2 1 57.89 5.4
 14 -2 -1 68.99 4.2
 14 3 -1 153.68 8.1
 14 3 -1 154.28 11.7
 14 -3 1 164.38 7.5
 14 -3 -1 156.28 7.1
 14 3 1 131.59 7.7
 14 -4 1 221.38 9.5
 -14 4 1 227.48 9.1
 14 4 -1 210.18 10
 -14 4 -1 223.48 9.3
 14 -4 -1 228.98 9.2
 14 4 1 215.18 10.3
 14 5 -1 21 3.9
 -14 5 1 20.5 4.2
 14 5 1 21.5 4.1
 -14 5 -1 21.3 4.6
 -14 6 1 6.1 2.8
 14 6 -1 2.5 3.9
 14 6 1 4.3 3.5
 -14 6 -1 5.9 3.5
 -14 7 1 32 5.1
 14 7 -1 33.7 6
 14 7 1 33.3 5.7
 -14 7 -1 29.4 5.9
 14 8 -1 5.6 5.3
 -14 8 -1 0 4.1
 14 8 1 2.8 4.3
 14 0 -2 57.09 5.1
 14 0 2 58.89 4.7
 14 0 -2 62.79 4
 14 1 -2 206.58 8.7
 14 1 -2 211.68 9.3
 14 -1 2 207.28 8.6
 14 -1 -2 207.38 9.1
 14 1 2 197.28 9.1
 14 -1 -2 208.08 8.2
 14 2 -2 120.29 7.3
 14 2 -2 113.59 6.5
 14 -2 -2 124.09 7.1
 14 2 2 96.79 6.5
 14 -2 -2 105.59 5.5
 14 -3 2 386.76 14.5
 14 3 -2 380.26 15.3
 14 3 -2 390.46 14.8
 14 -3 -2 389.46 14
 14 3 2 378.96 15.3
 14 -4 2 62.29 4.9
 -14 4 2 66.79 4.4
 14 4 -2 62.69 5.7
 -14 4 -2 72.79 4.9
 14 4 2 62.29 5.5
 -14 5 2 2.3 2.2
 14 5 -2 0.7 3.2
 -14 5 -2 2.9 3.2
 14 5 2 -1.6 3.2
 14 6 -2 10.5 3.6
 -14 6 -2 9 3.8
 14 6 2 10.3 3.9
 14 7 -2 28.8 5
 -14 7 -2 26 4.8
 14 7 2 28.8 6.2
 -14 8 -2 32.4 6.6
 14 8 2 23.7 5.8
 14 0 -3 236.28 9.2
 14 0 -3 244.28 10.3
 14 0 3 231.48 9.8
 14 -1 3 63.59 4.8
 14 1 -3 65.39 6
 14 1 -3 66.79 4.9
 14 -1 -3 62.39 4
 14 1 3 52.19 5.6
 14 -1 -3 79.69 5.9
 14 2 -3 45.7 4.7
 14 2 -3 38.7 5.8
 14 -2 3 50.29 4.6
 14 2 3 34.7 4.8
 14 -2 -3 32.7 3.7
 14 3 -3 182.58 9.7
 14 3 -3 193.48 8.8
 14 -3 3 192.08 8.9
 14 -3 -3 188.28 7.8
 14 3 3 196.08 9.6
 14 4 -3 52.49 5.5
 14 -4 3 60.49 4.9
 14 4 -3 51.29 6
 14 4 3 63.39 6.1
 -14 4 -3 61.49 5
 14 5 -3 55.19 6
 -14 5 -3 54.49 6
 14 5 3 58.69 6.5
 14 6 -3 39.8 6.2
 -14 6 -3 27.7 5
 14 6 3 34.1 6.5
 14 7 -3 32.5 5.8
 -14 7 -3 20.9 4.9
 14 7 3 17.1 4.6
 14 0 -4 215.08 8.5
 14 0 -4 225.68 10
 14 0 4 207.38 9.7
 14 1 -4 147.89 6.9
 14 -1 4 139.79 7.6
 14 1 -4 142.09 8.2
 14 -1 -4 133.29 6.1
 14 1 4 138.39 7.8
 14 -1 -4 160.18 8.2
 14 2 -4 174.68 8.4
 14 -2 4 196.08 9
 14 2 -4 174.88 9.3
 14 2 4 180.38 9.3
 14 -2 -4 203.78 9.3
 14 3 -4 89.49 6.2
 14 -3 4 88.29 6.3
 14 3 -4 84.99 7
 14 3 4 94.99 6.9
 14 -3 -4 101.39 9.3
 14 -4 4 70.49 6
 14 4 -4 66.39 6.1
 14 4 -4 55.59 6.6
 -14 4 -4 62.69 6.1
 14 4 4 64.39 5.7
 14 5 -4 23.7 4
 14 5 -4 24 4.2
 14 5 4 23.5 4.6
 -14 5 -4 27.8 5.9
 14 6 -4 10.5 3.8
 14 6 4 4.2 4.2
 -14 6 -4 5.8 3.9
 14 7 -4 8.8 3.9
 -14 7 -4 -1.1 4.9
 14 7 4 -1.1 4.1
 14 0 5 23.8 4
 14 -1 5 30.5 5
 14 1 5 28.6 5.1
 14 -1 -5 32 5.5
 14 2 -5 69.19 6.6
 14 -2 5 74.49 6.1
 14 2 -5 70.19 4.9
 14 2 5 76.19 6.3
 14 -2 -5 76.09 6.1
 14 3 -5 -2.6 3.1
 14 3 -5 0.8 2.6
 14 -3 5 -2.2 2.8
 14 -3 -5 3 2.8
 14 3 5 5.5 3.2
 14 4 -5 6.1 3.1
 14 4 -5 3.9 3
 -14 4 -5 6.1 3.6
 14 4 5 7.9 3.8
 14 5 -5 15.6 3.9
 14 5 -5 17.8 4.2
 -14 5 -5 23 4.8
 14 5 5 28.7 6
 -14 6 -5 16.6 4.6
 14 6 5 22.7 4.9
 14 7 -5 59.49 6.9
 14 7 5 40.8 7.2
 14 0 -6 48.5 6.4
 14 0 6 43.3 5.5
 14 1 -6 71.89 6.8
 14 -1 6 70.29 6.1
 14 -1 -6 73.49 6.6
 14 1 6 72.79 6.2
 14 -2 6 14.6 3.5
 14 2 -6 16.6 3.7
 14 -2 -6 26.4 5.2
 -14 3 -6 -4.4 3.6
 14 -3 -6 -2.6 2.9
 14 3 6 0.1 3.5
 14 4 -6 8.7 3.6
 14 4 -6 13.9 3.5
 -14 4 -6 6.7 4.5
 14 4 6 16.4 4.3
 14 5 -6 10.2 3.5
 14 5 -6 3.5 3.4
 -14 5 -6 2.7 4.9
 14 5 6 8.3 4.2
 14 6 -6 5.5 3.9
 14 6 6 9.5 4.5
 14 0 7 12.5 3.9
 14 -1 7 29.9 5.7
 14 1 -7 31.2 6.4
 14 -1 -7 34.1 6.1
 14 1 7 33.6 5.5
 14 -2 7 -3.3 3.6
 14 2 -7 -1.2 3.6
 14 -2 -7 3.4 3.3
 14 2 7 3.4 3.7
 14 3 -7 27.6 4.5
 14 -3 7 27.2 5.8
 -14 3 -7 37.7 6.1
 14 3 7 36.4 5.9
 14 -3 -7 37.1 6.1
 14 4 -7 4 3.6
 -14 4 -7 3.7 4.4
 14 4 7 8.7 4.2
 14 5 -7 4 4
 -14 5 -7 0.2 5.7
 14 0 -8 68.89 7.3
 14 0 8 56.39 6.3
 14 1 -8 17.3 4.1
 14 -1 8 11.8 4.2
 14 1 8 14.5 4.2
 14 2 -8 12.3 4.1
 14 -2 8 13.7 4.3
 14 -2 -8 15.3 3.7
 -14 2 -8 21.9 4.6
 14 3 -8 -1.5 3.5
 14 -3 -8 0.7 3.3
 -14 3 -8 4.9 4.2
 14 4 -8 21.6 5.2
 -14 4 -8 29.9 6.3
 14 0 -9 7.8 4.7
 -14 1 -9 9.3 3.9
 14 -1 -9 5.2 4.1
 14 -2 -9 2.8 5.5
 -14 2 -9 3.4 4
 15 0 0 -1.1 1.8
 15 2 0 156.48 7.8
 15 -2 0 164.38 7.2
 15 -3 0 327.77 12.5
 15 3 0 327.57 13.4
 15 4 0 15.8 3.7
 15 -4 0 17.5 3.3
 -15 5 0 -3.2 2.9
 15 5 0 -2.7 3.2
 15 6 0 40.9 6.2
 -15 6 0 43.5 5.2
 15 7 0 22.4 4.9
 -15 7 0 17 4
 -15 8 0 0.5 4.1
 15 0 -1 12 2.5
 15 0 1 12.3 2.7
 15 -1 1 16.4 2.8
 15 1 -1 12.2 2.9
 15 -1 -1 17.6 3.1
 15 1 1 13.7 3.1
 15 2 -1 55.29 5.5
 15 -2 1 71.59 4.9
 15 2 1 57.19 5.7
 15 -2 -1 64.59 4.3
 15 3 -1 307.67 12.8
 15 -3 1 317.57 12.3
 15 3 1 302.27 12.8
 15 -3 -1 325.67 12
 15 -4 1 129.29 7
 -15 4 1 127.79 6.2
 15 4 -1 112.19 7
 15 -4 -1 128.39 6.5
 15 4 1 119.39 7.2
 -15 5 1 29.5 4.3
 15 5 -1 34 5.5
 15 5 1 26.8 4.9
 -15 5 -1 29.9 5.1
 -15 6 1 20.4 3.4
 15 6 -1 18.6 4.1
 15 6 1 20.7 4.4
 -15 6 -1 22 4
 15 7 -1 27.3 5.3
 -15 7 -1 19.4 4.5
 15 7 1 21.7 4.8
 -15 8 -1 15.4 4.5
 15 0 2 5.2 2.5
 15 0 -2 -0.8 2.7
 15 0 -2 2 2.1
 15 1 -2 16.9 3.1
 15 -1 2 25.7 3.7
 15 1 -2 17.7 3
 15 1 2 20.8 3.6
 15 -1 -2 16.9 4.3
 15 2 -2 1052.49 34.4
 15 2 -2 1053.19 34.8
 15 -2 2 995.2 34
 15 2 2 998.1 34.6
 15 -2 -2 961.9 33.4
 15 3 -2 95.39 6.6
 15 -3 2 101.09 6.4
 15 3 2 97.39 7.2
 15 -3 -2 97.99 5.5
 -15 4 2 36.4 3.9
 15 -4 2 38.2 4.4
 15 4 -2 26.4 5
 -15 4 -2 44.5 4.3
 15 4 2 34.9 5
 -15 5 2 46 4.6
 15 5 -2 51.19 5.5
 -15 5 -2 49.8 5.8
 15 5 2 46.9 5.6
 15 6 -2 57.69 7
 -15 6 -2 48.7 6.4
 15 6 2 48.3 6
 15 7 -2 11.9 4.6
 -15 7 -2 7 4.4
 15 7 2 8.9 4
 15 0 -3 15.5 3.5
 15 0 -3 18.2 3.3
 15 0 3 15.3 3.7
 15 -1 3 341.77 13.5
 15 1 -3 371.36 14.3
 15 1 -3 348.37 13.4
 15 1 3 341.97 14.2
 15 -1 -3 346.67 12.8
 15 -1 -3 383.16 14.3
 15 2 -3 316.77 13
 15 2 -3 302.07 12.3
 15 -2 3 301.17 12.3
 15 2 3 295.47 12.5
 15 -2 -3 297.47 11.2
 15 3 -3 151.78 8.7
 15 3 -3 155.08 7.9
 15 -3 3 161.58 7.6
 15 3 3 151.48 8.6
 15 -3 -3 153.88 6.8
 15 4 -3 2.4 3.1
 15 -4 3 9.6 3
 15 4 3 6.7 3.8
 -15 4 -3 10.6 3.1
 15 5 -3 47.6 5.9
 -15 5 -3 39.4 6
 15 5 3 38.4 6.5
 15 6 -3 54.79 6.8
 15 6 3 49.5 7
 -15 6 -3 48 6.8
 15 7 -3 9.4 4.3
 -15 7 -3 3.6 4.4
 15 7 3 8.6 4.3
 15 0 -4 105.99 5.4
 15 0 4 103.99 6.7
 15 0 -4 100.19 7.1
 15 1 -4 187.78 8.3
 15 1 -4 190.68 9.8
 15 -1 4 196.78 9.2
 15 -1 -4 206.18 9.7
 15 -1 -4 182.08 8.8
 15 1 4 190.08 9.5
 15 -2 4 585.64 20.8
 15 2 -4 557.64 20.5
 15 2 -4 565.14 21.3
 15 2 4 568.94 21.2
 15 -2 -4 594.64 21.6
 15 -3 4 30.2 4.5
 15 3 -4 19 3.7
 15 3 -4 30 4.7
 15 3 4 27.4 5.4
 15 4 -4 12.6 3.3
 15 4 -4 7.9 3.3
 15 -4 4 14.1 3.8
 15 4 4 12.1 4.1
 -15 4 -4 15.5 4.1
 15 5 -4 35.3 5.9
 -15 5 -4 37.4 6.5
 15 5 4 35 6.5
 15 6 -4 52.69 6.7
 -15 6 -4 41.6 6
 15 6 4 37.9 7
 15 7 -4 14.5 4.5
 15 7 4 8.8 4.8
 15 0 5 -3.9 3.4
 15 0 -5 -3.5 2.8
 15 1 -5 376.56 15.4
 15 -1 5 374.76 14.8
 15 1 5 367.46 15.1
 15 -1 -5 381.06 15.1
 15 -2 5 24.3 4.6
 15 2 -5 16.4 3.6
 15 2 -5 22.8 4.1
 15 2 5 29 5.5
 15 -2 -5 31.4 5.2
 15 -3 5 45.6 5.8
 15 3 -5 42.7 6.4
 15 3 -5 52.49 4.8
 15 3 5 61.09 6.1
 15 4 -5 15.7 3.4
 15 4 -5 8.8 3.4
 15 4 5 14.6 4.2
 -15 4 -5 15.3 4.4
 15 5 -5 57.69 6.7
 15 5 -5 48.7 9.1
 15 5 5 60.19 7.1
 -15 5 -5 54.99 7.2
 15 6 -5 12.5 4.1
 -15 6 -5 4.7 4.4
 15 6 5 6 4.5
 15 7 -5 19.1 7
 15 0 6 68.39 6.4
 15 0 -6 75.89 7.2
 15 -1 6 80.69 6.9
 15 1 -6 84.59 7.3
 15 -1 -6 89.39 7.1
 15 1 6 86.19 6.9
 15 2 -6 8.5 3.8
 15 -2 6 6.8 4.1
 15 -2 -6 14.4 3.6
 15 2 6 12.2 3.8
 15 3 -6 4.9 3.6
 15 -3 6 4.1 3.4
 -15 3 -6 5.5 3.7
 15 3 6 11.2 4.1
 15 4 -6 0.1 3.3
 15 4 6 3.1 4.1
 -15 4 -6 -2.1 4.3
 15 5 -6 -0.7 3.4
 15 5 -6 4.3 3.6
 -15 5 -6 -2 4.7
 15 5 6 5.4 4.2
 15 6 6 15.7 5.2
 15 0 7 81.89 7.2
 15 0 -7 90.99 7.8
 15 1 -7 20.5 4.1
 15 -1 7 23.3 4.6
 15 -1 -7 32 6.1
 15 1 7 30.2 5.7
 15 -2 7 -5 3.6
 15 2 -7 0.2 3.5
 15 2 7 1.5 3.9
 15 -2 -7 4.2 3.4
 15 -3 7 11 4.1
 15 3 -7 14.2 4
 -15 3 -7 24 5.1
 15 3 7 16.7 4.6
 15 4 -7 8 4
 15 4 7 7.4 4.3
 -15 4 -7 7.1 4.6
 15 5 -7 17.5 4.7
 15 0 8 6.9 4.1
 15 0 -8 10.7 3.9
 15 1 -8 21.6 4.7
 15 -1 8 13.3 4.4
 15 1 8 17.1 4.5
 15 -1 -8 28.5 6.4
 15 2 -8 3.5 3.7
 15 -2 8 -2.5 3.9
 15 -2 -8 2.7 3.4
 15 2 8 -4 4.1
 -15 2 -8 11.1 4.2
 15 3 -8 0.8 3.9
 -15 3 -8 6.1 4.5
 15 -1 9 -4 3.9
 -15 2 -9 7.7 5
 16 0 0 283.77 11.1
 16 -1 0 34.6 4.1
 16 1 0 31.1 4
 16 -2 0 1.7 2.5
 16 2 0 -3.8 2.7
 16 3 0 568.14 20.7
 16 -3 0 547.25 19.7
 16 -4 0 120.89 7
 16 4 0 121.09 7.8
 -16 5 0 2.4 3.1
 16 5 0 0 3.1
 -16 6 0 2.3 3.5
 16 6 0 2.3 3.8
 -16 7 0 5.3 4
 16 7 0 9.8 4.5
 -16 8 0 0.6 4.2
 16 0 -1 -3 2.1
 16 0 1 -2.7 2.5
 16 -1 1 35.4 3.8
 16 1 1 35 4.1
 16 -1 -1 36.2 3.9
 16 2 -1 70.59 6.1
 16 -2 1 78.29 5.5
 16 -2 -1 82.29 5.2
 16 2 1 76.09 6.3
 16 3 -1 25.8 5.2
 16 -3 1 24.9 3.8
 16 -3 -1 23.3 3.8
 16 -4 1 7.6 2.8
 16 4 -1 5.6 3.4
 16 4 1 6.2 3.3
 16 -4 -1 8.2 2.8
 16 5 -1 27.1 4.9
 -16 5 1 30.5 4.7
 -16 5 -1 24.4 5.1
 16 5 1 25.3 4.5
 -16 6 1 -2.5 2.9
 16 6 -1 2.1 3.8
 16 6 1 1.1 3.9
 -16 6 -1 -3.3 3.4
 16 7 -1 4.3 4
 16 7 1 6.1 4.5
 -16 7 -1 1.8 4.3
 -16 8 -1 8.8 4.7
 16 0 2 2.6 2.9
 16 0 -2 1.4 2.3
 16 1 -2 84.39 5.9
 16 -1 2 97.99 6.1
 16 1 2 92.59 6.3
 16 -1 -2 102.89 5.4
 16 2 -2 196.08 9.2
 16 -2 2 208.88 9.2
 16 -2 -2 178.18 8
 16 2 2 204.68 9.8
 16 -3 2 62.49 4.9
 16 3 -2 58.39 5.7
 16 -3 -2 65.19 4.6
 16 3 2 59.59 5.6
 16 -4 2 142.89 7.8
 16 4 -2 137.49 8.2
 -16 4 2 146.69 6.9
 16 -4 -2 156.68 7.1
 16 4 2 142.49 8.3
 16 5 -2 35.4 5.8
 16 5 2 32.5 5.5
 -16 5 -2 31.5 5.7
 16 6 -2 11.1 4.3
 16 6 2 4.4 3.8
 -16 6 -2 4.4 4.3
 16 7 -2 17 4.8
 16 7 2 12.5 4.2
 -16 7 -2 15.8 4.8
 16 0 -3 -1 4.4
 16 0 -3 4 2.3
 16 0 3 3.7 2.9
 16 -1 3 10.1 3
 16 -1 -3 8.5 2.2
 16 1 3 8.6 3.4
 16 2 -3 10.6 4.5
 16 2 -3 8.9 3
 16 -2 -3 16.1 3.4
 16 2 3 11.2 3.7
 16 3 -3 58.49 5.5
 16 -3 3 66.49 5.7
 16 3 3 66.29 6.4
 16 4 -3 50.69 5.6
 16 -4 3 59.49 5.8
 16 4 3 53.69 6.5
 -16 4 -3 57.29 5.8
 16 5 -3 32.2 5.9
 16 5 3 32.2 6.6
 -16 5 -3 25.9 5
 16 6 -3 6.6 4
 16 6 3 2.9 4.2
 -16 6 -3 1 4.5
 16 7 -3 17.5 4.8
 -16 7 -3 8 4.8
 16 7 3 10.2 4.2
 16 0 4 24.4 5
 16 0 -4 26.2 4.1
 16 0 -4 22.9 3.3
 16 1 -4 36.3 4.3
 16 -1 4 41.4 5.3
 16 1 -4 32.9 5.8
 16 1 4 44.3 5.7
 16 -1 -4 43.5 8.4
 16 2 -4 107.99 6.8
 16 2 -4 102.59 7.8
 16 -2 4 120.99 7.3
 16 2 4 114.79 7.6
 16 3 -4 27 4.5
 16 3 -4 19.9 4.3
 16 -3 4 24 5.2
 16 3 4 24 4.9
 16 4 -4 16.4 3.5
 16 -4 4 22.8 4.4
 16 4 4 17.9 4
 -16 4 -4 20.1 4.5
 16 5 -4 59.99 6.5
 -16 5 -4 62.59 7.1
 16 5 4 52.59 7.4
 16 6 -4 14.2 4.3
 16 6 4 6.1 4.8
 -16 6 -4 5.6 4.3
 16 7 4 2.4 5.5
 16 0 -5 15.2 3.6
 16 0 5 18.2 4.2
 16 1 -5 41.3 6.5
 16 -1 5 51.19 6
 16 -1 -5 51.79 6.4
 16 1 5 49.5 6
 16 -2 5 34 5.9
 16 2 -5 27.6 6.3
 16 2 -5 34 5.3
 16 2 5 40.9 5.9
 16 3 -5 -1.3 3
 16 -3 5 3.8 3.8
 16 3 -5 2.6 2.8
 16 3 5 5.4 3.9
 16 4 -5 36.2 5
 16 -4 5 37.3 6.1
 16 4 -5 26.9 7
 -16 4 -5 37.9 6.4
 16 4 5 32.7 6.5
 16 5 -5 11.4 3.7
 -16 5 -5 15.4 4.9
 16 5 5 10.5 4.6
 16 6 -5 6.9 3.9
 16 6 5 1.9 4.7
 16 0 6 30.3 5.8
 16 -1 6 28.4 6
 16 1 -6 34.3 6.6
 16 -1 -6 44.6 6.5
 16 1 6 38.9 6.1
 16 -2 6 4.1 4
 16 2 -6 5.3 3.4
 16 2 6 14 4.4
 16 3 -6 23.6 4.3
 16 -3 6 28.2 5.8
 16 3 6 37.4 6.2
 16 4 -6 3 3.6
 16 4 6 8.5 4.5
 -16 4 -6 4.7 4.8
 -16 5 -6 5.1 5.2
 16 5 6 8 4.6
 16 6 -6 18 4.7
 16 6 6 14.3 5.4
 16 0 7 39.5 6.4
 16 0 -7 50.39 7.2
 16 -1 7 22.3 4.8
 16 1 -7 34.1 7
 16 -1 -7 32.9 6.5
 16 1 7 27.2 5.9
 16 2 -7 1.1 3.6
 16 2 7 2.1 4
 16 3 -7 11.9 4.1
 16 -3 7 9.2 4.3
 16 3 7 15.6 4.8
 -16 3 -7 14.4 4.7
 16 4 -7 1.1 3.6
 -16 4 -7 -0.7 4.9
 16 4 7 0.5 4.6
 16 5 -7 0.5 5.6
 16 0 8 -2 4
 16 0 -8 5.8 3.9
 16 -1 8 8.3 4.5
 16 1 -8 18.6 4.4
 16 -1 -8 19.6 4.2
 16 1 8 11.7 4.5
 16 -2 8 -4.6 3.8
 16 2 -8 4.9 3.8
 16 2 8 -3 4.1
 16 3 -8 0.1 4.1
 17 0 0 2.4 2.7
 17 1 0 24.3 4.6
 17 -1 0 24.9 4.2
 17 -2 0 88.99 5.8
 17 2 0 100.39 6.3
 17 -3 0 193.78 8.6
 17 3 0 175.18 9.2
 17 4 0 29.3 5.4
 17 -4 0 36.3 4.8
 17 5 0 -5.9 3.5
 -17 5 0 -0.4 3.2
 17 6 0 29.7 5.2
 -17 6 0 25 5.4
 -17 7 0 39.7 6.8
 17 7 0 45.3 7.1
 17 0 1 10.9 3.2
 17 0 -1 8 2.8
 17 -1 1 22.3 3.5
 17 1 -1 19.5 3.4
 17 1 1 23.4 3.8
 17 -1 -1 23.4 3.9
 17 2 -1 19.3 3.8
 17 -2 1 16.2 3.2
 17 2 1 16.1 3.7
 17 -2 -1 20.3 3.6
 17 3 -1 42.2 5.7
 17 -3 1 41.1 4.8
 17 3 1 33.9 5.1
 17 -3 -1 36.7 4.2
 17 -4 1 144.89 7.8
 17 4 -1 137.79 8.6
 17 4 1 143.79 9.1
 17 -4 -1 152.58 7.7
 17 5 -1 18.8 4.5
 -17 5 1 23 5
 -17 5 -1 24.4 5.3
 17 5 1 20.4 4.8
 -17 6 1 19.9 3.9
 17 6 -1 31.3 5.7
 17 6 1 25.1 5.2
 -17 6 -1 22.4 4.5
 17 7 -1 7 4.5
 17 7 1 5.5 4.5
 -17 7 -1 7.9 4.4
 17 -1 2 -2.7 2.7
 17 -1 -2 -0.8 2.2
 17 1 2 -1.6 3
 17 -2 2 19.7 3.9
 17 2 -2 14.9 3.5
 17 -2 -2 18.1 3.5
 17 2 2 16.7 3.7
 17 -3 2 9.7 3.4
 17 3 -2 7 3.2
 17 3 2 8.2 3.7
 17 -3 -2 8.3 2.5
 17 4 -2 36.3 5.1
 17 -4 2 40.9 5.4
 -17 4 2 38.6 4.3
 17 -4 -2 40.3 4.6
 17 4 2 37.8 5.6
 17 5 -2 6.7 3.7
 17 5 2 1.9 3.6
 -17 5 -2 4.7 4
 17 6 -2 22.2 4.5
 17 6 2 14.2 4.6
 -17 6 -2 19.4 4.7
 17 7 -2 8.7 5.3
 -17 7 -2 5.9 4.7
 17 7 2 6.7 4.7
 17 0 3 -0.2 3.1
 17 1 -3 120.69 6.7
 17 -1 3 129.89 7.4
 17 -1 -3 122.69 6.1
 17 1 3 134.99 7.6
 17 2 -3 5 3
 17 -2 3 7.5 3
 17 -2 -3 5.9 2.2
 17 2 3 5.7 3.5
 17 -3 3 1.2 2.9
 17 3 -3 2 3
 17 3 3 -0.2 3.5
 17 4 -3 4.1 3.2
 17 -4 3 7 3.7
 17 4 3 3.2 3.5
 17 5 -3 98.79 7.5
 17 5 3 89.99 7.7
 -17 5 -3 94.49 7.8
 17 6 -3 2 3.8
 -17 6 -3 -3.4 4.3
 17 6 3 -1.7 3.9
 17 0 -4 4.4 2.6
 17 0 4 8 3.2
 17 -1 4 17.7 3.9
 17 1 -4 11.2 2.8
 17 2 -4 33 4.9
 17 -2 4 37 5.7
 17 2 4 40.8 6
 17 -3 4 2.4 3.6
 17 3 -4 3.9 2.9
 17 3 4 3 3.8
 17 -4 4 12.1 3.7
 17 4 -4 8.3 3.4
 -17 4 -4 13 4
 17 4 4 12.3 4.7
 17 5 -4 7.4 3.7
 17 5 4 6.2 4.7
 -17 5 -4 6.7 4.7
 17 6 -4 8.5 4.1
 -17 6 -4 2 4.8
 17 6 4 0 5
 17 0 5 82.79 7.1
 17 -1 5 20 4.4
 17 1 -5 18.9 5.7
 17 1 5 17 4.4
 17 -2 5 21.3 4.5
 17 2 5 21.2 4.5
 17 3 -5 13.6 3.4
 17 -3 5 14 3.9
 17 3 5 14.1 4.6
 17 4 -5 14.7 3.7
 17 -4 5 13.9 4.5
 -17 4 -5 15.9 4.9
 17 4 5 15.2 4.7
 17 5 -5 13.2 4
 -17 5 -5 5.8 4.8
 17 5 5 10.8 4.9
 17 6 -5 11.2 4.1
 17 6 5 5.5 4.7
 17 0 -6 192.18 12.8
 17 0 6 169.28 9.9
 17 1 -6 13.1 3.9
 17 -1 6 9.2 4
 17 1 6 14.1 4.5
 17 2 -6 20 4.5
 17 -2 6 20.9 4.9
 17 2 6 25.2 4.7
 17 -3 6 31.2 6.3
 17 3 -6 35.6 7.6
 17 3 6 33.1 6.8
 -17 4 -6 12.3 4.8
 17 4 6 8.6 4.8
 17 5 6 -1.7 4.6
 17 0 7 9.1 4.3
 17 1 -7 3.3 3.6
 17 -1 7 -3.6 4
 17 1 7 -1.6 4.1
 17 -2 7 -5.3 4.1
 17 2 -7 -0.9 3.6
 17 2 7 -3.3 4.3
 17 3 -7 4.6 4.1
 17 -3 7 0.2 4.4
 -17 3 -7 11.3 4.9
 17 3 7 5 4.7
 17 4 7 6 4.9
 17 0 8 2.4 4.5
 17 0 -8 8.7 4
 17 -1 8 6.1 4.7
 17 1 8 10.5 4.6
 17 2 -8 -0.8 3.8
 18 0 0 107.79 6.6
 18 -1 0 60.49 5.2
 18 1 0 60.19 5.5
 18 3 0 263.37 12
 18 -3 0 287.07 11.5
 18 4 0 9.1 4.1
 18 -4 0 13.2 3.3
 -18 5 0 55.19 5.8
 18 5 0 46.3 7.1
 18 6 0 7.8 4.4
 -18 6 0 5.6 4.1
 -18 7 0 4.4 4.1
 18 0 1 234.88 10.6
 18 0 -1 239.18 10.1
 18 1 -1 17.5 3.2
 18 -1 1 12.2 3
 18 -1 -1 21.6 4
 18 1 1 16.2 3.5
 18 -2 1 6.5 3
 18 2 -1 8.5 3.4
 18 2 1 3.5 3
 18 -2 -1 6.3 2.6
 18 3 -1 14.3 4
 18 -3 1 14.1 3.4
 18 -3 -1 10.5 2.9
 18 3 1 9.6 3.7
 18 4 -1 150.68 9.6
 18 -4 1 167.38 8.7
 18 -4 -1 179.58 8.4
 18 4 1 169.38 10
 18 5 -1 10.4 3.9
 -18 5 1 17.7 3.7
 18 5 1 10.4 4.7
 -18 5 -1 16.4 4.1
 18 6 -1 7.2 4.3
 18 6 1 1 4.4
 -18 6 -1 5.2 4.3
 -18 7 -1 0 4.2
 18 0 2 2.3 3.1
 18 0 -2 0.2 2.3
 18 -1 2 84.49 5.7
 18 1 -2 87.19 5.8
 18 1 2 88.29 6.5
 18 -1 -2 81.89 5.5
 18 2 -2 14.4 3.4
 18 -2 2 9.6 3.3
 18 -2 -2 10.8 2.6
 18 2 2 10.2 3.8
 18 -3 2 130.39 7.6
 18 3 -2 121.79 8
 18 -3 -2 130.39 6.7
 18 3 2 132.09 8.5
 18 -4 2 17 3.8
 18 4 -2 13.1 4
 18 4 2 17.8 4.6
 18 -4 -2 16.6 3.4
 18 5 -2 43.5 5.9
 -18 5 -2 39.2 6.2
 18 5 2 42.7 6.5
 18 6 -2 4.5 4
 18 6 2 0 4.3
 -18 6 -2 -0.7 4.1
 -18 7 -2 -3.7 5.1
 18 0 3 67.69 5.7
 18 0 -3 58.69 4.8
 18 -1 3 12.4 3.6
 18 1 -3 8.7 2.8
 18 -1 -3 6.6 2.4
 18 1 3 8.1 3.6
 18 -2 3 22.5 4.3
 18 2 -3 24.8 3.8
 18 -2 -3 21.6 3.6
 18 2 3 24.4 4.7
 18 3 -3 1 3.3
 18 -3 3 2.2 3.6
 18 3 3 2.1 3.8
 18 -4 3 35.2 5.2
 18 4 -3 34.7 5.7
 18 4 3 33.4 6.9
 18 5 -3 6 3.8
 18 5 3 3 4.7
 -18 5 -3 4.5 4.3
 18 6 -3 8.8 3.9
 -18 6 -3 0 3.9
 18 6 3 1.6 4.7
 18 0 4 10.7 4
 18 1 -4 69.79 5.3
 18 -1 4 69.59 6.5
 18 1 4 75.29 6.2
 18 2 -4 3.6 3
 18 -2 4 5.3 3.9
 18 2 4 2.4 3.9
 18 3 -4 30.3 5.7
 18 -3 4 29.8 4.8
 18 3 4 28.8 5.2
 18 -4 4 1.4 4.1
 18 4 -4 -1.5 3.3
 -18 4 -4 1.1 4.4
 18 4 4 -1.4 4.2
 18 5 -4 76.39 7.1
 -18 5 -4 75.39 7.8
 18 5 4 82.09 8.7
 18 6 -4 7.1 3.9
 18 6 4 0.1 5.3
 18 0 5 145.59 8.5
 18 -1 5 36.6 6.2
 18 1 5 35.6 6.4
 18 -2 5 4.5 4.1
 18 2 5 7.1 4.1
 18 -3 5 10.5 4.4
 18 3 5 12.2 4.8
 18 -4 5 39.3 6.7
 18 4 -5 36.1 5.6
 -18 4 -5 46.8 7
 18 4 5 41 7.5
 18 5 -5 8.1 3.8
 18 5 5 5.1 5
 18 6 -5 5.4 4.4
 18 -1 6 21.9 4.5
 18 1 6 22.6 4.8
 18 -2 6 6.8 4.4
 18 2 6 4.6 4.7
 18 -3 6 19.6 4.8
 18 3 6 21.4 5.4
 -18 4 -6 12.5 6.3
 18 4 6 11.4 5.1
 18 5 6 9.4 6.2
 18 0 7 130.49 9.1
 18 -1 7 8.4 4.8
 18 1 7 7.2 4.7
 18 2 7 0.2 4.6
 18 3 7 14.8 5.3
 18 4 7 2.9 5.5
 18 0 8 12.4 5.8
 18 1 8 5.3 4.8
 18 2 8 -6.1 5.2
 19 0 0 9.1 3.3
 19 1 0 47.2 5.4
 19 -1 0 46.7 5
 19 3 0 8.9 3.9
 19 -4 0 47.8 5.5
 19 4 0 43.5 7.1
 -19 5 0 14.8 4
 19 5 0 11 4.6
 -19 6 0 3.7 4.2
 19 6 0 8.8 4.2
 19 0 1 29.8 5.2
 19 -1 1 0 3.1
 19 1 -1 0.4 2.7
 19 1 1 0.5 3.2
 19 -1 -1 1.8 2.6
 19 -2 1 -1.2 2.7
 19 2 -1 -0.9 3.1
 19 -2 -1 -0.4 2.6
 19 2 1 -0.7 3.4
 19 -3 1 34.5 5
 19 3 -1 30.7 6
 19 -3 -1 27.4 4.4
 19 3 1 29 5.5
 19 -4 1 12.2 3.7
 19 4 -1 5.4 3.6
 19 -4 -1 9.1 3.2
 19 5 -1 16.3 4.7
 -19 5 1 17 3.8
 -19 5 -1 12.8 4.2
 19 5 1 12.5 4.9
 19 6 -1 43.7 7.3
 -19 6 -1 38.5 6.8
 19 6 1 47.7 7.9
 -19 7 -1 -0.5 4.1
 19 0 -2 48.1 5
 19 0 2 52.89 5.3
 19 1 -2 4.5 2.8
 19 -1 2 3.3 3.4
 19 -1 -2 0.6 2.5
 19 1 2 0.8 3
 19 -2 2 6.7 3.4
 19 2 -2 7.7 3.3
 19 -2 -2 6.3 2.6
 19 2 2 6.4 3.8
 19 3 -2 1.3 3.3
 19 -3 2 6.5 3.4
 19 3 2 4.8 3.9
 19 -3 -2 2.4 2.6
 19 -4 2 8.1 3.9
 19 4 -2 1.2 3.7
 19 4 2 5.9 4.6
 19 5 -2 19.5 4.7
 19 5 2 15.2 4.7
 -19 5 -2 29.9 6
 19 6 -2 7 4.2
 -19 6 -2 0.7 4.3
 19 6 2 1.5 4.2
 19 0 -3 0.1 2.4
 19 0 3 3.4 3.6
 19 1 -3 3.3 2.6
 19 -1 3 2.1 3.2
 19 -1 -3 2.1 2.4
 19 1 3 3.5 3.7
 19 2 -3 1 2.8
 19 -2 3 -2.7 3.3
 19 2 3 -3.6 3.2
 19 3 -3 -2.9 3.2
 19 -3 3 -1 3.8
 19 3 3 -1.3 3.9
 19 -4 3 5.9 3.9
 19 4 -3 0 3.6
 19 4 3 1.5 4.5
 19 5 -3 8.4 4.1
 19 5 3 10 5.4
 -19 5 -3 13.1 4.8
 19 6 -3 8.4 4.3
 -19 6 -3 3.1 6
 19 0 4 0.1 3.3
 19 -1 4 28.2 5.7
 19 1 -4 24.7 4.6
 19 1 4 31.9 6.1
 19 -2 4 5.9 4.1
 19 2 -4 6.9 3.2
 19 2 4 5 4.2
 19 3 -4 -0.3 3.2
 19 -3 4 -3 4
 19 3 4 0.7 4.3
 19 -4 4 5.1 3.8
 19 4 -4 2.1 3.5
 19 4 4 3.1 4.6
 -19 4 -4 -0.4 3.9
 19 5 -4 12 4.2
 -19 5 -4 16.5 5.3
 19 5 4 16.9 5.5
 19 6 -4 5.7 6.4
 19 0 5 59.89 7
 19 -1 5 11.4 4.3
 19 1 5 9.1 4.7
 19 -2 5 6.1 3.9
 19 2 5 4.9 4.3
 19 -3 5 1 4.5
 19 3 5 1.3 4.6
 19 -4 5 9.3 4.6
 19 4 -5 12.6 4.8
 19 4 5 11.9 5.4
 -19 4 -5 13.4 5.1
 19 5 -5 5 3.6
 19 0 6 8.1 4.5
 19 -1 6 9.3 4.2
 19 1 6 9.8 4.9
 19 -2 6 10.6 4.4
 19 2 6 13.8 5
 19 -3 6 6.7 4.3
 19 3 6 6.9 5.1
 19 4 6 2 5
 19 0 7 11.5 4.8
 19 -1 7 -0.1 4.8
 19 1 7 -2.1 4.5
 19 2 7 -4.4 4.6
 19 3 7 2 6.2
 20 0 0 10.4 3.3
 20 -1 0 33.1 4.8
 20 1 0 34.1 5.1
 20 -3 0 84.99 6.1
 20 3 0 81.59 7.7
 20 4 0 14.7 4.8
 20 -4 0 14 3.9
 -20 5 0 17.8 4.3
 20 5 0 13.1 4.4
 -20 6 0 15 4.4
 20 0 1 142.39 8.3
 20 0 -1 135.59 7.7
 20 1 -1 13.1 3.4
 20 -1 1 14.4 3.5
 20 1 1 14.1 3.9
 20 -1 -1 11 3.1
 20 -2 1 9 3.2
 20 2 -1 5.8 3.3
 20 -2 -1 3.7 2.8
 20 2 1 4.6 3.7
 20 -3 1 14.9 3.6
 20 3 -1 9.9 3.8
 20 3 1 9.7 4.3
 20 -3 -1 9.3 3
 20 -4 1 54.39 6.1
 20 4 -1 46.4 7.1
 20 4 1 49.99 7.7
 20 -4 -1 46.7 5.4
 20 5 -1 39.6 7.4
 -20 5 -1 33.9 6.2
 20 5 1 27.3 5.8
 20 6 -1 4.4 6.2
 -20 6 -1 4.1 4.2
 20 0 -2 10.7 3
 20 0 2 10.5 3.5
 20 -1 2 34.8 4.9
 20 1 -2 35.9 4.7
 20 -1 -2 34.6 4.8
 20 1 2 36.1 5.8
 20 -2 2 0.5 3.4
 20 2 -2 1.9 3
 20 -2 -2 -1.2 2.5
 20 2 2 -1.4 3.4
 20 -3 2 17.2 4
 20 3 -2 19.4 4.3
 20 3 2 19.1 4.8
 20 -3 -2 18.8 4
 20 4 -2 35.9 6.7
 20 -4 2 36.6 6
 20 4 2 42.3 7.7
 20 5 -2 8.5 4.2
 20 5 2 3.9 5.2
 -20 5 -2 8.6 4.4
 -20 6 -2 14.6 5
 20 0 3 2.7 3.9
 20 0 -3 5 2.7
 20 -1 3 20.3 4.4
 20 1 -3 24.4 4.3
 20 -1 -3 21.1 3.8
 20 1 3 27.3 5.8
 20 2 -3 6 3.3
 20 -2 3 1.5 3.7
 20 2 3 4.5 4.2
 20 3 -3 -5 3.3
 20 -3 3 -1.8 3.9
 20 3 3 -4.9 4.1
 20 4 -3 -0.9 3.9
 20 -4 3 2.9 4.1
 20 4 3 1.9 4.6
 20 5 -3 39.5 6.9
 -20 5 -3 38.6 6.8
 20 5 3 30.5 6.2
 20 0 4 -4 3.9
 20 -1 4 11.3 3.9
 20 1 4 17.9 4.8
 20 2 -4 14.3 3.6
 20 -2 4 15.8 4.6
 20 2 4 12.7 4.3
 20 -3 4 -5.1 4.2
 20 3 -4 -2.4 3.4
 20 3 4 -2.5 3.9
 20 -4 4 9.7 4.6
 20 4 -4 14.1 4.5
 20 4 4 14.9 5.4
 20 5 -4 11.5 4.2
 20 0 5 17 4.8
 20 -1 5 1.5 4.1
 20 1 5 1.6 4.3
 20 -2 5 1.2 4.1
 20 2 5 8.3 4.8
 20 -3 5 -4.6 4.6
 20 3 5 2 4.2
 20 4 5 18 5.8
 20 5 -5 7.2 5.5
 20 0 6 1 4.7
 20 -1 6 13.9 4.7
 20 1 6 13.9 4.6
 20 -2 6 7.6 5.7
 20 2 6 5.9 4.9
 20 3 6 -3.6 5.6
 21 0 0 -1.4 2.8
 21 1 0 -3.4 2.9
 21 -1 0 -1.9 2.9
 21 -2 0 24.9 4.8
 21 2 0 27.3 4.7
 21 -3 0 11.4 3.6
 21 3 0 9.4 4.4
 21 -4 0 6.7 3.7
 21 4 0 3.9 4.7
 21 5 0 10.7 4.6
 -21 5 0 7.1 4.2
 -21 6 0 14.6 4.4
 21 0 1 15.2 4
 21 0 -1 14.7 3.4
 21 -1 1 0.2 3.1
 21 1 -1 0.6 3
 21 -1 -1 -3.1 2.6
 21 1 1 -3.8 3.1
 21 2 -1 4.8 3.5
 21 -2 1 3.6 3.3
 21 -2 -1 3.7 3
 21 2 1 -0.8 3.6
 21 -3 1 8.7 3.7
 21 3 -1 5.7 4.1
 21 3 1 10.5 4.7
 21 -3 -1 8.9 3.3
 21 4 -1 10.3 4.8
 21 -4 1 10.3 4
 21 -4 -1 11.1 3.8
 21 4 1 10.6 5
 21 5 -1 12.4 4.7
 -21 5 -1 16.7 4.6
 21 5 1 15.1 5.9
 -21 6 -1 0.8 4.3
 21 0 -2 0.5 2.9
 21 0 2 0.4 3.8
 21 -1 2 2.5 3.7
 21 1 -2 5.1 3.1
 21 -1 -2 3.9 2.9
 21 1 2 2.7 4
 21 2 -2 20.3 3.9
 21 -2 2 17.2 4
 21 2 2 17.9 4.8
 21 -2 -2 14.8 3.3
 21 3 -2 -5.1 3.7
 21 -3 2 -3.5 3.6
 21 3 2 -3.8 4.3
 21 4 -2 7.1 4.2
 21 -4 2 6.9 4.4
 21 4 2 7.3 4.8
 21 5 -2 4.2 4.5
 -21 5 -2 6.8 4.5
 21 0 3 29.6 6.2
 21 0 -3 26.2 4.7
 21 1 -3 10.6 3.2
 21 -1 3 7 4.1
 21 1 3 10 4.3
 21 2 -3 13.7 3.6
 21 -2 3 10.7 4.3
 21 2 3 11.9 4.8
 21 -3 3 -4.2 4.1
 21 3 -3 -4.4 3.5
 21 3 3 -4.8 4.4
 21 -4 3 3.4 4.4
 21 4 -3 0.2 4
 21 4 3 3.6 5.2
 21 5 -3 10.9 4.9
 21 0 4 -0.8 4.1
 21 -1 4 0.2 4.3
 21 1 4 2.4 4.4
 21 -2 4 9.3 4.6
 21 2 4 8.5 4.2
 21 3 4 -6.9 4.5
 21 4 -4 2.5 4
 21 4 4 8.4 6.2
 21 5 -4 6.1 4.4
 21 0 5 6.6 4.7
 21 -1 5 14.7 4.9
 21 1 5 20.3 5.2
 21 -2 5 -2.4 4.7
 21 2 5 2.6 5
 21 3 5 -0.6 5.3
 22 0 0 -2.6 3.2
 22 -1 0 -3.8 3.2
 22 2 0 3.4 3.8
 22 -2 0 3.4 3.3
 22 -3 0 -0.2 3.3
 22 3 0 0.1 3.7
 22 4 0 -2.9 4.6
 22 -4 0 -2.9 3.7
 -22 5 0 9.9 4.3
 22 0 1 -2.2 3.6
 22 0 -1 -1.9 3.1
 22 1 -1 -1.5 3
 22 -1 1 -3.7 3.4
 22 1 1 -3.8 3.6
 22 -1 -1 -1.9 2.9
 22 2 -1 2.6 3.6
 22 -2 1 2.8 3.4
 22 2 1 -1.2 4
 22 -2 -1 -0.8 3
 22 3 -1 -1.5 3.9
 22 -3 1 -1.7 3.6
 22 -3 -1 -1.4 3.1
 22 3 1 -0.6 4.3
 22 -4 1 20.7 4.6
 22 4 -1 25.8 5.4
 22 -4 -1 20.8 4.3
 22 4 1 17.6 5
 -22 5 -1 13.9 4.4
 22 0 -2 6.1 3.3
 22 0 2 4.8 4.1
 22 1 -2 3.4 3.1
 22 -1 2 2.1 3.9
 22 1 2 -0.7 4.1
 22 -1 -2 1.8 3.1
 22 -2 2 4.1 3.9
 22 2 -2 0.3 3.3
 22 2 2 1.1 3.7
 22 -2 -2 1.3 3
 22 3 -2 -0.5 3.9
 22 -3 2 -5.6 4
 22 3 2 -0.2 4
 22 -4 2 11.9 4.7
 22 4 -2 10.7 4.5
 22 4 2 13.5 5.3
 -22 5 -2 13.6 5.8
 22 0 3 -0.1 4.1
 22 -1 3 5.3 4.4
 22 1 -3 7.5 3.2
 22 1 3 9.1 4.6
 22 -2 3 -0.4 3.6
 22 2 -3 1.9 3.3
 22 2 3 -3.5 4.3
 22 -3 3 1.4 4.5
 22 3 -3 0.7 3.8
 22 3 3 3.9 4.4
 22 4 -3 5.5 4.6
 22 -4 3 2.6 5.6
 22 0 4 2.5 4.5
 22 -1 4 2.8 4.4
 22 1 4 5.9 4.8
 22 -2 4 -3.7 3.9
 22 2 4 -2.4 4.4
 22 3 -4 -4 4.4
 22 4 -4 2.5 4.3
 22 0 5 2 4.7
 22 1 5 2.7 5.6
 23 0 0 -4.9 3.6
 23 1 0 0.9 3.7
 23 -1 0 0 3.7
 23 2 0 14.5 4.3
 23 -2 0 17.9 3.9
 23 -3 0 21.7 4.3
 23 3 0 22.4 5
 23 -4 0 -5.1 3.8
 23 4 0 -6.8 5.2
 -23 5 0 2.5 3.8
 23 0 -1 -1.7 3.4
 23 0 1 -5.6 3.7
 23 1 -1 18.3 4.2
 23 -1 1 13.9 4.4
 23 -1 -1 12.4 3.7
 23 1 1 16.6 4.8
 23 2 -1 2.6 3.8
 23 -2 1 1.4 3.8
 23 -2 -1 0.2 3.2
 23 2 1 0.9 3.7
 23 -3 1 -3.2 3.7
 23 3 -1 1.8 4
 23 3 1 2.7 4.1
 23 -3 -1 -4.4 3.3
 23 4 -1 41.5 7.8
 23 -4 1 31.8 6.5
 -23 5 -1 9.4 5.1
 23 0 -2 12.3 3.8
 23 0 2 10.9 4.6
 23 1 -2 3.8 3.3
 23 -1 2 -0.2 4
 23 -1 -2 -3.5 3.1
 23 1 2 -3.3 4.1
 23 -2 2 -0.4 4
 23 2 -2 4 3.6
 23 2 2 2.8 4.6
 23 3 -2 16.9 4.5
 23 -3 2 14.5 4.8
 23 3 2 20 5.7
 23 -4 2 5.9 5.5
 23 4 -2 9.3 4.8
 23 0 3 3 4.1
 23 1 -3 1.6 3.3
 23 -1 3 -1.1 3.9
 23 1 3 0.7 4.6
 23 2 -3 10.8 3.7
 23 -2 3 5.9 4.9
 23 2 3 3.9 4.9
 23 -3 3 12.2 5.8
 23 3 -3 10.7 4.4
 23 4 -3 9.1 4.7
 23 0 4 6.9 5.2
 23 -1 4 0.2 5.8
 23 1 4 1.3 5.6
 23 4 -4 -7.2 5
 24 0 0 -1.8 4
 24 -1 0 4.5 4
 24 1 0 7 4.3
 24 -2 0 1.1 3.8
 24 2 0 4.3 4.3
 24 -3 0 -1.8 3.9
 24 3 0 3.6 4.5
 24 0 -1 -1.1 3.9
 24 0 1 0.3 4.1
 24 -1 1 6.7 4.3
 24 1 -1 5.4 4.1
 24 -1 -1 2.2 3.6
 24 1 1 5.2 4.3
 24 -2 1 -2.1 3.9
 24 2 -1 0.1 3.8
 24 -2 -1 -2.7 3.5
 24 2 1 3.1 4.8
 24 -3 1 -3.3 4.1
 24 3 -1 2.6 4.1
 24 -3 -1 -5.4 3.7
 24 -4 1 -7.6 5.1
 24 0 -2 1.4 3.7
 24 0 2 0.4 4.5
 24 1 -2 12.3 4
 24 -1 2 9.1 4.6
 24 -1 -2 8.6 4.1
 24 1 2 13 4.5
 24 -2 2 -5.7 4.2
 24 2 -2 -0.7 4
 24 2 2 -0.9 4.7
 24 -3 2 0.4 5.1
 24 3 -2 5.7 4.1
 24 0 3 2.8 5.5
 24 -1 3 10 5.9
 24 1 3 8 6.9
 24 2 -3 1.9 3.6
 24 3 -3 21 4.9
 25 0 0 -0.1 4.2
 25 -1 0 -1.4 4.1
 25 1 0 0.4 4.3
 25 2 0 -2.1 4.4
 25 -2 0 -5.9 3.8
 25 0 -1 0.7 4.2
 25 0 1 5.6 4.4
 25 1 -1 -1.9 4.1
 25 -1 1 0.1 4.4
 25 -1 -1 -0.7 4
 25 1 1 2.2 4.7
 25 2 -1 7.9 4.2
 25 -2 1 0.9 4.1
 25 -2 -1 2 3.8
 25 0 -2 -0.4 3.9
 25 1 -2 -0.3 4.1
 25 2 -2 1 4.3
 26 0 0 6.6 5
 26 -1 0 -2.1 4.3
 26 -2 0 -5.2 4.9
 26 0 -1 33.8 6.9
 26 1 -1 7.3 4.8
 26 -1 -1 1.1 4.4
 26 -2 -1 -1.2 4.7
 26 1 -2 7.6 4.5

_iucr_refine_instructions_details
;
TITL
CELL 0.71073 19.9682 7.7334 8.3685 90 90 90
ZERR 4 0.003 0.0011 0.0012 0 0 0
LATT -1
SYMM 0.5-X,-Y,0.5+Z
SYMM 0.5+X,0.5-Y,-Z
SYMM -X,0.5+Y,0.5-Z
SFAC C H N S
UNIT 60 60 4 4
 
L.S. 3
PLAN  0 0 0
SIZE 0.1 0.1 0.1
TEMP 23
omit-3 52
fmap 2
ACTA
OMIT 2 0 0
OMIT 0 0 2
REM <olex2.extras>
REM <HklSrc "%.\\Y.hkl">
REM </olex2.extras>
 
WGHT    0.014000    0.605200
EXTI    0.061071
FVAR       1.20134
S1    4    0.431934    0.373709    0.512721    11.00000    0.09743    0.04469 =
         0.05903    0.00190    0.01120    0.01561
N1    3    0.494577    0.068896    0.363368    11.00000    0.05159    0.06630 =
         0.03813   -0.02110    0.00921    0.00191
H1    2    0.512104   -0.009027    0.306365    11.00000    0.03900
C1    1    0.534397    0.139981    0.485534    11.00000    0.05481    0.04301 =
         0.02835   -0.00129    0.00989   -0.01128
C2    1    0.598225    0.073571    0.521378    11.00000    0.05356    0.05064 =
         0.03712   -0.00475    0.00860   -0.01342
C3    1    0.634600    0.156033    0.641936    11.00000    0.06293    0.06849 =
         0.04668   -0.00162   -0.00180   -0.01758
H3    2    0.677743    0.115235    0.662054    11.00000    0.06919
C4    1    0.609242    0.294907    0.725836    11.00000    0.09334    0.07046 =
         0.04710   -0.01626   -0.00109   -0.03238
H4    2    0.633381    0.354938    0.808250    11.00000    0.07825
C5    1    0.546229    0.356791    0.690657    11.00000    0.09945    0.04317 =
         0.04458   -0.01300    0.01747   -0.01525
H5    2    0.528739    0.442798    0.740819    11.00000    0.08014
C6    1    0.509635    0.282174    0.569201    11.00000    0.07508    0.04004 =
         0.03515    0.00066    0.01330   -0.01100
C7    1    0.424912    0.051757    0.381607    11.00000    0.04974    0.05714 =
         0.03036    0.00278    0.00507    0.00502
C8    1    0.389396    0.183600    0.456059    11.00000    0.05779    0.05862 =
         0.04032    0.01374    0.00719    0.01459
C9    1    0.320717    0.168022    0.474481    11.00000    0.05914    0.07909 =
         0.07953    0.01505    0.01617    0.02795
H9    2    0.299380    0.249645    0.531094    11.00000    0.09516
C10   1    0.287332    0.027170    0.414783    11.00000    0.05147    0.10863 =
         0.10251    0.02905   -0.00151    0.00505
H10   2    0.242654    0.015825    0.423796    11.00000    0.11411
C11   1    0.322411   -0.102127    0.337464    11.00000    0.05849    0.09081 =
         0.07993    0.00567   -0.00642   -0.01411
H11   2    0.300169   -0.196351    0.284833    11.00000    0.09290
C12   1    0.390945   -0.091316    0.323945    11.00000    0.05677    0.06535 =
         0.05124   -0.00671   -0.00084   -0.00218
H12   2    0.416689   -0.178171    0.269383    11.00000    0.05740
C13   1    0.625165   -0.087161    0.438922    11.00000    0.05137    0.06152 =
         0.04872   -0.00696    0.00221   -0.00086
H13   2    0.608154   -0.082938    0.330624    11.00000    0.05764
C14   1    0.700595   -0.092079    0.423900    11.00000    0.06360    0.10257 =
         0.11747   -0.01832    0.00786    0.00805
H14A  2    0.712514   -0.196483    0.357184    11.00000    0.08619
H14B  2    0.718154   -0.103665    0.538527    11.00000    0.09550
H14C  2    0.719131    0.013571    0.387050    11.00000    0.14621
C15   1    0.597973   -0.248120    0.518468    11.00000    0.11346    0.05239 =
         0.09337   -0.01850    0.02134   -0.00472
H15A  2    0.619323   -0.249420    0.625116    11.00000    0.07698
H15B  2    0.613779   -0.346007    0.474822    11.00000    0.07899
H15C  2    0.544238   -0.243775    0.512492    11.00000    0.11106
HKLF 4
 
REM
REM R1 =  0.0464 for   2147 Fo > 4sig(Fo)  and  0.0582 for all   2519 data
REM    215 parameters refined using      0 restraints
 
END  
     
WGHT      0.0140      0.6051 
REM Highest difference peak  0.162,  deepest hole -0.195,  1-sigma level  0.044
Q1    1   0.4015  0.5823  0.4489  11.00000  0.05    0.16
Q2    1   0.6098  0.3241  0.9912  11.00000  0.05    0.16
Q3    1   0.6095 -0.0197  0.5068  11.00000  0.05    0.15
Q4    1   0.6787 -0.1226  0.1582  11.00000  0.05    0.15
Q5    1   0.4820  0.0244  0.1529  11.00000  0.05    0.15
Q6    1   0.3996 -0.1974  0.4161  11.00000  0.05    0.14
Q7    1   0.5899 -0.2380  0.6580  11.00000  0.05    0.14
Q8    1   0.4000  0.4163  0.3889  11.00000  0.05    0.14
Q9    1   0.5633  0.5412  0.8681  11.00000  0.05    0.14
Q10   1   0.6105  0.0230  0.7214  11.00000  0.05    0.14
Q11   1   0.4390 -0.2992  0.3939  11.00000  0.05    0.14
Q12   1   0.4596  0.4163  0.3978  11.00000  0.05    0.14
Q13   1   0.4385  0.3585  0.4051  11.00000  0.05    0.14
Q14   1   0.4051  0.2972  0.4179  11.00000  0.05    0.14
Q15   1   0.3264 -0.3926  0.4551  11.00000  0.05    0.13
Q16   1   0.3822 -0.2276  0.0980  11.00000  0.05    0.13
Q17   1   0.4223  0.3237  0.4022  11.00000  0.05    0.13
Q18   1   0.5610 -0.1648  0.6653  11.00000  0.05    0.13
Q19   1   0.4941 -0.1977  0.5588  11.00000  0.05    0.13
Q20   1   0.5759  0.1426  0.4556  11.00000  0.05    0.13

  REM The information below was added by Olex2.
  REM
  REM R1 = 0.0464 for 2147 Fo > 4sig(Fo) and 0.0582 for all 6498 data
  REM n/a parameters refined using n/a restraints
  REM Highest difference peak 0.16, deepest hole -0.20
  REM Mean Shift 0, Max Shift -0.001.

  REM +++ Tabular Listing of Refinement Information +++
  REM R1_all = 0.0582
  REM R1_gt = 0.0464
  REM wR_ref = 0.1004
  REM GOOF = 1.157
  REM Shift_max = -0.001
  REM Shift_mean = 0
  REM Reflections_all = 6498
  REM Reflections_gt = 2147
  REM Parameters = n/a
  REM Hole = -0.20
  REM Peak = 0.16
  REM Flack = 0.03(13)

  
;
_olex2_submission_special_instructions  'No special instructions were received'
