# Supplementary material for: Accurately adjusted phenothiazine conformations: reversible conformation transformation at room temperature and self-recoverable stimuli-responsive phosphorescence
Source: Light Sci Appl. 2025 Feb 26;14:99. doi: 10.1038/s41377-024-01716-7 (PMC11862005; doi:10.1038/s41377-024-01716-7)
Supplement: Supplementary file 5 — Crystal informations [file 41377_2024_1716_MOESM5_ESM.zip › cif/IH-MPT.cif]

data_gy-222222_auto
_audit_creation_date               2021-06-15
_audit_creation_method
;
Olex2 1.2
(compiled 2018.05.29 svn.r3508 for OlexSys, GUI svn.r5506)
;
_audit_contact_author_address      ?
_audit_contact_author_email        ?
_audit_contact_author_name         ''
_audit_contact_author_phone        ?
_publ_contact_author_id_orcid      ?
_publ_section_references
;
Bourhis, L.J., Dolomanov, O.V., Gildea, R.J., Howard, J.A.K., Puschmann, H.
 (2015). Acta Cryst. A71, 59-75.

Dolomanov, O.V., Bourhis, L.J., Gildea, R.J, Howard, J.A.K. & Puschmann, H.
 (2009), J. Appl. Cryst. 42, 339-341.
;
_chemical_formula_moiety           'C16 H17 N S'
_chemical_formula_sum              'C16 H17 N S'
_chemical_formula_weight           255.39
loop_
  _atom_type_symbol
  _atom_type_scat_dispersion_real
  _atom_type_scat_dispersion_imag
  _atom_type_scat_Cromer_Mann_a1
  _atom_type_scat_Cromer_Mann_a2
  _atom_type_scat_Cromer_Mann_a3
  _atom_type_scat_Cromer_Mann_a4
  _atom_type_scat_Cromer_Mann_b1
  _atom_type_scat_Cromer_Mann_b2
  _atom_type_scat_Cromer_Mann_b3
  _atom_type_scat_Cromer_Mann_b4
  _atom_type_scat_Cromer_Mann_c
  _atom_type_scat_source
  _atom_type_scat_dispersion_source
 H 0.00000 0.00000 0.49300 0.32291 0.14019 0.04081 10.51090 26.12570 3.14236
 57.79970 0.0030380000826
 'International Tables Volume C Table 6.1.1.4 (pp. 500-502)'
 'Henke, Gullikson and Davis, At. Data and Nucl. Data Tables, 1993, 54, 2'
 C 0.00347 0.00161 2.31000 1.02000 1.58860 0.86500 20.84390 10.20750 0.56870
 51.65120 0.215599998832
 'International Tables Volume C Table 6.1.1.4 (pp. 500-502)'
 'Henke, Gullikson and Davis, At. Data and Nucl. Data Tables, 1993, 54, 2'
 S 0.12424 0.12443 6.90530 5.20340 1.43790 1.58630 1.46790 22.21510 0.25360
 56.17200 0.866900026798
 'International Tables Volume C Table 6.1.1.4 (pp. 500-502)'
 'Henke, Gullikson and Davis, At. Data and Nucl. Data Tables, 1993, 54, 2'
 N 0.00653 0.00323 12.21260 3.13220 2.01250 1.16630 0.00570 9.89330 28.99750
 0.58260 -11.5290002823
 'International Tables Volume C Table 6.1.1.4 (pp. 500-502)'
 'Henke, Gullikson and Davis, At. Data and Nucl. Data Tables, 1993, 54, 2'

_space_group_crystal_system        'monoclinic'
_space_group_IT_number             14
_space_group_name_H-M_alt          'P 1 21/c 1'
_space_group_name_Hall             '-P 2ybc'
loop_
  _space_group_symop_id
  _space_group_symop_operation_xyz
 1 x,y,z
 2 -x,y+1/2,-z+1/2
 3 -x,-y,-z
 4 x,-y-1/2,z-1/2

_symmetry_Int_Tables_number        14
_cell_length_a                     12.2465(10)
_cell_length_b                     7.9861(6)
_cell_length_c                     14.8962(12)
_cell_angle_alpha                  90
_cell_angle_beta                   111.330(9)
_cell_angle_gamma                  90
_cell_volume                       1357.1(2)
_cell_formula_units_Z              4
_cell_measurement_reflns_used      2905
_cell_measurement_temperature      293.39(10)
_cell_measurement_theta_max        27.5810
_cell_measurement_theta_min        3.8020
_exptl_absorpt_coefficient_mu      0.220
_exptl_absorpt_correction_T_max    1.00000
_exptl_absorpt_correction_T_min    0.91677
_exptl_absorpt_correction_type     multi-scan
_exptl_absorpt_process_details
;
CrysAlisPro 1.171.41.110a (Rigaku Oxford Diffraction, 2021)
Empirical absorption correction using spherical harmonics,
implemented in SCALE3 ABSPACK scaling algorithm.
;
_exptl_crystal_colour              'clear light colourless'
_exptl_crystal_colour_lustre       clear
_exptl_crystal_colour_modifier     light
_exptl_crystal_colour_primary      colourless
_exptl_crystal_density_diffrn      1.2499
_exptl_crystal_description         block
_exptl_crystal_F_000               544.6685
_exptl_crystal_size_max            0.1
_exptl_crystal_size_mid            0.1
_exptl_crystal_size_min            0.1
_diffrn_reflns_av_R_equivalents    0.0426
_diffrn_reflns_av_unetI/netI       0.0472
_diffrn_reflns_limit_h_max         16
_diffrn_reflns_limit_h_min         -15
_diffrn_reflns_limit_k_max         10
_diffrn_reflns_limit_k_min         -10
_diffrn_reflns_limit_l_max         20
_diffrn_reflns_limit_l_min         -19
_diffrn_reflns_number              9636
_diffrn_reflns_theta_full          25.0266
_diffrn_reflns_theta_max           25.03
_diffrn_reflns_theta_min           3.57
_diffrn_ambient_environment        air
_diffrn_ambient_temperature        293.39(10)
_diffrn_detector                   'CCD plate'
_diffrn_detector_area_resol_mean   5.1688
_diffrn_detector_type              AtlasS2
_diffrn_measured_fraction_theta_full  0.9975
_diffrn_measured_fraction_theta_max  0.9975
_diffrn_measurement_details
;
List of Runs (angles in degrees, time in seconds):

  # Type    Start    End  Width  t~exp~   \w     \q     \k     \f   Frames
--------------------------------------------------------------------------
  1  \w    -15.00  30.00   1.00    8.00    --  -10.51 -99.00-150.00   45
  2  \w    -35.00  64.00   1.00    8.00    --  -10.51  38.00-120.00   99
  3  \w    -85.00  14.00   1.00    8.00    --  -10.51 -38.00  60.00   99
  4  \w    -15.00  10.00   1.00    8.00    --   10.51 -99.00 120.00   25
;
_diffrn_measurement_device         'four-circle diffractometer'
_diffrn_measurement_device_type    'SuperNova, Dual, Cu at home/near, AtlasS2'
_diffrn_measurement_method         '\w scans'
_diffrn_orient_matrix_type        
 'CrysAlisPro convention (1999,Acta A55,543-557)'
_diffrn_orient_matrix_UB_11        0.0019858000
_diffrn_orient_matrix_UB_12        0.0730594000
_diffrn_orient_matrix_UB_13        0.0276381000
_diffrn_orient_matrix_UB_21        -0.0065018000
_diffrn_orient_matrix_UB_22        -0.0500909000
_diffrn_orient_matrix_UB_23        0.0370176000
_diffrn_orient_matrix_UB_31        0.0618356000
_diffrn_orient_matrix_UB_32        -0.0077277000
_diffrn_orient_matrix_UB_33        0.0217309000
_diffrn_radiation_monochromator    mirror
_diffrn_radiation_probe            x-ray
_diffrn_radiation_type             'Mo K\a'
_diffrn_radiation_wavelength       0.71073
_diffrn_source                     'micro-focus sealed X-ray tube'
_diffrn_source_type                'SuperNova (Mo) X-ray Source'
_reflns_Friedel_coverage           0.0
_reflns_limit_h_max                13
_reflns_limit_h_min                -14
_reflns_limit_k_max                9
_reflns_limit_k_min                0
_reflns_limit_l_max                17
_reflns_limit_l_min                0
_reflns_number_gt                  1918
_reflns_number_total               2391
_reflns_odcompleteness_completeness  99.63
_reflns_odcompleteness_iscentric   1
_reflns_odcompleteness_theta       26.32
_reflns_threshold_expression       I>=2u(I)
_computing_cell_refinement         'CrysAlisPro 1.171.41.110a (Rigaku OD, 2021)'
_computing_data_collection         'CrysAlisPro 1.171.41.110a (Rigaku OD, 2021)'
_computing_data_reduction          'CrysAlisPro 1.171.41.110a (Rigaku OD, 2021)'
_computing_molecular_graphics      'Olex2 (Dolomanov et al., 2009)'
_computing_publication_material    'Olex2 (Dolomanov et al., 2009)'
_computing_structure_refinement    'olex2.refine (Bourhis et al., 2015)'
_computing_structure_solution      'olex2.solve (Bourhis et al., 2015)'
_refine_diff_density_max           0.3319
_refine_diff_density_min           -0.3051
_refine_diff_density_rms           0.0573
_refine_ls_d_res_high              0.8400
_refine_ls_d_res_low               5.7038
_refine_ls_goodness_of_fit_ref     1.0395
_refine_ls_hydrogen_treatment      constr
_refine_ls_matrix_type             full
_refine_ls_number_constraints      28
_refine_ls_number_parameters       166
_refine_ls_number_reflns           2391
_refine_ls_number_restraints       0
_refine_ls_R_factor_all            0.0624
_refine_ls_R_factor_gt             0.0489
_refine_ls_restrained_S_all        1.0395
_refine_ls_shift/su_max            0.0000
_refine_ls_shift/su_mean           0.0000
_refine_ls_structure_factor_coef   Fsqd
_refine_ls_weighting_details      
 'w=1/[\s^2^(Fo^2^)+(0.0502P)^2^+0.6968P] where P=(Fo^2^+2Fc^2^)/3'
_refine_ls_weighting_scheme        calc
_refine_ls_wR_factor_gt            0.1159
_refine_ls_wR_factor_ref           0.1259
_olex2_refinement_description
;
1. Fixed Uiso
 At 1.2 times of:
  All C(H) groups
 At 1.5 times of:
  All C(H,H,H) groups
2.a Ternary CH refined with riding coordinates:
 C14(H14)
2.b Aromatic/amide H refined with riding coordinates:
 C3(H3), C4(H4), C5(H5), C9(H9), C10(H10), C11(H11), C12(H12)
2.c Idealised Me refined as rotating group:
 C13(H13a,H13b,H13c), C15(H15a,H15b,H15c), C16(H16a,H16b,H16c)
;
_atom_sites_solution_primary       iterative
loop_
  _atom_site_label
  _atom_site_type_symbol
  _atom_site_fract_x
  _atom_site_fract_y
  _atom_site_fract_z
  _atom_site_U_iso_or_equiv
  _atom_site_adp_type
  _atom_site_occupancy
  _atom_site_refinement_flags_posn
 S1 S 0.13437(6) 0.16661(8) 0.47165(4) 0.0528(2) Uani 1.000000 .
 N1 N 0.28872(15) 0.4533(2) 0.57834(12) 0.0414(5) Uani 1.000000 .
 C1 C 0.27328(17) 0.3222(3) 0.63815(15) 0.0383(5) Uani 1.000000 .
 C2 C 0.32654(19) 0.3356(3) 0.73835(16) 0.0429(6) Uani 1.000000 .
 C3 C 0.3103(2) 0.2048(3) 0.79377(18) 0.0533(6) Uani 1.000000 .
 H3 H 0.3467(2) 0.2106(3) 0.86044(18) 0.0640(8) Uiso 1.000000 R
 C4 C 0.2423(2) 0.0669(3) 0.75373(19) 0.0551(7) Uani 1.000000 .
 H4 H 0.2337(2) -0.0187(3) 0.79294(19) 0.0661(8) Uiso 1.000000 R
 C5 C 0.1873(2) 0.0572(3) 0.65516(19) 0.0498(6) Uani 1.000000 .
 H5 H 0.1393(2) -0.0336(3) 0.62737(19) 0.0597(7) Uiso 1.000000 R
 C6 C 0.20402(19) 0.1836(3) 0.59765(16) 0.0402(5) Uani 1.000000 .
 C7 C 0.18904(18) 0.4989(3) 0.49624(15) 0.0377(5) Uani 1.000000 .
 C8 C 0.10981(19) 0.3798(3) 0.44192(15) 0.0401(5) Uani 1.000000 .
 C9 C 0.0136(2) 0.4284(3) 0.36243(17) 0.0499(6) Uani 1.000000 .
 H9 H -0.0407(2) 0.3489(3) 0.32751(17) 0.0598(7) Uiso 1.000000 R
 C10 C -0.0016(2) 0.5932(4) 0.33526(18) 0.0538(7) Uani 1.000000 .
 H10 H -0.0652(2) 0.6249(4) 0.28102(18) 0.0646(8) Uiso 1.000000 R
 C11 C 0.0769(2) 0.7118(3) 0.38805(18) 0.0516(6) Uani 1.000000 .
 H11 H 0.0667(2) 0.8236(3) 0.36933(18) 0.0619(7) Uiso 1.000000 R
 C12 C 0.1706(2) 0.6651(3) 0.46862(16) 0.0467(6) Uani 1.000000 .
 H12 H 0.2222(2) 0.7464(3) 0.50498(16) 0.0560(7) Uiso 1.000000 R
 C13 C 0.4000(2) 0.4563(4) 0.56468(19) 0.0593(7) Uani 1.000000 .
 H13a H 0.4040(7) 0.3632(14) 0.5252(11) 0.0890(11) Uiso 1.000000 GR
 H13b H 0.4069(7) 0.5590(11) 0.5336(12) 0.0890(11) Uiso 1.000000 GR
 H13c H 0.4628(2) 0.449(2) 0.6262(2) 0.0890(11) Uiso 1.000000 GR
 C14 C 0.3963(2) 0.4884(3) 0.78703(16) 0.0502(6) Uani 1.000000 .
 H14 H 0.4058(2) 0.5596(3) 0.73679(16) 0.0603(8) Uiso 1.000000 R
 C15 C 0.5170(2) 0.4445(4) 0.8571(3) 0.0882(11) Uani 1.000000 .
 H15a H 0.5104(3) 0.384(3) 0.9105(10) 0.1323(17) Uiso 1.000000 GR
 H15b H 0.5566(9) 0.377(3) 0.8253(6) 0.1323(17) Uiso 1.000000 GR
 H15c H 0.5610(8) 0.5453(5) 0.8802(15) 0.1323(17) Uiso 1.000000 GR
 C16 C 0.3304(3) 0.5890(4) 0.8379(3) 0.0949(12) Uani 1.000000 .
 H16a H 0.2572(11) 0.627(3) 0.7916(4) 0.1423(18) Uiso 1.000000 GR
 H16b H 0.316(2) 0.5198(11) 0.8851(13) 0.1423(18) Uiso 1.000000 GR
 H16c H 0.3767(11) 0.6840(19) 0.8692(16) 0.1423(18) Uiso 1.000000 GR

loop_
  _atom_site_aniso_label
  _atom_site_aniso_U_11
  _atom_site_aniso_U_22
  _atom_site_aniso_U_33
  _atom_site_aniso_U_12
  _atom_site_aniso_U_13
  _atom_site_aniso_U_23
 S1 0.0654(4) 0.0396(4) 0.0489(4) -0.0062(3) 0.0155(3) -0.0092(3)
 N1 0.0373(10) 0.0482(11) 0.0385(10) -0.0074(9) 0.0135(8) 0.0051(9)
 C1 0.0328(11) 0.0408(13) 0.0431(12) -0.0007(9) 0.0160(9) 0.0031(10)
 C2 0.0388(12) 0.0486(14) 0.0412(12) -0.0028(10) 0.0145(10) 0.0031(11)
 C3 0.0529(14) 0.0589(16) 0.0454(14) -0.0012(13) 0.0145(11) 0.0121(12)
 C4 0.0586(15) 0.0486(16) 0.0610(16) 0.0003(12) 0.0253(13) 0.0171(13)
 C5 0.0480(13) 0.0376(13) 0.0672(16) -0.0033(11) 0.0251(12) 0.0027(12)
 C6 0.0398(12) 0.0360(13) 0.0461(13) 0.0009(10) 0.0174(10) 0.0001(10)
 C7 0.0411(12) 0.0410(13) 0.0358(11) -0.0038(10) 0.0195(9) -0.0023(10)
 C8 0.0425(12) 0.0423(13) 0.0392(12) -0.0014(10) 0.0195(10) -0.0042(10)
 C9 0.0433(13) 0.0573(16) 0.0460(13) -0.0068(12) 0.0127(11) -0.0079(12)
 C10 0.0454(14) 0.0659(18) 0.0491(14) 0.0083(13) 0.0159(11) 0.0085(13)
 C11 0.0557(15) 0.0464(14) 0.0542(15) 0.0067(12) 0.0218(12) 0.0066(12)
 C12 0.0545(14) 0.0411(14) 0.0461(14) -0.0062(11) 0.0202(11) -0.0021(11)
 C13 0.0454(13) 0.080(2) 0.0573(16) -0.0036(13) 0.0249(12) 0.0100(14)
 C14 0.0528(14) 0.0570(16) 0.0384(12) -0.0108(12) 0.0134(11) 0.0008(11)
 C15 0.0498(16) 0.088(2) 0.104(3) -0.0093(16) 0.0001(16) -0.013(2)
 C16 0.077(2) 0.079(2) 0.129(3) -0.0098(18) 0.038(2) -0.040(2)

loop_
  _geom_bond_atom_site_label_1
  _geom_bond_atom_site_label_2
  _geom_bond_distance
  _geom_bond_site_symmetry_2
  _geom_bond_publ_flag
 S1 C6 1.762(2) . ?
 S1 C8 1.757(2) . ?
 N1 C1 1.432(3) . ?
 N1 C7 1.425(3) . ?
 N1 C13 1.450(3) . ?
 C1 C2 1.399(3) . ?
 C1 C6 1.391(3) . ?
 C2 C3 1.389(3) . ?
 C2 C14 1.515(3) . ?
 C3 C4 1.378(4) . ?
 C4 C5 1.377(3) . ?
 C5 C6 1.386(3) . ?
 C7 C8 1.389(3) . ?
 C7 C12 1.384(3) . ?
 C8 C9 1.388(3) . ?
 C9 C10 1.369(4) . ?
 C10 C11 1.375(4) . ?
 C11 C12 1.376(3) . ?
 C14 C15 1.509(4) . ?
 C14 C16 1.522(4) . ?

loop_
  _geom_angle_atom_site_label_1
  _geom_angle_atom_site_label_2
  _geom_angle_atom_site_label_3
  _geom_angle
  _geom_angle_site_symmetry_1
  _geom_angle_site_symmetry_3
  _geom_angle_publ_flag
 C8 S1 C6 99.56(10) . . ?
 C7 N1 C1 117.06(16) . . ?
 C13 N1 C1 116.30(18) . . ?
 C13 N1 C7 115.53(18) . . ?
 C2 C1 N1 119.49(19) . . ?
 C6 C1 N1 120.65(19) . . ?
 C6 C1 C2 119.8(2) . . ?
 C3 C2 C1 117.7(2) . . ?
 C14 C2 C1 122.4(2) . . ?
 C14 C2 C3 119.9(2) . . ?
 C4 C3 C2 122.5(2) . . ?
 C5 C4 C3 119.4(2) . . ?
 C6 C5 C4 119.5(2) . . ?
 C1 C6 S1 120.37(17) . . ?
 C5 C6 S1 118.64(18) . . ?
 C5 C6 C1 121.0(2) . . ?
 C8 C7 N1 121.6(2) . . ?
 C12 C7 N1 119.75(19) . . ?
 C12 C7 C8 118.7(2) . . ?
 C7 C8 S1 119.82(17) . . ?
 C9 C8 S1 120.04(18) . . ?
 C9 C8 C7 120.1(2) . . ?
 C10 C9 C8 120.2(2) . . ?
 C11 C10 C9 120.1(2) . . ?
 C12 C11 C10 120.0(2) . . ?
 C11 C12 C7 120.9(2) . . ?
 C15 C14 C2 112.6(2) . . ?
 C16 C14 C2 110.8(2) . . ?
 C16 C14 C15 110.0(2) . . ?

loop_
  _refln_index_h
  _refln_index_k
  _refln_index_l
  _refln_F_squared_meas
  _refln_F_squared_sigma
 0 0 3 0.01 0.16
 0 0 4 0.99 0.5
 0 0 5 0.9 0.65
 0 0 6 48.72 3.86
 0 0 -7 3.97 1.25
 0 0 7 2.13 0.98
 0 0 8 161.62 8.51
 0 0 -8 159.53 8.33
 0 0 -8 162.81 8.15
 0 0 -9 0.21 0.51
 0 0 -9 0.28 0.9
 0 0 9 -0.39 0.59
 0 0 -10 90.69 6.8
 0 0 10 88.98 7.04
 0 0 -10 87.86 6.52
 0 0 -11 0.34 0.64
 0 0 11 0.01 0.99
 0 0 -11 -0.56 1.13
 0 0 -12 9.29 2.36
 0 0 12 5.38 1.93
 0 0 -12 7.72 2.22
 0 0 -13 1.18 1.17
 0 0 13 0.63 0.92
 0 0 -13 -0.72 1.17
 0 0 -14 -0.78 0.77
 0 0 14 1.59 1.53
 0 0 -14 0.96 0.68
 0 0 -15 -1.15 0.88
 0 0 15 0.64 1.01
 0 0 -15 -0.51 1.35
 0 0 -16 10.82 3.05
 0 0 16 10.49 2.68
 0 0 -17 0.99 1.11
 0 0 17 -1.05 1.17
 0 0 -18 12.33 3.47
 0 0 18 5.17 2.41
 0 0 -19 1.75 1.78
 0 0 19 0.14 1.33
 0 1 2 564.21 12.19
 0 -1 2 530.81 13.04
 0 -1 3 394.69 11.23
 0 1 3 436.21 10.52
 0 1 4 42.64 2.86
 0 -1 4 35.25 2.9
 0 1 4 37.59 2.63
 0 -1 -4 39.81 2.63
 0 1 5 62.3 3.92
 0 -1 5 59.38 4.16
 0 -1 -5 56.1 3.54
 0 1 5 57.81 3.65
 0 1 6 728.16 19.51
 0 -1 6 776.07 20.71
 0 -1 -6 738.53 18.89
 0 1 7 91.5 5.71
 0 -1 7 86.29 5.89
 0 -1 -7 79.04 5
 0 -1 8 120.02 7.49
 0 1 8 111.34 6.82
 0 -1 -8 115.67 6.49
 0 -1 -9 9.32 1.93
 0 1 9 5.3 1.56
 0 1 -9 8.59 1.96
 0 -1 9 7.27 1.9
 0 1 -10 44.47 4.87
 0 -1 10 46.14 5.14
 0 1 10 46.29 4.92
 0 -1 -10 41.33 4.23
 0 -1 -11 6.84 1.88
 0 -1 11 0.86 0.53
 0 1 11 4.04 1.27
 0 1 -11 2.63 1.11
 0 1 11 4.69 1.72
 0 1 -12 17.03 3.21
 0 -1 -12 15.1 2.83
 0 -1 12 14.76 2.85
 0 1 12 12.63 2.44
 0 1 -12 13.7 2.93
 0 1 -13 34.32 1.77
 0 1 -13 44.43 5.73
 0 1 13 48.69 4.95
 0 -1 13 45.45 5.28
 0 -1 -13 37.56 4.77
 0 1 -13 46.96 5.64
 0 -1 -14 2.94 1.32
 0 1 -14 5.2 2.1
 0 -1 14 5.14 2.12
 0 1 14 3.05 1.31
 0 1 -14 3.54 1.62
 0 1 -15 25.33 4.53
 0 -1 -15 28.29 4.51
 0 -1 15 29.44 4.6
 0 1 15 27.31 4.07
 0 1 -15 27.27 4.95
 0 1 -16 9.1 2.61
 0 -1 -16 8.19 2.63
 0 1 16 3.98 1.61
 0 -1 16 7.48 2.59
 0 1 -16 6.65 2.4
 0 -1 -17 19.2 4.07
 0 1 -17 21.47 4.5
 0 1 17 22.96 4.04
 0 -1 17 25.01 4.66
 0 1 -17 24.22 4.99
 0 1 -18 -0.18 0.94
 0 -1 -18 0.01 1.11
 0 -1 18 0.73 1.68
 0 1 18 -1.5 1.23
 0 -1 -19 3.34 2.39
 0 2 0 523.36 13.55
 0 -2 0 557.88 12.01
 0 -2 1 3.33 0.88
 0 -2 1 3.44 0.75
 0 2 1 1.77 0.54
 0 2 2 151.18 5.51
 0 -2 2 157.37 6.3
 0 2 3 276.56 8.26
 0 -2 -3 286.29 8.51
 0 -2 3 264.32 9.35
 0 -2 -4 35.33 2.68
 0 -2 4 38.22 1.46
 0 -2 4 35.46 3.21
 0 2 4 35.71 2.71
 0 -2 -5 307.37 9.71
 0 -2 5 304.83 11.31
 0 2 5 300.96 9.93
 0 -2 -6 1.98 0.77
 0 2 6 1.47 0.75
 0 2 6 2.25 0.88
 0 -2 6 2.69 0.97
 0 -2 -7 189.98 8.15
 0 2 7 200.01 9.05
 0 -2 7 211.32 10.1
 0 2 7 183.42 8.38
 0 -2 -8 10.82 1.93
 0 -2 8 13.03 2.51
 0 2 8 9.35 1.98
 0 2 -9 179.22 10
 0 2 9 188.42 9.79
 0 -2 9 183.14 10.48
 0 -2 -9 176.27 8.75
 0 -2 -10 9.53 2.04
 0 -2 10 11.01 2.35
 0 -2 10 8.94 2.65
 0 2 -10 7.31 2.13
 0 2 10 6.53 1.86
 0 2 11 59.96 4.62
 0 2 11 68.53 6.36
 0 2 -11 55.32 5.97
 0 -2 11 64.76 6.01
 0 -2 -11 64.05 5.62
 0 -2 12 95.65 7.73
 0 2 12 88.18 6.01
 0 2 -12 99.29 8.31
 0 -2 -12 103.5 7.52
 0 -2 13 46.54 5.54
 0 2 -13 46.24 5.88
 0 2 13 43.92 4.41
 0 -2 -13 42.17 4.93
 0 2 -14 94.36 8.92
 0 -2 14 92.3 8.27
 0 2 14 78.93 6.36
 0 -2 -14 105.17 8.2
 0 2 -15 8.41 2.69
 0 -2 -15 7.91 2.5
 0 2 15 4.1 1.57
 0 -2 15 6.29 2.27
 0 2 -15 6.69 2.53
 0 2 -16 7.67 2.77
 0 -2 -16 7.56 2.43
 0 2 16 7.2 2.04
 0 -2 16 14.31 3.55
 0 2 -16 12.88 3.76
 0 -2 -17 3.94 1.91
 0 2 -17 3.7 2.17
 0 -2 17 7.88 3.02
 0 2 -17 4.85 2.61
 0 2 -18 7.28 2.93
 0 -2 -18 3.71 1.37
 0 -3 0 0.22 0.22
 0 3 0 -0.25 0.25
 0 3 -1 291.75 10.44
 0 3 1 285.83 9.85
 0 -3 -1 303.39 10.1
 0 -3 1 301.78 8.93
 0 3 2 13.95 1.84
 0 -3 2 13.14 2.01
 0 -3 2 17.24 1.91
 0 -3 -2 13.97 1.89
 0 3 3 1525.06 32.39
 0 -3 -3 1487.46 32.64
 0 -3 3 1403.11 33.73
 0 -3 3 1486.8 32.59
 0 -3 -4 68.91 4.48
 0 3 4 63.86 4.13
 0 -3 4 76.51 5.3
 0 -3 5 0.55 0.28
 0 3 5 1.13 0.7
 0 -3 -5 0.71 0.42
 0 -3 5 0.04 0.44
 0 -3 -6 92.28 5.58
 0 -3 6 100.99 2.97
 0 -3 6 84.94 6.33
 0 3 6 103.32 5.88
 0 -3 -7 19.01 2.53
 0 -3 7 17.4 2.93
 0 3 7 19.83 2.6
 0 3 7 19.51 2.75
 0 -3 -8 14.9 2.36
 0 3 8 14.76 2.45
 0 -3 8 18.64 2.97
 0 3 -8 11.35 2.57
 0 -3 8 12.39 2.63
 0 3 8 16.4 2.71
 0 -3 -9 3.59 1.4
 0 3 9 2.18 1.03
 0 -3 9 1.11 1.01
 0 3 9 0.36 0.39
 0 -3 9 1.13 0.75
 0 3 9 0.93 1.16
 0 3 -9 1.43 1.21
 0 -3 -10 77.82 5.95
 0 3 10 73.94 4.45
 0 -3 10 86.39 7.04
 0 3 -10 89.59 7.48
 0 3 10 83.02 6.81
 0 -3 -11 89.98 6.78
 0 3 11 96.48 5.42
 0 3 -11 103.61 8.5
 0 -3 11 91.67 7.56
 0 -3 -12 1.09 0.97
 0 -3 12 0.36 0.78
 0 3 12 0.48 0.45
 0 3 -12 -0.52 1.29
 0 -3 -13 0.77 0.85
 0 3 13 2.49 1.02
 0 -3 13 1.68 1.17
 0 3 -13 1.54 1.43
 0 -3 -14 5.17 1.85
 0 3 14 5.74 1.51
 0 -3 14 5.42 2.36
 0 3 -14 3.88 2.08
 0 -3 -15 7.17 2.24
 0 -3 15 8.5 2.78
 0 3 15 9.46 2.11
 0 3 -15 6.2 2.65
 0 -3 -16 -1.82 1.33
 0 -3 16 1.68 1.99
 0 3 -16 -1.82 1.64
 0 3 -17 -0.24 1
 0 -3 -17 5.4 2.14
 0 -3 17 2.73 1.58
 0 -3 -18 1.15 0.95
 0 4 0 84.58 5.63
 0 4 0 88.71 5.6
 0 -4 0 80.95 4.18
 0 4 -1 116.21 6.84
 0 4 1 101.37 6.15
 0 -4 1 118.57 5.52
 0 4 2 21.99 2.71
 0 -4 -2 25.94 3.01
 0 -4 2 21.71 2.37
 0 4 -2 22.44 3
 0 4 3 -0.07 0.46
 0 -4 3 0.32 0.48
 0 -4 3 0.58 0.77
 0 -4 -3 1.07 0.94
 0 4 4 19.87 2.57
 0 -4 -4 25.93 3.07
 0 -4 4 19.73 2.92
 0 -4 4 19.98 2.66
 0 4 5 26.19 2.92
 0 -4 -5 28.43 3.31
 0 -4 5 25.47 3.13
 0 -4 5 29.74 3.84
 0 4 6 13.46 2.2
 0 -4 -6 15.71 2.51
 0 -4 6 12.01 1.22
 0 -4 6 12.12 2.29
 0 -4 6 12.86 2.54
 0 -4 -7 59.15 4.98
 0 -4 7 51.04 2.33
 0 -4 7 54.55 5.14
 0 -4 7 59.36 5.87
 0 4 -7 58.34 5.66
 0 4 7 57 4.79
 0 4 8 1.46 1.04
 0 -4 -8 2.14 1.09
 0 -4 8 2.84 1.49
 0 4 8 2.41 0.43
 0 4 -8 3.49 1.41
 0 -4 8 4.09 1.85
 0 -4 9 707.63 23.24
 0 4 9 679.56 22.14
 0 4 -9 692.36 24.07
 0 4 9 655.44 14.64
 0 4 9 677.31 21.09
 0 -4 -10 103.36 7.24
 0 -4 10 98.88 8.03
 0 4 -10 96.87 8.32
 0 4 10 101.89 4.39
 0 4 10 93.5 7.18
 0 4 11 17.66 3.24
 0 -4 -11 18.5 3.13
 0 4 11 19.36 2
 0 -4 11 22.17 3.94
 0 4 -11 23.93 4.39
 0 -4 -12 3.88 1.65
 0 4 12 0.87 0.49
 0 -4 12 0.67 0.92
 0 4 -12 2.27 1.82
 0 -4 -13 8.27 2.39
 0 4 13 12.82 1.94
 0 -4 13 13.6 3.44
 0 4 -13 11.65 3.21
 0 -4 -14 19.63 3.6
 0 -4 14 25.55 4.64
 0 4 -14 12.33 3.49
 0 -4 -15 0.27 0.95
 0 -4 15 0.91 1.67
 0 4 -15 0.1 1.29
 0 -4 -16 7.34 2.51
 0 -4 16 1.31 1.33
 0 4 -16 4.25 2.38
 0 -4 -17 2.54 1.82
 0 5 0 0.12 0.37
 0 -5 0 -0.53 0.52
 0 5 0 0.97 0.81
 0 5 -1 6.94 1.79
 0 -5 1 6.01 1.3
 0 5 1 6.76 1.68
 0 5 -1 8.61 2.05
 0 5 2 28.68 3.51
 0 5 -2 29.79 3.92
 0 -5 -2 24.53 3.29
 0 5 -2 32.91 3.97
 0 -5 2 24.61 2.84
 0 5 3 20.01 2.84
 0 -5 -3 27.2 3.58
 0 5 -3 22.21 3.46
 0 -5 3 18.96 2.62
 0 5 -3 22.35 3.33
 0 5 4 179.98 8.99
 0 -5 -4 172.55 9.33
 0 5 -4 189.01 10.31
 0 -5 4 189.92 10.4
 0 -5 4 169.28 8.76
 0 5 5 1.85 1.01
 0 -5 -5 0.94 0.78
 0 -5 5 2.28 1.39
 0 -5 5 2.99 1.14
 0 5 -5 3.13 1.37
 0 5 6 79.08 5.97
 0 -5 -6 89.99 6.67
 0 5 -6 94.59 7.56
 0 -5 6 92.56 7.62
 0 -5 6 92.41 6.83
 0 5 7 24.47 3.34
 0 -5 -7 27.44 3.68
 0 -5 7 27.24 2.08
 0 -5 7 18.92 3.25
 0 5 -7 22.28 3.88
 0 -5 -8 36.07 4.29
 0 -5 8 43.1 2.31
 0 5 -8 45.42 5.65
 0 -5 8 44.46 5.23
 0 5 8 40.33 4.47
 0 5 9 24.12 3.55
 0 -5 -9 28.87 4
 0 -5 9 25.66 4.06
 0 5 -9 20.42 3.89
 0 5 10 5.02 1.71
 0 -5 -10 6.02 1.76
 0 -5 10 4.79 1.78
 0 5 -10 5.58 2.13
 0 -5 -11 10.03 2.46
 0 -5 11 13.85 3.27
 0 5 -11 8.9 2.76
 0 -5 -12 11.41 2.8
 0 -5 12 8.37 2.84
 0 5 -12 12.52 3.43
 0 -5 -13 5.32 2.01
 0 -5 13 6.86 2.41
 0 5 -13 1.9 0.8
 0 -5 -14 6.71 2.34
 0 -5 14 6.45 2.5
 0 5 -14 3.82 2.32
 0 -5 -15 12.4 3.13
 0 -5 15 18.56 4.34
 0 5 -15 13.8 3.94
 0 -5 -16 2.69 1.71
 0 6 0 278.53 13.17
 0 6 0 253.07 12.51
 0 6 -1 -0.32 0.85
 0 -6 1 -0.43 0.78
 0 6 1 0.25 0.96
 0 6 1 1.27 0.98
 0 6 -1 -0.49 0.74
 0 6 2 231.09 11.7
 0 6 -2 251.37 12.94
 0 -6 2 233.46 10.34
 0 6 -2 248.4 12.48
 0 6 -3 103.78 8.26
 0 6 3 111.66 7.66
 0 -6 3 98.05 6.67
 0 6 -3 99.81 7.79
 0 6 4 238.02 11.56
 0 -6 -4 221.87 11.81
 0 -6 4 238.88 11.24
 0 6 -4 243.74 12.84
 0 6 5 25.83 3.58
 0 -6 -5 21.09 3.49
 0 -6 5 21.63 3.34
 0 6 -5 21.99 3.88
 0 6 6 8.37 2.11
 0 -6 -6 11.63 2.62
 0 -6 6 7.34 2.04
 0 6 -6 9.22 2.6
 0 6 7 1.5 1.1
 0 -6 7 0 0.33
 0 -6 -7 2.37 1.43
 0 -6 7 0.2 0.72
 0 6 -7 1.04 1.41
 0 6 8 20.91 3.39
 0 -6 -8 21.12 3.66
 0 -6 8 18.75 1.9
 0 -6 8 16.57 3.42
 0 6 -8 20.83 4.08
 0 -6 9 6.87 0.88
 0 -6 -9 8.95 2.46
 0 -6 9 11.92 3.05
 0 6 -9 13.32 3.34
 0 -6 -10 9.71 2.56
 0 -6 10 7.36 2.7
 0 6 -10 12.49 3.39
 0 -6 -11 3.2 1.67
 0 -6 11 5.12 2.2
 0 6 -11 -1.7 1.18
 0 -6 -12 12.25 3.1
 0 -6 12 18.13 4.2
 0 6 -12 18.94 4.43
 0 -6 -13 14.13 3.43
 0 -6 13 7.18 2.87
 0 6 -13 7.81 3.03
 0 -6 -14 3.85 1.49
 0 6 -14 2.29 1.79
 0 7 0 1.7 0.9
 0 7 -1 9.35 2.5
 0 7 1 11.78 2.84
 0 7 2 23.21 3.8
 0 -7 2 19.64 3.01
 0 7 -2 20.6 3.64
 0 -7 3 0.61 0.55
 0 7 -3 -0.01 0.85
 0 -7 4 6.29 1.87
 0 7 -4 7.74 2.34
 0 -7 -5 0.7 0.94
 0 -7 5 1.17 1.17
 0 7 -5 1.95 1.36
 0 -7 -6 36.72 5.04
 0 -7 6 30.18 4.41
 0 7 -6 34.8 5.23
 0 -7 -7 6.08 2.12
 0 -7 7 5.58 1.27
 0 -7 7 7.43 2.38
 0 7 -7 9.33 2.93
 0 -7 -8 44.86 5.76
 0 -7 8 48.36 5.99
 0 7 -8 43.7 6.31
 0 -7 -9 9.11 2.73
 0 -7 9 8.23 2.59
 0 7 -9 12.57 3.45
 0 -7 -10 16.61 3.57
 0 -7 10 20.69 4.28
 0 7 -10 12.78 3.75
 0 -7 -11 -0.14 0.87
 0 7 -11 0.23 1.29
 0 -7 -12 18.29 3.99
 0 -7 12 28.37 5.38
 0 7 -12 23.95 5.2
 0 -7 -13 2.99 1.63
 0 8 0 137.09 10.59
 0 8 1 20.52 4.05
 0 8 -1 23.92 4.52
 0 8 2 -2.45 1.47
 0 8 -2 -0.06 0.79
 0 8 3 10.02 2.92
 0 8 -3 6.84 2.31
 0 -8 4 12.15 2.74
 0 8 -4 13.94 3.54
 0 8 -5 54.89 6.99
 0 -8 5 57.02 6.34
 0 -8 6 2.03 1.63
 0 8 -6 1.45 1.64
 0 -8 -7 36.17 5.51
 0 -8 7 27.35 4.76
 0 8 -7 21.79 4.64
 0 -8 -8 9.55 2.93
 0 -8 8 5.48 2.26
 0 8 -8 10.44 3.46
 0 -8 -9 26.2 4.72
 0 -8 9 18.73 4.14
 0 8 -9 27.35 5.44
 0 -8 -10 12.37 3.39
 0 -8 10 18.03 4.11
 0 8 -10 17.92 4.54
 0 -8 -11 2.93 2.18
 0 -8 11 4.02 2.2
 0 -8 -12 2.84 2.02
 0 9 0 2.05 1.35
 0 9 1 52.27 6.86
 0 9 -1 45.13 6.46
 0 9 2 4.92 2.45
 0 9 -2 5.86 2.46
 0 9 3 12.35 3.45
 0 9 -3 18.18 4.27
 0 9 4 -3.14 1.79
 0 9 -4 -0.54 1.54
 0 9 5 2.69 1.84
 0 9 -5 5.56 1.84
 0 9 -6 2.11 1.6
 0 -9 7 7.53 2.55
 0 9 -7 3.68 1.96
 0 -9 8 -2.4 1.91
 0 9 -8 -0.4 1.43
 0 -9 9 0.79 1.52
 0 -9 -10 1.99 1.17
 0 10 0 5.5 2.3
 0 10 1 1.64 1.57
 0 10 -1 0.33 1.53
 0 10 2 1.7 1.5
 0 10 -2 -0.99 1.69
 0 10 3 0.77 1.14
 0 10 -3 2.78 1.94
 0 10 4 2.96 2.13
 0 10 -4 1.92 1.41
 0 10 5 12.88 3.9
 0 10 6 -1.22 1.62
 0 10 7 35.51 6.42
 1 0 -19 -0.92 1.19
 -1 0 19 1 1.03
 1 0 -18 1.8 2.13
 -1 0 18 2.55 1.75
 1 0 -17 -0.14 1.06
 -1 0 17 2.2 1.39
 1 0 -16 7.98 2.55
 -1 0 16 6.05 2.06
 1 0 -15 2.02 1.36
 -1 0 15 -1.24 1.16
 1 0 -14 31.8 2.69
 1 0 -14 39.59 5.43
 1 0 -14 41.53 5.32
 1 0 -13 0.79 1.2
 1 0 -13 0.01 0.8
 1 0 -12 166.69 10.34
 1 0 -12 159.81 9.82
 1 0 -11 -0.39 0.54
 -1 0 11 0.01 1.09
 1 0 -11 2.25 1.52
 1 0 -10 476 17.06
 -1 0 10 422.19 16.69
 1 0 -10 454.88 16.42
 1 0 -9 0.16 0.41
 -1 0 9 -0.62 0.69
 -1 0 8 85.5 5.99
 1 0 -8 87.82 5.86
 1 0 -7 -0.56 0.6
 -1 0 7 -0.07 0.53
 -1 0 6 266.79 9.88
 -1 0 5 0.25 0.34
 -1 0 4 15.28 1.67
 -1 0 3 0.46 0.31
 1 0 2 822.37 18.57
 1 0 2 998.51 18.97
 1 0 3 0.04 0.18
 1 0 3 -0.04 0.23
 1 0 4 15.88 1.77
 -1 0 -4 16.1 1.78
 1 0 4 16.35 1.7
 1 0 5 0.67 0.54
 -1 0 -5 -0.03 0.28
 1 0 5 0.31 0.62
 1 0 6 2295.02 49.12
 -1 0 -6 2426.74 49.07
 1 0 6 2265.48 47.62
 1 0 7 0.59 0.6
 1 0 7 0.56 0.52
 -1 0 -7 -0.49 0.59
 1 0 8 383.87 14.31
 1 0 8 360.59 12.57
 -1 0 -8 383 13.91
 -1 0 -8 353.23 12.91
 -1 0 -9 -0.07 0.47
 1 0 9 0.19 0.53
 -1 0 -9 0.76 0.59
 1 0 9 0.77 0.99
 -1 0 -10 124.98 8.36
 1 0 10 129.77 7.66
 1 0 10 134.79 8.79
 -1 0 -10 127.29 7.89
 -1 0 -11 0.48 0.82
 1 0 11 -0.47 0.62
 -1 0 -11 0.45 1.03
 1 0 11 0.07 0.51
 1 0 12 47.12 4.99
 -1 0 -12 53.12 5.78
 -1 0 -12 58.31 5.73
 -1 0 -13 -0.42 1
 1 0 13 0.01 0.88
 -1 0 -13 -1.29 1.38
 -1 0 -14 49.93 6.11
 1 0 14 41.22 5.14
 -1 0 -14 42.83 5.4
 -1 0 -15 -1.37 1.07
 1 0 15 1.98 1.4
 -1 0 -15 -0.93 0.95
 -1 0 -16 3.87 1.81
 1 0 16 3.83 1.93
 -1 0 -17 0.73 0.91
 1 0 17 -1.19 1.43
 -1 0 -18 3.84 2.14
 1 0 18 3.1 1.93
 1 -1 -19 0.79 1.46
 -1 -1 19 3.61 2.02
 1 -1 -18 2.06 1.8
 1 1 -18 2 1.52
 -1 -1 18 0.72 1.13
 -1 1 18 3.11 1.69
 1 1 -18 0.51 1.43
 1 1 -17 5.23 2.14
 1 -1 -17 4.47 1.92
 -1 -1 17 3.95 2.34
 -1 1 17 7.01 2.47
 1 1 -17 6.52 2.55
 1 1 -16 1.87 1.66
 1 -1 -16 2.37 0.96
 -1 1 16 0.9 1.08
 -1 -1 16 -0.23 0.84
 1 1 -16 2.3 1.97
 1 1 -15 26.94 4.62
 1 -1 -15 34.08 4.93
 -1 -1 15 29.11 4.61
 -1 1 15 26.57 4
 1 1 -15 27.33 4.8
 1 1 -14 1.06 1.35
 1 -1 -14 -1.38 0.88
 1 1 -14 0.57 0.85
 1 1 -13 0.63 0.21
 1 1 -13 1.88 1.22
 1 -1 -13 0.11 0.91
 1 1 -13 0.41 1.11
 1 1 -12 6.94 0.76
 1 1 -12 10.25 2.54
 1 -1 -12 11.17 2.52
 1 1 -12 6.13 1.96
 1 1 -11 1.32 0.35
 1 -1 -11 1.55 1.05
 1 1 -11 2.8 1.17
 -1 1 11 1.06 0.87
 1 1 -11 1.16 0.9
 -1 -1 11 2.15 1.08
 1 1 -10 0.6 0.23
 1 -1 -10 0.45 0.55
 -1 -1 10 1.58 1.03
 1 1 -10 0.72 0.81
 -1 1 10 -0.08 0.74
 1 1 -9 7.89 0.74
 1 -1 -9 10.55 2.03
 -1 -1 9 10.99 2.26
 -1 1 9 9.08 2.1
 1 1 -8 163.63 4.27
 -1 -1 8 174.88 9.17
 -1 1 8 181.79 8.82
 1 -1 -8 183.63 8.54
 1 1 -7 143.05 3.68
 -1 1 7 154.51 7.63
 -1 -1 7 162 8.2
 1 -1 -7 170.73 7.64
 -1 1 6 32.95 3.13
 -1 -1 6 31.81 3.24
 1 -1 -6 36.08 3.16
 -1 1 6 36.13 3.21
 -1 1 5 219.35 8.17
 -1 -1 5 213.51 8.39
 -1 1 5 211.17 7.94
 -1 -1 4 661.53 16.66
 -1 1 4 637.81 15.83
 -1 -1 3 492.09 12.4
 -1 1 3 471.98 11.96
 -1 1 2 45.39 2.4
 -1 -1 2 46.83 2.53
 1 1 1 32.58 1.4
 1 -1 1 34.49 1.6
 1 -1 1 31 2.01
 1 -1 1 33.37 2.12
 -1 -1 -2 20.37 1.23
 1 -1 2 19.97 1.23
 -1 1 -2 21.37 1.19
 1 -1 2 22.7 1.9
 1 -1 2 22.5 1.84
 -1 -1 -2 22.38 1.16
 1 1 2 20.31 1.27
 -1 1 -3 1552.35 29.98
 1 -1 3 1615.9 33.28
 1 1 3 1630.59 30.6
 1 -1 3 1698.44 33.06
 1 1 3 1485.25 31.67
 -1 -1 -3 1560.63 30.98
 1 1 3 1575.49 31.17
 -1 1 -4 28.75 1.57
 1 1 4 27.42 1.91
 1 1 4 33.31 2.53
 1 -1 4 28.78 2.51
 1 -1 4 29.43 2.73
 -1 -1 -4 30.65 2.17
 -1 -1 -5 6.84 1.16
 1 1 5 9.18 1.26
 1 -1 5 8.44 1.49
 1 1 5 9.09 1.43
 -1 -1 -5 7.32 1.32
 1 -1 5 6.19 1.39
 1 1 6 443.59 12.14
 1 -1 6 440.02 14.5
 1 1 6 437.11 13.61
 -1 1 -6 439.94 14.16
 1 -1 6 461.06 13.88
 -1 -1 -6 429.78 13.38
 -1 -1 -6 415.3 12.44
 -1 -1 -7 15.28 2.09
 1 -1 7 16.28 2.31
 1 1 7 18.39 2.11
 1 1 7 19.72 2.61
 -1 -1 -7 21.09 2.65
 -1 1 -7 20.26 2.84
 1 -1 7 16.1 2.56
 -1 -1 -8 54.42 4.67
 1 -1 8 53.37 5.04
 -1 1 -8 55.97 4.93
 1 -1 8 54.46 4.65
 1 1 8 55.63 4.04
 1 1 8 57.54 4.88
 -1 -1 -8 48.57 4.04
 -1 -1 -9 9.24 1.86
 1 1 9 7 1.54
 1 -1 9 9.61 2.08
 1 -1 9 10.49 2.35
 -1 -1 -9 7.02 1.78
 -1 1 -9 6.77 1.81
 1 1 9 6.85 1.82
 1 1 10 53.23 5.27
 -1 1 -10 56.71 5.54
 1 1 10 45.55 4.16
 1 -1 10 51.69 5.56
 1 -1 10 46.26 4.73
 -1 -1 -10 51.93 4.76
 -1 -1 -11 9.91 2.16
 1 -1 11 7.68 1.96
 1 1 11 6.05 1.64
 -1 1 -11 6.61 2.1
 1 1 11 6.55 2.09
 -1 -1 -12 1.52 1.01
 -1 1 -12 1.24 0.97
 1 -1 12 3.05 1.27
 1 1 12 2.27 0.92
 -1 1 -12 1.01 1.26
 -1 -1 -13 5.29 1.8
 -1 1 -13 5.2 1.97
 1 1 13 6.97 1.92
 1 -1 13 3.8 1.52
 -1 1 -13 8.37 2.33
 -1 1 -14 1.06 1.11
 -1 -1 -14 2.61 1.15
 1 1 14 0.27 0.8
 1 -1 14 1.79 1.43
 -1 1 -14 0.08 0.8
 -1 1 -15 1.7 1.21
 -1 -1 -15 1.67 1.16
 1 -1 15 1.44 1.13
 1 1 15 1.14 0.87
 -1 1 -15 1.4 1.52
 -1 1 -16 9.3 2.66
 -1 -1 -16 7.02 2.43
 1 1 16 3.67 1.64
 1 -1 16 4.42 1.85
 -1 1 -16 12 3.53
 -1 1 -17 2.61 1.72
 -1 -1 -17 -0.59 1.29
 1 -1 17 2.08 1.56
 1 1 17 -2.31 1.62
 -1 1 -17 2.31 1.49
 -1 -1 -18 12.04 3.39
 -1 1 -18 10.78 3.11
 1 -1 18 13.28 3.67
 1 -2 -19 0.54 1.5
 1 -2 -18 -1.25 1.3
 1 2 -18 -1.94 1.57
 1 -2 -17 27.41 4.79
 1 2 -17 26.39 5.28
 -1 2 17 26.6 4.05
 -1 -2 17 36.44 5.75
 1 2 -17 39.44 6.42
 1 2 -16 16.77 4.06
 1 -2 -16 10.22 2.98
 -1 -2 16 17.76 4.02
 -1 2 16 16.65 3.13
 1 2 -16 20.97 4.46
 1 2 -15 23.18 4.53
 1 -2 -15 18.66 3.54
 -1 2 15 25.37 3.61
 -1 -2 15 22.71 4.21
 1 2 -15 19.62 4.14
 1 2 -14 2.57 1.66
 1 -2 -14 7.5 2.24
 -1 -2 14 4.72 2.03
 -1 2 14 5.82 1.71
 1 2 -14 5.13 2.19
 1 -2 -13 1.91 1.62
 1 2 -13 2.13 1.87
 1 2 -12 55.64 6.17
 1 -2 -12 38.37 4.55
 -1 2 11 133.76 9.07
 1 2 -11 150.38 9.7
 1 -2 -11 135.18 8.42
 1 -2 -10 8.47 1.96
 -1 -2 10 11.58 2.63
 1 2 -10 8.59 2.21
 -1 2 10 10.26 2.33
 1 -2 -9 54.81 4.73
 -1 -2 9 65.85 6.01
 -1 2 9 62.06 5.37
 -1 2 9 53.7 4.9
 1 -2 -8 73.5 5.23
 -1 2 8 79.43 5.84
 -1 -2 8 79.74 6.24
 -1 2 8 77.95 5.61
 1 -2 -7 576.43 16.89
 -1 -2 7 595.41 18.77
 -1 2 7 612.87 18.04
 -1 2 7 590 17.35
 1 -2 -6 319.51 11.01
 -1 -2 6 348.48 12.69
 -1 2 6 345.34 11.61
 1 -2 -5 95.93 5.1
 -1 -2 5 105.14 5.98
 -1 2 5 109.06 5.52
 -1 2 4 233.46 8.17
 -1 -2 4 236.31 8.93
 -1 2 3 446.31 12.27
 -1 -2 3 484.93 13.23
 -1 2 2 -0.15 0.32
 -1 -2 2 0.17 0.29
 -1 -2 1 8.38 1.16
 -1 2 1 5.55 1.05
 1 2 0 672.02 15.73
 -1 2 0 699.25 16.87
 -1 2 -1 193.67 7.28
 1 2 1 200.87 6.15
 -1 -2 -1 195.14 6.16
 1 -2 1 191.29 7.11
 1 -2 1 181.04 6.44
 -1 -2 -2 680.68 14.85
 1 2 2 610.78 14.37
 1 -2 2 668.59 16.84
 1 -2 2 683.44 16.1
 1 -2 2 601.51 13.62
 -1 -2 -3 849.48 19.23
 1 2 3 894.88 19.24
 1 -2 3 872.62 18.01
 1 -2 3 922.54 21.36
 1 -2 3 891.5 21.9
 -1 -2 -4 194.76 6.65
 1 -2 4 193.88 5.33
 1 -2 4 184.75 8.22
 1 -2 4 188.38 7.78
 1 2 4 196.53 6.77
 1 2 5 4.09 0.96
 -1 -2 -5 3.76 0.83
 1 -2 5 3.89 1.09
 1 2 5 4.67 0.73
 1 -2 5 4.45 1.22
 1 2 5 5.06 1.12
 1 2 6 2.39 0.82
 -1 -2 -6 2.36 0.78
 1 -2 6 3.09 1.11
 1 2 6 1.32 0.45
 1 2 6 2.89 1.01
 1 -2 6 2.79 1.21
 -1 -2 -7 3.68 1.07
 1 -2 7 8.32 1.86
 1 2 7 5.72 1.01
 1 -2 7 6.97 1.9
 1 2 7 6.32 1.51
 -1 -2 -8 9.86 1.87
 1 2 8 8.02 1.35
 1 -2 8 7.54 1.76
 1 2 8 7.64 1.92
 1 -2 8 7.37 1.99
 -1 2 -8 10.78 2.27
 -1 -2 -9 10.87 1.99
 1 -2 9 8.58 2.02
 1 2 9 7.45 1.39
 1 2 9 11.64 2.35
 1 -2 9 8.9 2.28
 -1 2 -9 7.16 2.02
 -1 -2 -10 0.43 0.49
 1 2 10 -0.09 0.48
 1 -2 10 0.2 0.87
 -1 2 -10 -1.14 1.46
 1 2 10 0.31 0.47
 1 -2 10 -0.6 1.05
 -1 -2 -11 22.3 3.3
 1 2 11 30.77 4.29
 1 2 11 25.75 3.07
 1 -2 11 27.11 4.01
 -1 2 -11 32.57 4.6
 -1 -2 -12 3.5 1.36
 1 2 12 4.25 1.35
 1 -2 12 3.77 1.63
 -1 2 -12 4.34 1.81
 -1 2 -13 186.82 12.32
 1 2 13 166.44 9.16
 1 -2 13 180.28 11.47
 -1 -2 -13 177.45 10.34
 -1 -2 -14 7.44 2.2
 1 -2 14 5.89 2.46
 1 2 14 3.71 1.41
 -1 2 -14 3.83 2.12
 -1 -2 -15 56.41 6.17
 -1 2 -15 47.16 6.39
 1 2 15 47.76 5.24
 -1 2 -15 57.34 7.25
 1 -2 15 50.02 6.47
 -1 -2 -16 1.81 1.35
 -1 2 -16 1.21 1.52
 1 2 16 2.21 1.2
 1 -2 16 -0.08 1.24
 -1 2 -16 0.52 1.44
 -1 -2 -17 5.18 2.06
 -1 2 -17 3.18 2.03
 1 -2 17 8.39 3.04
 -1 2 -17 1.93 1.62
 -1 2 -18 -3 1.61
 1 -3 -18 1.06 1.25
 1 3 -17 38.2 6.48
 1 -3 -17 24.22 4.35
 -1 -3 17 25.25 5.01
 1 3 -17 40.14 6.57
 1 -3 -16 12.83 3.12
 1 3 -16 7.34 2.89
 -1 -3 16 11.98 3.52
 1 3 -16 9.37 3.36
 1 -3 -15 7.99 2.23
 -1 3 15 6.02 1.74
 -1 -3 15 5.07 2.29
 1 3 -15 7.36 2.74
 1 -3 -14 2.22 1.3
 -1 3 14 6.61 1.72
 -1 -3 14 6.55 2.26
 1 3 -14 3.69 2.02
 1 -3 -13 31.04 4.3
 -1 -3 13 29.65 4.63
 -1 3 13 33.3 3.48
 1 3 -13 27.95 4.79
 1 -3 -12 9.73 2.35
 1 3 -12 7.71 2.47
 1 -3 -11 17.83 3.04
 1 3 -11 10.92 2.8
 1 -3 -10 8.02 2.02
 -1 3 10 7 2
 -1 3 10 6.54 2.03
 1 3 -10 9.9 2.52
 1 -3 -9 169.06 8.83
 -1 -3 9 177.09 10.53
 1 3 -9 161.72 9.74
 -1 3 9 180.9 9.81
 -1 3 9 161.31 9.12
 1 -3 -8 18.38 2.7
 -1 3 8 13.42 2.28
 -1 3 8 18.8 2.82
 -1 -3 8 17.24 3.09
 1 -3 -7 6.99 1.61
 -1 3 7 7.65 1.7
 -1 -3 7 8.77 2.02
 1 -3 -6 135.43 7.04
 -1 -3 6 138.38 7.98
 -1 3 6 132.42 6.98
 1 -3 -5 324.49 11.54
 -1 3 5 336.05 11.47
 -1 -3 5 339.24 12.61
 1 -3 -4 324.71 11.14
 -1 3 4 298.25 10.46
 -1 -3 4 299.84 11.35
 1 -3 -3 300.12 10.43
 -1 3 3 269.67 9.84
 -1 -3 3 296.75 10.56
 -1 3 2 237.58 9.04
 1 3 -2 265.74 9.31
 -1 -3 2 250.56 9.26
 -1 3 2 248.06 7.14
 -1 3 1 26.24 2.69
 1 3 -1 26.74 2.5
 -1 3 1 23.65 1.92
 1 3 0 220.46 8.19
 -1 3 0 226.4 8.9
 1 3 0 221.11 7.93
 -1 3 0 220.16 7.39
 1 3 1 115.07 5.39
 -1 3 -1 110.82 6.09
 -1 -3 -1 107.45 5.33
 -1 -3 -1 118.22 3.6
 1 -3 1 123.95 5.53
 1 3 2 2.38 0.78
 1 -3 2 2.6 0.92
 1 -3 2 2.56 0.81
 -1 -3 -2 2.59 0.8
 1 3 3 35.11 2.74
 -1 -3 -3 34.4 2.83
 1 -3 3 35.92 3.58
 1 -3 3 35.82 3.19
 -1 -3 -4 89.94 4.86
 1 3 4 78.21 4.35
 1 -3 4 81.34 3.42
 1 -3 4 83.87 5.29
 1 -3 4 78.77 5.58
 -1 -3 -5 145.45 6.61
 1 -3 5 146.55 4.79
 1 -3 5 142.39 7.47
 1 -3 5 148.15 8.28
 1 3 5 143.05 6.5
 -1 -3 -6 54.9 4.05
 1 -3 6 57.47 5.19
 1 -3 6 56.76 4.81
 1 3 6 62.01 4.27
 -1 -3 -7 110.78 6.18
 1 -3 7 112 7.87
 1 -3 7 123.6 7.54
 -1 3 -7 119.38 7.92
 1 3 7 121.93 7.07
 1 3 7 116.62 6.44
 1 3 8 16.29 2.45
 -1 -3 -8 14.27 2.23
 1 3 8 16.26 1.7
 1 -3 8 16.4 2.85
 -1 3 -8 13.49 2.76
 1 -3 8 17.14 3.17
 1 3 8 19.66 2.97
 -1 -3 -9 561.66 17.56
 -1 3 -9 556.33 20.43
 1 -3 9 543.2 20.89
 1 3 9 578.88 19.21
 1 -3 9 567.51 19.94
 1 3 9 544.83 14.73
 -1 -3 -10 21.35 3.02
 1 -3 10 22.67 3.62
 1 3 10 23.35 2.45
 1 3 10 22.51 3.56
 -1 3 -10 20.12 3.54
 -1 -3 -11 3.12 1.18
 1 -3 11 3.11 1.5
 1 3 11 1.45 0.74
 -1 3 -11 -0.03 0.71
 -1 -3 -12 22.02 3.25
 1 3 12 22.15 2.79
 1 -3 12 26.25 4.33
 -1 3 -12 22.23 4.15
 -1 -3 -13 10.64 2.37
 1 -3 13 14.93 3.41
 1 3 13 8.87 2
 -1 3 -13 9.63 2.91
 -1 -3 -14 8.18 2.35
 1 3 14 8.23 1.85
 1 -3 14 7.55 2.57
 -1 3 -14 7.78 2.56
 -1 -3 -15 1.45 1.11
 1 -3 15 4.06 2.25
 -1 3 -15 5.19 2.66
 -1 -3 -16 -1.53 1.01
 1 -3 16 -1.13 1.63
 -1 3 -16 -3.96 2.43
 -1 3 -17 -2.86 1.94
 1 -4 -18 -0.81 1.62
 1 -4 -17 -0.46 0.82
 1 -4 -16 0.11 0.94
 1 4 -16 0.31 1.64
 1 -4 -15 7 2.29
 -1 -4 15 7.81 2.68
 1 4 -15 9.72 3.29
 1 -4 -14 -0.4 1.07
 -1 4 14 3.62 1.26
 -1 -4 14 2.34 1.73
 1 4 -14 0.48 1.11
 1 -4 -13 30.34 4.49
 -1 4 13 22.99 2.67
 -1 -4 13 20.73 4.24
 1 4 -13 27.95 4.89
 1 -4 -12 8.1 2.28
 -1 -4 12 13.3 3.23
 -1 4 12 11 1.68
 1 4 -12 12.14 3.2
 1 -4 -11 77.66 6.7
 1 4 -11 87.61 8.08
 -1 -4 11 89.08 7.7
 -1 4 11 68.83 6.54
 -1 4 10 5.59 1.81
 1 -4 -10 4.21 1.52
 1 4 -10 4.02 1.83
 1 -4 -9 26.93 3.64
 -1 4 9 28.68 3.71
 1 4 -9 29.11 4.33
 -1 4 9 27.98 3.89
 1 -4 -8 180.31 9.48
 -1 -4 8 194.43 11.1
 1 4 -8 182.43 10.66
 -1 4 8 187.03 9.73
 1 -4 -7 9.39 2.15
 -1 4 7 10.42 2.07
 1 4 -7 10.66 2.45
 -1 -4 7 10.97 2.45
 1 -4 -6 10.67 2.21
 -1 4 6 12.18 2.15
 -1 -4 6 15.71 2.8
 1 4 -6 9.96 2.15
 -1 4 5 0.36 0.56
 1 -4 -5 -0.29 0.39
 -1 -4 5 0.08 0.71
 1 4 -5 -0.25 0.65
 -1 4 4 88.37 5.67
 1 -4 -4 73.17 5.44
 -1 4 4 71.41 3.1
 -1 -4 4 83.33 5.99
 1 -4 -3 1387.07 32.66
 -1 4 3 1379.44 31.95
 -1 -4 3 1362.6 32.66
 -1 4 3 1271.9 26.95
 -1 4 2 0.77 0.53
 1 -4 -2 0.1 0.62
 -1 4 2 0.22 0.3
 1 4 -2 0.57 0.8
 1 4 -1 1063.85 26.44
 -1 4 1 1035.2 26.41
 -1 -4 1 992.8 22.99
 1 4 -1 1013.78 25.53
 -1 4 0 274.09 11.19
 1 4 0 265.82 10.49
 1 4 0 278.27 10.37
 -1 -4 0 274.83 8.19
 -1 4 -1 170.43 8.68
 1 4 1 170.4 7.81
 1 -4 1 175.92 7.48
 -1 -4 -1 161.91 5.25
 -1 -4 -2 60.03 4.6
 -1 4 -2 62.51 5.18
 1 4 2 70.37 4.7
 1 -4 2 66.61 4.56
 1 4 3 32.79 3.11
 -1 -4 -3 28.41 3.04
 1 -4 3 30.97 3.64
 1 -4 3 31.24 3.28
 -1 -4 -4 229.39 9.51
 1 4 4 211.6 8.71
 1 -4 4 230.46 11.05
 1 -4 4 222.54 9.85
 1 -4 4 230.86 7.51
 1 4 5 106.85 5.99
 -1 -4 -5 112.38 6.42
 1 -4 5 117.01 4.75
 1 -4 5 120.41 7.31
 1 -4 5 122.87 8.06
 -1 -4 -6 62.34 4.79
 1 -4 6 55.92 2.99
 1 -4 6 53.67 5.05
 -1 4 -6 56.04 5.53
 1 -4 6 61.26 5.83
 1 4 6 45.71 4.01
 -1 -4 -7 80.38 5.68
 1 -4 7 77.72 6.38
 -1 4 -7 72.35 6.6
 1 -4 7 74.93 6.76
 1 4 7 73.67 5.33
 1 4 8 4.21 1.47
 -1 -4 -8 5.59 1.37
 1 -4 8 6.12 1.82
 1 4 8 6.72 1.8
 -1 4 -8 9.81 2.62
 -1 -4 -9 83.52 6.12
 1 -4 9 73.36 6.74
 1 4 9 77.89 6.46
 -1 4 -9 86.17 7.76
 1 4 9 78.1 6.02
 -1 -4 -10 6.27 1.73
 1 4 10 5.73 1.71
 1 -4 10 8.07 2.48
 1 4 10 5.42 1.8
 -1 4 -10 4.15 1.92
 -1 -4 -11 5.18 1.7
 1 -4 11 8.92 2.67
 -1 4 -11 11.88 3.17
 -1 -4 -12 1.36 1
 1 -4 12 3.34 1.84
 -1 4 -12 0.15 0.76
 -1 -4 -13 4.2 1.69
 1 -4 13 2.2 1.74
 -1 4 -13 2.99 1.97
 -1 -4 -14 6.52 2.21
 1 -4 14 5.03 2.3
 -1 4 -14 9.98 3.35
 -1 -4 -15 25.89 4.29
 1 -4 15 24.44 4.93
 -1 4 -15 28.81 5.62
 1 -5 -17 5 2.32
 1 -5 -16 1.24 1.1
 1 -5 -15 -1.09 1.13
 -1 -5 15 2.36 1.8
 1 5 -15 -0.79 1.37
 1 -5 -14 -0.75 1.26
 -1 -5 14 -0.54 1.01
 1 5 -14 0.82 1.24
 1 -5 -13 4.14 1.82
 -1 -5 13 5.66 2.34
 1 5 -13 1.13 0.91
 1 -5 -12 0.48 0.75
 -1 -5 12 -1.26 1.35
 1 5 -12 1.81 1.4
 1 -5 -11 -0.78 1.12
 -1 5 11 0.01 0.14
 -1 -5 11 -0.35 0.72
 1 5 -11 -1.97 1.38
 1 -5 -10 19.1 3.53
 -1 -5 10 25.96 4.22
 1 5 -10 26.74 4.55
 1 -5 -9 144.96 9.5
 1 5 -9 164.56 11.03
 -1 -5 9 170.83 10.63
 -1 5 9 152.99 9.54
 1 -5 -8 120.14 8.31
 -1 -5 8 103.14 3.9
 1 5 -8 110.87 8.62
 -1 -5 8 114.84 8.23
 -1 5 8 121.59 8.06
 -1 5 7 2.56 1.28
 1 -5 -7 1.93 1.11
 -1 -5 7 2.42 1.34
 1 5 -7 0.84 1
 -1 5 6 119.17 7.52
 1 -5 -6 110.59 7.68
 -1 -5 6 133.04 9
 -1 -5 6 122.89 7.85
 1 5 -6 110.15 8.17
 -1 5 5 18.87 2.86
 1 -5 -5 25 3.45
 -1 -5 5 22.5 3.12
 -1 -5 5 20.18 3.32
 1 5 -5 13.62 2.73
 -1 5 4 12.92 2.39
 1 -5 -4 16.6 2.78
 -1 -5 4 15.86 2.82
 -1 -5 4 13.81 2.26
 1 5 -4 11.98 2.44
 -1 5 3 2.73 1.14
 1 -5 -3 1.27 0.78
 -1 -5 3 2.77 0.99
 1 5 -3 5.34 1.71
 -1 5 2 80.74 6.25
 1 5 -2 88.1 6.6
 1 -5 -2 87.73 6.53
 -1 -5 2 88.47 5.28
 1 5 -2 93.18 6.46
 -1 5 1 46.1 4.61
 1 5 -1 36.26 4.12
 -1 -5 1 37.36 3.12
 -1 -5 0 9.18 1.4
 -1 5 0 6.57 1.78
 -1 5 0 9.17 2.18
 1 5 0 8.43 1.87
 -1 5 -1 85.95 6.64
 1 5 1 88.14 6.13
 -1 -5 -1 87.33 4.14
 -1 5 -1 82.59 6.34
 1 5 2 12.61 2.22
 -1 5 -2 12.78 2.51
 1 -5 2 9.47 1.89
 -1 5 -2 10.19 2.22
 1 5 3 2.85 0.98
 -1 5 -3 4.7 1.54
 -1 -5 -3 2.02 1.15
 1 -5 3 4.2 1.4
 -1 5 -3 3.44 1.29
 1 5 4 20.81 2.82
 -1 -5 -4 16.72 2.67
 -1 5 -4 18.31 3.43
 1 -5 4 18.59 2.87
 -1 5 -4 20.73 3.4
 1 5 5 37.11 3.71
 -1 -5 -5 37.72 4.09
 1 -5 5 32.72 2.73
 1 -5 5 30.17 3.85
 -1 5 -5 42.19 4.97
 1 -5 5 43.35 5.04
 1 5 6 3.13 1.2
 -1 -5 -6 1.81 0.85
 1 -5 6 1.56 0.6
 1 -5 6 -0.15 0.69
 -1 5 -6 1.89 0.96
 1 5 7 6.07 1.66
 1 -5 7 9.63 1.3
 -1 -5 -7 9.75 2.18
 1 -5 7 8.34 2.11
 -1 5 -7 10.51 2.7
 1 5 8 -1.17 1.01
 -1 -5 -8 0.17 0.52
 1 -5 8 -1.4 1.34
 1 5 9 -0.39 0.72
 -1 -5 -9 1.03 1.05
 1 -5 9 -1.8 1.15
 -1 5 -9 1.64 1.27
 1 5 10 14.05 2.71
 -1 -5 -10 21.05 3.33
 1 -5 10 19.13 3.83
 -1 5 -10 21.48 4.19
 -1 -5 -11 20.44 3.45
 1 5 11 16.96 3.17
 1 -5 11 23.65 4.31
 -1 5 -11 24.27 4.51
 -1 -5 -12 36.41 4.83
 1 -5 12 32.07 5.29
 -1 5 -12 28.22 5.19
 -1 -5 -13 0.23 1.25
 1 -5 13 2.64 1.57
 -1 5 -13 4.55 2.21
 -1 -5 -14 14.02 3.16
 1 -5 14 18.99 4.43
 -1 5 -14 16.87 4.19
 1 -6 -16 9.56 3.03
 1 -6 -15 21.01 4.41
 1 -6 -14 27.85 4.92
 -1 -6 14 11.27 3.52
 1 6 -14 21.12 4.87
 1 -6 -13 3.01 1.7
 -1 -6 13 5.04 2.49
 1 6 -13 8.33 3.04
 1 -6 -12 42.16 5.77
 -1 -6 12 46.03 6.34
 1 6 -12 43.45 6.5
 1 -6 -11 -0.34 1.42
 -1 -6 11 -0.03 0.7
 1 6 -11 -0.23 1.17
 1 -6 -10 23.1 3.98
 -1 -6 10 16.14 3.51
 1 6 -10 22.32 4.37
 -1 -6 9 2.9 0.61
 1 -6 -9 2.2 1.47
 -1 -6 9 2.82 1.64
 1 6 -9 3.69 1.83
 1 -6 -8 57.27 6.12
 -1 -6 8 59.29 3.45
 -1 -6 8 57.93 6.1
 1 6 -8 68.51 7.27
 1 -6 -7 1.69 1.28
 -1 -6 7 -0.92 1.05
 1 6 -7 0.38 1.35
 1 -6 -6 61.24 6.14
 -1 6 6 63.49 5.88
 1 6 -6 66.59 6.75
 -1 -6 6 60.58 5.7
 -1 6 5 7.5 2.01
 1 -6 -5 5.49 1.91
 -1 -6 5 6.61 1.79
 1 6 -5 8.1 2.4
 -1 6 4 0.83 0.68
 1 -6 -4 0.87 1.03
 -1 -6 4 0.41 0.75
 1 6 -4 0.53 1.05
 -1 6 3 -0.13 0.68
 1 6 -3 1.27 1.13
 1 -6 -3 0.28 0.9
 -1 -6 3 0.8 0.77
 1 6 -3 0.26 0.71
 -1 6 2 209.82 11.22
 1 6 -2 196.29 11.15
 1 6 -2 186.53 10.55
 -1 -6 2 192.23 8.83
 -1 6 1 6.22 2.01
 -1 -6 1 4.95 1.18
 1 6 -1 7.51 1.97
 -1 6 1 5.32 1.71
 1 6 -1 6.14 1.95
 -1 -6 0 16.46 2.1
 1 6 0 15.92 2.85
 -1 6 0 16.77 3.16
 1 6 0 21.8 3.39
 -1 6 0 17.91 3.2
 -1 6 -1 3.1 1.4
 1 6 1 3.99 1.36
 1 6 1 6.02 1.8
 -1 6 -1 3.14 1.49
 -1 6 -2 157.91 10.24
 1 6 2 166.95 9.46
 -1 6 -2 154.65 9.96
 1 6 3 5.7 1.65
 1 -6 3 4.22 1.19
 -1 6 -3 4.97 1.84
 -1 -6 -4 153.03 9.31
 1 6 4 172.98 9.37
 1 -6 4 159.39 9.45
 -1 6 -4 168.67 10.78
 1 6 5 15.31 2.68
 1 -6 5 12.65 1.9
 -1 -6 -5 13 2.66
 1 -6 5 13.88 2.78
 -1 6 -5 12.14 2.97
 -1 -6 -6 196.41 10.85
 1 6 6 182.64 9.78
 1 -6 6 186.44 7.62
 -1 6 -6 209.81 12.63
 1 -6 6 187.83 10.96
 1 6 7 1.73 0.98
 1 -6 7 3.1 0.89
 -1 -6 -7 1.29 0.96
 1 -6 7 3.59 1.81
 -1 6 -7 2.7 1.73
 -1 -6 -8 66.85 6.28
 1 -6 8 65.82 3.85
 -1 6 -8 73.89 7.8
 1 -6 8 84.26 7.68
 1 6 8 72.73 6.29
 1 6 9 0.36 0.63
 -1 -6 -9 -0.39 0.69
 1 -6 9 2.35 1.79
 -1 6 -9 0.87 1.31
 -1 -6 -10 25.57 4
 1 -6 10 31.14 5
 -1 6 -10 32.55 5.53
 -1 -6 -11 8.62 2.32
 1 -6 11 7.77 2.56
 -1 6 -11 7.61 2.69
 -1 -6 -12 9.65 2.66
 1 -6 12 5.94 2.67
 -1 6 -12 13.33 3.67
 -1 -6 -13 1.33 1.06
 1 -6 13 -0.98 1.44
 -1 6 -13 1.02 0.92
 1 -7 -14 -1.66 1.83
 1 -7 -13 7.06 2.53
 -1 -7 13 8.85 3.35
 1 7 -13 7.93 2.92
 1 -7 -12 7.99 2.92
 -1 -7 12 6.9 2.49
 1 7 -12 3.1 1.99
 1 -7 -11 4.9 2.15
 -1 -7 11 7.3 2.55
 1 7 -11 12.25 3.62
 1 -7 -10 1.95 1.55
 -1 -7 10 2.39 1.74
 1 7 -10 2.38 1.53
 1 -7 -9 3.62 1.74
 -1 -7 9 3.72 1.83
 1 7 -9 5.01 1.89
 1 -7 -8 29.79 4.76
 -1 -7 8 34.02 4.92
 1 7 -8 41.59 5.95
 1 -7 -7 41.99 5.53
 -1 -7 7 43.52 5.4
 1 7 -7 35.84 5.41
 1 -7 -6 4.93 2.16
 -1 -7 6 6.09 1.99
 1 7 -6 7.66 2.63
 1 -7 -5 9.84 2.53
 -1 -7 5 9.66 2.38
 1 7 -5 9.23 2.66
 1 -7 -4 11.47 2.97
 -1 -7 4 9.38 2.31
 1 7 -4 8.07 2.33
 -1 -7 3 7.66 1.91
 1 7 -3 7.29 2.24
 -1 7 2 7.98 2.37
 -1 -7 2 5.45 1.5
 1 7 -2 6.11 1.97
 1 7 -1 13.19 3.02
 -1 7 1 11.98 2.76
 -1 -7 1 12.89 2.22
 -1 7 0 231.98 13.08
 1 7 0 236.17 12.63
 1 7 1 87.92 7.46
 -1 7 -1 98.49 8.34
 1 7 2 0.25 0.49
 1 7 2 0.7 0.54
 1 7 3 20.26 3.43
 -1 7 -3 25.22 4.37
 1 7 4 4.81 1.74
 1 -7 4 1.39 1.04
 -1 7 -4 2.58 1.47
 1 -7 5 0.24 0.42
 1 -7 5 0.5 0.84
 -1 7 -5 1.07 1.41
 -1 -7 -6 4.53 1.78
 1 -7 6 10.56 1.78
 1 -7 6 10.73 2.64
 -1 7 -6 10.99 2.99
 -1 -7 -7 18.84 3.6
 1 -7 7 15.48 3.41
 -1 7 -7 7.25 2.63
 -1 -7 -8 5.25 2
 1 -7 8 3.15 2.06
 -1 7 -8 4.79 2.34
 -1 -7 -9 12.34 2.99
 1 -7 9 8.34 2.73
 -1 7 -9 8.92 3.03
 -1 -7 -10 3.98 1.8
 1 -7 10 5.53 2.5
 -1 7 -10 7.63 2.77
 -1 -7 -11 3.44 1.76
 1 -7 11 2.06 1.45
 -1 7 -11 6.24 2.87
 -1 -7 -12 1.26 1.19
 1 -7 12 2.46 1.49
 -1 7 -12 4.07 2.65
 1 -8 -13 2.9 2.06
 1 -8 -12 13.1 3.65
 1 -8 -11 1.97 1.6
 -1 -8 11 3.24 2.27
 1 8 -11 6 3.08
 1 -8 -10 6.65 2.48
 -1 -8 10 7.99 2.96
 1 8 -10 12.94 4.11
 1 -8 -9 10.95 3.17
 -1 -8 9 12.57 3.22
 1 8 -9 16.97 4.23
 1 -8 -8 1.75 1.4
 -1 -8 8 2.49 1.49
 1 8 -8 3.28 2.12
 1 -8 -7 27.2 4.9
 -1 -8 7 26.27 4.43
 1 8 -7 33.92 5.59
 1 -8 -6 9.49 3.08
 -1 -8 6 2.05 1.01
 1 8 -6 7.02 2.55
 1 8 -5 100.69 9.28
 -1 -8 5 84.94 7.56
 -1 -8 4 -0.8 0.95
 1 8 -4 0.31 1
 -1 8 3 30.35 4.92
 -1 -8 3 32.19 4.18
 1 8 -3 37.26 5.49
 -1 8 2 21.98 4.24
 1 8 -2 20.75 4.06
 -1 8 1 2.94 1.49
 1 8 -1 5.41 2.29
 -1 8 0 8.99 2.69
 1 8 0 3.95 1.86
 -1 8 -1 60.22 7.09
 1 8 1 58.8 6.53
 1 8 2 11.49 3.11
 -1 8 -2 19.82 4.11
 1 8 3 -0.22 0.97
 -1 8 -3 4.64 1.96
 1 8 4 0.85 1.34
 -1 8 -4 1.25 0.98
 -1 8 -5 5.18 2.27
 -1 8 -6 19.43 4.43
 1 -8 7 7.81 2.66
 -1 8 -7 3.85 2.14
 -1 -8 -8 10.49 3.22
 1 -8 8 11.87 3.17
 -1 8 -8 6.19 2.69
 -1 -8 -9 14.66 3.71
 1 -8 9 12.91 3.74
 -1 8 -9 20.01 4.73
 -1 -8 -10 4.47 2.21
 1 -8 10 4.5 2.43
 -1 8 -10 7.54 3.23
 1 -9 -11 4.77 2.39
 1 -9 -10 -0.62 1.71
 -1 -9 10 -0.01 1.55
 1 -9 -9 3.59 2.32
 -1 -9 9 4.12 2.26
 -1 -9 8 -1.01 1.01
 1 9 -8 -0.42 1.61
 -1 -9 7 5.14 2.22
 1 9 -7 11.26 3.44
 -1 -9 6 0.67 1.01
 1 9 -6 3.06 1.76
 -1 -9 5 2.23 1.25
 -1 9 5 -0.43 1.27
 1 9 -5 3.78 1.89
 -1 9 4 1.54 1.75
 1 9 -4 6 2.44
 -1 9 3 0.9 0.84
 1 9 -3 1.27 1.42
 -1 9 2 0.84 0.86
 1 9 -2 2.23 1.42
 -1 9 1 34.94 5.72
 1 9 -1 20.41 4.36
 -1 9 0 -0.85 1.33
 1 9 0 1.61 1.66
 -1 9 -1 55.38 7.27
 1 9 1 43.72 6.2
 1 9 2 1.72 1.81
 -1 9 -2 2.45 1.24
 1 9 3 32.07 5.48
 -1 9 -3 30.31 5.63
 1 9 4 -1.18 1.67
 -1 9 -4 -0.54 1.08
 1 9 5 25.67 4.77
 -1 9 -5 32.97 5.91
 -1 9 -6 -0.28 1.32
 -1 9 -7 3.45 2.26
 -1 10 7 14.13 4.18
 -1 10 6 3.22 2.57
 -1 10 5 18.74 4.85
 1 10 -5 26.69 5.54
 -1 10 4 -0.02 0.88
 1 10 -4 0.95 1.22
 -1 10 3 30.77 5.79
 1 10 -3 36.73 6.29
 -1 10 2 2.82 1.77
 1 10 -2 5.6 2.65
 -1 10 1 20.17 4.87
 1 10 -1 19.93 4.64
 -1 10 0 0.2 1.23
 1 10 0 -0.9 1.37
 -1 10 -1 23.48 5.12
 1 10 1 20.26 4.43
 1 10 2 2.08 2.01
 -1 10 -2 1.34 1.2
 1 10 3 7.85 2.73
 -1 10 -3 9.45 3.53
 1 10 4 9.62 3.26
 1 10 5 5.54 2.63
 1 10 6 -0.92 1.53
 1 10 7 19.28 4.65
 2 0 -19 -0.96 1.56
 -2 0 19 0.07 1
 2 0 -18 0.33 1.11
 -2 0 18 5.92 2.35
 2 0 -17 1.33 1.12
 -2 0 17 3.67 1.83
 2 0 -16 1.41 0.84
 2 0 -15 -1.07 1.5
 2 0 -14 6.7 1.27
 2 0 -14 11.33 2.93
 2 0 -13 0.53 0.4
 2 0 -13 -0.91 1.07
 2 0 -13 1.24 1.29
 2 0 -12 100.12 4.81
 2 0 -12 103.07 7.96
 2 0 -12 91.98 7.43
 2 0 -11 0.15 0.33
 2 0 -11 1.31 1.39
 -2 0 11 -0.54 1.01
 2 0 -11 -0.63 0.75
 2 0 -10 235.03 7.74
 -2 0 10 261.29 12.14
 2 0 -10 248.8 11.59
 2 0 -10 255.06 11.62
 2 0 -9 0 0.37
 2 0 -9 -0.1 0.66
 -2 0 9 -0.58 0.59
 2 0 -8 710.13 16.15
 -2 0 8 694.18 20.66
 2 0 -7 0.61 0.39
 -2 0 7 -0.26 0.44
 2 0 -6 155.06 5.1
 -2 0 6 154.61 7.1
 2 0 -5 0.45 0.34
 -2 0 5 0.07 0.25
 2 0 -4 9769.89 176.97
 -2 0 4 9770.32 179.15
 2 0 -3 -0.13 0.16
 -2 0 3 0.49 0.46
 -2 0 3 0.35 0.28
 2 0 -2 517.75 11.83
 -2 0 2 505.95 11.63
 -2 0 2 561.48 12.24
 -2 0 0 1273.39 24.05
 2 0 1 0.32 0.19
 -2 0 -1 0.35 0.21
 -2 0 -2 267.77 7.22
 2 0 2 258.57 7.19
 -2 0 -3 0.01 0.24
 -2 0 -3 0.21 0.28
 2 0 3 0.51 0.42
 2 0 4 717.61 17.54
 -2 0 -4 734.03 17.4
 -2 0 -4 698.11 17.29
 2 0 4 684.63 17.5
 2 0 5 -0.77 0.67
 -2 0 -5 -0.07 0.55
 2 0 5 0.46 0.5
 2 0 6 797.84 20.95
 -2 0 -6 847.06 21.55
 2 0 6 855.16 22.12
 2 0 7 1.2 0.81
 -2 0 -7 0.32 0.68
 2 0 7 -0.56 0.57
 -2 0 -8 181.04 8.91
 2 0 8 173.85 9.07
 -2 0 -9 -0.12 0.71
 2 0 9 0.5 0.39
 2 0 9 -0.34 0.68
 -2 0 -9 0.08 0.84
 -2 0 -10 39.6 4.57
 2 0 10 42.27 4.44
 2 0 10 39.79 4.78
 -2 0 -10 43.65 4.47
 -2 0 -11 1.31 1.17
 2 0 11 -0.02 0.58
 -2 0 -11 -0.3 0.66
 -2 0 -12 0.17 0.61
 2 0 12 0.66 0.74
 -2 0 -12 0.13 0.72
 -2 0 -13 0.3 1.09
 2 0 13 1.5 1.14
 -2 0 -13 -0.77 1.01
 -2 0 -14 5.22 1.87
 2 0 14 3.61 1.69
 -2 0 -14 3.34 1.77
 -2 0 -15 -1.57 1.58
 2 0 15 -1.08 1.6
 -2 0 -15 0.66 0.91
 -2 0 -16 -0.02 0.79
 2 0 16 -0.78 1.23
 -2 0 -17 0.84 1.65
 2 0 17 0.58 1.1
 -2 1 19 -1.2 1.48
 -2 -1 19 0.5 0.96
 2 1 -18 1.87 1.49
 2 -1 -18 0.86 0.87
 -2 1 18 1.31 1.18
 -2 -1 18 3.32 2.23
 2 -1 -17 -0.06 1.27
 2 1 -17 -1.17 1.77
 -2 1 17 1.37 0.92
 -2 -1 17 0.88 1.57
 2 1 -17 -1.18 1.78
 2 -1 -16 5.17 2.1
 2 1 -16 8.88 2.78
 2 1 -16 7.37 2.7
 2 1 -15 11.35 3.13
 2 -1 -15 9.17 2.54
 2 1 -15 8.25 2.63
 2 1 -14 3.24 1.79
 2 -1 -14 2.47 1.25
 2 1 -14 4.55 1.76
 2 1 -13 8.71 0.89
 2 1 -13 9.07 2.51
 2 -1 -13 12.08 2.74
 2 1 -13 12.79 3.01
 2 1 -12 19.95 1.44
 2 1 -12 23.86 3.86
 2 -1 -12 22.5 3.58
 2 1 -12 22.52 3.79
 2 1 -11 42.65 2.22
 -2 -1 11 51.29 5.6
 -2 1 11 40.7 4.85
 2 1 -11 50.97 5.37
 2 -1 -11 46.42 4.95
 2 1 -11 49.51 5.26
 2 1 -10 11.45 1.11
 2 1 -10 13.68 2.65
 2 -1 -10 14.35 2.6
 2 1 -10 11.86 2.45
 -2 -1 10 16.55 3.09
 -2 1 10 14.75 2.82
 2 1 -9 15.84 1.26
 2 -1 -9 17.73 2.72
 -2 1 9 14.34 2.57
 -2 -1 9 20.83 3.19
 2 1 -8 1.94 0.44
 2 -1 -8 2.3 1.12
 -2 1 8 1.65 0.87
 -2 -1 8 3.16 1.2
 2 1 -7 201.53 5.58
 -2 -1 7 215.67 9.45
 -2 1 7 227.22 9.52
 -2 1 7 213.9 9.18
 -2 1 6 3.32 1.02
 -2 -1 6 3.1 1.05
 -2 1 6 2.28 0.86
 -2 -1 5 119.66 3.62
 -2 1 5 122.78 5.86
 -2 -1 5 123.23 5.93
 -2 1 5 123.99 5.83
 -2 -1 4 180.76 5.09
 -2 -1 4 180.33 6.86
 -2 1 4 196.16 7.13
 2 -1 -3 976.4 21.29
 -2 -1 3 1058.6 22.09
 -2 1 3 1021.59 22.27
 -2 1 2 2012.07 38.01
 -2 -1 2 1931.15 37.07
 -2 1 1 1752.85 33.52
 2 1 -1 1667.69 31.73
 -2 -1 1 1683.93 31.75
 2 -1 -1 1672.04 33.03
 -2 1 0 56.09 2.89
 2 -1 0 58.22 2.78
 -2 1 -1 1004.37 20.42
 2 -1 1 884.78 20.02
 2 1 1 902.55 17.77
 2 -1 1 967.93 19.73
 -2 -1 -2 54.66 1.89
 -2 1 -2 52.8 2.68
 2 -1 2 61.05 3.37
 2 1 2 53.5 2.42
 -2 1 -3 22.66 1.73
 2 -1 3 24.39 2.38
 2 -1 3 24.43 2.32
 -2 1 -3 25.81 2.39
 -2 -1 -3 24.57 1.81
 2 1 3 26.82 1.95
 -2 -1 -3 25.36 1.57
 -2 -1 -4 2.32 0.59
 -2 1 -4 2.27 0.58
 2 -1 4 2.8 0.94
 2 1 4 2.17 0.68
 -2 -1 -4 1.99 0.6
 -2 1 -4 2.82 0.95
 2 -1 4 2.17 0.8
 -2 -1 -5 6.09 1.04
 2 1 5 3.97 0.89
 2 -1 5 5.6 1.41
 2 1 5 5.44 1.17
 -2 -1 -5 5.24 1.1
 2 -1 5 5.93 1.42
 -2 1 -5 6.2 1.4
 -2 -1 -6 270.58 9.82
 2 1 6 273.3 10.01
 2 1 6 260.43 9.17
 2 -1 6 249.15 10.14
 2 -1 6 261.94 10.68
 -2 1 -6 254.86 10.34
 -2 -1 -6 264.08 8.91
 -2 -1 -7 5.95 1.24
 2 -1 7 9.09 1.82
 2 1 7 6.09 1.34
 -2 -1 -7 7.39 1.59
 2 1 7 3.98 1.14
 2 -1 7 7.01 1.77
 -2 1 -7 5.78 1.5
 -2 -1 -8 26.5 3.18
 2 -1 8 20.3 2.94
 2 1 8 23.12 3.07
 2 1 8 23.81 2.78
 2 -1 8 22.32 3.26
 -2 1 -8 21.98 3.09
 -2 -1 -8 26.24 2.85
 -2 -1 -9 139.93 8.03
 2 1 9 143.93 8.55
 2 -1 9 130.1 8.01
 2 1 9 128.91 7.18
 -2 1 -9 130.49 8.3
 2 -1 9 138.76 8.85
 -2 -1 -9 126.22 7.07
 -2 -1 -10 21.03 2.93
 2 -1 10 20.02 3.2
 2 1 10 20.78 2.9
 2 -1 10 16.32 3.06
 -2 -1 -10 21.47 3.29
 2 1 10 18.14 3.15
 -2 1 -10 20 3.35
 2 1 11 65.53 6.41
 2 -1 11 59.77 5.84
 -2 1 -11 62.63 6.2
 2 1 11 59.35 5.34
 -2 -1 -11 65.53 5.55
 -2 -1 -12 3.37 1.56
 -2 1 -12 3.73 1.75
 2 -1 12 2.45 1.35
 2 1 12 0.16 0.75
 -2 1 -12 0.49 0.55
 -2 1 -13 36.16 4.96
 -2 1 -13 41.11 2.94
 2 -1 13 40.79 5.23
 2 1 13 40.28 4.75
 -2 1 -13 40.42 5.61
 -2 -1 -13 44.92 5.15
 -2 -1 -14 8.35 2.21
 -2 1 -14 11.28 2.96
 2 1 14 11.45 2.85
 2 -1 14 13.17 3.24
 -2 1 -14 12.46 3.33
 -2 -1 -15 2.67 1.19
 -2 1 -15 0.37 0.76
 2 1 15 2.59 1.4
 2 -1 15 1.44 1.19
 -2 1 -15 0.43 1.06
 -2 1 -16 15.11 3.7
 -2 -1 -16 10.58 2.95
 2 -1 16 18.8 4.05
 -2 1 -16 17.81 4.1
 -2 -1 -17 3.06 2.01
 -2 1 -17 2.26 2.08
 2 -1 17 -0.42 1.04
 -2 1 -17 -1.22 1.32
 -2 1 -18 4.12 2.52
 2 -2 -19 5.01 2.28
 2 -2 -18 2.34 1.75
 2 2 -18 5.91 2.66
 -2 2 18 5.44 1.95
 -2 -2 18 9.19 3.2
 2 -2 -17 67.56 7.58
 -2 -2 17 65.09 7.66
 -2 2 17 58.47 6.22
 2 2 -17 61.44 7.94
 2 -2 -16 11.35 3.11
 2 2 -16 17.11 4.16
 2 2 -16 13.49 3.7
 2 2 -15 47.47 6.33
 2 -2 -15 52.36 6.24
 2 2 -15 53.32 6.84
 2 2 -14 5.8 2.08
 2 -2 -14 6.39 2.15
 2 2 -14 4.47 2
 2 -2 -13 0.76 0.95
 2 2 -13 1.57 1.62
 2 -2 -12 12.46 2.72
 2 2 -12 20.8 3.69
 2 -2 -11 21.57 3.29
 2 2 -11 20.15 3.49
 -2 2 11 22.42 3.62
 2 -2 -10 102.77 7.05
 -2 -2 10 101.64 7.84
 -2 2 10 116.47 7.94
 2 2 -10 97.29 7.39
 -2 2 9 11.73 2.33
 2 -2 -9 11.41 2.22
 -2 -2 9 8.79 2.15
 -2 2 9 9 2.06
 2 -2 -8 94.95 6.12
 -2 -2 8 109.41 7.21
 -2 2 8 99.16 6.59
 -2 2 8 91.1 6.28
 2 -2 -7 43.15 3.85
 -2 2 7 47.18 4.21
 -2 -2 7 45.16 4.38
 -2 2 7 50.37 4.24
 -2 -2 6 101.51 3.16
 -2 -2 6 106.44 6.3
 -2 2 6 113.42 6.22
 -2 -2 5 23.6 2.66
 -2 2 5 19.89 2.36
 -2 2 4 241.36 8.68
 -2 -2 4 256.38 9.11
 -2 2 3 29.08 2.57
 2 2 -3 31.11 2.54
 -2 -2 3 27.82 2.4
 -2 2 2 0.42 0.36
 -2 -2 2 0.67 0.45
 2 2 -2 1.13 0.49
 -2 2 1 2755.4 59.35
 2 2 -1 2881.82 57.5
 2 2 0 130.26 4.66
 -2 2 0 124.93 5.68
 2 2 0 126.38 4.36
 2 -2 0 133.61 4.9
 -2 2 -1 539.44 14.51
 2 2 1 497.52 11.79
 2 -2 1 552.14 12.71
 -2 -2 -2 190.02 5.64
 2 2 2 193.69 5.45
 2 -2 2 181.05 5.97
 2 -2 2 190.15 7.73
 2 -2 2 185.34 7.46
 -2 -2 -3 182.79 5.75
 -2 2 -3 201.55 5.87
 2 -2 3 185.65 6.03
 2 -2 3 186.7 7.99
 -2 -2 -3 182.02 4.98
 2 -2 3 171.86 7.6
 2 2 3 177.74 5.67
 -2 -2 -4 10.09 1.25
 -2 2 -4 11.87 1.18
 2 -2 4 10.94 1.83
 2 2 4 13.02 1.64
 2 -2 4 9.43 1.78
 2 2 4 12.24 1.37
 -2 -2 -5 340.7 9.71
 -2 2 -5 333.27 8.51
 2 2 5 327.98 10.66
 2 -2 5 313.94 12.22
 2 -2 5 310.64 11.81
 -2 2 -5 332.14 12.41
 2 2 5 351.94 10.13
 -2 -2 -6 -0.15 0.33
 -2 2 -6 0.22 0.26
 2 -2 6 0.2 0.44
 -2 2 -6 0.57 0.65
 2 2 6 0.61 0.61
 2 -2 6 1.51 1.02
 -2 -2 -7 50.42 3.65
 -2 2 -7 50.98 2.52
 -2 2 -7 55.09 5.02
 2 -2 7 59.77 5.36
 2 -2 7 50.66 4.67
 2 2 7 44.91 4.03
 -2 2 -8 61.67 2.77
 -2 2 -8 63.29 5.57
 2 2 8 62.61 5.07
 2 -2 8 59.61 5.34
 2 -2 8 65.43 5.91
 -2 -2 -8 50.61 3.99
 -2 2 -9 41.4 2.13
 -2 2 -9 36.51 4.48
 2 2 9 41.64 4.43
 2 2 9 41.13 3.63
 2 -2 9 42.45 4.99
 2 -2 9 39.54 4.52
 -2 -2 -9 40.65 3.78
 -2 2 -10 141.89 4.28
 -2 2 -10 141.95 9.58
 2 2 10 140.77 7.49
 2 2 10 149.67 9.09
 2 -2 10 132.02 8.95
 -2 -2 -10 144.01 7.83
 -2 -2 -11 1.72 1.03
 -2 2 -11 0.7 0.23
 2 -2 11 0.69 0.79
 2 2 11 -0.17 0.45
 2 2 11 0.69 0.88
 -2 2 -11 1.79 1.36
 2 2 12 54.8 5.05
 2 -2 12 49.98 5.83
 -2 2 -12 63.37 6.77
 -2 -2 -12 56.08 5.3
 -2 -2 -13 28.92 4
 2 -2 13 23.8 4.22
 -2 2 -13 20.72 4.06
 -2 -2 -14 3.77 1.73
 2 -2 14 0.41 0.98
 -2 2 -14 4.04 2.3
 -2 2 -15 20.97 4.25
 -2 -2 -15 18.35 3.39
 2 -2 15 18.85 4.03
 -2 2 -15 12.15 3.5
 -2 2 -16 -3.01 1.82
 -2 -2 -16 1.78 1.53
 2 -2 16 -0.58 1.33
 -2 2 -16 -2.37 1.8
 -2 2 -17 -2.82 1.15
 2 -2 17 1.03 1.76
 2 -3 -19 2.24 1.35
 2 -3 -18 -2.71 1.92
 2 -3 -17 0.55 1.23
 2 3 -17 4.87 2.33
 -2 -3 17 4.43 2.33
 2 3 -17 2.26 2.27
 2 -3 -16 10.5 2.72
 2 3 -16 6.09 2.64
 -2 3 16 12.49 2.51
 -2 -3 16 12.35 3.5
 2 3 -16 14.61 3.7
 2 -3 -15 31.2 4.77
 2 3 -15 38.51 6.04
 2 -3 -14 3.08 1.69
 2 3 -14 2.22 1.68
 2 -3 -13 4.63 1.96
 2 3 -13 1.9 1.29
 2 -3 -12 6.94 1.99
 2 3 -12 7.56 2.48
 2 -3 -11 282.17 13.02
 2 3 -11 298.13 14.69
 -2 3 11 291.33 13.91
 2 -3 -10 -0.01 0.74
 -2 3 10 0.84 0.78
 -2 -3 10 0.64 0.67
 -2 3 10 0.42 0.84
 2 3 -10 0.47 0.57
 2 -3 -9 55.87 5.03
 -2 3 9 54.65 5.27
 -2 -3 9 53.61 5.55
 2 3 -9 55.62 5.43
 -2 3 9 46.85 4.81
 -2 3 8 11.33 2.23
 2 -3 -8 11.65 2.23
 -2 -3 8 7.86 2.01
 2 3 -8 9.15 2.03
 2 -3 -7 180.06 8.78
 -2 -3 7 178.15 9.47
 -2 3 7 184.02 9.01
 2 -3 -6 22.25 2.84
 -2 -3 6 24.99 3.18
 -2 3 6 24.37 2.93
 -2 3 5 20.68 2.56
 2 -3 -5 26 2.94
 -2 -3 5 26 3.08
 -2 3 4 45.34 3.79
 2 3 -4 47.2 3.85
 -2 -3 4 40.74 3.66
 -2 3 3 102.5 5.71
 -2 -3 3 101.32 5.54
 2 3 -3 102.57 5.48
 -2 3 2 126.46 6.42
 -2 -3 2 132.02 6.02
 2 3 -2 118.56 5.64
 -2 3 1 206.81 8.7
 -2 3 1 221.22 7.79
 2 3 -1 225.72 7.83
 -2 3 0 273.68 10.33
 2 3 0 278.32 9.15
 2 3 0 285.92 8.89
 -2 3 0 268.57 9.19
 2 3 1 11.98 1.55
 -2 3 -1 11.71 1.74
 2 -3 1 11.71 1.49
 -2 3 -1 11.34 1.97
 -2 3 -2 555 16.97
 2 3 2 578.86 14.11
 -2 -3 -2 514.93 14.11
 2 -3 2 554.28 16.1
 2 -3 2 580.48 13.99
 2 3 3 22.81 2.03
 -2 -3 -3 24.01 2.25
 2 -3 3 24.57 2.05
 2 -3 3 28.29 3.26
 2 -3 3 31.22 3.19
 -2 -3 -4 13.17 1.7
 2 -3 4 11.98 1.41
 2 -3 4 12.82 2.31
 2 -3 4 12.82 2.18
 2 3 4 12.6 1.6
 -2 -3 -5 121 5.72
 2 -3 5 120.25 4.89
 2 -3 5 123.37 7.26
 2 -3 5 128.04 7.79
 2 3 5 122.92 5.65
 -2 -3 -6 89.1 4.99
 2 -3 6 87.32 6.36
 2 -3 6 96.62 7.04
 -2 3 -6 88.25 6.64
 2 3 6 88.72 5.53
 2 3 6 86.06 4.92
 -2 -3 -7 251.24 9.54
 -2 3 -7 248.44 12.18
 2 -3 7 231.17 11.38
 2 -3 7 248.04 12.26
 2 3 7 263.73 10.86
 2 3 7 272.33 10.05
 -2 -3 -8 3.03 1.03
 2 -3 8 6.24 1.85
 2 -3 8 6.97 2.2
 2 3 8 7.64 1.84
 -2 3 -8 4.33 1.84
 -2 -3 -9 4.29 1.31
 2 -3 9 2.56 1.4
 2 3 9 2.23 1.11
 -2 3 -9 2.8 1.47
 -2 -3 -10 6.09 1.59
 2 -3 10 5.4 1.81
 2 3 10 7.1 2
 -2 3 -10 7.28 2.24
 -2 -3 -11 1.04 0.71
 2 -3 11 -1 1.36
 -2 3 -11 0.48 0.96
 -2 -3 -12 2.38 1.13
 2 -3 12 3.59 1.78
 -2 3 -12 3.92 1.74
 -2 -3 -13 0.87 0.77
 2 -3 13 -0.57 1.28
 -2 3 -13 -0.91 1.23
 -2 -3 -14 5.47 1.85
 2 -3 14 3.19 2.17
 -2 3 -14 2.2 1.32
 -2 -3 -15 23.57 3.92
 2 -3 15 32.25 5.71
 -2 3 -15 39.33 6.39
 2 -3 16 6.13 2.71
 -2 3 -16 7.8 3.1
 -2 3 -17 -0.94 1.4
 2 -4 -18 -0.44 0.89
 2 -4 -17 9.35 2.95
 2 -4 -16 -1.58 1.28
 -2 -4 16 -0.67 0.96
 2 4 -16 2.25 1.75
 2 -4 -15 18.37 3.87
 -2 -4 15 22.58 4.49
 2 4 -15 19.43 4.42
 2 -4 -14 6.28 2.19
 2 4 -14 5.68 2.59
 2 -4 -13 73.4 7.21
 2 4 -13 78.69 8.09
 2 -4 -12 8.3 2.37
 2 4 -12 2.31 1.59
 2 -4 -11 -2 1.17
 2 4 -11 2.49 1.37
 2 -4 -10 28.4 3.93
 -2 4 10 25.06 3.81
 2 4 -10 32.99 4.61
 -2 4 9 17.53 3.01
 2 -4 -9 21.27 3.35
 2 4 -9 17.23 3.23
 2 -4 -8 51.12 4.95
 2 4 -8 44.7 5.01
 -2 -4 8 46.48 5.19
 -2 4 8 45.85 4.77
 2 -4 -7 30.24 3.72
 -2 -4 7 32.9 4.18
 -2 4 7 33.36 3.86
 2 4 -7 28.85 3.83
 2 -4 -6 96.61 6.59
 -2 4 6 81.82 5.92
 -2 -4 6 76.73 6.22
 2 4 -6 84.61 6.37
 2 -4 -5 201.44 9.83
 -2 4 5 187.35 9.12
 -2 -4 5 210.62 10.1
 -2 4 4 23.24 2.99
 -2 -4 4 24.79 3.12
 2 -4 -4 22.66 3.07
 -2 4 3 483.04 15.64
 -2 4 3 455.72 12.65
 -2 -4 3 465.97 15.16
 -2 4 2 1.37 1
 -2 4 2 0.9 0.46
 2 4 -2 1.96 0.82
 2 4 -1 77.5 5.2
 -2 4 1 75.66 5.57
 2 4 -1 73.76 4.81
 -2 4 1 73.12 4.41
 2 4 0 14.83 2.09
 -2 4 0 15.98 2.14
 2 4 0 12.68 1.99
 -2 4 0 14.54 2.41
 -2 4 -1 771.98 22.52
 2 4 1 747.06 19.87
 -2 4 -1 790.85 20.73
 2 4 2 65.2 4.32
 -2 4 -2 75.69 5.9
 -2 -4 -2 70.46 2.23
 2 -4 2 76.05 4.3
 2 4 3 4.51 1.1
 2 -4 3 3.96 1.32
 -2 4 -3 1.64 1.07
 -2 -4 -3 3.74 1.09
 2 -4 3 3.43 0.84
 2 4 4 5.21 1.15
 2 -4 4 4.02 0.97
 -2 -4 -4 3.57 1.05
 2 -4 4 4.9 1.61
 2 -4 4 4.25 1.31
 -2 -4 -5 35.37 3.33
 2 -4 5 29.02 2.47
 2 -4 5 28.15 3.92
 2 -4 5 30.35 3.73
 -2 4 -5 38.2 4.46
 2 4 5 28.1 2.81
 -2 -4 -6 240.83 9.64
 2 -4 6 215.68 7.46
 -2 4 -6 213.99 11.52
 2 -4 6 228.84 11.97
 2 -4 6 197.53 10.61
 2 4 6 225.8 9.12
 -2 -4 -7 41.04 3.87
 2 -4 7 39 5
 -2 4 -7 43.92 5.2
 2 -4 7 37.92 4.58
 2 4 7 41.15 4.11
 2 4 7 38.07 3.62
 -2 -4 -8 10.1 1.97
 2 4 8 10.84 2.1
 2 -4 8 12.74 2.58
 2 4 8 12.86 2.52
 -2 4 -8 12.35 2.99
 -2 -4 -9 275.3 11.52
 -2 4 -9 284.21 14.93
 2 4 9 266.6 12.5
 2 -4 9 255.64 13.51
 2 4 9 261.32 11.4
 -2 -4 -10 59.96 5.21
 -2 4 -10 56.62 6.67
 2 4 10 48.81 5.35
 2 -4 10 57.57 6.42
 -2 -4 -11 55.93 5.24
 -2 4 -11 60.21 6.91
 2 -4 11 58.39 6.67
 -2 -4 -12 7.27 1.97
 2 -4 12 3.3 1.7
 -2 4 -12 6.62 2.35
 -2 -4 -13 15.81 2.94
 2 -4 13 20.63 4.37
 -2 4 -13 11.46 3.19
 -2 -4 -14 7.42 2.28
 2 -4 14 7.52 2.97
 -2 4 -14 8.23 3.06
 2 -4 15 23.23 4.97
 -2 4 -15 33.47 6.11
 2 -5 -17 3.23 1.82
 2 -5 -16 9.76 3.07
 2 -5 -15 7.08 2.46
 -2 -5 15 13.81 3.63
 2 5 -15 14.9 3.97
 2 -5 -14 3.54 1.58
 -2 -5 14 6.61 2.6
 2 5 -14 3.51 1.79
 2 -5 -13 12.07 3.05
 -2 -5 13 9.35 2.79
 2 5 -13 13.99 3.64
 2 -5 -12 0.5 0.63
 2 5 -12 2.03 1.31
 2 -5 -11 0.71 0.78
 2 5 -11 1.54 1.02
 2 -5 -10 23.73 3.9
 2 5 -10 20.36 3.86
 -2 -5 9 28.9 1.58
 2 -5 -9 25.55 3.95
 2 5 -9 30.83 4.72
 2 -5 -8 43.74 5.15
 2 5 -8 41.41 5.12
 -2 5 8 40.07 4.73
 -2 5 7 32.55 4.11
 2 -5 -7 25.98 3.82
 -2 -5 7 25.38 3.89
 2 5 -7 26.68 3.96
 -2 5 6 0.46 0.59
 2 -5 -6 -0.3 0.55
 -2 -5 6 0.14 0.53
 2 5 -6 -0.38 0.58
 -2 5 5 30.3 3.8
 2 -5 -5 23.97 3.53
 -2 -5 5 28.88 3.88
 -2 5 5 24.1 2.16
 2 5 -5 25.34 3.62
 -2 5 4 44.29 4.6
 2 -5 -4 49.02 5.06
 2 5 -4 46.46 4.68
 -2 -5 4 42.77 4.52
 -2 5 4 43.52 3.09
 -2 5 3 73.69 5.93
 2 -5 -3 77.61 6.34
 -2 5 3 75.26 4.37
 2 5 -3 82.21 6.07
 2 5 -2 151.07 8.65
 2 -5 -2 147.39 8.92
 -2 5 2 167.12 9.26
 -2 5 2 155.17 6.88
 2 5 -1 61.79 5.28
 -2 5 1 52.71 5.18
 -2 5 1 67.53 4.56
 2 5 0 130.39 7.54
 -2 5 0 144.89 8.72
 -2 -5 0 131.4 5.46
 2 5 1 23.29 3.01
 -2 -5 -1 29.63 2.08
 -2 5 -1 25.78 3.59
 -2 5 -2 411.27 16.37
 2 5 2 388.8 13.73
 -2 5 -2 393.06 15.83
 -2 5 -3 12.01 2.65
 2 -5 3 9.4 1.66
 2 5 3 10 1.89
 -2 5 -3 9.29 2.21
 2 5 4 22.78 2.75
 -2 5 -4 21.8 3.64
 -2 -5 -4 21.69 2.93
 2 -5 4 25.45 2.54
 2 -5 4 23.82 3.38
 -2 5 -4 26.85 3.95
 2 5 5 117.8 6.66
 -2 -5 -5 122.91 7.27
 2 -5 5 125.09 5.95
 2 -5 5 119.86 8.21
 -2 5 -5 124.59 8.91
 2 5 6 7.73 1.68
 2 -5 6 8.2 1.4
 -2 -5 -6 7.74 1.87
 2 -5 6 7.99 2.27
 -2 5 -6 14.37 3.23
 -2 -5 -7 163.21 8.82
 2 -5 7 173.53 6.82
 2 -5 7 163.12 10.46
 -2 5 -7 173.25 11.31
 2 5 7 169.93 8.67
 2 5 8 0.66 0.63
 -2 -5 -8 3.38 1.28
 2 -5 8 2.15 1.37
 2 5 8 1.6 0.97
 -2 5 -8 3.24 1.8
 2 5 9 1.05 0.84
 -2 -5 -9 2.73 1.16
 2 -5 9 1.78 1.38
 2 5 9 2 0.96
 -2 5 -9 0.02 0.78
 2 5 10 2.2 1.04
 -2 -5 -10 2.76 1.34
 2 -5 10 3.2 1.49
 -2 5 -10 4.02 1.94
 -2 -5 -11 4.68 1.57
 2 -5 11 6.52 2.32
 -2 5 -11 4.61 2.11
 -2 -5 -12 15.65 2.98
 2 -5 12 17.09 4.01
 -2 5 -12 12.63 3.51
 -2 -5 -13 1.08 1
 2 -5 13 2.18 1.84
 -2 5 -13 1.84 1.1
 2 -5 14 2.77 2.03
 -2 5 -14 -0.42 1.44
 2 -6 -16 -1.42 1.76
 2 -6 -15 -1.72 1.7
 2 -6 -14 25.53 4.87
 -2 -6 14 23.18 4.77
 2 6 -14 20.66 4.77
 2 -6 -13 0.68 0.91
 -2 -6 13 0.84 1.28
 2 6 -13 -0.92 0.93
 2 -6 -12 10.07 2.82
 -2 -6 12 15.32 3.62
 2 6 -12 11.96 3.53
 2 -6 -11 -1.39 1.33
 -2 -6 11 1.61 1.58
 2 6 -11 -0.41 1.17
 2 -6 -10 73.56 7.35
 2 6 -10 65.48 7.41
 -2 -6 10 60.57 6.68
 2 -6 -9 6.71 2.26
 -2 -6 9 6.97 2.21
 2 6 -9 6.48 2.2
 2 -6 -8 312.95 15.34
 -2 -6 8 327.11 15.07
 2 6 -8 294.64 15.45
 2 -6 -7 28.07 4.3
 2 6 -7 31.02 4.65
 2 -6 -6 154.8 10.1
 2 6 -6 150.98 10.13
 -2 6 5 26.01 3.84
 2 -6 -5 27.13 4.17
 -2 -6 5 26.22 3.48
 2 6 -5 19.4 3.41
 -2 6 4 11.14 2.6
 2 -6 -4 6.93 2.09
 -2 -6 4 12.17 2.3
 2 6 -4 8.85 2.25
 -2 6 3 12.9 2.68
 2 -6 -3 13.96 2.98
 2 6 -3 18.54 3.29
 -2 -6 3 12.9 2.2
 2 6 -3 15.02 2.85
 2 6 -2 82.29 6.91
 -2 6 2 99.85 7.76
 2 6 -2 82.74 6.65
 -2 -6 2 83.48 5.4
 2 6 -1 159.07 9.5
 -2 6 1 167.98 10.31
 -2 6 1 170.31 10.34
 2 6 -1 151.34 8.99
 -2 -6 1 162.12 7.26
 -2 6 0 124.55 8.85
 2 6 0 114.7 7.76
 -2 6 0 99.55 7.88
 2 6 0 105.52 7.41
 -2 -6 0 109.78 5.39
 2 6 1 20.92 3.21
 -2 6 -1 18.98 3.4
 2 6 1 24.68 3.46
 -2 -6 -1 17.84 1.83
 2 6 2 0.64 0.94
 2 6 2 1.11 1.3
 -2 6 -2 -0.49 1.16
 2 -6 3 0.15 0.44
 2 6 3 -0.3 0.7
 -2 6 -3 -0.42 1.18
 2 6 4 53.02 4.85
 2 -6 4 56.91 4.35
 -2 6 -4 63.38 6.54
 2 6 5 26.36 3.33
 -2 -6 -5 26.87 3.73
 2 -6 5 28.18 2.92
 2 -6 5 28.14 4.13
 -2 6 -5 25.61 4.37
 2 6 6 16.89 2.73
 -2 -6 -6 20.07 3.2
 2 -6 6 17.14 2.27
 2 -6 6 16.03 3.25
 -2 6 -6 23.9 4.2
 2 6 7 7.4 1.98
 2 -6 7 6.7 1.39
 -2 -6 -7 8.17 2.06
 2 -6 7 9.69 2.59
 -2 6 -7 3.48 1.96
 -2 -6 -8 63.61 6
 2 -6 8 55.36 3.71
 2 -6 8 53.46 6.41
 -2 6 -8 52.86 6.72
 2 6 8 65.23 5.76
 2 6 9 10.89 2.5
 -2 -6 -9 11.4 2.57
 2 -6 9 12.94 3.27
 -2 6 -9 10.84 3.18
 -2 -6 -10 37.57 4.69
 2 -6 10 38.6 5.97
 -2 6 -10 36.59 5.91
 -2 -6 -11 6.17 1.94
 2 -6 11 8.25 2.89
 -2 6 -11 12.67 3.97
 -2 -6 -12 15.11 3.08
 2 -6 12 16.11 4.13
 -2 6 -12 22.58 4.95
 -2 6 -13 2.63 1.85
 2 -7 -15 0.17 1.71
 2 -7 -14 4.11 2.79
 2 -7 -13 4.68 2.49
 -2 -7 13 4.16 2.24
 2 7 -13 4.77 2.23
 2 -7 -12 3.81 1.93
 -2 -7 12 3.59 1.92
 2 7 -12 8.31 3.09
 2 -7 -11 -0.51 1.06
 -2 -7 11 2.57 1.93
 2 7 -11 -0.41 1.39
 2 -7 -10 1.14 1.68
 -2 -7 10 -0.15 1.49
 2 7 -10 -0.6 1.3
 2 -7 -9 8.25 2.69
 -2 -7 9 7.81 2.48
 2 7 -9 6.47 2.44
 2 -7 -8 5.73 2.32
 -2 -7 8 7.19 2.16
 2 7 -8 4.73 2.01
 2 -7 -7 9.94 2.77
 -2 -7 7 11.5 2.73
 2 7 -7 8.4 2.69
 2 -7 -6 4.15 1.82
 -2 -7 6 7.58 2.1
 2 7 -6 6.79 2.37
 2 -7 -5 1.5 1.41
 -2 -7 5 2.03 1.15
 2 7 -5 3.88 1.79
 2 -7 -4 3.31 1.64
 -2 -7 4 4.95 1.62
 2 7 -4 2.7 1.43
 2 7 -3 63.85 6.4
 -2 -7 3 57.18 5.04
 -2 7 2 175.32 11.33
 2 7 -2 187.68 11.15
 -2 -7 2 183.28 8.9
 -2 7 1 10.66 2.81
 -2 -7 1 9.53 1.75
 2 7 -1 8.55 2.31
 2 7 0 1.68 1.48
 -2 -7 0 0.76 0.62
 -2 7 0 0.52 1.2
 2 7 0 0.86 0.62
 2 7 1 9.01 2.22
 -2 7 -1 6.03 1.97
 2 7 1 9.82 2.33
 2 7 2 -0.28 0.71
 2 7 2 0.47 0.9
 -2 7 -2 0.99 0.75
 2 7 3 8.42 2.24
 2 -7 3 14.63 2.42
 2 7 3 11.75 2.63
 -2 7 -3 9.42 2.68
 2 -7 4 4.39 1.37
 2 7 4 8.18 2.12
 2 -7 5 1.23 0.52
 2 7 5 0.59 0.89
 -2 7 -5 0.75 1.03
 2 7 6 39.71 4.58
 2 -7 6 34.65 3.54
 -2 7 -6 48.19 6.53
 -2 -7 -7 29.33 4.29
 2 -7 7 27.28 4.63
 -2 7 -7 24 4.66
 -2 -7 -8 3.03 1.42
 2 -7 8 3.34 1.93
 -2 7 -8 4.5 2.19
 -2 -7 -9 10.44 2.76
 2 -7 9 10.03 2.89
 -2 7 -9 10.01 3.35
 -2 -7 -10 0.89 1.37
 2 -7 10 0.96 1.25
 -2 7 -10 3.21 2.55
 2 -7 11 0.39 1.35
 -2 7 -11 -3.48 2.12
 2 -8 -13 4.79 2.23
 2 -8 -12 3.06 2.23
 2 -8 -11 1.01 0.92
 -2 -8 11 2.47 1.51
 2 8 -11 4.69 2.18
 2 -8 -10 4.28 2.11
 -2 -8 10 3.12 1.49
 2 8 -10 4.08 2.44
 2 -8 -9 2.76 2.11
 -2 -8 9 1.45 1.09
 2 8 -9 4.04 2.44
 2 -8 -8 -0.05 1.2
 -2 -8 8 1.91 1.22
 2 8 -8 1.37 1.61
 2 -8 -7 1.99 1.72
 -2 -8 7 0.77 0.89
 2 8 -7 -0.81 1.23
 2 -8 -6 1.74 2.04
 -2 -8 6 -0.9 1.15
 2 8 -6 2.41 1.72
 -2 -8 5 3.29 1.44
 2 8 -5 1.2 1.51
 -2 -8 4 2.44 1.77
 2 8 -4 2.73 1.51
 -2 8 3 49.58 6.44
 2 8 -3 47.48 6.06
 -2 -8 3 45.4 4.74
 -2 8 2 2.29 1.36
 -2 -8 2 1.63 1.09
 2 8 -2 0.17 0.92
 -2 8 1 14.21 3.51
 2 8 -1 16.45 3.58
 -2 8 0 27.61 4.87
 2 8 0 22.61 3.95
 2 8 1 117.48 9.21
 -2 8 -1 117.11 10.13
 2 8 2 7.77 2.29
 -2 8 -2 8.86 2.91
 2 8 3 60.72 6.71
 -2 8 -3 74.97 8.23
 2 8 4 0.06 0.93
 -2 8 -4 8.06 2.93
 -2 8 -5 20.34 4.45
 -2 8 -6 48.61 6.93
 -2 8 -7 8.44 3.23
 -2 8 -8 9.23 3.26
 -2 8 -9 -0.36 1.62
 2 -9 -11 26.3 5.55
 2 -9 -10 -0.59 1.39
 -2 -9 10 3.03 2.3
 2 -9 -9 7.72 2.9
 -2 -9 9 9.31 3.37
 2 9 -9 9 3.45
 2 -9 -8 0.9 1.39
 -2 -9 8 0.05 1.04
 -2 -9 7 23.86 4.49
 2 9 -7 30.59 5.86
 -2 -9 6 8.4 2.83
 2 9 -6 16.29 4.29
 -2 -9 5 17.03 3.43
 -2 9 5 30.81 5.51
 2 9 -5 36.52 5.94
 -2 9 4 -1.36 1.64
 -2 -9 4 -0.48 0.91
 2 9 -4 -1.24 1.49
 -2 9 3 13.57 3.57
 -2 -9 3 10.45 2.35
 2 9 -3 8.69 2.88
 -2 9 2 -0.81 1.09
 2 9 -2 0.04 1.23
 -2 9 1 0.22 1.5
 2 9 -1 1.95 1.63
 -2 9 0 1.69 1.79
 2 9 0 0.13 1.13
 2 9 1 -1.17 0.77
 -2 9 -1 -1.34 1.84
 2 9 2 1.22 1.52
 -2 9 -2 2.92 1.78
 2 9 3 2.06 1.54
 -2 9 -3 2.42 1.82
 2 9 4 2.19 1.4
 -2 9 -4 1.95 1.4
 2 9 5 2.48 1.46
 -2 9 -5 1.3 1.95
 2 9 6 1.86 1.51
 -2 9 -6 4.68 2.66
 -2 -10 8 -1.61 1.44
 -2 -10 7 0.94 1.74
 -2 10 6 5.44 2.85
 2 10 -6 2.74 1.91
 -2 10 5 13.3 4
 2 10 -5 17.91 4.55
 -2 10 4 -0.8 0.92
 2 10 -4 0.99 1.29
 -2 10 3 6.41 2.91
 2 10 -3 11.6 3.55
 -2 10 2 0.5 1.43
 2 10 -2 0.92 1.37
 -2 10 1 29.63 5.83
 2 10 -1 22.4 4.82
 -2 10 0 1.92 1.63
 2 10 0 1.52 1.16
 2 10 1 35.36 5.83
 -2 10 -1 38.35 6.73
 -2 10 -2 3.14 1.83
 2 10 2 4.04 2.72
 2 10 3 17.77 4.35
 2 10 4 3.39 2.19
 2 10 5 2.34 1.89
 2 10 6 8.22 3.18
 -3 0 20 3.06 2.08
 3 0 -19 -2.14 1.86
 -3 0 19 0.39 1.69
 3 0 -18 3.8 2.01
 3 0 -17 0.29 1.17
 3 0 -16 8 2.76
 3 0 -15 -1.81 1.67
 3 0 -14 37.44 3.12
 3 0 -14 44.19 5.59
 3 0 -13 -0.15 0.43
 3 0 -13 -0.1 0.94
 3 0 -12 0.43 0.51
 3 0 -12 0.95 1.15
 3 0 -12 -0.95 1.34
 3 0 -11 0.36 0.34
 3 0 -11 0.66 0.59
 3 0 -11 0.99 0.61
 -3 0 11 -0.14 0.6
 3 0 -10 130.24 5.66
 -3 0 10 145.16 8.81
 3 0 -10 123.31 7.99
 3 0 -9 0.39 0.39
 -3 0 9 0.09 0.39
 3 0 -8 118.46 5.04
 -3 0 8 120.18 7.11
 3 0 -7 -0.12 0.2
 -3 0 7 0.3 0.45
 3 0 -6 122.72 4.99
 -3 0 6 125.2 6.35
 -3 0 5 0.31 0.39
 3 0 -5 0.07 0.25
 -3 0 5 1.01 0.55
 3 0 -4 1730.8 34.81
 -3 0 4 1674.47 34.27
 -3 0 4 1810.87 35.78
 -3 0 4 1708.28 36.2
 3 0 -3 -0.04 0.21
 -3 0 3 -0.12 0.29
 -3 0 3 0.01 0.29
 -3 0 2 9999 181.73
 -3 0 1 1.06 0.78
 3 0 -1 -0.1 0.22
 -3 0 0 27.74 1.53
 3 0 0 31.91 1.67
 -3 0 0 29.01 1.56
 -3 0 -1 -0.06 0.15
 3 0 1 0.11 0.2
 -3 0 -1 -0.11 0.13
 -3 0 -2 645.13 14.59
 3 0 2 629.26 14.49
 -3 0 -3 0.46 0.45
 -3 0 -3 -0.12 0.25
 3 0 3 -0.08 0.32
 -3 0 -4 10.41 1.61
 3 0 4 11.65 1.64
 -3 0 -4 12.37 1.62
 -3 0 -5 -0.08 0.39
 3 0 5 0 0.39
 -3 0 -5 0.56 0.61
 -3 0 -6 143.85 7.12
 3 0 6 144.62 7.35
 3 0 7 -0.2 0.64
 -3 0 -7 0.43 0.37
 3 0 7 -0.04 0.49
 3 0 8 5.1 1.45
 3 0 8 8.38 1.95
 -3 0 -8 4.3 1.4
 -3 0 -9 0.11 0.58
 3 0 9 -0.18 0.59
 3 0 9 0.01 0.48
 -3 0 -9 0.66 0.76
 -3 0 -10 19.16 2.97
 3 0 10 22.8 3.46
 -3 0 -10 22.73 3.51
 3 0 10 24.32 3.76
 -3 0 -11 0.86 0.68
 3 0 11 -0.08 0.53
 -3 0 -12 19.4 3.25
 3 0 12 14.98 3.03
 -3 0 -12 16.18 3.29
 -3 0 -13 0.38 0.79
 -3 0 -13 -0.57 0.98
 -3 0 -14 40.03 5.09
 -3 0 -14 35.59 5.35
 -3 0 -15 1.25 0.85
 -3 0 -15 -0.42 1.68
 -3 0 -16 13.54 3.37
 3 -1 -19 10.37 3.4
 -3 -1 19 6.84 2.7
 -3 1 19 6.53 2.44
 3 -1 -18 5.57 2.6
 3 1 -18 9.36 3.2
 3 1 -17 6.93 2.86
 3 -1 -17 17.54 3.99
 3 1 -17 17.94 4.24
 3 1 -16 2.08 1.78
 3 -1 -16 -0.57 1.22
 3 1 -16 1.35 1.06
 3 -1 -15 4.32 1.27
 3 -1 -15 1.58 1.31
 3 1 -15 3.31 1.73
 3 1 -15 2.91 1.98
 3 -1 -14 24.77 2.91
 3 1 -14 23.09 4.08
 3 -1 -14 31.29 4.68
 3 1 -14 32.21 5.09
 3 -1 -13 19.58 2.54
 3 1 -13 20.07 3.78
 3 -1 -13 19.96 3.61
 3 1 -13 23.26 4.08
 3 -1 -12 0.6 0.43
 3 1 -12 2.52 0.67
 3 1 -12 3.44 1.62
 3 -1 -12 2.82 1.43
 3 1 -12 1.37 1.01
 3 1 -11 -0.09 0.27
 3 -1 -11 -0.57 0.53
 3 1 -11 -0.15 0.57
 3 -1 -11 -0.33 0.68
 3 1 -11 -0.29 1.04
 -3 1 11 0.46 0.68
 -3 -1 11 -0.1 0.84
 3 -1 -10 81.76 4.81
 3 1 -10 75.63 3.59
 3 1 -10 86.38 6.69
 -3 -1 10 81.8 6.63
 -3 1 10 77.27 6.36
 3 -1 -10 83.51 6.39
 3 1 -10 73.85 6.2
 3 -1 -9 2.01 0.77
 3 1 -9 1.9 0.55
 3 -1 -9 2.53 1.2
 -3 1 9 3.01 1.19
 -3 -1 9 4.88 1.5
 3 -1 -8 556.54 14.79
 -3 -1 8 520.09 17.34
 -3 1 8 534.48 17.26
 -3 1 8 544.92 17.59
 3 -1 -7 61.91 3.74
 -3 -1 7 59.96 4.66
 -3 1 7 56.12 4.53
 -3 1 7 65.68 5
 -3 -1 6 1.02 0.44
 3 -1 -6 1.02 0.43
 -3 1 6 1.49 0.68
 -3 1 6 3.55 1.17
 -3 -1 6 0.79 0.59
 3 -1 -5 36.06 2.62
 -3 -1 5 34.67 2.22
 -3 -1 5 32.75 2.87
 -3 1 5 32.24 2.98
 -3 -1 4 425.56 10.95
 3 -1 -4 423.49 11.46
 -3 -1 4 448.39 12.01
 3 1 -4 432.74 11.75
 -3 1 4 436.76 12.55
 -3 1 3 1918.25 39.14
 -3 -1 3 1998.28 38.08
 3 -1 -3 1969.28 38.73
 -3 1 2 250 7.84
 3 -1 -2 262.38 7.94
 -3 -1 2 241.31 6.61
 3 1 -2 271.67 6.7
 3 -1 -1 1381.23 28.64
 -3 1 1 1325.37 28.13
 3 1 -1 1369.13 26.5
 -3 1 0 118.44 4.83
 3 -1 0 120.52 4.9
 3 -1 0 119.85 5.01
 -3 1 -1 83.24 3.99
 -3 1 -1 81.5 4.03
 -3 1 -1 77.63 3.88
 -3 1 -2 715.34 17.55
 -3 1 -2 748.42 17.44
 3 1 2 756.5 15.59
 -3 1 -2 724.51 17.83
 3 -1 2 744.55 17.9
 -3 1 -3 26.79 2.3
 3 1 3 28.96 2.1
 3 -1 3 31.06 2.78
 -3 -1 -3 26.64 2.24
 -3 1 -3 24.87 2.54
 -3 -1 -3 32.27 2.13
 -3 -1 -3 31.58 1.62
 -3 1 -4 662.5 16.35
 3 1 4 678.81 16.46
 3 -1 4 669 18.03
 -3 -1 -4 642.77 16.35
 -3 -1 -4 684.55 16.25
 -3 1 -4 689.05 18.04
 -3 -1 -4 638.8 14.69
 -3 1 -5 405.15 13.43
 3 1 5 402.49 12.27
 -3 1 -5 409.46 13.57
 -3 -1 -5 400.4 11.93
 -3 -1 -5 389.83 11.9
 3 -1 5 407.27 13.56
 -3 -1 -5 426.75 10.96
 3 1 6 150.14 7.28
 -3 1 -6 155.7 7.89
 3 -1 6 144.87 7.81
 3 -1 6 149.58 7.99
 -3 -1 -6 149.6 7.01
 -3 -1 -6 156.87 6.23
 -3 -1 -7 1.14 0.76
 3 -1 7 0.18 0.5
 3 -1 7 1.92 1.12
 3 1 7 1.4 0.86
 -3 1 -7 -0.61 0.87
 -3 -1 -7 0.29 0.33
 -3 -1 -8 11.12 1.82
 3 -1 8 9.83 2.16
 -3 -1 -8 11.05 2.07
 3 1 8 11.02 2.12
 -3 1 -8 5.6 1.67
 3 -1 8 8.87 2.12
 3 1 9 55.22 5.3
 -3 -1 -9 56.12 5.08
 -3 1 -9 52.78 5.28
 3 -1 9 52.08 5.23
 3 -1 9 63.12 5.96
 -3 -1 -9 51.46 4.32
 -3 -1 -10 1.03 0.81
 3 -1 10 -0.16 1.07
 3 1 10 0.1 0.69
 3 -1 10 0.19 0.53
 -3 -1 -10 1.51 1.01
 -3 1 -10 0.57 1.06
 3 -1 11 49.73 5.68
 -3 1 -11 45.07 5.31
 3 1 11 38.75 4.96
 -3 -1 -11 48.25 4.69
 -3 -1 -12 4.38 1.62
 -3 1 -12 3.02 0.87
 3 -1 12 3.01 1.7
 -3 1 -12 5.16 1.79
 -3 -1 -13 1.74 1.44
 -3 1 -13 -0.82 0.92
 3 -1 13 0.05 0.82
 -3 1 -13 1.31 0.9
 -3 -1 -14 1.2 1.04
 3 -1 14 1.77 1.21
 -3 1 -14 1.07 0.83
 -3 -1 -15 9.73 2.63
 -3 1 -15 6.34 2.2
 -3 1 -15 7.52 2.77
 -3 1 -16 4.82 2.29
 -3 1 -16 80.75 8.28
 -3 1 -17 0.49 1.13
 3 -2 -19 3.61 1.88
 3 2 -18 2.55 2.05
 3 -2 -18 0.87 0.88
 3 2 -18 2.65 2.32
 3 -2 -17 12.03 3.12
 3 2 -17 17.02 4.21
 3 2 -17 17.28 4.24
 3 -2 -16 44.52 5.95
 3 2 -16 52.02 6.99
 3 2 -16 52.27 6.96
 3 -2 -15 26.78 3.5
 3 2 -15 32.91 5.31
 3 -2 -15 29.18 4.61
 3 2 -15 34.38 5.46
 3 -2 -14 15.77 3.32
 3 2 -14 16.59 3.59
 3 2 -14 16.55 3.66
 3 -2 -13 6.84 2.25
 3 2 -13 8.49 2.64
 3 2 -13 7.21 2.38
 3 -2 -12 1.01 0.84
 3 2 -12 -0.03 0.74
 3 -2 -11 281.37 13.06
 3 2 -11 316.94 14.33
 -3 2 11 287.91 13.89
 3 -2 -10 11.16 2.32
 -3 2 10 9.53 2.36
 -3 2 10 10.77 2.45
 -3 -2 10 14.61 2.92
 3 2 -10 9.37 2.39
 3 -2 -9 48.41 4.57
 3 2 -9 45.16 4.59
 -3 2 9 48.86 4.87
 -3 -2 9 48.52 5.01
 -3 2 9 51.07 4.89
 -3 -2 8 2.28 0.48
 -3 2 8 1.57 0.89
 3 -2 -8 1.49 0.88
 -3 2 8 2.67 1.09
 -3 -2 8 1.02 0.79
 -3 -2 7 150.9 4.82
 -3 -2 7 145.11 7.9
 -3 2 7 155.05 7.95
 -3 -2 6 248.85 7.36
 3 2 -6 265.42 10.05
 -3 -2 6 272.55 10.47
 -3 2 6 252.68 10.17
 3 2 -5 56.4 3.96
 -3 -2 5 51.64 3.93
 -3 2 5 51.09 3.99
 -3 2 4 144.21 6.59
 3 2 -4 133.97 5.89
 -3 -2 4 146.51 6.35
 -3 2 3 37.46 3.09
 3 2 -3 43.12 2.86
 -3 -2 3 38.67 2.74
 3 -2 -3 40.7 2.95
 -3 2 2 1077.77 24.65
 -3 -2 2 1053.83 22.52
 3 2 -2 1055.08 22.42
 3 -2 -2 1071.88 23.83
 -3 2 1 31.86 2.79
 -3 -2 1 26.5 1.74
 3 2 -1 30.47 1.84
 3 -2 -1 33.9 2.58
 3 2 0 13.36 1.08
 3 -2 0 13.22 1.59
 -3 2 0 11.93 1.72
 3 -2 1 5.64 1.07
 -3 2 -1 4.57 0.92
 -3 2 -1 3 0.84
 3 2 1 4.36 0.58
 -3 2 -2 23.56 2.59
 -3 2 -2 29.53 2.26
 3 -2 2 24.6 2.23
 3 -2 2 25.24 2.68
 -3 2 -2 22.61 2.55
 3 2 2 24.3 1.34
 -3 -2 -3 70.89 2.9
 -3 2 -3 70.71 3.68
 3 -2 3 77.44 5.04
 -3 -2 -3 74.06 3.44
 -3 2 -3 76.92 5.09
 3 2 3 69.48 3.49
 3 2 3 73.38 2.87
 -3 -2 -4 138.55 4.78
 3 -2 4 152.26 7.65
 3 2 4 134.86 5.66
 -3 2 -4 144.33 7.49
 -3 -2 -4 131.79 5.06
 -3 2 -4 148.25 5.57
 -3 -2 -5 86.39 3.91
 -3 2 -5 83.27 4.06
 -3 2 -5 90.91 6.07
 3 2 5 88.73 4.82
 3 -2 5 67.04 5.34
 3 -2 5 88.15 6.07
 -3 -2 -6 0.56 0.44
 -3 2 -6 0.34 0.35
 3 -2 6 0.09 0.5
 3 -2 6 1.12 1.02
 -3 2 -6 0.45 0.45
 3 2 6 0.72 0.52
 -3 -2 -7 244.52 8.7
 -3 2 -7 270.43 12.03
 3 2 7 234.99 10
 3 -2 7 236.27 11.43
 3 -2 7 265.98 12.07
 -3 2 -7 254.08 7.98
 -3 -2 -8 119.38 6.13
 -3 2 -8 133.1 5.33
 -3 2 -8 119.89 8.11
 3 2 8 131.42 7.54
 3 -2 8 118.81 8.33
 3 -2 8 129.71 8.48
 -3 2 -9 186.53 6.51
 3 2 9 180.91 9.62
 -3 2 -9 191.58 10.92
 3 -2 9 181.92 10.94
 3 -2 9 189.28 10.89
 -3 -2 -9 172.74 8.1
 -3 2 -10 31.05 2.32
 3 2 10 30.37 4
 3 -2 10 25.5 4
 -3 -2 -10 38.52 3.76
 -3 2 -10 30.6 4.37
 -3 2 -11 85.22 3.81
 3 2 11 77.75 6.98
 -3 2 -11 72.55 7.17
 3 -2 11 81.86 7.56
 -3 -2 -11 81.21 5.94
 -3 -2 -12 21.77 3.18
 -3 2 -12 20.67 1.6
 3 -2 12 14.01 3.07
 -3 2 -12 20.41 3.89
 -3 -2 -13 1.54 1
 3 -2 13 1.02 1.29
 -3 2 -13 2.15 1.36
 -3 -2 -14 8.27 2.14
 3 -2 14 4.56 2.04
 -3 2 -14 8.19 2.96
 -3 2 -15 -0.86 0.73
 3 -2 15 -0.11 1.32
 -3 2 -16 -0.69 1.17
 -3 2 -16 0.18 1.36
 -3 2 -17 -0.07 1.37
 3 -3 -19 0.26 1.2
 3 -3 -18 2.04 1.4
 3 3 -17 4.22 1.99
 3 -3 -17 8.51 2.88
 3 3 -17 2.22 1.92
 3 3 -16 -0.45 1.45
 3 -3 -16 0.13 0.85
 3 3 -15 1.89 1.8
 3 -3 -15 1.07 0.95
 3 3 -15 1.7 1.85
 3 -3 -14 0.49 0.83
 3 3 -14 -0.23 0.95
 3 -3 -13 39.53 5.03
 3 3 -13 40.36 5.59
 3 -3 -12 30.88 4.25
 3 3 -12 35.55 4.92
 3 -3 -11 28.89 3.96
 3 3 -11 28.59 4.26
 3 -3 -10 75.52 6.3
 3 3 -10 81.09 6.79
 -3 -3 10 80.69 7.17
 -3 3 10 81.26 6.79
 -3 3 10 93.37 7.26
 3 -3 -9 166.37 9.3
 -3 3 9 180.62 10.03
 3 3 -9 201.17 10.46
 -3 -3 9 177.97 10.34
 -3 3 9 165.04 9.48
 -3 -3 8 1.77 0.47
 3 -3 -8 1.26 0.86
 -3 3 8 5.22 1.68
 -3 -3 8 3.99 1.43
 3 3 -8 1.59 0.99
 3 -3 -7 87.22 6.1
 -3 -3 7 87.8 6.34
 -3 3 7 92.95 6.34
 -3 -3 6 46.36 4.27
 -3 3 6 43.75 4.06
 -3 3 5 479.24 15.26
 3 3 -5 483.11 15.05
 -3 -3 5 470.28 15.08
 -3 3 4 62.73 4.64
 -3 -3 4 71 4.61
 3 3 -4 69.35 4.54
 -3 3 3 227.66 9.5
 -3 -3 3 251.96 8.92
 3 3 -3 235.9 8.65
 -3 3 2 28.48 3.05
 -3 -3 2 28.52 2.53
 3 3 -2 29.73 2.53
 -3 3 1 26.66 3
 3 3 -1 20.39 1.97
 3 -3 -1 25.29 2.43
 -3 3 0 48.34 4.16
 3 3 0 51.36 3.28
 -3 3 0 50.78 3.94
 3 3 0 49.14 3.03
 3 -3 0 41.37 3.2
 -3 3 -1 538.62 16.87
 3 3 1 576.82 13.86
 3 -3 1 556.83 14.84
 -3 3 -2 242.54 10.36
 3 3 2 247.22 7.37
 3 -3 2 247.26 8.52
 3 3 3 0.65 0.38
 3 -3 3 0.26 0.26
 -3 3 -3 0.21 0.41
 -3 -3 -3 0.52 0.43
 3 -3 3 0.05 0.41
 -3 -3 -3 0.91 0.34
 -3 -3 -4 34.21 2.57
 3 -3 4 33.43 2.81
 3 -3 4 38.54 4.11
 3 3 4 40.09 3.05
 -3 3 -4 35.97 3.94
 3 3 4 33.69 2.5
 -3 -3 -5 56.38 3.55
 3 3 5 57.12 3.99
 3 -3 5 71.11 5.86
 3 -3 5 60.19 5.33
 -3 3 -5 59.32 5.33
 3 3 5 55.43 3.39
 -3 -3 -6 19.82 2.16
 3 -3 6 18.03 3.07
 3 3 6 24.17 2.74
 3 -3 6 21.97 3.32
 -3 3 -6 21.78 3.3
 3 3 6 21.86 2.26
 -3 -3 -7 11.05 1.68
 3 -3 7 8.77 2.18
 3 3 7 9.98 1.87
 -3 3 -7 13.18 2.72
 3 -3 7 12.96 2.73
 -3 -3 -8 14.08 1.99
 3 -3 8 11.45 2.56
 3 3 8 11.51 2.14
 -3 3 -8 15.31 3.02
 3 -3 8 15.19 3.11
 -3 -3 -9 58.84 4.48
 -3 3 -9 51.44 5.83
 3 3 9 54.1 5.1
 3 -3 9 51.65 5.83
 -3 -3 -10 2.98 1.15
 3 -3 10 3.65 1.59
 -3 3 -10 5.33 1.92
 3 3 10 2.62 0.85
 -3 -3 -11 22.56 3.11
 3 -3 11 20.02 3.87
 -3 3 -11 19.35 3.96
 -3 -3 -12 8.65 1.96
 3 -3 12 4.58 2.07
 -3 3 -12 5.29 2
 -3 -3 -13 38.14 4.38
 3 -3 13 40.62 5.95
 -3 3 -13 42.52 6.15
 -3 -3 -14 4.82 1.55
 3 -3 14 1.23 0.94
 -3 3 -14 2.04 1.88
 3 -3 15 14.11 3.68
 -3 3 -15 8.73 3.13
 3 -4 -18 -1.82 2.2
 3 4 -17 -0.47 1.23
 3 -4 -17 -1.96 1.61
 3 4 -17 0.09 1.21
 3 -4 -16 1.98 1.29
 3 4 -16 2.69 1.49
 3 -4 -15 5.28 2.2
 3 4 -15 2.63 1.74
 3 -4 -14 7.09 2.38
 3 4 -14 7.63 2.72
 3 -4 -13 41.26 5.43
 3 4 -13 44.24 6.17
 3 -4 -12 38.38 5
 3 4 -12 30.01 4.72
 3 -4 -11 119.21 8.8
 3 4 -11 146.52 10.22
 3 -4 -10 1.7 1.35
 3 4 -10 2.61 1.58
 -3 -4 9 13.57 1.15
 3 -4 -9 13.49 2.71
 -3 4 9 10.66 2.41
 3 4 -9 11.66 2.65
 -3 -4 9 12.64 2.84
 3 -4 -8 5.78 1.76
 -3 4 8 2.89 1.2
 3 4 -8 5.47 1.81
 -3 -4 8 2 1.21
 3 -4 -7 118.86 7.88
 -3 4 7 120 7.76
 3 4 -7 144.69 8.56
 -3 -4 7 132.97 8.36
 3 -4 -6 6.49 1.78
 -3 4 6 6.91 1.77
 -3 -4 6 5.37 1.66
 3 4 -6 3.41 1.2
 3 -4 -5 111.01 7.3
 -3 4 5 108.86 7.03
 -3 -4 5 122.69 7.31
 -3 4 4 153.6 8.31
 -3 -4 4 147.24 7.7
 -3 4 3 40.96 4.09
 3 4 -3 36.25 3.44
 -3 -4 3 42.43 3.78
 -3 4 2 142.32 8.01
 3 4 -2 143.18 6.87
 -3 4 2 136.78 6.7
 3 4 -1 130.61 6.81
 -3 4 1 136.39 7.94
 3 4 -1 138.83 6.6
 -3 4 1 150.41 7.14
 3 4 0 4.64 1.1
 -3 4 0 5.98 1.45
 3 -4 0 6.54 1.38
 3 4 0 4.49 1.14
 -3 4 0 4.18 1.3
 -3 4 -1 103.53 7
 3 4 1 119.75 5.88
 3 4 1 121.4 5.89
 3 -4 1 121.63 5.96
 -3 4 -2 81.15 6.24
 3 4 2 71.45 4.27
 -3 4 -2 63.15 5.09
 3 -4 2 84.1 4.78
 3 4 3 14.19 1.76
 -3 4 -3 16.02 2.82
 3 -4 3 13.63 1.9
 -3 4 -3 13.66 2.45
 3 4 4 7.61 1.33
 -3 4 -4 5.85 1.85
 3 -4 4 6.64 1.29
 -3 -4 -4 9.98 1.67
 3 -4 4 6.49 1.87
 -3 4 -4 8.04 2.03
 -3 -4 -5 245.48 9.28
 3 -4 5 244.63 8.92
 3 -4 5 265.09 12.86
 -3 4 -5 257.45 12.61
 3 -4 5 249.47 12.11
 3 4 5 245.71 8.97
 -3 -4 -6 37.12 3.35
 3 -4 6 37.64 4.76
 3 -4 6 30.6 4.25
 3 4 6 33 3.44
 3 4 6 35.51 3.13
 -3 4 -6 31.1 4.32
 -3 -4 -7 473.26 14.63
 3 4 7 457.21 15.64
 3 -4 7 434.47 17.97
 -3 4 -7 432.82 18.29
 3 4 7 459.24 14.31
 -3 -4 -8 95.46 5.97
 3 4 8 79.17 6.06
 3 -4 8 81.43 7.41
 -3 -4 -9 0.17 0.45
 3 -4 9 -0.73 0.67
 -3 4 -9 2.74 1.67
 3 4 9 1.52 1.12
 -3 -4 -10 1.05 0.83
 3 -4 10 0.84 0.85
 -3 4 -10 0.11 0.77
 3 4 10 0.79 0.86
 -3 -4 -11 1.02 0.81
 3 -4 11 0.58 0.93
 -3 4 -11 1.82 1.68
 -3 -4 -12 15.78 2.8
 3 -4 12 15.44 3.8
 -3 4 -12 13.92 3.61
 3 -4 13 0.49 1.1
 -3 4 -13 0.51 1.14
 3 -4 14 0.64 1.44
 -3 4 -14 0.98 1.53
 3 -5 -17 3.32 2.02
 3 -5 -16 0.38 1.27
 3 5 -16 1.96 1.94
 3 -5 -15 1.88 1.57
 3 5 -15 1.77 1.6
 3 -5 -14 20.89 4.09
 3 5 -14 29.48 5.41
 3 -5 -13 21.17 4
 3 5 -13 20.96 4.3
 3 -5 -12 -2.92 1.56
 3 5 -12 1.82 1.48
 3 -5 -11 2.36 1.27
 3 5 -11 -0.21 0.83
 3 -5 -10 83.46 7.53
 -3 -5 10 71.43 2.45
 3 5 -10 90.77 7.97
 3 -5 -9 10.07 2.46
 3 5 -9 7.6 2.3
 3 -5 -8 41.61 5.09
 3 5 -8 44.85 5.27
 -3 5 7 -0.3 0.68
 3 -5 -7 0.8 0.81
 -3 -5 7 0.33 0.89
 3 5 -7 -0.15 0.72
 -3 5 6 26.16 3.68
 -3 -5 6 31.39 4.14
 3 5 -6 33.91 4.21
 3 -5 -6 27.17 3.92
 -3 5 5 29.77 3.88
 -3 -5 5 26.94 3.63
 3 5 -5 27.73 3.59
 3 -5 -5 27.97 3.88
 3 -5 -4 107.8 7.66
 -3 5 4 108.27 7.48
 3 5 -4 100.85 6.79
 -3 5 4 91.25 5.35
 -3 -5 4 99.32 6.88
 -3 5 3 2.4 1.02
 -3 5 3 2.19 0.94
 3 -5 -3 4.01 1.61
 -3 5 2 13.76 2.68
 -3 5 2 13.09 2.08
 3 5 -2 15.21 2.57
 3 -5 -2 13.45 2.8
 3 5 -1 24.41 3.16
 -3 5 1 28.85 3.88
 -3 5 0 86.2 6.8
 3 5 0 80.38 5.62
 -3 5 -1 2.33 1.24
 -3 5 -1 2.59 1.3
 -3 5 -1 0.19 0.57
 3 -5 1 1.59 0.6
 3 5 1 1.01 0.64
 -3 5 -2 53.51 5.55
 3 5 2 45.45 3.96
 3 -5 2 48.68 3.94
 -3 5 -2 40.07 4.73
 -3 -5 -2 45.92 1.96
 -3 5 -3 5.74 1.94
 3 -5 3 1.87 0.89
 3 5 3 2.36 0.74
 -3 5 -3 2.5 1.27
 3 -5 4 23.56 2.67
 -3 5 -4 26.21 4.05
 3 5 4 22.76 2.62
 -3 5 -4 25.8 4
 -3 -5 -5 46.38 4.13
 3 -5 5 59.73 4.27
 -3 5 -5 63.86 6.45
 3 5 5 54.97 4.22
 -3 -5 -6 13.95 2.32
 3 -5 6 13.81 2.01
 3 5 6 13.66 2.14
 -3 5 -6 14.98 3.19
 -3 -5 -7 106.25 6.72
 3 5 7 120.63 7.53
 -3 5 -7 138.57 10.26
 3 -5 7 131.29 9.55
 3 5 7 112.2 6.58
 -3 -5 -8 37.32 3.99
 3 5 8 37.39 4.36
 3 -5 8 36.09 5.2
 -3 5 -8 39.84 5.63
 3 5 8 34.28 3.7
 3 5 9 0.82 0.75
 -3 -5 -9 2.54 1.12
 3 -5 9 0.89 1.11
 -3 5 -9 0.69 0.74
 3 5 9 1.02 1.2
 -3 -5 -10 20.53 3.13
 3 -5 10 20.27 4.22
 -3 5 -10 25.39 4.85
 -3 -5 -11 17.28 3.05
 3 -5 11 18.51 4.05
 -3 5 -11 10.44 3.21
 3 -5 12 2.49 1.64
 -3 5 -12 3.78 2.28
 3 -5 13 0.54 1.01
 -3 5 -13 6.35 2.61
 3 -6 -16 4.72 2.44
 3 -6 -15 8.11 2.82
 3 6 -15 6.78 3.01
 3 -6 -14 0.59 0.83
 -3 -6 14 6.51 2.6
 3 6 -14 3.7 2.78
 3 -6 -13 3.12 1.97
 -3 -6 13 4.22 2.24
 3 6 -13 1.59 1.4
 3 -6 -12 0.51 1.11
 3 6 -12 1.08 1.42
 3 -6 -11 2.46 1.71
 3 6 -11 3.86 1.93
 3 -6 -10 51.47 6.27
 3 6 -10 48.63 6.26
 3 -6 -9 3.12 1.77
 3 6 -9 1.26 1.37
 3 -6 -8 12.92 3.15
 -3 6 8 12.17 1.69
 3 6 -8 8.47 2.56
 3 -6 -7 20.26 3.75
 -3 6 7 24.33 2.41
 3 6 -7 22.32 3.91
 3 -6 -6 162.7 10.68
 -3 -6 6 174.38 10.79
 -3 6 6 161.42 6.98
 3 6 -6 176.86 10.71
 3 -6 -5 1.39 0.69
 -3 6 5 0.67 0.58
 3 6 -5 2.72 1.32
 3 -6 -4 43.76 5.28
 3 6 -4 35.78 4.39
 -3 6 4 36.62 3.41
 3 6 -3 9.56 2.26
 3 -6 -3 10.95 2.78
 3 6 -3 10.06 2.29
 3 6 -2 474.38 17.86
 3 6 -2 463.01 16.87
 3 6 -1 13.31 2.6
 -3 6 1 14.07 2.39
 -3 6 1 18.63 3.41
 3 6 -1 14.24 2.54
 3 6 0 185.63 9.92
 -3 6 0 182.25 11.04
 3 6 0 193.48 9.82
 -3 -6 0 191.16 7.23
 3 6 1 20.48 3.13
 -3 6 -1 19.48 3.63
 -3 -6 -1 20.67 1.87
 3 -6 1 19.68 2.77
 3 6 1 18.94 2.95
 3 6 2 111.52 7.15
 3 -6 2 101.13 6.37
 3 6 2 116.54 7.39
 -3 6 -2 117.61 8.88
 3 -6 3 5.31 1.48
 3 6 3 5.65 1.62
 -3 6 -3 6.94 2.23
 3 -6 4 11.93 2.03
 3 6 4 8.71 1.83
 -3 6 -4 7.94 2.33
 3 -6 5 2.16 0.8
 3 6 5 3.24 1.08
 -3 6 -5 2.85 1.61
 3 -6 6 14.55 2.19
 -3 -6 -6 18.02 3.03
 3 6 6 12.48 2.25
 -3 6 -6 17.53 3.9
 3 -6 7 1.67 0.88
 -3 -6 -7 0.93 0.75
 3 6 7 2.12 1.14
 -3 6 -7 -0.17 1.26
 -3 -6 -8 1.03 0.8
 3 6 8 2.7 1.24
 -3 6 -8 3.87 1.83
 3 6 8 4.64 1.53
 -3 -6 -9 5.35 1.75
 -3 6 -9 7.39 2.89
 -3 -6 -10 14.8 2.84
 -3 6 -10 16.89 4.26
 -3 6 -11 -0.76 1.29
 -3 6 -12 3.76 1.77
 3 -7 -15 5.93 3.1
 3 -7 -14 9.56 3.46
 3 -7 -13 0.27 1.82
 -3 -7 13 2.37 2.3
 3 7 -13 0.52 1.69
 3 -7 -12 10.16 3.14
 -3 -7 12 8.3 2.91
 3 7 -12 7.89 2.96
 3 -7 -11 17.37 3.98
 -3 -7 11 18.48 4
 3 7 -11 13.2 3.58
 3 -7 -10 13.39 3.33
 -3 -7 10 19.58 4
 3 7 -10 16.99 4
 3 -7 -9 0.34 0.83
 -3 -7 9 1.35 1
 3 7 -9 0.53 1.05
 3 -7 -8 12.08 3.2
 -3 -7 8 9.16 2.62
 3 7 -8 12 3.14
 3 -7 -7 0.13 1.16
 -3 -7 7 0.16 0.65
 3 7 -7 -0.84 1.06
 3 -7 -6 -1.25 1.47
 -3 -7 6 1.34 0.9
 3 7 -6 0.1 0.78
 3 -7 -5 1.22 1.47
 -3 -7 5 2.79 1.42
 3 7 -5 0.37 0.66
 3 -7 -4 6.77 2.36
 -3 -7 4 4.95 1.82
 3 7 -4 3 1.5
 -3 -7 3 70.06 5.5
 3 7 -3 64.15 6.33
 -3 -7 2 12.96 2.2
 -3 7 2 11.62 3.04
 3 7 -2 12.78 2.73
 3 7 -1 9.57 2.46
 -3 -7 1 12.08 1.92
 -3 7 1 13.13 3.18
 3 7 -1 16.46 3.07
 3 7 0 3.98 1.44
 -3 7 0 5.52 2.17
 3 7 0 5.19 1.73
 -3 -7 0 3.71 0.96
 3 7 1 6.74 1.9
 -3 7 -1 11.56 2.95
 3 7 1 7.09 1.96
 3 7 2 7.21 1.85
 3 -7 2 6.18 1.58
 3 7 2 8.1 2.06
 -3 7 -2 6.89 2.28
 3 7 3 3.5 1.52
 3 -7 3 2.14 1
 3 7 3 4.34 1.72
 -3 7 -3 3.56 1.84
 3 7 4 80.28 6.32
 3 -7 4 72.36 5.63
 -3 7 -4 90.97 8.78
 3 -7 5 1.7 0.9
 3 7 5 1.43 1.03
 -3 7 -5 1.63 1.69
 3 7 6 23.11 3.39
 -3 7 -6 20.75 4.37
 -3 7 -7 1.32 1.24
 -3 7 -8 1.67 1.79
 -3 7 -9 1.79 2.14
 -3 7 -10 14.3 4.31
 3 -8 -13 3.08 2.14
 3 -8 -12 2.43 2.24
 -3 -8 12 -0.19 1.13
 3 8 -12 1.86 1.67
 3 -8 -11 19.43 4.55
 -3 -8 11 17.44 4.02
 3 8 -11 17.53 4.31
 3 -8 -10 3.83 2.19
 -3 -8 10 1.46 1.7
 3 8 -10 -1.09 1.72
 3 -8 -9 26.38 5.11
 -3 -8 9 22.05 4.33
 3 8 -9 35.22 5.85
 3 -8 -8 0.68 1.68
 -3 -8 8 0.36 0.76
 3 8 -8 1.99 1.52
 3 -8 -7 22.45 4.67
 -3 -8 7 27.02 4.34
 3 8 -7 20.37 4.39
 3 -8 -6 4.73 2.21
 -3 -8 6 4.05 1.75
 3 8 -6 3.46 1.89
 3 -8 -5 3.75 1.92
 -3 -8 5 1.66 1.06
 3 8 -5 1.78 1.34
 -3 -8 4 1.35 1.09
 3 8 -4 0.42 1.24
 -3 -8 3 0.71 0.48
 -3 8 3 0.65 1.05
 3 8 -3 -0.21 0.76
 -3 -8 2 18.56 2.76
 -3 8 2 15.87 3.84
 3 8 -2 14.6 3.29
 -3 8 1 27.18 4.85
 -3 -8 1 26.35 3.07
 3 8 -1 25.01 4.22
 -3 8 0 0.97 1.4
 3 8 0 3.52 1.79
 3 8 1 1.12 1.2
 -3 8 -1 0.53 0.91
 3 8 2 5.57 2.04
 -3 8 -2 1.62 1.06
 3 8 3 26.24 4.17
 -3 8 -3 35 5.75
 3 8 4 1.49 1.31
 -3 8 -4 4.9 2.09
 3 8 5 30.26 4.68
 -3 8 -5 27.07 5.23
 -3 8 -6 10.31 3.43
 -3 8 -7 46.62 7.15
 -3 8 -8 8.43 3.22
 3 -9 -11 -0.85 1.24
 3 -9 -10 0.36 1.28
 -3 -9 10 0.07 1.04
 3 -9 -9 14.26 3.97
 -3 -9 9 7.47 2.6
 3 9 -9 12.03 3.79
 -3 -9 8 7.97 2.66
 3 9 -8 3.77 2.09
 3 -9 -7 11.63 3.75
 -3 -9 7 10.24 2.89
 3 9 -7 13.77 3.76
 -3 -9 6 2.8 1.77
 3 9 -6 2.97 1.83
 -3 -9 5 32.29 4.58
 -3 9 5 30.15 5.59
 3 9 -5 42.67 6.22
 -3 9 4 1.62 1.15
 -3 -9 4 2.9 1.37
 3 9 -4 1.51 0.83
 -3 9 3 27.55 5.45
 -3 -9 3 21.18 3.38
 3 9 -3 27.39 4.93
 -3 9 2 2.96 1.93
 3 9 -2 2.45 1.57
 -3 9 1 78.06 8.87
 3 9 -1 68.24 7.47
 -3 9 0 10.94 3.5
 3 9 0 8.77 2.86
 3 9 1 35.45 5.32
 -3 9 -1 47.29 6.91
 3 9 2 -0.29 1.39
 -3 9 -2 -1.25 1.59
 3 9 3 -0.71 1.62
 -3 9 -3 1.51 1.74
 3 9 4 2.59 1.88
 -3 9 -4 0.29 1.52
 3 9 5 0.19 1.06
 -3 9 -5 3.48 2.5
 3 9 6 1.65 1.47
 -3 -10 8 2.56 1.79
 3 10 -7 14.38 4.27
 3 10 -6 19.17 4.6
 3 10 -5 1.22 1.56
 3 10 -4 1.29 1.92
 -3 10 3 0.5 1.41
 3 10 -3 1.58 1.5
 -3 10 2 0.48 1.02
 3 10 -2 -0.04 1.19
 -3 10 1 4.68 2.43
 3 10 -1 4.68 2.18
 3 10 0 5.4 2.75
 3 10 1 5.24 2.6
 3 10 2 -1.15 1.28
 3 10 3 17.81 4.1
 4 0 -19 -0.18 1.07
 4 0 -18 3.55 2.01
 4 0 -17 0.11 1.1
 4 0 -16 39.38 5.78
 4 0 -15 1.75 1.23
 4 0 -14 69.93 4.62
 4 0 -14 102.01 8.57
 4 0 -13 0.42 0.32
 4 0 -13 1.01 0.73
 4 0 -12 155.23 6.94
 4 0 -12 143.77 9.61
 4 0 -11 0.76 0.51
 4 0 -11 -0.25 0.57
 -4 0 11 0.39 0.7
 4 0 -10 26.27 3.63
 4 0 -10 20.96 2.36
 -4 0 10 28.96 3.8
 4 0 -9 0.2 0.46
 -4 0 9 -0.02 0.38
 4 0 -8 206.3 7.81
 -4 0 8 210.01 9.69
 4 0 -7 0.29 0.47
 -4 0 7 -0.58 0.73
 4 0 -6 521.81 14.3
 -4 0 6 554.19 13.74
 -4 0 6 541.24 15.62
 4 0 -5 0.29 0.27
 -4 0 5 0.74 0.53
 -4 0 5 0.25 0.47
 -4 0 5 -0.06 0.28
 4 0 -4 729.61 17.85
 -4 0 4 721.57 17.4
 -4 0 4 700.91 17.98
 -4 0 3 0 0.24
 4 0 -3 1.45 0.79
 4 0 -2 4206.28 77.09
 -4 0 2 4011.53 77.3
 4 0 -1 0.1 0.29
 -4 0 1 0.3 0.3
 4 0 0 69.69 2.99
 -4 0 0 68.22 2.85
 -4 0 0 71.79 2.94
 -4 0 -1 0.23 0.25
 -4 0 -1 0.01 0.15
 -4 0 -2 60.04 2.85
 4 0 2 54.91 3.06
 -4 0 -2 66.04 3.28
 -4 0 -3 -0.34 0.66
 -4 0 -3 0.48 0.43
 4 0 3 0.04 0.28
 -4 0 -4 1361.22 29.6
 4 0 4 1358.1 29.95
 -4 0 -4 1319.44 31.08
 -4 0 -5 0.17 0.47
 -4 0 -5 -0.16 0.44
 4 0 5 0.55 0.48
 -4 0 -6 142.16 7.21
 4 0 6 148.25 7.49
 -4 0 -6 148.67 7.71
 4 0 7 0.03 0.39
 -4 0 -7 -0.45 0.63
 -4 0 -8 21.85 3.05
 4 0 8 22.81 3.26
 -4 0 -9 -0.66 0.38
 4 0 9 0.1 0.53
 -4 0 -9 0.27 0.78
 -4 0 -10 18.97 2.85
 4 0 10 20.76 3.52
 -4 0 -10 17.4 3.09
 -4 0 -11 -0.15 0.72
 -4 0 -11 -0.66 0.89
 -4 0 -12 34.18 4.81
 -4 0 -12 37.08 4.47
 -4 0 -13 0.02 0.77
 -4 0 -13 -0.82 1.16
 -4 0 -14 -0.97 1.21
 -4 0 -14 -1.4 1.56
 -4 0 -15 -2.96 1.53
 4 -1 -19 13.32 3.79
 4 -1 -18 3.38 2.32
 4 1 -18 0.03 1.02
 4 -1 -17 18.96 4.12
 4 1 -17 16.68 3.84
 4 1 -16 1 1.07
 4 -1 -16 -0.87 1.37
 4 1 -16 -0.49 1.21
 4 -1 -15 0.47 0.72
 4 1 -15 -0.73 1.09
 4 -1 -15 -1.5 1.21
 4 1 -15 -0.31 1.01
 4 -1 -14 1.42 0.87
 4 1 -14 0.92 0.89
 4 -1 -14 3.07 1.75
 4 1 -14 1.7 1.21
 4 -1 -13 39.16 3.7
 4 1 -13 28.95 4.57
 4 -1 -13 41.78 5.28
 4 1 -13 35.59 4.84
 4 -1 -12 41.37 3.67
 4 1 -12 46.04 5.31
 4 1 -12 41.51 5.13
 4 -1 -12 33.16 4.48
 4 -1 -11 63.17 4.52
 -4 -1 11 61.69 6.07
 -4 1 11 72.77 6.5
 4 1 -11 65.48 6.05
 4 -1 -11 70.15 6.25
 4 1 -11 63.1 6.13
 4 -1 -10 92.37 5.4
 -4 -1 10 106.7 7.56
 -4 1 10 101.74 7.35
 4 1 -10 101.73 7.22
 4 1 -10 94.6 7.13
 4 -1 -10 90.68 6.86
 4 -1 -9 64.06 4.3
 -4 1 9 66.81 5.57
 -4 -1 9 73.92 5.85
 4 1 -9 64.75 5.41
 -4 1 9 53.91 5.09
 4 -1 -8 217.98 8.59
 -4 -1 8 238.87 7.3
 -4 -1 8 215.59 10.06
 -4 1 8 233.42 10.45
 -4 1 8 233.54 10.7
 4 -1 -7 45.43 3.46
 -4 -1 7 49.34 2.97
 -4 -1 7 47.16 4.09
 -4 1 7 52.24 4.33
 -4 1 7 47.25 4.28
 4 -1 -6 150.28 6.62
 -4 -1 6 153.09 5.81
 -4 -1 6 142.28 6.91
 4 1 -6 164.96 7.24
 -4 1 6 153.85 7.55
 4 -1 -5 6.21 1.23
 -4 -1 5 5.78 1.07
 -4 1 5 5.34 1.25
 -4 -1 5 6.16 1.2
 4 1 -5 8.82 1.45
 4 -1 -4 29.85 2.63
 -4 -1 4 24.36 2.29
 -4 -1 4 26.34 2.24
 4 1 -4 32.57 2.47
 -4 1 4 25.96 2.6
 4 1 -4 26.67 2.56
 -4 1 3 46.06 3.24
 4 -1 -3 50.24 3.44
 -4 -1 3 48.11 2.69
 4 1 -3 49.61 2.68
 4 1 -3 53.07 3.21
 4 -1 -2 462.04 12.76
 -4 1 2 515.99 12.99
 4 -1 -2 493.73 13.51
 -4 -1 2 454.19 10.57
 4 1 -2 495.49 11.75
 4 -1 -1 763.45 18.77
 -4 1 1 762.59 17.75
 4 -1 -1 760.77 17.89
 4 1 -1 731.43 15.57
 4 -1 0 19.71 1.97
 -4 1 0 20 1.93
 -4 1 0 25.69 2.19
 4 -1 0 20.41 2.21
 -4 1 -1 30.6 2.46
 -4 1 -1 29.67 2.64
 -4 1 -1 30.87 2.54
 -4 1 -2 0.35 0.39
 -4 1 -2 0.82 0.47
 4 -1 2 0.33 0.27
 -4 -1 -2 1.44 0.4
 -4 1 -2 0.93 0.48
 4 1 2 0.68 0.24
 -4 1 -3 207.46 7.96
 -4 1 -3 200.24 7.98
 4 -1 3 201.94 8.1
 -4 1 -3 209.98 8.27
 -4 -1 -3 233.03 6.71
 4 1 3 209.01 6.65
 -4 -1 -3 212 5.15
 -4 1 -4 449.46 13.6
 -4 -1 -4 513.57 12.86
 4 -1 4 481.25 14.57
 -4 -1 -4 451.39 13.53
 -4 1 -4 457.23 15.05
 4 1 4 497.89 12.92
 -4 1 -4 458.76 14.4
 -4 -1 -4 464.95 10.9
 -4 1 -5 166.45 7.41
 -4 1 -5 191.96 8.61
 4 -1 5 185.89 8.58
 -4 -1 -5 171.89 7.52
 -4 1 -5 179.31 8.78
 -4 -1 -5 188.14 7.27
 4 1 5 176.37 7.35
 -4 -1 -5 174.77 6.02
 -4 1 -6 59.45 4.21
 -4 1 -6 67.97 5.15
 4 -1 6 68.96 5.31
 -4 1 -6 70.55 5.48
 -4 -1 -6 67.1 4.52
 4 1 6 67.91 4.71
 -4 -1 -6 66.47 3.73
 -4 1 -7 40 4.11
 4 -1 7 41.42 4.38
 4 1 7 40.91 3.95
 -4 -1 -7 36.22 3.55
 -4 -1 -7 39.54 3.13
 -4 -1 -8 61.32 4.95
 -4 1 -8 62.11 5.46
 4 -1 8 62.99 5.74
 4 1 8 64.62 5.25
 -4 -1 -8 57.92 4.15
 -4 1 -9 -0.25 0.69
 -4 -1 -9 0.43 0.64
 -4 1 -9 0.06 0.61
 4 1 9 0.22 0.49
 -4 -1 -9 -0.11 0.67
 4 -1 9 0.44 1.13
 -4 1 -10 0.47 0.47
 -4 -1 -10 1.86 1.03
 -4 1 -10 2.13 1.21
 4 1 10 1.91 1.02
 -4 -1 -10 -0.11 0.55
 -4 1 -11 5.37 1.42
 -4 -1 -11 4.63 1.48
 -4 1 -11 3.93 1.62
 -4 1 -12 3.18 1.13
 -4 1 -12 3.76 1.65
 -4 -1 -12 5.84 1.77
 -4 1 -12 2.57 1.61
 -4 -1 -13 5.67 1.84
 -4 1 -13 7.63 2.44
 -4 1 -13 6.08 2.39
 -4 -1 -14 10.57 2.52
 -4 1 -14 16.99 3.45
 -4 1 -14 9.35 2.99
 -4 1 -15 4.06 1.72
 -4 1 -15 5.05 2.02
 -4 1 -16 1.37 1.44
 4 -2 -19 10.49 3.47
 4 -2 -18 12.34 3.51
 4 2 -18 11.94 3.82
 4 2 -18 13.48 3.89
 4 -2 -17 4.75 2.29
 4 2 -17 3.13 1.97
 4 2 -17 2.84 1.82
 4 -2 -16 1 0.85
 4 2 -16 0.38 0.81
 4 2 -16 0.1 1.02
 4 -2 -15 1.01 1.01
 4 -2 -15 3.78 1.84
 4 2 -15 0.84 0.87
 4 2 -15 1.35 1.69
 4 -2 -14 40.94 4.23
 4 -2 -14 43.06 5.5
 4 2 -14 40.12 5.57
 4 2 -14 47.3 6.12
 4 -2 -13 91.96 7.74
 4 -2 -13 84.36 5.99
 4 2 -13 89.06 8.04
 4 2 -13 80.93 7.72
 4 -2 -12 49.19 5.38
 4 -2 -12 46.04 4.25
 4 2 -12 49.18 5.6
 4 2 -12 56.14 6.1
 4 -2 -11 58.94 5.68
 4 -2 -11 61.53 4.84
 4 2 -11 52.69 5.48
 -4 -2 11 62.98 6.28
 -4 2 11 59.13 6.01
 4 -2 -10 42.16 4.57
 4 -2 -10 42.07 3.86
 -4 -2 10 53.28 5.47
 4 2 -10 48.96 5
 -4 2 10 45.76 4.97
 -4 2 10 45.26 5.02
 4 -2 -9 148.51 8.54
 -4 -2 9 162.74 5.36
 4 -2 -9 153.27 7.49
 -4 -2 9 162.21 9.27
 4 2 -9 152.79 8.77
 -4 2 9 156.76 9.07
 -4 2 9 150.67 9.01
 -4 -2 8 140.18 5.32
 4 -2 -8 153.39 7.32
 -4 -2 8 156.14 8.61
 -4 2 8 150.45 8.43
 -4 2 8 159.15 8.68
 4 -2 -7 1.25 0.65
 -4 -2 7 0.18 0.32
 -4 2 7 1.17 0.58
 -4 -2 7 0.8 0.42
 4 -2 -6 45.7 3.63
 -4 -2 6 44.01 3.04
 4 2 -6 43.59 3.71
 -4 -2 6 47.58 3.97
 -4 2 6 51.83 4.36
 4 -2 -5 824.57 20.74
 4 2 -5 809.35 20.48
 -4 -2 5 838.42 20.88
 -4 2 5 835.64 21.87
 -4 2 4 34.12 3.16
 4 2 -4 35.17 2.73
 -4 -2 4 35.67 2.84
 4 -2 -4 34.55 3.03
 -4 2 3 108.01 5.7
 4 2 -3 115.81 4.68
 -4 -2 3 100.45 4.54
 4 -2 -3 110.14 5.56
 -4 2 2 52.76 3.8
 4 2 -2 48.37 2.49
 -4 -2 2 48.33 2.57
 4 -2 -2 53.94 3.71
 -4 2 1 582.7 15.85
 4 -2 -1 573.97 15.94
 4 2 -1 544.72 11.87
 4 -2 -1 599.98 15.64
 4 -2 0 265.1 9.79
 -4 2 0 275.89 9.86
 -4 2 0 275.53 9.82
 -4 2 0 283.74 9.21
 4 -2 0 267.17 9.51
 -4 2 -1 469.63 14.19
 4 -2 1 478.94 13.86
 -4 2 -1 505.87 13.41
 -4 2 -1 504.95 14.61
 4 2 1 463.16 9.79
 -4 2 -2 18.27 2.02
 -4 2 -2 15.72 2.17
 4 -2 2 10.7 1.64
 4 2 2 15.68 1.22
 -4 2 -2 17.09 2.26
 -4 2 -3 3.23 0.93
 -4 2 -3 4.72 1.11
 4 -2 3 4.75 1.25
 4 2 3 3.91 0.75
 -4 2 -3 6.05 1.38
 -4 -2 -4 0.46 0.29
 -4 2 -4 0.55 0.37
 4 -2 4 0.08 0.33
 -4 -2 -4 0.17 0.28
 4 2 4 0.41 0.4
 -4 2 -4 0.11 0.5
 -4 -2 -5 127.42 4.63
 -4 2 -5 140.8 6.14
 4 2 5 132.07 6.02
 4 -2 5 129.65 7.63
 -4 -2 -5 127.92 5.83
 -4 2 -5 139.6 7.9
 -4 2 -6 0.99 0.45
 -4 -2 -6 1.64 0.54
 -4 2 -6 2.71 1.15
 4 2 6 2.69 0.88
 4 -2 6 0.61 0.63
 -4 2 -7 21.45 2.29
 -4 -2 -7 20.31 2.1
 -4 2 -7 19.11 3.13
 4 2 7 19.08 2.59
 4 -2 7 21.36 3.33
 -4 -2 -8 192.26 7.65
 4 2 8 204.23 9.67
 -4 2 -8 182.78 10.38
 4 -2 8 189.82 10.82
 -4 2 -8 189.3 7.49
 -4 -2 -9 59.88 4.32
 -4 2 -9 62.7 4.01
 4 2 9 60.59 5.48
 -4 2 -9 54.89 5.73
 -4 2 -10 7.99 1.43
 -4 -2 -10 10.5 1.94
 -4 2 -10 8.24 2.42
 4 2 10 7.46 2.09
 -4 -2 -11 96.16 6.27
 -4 2 -11 95.36 4.87
 4 2 11 91.03 7.51
 -4 2 -11 93.12 8.21
 -4 -2 -12 8.14 1.91
 -4 2 -12 6.61 2.25
 -4 -2 -13 7.67 1.99
 -4 2 -13 13.98 3.5
 -4 2 -14 5.22 2.28
 -4 2 -15 4.68 1.93
 -4 2 -15 5.58 2.31
 -4 2 -16 1.28 1.49
 -4 2 -16 2.61 1.45
 4 -3 -18 0.95 1.38
 4 3 -17 25.84 5.46
 4 -3 -17 18.86 4.16
 4 3 -17 20.63 4.84
 4 3 -16 4.45 2.5
 4 -3 -16 3.02 1.65
 4 3 -16 4.48 2.38
 4 3 -15 16.93 3.91
 4 -3 -15 23.73 4.25
 4 3 -15 18.72 4.08
 4 -3 -14 7.91 2.2
 4 3 -14 8.02 2.74
 4 -3 -13 5.25 1.92
 4 3 -13 3.1 1.83
 4 -3 -12 3.49 1.53
 4 3 -12 1.27 1.27
 4 -3 -11 26.76 3.92
 4 3 -11 26.07 3.99
 4 -3 -10 46.87 5.06
 -4 -3 10 52.06 2.4
 -4 3 10 51.49 5.47
 4 3 -10 51.15 5.3
 -4 -3 10 52.28 5.65
 -4 3 10 45.28 5.21
 -4 -3 9 2.64 0.65
 4 -3 -9 2.54 1.25
 -4 3 9 2.65 1.12
 -4 -3 9 3.48 1.44
 4 3 -9 2.69 1.03
 -4 -3 8 14.94 1.66
 4 -3 -8 16.54 2.75
 -4 3 8 17.32 2.84
 -4 -3 8 14.68 2.67
 4 3 -8 13.47 2.44
 -4 -3 7 86.52 6.27
 -4 3 7 91.38 6.45
 -4 3 6 354.59 13.21
 -4 -3 6 326.71 12.41
 -4 -3 5 141.66 7.17
 4 3 -5 162.42 7.41
 4 -3 -5 154.45 7.39
 -4 3 4 45.1 4.08
 4 3 -4 54.16 3.87
 -4 -3 4 47.75 3.67
 4 -3 -4 50.35 3.96
 -4 3 3 24.59 2.94
 -4 -3 3 21.78 2.26
 4 3 -3 18.88 2.08
 4 -3 -3 24.15 2.65
 -4 3 2 122.18 6.78
 -4 -3 2 123.08 5.25
 4 3 -2 125.57 5.29
 4 -3 -2 118.07 6.09
 -4 3 1 250.69 10.29
 4 -3 -1 240.65 9.08
 4 3 -1 233.3 7.39
 4 -3 0 5.6 1.31
 4 3 0 3.97 0.81
 -4 3 0 3.46 1.02
 4 3 0 3.87 0.76
 -4 3 -1 35.08 3.67
 4 3 1 33.03 2.18
 4 3 1 34.61 2.24
 -4 3 -1 34.9 3.65
 4 -3 1 35.13 3.17
 -4 3 -2 37.44 3.87
 4 3 2 36.58 2.04
 4 -3 2 36.99 3.3
 -4 3 -2 36.31 3.86
 -4 3 -3 159 8.62
 -4 3 -3 173.48 7.02
 4 -3 3 152.13 7.14
 -4 3 -3 166.74 8.77
 4 3 3 175.27 6.19
 4 3 3 160.39 5.07
 4 3 4 2.58 0.58
 -4 3 -4 3.6 1
 -4 -3 -4 2.23 0.64
 -4 3 -4 3.39 1.28
 -4 -3 -4 2.97 0.73
 4 -3 4 4.57 1.52
 4 3 4 3.24 0.82
 -4 3 -4 4.48 1.55
 -4 -3 -5 13.58 1.5
 -4 3 -5 15.97 1.91
 4 -3 5 14.14 2.69
 -4 3 -5 14.19 2.66
 -4 3 -5 13.09 2.53
 4 3 5 13.78 1.86
 -4 -3 -6 4.94 0.98
 -4 3 -6 6.83 1.26
 4 -3 6 3.34 1.6
 -4 3 -6 2.49 1.31
 4 3 6 4.67 1.17
 -4 -3 -7 167.9 6.82
 -4 3 -7 184.7 6.91
 -4 3 -7 186.64 10.78
 4 3 7 173.57 8.28
 4 -3 7 156.51 10.03
 -4 3 -8 0.56 0.54
 -4 -3 -8 1.09 0.43
 -4 3 -8 0.4 0.68
 4 3 8 0.11 0.53
 -4 -3 -9 15.03 2.14
 -4 3 -9 14.37 3.2
 4 3 9 15.71 2.66
 -4 -3 -10 4.78 1.33
 4 3 10 4.31 1.61
 -4 3 -10 5.15 1.75
 -4 -3 -11 -0.34 0.45
 -4 3 -11 1.38 1.56
 -4 -3 -12 3.86 1.31
 -4 3 -12 3.51 1.69
 -4 3 -13 4.09 2.33
 -4 3 -14 0.19 1.16
 -4 3 -15 -1.37 1.45
 -4 3 -16 0.81 1.33
 4 -4 -18 0.97 1.29
 4 -4 -17 9.08 3.11
 4 4 -17 12.08 3.67
 4 4 -17 11.94 3.9
 4 -4 -16 0.92 0.75
 4 4 -16 3.03 2.25
 4 -4 -15 -0.12 0.73
 4 4 -15 -0.11 1.03
 4 -4 -14 7.33 2.39
 4 4 -14 10.82 3.17
 4 -4 -13 21.39 3.96
 4 4 -13 22.02 4.1
 4 -4 -12 5.8 2
 4 4 -12 4.32 1.99
 4 -4 -11 15.02 3.05
 4 4 -11 21.33 3.77
 -4 -4 10 31.27 2
 4 -4 -10 34.09 4.5
 4 4 -10 31.13 4.33
 4 -4 -9 43.32 4.99
 -4 -4 9 53.76 3.25
 4 4 -9 54.16 5.49
 -4 -4 9 46.7 5.32
 -4 4 9 45.01 5.15
 -4 4 8 7.44 2.05
 4 -4 -8 6.52 1.92
 -4 -4 8 4.39 1.49
 4 4 -8 7.05 1.92
 -4 4 7 84.36 6.61
 4 -4 -7 86.45 6.73
 4 4 -7 89.29 6.49
 -4 -4 7 82.16 6.38
 4 -4 -6 -0.2 0.54
 -4 4 6 1.1 0.86
 -4 -4 6 0.4 0.47
 -4 4 5 216.81 10.45
 -4 -4 5 221.39 9.87
 -4 4 4 68.04 5.55
 -4 -4 4 60.58 4.67
 4 4 -4 73.72 5.1
 -4 4 3 340.17 13.42
 -4 -4 3 329.76 11.51
 4 4 -3 324.44 11.32
 4 -4 -3 324.24 11.9
 -4 4 2 159.36 8.75
 4 4 -2 157.65 7.05
 4 -4 -2 164.7 7.84
 4 4 -1 18.89 2.41
 -4 4 1 25.49 3.38
 4 4 -1 22.63 2.36
 4 -4 -1 24.03 2.76
 4 4 0 24.44 2.56
 -4 4 0 24.53 3.42
 4 4 0 32.4 2.79
 4 -4 0 21.12 2.63
 -4 4 -1 3.6 1.36
 4 4 1 2.08 0.76
 -4 4 -1 2.25 1.17
 4 4 1 1.9 0.71
 -4 4 -1 0.86 0.7
 4 -4 1 2.08 0.89
 -4 4 -2 170.43 9.57
 4 4 2 165.78 6.34
 4 -4 2 157.73 7.59
 -4 4 -2 166.67 9
 -4 4 -2 190.96 9.93
 4 4 3 9.58 1.32
 -4 4 -3 9.91 2.37
 4 -4 3 12.59 2.02
 -4 4 -3 16.47 2.82
 -4 4 -3 10.18 2.38
 -4 4 -4 61.7 5.86
 4 -4 4 66.63 4.67
 -4 4 -4 57.46 5.68
 -4 4 -4 72.65 6.2
 4 4 4 61.85 3.6
 4 4 5 5.96 1.05
 -4 4 -5 8.87 2.37
 -4 -4 -5 5.14 1.09
 4 -4 5 7.97 2.27
 -4 4 -5 9.97 2.48
 4 4 5 6.14 1.33
 -4 4 -6 2.88 1.54
 -4 -4 -6 3.17 1
 4 4 6 2.01 0.71
 -4 4 -6 1.94 1.25
 4 4 6 1.65 1.03
 -4 -4 -7 126.39 6.28
 4 4 7 125.24 7.19
 -4 4 -7 133.71 9.65
 -4 -4 -8 2.86 1.06
 4 4 8 1.67 0.81
 -4 4 -8 -0.35 0.64
 -4 -4 -9 1.4 0.94
 -4 4 -9 0.08 0.9
 4 4 9 -0.66 0.82
 -4 -4 -10 0.18 0.51
 -4 4 -10 0.61 1.47
 4 4 10 2.35 1.17
 -4 -4 -11 37.71 3.94
 -4 4 -11 38.65 5.76
 -4 4 -12 6.76 2.55
 -4 4 -13 42.09 6.48
 -4 4 -14 4.28 2.72
 4 -5 -17 1.53 1.58
 4 -5 -16 2.67 1.21
 4 5 -16 3.67 2.3
 4 -5 -15 1.8 1.27
 4 5 -15 4.17 2.16
 4 -5 -14 2.68 1.72
 4 5 -14 0.29 1.11
 4 -5 -13 0.24 1
 4 5 -13 0.79 0.91
 4 -5 -12 4.5 1.97
 4 5 -12 6 2.32
 -4 -5 11 29.28 1.4
 4 -5 -11 32.12 4.79
 4 5 -11 31.04 4.74
 4 -5 -10 153.69 10.53
 -4 -5 10 139.28 5.53
 4 5 -10 137.22 9.87
 4 -5 -9 3.02 1.6
 4 5 -9 1.41 1.18
 4 -5 -8 64.33 6.43
 4 5 -8 50.6 5.51
 -4 -5 8 60.05 6.07
 4 -5 -7 29.17 4.28
 -4 -5 7 29.91 4.1
 4 5 -7 25.64 3.74
 -4 5 6 1.76 0.88
 4 -5 -6 3.26 1.51
 -4 -5 6 2.32 1.02
 4 5 -6 0.08 0.69
 -4 5 5 46.74 5.01
 4 -5 -5 38.73 4.71
 -4 -5 5 46.31 4.73
 4 5 -5 41.36 4.35
 -4 5 4 28.89 3.93
 -4 -5 4 28.06 3.47
 4 -5 -4 18.86 3.34
 4 -5 -3 138.68 9.09
 -4 5 3 160.76 9.4
 4 -5 -2 211.56 9.79
 4 -5 -2 204.48 11.25
 4 5 -2 208.47 10.02
 -4 5 2 220.47 11.39
 4 -5 -1 3.46 1.19
 4 5 -1 2.28 0.9
 -4 5 1 2.15 1.18
 4 -5 -1 2.62 1.44
 -4 5 1 3.72 1.44
 -4 5 1 3.26 1.36
 4 5 -1 4.58 1.32
 -4 5 0 15.3 2.69
 4 5 0 14.08 2.14
 -4 5 0 14.93 2.94
 4 5 0 17.96 2.49
 -4 5 0 14.13 2.84
 4 -5 0 15.6 2.38
 -4 5 -1 78.83 6.75
 4 5 1 64.74 4.67
 4 -5 1 71.11 5.13
 4 5 1 72.94 4.95
 -4 5 -1 65.75 6.21
 -4 5 -1 75.5 6.03
 4 5 2 8.74 1.61
 4 -5 2 14.63 2.26
 -4 5 -2 11.6 2.64
 4 5 2 11.87 1.97
 -4 5 -2 9.62 2.25
 -4 5 -2 14.76 2.88
 4 -5 3 4.3 1.34
 -4 5 -3 3.15 1.32
 4 5 3 5.07 1.16
 -4 5 -3 7.06 2.23
 4 5 4 38.74 3.26
 4 -5 4 39.06 3.7
 -4 5 -4 38.74 5.03
 4 -5 5 1.91 1.01
 4 5 5 1.96 0.8
 -4 5 -5 1.94 1.51
 -4 -5 -6 6.05 1.44
 4 5 6 7.44 1.43
 -4 5 -6 7.4 2.37
 4 5 6 9.88 1.89
 -4 -5 -7 0.59 0.64
 4 5 7 -0.2 0.5
 -4 5 -7 -1.01 1.34
 4 5 7 0.77 0.81
 -4 -5 -8 104.03 6.3
 -4 5 -8 103.94 9.26
 4 5 8 88.67 6.62
 -4 -5 -9 6.63 1.64
 4 5 9 5.76 1.83
 -4 5 -9 6.6 2.48
 -4 -5 -10 3.98 1.31
 -4 5 -10 2.23 1.66
 -4 5 -11 1.77 1.84
 -4 5 -12 0.65 0.79
 -4 5 -13 6.87 2.76
 4 -6 -16 8.68 3.28
 4 -6 -15 1.75 1.21
 4 6 -15 0.69 1.26
 4 -6 -14 22.82 4.64
 4 6 -14 31.26 5.63
 4 -6 -13 -1.36 1.54
 4 6 -13 0.16 1.24
 4 -6 -12 5.89 2.39
 4 6 -12 4.15 1.92
 4 -6 -11 0.64 1.59
 4 6 -11 -0.82 0.92
 4 -6 -10 47.41 6.18
 4 6 -10 47.23 5.99
 4 -6 -9 2.66 1.76
 4 6 -9 -0.57 0.88
 4 -6 -8 23.81 4.21
 4 6 -8 17.81 3.55
 4 -6 -7 6.94 2.33
 4 6 -7 1.24 1.34
 4 -6 -6 0.63 1.18
 -4 -6 6 1.58 1.38
 -4 6 6 0.26 0.61
 4 6 -6 0.26 0.7
 4 -6 -5 20.75 3.92
 4 6 -5 24.97 3.72
 4 -6 -4 152.63 10.36
 4 6 -4 154.89 9.24
 4 6 -3 14.72 2.97
 4 -6 -3 12.76 3.01
 -4 6 3 8.6 1.97
 4 6 -3 15.09 2.67
 4 6 -2 -0.21 0.57
 4 -6 -2 0.99 1.27
 4 -6 -2 2.47 1.22
 -4 6 2 0.36 0.71
 4 6 -2 0.3 0.74
 4 -6 -1 20.69 3.06
 4 6 -1 23.18 3.35
 -4 6 1 21.67 3.17
 -4 6 1 17.8 3.43
 4 6 -1 12.98 2.33
 4 6 0 208.36 10.25
 -4 6 0 210.99 12.25
 -4 6 0 218.29 10.97
 4 -6 0 209.69 10.09
 -4 6 -1 2.48 1.1
 -4 6 -1 1.43 0.74
 4 -6 1 4.86 1.62
 4 6 1 3.67 1.35
 4 6 2 89.18 5.95
 4 -6 2 84.19 5.98
 -4 6 -2 92.88 8.1
 -4 -6 -2 79.31 2.76
 4 -6 3 24.91 3.22
 4 6 3 20.95 2.74
 -4 6 -3 28.4 4.52
 4 6 4 50.93 4.23
 4 -6 4 51.98 4.62
 -4 6 -4 50.33 6.16
 4 -6 5 7.77 1.81
 4 6 5 7.61 1.61
 -4 6 -5 8.91 2.75
 4 -6 6 28.6 3.34
 -4 6 -6 45.59 6.15
 4 6 6 37.3 3.79
 -4 6 -7 6.24 2.66
 4 6 7 3.23 1.28
 -4 -6 -8 37.35 4.1
 -4 6 -8 34.3 5.71
 -4 6 -9 -0.85 0.78
 -4 6 -10 5 2.54
 -4 6 -11 -0.28 1.43
 4 -7 -15 9.69 3.4
 4 -7 -14 1.12 1.83
 4 7 -14 -1 0.84
 4 -7 -13 1.11 0.87
 -4 -7 13 6.05 2.83
 4 7 -13 4.45 2.46
 4 -7 -12 11.97 3.58
 4 7 -12 9.24 3.12
 4 -7 -11 10.64 3.32
 4 7 -11 15.54 3.79
 4 -7 -10 37.85 5.87
 4 7 -10 47.72 6.39
 4 -7 -9 6.65 2.44
 4 7 -9 5.2 2.22
 4 -7 -8 6.97 2.62
 4 7 -8 2.04 1.6
 4 -7 -7 -0.1 1.06
 -4 7 7 0.89 0.72
 4 7 -7 2.54 1.32
 4 -7 -6 10.1 2.93
 4 7 -6 8.5 2.4
 4 -7 -5 13.93 3.35
 4 7 -5 14.41 3.16
 -4 7 4 1.32 0.94
 4 7 -4 1.24 1.16
 -4 7 3 3.19 1.4
 4 7 -3 5.59 1.78
 4 7 -2 23.86 3.9
 -4 7 2 33.65 5.08
 -4 7 2 30.03 3.81
 4 7 -2 25.57 3.76
 4 7 -1 8.86 2.25
 -4 -7 1 6.1 1.46
 -4 7 1 3.67 1.81
 4 7 -1 8.24 2.1
 4 7 0 -0.42 0.7
 -4 -7 0 -0.03 0.29
 -4 7 0 -0.2 0.71
 4 7 0 -0.54 0.8
 4 7 1 3.95 1.41
 -4 7 -1 1.47 1.51
 -4 -7 -1 4.49 0.88
 4 7 2 -0.32 0.58
 4 7 2 -0.24 0.84
 -4 7 -2 0.38 1.01
 4 7 3 17.57 2.84
 4 -7 3 12.42 2.46
 4 7 3 20.35 3.32
 -4 7 -3 14.4 3.54
 4 7 4 22.14 3.09
 4 -7 4 14.99 2.66
 4 7 4 19.83 3.31
 -4 7 -4 21.4 4.56
 4 -7 5 0.81 0.64
 -4 7 -5 0.31 0.72
 -4 7 -6 7.41 2.84
 -4 7 -7 4.49 2.13
 -4 7 -8 12.47 3.68
 -4 7 -9 6.56 2.78
 -4 7 -10 7.67 3.06
 4 -8 -13 8.34 2.76
 4 -8 -12 1.13 1.51
 -4 -8 12 -0.92 1.45
 4 8 -12 -0.49 1.11
 4 -8 -11 2.63 2.2
 -4 -8 11 0.62 1.94
 4 8 -11 2.54 2.36
 4 -8 -10 -0.13 1.02
 -4 -8 10 2.61 1.44
 4 8 -10 -0.73 1.55
 4 -8 -9 27.79 5.32
 -4 -8 9 31.41 4.97
 4 8 -9 33.12 5.56
 4 -8 -8 1.14 1.5
 -4 -8 8 4.5 1.83
 4 8 -8 6.63 2.58
 4 -8 -7 44.33 6.58
 -4 -8 7 35.89 5.04
 4 8 -7 37.82 5.68
 4 -8 -6 -1.14 1.69
 -4 -8 6 0.7 1.09
 4 8 -6 0.21 0.92
 4 -8 -5 19.81 4.52
 -4 -8 5 16.16 3.08
 4 8 -5 20.44 3.9
 -4 -8 4 1.89 0.91
 4 8 -4 1.29 1
 -4 -8 3 9.72 2.14
 -4 8 3 12.97 3.42
 4 8 -3 9.8 2.62
 4 8 -2 48.35 5.67
 -4 -8 2 43.98 4.22
 -4 8 2 37.62 5.88
 -4 8 1 28.29 4.97
 -4 -8 1 27.62 3.08
 4 8 -1 28.18 4.28
 -4 8 0 8.68 2.97
 -4 -8 0 7.2 1.44
 4 8 0 7.6 2.32
 4 8 1 6.21 2.07
 -4 8 -1 4.76 2.11
 4 8 2 6.52 2.23
 -4 8 -2 3.54 1.77
 4 8 3 0.58 1.02
 -4 8 -3 0.61 1.5
 4 8 4 24.47 3.94
 -4 8 -4 21.28 4.7
 4 8 5 22.11 3.75
 -4 8 -5 21 4.65
 4 8 6 15.25 3.3
 -4 8 -6 12.33 3.67
 -4 8 -7 25.56 5.36
 4 -9 -10 4.83 2.8
 -4 -9 10 3.48 2.3
 4 9 -10 -1.2 0.95
 -4 -9 9 2.32 1.49
 4 9 -9 3.46 1.66
 4 -9 -8 1.43 1.15
 -4 -9 8 -0.08 1.42
 4 9 -8 0.55 1.05
 4 -9 -7 0.36 1.76
 -4 -9 7 0.8 1.08
 4 9 -7 1.83 1.63
 -4 -9 6 4.14 1.91
 4 9 -6 8.23 3.15
 -4 -9 5 1.05 1.06
 -4 9 5 -0.32 1.64
 4 9 -5 1.04 1.42
 -4 -9 4 1.32 1.26
 4 9 -4 1.06 0.79
 -4 9 3 34.28 6.05
 4 9 -3 36.01 5.4
 -4 9 2 -2.04 1.82
 4 9 -2 0.19 0.84
 -4 9 1 106.4 10.59
 4 9 -1 102.25 9.19
 -4 9 0 -1.32 1.97
 4 9 0 0.12 1.04
 4 9 1 3.16 1.83
 -4 9 -1 1.48 1.35
 -4 9 -2 0.29 1.35
 4 9 2 -0.68 0.74
 4 9 3 6.09 2.21
 -4 9 -3 7.18 2.92
 4 9 4 3.82 1.94
 -4 9 -4 3.78 2.64
 4 10 -7 14.34 4.15
 4 10 -6 0.11 1.3
 4 10 -5 16.99 4.45
 4 10 -4 2.93 3.03
 4 10 -3 2.9 1.41
 4 10 -2 0.25 0.87
 4 10 -1 16.57 3.87
 4 10 0 2.28 1.71
 4 10 1 0.76 1.55
 5 0 -19 -0.34 1.88
 5 0 -18 3.21 2.25
 5 0 -17 0.6 1.32
 5 0 -16 23.83 4.49
 5 0 -15 -0.67 0.42
 5 0 -15 0.65 1.08
 5 0 -14 26.33 3
 5 0 -14 23.57 4.12
 5 0 -13 0.22 0.55
 5 0 -13 0.62 0.89
 5 0 -12 172.76 7.94
 5 0 -12 158.32 10.21
 5 0 -11 -0.23 0.39
 5 0 -11 0.01 0.69
 -5 0 11 0.56 0.65
 5 0 -10 129.03 6.64
 -5 0 10 135.27 8.51
 5 0 -10 121.72 8.18
 5 0 -9 -0.15 0.37
 -5 0 9 0.16 0.78
 5 0 -8 542.36 15.75
 -5 0 8 559.13 17.63
 -5 0 7 0.52 0.55
 5 0 -7 0.43 0.64
 -5 0 7 0.6 0.69
 -5 0 6 1038.48 23.62
 -5 0 6 1031.91 24.87
 -5 0 6 1026.45 25.89
 -5 0 5 0.24 0.42
 5 0 -5 -0.37 0.54
 -5 0 5 0.76 0.42
 5 0 -5 0.79 0.6
 -5 0 5 0.05 0.3
 -5 0 4 282.06 8.91
 -5 0 4 264.81 9.43
 5 0 -4 273.22 9.29
 5 0 -3 0.66 0.48
 -5 0 3 0.04 0.26
 5 0 -2 390.32 10.63
 -5 0 2 396.7 10.82
 -5 0 1 -0.22 0.16
 5 0 -1 0.36 0.31
 -5 0 0 0.56 0.26
 5 0 0 1.19 0.5
 -5 0 0 0.9 0.4
 -5 0 -1 0.02 0.17
 -5 0 -1 0.41 0.34
 -5 0 -2 300.67 8.26
 5 0 2 300.24 8.81
 -5 0 -2 306.35 8.94
 -5 0 -3 -0.06 0.19
 5 0 3 0.69 0.46
 -5 0 -3 -0.02 0.34
 -5 0 -3 -0.43 0.38
 -5 0 -4 79.14 4.12
 -5 0 -4 83.31 4.71
 5 0 4 84.99 4.81
 -5 0 -4 76.11 5.4
 -5 0 -5 -0.25 0.54
 -5 0 -5 0.38 0.48
 5 0 5 0.08 0.37
 -5 0 -6 12.79 2.3
 -5 0 -6 12.72 2.07
 5 0 6 11.18 2.02
 -5 0 -7 -0.5 0.55
 5 0 7 -0.21 0.35
 -5 0 -8 97.8 6.64
 5 0 8 87.51 6.54
 -5 0 -9 1.17 0.93
 5 0 9 0.23 0.69
 -5 0 -9 0.49 0.71
 -5 0 -10 7.71 1.92
 -5 0 -10 8.48 2.16
 5 0 10 7.13 2.09
 -5 0 -11 0.65 0.64
 -5 0 -11 0.38 0.56
 -5 0 -12 0.97 1.07
 -5 0 -12 0.8 0.79
 -5 0 -13 -0.23 0.67
 -5 0 -13 -1.81 1.48
 -5 0 -14 -0.69 0.75
 5 -1 -19 -0.46 1.23
 5 -1 -18 8.09 2.93
 5 1 -18 9.24 3.13
 5 -1 -17 1.13 0.78
 5 1 -17 -1.15 1.14
 5 -1 -16 4.71 2.57
 5 1 -16 7.15 2.68
 5 -1 -15 0.45 0.72
 5 -1 -15 1.9 1.41
 5 1 -15 0.13 1.15
 5 -1 -14 8.32 1.88
 5 1 -14 10.27 2.77
 5 -1 -14 10.92 2.92
 5 1 -14 9.16 2.72
 5 -1 -13 19.32 2.74
 5 1 -13 22.51 4.02
 5 -1 -13 21.43 3.8
 5 1 -13 19.03 3.65
 5 -1 -12 4.21 1.3
 5 1 -12 3.77 1.72
 5 -1 -12 5.51 1.86
 5 1 -12 7.09 2.24
 5 -1 -11 -0.43 0.73
 5 1 -11 0.25 0.65
 5 -1 -11 0.57 0.65
 5 1 -11 -0.12 0.56
 -5 1 11 0.24 0.78
 -5 -1 11 1.58 0.96
 5 -1 -10 0.53 0.34
 5 1 -10 2.28 1.19
 5 -1 -10 0.7 0.72
 5 1 -10 1.35 1.09
 -5 1 10 2.17 1.28
 -5 -1 10 1.24 0.93
 5 -1 -9 142.55 7.24
 -5 -1 9 151.41 6.15
 -5 -1 9 156.71 8.77
 -5 1 9 164.8 9.09
 5 1 -9 157.01 8.52
 -5 1 9 133.93 8.64
 5 -1 -8 46.27 3.85
 -5 -1 8 46.63 3.26
 -5 -1 8 45.26 4.25
 -5 1 8 57.06 4.89
 -5 1 8 42.73 4.4
 5 -1 -7 533.37 15.92
 -5 -1 7 542.29 14.59
 -5 1 7 535.45 16.84
 -5 -1 7 531.14 16.37
 -5 1 7 540.48 17.29
 5 -1 -6 366.26 12.34
 -5 -1 6 375.94 11.52
 -5 1 6 392.83 11.93
 5 1 -6 393.41 12.26
 -5 -1 6 370.82 12.21
 -5 1 6 371.83 13.1
 5 1 -6 362.58 12.75
 -5 -1 5 27.17 2.66
 5 -1 -5 27.77 2.93
 5 1 -5 27.18 2.51
 -5 -1 5 23.63 2.41
 5 1 -5 25.05 2.68
 -5 1 5 25.49 2.86
 5 -1 -4 414.49 12.94
 5 -1 -4 432.2 13.53
 -5 -1 4 439.5 13.2
 -5 -1 4 439.68 11.86
 5 1 -4 447.45 12.81
 -5 1 4 427.19 13.33
 -5 1 3 289.18 9.84
 5 -1 -3 282.97 9.75
 5 -1 -3 292.03 10.47
 -5 -1 3 290.66 8.14
 5 1 -3 307.62 9.22
 -5 1 2 255.84 8.83
 5 -1 -2 262.46 9.12
 5 -1 -2 263.64 9.96
 -5 -1 2 277.57 6.85
 5 1 -2 285.26 8
 -5 1 1 0.4 0.54
 5 1 -1 0.08 0.17
 5 -1 -1 -0.12 0.39
 5 -1 -1 -0.04 0.39
 5 -1 0 175.69 6.88
 -5 1 0 169.19 6.59
 5 1 0 164.49 4.31
 -5 1 0 178.23 6.81
 -5 1 -1 326.04 10.09
 -5 1 -1 306.97 10.95
 -5 1 -1 311.72 10.09
 -5 1 -2 0.14 0.4
 -5 1 -2 0.08 0.26
 5 1 2 0.36 0.29
 -5 1 -2 0.25 0.38
 -5 -1 -2 0.49 0.24
 -5 1 -3 2.16 0.97
 -5 1 -3 1.56 0.7
 5 -1 3 1.06 0.59
 -5 1 -3 2.39 0.96
 -5 1 -3 1.16 0.81
 -5 -1 -3 2.34 0.58
 5 1 3 1.16 0.45
 -5 1 -4 3 0.95
 -5 1 -4 6.29 1.51
 -5 1 -4 5.34 1.56
 5 -1 4 7.84 1.62
 -5 -1 -4 4.98 1.28
 -5 1 -4 7.45 1.58
 -5 -1 -4 8.22 1.26
 5 1 4 6.83 1.25
 -5 -1 -4 7.33 0.81
 -5 1 -5 87.03 5.57
 -5 1 -5 86.48 5.77
 -5 -1 -5 86.09 5.55
 5 -1 5 88.63 5.86
 5 1 5 86.6 4.9
 -5 1 -5 90.56 6.38
 -5 -1 -5 97.3 5.05
 -5 -1 -5 86.78 3.72
 -5 1 -6 85.59 5.57
 -5 1 -6 91.91 6.2
 5 -1 6 87.28 6.18
 5 1 6 91.27 5.52
 -5 -1 -6 83.79 5.71
 -5 1 -6 94.2 6.74
 -5 -1 -6 90.65 5.29
 -5 -1 -6 88.9 4.25
 -5 1 -7 142.86 7.6
 -5 1 -7 165.75 8.9
 5 -1 7 166.34 9.16
 5 1 7 163.29 8.15
 -5 -1 -7 149.11 7.58
 -5 -1 -7 154.52 6.43
 -5 1 -8 15.43 2.4
 -5 -1 -8 10.02 1.72
 -5 -1 -8 14.46 2.39
 5 1 8 16.56 2.66
 5 -1 8 11.85 2.47
 -5 1 -8 12.76 2.48
 -5 1 -9 9.52 1.99
 -5 -1 -9 16.76 2.3
 -5 1 -9 12.28 2.58
 5 1 9 12.84 2.49
 -5 -1 -9 14.63 2.54
 5 -1 9 16.66 3.1
 -5 1 -10 -0.21 0.58
 -5 -1 -10 1.58 0.97
 5 1 10 0.63 0.64
 -5 1 -10 1.16 1.13
 -5 1 -11 0.95 0.52
 -5 -1 -11 2.18 1.07
 -5 1 -11 1.32 1.14
 -5 1 -12 19.51 2.83
 -5 1 -12 24.04 3.84
 -5 -1 -12 25.93 3.46
 -5 1 -12 20.91 4.05
 -5 1 -13 3.49 1.74
 -5 1 -13 4.14 1.81
 -5 1 -14 10.19 2.68
 -5 1 -14 11.46 3.25
 -5 1 -15 0.19 1.05
 -5 1 -16 -0.35 1.29
 5 -2 -18 10.16 3.32
 5 2 -18 4.99 2.51
 5 2 -18 9 2.9
 5 -2 -17 3.22 1.77
 5 2 -17 7.55 2.97
 5 2 -17 5.3 2.38
 5 -2 -16 -0.98 1.33
 5 2 -16 -0.18 1.26
 5 2 -16 1.05 1.29
 5 -2 -15 -0.59 0.9
 5 -2 -15 1.37 1.42
 5 2 -15 0.44 1
 5 2 -15 0.63 1.13
 5 -2 -14 10.36 2.22
 5 -2 -14 11.72 2.91
 5 2 -14 11.49 3.09
 5 2 -14 18.01 3.74
 5 -2 -13 -0.52 1.04
 5 2 -13 0.51 1.56
 5 -2 -13 0.84 1.28
 5 2 -13 2.4 1.29
 5 -2 -12 33.34 4.54
 5 -2 -12 35.63 3.9
 5 2 -12 40.01 5.06
 5 2 -12 46.94 5.6
 5 -2 -11 2.13 1.26
 5 2 -11 1.29 1.18
 5 -2 -11 1.16 1.11
 -5 -2 11 1.05 1.03
 5 2 -11 1.44 1.18
 5 -2 -10 37.19 4.39
 5 -2 -10 37.5 3.83
 -5 -2 10 39.21 2.7
 -5 -2 10 35.89 4.53
 5 2 -10 36.91 4.37
 -5 2 10 38.64 4.62
 5 2 -10 36.37 4.53
 -5 2 10 37.33 4.59
 5 -2 -9 61.03 5.41
 5 -2 -9 72.34 5.18
 -5 -2 9 62.82 3.7
 -5 -2 9 68.94 5.92
 -5 2 9 64.5 5.67
 5 2 -9 69.98 5.73
 -5 2 9 65.17 5.78
 5 2 -9 71.85 6.03
 -5 2 8 20.32 3.12
 -5 -2 8 23.62 2.29
 5 -2 -8 22.7 2.87
 -5 -2 8 23.52 3.23
 -5 -2 7 17.27 2.07
 5 -2 -7 22.22 2.77
 -5 2 7 15.61 2.63
 -5 -2 7 18.93 2.61
 -5 2 6 17.19 2.61
 5 -2 -6 15.88 2.28
 -5 -2 6 15.16 1.99
 5 2 -6 17.68 2.27
 -5 -2 6 17.15 2.33
 5 -2 -5 7.22 1.49
 -5 2 5 6.25 1.49
 -5 -2 5 6.61 1.3
 5 2 -5 7.2 1.3
 -5 2 4 96.05 5.77
 5 2 -4 103.92 4.77
 -5 -2 4 94.68 4.74
 5 -2 -4 97.38 5.78
 5 -2 -3 374.2 12.75
 -5 2 3 373.74 12.48
 5 2 -3 388.99 10.02
 -5 -2 3 374.3 10.09
 5 -2 -3 372.82 12.6
 5 -2 -2 72.87 4.86
 -5 2 2 77.74 4.92
 5 -2 -2 77.72 5.08
 -5 -2 2 71.97 2.98
 5 2 -2 81.87 3.04
 5 -2 -1 717.05 19.35
 5 -2 -1 705.91 19.16
 -5 2 1 745.35 19.08
 5 2 -1 672.4 15.22
 5 -2 0 611.07 17.54
 -5 2 0 614.06 17.37
 5 -2 0 607.1 17.49
 -5 2 0 614.13 16.79
 -5 2 0 631.19 17.52
 5 2 0 615.26 12.34
 -5 2 -1 70.48 4.79
 5 -2 1 65.57 4.68
 -5 2 -1 64.48 4.32
 -5 2 -1 70.09 4.82
 -5 2 -2 15.48 2.27
 -5 2 -2 11.95 1.9
 5 2 2 16.57 1.06
 -5 2 -2 14.5 2.21
 -5 2 -3 10.75 1.78
 -5 2 -3 8.89 1.83
 5 -2 3 6.83 1.6
 -5 2 -3 10.77 2.04
 5 2 3 7.58 0.98
 -5 2 -4 103.95 6.46
 5 -2 4 93.04 6.31
 -5 -2 -4 100.05 5.5
 -5 2 -4 113.63 6.91
 5 2 4 102 4.61
 -5 2 -4 97.36 5.55
 -5 2 -5 50.57 4.62
 -5 -2 -5 53.24 2.19
 5 -2 5 56.33 5.03
 -5 -2 -5 54.01 4.03
 -5 2 -5 57.28 5.39
 -5 2 -5 58.06 5.1
 5 2 5 54.94 3.67
 -5 2 -5 48.03 3.85
 -5 -2 -6 134.72 4.7
 -5 2 -6 134.18 8.34
 5 -2 6 125.73 8.12
 -5 -2 -6 131.24 6.72
 -5 2 -6 134.87 8.61
 5 2 6 125.99 6.45
 -5 2 -6 128.09 6.57
 -5 -2 -7 162.16 5.97
 -5 2 -7 157.66 9.47
 5 -2 7 164.46 9.76
 5 2 7 171.35 8.16
 -5 2 -7 157.46 7.46
 -5 -2 -8 76.34 4.19
 -5 2 -8 73.12 6.46
 5 -2 8 64.56 6.27
 5 2 8 71.84 5.52
 -5 2 -8 71.92 4.88
 -5 -2 -9 36.09 3.08
 -5 2 -9 38.16 3.51
 -5 2 -9 37.69 4.78
 5 2 9 34.59 4.07
 -5 -2 -10 5.76 1.37
 5 2 10 10.28 2.5
 -5 2 -10 10.88 2.74
 -5 2 -11 17.4 2.27
 -5 -2 -11 19.76 2.66
 -5 2 -11 17.53 3.67
 -5 2 -12 0.65 1.21
 -5 2 -13 12.37 3.44
 -5 2 -14 2.17 1.53
 -5 2 -14 5.3 2.56
 -5 2 -15 7.48 2.68
 5 -3 -18 2.09 1.61
 5 3 -17 28.66 5.67
 5 -3 -17 23.71 4.65
 5 3 -17 22.59 4.9
 5 3 -16 13.83 3.96
 5 -3 -16 12.97 3.51
 5 3 -16 12.93 3.36
 5 3 -15 30.03 5.26
 5 -3 -15 34.59 5.27
 5 3 -15 37.28 5.77
 5 -3 -14 0.7 0.98
 5 3 -14 0.9 1.13
 5 3 -14 2.69 1.82
 5 -3 -13 116.83 9.11
 5 3 -13 121.29 9.4
 5 3 -13 94.97 8.7
 5 -3 -12 6.3 1.83
 5 -3 -12 5.68 2
 5 3 -12 3.42 1.45
 5 -3 -11 49.59 5.52
 5 -3 -11 42.38 4.43
 -5 -3 11 52.16 2.87
 5 3 -11 46.86 5.32
 -5 -3 10 6.09 1.09
 5 -3 -10 4.13 1.42
 5 -3 -10 4.95 1.68
 -5 -3 10 4.82 1.84
 5 3 -10 2.59 1.1
 5 -3 -9 121.26 8.18
 -5 -3 9 129.36 5.75
 5 -3 -9 115.03 7.27
 5 3 -9 122.33 7.91
 -5 -3 9 132.38 8.56
 -5 3 9 122.72 8.42
 5 -3 -8 21.33 3.25
 -5 3 8 20.88 3.27
 5 -3 -8 22.72 2.96
 -5 -3 8 21.89 2.39
 5 3 -8 23.07 3.2
 -5 -3 8 22.02 3.25
 -5 3 7 23.97 3.34
 5 -3 -7 25.08 3.08
 -5 -3 7 24.35 3.18
 5 -3 -6 6.52 1.51
 -5 3 6 6.43 1.69
 -5 -3 6 6.22 1.54
 5 -3 -5 4.63 1.32
 -5 3 5 8.16 1.85
 5 3 -5 6.97 1.48
 -5 -3 5 4.44 1.14
 5 -3 -4 0.03 0.55
 -5 3 4 0.39 0.54
 5 3 -4 0.72 0.62
 -5 -3 4 1.13 0.46
 -5 3 3 2.25 1.08
 5 -3 -3 1.74 0.75
 -5 -3 3 2.64 0.78
 5 3 -3 2.01 0.69
 -5 3 2 83.62 5.7
 5 3 -2 83.95 3.87
 5 -3 -2 80.21 5.34
 -5 3 1 23.72 3.06
 5 3 -1 26.18 1.8
 5 -3 -1 26.16 2.97
 5 3 0 81.57 3.71
 -5 3 0 97.5 6.33
 -5 3 0 94.69 6.26
 5 3 0 87.67 3.23
 5 -3 0 85.53 5.57
 5 3 1 12.27 1.02
 -5 3 -1 17.5 2.24
 -5 3 -1 14.59 2.42
 5 -3 1 14.36 2.18
 -5 3 -1 13.93 2.37
 5 3 1 14.37 1.16
 -5 3 -2 0.27 0.43
 5 -3 2 -0.07 0.41
 -5 3 -2 0.58 0.54
 -5 3 -2 1.01 0.93
 5 3 2 0.11 0.15
 -5 3 -3 81.62 6.17
 -5 3 -3 92.67 5.25
 5 3 3 89.93 3.88
 -5 3 -3 84.37 6.29
 -5 3 -4 -0.32 0.48
 -5 3 -4 1.08 0.87
 -5 3 -4 0.29 0.54
 5 -3 4 0.67 0.54
 -5 -3 -4 0.82 0.63
 5 3 4 0.22 0.35
 -5 3 -4 1.31 0.87
 -5 3 -5 190.79 10.35
 -5 3 -5 206.52 8.2
 5 3 5 184.58 7.38
 5 -3 5 197.27 10.66
 -5 -3 -5 180.4 7.21
 -5 3 -5 200.91 10.76
 -5 3 -5 201.65 10.92
 -5 -3 -6 14.68 1.39
 -5 3 -6 18.65 2.26
 -5 3 -6 12.83 2.67
 5 3 6 18.85 2.27
 5 -3 6 20.71 3.44
 -5 3 -6 16.01 2.97
 -5 3 -7 8.09 1.46
 -5 -3 -7 5.53 0.99
 5 -3 7 6.91 2.1
 -5 3 -7 4.17 1.38
 5 3 7 5.71 1.45
 -5 -3 -8 42.5 3.04
 -5 3 -8 33.58 3.01
 -5 3 -8 42.75 5.3
 5 3 8 30.07 3.47
 -5 3 -9 0.75 0.59
 -5 -3 -9 0.3 0.32
 5 3 9 1.51 1.05
 -5 3 -9 0.52 0.6
 -5 3 -10 3.16 0.94
 -5 -3 -10 2.41 0.88
 -5 3 -10 0.66 1.45
 -5 3 -11 2.72 1.57
 -5 3 -12 1.29 1.09
 -5 3 -13 3.54 2
 -5 3 -14 3.22 2.1
 5 -4 -18 4.96 2.58
 5 -4 -17 29.16 5.31
 5 4 -17 33.91 6.29
 5 4 -17 34.79 6.29
 5 -4 -16 0.35 1.12
 5 4 -16 2.09 2.11
 5 4 -16 -0.04 1.27
 5 -4 -15 19.79 4.34
 5 4 -15 15.46 3.75
 5 -4 -14 10.24 3.14
 5 4 -14 8.8 2.88
 5 -4 -13 3.2 1.71
 5 4 -13 1.35 1.06
 5 -4 -12 11.37 2.89
 5 4 -12 10.91 2.84
 -5 -4 11 0.84 0.41
 5 -4 -11 -0.99 0.86
 5 4 -11 1.04 0.9
 -5 -4 10 12.79 1.68
 5 -4 -10 10.96 2.73
 5 4 -10 9.85 2.54
 -5 -4 9 1.42 0.65
 5 -4 -9 2.39 1.34
 -5 -4 9 5.47 1.75
 5 4 -9 2.89 1.25
 5 -4 -8 48.11 5.2
 5 -4 -8 43.43 4.45
 5 4 -8 40.48 4.43
 -5 -4 8 45.28 4.89
 -5 4 8 49.72 5.35
 -5 4 7 27.47 3.76
 5 -4 -7 22.77 3.55
 5 -4 -7 23.41 3.2
 5 4 -7 27 3.44
 -5 -4 7 25.76 3.45
 5 -4 -6 11.31 2.21
 5 -4 -6 9.34 2.3
 -5 4 6 9.35 2.19
 -5 -4 6 9.9 2.02
 -5 4 5 150.2 8.75
 -5 -4 5 146.27 7.72
 5 -4 -5 160.7 8.41
 -5 4 4 53.96 5.05
 5 4 -4 48.55 3.99
 -5 -4 4 54.42 4.26
 5 -4 -4 51.13 4.53
 -5 4 3 289.33 12.45
 5 -4 -3 277.48 11.25
 -5 -4 3 279.51 9.98
 5 4 -3 272.15 9.8
 5 -4 -2 -0.07 0.36
 -5 4 2 -0.19 0.68
 5 4 -2 0.31 0.56
 5 -4 -1 83.58 6.56
 5 4 -1 70.6 4.55
 -5 4 1 90.49 6.64
 5 4 -1 79.48 4.27
 5 -4 -1 80.96 5.57
 5 4 0 66.18 4.02
 -5 4 0 81.65 6.41
 -5 4 0 70.62 5.89
 5 4 0 67.19 3.78
 -5 4 0 83.02 6.19
 5 -4 0 80.14 5.54
 -5 4 -1 58.73 5.52
 5 4 1 60.97 3.49
 5 4 1 56.63 3.38
 -5 4 -1 66.44 5.79
 -5 4 -1 58.18 5.34
 5 -4 1 59.44 4.74
 -5 4 -2 60.16 5.6
 5 4 2 48.82 2.84
 5 -4 2 58.27 4.77
 5 4 2 56.02 3.38
 -5 4 -2 50.97 5.19
 -5 4 -2 47.73 4.92
 -5 4 -3 49.3 5.2
 5 -4 3 44.78 4.14
 5 4 3 53.06 3.32
 -5 4 -3 57.73 5.67
 -5 4 -3 52.31 5.31
 5 4 3 49.3 2.71
 -5 4 -4 143.09 9.35
 5 -4 4 159.58 8.08
 5 4 4 162.22 6.63
 -5 4 -4 162.39 10.02
 -5 -4 -4 133.94 5.3
 5 4 4 150.72 5.17
 -5 4 -5 0.9 0.84
 5 4 5 1 0.66
 -5 4 -5 1.93 1.18
 5 4 6 10.2 1.79
 -5 4 -6 10.08 2.66
 -5 -4 -7 9.06 1.4
 -5 4 -7 5.63 2.05
 5 4 7 9.39 1.9
 -5 -4 -8 27.6 2.5
 5 4 8 23.71 3.14
 -5 4 -8 25.85 4.4
 -5 -4 -9 10.94 1.7
 -5 4 -9 11.05 3
 5 4 9 9.46 2.13
 -5 4 -10 4.57 1.89
 -5 4 -11 22.95 4.55
 -5 4 -12 4.16 2.25
 -5 4 -13 22.97 4.99
 5 -5 -17 94.91 9.78
 5 -5 -16 2.14 1.43
 5 5 -16 4 2.48
 5 -5 -15 5.43 2.74
 5 5 -15 5.73 2.87
 5 -5 -14 1.76 1.51
 5 5 -14 0.62 0.76
 5 -5 -13 3.02 0.97
 5 5 -13 1.85 1.39
 -5 -5 12 23.96 1.43
 5 -5 -12 25.78 4.51
 5 5 -12 27.46 4.64
 -5 -5 11 3.05 0.82
 5 -5 -11 3.47 1.85
 5 5 -11 2.79 1.55
 -5 -5 10 1.23 0.56
 5 -5 -10 0.21 0.8
 5 5 -10 0.21 0.79
 5 -5 -9 14.73 3.3
 5 5 -9 19.46 3.4
 5 -5 -8 4.59 1.85
 5 5 -8 4.83 1.73
 -5 -5 8 5.31 1.96
 5 -5 -7 1.34 1.18
 -5 -5 7 0.26 0.64
 5 5 -7 1.26 0.88
 5 -5 -6 3.28 1.26
 -5 -5 6 7.72 1.87
 5 5 -6 7.79 1.86
 5 -5 -5 0.1 0.78
 5 -5 -5 3.07 1.16
 -5 -5 5 3.16 1.31
 5 5 -5 2.41 1.1
 5 -5 -4 378.26 16.61
 -5 5 4 436.46 17.03
 5 -5 -4 415.01 15.31
 5 -5 -3 209.58 11.58
 -5 5 3 204.98 11.18
 5 -5 -3 208.09 10.01
 5 -5 -2 34.78 4.64
 5 5 -2 37.53 3.9
 -5 5 2 36.7 4.56
 5 -5 -2 37.09 4
 -5 5 2 46.88 4.65
 5 5 -2 33.02 3.31
 -5 5 1 7.6 2.19
 5 -5 -1 5.58 1.62
 5 5 -1 6.1 1.51
 -5 5 1 7.61 2.1
 -5 5 1 4.09 1.59
 5 5 -1 4.09 1.14
 5 5 0 98.94 5.78
 -5 5 0 106.38 8.24
 -5 5 0 90.11 7.43
 5 5 0 100.25 5.53
 -5 5 0 95.93 7.08
 5 -5 0 99.87 6.61
 5 5 1 1.63 0.82
 -5 5 -1 1.04 1.04
 5 -5 1 0.67 0.67
 -5 5 -1 2.1 1.16
 -5 5 -1 1.16 1.23
 5 5 1 0.71 0.49
 5 5 2 1.46 0.61
 5 -5 2 1.5 0.84
 -5 5 -2 2.96 1.4
 5 5 2 0.56 0.65
 -5 5 -2 1.23 0.89
 5 5 3 246.87 8.5
 5 -5 3 232.84 10.75
 5 -5 4 0.68 0.67
 5 5 4 0.06 0.35
 5 -5 5 42.57 4.17
 -5 5 -5 47.61 5.88
 5 5 5 45.2 3.89
 5 5 5 45.07 3.24
 -5 5 -6 24.58 4.35
 5 5 6 15.85 2.38
 5 5 6 19.43 2.15
 -5 5 -7 14.61 3.48
 5 5 7 7.83 1.79
 -5 5 -8 3.15 2.21
 -5 5 -9 2.81 1.93
 -5 5 -10 3.08 1.83
 -5 5 -11 2.22 1.46
 -5 5 -12 3.94 2.09
 5 -6 -16 2.44 1.93
 5 -6 -15 2.02 1.75
 5 6 -15 -1.44 1.01
 5 -6 -14 17.5 4.39
 5 6 -14 11.64 3.49
 5 -6 -13 5.37 2.43
 5 6 -13 6.78 2.81
 5 -6 -12 33.04 5.56
 5 6 -12 24.13 4.71
 5 -6 -11 21.29 4.28
 -5 -6 11 17.59 2.09
 5 6 -11 22.1 4.22
 5 -6 -10 221.4 13.97
 5 6 -10 213.33 12.85
 5 -6 -9 5.14 2.21
 5 6 -9 1.45 0.88
 5 -6 -8 37.85 5.41
 5 6 -8 36.82 4.92
 5 -6 -7 1.5 1.23
 -5 -6 7 0.66 0.91
 5 6 -7 1.21 1.04
 5 -6 -6 9.72 2.75
 -5 -6 6 8.26 2.25
 5 6 -6 8.79 2.18
 5 -6 -5 9.29 2.61
 -5 6 5 10.83 2.27
 5 6 -5 11.19 2.45
 5 -6 -4 48.63 5.92
 -5 6 4 52.27 5
 5 6 -4 46.15 4.73
 5 -6 -3 70.17 7.08
 5 6 -3 76.12 6.45
 -5 6 3 67.74 5.84
 5 6 -3 73.06 5.8
 5 6 -2 47.95 4.95
 5 -6 -2 59.02 6.55
 -5 6 2 59.89 6.38
 -5 6 2 63.08 5.7
 5 6 -1 41.21 4.26
 -5 6 1 40.12 5.26
 -5 6 1 39.19 4.54
 -5 6 0 5.13 1.9
 -5 6 0 3.77 1.9
 5 -6 0 4.65 1.51
 5 6 0 3.53 1.24
 5 6 1 20.76 2.77
 5 -6 1 20.41 3.08
 -5 6 -1 15.72 3.4
 5 -6 2 4.97 1.5
 5 6 2 5.63 1.5
 -5 6 -2 3.37 1.66
 5 6 3 60.14 4.36
 5 -6 3 58.19 5.26
 -5 6 -3 55.15 6.5
 5 -6 4 20.77 3.14
 5 6 4 27.61 2.87
 -5 6 -4 30.05 4.84
 5 -6 5 0.69 0.91
 5 6 5 1.29 0.86
 -5 6 -5 1.62 1.56
 5 6 6 48.72 4.55
 -5 6 -6 41.48 6.07
 -5 6 -7 -0.19 1.2
 -5 6 -8 57.04 7.46
 -5 6 -9 14.96 3.77
 -5 6 -10 -0.88 1.21
 -5 6 -11 -2.02 1.86
 5 -7 -14 -0.01 1.3
 5 7 -14 3.2 2.24
 5 -7 -13 4.45 2.08
 5 7 -13 2.27 1.88
 5 -7 -12 6.41 2.75
 5 7 -12 7.77 2.83
 5 -7 -11 3.71 1.94
 5 7 -11 1.43 1.45
 5 -7 -10 2.93 1.91
 5 7 -10 6.72 2.43
 5 -7 -9 9.04 2.76
 5 7 -9 5.58 2.12
 5 -7 -8 8.87 3.1
 5 7 -8 7.83 2.4
 5 -7 -7 0.31 0.89
 -5 7 7 2.74 1.12
 5 7 -7 3.43 1.53
 5 -7 -6 17.72 3.89
 -5 7 6 12.22 2.33
 5 7 -6 18.49 3.54
 5 -7 -5 -0.59 1.01
 -5 7 5 0.33 0.7
 5 7 -5 0.74 0.73
 5 -7 -4 49.32 6.46
 -5 7 4 41.97 4.63
 5 7 -4 48.26 5.27
 5 7 -3 9.28 2.34
 -5 7 3 9.36 2.69
 -5 7 3 8.62 2.13
 5 7 -3 12.65 2.64
 5 7 -2 7.6 2.24
 -5 7 2 11.03 2.44
 -5 7 2 14.01 3.46
 5 7 -2 12.11 2.58
 5 7 -1 17.76 3.07
 -5 7 1 15.39 3.59
 5 7 -1 21.72 3.28
 5 7 0 11.28 2.44
 -5 7 0 13.91 3.39
 5 7 0 18.6 3.04
 5 7 1 3.28 1.22
 -5 -7 -1 5.54 0.97
 -5 7 -1 6.48 2.5
 5 7 1 4.3 1.46
 5 7 2 0.88 0.81
 5 7 2 1.56 1.02
 -5 7 -2 1.01 1.19
 5 7 3 9.81 2.09
 5 7 3 9.66 2.19
 -5 7 -3 12.09 3.48
 5 7 4 3.36 1.29
 -5 7 -4 2.51 1.65
 5 7 5 7.19 1.94
 -5 7 -5 12.25 3.43
 -5 7 -6 0.42 1.56
 -5 7 -7 15.91 4.04
 -5 7 -8 3.18 2.09
 -5 7 -9 3.09 1.92
 5 -8 -12 1.86 1.8
 5 8 -12 3.95 2.21
 5 -8 -11 3.4 2.38
 5 8 -11 1.33 1.56
 5 -8 -10 3.4 2.17
 5 8 -10 3.13 1.78
 5 -8 -9 -3.9 2.15
 5 8 -9 0.56 1.62
 5 -8 -8 2.47 1.72
 5 8 -8 0.39 1.1
 5 -8 -7 25.47 5.15
 5 8 -7 24.54 4.53
 5 -8 -6 1.31 1.72
 5 8 -6 0.37 1.18
 5 -8 -5 3.65 2.19
 5 8 -5 6.04 1.95
 -5 8 4 0.46 0.96
 5 8 -4 3 1.34
 -5 -8 3 20.12 3.06
 -5 8 3 17.33 4.28
 5 8 -3 13.53 3.06
 -5 -8 2 2.13 1.25
 -5 8 2 0.19 1.31
 5 8 -2 -0.24 0.63
 -5 8 1 100.74 9.77
 -5 -8 1 85.15 5.42
 5 8 -1 90.84 7.51
 -5 8 0 0.48 0.87
 5 8 0 2.11 1.29
 -5 8 -1 16.96 4.1
 5 8 1 17.91 3.3
 -5 8 -2 5.45 2.33
 5 8 2 2.43 1.17
 5 8 3 12.11 2.72
 -5 8 -3 5.88 2.76
 5 8 4 27.46 4.03
 -5 8 -4 39.62 6.43
 -5 8 -5 0.57 1.53
 -5 8 -6 7.07 2.95
 -5 -9 10 0.48 1.4
 5 9 -10 -0.08 1.02
 -5 -9 9 13.6 3.58
 5 9 -9 14.78 3.92
 5 -9 -8 14.66 4.13
 -5 -9 8 11.19 2.99
 5 9 -8 9.78 3.15
 5 -9 -7 15.84 4.5
 -5 -9 7 10.2 2.64
 5 9 -7 14.45 3.64
 -5 -9 6 1.55 1.48
 5 9 -6 0.65 1.22
 -5 -9 5 6.26 2.03
 -5 9 5 7.9 3.19
 5 9 -5 8.68 2.61
 -5 9 4 -3.32 2.03
 5 9 -4 0.21 1.04
 -5 9 3 8.88 3.04
 5 9 -3 15.04 3.45
 -5 9 2 -2.77 1.86
 5 9 -2 0.03 1.02
 -5 9 1 0.94 1.31
 5 9 -1 0.85 0.96
 -5 9 0 -0.07 1.35
 5 9 0 1.4 0.84
 -5 9 -1 1.43 0.95
 5 9 1 1.99 0.99
 -5 9 -2 1.31 1.53
 -5 9 -3 6.25 2.93
 5 10 -8 0.81 1.02
 5 10 -7 3.67 2.25
 5 10 -6 2.91 1.33
 5 10 -5 5.88 2.4
 5 10 -4 -0.54 1.03
 5 10 -3 7.51 2.64
 6 0 -18 22.15 5
 6 0 -17 -0.5 0.74
 6 0 -16 59.61 7.32
 6 0 -15 -0.07 0.53
 6 0 -15 2.6 1.53
 6 0 -14 -0.26 0.41
 6 0 -14 2.52 1.43
 6 0 -13 -0.05 0.55
 6 0 -13 -0.99 0.87
 6 0 -12 137.87 7.61
 6 0 -12 164.88 10.49
 6 0 -11 -0.07 0.63
 6 0 -11 0.49 0.79
 -6 0 11 -0.16 0.44
 6 0 -10 2.34 1.06
 6 0 -10 4.13 1.57
 -6 0 10 3.18 1.51
 6 0 -9 0.2 0.64
 6 0 -9 -0.47 0.58
 -6 0 9 -0.3 0.62
 6 0 -8 254.11 10.51
 -6 0 8 275.91 11.47
 6 0 -8 274.34 11.71
 6 0 -7 0.05 0.56
 -6 0 7 1.75 1.22
 -6 0 7 0.32 0.58
 -6 0 6 2125.7 46.3
 -6 0 6 2129.81 47.66
 6 0 -5 0.9 0.82
 -6 0 5 0.24 0.51
 -6 0 5 -0.49 0.52
 6 0 -4 173.78 7.2
 -6 0 4 171.44 7.4
 -6 0 3 0.4 0.49
 6 0 -3 0.19 0.35
 -6 0 2 0.8 0.46
 6 0 -2 0.1 0.4
 -6 0 1 0.54 0.42
 6 0 -1 0.06 0.29
 6 0 0 314.76 8.92
 -6 0 0 299 8.53
 -6 0 0 294.91 8.45
 -6 0 -1 0.16 0.22
 -6 0 -1 0.29 0.35
 -6 0 -2 1.59 0.54
 -6 0 -2 1.23 0.57
 -6 0 -3 0.09 0.25
 6 0 3 0.01 0.29
 -6 0 -3 0.16 0.25
 -6 0 -4 71.64 3.9
 -6 0 -4 65.29 4.21
 6 0 4 69.17 4.43
 -6 0 -4 70.79 5.56
 -6 0 -5 0.2 0.31
 -6 0 -5 0.51 0.38
 6 0 5 1.2 0.62
 -6 0 -5 -0.14 0.3
 -6 0 -6 2.13 1.05
 -6 0 -6 3.11 1.08
 6 0 6 2.05 0.84
 -6 0 -7 1.37 0.83
 6 0 7 0.23 0.39
 -6 0 -8 12.21 2.34
 6 0 8 9.66 2.13
 -6 0 -9 0.47 0.98
 -6 0 -9 0.01 0.47
 6 0 9 -0.02 0.66
 -6 0 -10 21.35 3.03
 -6 0 -10 19.56 3.25
 6 0 10 14.06 2.88
 -6 0 -11 0.82 0.73
 -6 0 -11 -0.16 0.83
 -6 0 -12 10.58 2.67
 -6 0 -13 2.92 1.65
 6 -1 -18 11.5 3.48
 6 1 -18 5.48 2.52
 6 -1 -17 4.19 2.08
 6 1 -17 8.13 3.12
 6 -1 -16 26.9 4.79
 6 1 -16 31.98 6.29
 6 -1 -15 13.19 2.48
 6 -1 -15 15.26 3.64
 6 1 -15 11.66 3.02
 6 -1 -14 8.46 2
 6 -1 -14 7.58 2.34
 6 1 -14 9.1 2.61
 6 -1 -13 48.32 4.66
 6 1 -13 48.05 5.9
 6 -1 -13 49.21 5.84
 6 -1 -12 95.96 6.49
 6 1 -12 98.18 8.14
 6 -1 -12 103.73 8.24
 6 -1 -11 1.02 0.72
 6 -1 -11 0.73 1.01
 6 1 -11 -0.07 0.59
 -6 1 11 1.18 1
 -6 -1 11 -0.95 0.94
 6 -1 -10 86.28 6.02
 -6 -1 10 89.77 4.97
 -6 -1 10 94.86 7.14
 -6 1 10 81.32 6.7
 6 1 -10 92.21 7.08
 6 -1 -10 94.69 7.11
 -6 1 10 91.74 7.37
 -6 -1 9 0.35 0.34
 6 -1 -9 1.26 0.83
 6 -1 -9 0.46 0.58
 -6 1 9 -0.69 0.94
 6 1 -9 0.18 0.64
 -6 1 9 -0.03 0.5
 -6 -1 9 1.07 0.86
 -6 -1 8 0.8 0.5
 6 -1 -8 0.54 0.4
 -6 1 8 1.92 1.16
 6 1 -8 1.2 0.71
 -6 -1 8 2.29 1.02
 -6 1 8 1.57 0.83
 -6 -1 7 7.67 1.52
 6 -1 -7 6.94 1.62
 6 -1 -7 5.67 1.55
 -6 1 7 5.99 1.77
 -6 1 7 6.75 1.66
 -6 -1 7 9.94 1.88
 6 -1 -6 182.68 8.73
 -6 -1 6 185.75 8.19
 -6 -1 6 184.53 7.95
 -6 1 6 192.98 9.03
 6 -1 -5 124.72 6.94
 -6 -1 5 120.35 5.66
 6 1 -5 122.94 6.33
 -6 1 5 123.77 6.82
 6 -1 -4 118.92 6.26
 6 -1 -4 125.27 6.96
 -6 -1 4 115.28 5.04
 6 1 -4 123.57 5.84
 -6 1 4 115.27 6.27
 -6 1 3 90.26 5.23
 6 -1 -3 94.21 5.26
 6 -1 -3 91.94 5.93
 -6 -1 3 92.46 3.87
 6 1 -3 96 4.63
 6 1 -2 27.27 2.08
 -6 1 2 29.15 2.73
 6 -1 -2 27.9 2.77
 -6 -1 2 28.44 1.63
 6 -1 -1 109.56 5.56
 -6 1 1 117.26 5.57
 6 1 -1 106.03 3.96
 6 1 0 319.96 7.58
 6 -1 0 333.52 10.74
 -6 1 0 316.88 10.25
 -6 1 0 327.35 12.03
 -6 1 0 328.09 10.54
 -6 1 -1 3.24 1.1
 -6 1 -1 3.76 0.91
 -6 1 -1 3.45 0.95
 -6 1 -2 198.98 7.99
 -6 1 -2 208.55 8.37
 -6 -1 -2 210.01 5.64
 -6 1 -2 204.16 9.2
 -6 1 -3 64.29 4.3
 -6 1 -3 66.61 5.07
 -6 1 -3 67.33 5.6
 6 1 3 65.82 3.33
 -6 -1 -3 71.27 3.33
 -6 1 -3 69.77 4.77
 -6 1 -4 105.98 5.92
 -6 -1 -4 101.71 3.22
 -6 1 -4 105.08 6.65
 -6 1 -4 128.31 6.86
 6 -1 4 106.4 6.28
 6 1 4 102.01 4.93
 -6 -1 -4 113.22 6.84
 -6 1 -4 103.07 7.14
 -6 -1 -4 126.76 5.22
 -6 -1 -4 125.65 3.4
 -6 -1 -5 51.62 2.63
 -6 1 -5 51.63 4.16
 -6 1 -5 56.34 4.81
 -6 1 -5 54.23 4.58
 6 -1 5 54.3 4.63
 6 1 5 57.68 3.91
 -6 -1 -5 50.95 4.57
 -6 1 -5 44.44 4.76
 -6 -1 -5 54.18 3.73
 -6 -1 -5 56.29 2.62
 -6 -1 -6 0.39 0.43
 -6 1 -6 -0.28 0.68
 -6 1 -6 -0.19 0.99
 -6 -1 -6 -0.74 0.97
 -6 1 -6 0.05 0.48
 6 -1 6 -0.28 0.74
 -6 1 -6 -0.2 0.53
 6 1 6 -0.41 0.6
 -6 -1 -6 0.48 0.47
 -6 -1 -7 0.78 0.36
 -6 1 -7 -0.57 1.18
 6 -1 7 0.66 0.53
 -6 -1 -7 0.61 0.81
 -6 -1 -7 2.5 1.01
 -6 1 -7 0.05 0.87
 6 1 7 1.45 0.99
 -6 1 -8 0.91 0.51
 -6 -1 -8 2.38 0.9
 -6 -1 -8 1.47 1.1
 -6 1 -8 -0.42 0.89
 6 1 8 0.98 0.77
 6 -1 8 0.79 0.79
 -6 1 -9 58.32 5.23
 -6 1 -9 58.18 5.79
 6 -1 9 47.25 5.34
 6 1 9 56.44 5.31
 -6 -1 -9 63.9 4.4
 -6 1 -10 1.9 1.01
 -6 -1 -10 0.03 0.47
 -6 1 -10 0.39 0.71
 6 1 10 -0.32 0.6
 -6 1 -11 2.76 0.99
 -6 -1 -11 3.66 1.15
 -6 1 -11 2.87 1.38
 -6 1 -12 3.43 1.36
 -6 1 -12 3.28 1.73
 -6 1 -13 13.9 3.48
 -6 1 -14 4.24 2.02
 -6 1 -15 1.91 1.96
 6 -2 -18 6.44 2.66
 6 2 -18 12.05 3.81
 6 -2 -17 1.65 1.6
 6 2 -17 2.24 1.73
 6 2 -17 5.62 2.49
 6 2 -16 3.16 1.77
 6 2 -16 0.14 1.03
 6 -2 -15 1.93 1.57
 6 2 -15 0.93 0.67
 6 2 -15 1.45 1.17
 6 -2 -14 2.22 1.16
 6 -2 -14 3.43 1.82
 6 2 -14 -0.35 1.23
 6 2 -14 -0.09 1
 6 -2 -13 135.68 9.85
 6 -2 -13 130.89 8.31
 6 2 -13 155.66 10.44
 6 2 -13 145.38 10.48
 6 -2 -12 8.12 1.98
 6 2 -12 5.45 1.92
 6 -2 -12 6.43 1.92
 6 2 -12 5.62 1.99
 6 -2 -11 1.73 1.07
 -6 -2 11 2.11 0.83
 6 2 -11 0.14 0.73
 6 -2 -11 1.52 1.19
 -6 -2 11 1.22 0.93
 6 -2 -10 14.57 2.5
 -6 -2 10 16.46 2.02
 6 2 -10 15.72 3.01
 -6 2 10 14.28 2.92
 6 -2 -10 14.8 2.75
 -6 2 10 18.47 3.18
 -6 -2 10 12.67 2.65
 6 2 -10 13.41 2.62
 6 -2 -9 39.87 4.46
 -6 -2 9 39.11 3.33
 6 -2 -9 45.59 4.37
 -6 -2 9 42.47 4.55
 -6 2 9 48.09 4.96
 6 2 -9 40.39 4.28
 -6 2 9 41.2 4.74
 6 2 -9 44.84 4.88
 6 -2 -8 176.59 9.42
 -6 -2 8 165.68 7.51
 6 -2 -8 176.4 8.88
 -6 -2 8 167.01 8.82
 -6 2 8 175.93 9.68
 6 2 -8 171.98 9.35
 -6 -2 7 13.46 2.06
 6 -2 -7 14.88 2.44
 -6 2 7 11.68 2.3
 -6 -2 7 10.68 1.95
 -6 2 6 21.41 3.03
 6 -2 -6 22.87 3.02
 -6 -2 6 19.1 2.44
 6 2 -6 24.18 2.68
 6 -2 -5 37.12 3.79
 6 2 -5 46.33 3.37
 -6 -2 5 49.52 3.6
 -6 2 5 42.9 4.11
 6 2 -5 49.15 4.06
 -6 2 4 691.84 19.6
 6 -2 -4 682.7 20.01
 -6 -2 4 659.05 16.61
 6 2 -4 684.61 16.37
 6 2 -4 694.45 18.06
 -6 2 3 444.56 14.3
 6 -2 -3 437.91 14.83
 -6 -2 3 437.42 10.96
 6 2 -3 441.89 12.42
 6 -2 -2 21.74 2.72
 -6 2 2 20.12 2.56
 6 -2 -2 22.98 2.96
 -6 -2 2 19.64 1.19
 6 2 -2 20.88 1.86
 -6 2 1 13.59 2.1
 6 -2 -1 13.25 2.1
 6 -2 -1 10.66 2.05
 -6 2 1 12.7 1.98
 6 2 -1 13.53 1.21
 -6 2 0 0.31 0.37
 -6 2 0 0.09 0.56
 6 -2 0 0.85 0.7
 6 -2 0 0.09 0.47
 -6 2 0 0.51 0.49
 -6 2 -1 0.04 0.45
 -6 2 -1 -0.19 0.57
 -6 2 -1 0.48 0.34
 -6 2 -2 113.87 6.54
 -6 2 -2 113.46 6.69
 -6 2 -2 105.29 6.22
 -6 2 -3 86.61 5.78
 6 2 3 83.25 3.15
 -6 2 -3 94 6.88
 -6 2 -3 81.57 5.84
 -6 2 -3 86.62 5.61
 -6 2 -4 92.37 6.2
 6 -2 4 97.2 6.48
 -6 -2 -4 81.27 5.47
 6 2 4 91.45 4.14
 -6 2 -4 103.47 7.38
 -6 2 -4 102.36 6.78
 -6 2 -4 93.81 5.92
 -6 2 -5 312.17 12.57
 6 -2 5 330.37 13.44
 -6 2 -5 308.75 13.98
 -6 -2 -5 282.46 11.23
 6 2 5 306.29 9.83
 -6 2 -5 325.15 13.41
 -6 2 -5 313.15 11.84
 -6 2 -6 197.8 10.09
 -6 2 -6 228.15 11.36
 6 -2 6 210.79 10.97
 6 2 6 220.78 8.57
 -6 -2 -6 210.65 9.46
 -6 2 -6 214.39 9.56
 -6 2 -7 48.28 4.92
 -6 -2 -7 53.99 2.6
 -6 2 -7 47.82 4.26
 -6 2 -7 49.08 5.21
 6 -2 7 46.94 5.15
 6 2 7 48.19 4.12
 -6 2 -8 12.15 2.17
 -6 -2 -8 9.19 1.22
 6 2 8 9.4 1.92
 -6 2 -8 9.7 2.39
 -6 2 -9 14.64 2.43
 -6 -2 -9 16.7 1.93
 6 2 9 13.93 2.54
 -6 2 -9 12.88 2.9
 -6 2 -10 4.32 1.31
 -6 2 -10 4 1.39
 -6 2 -11 1.38 1.16
 -6 2 -12 17.63 3.79
 -6 2 -13 2.11 1.95
 -6 2 -14 5.87 2.4
 -6 2 -15 9.49 3.19
 6 -3 -18 1.44 1.61
 6 3 -18 0.79 1.6
 6 3 -17 2.47 1.91
 6 -3 -17 1.21 1.36
 6 3 -17 3.02 2.14
 6 3 -16 10.13 3.25
 6 -3 -16 8.79 2.93
 6 3 -16 1.19 1.1
 6 3 -15 19.59 4.33
 6 -3 -15 16.2 3.66
 6 3 -15 18.15 4.01
 6 3 -14 2.69 1.9
 6 -3 -14 0.58 1.17
 6 3 -14 2.31 1.75
 6 3 -13 8.58 2.57
 6 -3 -13 7.01 2.32
 6 3 -13 9.2 2.56
 6 3 -12 6.34 2.02
 6 -3 -12 8.05 2.38
 6 3 -12 9.32 2.63
 6 -3 -11 105.95 8.26
 -6 -3 11 96.41 4.95
 6 3 -11 110.24 8.11
 -6 -3 10 0.29 0.42
 6 -3 -10 1.08 0.94
 6 -3 -10 1.93 1.4
 -6 -3 10 1.1 0.94
 6 3 -10 1.31 1.15
 6 -3 -9 228.58 11.96
 -6 -3 9 246.58 9.5
 6 -3 -9 243.37 11.28
 6 3 -9 249.54 11.54
 -6 -3 9 263.47 12.34
 -6 3 9 250.99 12.68
 6 -3 -8 8.18 1.91
 6 -3 -8 11.81 2.48
 -6 3 8 6.88 1.95
 -6 -3 8 7.55 2.01
 6 3 -8 8.94 1.99
 6 -3 -7 90.06 6.8
 6 -3 -7 95.9 6.58
 -6 -3 7 94.11 6.3
 -6 3 7 100.29 7.18
 -6 3 6 62.74 5.42
 6 3 -6 48.59 4.01
 -6 -3 6 56.55 4.45
 6 -3 -6 52.22 4.77
 -6 3 5 33.45 3.82
 6 -3 -5 36.16 4.08
 6 3 -5 36.05 3.11
 -6 -3 5 33.25 3.14
 6 -3 -5 34.49 3.78
 -6 3 4 31.6 3.64
 6 -3 -4 34.17 3.93
 6 3 -4 33.53 2.72
 -6 -3 4 27.3 2.54
 6 -3 -4 35.8 3.8
 6 -3 -3 112.51 7.14
 -6 3 3 115.17 7.14
 -6 -3 3 106.86 4.73
 6 3 -3 114.7 4.75
 6 -3 -3 106.68 6.81
 -6 3 2 214 9.94
 6 3 -2 207.03 6.05
 6 -3 -2 207.73 9.73
 -6 3 1 99.04 6.54
 6 -3 -1 94.63 6.33
 -6 3 1 103.67 6.08
 6 3 -1 97.87 2.9
 6 3 0 20.22 1.43
 6 -3 0 21.19 2.95
 -6 3 0 17.86 2.71
 -6 3 0 22.83 2.79
 -6 3 0 24.84 3.25
 6 3 0 21.17 1.42
 6 -3 1 1.3 0.85
 -6 3 -1 1.42 1.01
 -6 3 -1 1.6 0.92
 -6 3 -1 0.7 0.75
 -6 3 -2 1.64 0.76
 -6 3 -2 2.8 0.93
 -6 3 -2 3.25 1.46
 -6 3 -2 2.15 1.13
 -6 3 -3 11.75 2
 -6 3 -3 11.66 2.38
 -6 3 -3 12.6 2.65
 6 3 3 13.24 1.17
 -6 3 -3 18.25 3.06
 -6 3 -4 39.06 4.42
 -6 3 -4 37.15 3.53
 -6 -3 -4 39.45 3.41
 -6 3 -4 37.1 4.44
 6 3 4 37.03 2.5
 -6 3 -5 14.23 2.16
 -6 3 -5 17.48 3.05
 -6 -3 -5 14.52 2.09
 6 -3 5 9.97 2.39
 6 3 5 15.01 1.83
 -6 3 -5 11.27 2.52
 -6 3 -6 31.97 4.22
 -6 3 -6 36.57 3.52
 6 -3 6 51.32 5.51
 -6 -3 -6 40.45 3.57
 -6 3 -6 43.67 5.2
 6 3 6 39.08 3.29
 -6 3 -7 0.33 0.75
 -6 3 -7 1.67 0.69
 6 3 7 0.58 0.42
 -6 3 -7 0.44 0.82
 -6 3 -8 5.48 1.3
 -6 -3 -8 4.42 0.7
 6 3 8 5.88 1.52
 -6 3 -8 6.02 2.12
 -6 3 -9 21 2.61
 6 3 9 16.36 2.74
 -6 3 -9 18.75 3.63
 -6 3 -10 7.47 1.56
 -6 3 -10 7.24 2.44
 -6 3 -11 12.38 3.11
 -6 3 -12 3.19 1.85
 -6 3 -13 9.44 3.21
 -6 3 -14 -0.22 1.65
 6 -4 -17 3.97 2.44
 6 4 -17 4.51 2.12
 6 4 -17 4.98 2.51
 6 4 -16 3.44 2.05
 6 -4 -16 4.47 2.31
 6 4 -16 0.21 1.33
 6 4 -15 37.96 6.09
 6 -4 -15 29.57 5.03
 6 4 -15 29.2 5.28
 6 -4 -14 3.23 1.91
 6 4 -14 2.1 1.63
 6 -4 -13 -0.6 1.07
 6 4 -13 0.33 0.82
 -6 -4 12 1.72 0.61
 6 -4 -12 2.24 1.46
 6 4 -12 5.14 2.06
 -6 -4 11 -0.04 0.3
 6 -4 -11 1.39 1.39
 6 4 -11 -0.15 0.86
 -6 -4 10 2.5 0.91
 6 -4 -10 1.73 1.7
 6 4 -10 3.54 1.56
 -6 -4 10 3.4 1.57
 6 -4 -9 84.58 7.4
 6 4 -9 86.23 6.78
 -6 -4 9 80.83 6.86
 6 -4 -8 5.15 1.77
 -6 -4 8 5.52 1.77
 6 4 -8 4.26 1.36
 -6 4 7 42.19 4.85
 6 -4 -7 34.6 4.52
 6 4 -7 39.25 4.01
 -6 -4 7 36.85 4.09
 6 -4 -7 34.87 4.08
 6 -4 -6 48.05 5.27
 -6 4 6 47.09 4.94
 6 -4 -6 35.78 4.15
 -6 -4 6 39.71 3.99
 -6 4 5 0.58 1.07
 6 -4 -5 0.58 0.53
 6 -4 -5 0.91 0.8
 -6 -4 5 0.17 0.54
 6 4 -5 0.06 0.3
 6 -4 -4 30.33 4.06
 -6 4 4 38.26 4.43
 6 4 -4 37.76 3.26
 -6 -4 4 32.62 3.09
 6 -4 -4 32.41 3.83
 6 -4 -3 42.94 4.82
 -6 4 3 48.81 4.91
 6 -4 -3 46.43 4.48
 6 4 -3 41.1 3.16
 6 -4 -2 6.35 1.82
 6 -4 -2 5.5 1.55
 -6 4 2 4.19 1.6
 6 4 -2 3.95 0.93
 6 4 -1 63 3.99
 6 -4 -1 65.49 6
 -6 4 1 76.23 6.31
 -6 4 1 69.06 5.97
 6 4 -1 63.26 3.35
 6 -4 -1 66.2 5.43
 6 4 0 53.81 3.33
 -6 4 0 69.44 6.05
 -6 4 0 53.63 5.33
 -6 4 0 62.49 5.8
 6 4 0 55.33 2.88
 6 -4 0 59.39 5.09
 6 4 1 30.76 2.02
 -6 4 -1 34.77 4.32
 6 -4 1 33.36 3.77
 -6 4 -1 31.2 4.09
 6 4 1 25.66 1.82
 -6 4 -1 32.12 4.17
 6 -4 2 22.76 3.15
 -6 4 -2 24.07 3.59
 -6 4 -2 22.99 3.62
 6 4 2 20.42 1.66
 6 4 2 22.95 1.74
 6 4 2 22.5 1.33
 -6 4 -2 14.92 3.05
 -6 4 -3 105.22 7.87
 6 -4 3 92.36 6.57
 6 4 3 111.16 4.46
 -6 4 -3 114.21 8.33
 -6 4 -4 12.71 2.81
 6 4 4 12.92 1.57
 -6 -4 -4 11.12 1.64
 -6 4 -4 14.62 3.05
 6 4 5 67.55 4.1
 -6 4 -5 67 6.67
 -6 -4 -5 72.5 4.15
 6 4 6 27.46 2.78
 -6 4 -6 31 4.77
 6 4 7 22.81 2.73
 -6 4 -7 23.09 4.17
 -6 4 -8 4.42 2.31
 -6 4 -9 -0.43 1.19
 -6 4 -10 4.13 1.96
 -6 4 -11 -0.47 1.35
 -6 4 -12 1.39 1.57
 -6 4 -13 0.28 1.34
 6 5 -16 8.01 3.12
 6 -5 -16 8.55 2.91
 6 5 -16 8.24 3.21
 6 -5 -15 0.55 1.4
 6 5 -15 0.91 0.88
 6 -5 -14 7.34 2.7
 6 5 -14 7.22 2.57
 6 -5 -13 2.04 1.27
 6 5 -13 0.4 1.06
 -6 -5 12 23.83 2.27
 6 -5 -12 24.69 4.53
 6 5 -12 25.48 4.43
 -6 -5 11 4.42 1.18
 6 -5 -11 4.48 2.24
 6 5 -11 2.95 1.58
 6 -5 -10 50.22 6.25
 6 5 -10 62.71 6.36
 6 -5 -9 5.35 2.2
 6 5 -9 7.14 2.04
 6 -5 -8 1.58 1.4
 6 5 -8 -0.36 0.71
 6 -5 -7 38.66 5.12
 6 5 -7 38.43 4.35
 -6 -5 7 34.4 4.17
 6 -5 -6 72.64 6.97
 6 5 -6 69.44 5.56
 -6 -5 6 72.19 5.82
 -6 -5 5 18.08 2.7
 6 -5 -5 13.98 3.08
 6 -5 -4 76.22 7.01
 6 -5 -3 46.26 5.41
 6 5 -3 40.39 3.62
 6 -5 -3 43.72 4.57
 6 -5 -2 43.86 5.31
 6 5 -2 42.14 4.07
 6 -5 -2 40.23 4.44
 -6 5 2 45.6 4.92
 6 5 -2 41.66 3.47
 6 5 -1 0.36 0.36
 6 -5 -1 1.87 1.14
 -6 5 1 -0.15 0.73
 -6 5 1 0.13 0.63
 6 5 -1 0.39 0.42
 6 5 0 126.69 6.31
 6 -5 0 137.16 8.3
 -6 5 0 145.19 9.66
 6 5 0 134.71 6.04
 -6 5 0 131.72 8.84
 6 5 1 0.36 0.5
 6 -5 1 0.63 0.87
 -6 5 -1 0.51 0.74
 6 5 1 -0.06 0.46
 6 5 2 5.73 1.04
 6 -5 2 2.47 1.19
 6 5 2 5.16 1.05
 -6 5 -2 5.45 1.85
 6 -5 3 105.11 7.26
 6 5 3 98.7 5.13
 -6 5 -3 98.76 8.4
 6 5 3 110.73 5.24
 6 5 3 98.44 4.25
 6 5 4 4.33 0.79
 6 -5 4 2.94 1.28
 -6 -5 -4 2.88 0.68
 6 5 4 4.3 1.05
 -6 5 -4 5.09 2.03
 6 5 5 73.04 4.61
 -6 5 -5 66.86 7.17
 6 5 6 35.34 3.35
 -6 5 -6 37.77 5.54
 -6 5 -7 3.85 1.89
 -6 5 -8 17.47 4.03
 -6 5 -9 27.19 5.13
 -6 5 -10 13.24 3.9
 -6 5 -11 0.04 1.34
 -6 5 -12 -1.52 1.22
 6 -6 -15 -0.06 1.05
 6 6 -15 1.66 1.7
 6 -6 -14 3.49 2.32
 6 6 -14 3.2 1.76
 6 -6 -13 16.01 4.05
 6 6 -13 15.37 3.62
 6 -6 -12 32.97 5.59
 6 6 -12 32.23 5.3
 6 -6 -11 4.98 2.17
 6 6 -11 6.46 2.26
 6 -6 -10 24.51 4.64
 6 6 -10 21.56 4
 6 -6 -9 15.1 3.71
 6 6 -9 17.82 3.42
 6 -6 -8 37.14 5.57
 6 6 -8 44.04 5.14
 -6 -6 7 1.42 0.94
 6 6 -7 0.63 1.01
 6 -6 -6 0.62 1.24
 -6 -6 6 1.15 1.04
 6 6 -6 0.93 0.79
 6 -6 -5 -0.54 1.01
 6 6 -5 -0.84 0.66
 6 -6 -4 374.67 17.9
 -6 6 4 363.66 15.4
 6 6 -4 403.21 14.83
 6 6 -3 90.65 6.95
 -6 6 3 90.27 7.23
 6 6 -2 62.98 5.46
 -6 6 2 76.67 7.42
 -6 6 2 62.24 5.99
 6 6 -1 5.57 1.56
 -6 6 1 6.69 2.21
 6 6 0 4.46 1.39
 -6 6 0 4.35 1.85
 6 6 0 4.92 1.29
 6 6 1 29.09 3.07
 6 6 1 35.53 3.4
 -6 6 -1 32.67 4.88
 6 6 2 10.57 1.71
 6 6 2 11.35 1.96
 -6 6 -2 9.67 2.85
 6 6 3 0.77 0.52
 6 -6 3 2.28 1.17
 6 6 3 1.2 0.63
 -6 -6 -3 0.81 0.28
 -6 6 -3 0.28 1.11
 6 -6 4 9.89 2.24
 6 6 4 8.66 1.62
 -6 6 -4 8.66 2.63
 6 -6 5 1.72 1.07
 -6 6 -5 3.15 1.56
 -6 6 -6 40.32 6.04
 -6 6 -7 2.72 1.96
 -6 6 -8 0.59 0.82
 -6 6 -9 1.28 1.66
 -6 6 -10 4.96 2.47
 6 -7 -14 -0.43 1.54
 6 7 -14 -1.16 1.95
 6 -7 -13 2.67 2.02
 6 7 -13 0.17 1.08
 6 -7 -12 3.23 1.82
 6 7 -12 5.02 2.31
 6 -7 -11 14.49 4.12
 6 7 -11 11.53 3.06
 6 -7 -10 2.06 2.08
 6 7 -10 0.88 0.75
 6 -7 -9 1.4 0.84
 6 7 -9 0.9 1.47
 6 -7 -8 0.92 1.09
 6 7 -8 3.11 1.68
 6 -7 -7 7.98 2.67
 -6 7 7 7.63 2.03
 6 7 -7 9.9 2.54
 6 -7 -6 8.62 2.98
 -6 7 6 6.91 1.92
 6 7 -6 7.94 2.37
 6 -7 -5 2.68 2.02
 -6 7 5 2.33 1.21
 6 7 -5 5.95 1.99
 6 -7 -4 8.89 3.05
 -6 7 4 6.17 1.97
 6 7 -4 13.44 2.69
 6 7 -3 -0.12 0.61
 -6 7 3 -0.4 0.82
 6 7 -3 0.6 1.01
 6 7 -2 2.35 1.38
 6 7 -2 0.11 0.58
 6 7 -1 6.84 1.97
 -6 7 1 3.26 1.81
 6 7 -1 6.64 1.8
 6 7 0 18.53 2.99
 -6 7 0 18.2 4.05
 6 7 0 22.61 3.12
 6 7 1 1.88 1.03
 -6 7 -1 1.05 1.27
 6 7 1 1.07 0.87
 -6 7 -2 42.66 6.31
 -6 7 -3 2.4 2.01
 6 7 4 9.59 2.02
 -6 7 -4 12.01 3.35
 -6 7 -5 1.23 0.93
 -6 7 -6 3.12 1.84
 -6 7 -7 6.71 2.75
 -6 7 -8 7.23 3.23
 6 8 -13 13.71 4.1
 6 8 -12 -0.78 1.26
 6 -8 -11 6.6 2.91
 6 8 -11 9.02 3.17
 6 -8 -10 2.96 1.77
 6 8 -10 2.47 1.36
 6 -8 -9 5.24 2.2
 6 8 -9 9.22 2.98
 6 -8 -8 0.92 1.1
 6 8 -8 1.71 1.47
 6 -8 -7 -1.03 1.09
 6 8 -7 1.94 1.3
 6 -8 -6 8.85 2.93
 6 8 -6 8.96 2.49
 6 -8 -5 -0.28 1.18
 6 8 -5 0.72 1.01
 -6 8 4 2.9 1.96
 6 8 -4 -1.12 1.31
 -6 8 3 10.57 3.08
 6 8 -3 13.39 2.84
 -6 8 2 2.61 1.99
 6 8 -2 -0.54 1.06
 -6 8 1 5.63 2.49
 6 8 -1 2.29 1.14
 -6 8 0 7.06 3.01
 6 8 0 6.6 1.86
 -6 8 -1 17.16 4.3
 6 8 1 12.91 2.61
 -6 8 -2 1.36 1.76
 -6 8 -3 23.32 5
 -6 8 -4 -0.09 2.11
 -6 8 -5 27.12 5.64
 6 9 -11 4.03 1.64
 -6 -9 10 5.1 2.38
 6 9 -10 3.2 1.89
 -6 -9 9 1.9 1.65
 6 9 -9 6.16 2.51
 -6 -9 8 3.82 2.05
 6 9 -8 2.38 1.47
 6 -9 -7 24.41 5.45
 -6 -9 7 22.67 4.23
 6 9 -7 23.54 4.66
 -6 -9 6 2.73 1.71
 6 9 -6 6.85 2.45
 -6 9 5 26.56 5.52
 6 9 -5 24.78 4.39
 -6 9 4 -0.19 1.29
 6 9 -4 1.14 1.53
 -6 9 3 13.05 3.82
 6 9 -3 9.16 2.71
 -6 9 2 0.28 1.09
 6 9 -2 -0.17 1.17
 -6 9 1 29.41 5.73
 -6 9 0 1.13 2.03
 -6 9 -1 4.96 2.45
 7 0 -18 28.13 5.37
 7 0 -17 -0.76 1.33
 7 0 -16 67.05 7.9
 7 0 -15 -0.62 0.61
 7 0 -15 2.41 1.46
 7 0 -14 45.24 4.61
 7 0 -14 73.33 7.57
 7 0 -13 -0.03 0.7
 7 0 -13 0.87 1.05
 7 0 -12 41.38 4.31
 7 0 -12 55.13 6.04
 7 0 -11 -0.87 0.75
 7 0 -11 -0.64 0.71
 -7 0 11 0.41 0.86
 7 0 -10 40.26 4.16
 -7 0 10 46.4 4.95
 7 0 -10 37.85 4.61
 7 0 -9 -0.7 0.84
 -7 0 9 0.85 0.76
 7 0 -9 0.74 0.84
 -7 0 9 -0.7 0.7
 7 0 -8 162.48 8.59
 -7 0 8 175.89 8.95
 7 0 -8 174.58 9.3
 -7 0 7 3.13 1.37
 7 0 -7 1.78 1.13
 -7 0 7 3.22 1.23
 -7 0 6 116.11 6.28
 -7 0 6 111.7 6.78
 -7 0 5 -0.07 0.43
 7 0 -5 0.7 0.67
 -7 0 5 -0.35 0.37
 7 0 -4 23.1 2.56
 -7 0 4 27.57 2.86
 7 0 -3 -0.15 0.31
 -7 0 3 -0.12 0.44
 7 0 -2 258.38 8.86
 -7 0 2 270.91 9.11
 -7 0 1 0.34 0.36
 -7 0 1 0.33 0.25
 7 0 -1 0.47 0.49
 -7 0 0 255.58 7.99
 7 0 0 264.05 8.41
 -7 0 0 260.73 7.99
 -7 0 -1 0.38 0.42
 -7 0 -1 -0.13 0.36
 -7 0 -2 43.4 2.72
 -7 0 -2 46.29 3.14
 -7 0 -3 -0.14 0.33
 -7 0 -3 0.33 0.36
 -7 0 -4 21.65 2.09
 -7 0 -4 23.41 2.5
 7 0 4 22.99 2.59
 -7 0 -4 16.38 2.89
 -7 0 -5 0.26 0.34
 -7 0 -5 -0.56 0.77
 7 0 5 0.3 0.54
 -7 0 -6 4.02 1.14
 -7 0 -6 6.81 1.95
 7 0 6 6.43 1.57
 -7 0 -6 7.66 1.67
 7 0 7 -0.06 0.4
 -7 0 -7 -0.13 0.6
 -7 0 -8 2.55 0.95
 -7 0 -8 5.19 1.4
 7 0 8 4.23 1.45
 -7 0 -8 4.38 1.57
 -7 0 -9 -0.69 0.72
 7 0 9 -0.06 0.74
 -7 0 -9 0.07 0.68
 -7 0 -10 20.01 2.85
 -7 0 -10 19.6 3.34
 -7 0 -11 0.58 0.82
 -7 0 -11 -2.15 1.27
 -7 0 -12 0.44 0.89
 7 -1 -18 2.73 2.1
 7 1 -18 0.01 1.28
 7 -1 -17 0.39 1.08
 7 1 -17 -1.31 1.62
 7 -1 -16 1.37 1.4
 7 1 -16 0.02 0.96
 7 -1 -15 11.75 2.53
 7 1 -15 13.43 3.42
 7 -1 -15 11.28 3.23
 7 -1 -14 8.48 2.21
 7 -1 -14 9.12 2.8
 7 1 -14 10.09 2.78
 7 -1 -13 68.27 5.93
 7 1 -13 69.84 7.24
 7 -1 -13 71 7.07
 7 -1 -12 121.25 7.83
 7 -1 -12 117.45 8.87
 7 1 -12 119.08 9
 7 1 -11 32.72 4.49
 7 -1 -11 38.23 4.72
 7 -1 -11 32.77 3.98
 -7 -1 11 33.95 4.5
 7 -1 -10 271.34 12.84
 7 -1 -10 263.95 11.86
 -7 -1 10 249.36 12.07
 -7 1 10 261.2 12.65
 7 1 -10 261.19 12.75
 -7 1 10 283.02 13.57
 7 -1 -9 90.49 6.77
 7 -1 -9 90.28 6.5
 -7 -1 9 90.38 6.6
 -7 1 9 93.85 7.06
 7 1 -9 92.25 6.97
 -7 1 9 96.3 7.33
 -7 1 8 7.65 1.68
 7 -1 -8 6.67 1.61
 -7 1 8 3.9 1.54
 7 -1 -8 8.32 1.96
 7 1 -8 9.6 2.13
 -7 1 8 7.19 1.76
 -7 -1 8 4.47 1.46
 7 -1 -7 85.74 5.98
 7 -1 -7 86.72 6.22
 -7 1 7 89.65 5.71
 -7 -1 7 80.68 5.44
 -7 1 7 77.33 6.05
 -7 1 6 2.19 1
 7 -1 -6 0.91 0.94
 -7 1 6 0.76 0.43
 -7 -1 6 1.56 0.66
 7 -1 -5 60.03 5.1
 -7 -1 5 54.66 3.73
 -7 1 5 63.38 4.95
 7 1 -5 60.98 4.42
 -7 1 4 16.7 2.38
 7 -1 -4 14.52 2.47
 -7 -1 4 16.13 1.76
 7 1 -4 19.22 2.24
 7 1 -3 614.7 15.77
 7 -1 -3 628.18 17.75
 -7 -1 3 636.3 14.54
 -7 1 3 631.69 17.72
 -7 1 2 48.43 3.74
 7 1 -2 47.51 2.91
 7 -1 -2 45.15 3.73
 -7 -1 2 44.38 2.11
 7 1 -1 4.46 0.79
 -7 1 1 4.25 1.09
 -7 1 1 4.65 1.17
 7 -1 -1 2.86 0.88
 7 -1 0 20.46 2.41
 -7 1 0 18.04 2.18
 -7 1 0 18.85 2.25
 -7 1 0 17.05 2.6
 -7 1 -1 114.48 5.75
 -7 1 -1 114.26 5.97
 -7 1 -1 116.67 7.17
 -7 1 -2 241.67 9.18
 -7 1 -2 229.95 9.45
 -7 -1 -2 263.01 6.49
 -7 1 -2 250.74 11.09
 -7 1 -3 48.17 3.81
 -7 1 -3 45.49 4.93
 -7 -1 -3 53.2 2.8
 -7 1 -3 49.46 4.12
 -7 1 -3 53.81 4.93
 -7 1 -4 52.7 4.1
 -7 1 -4 58.83 4.69
 7 1 4 51.19 3.34
 -7 -1 -4 49.03 4.8
 -7 1 -4 46.97 5.02
 -7 -1 -4 58.16 3.43
 -7 1 -4 53.83 4.96
 -7 1 -5 91.59 5.72
 -7 1 -5 97.63 6.88
 -7 1 -5 98.71 6.47
 7 -1 5 86.87 6.05
 7 1 5 92.14 5.1
 -7 -1 -5 87.59 6.49
 -7 1 -5 97.19 7.44
 -7 -1 -5 94.79 4.95
 -7 1 -6 61.83 4.85
 -7 -1 -6 64.39 2.95
 -7 1 -6 62.26 5.51
 -7 1 -6 64.62 5.38
 7 -1 6 57.68 5.13
 7 1 6 60.43 4.43
 -7 -1 -6 58.1 5.35
 -7 -1 -6 71.61 4.66
 -7 -1 -6 65.87 2.91
 -7 -1 -7 15.63 1.64
 -7 1 -7 17 2.91
 -7 1 -7 14.37 2.43
 -7 -1 -7 11.78 2.42
 7 -1 7 10.16 2.22
 -7 -1 -7 17.28 2.44
 -7 -1 -7 17.49 1.68
 7 1 7 13.58 2.25
 -7 1 -7 15 2.65
 -7 -1 -8 0.97 0.54
 -7 1 -8 1.23 1
 -7 1 -8 0.41 0.57
 7 -1 8 0.3 0.88
 7 1 8 0.26 0.62
 -7 1 -8 0.98 0.99
 -7 1 -9 5.69 1.8
 -7 -1 -9 4.14 1.03
 -7 1 -9 4.78 1.78
 7 1 9 3.7 1.44
 -7 1 -10 0.79 0.62
 -7 1 -10 3.56 1.78
 -7 1 -11 9.05 2.22
 -7 1 -11 9.29 2.61
 -7 1 -12 4.53 1.93
 -7 1 -13 0.87 1.22
 7 -2 -18 0.2 1.11
 7 2 -18 0.24 1.47
 7 -2 -17 2.02 1.32
 7 2 -17 1.42 1.74
 7 -2 -16 3.36 1.8
 7 2 -16 10.93 3.24
 7 -2 -15 19.25 4.02
 7 2 -15 31.69 5.17
 7 2 -15 29.76 4.92
 7 -2 -14 3.87 2.07
 7 2 -14 1.95 1.57
 7 2 -14 0.19 0.68
 7 -2 -13 40.7 5.39
 7 2 -13 41.25 5.28
 7 2 -13 42.13 5.54
 7 -2 -12 2.93 1.4
 7 2 -12 8.49 2.57
 7 -2 -12 4.73 1.75
 7 2 -12 5.64 2.06
 7 -2 -11 0.38 0.64
 7 2 -11 1.15 1.18
 7 -2 -11 1.31 1.08
 7 2 -11 1.53 0.9
 -7 -2 11 1.98 1.43
 7 -2 -10 31.89 4.24
 7 -2 -10 33.25 4.04
 -7 2 10 29.44 4.12
 7 2 -10 32.93 4.02
 -7 -2 10 28.35 3.95
 7 2 -10 34.78 4.43
 7 -2 -9 -0.26 0.64
 7 2 -9 -0.51 0.99
 -7 2 9 0.25 0.62
 7 -2 -9 -0.5 0.88
 7 2 -9 -0.22 0.63
 -7 -2 9 1.36 1
 7 -2 -8 13.61 2.45
 7 -2 -8 13.84 2.7
 7 2 -8 13.53 2.52
 -7 2 8 11.89 2.53
 -7 -2 8 13.7 2.4
 7 -2 -7 74.83 5.94
 7 -2 -7 66.77 5.55
 -7 -2 7 63.14 4.87
 7 2 -7 69.73 5.47
 -7 2 7 72.57 6.08
 7 -2 -6 117.6 7.41
 -7 2 6 137.36 7.39
 7 -2 -6 123.14 7.66
 -7 -2 6 123.15 6.39
 -7 2 6 134.28 8.05
 7 -2 -5 1.21 0.92
 -7 2 5 -0.05 0.51
 7 2 -5 0.64 0.75
 7 -2 -5 -0.15 0.59
 -7 -2 5 0.07 0.46
 -7 2 4 568.42 17.7
 7 -2 -4 588.99 18.71
 -7 -2 4 524.34 13.8
 7 2 -4 575.23 15.78
 -7 2 3 239.8 10.18
 7 -2 -3 271.01 11.67
 -7 -2 3 248.52 6.92
 7 2 -3 255.64 8.63
 7 2 -2 0.4 0.38
 -7 2 2 -0.21 0.67
 7 -2 -2 0.28 0.43
 7 2 -1 107.33 3.66
 -7 2 1 114.1 6.51
 -7 2 1 105.28 6.29
 7 -2 -1 102.08 6.86
 -7 2 1 99.64 6.33
 -7 2 0 0.79 0.75
 -7 2 0 0.3 0.65
 -7 2 0 0.28 0.52
 -7 2 -1 11.73 2.15
 -7 2 -1 9.86 1.9
 -7 2 -1 11.33 2.12
 -7 2 -2 7.9 1.74
 -7 2 -2 8.39 1.84
 -7 2 -2 6.99 2.05
 -7 2 -2 7.95 1.85
 -7 2 -3 14.01 2.35
 -7 2 -3 16.94 2.69
 -7 2 -3 13.2 2.66
 -7 2 -3 16.9 2.66
 -7 2 -4 1.55 0.93
 -7 2 -4 -0.43 0.93
 7 2 4 0.14 0.3
 -7 -2 -4 -0.76 0.82
 -7 2 -4 -0.26 0.56
 -7 2 -5 63.9 5.36
 7 2 5 60.62 3.64
 -7 -2 -5 57.02 4.9
 -7 2 -5 69.33 5.84
 -7 2 -5 64.86 5.3
 -7 2 -6 44.66 4.66
 -7 2 -6 53.08 5.47
 7 -2 6 61.37 5.72
 7 2 6 53.81 3.83
 -7 -2 -6 46.14 4.51
 -7 2 -6 54.5 4.88
 -7 2 -7 48.79 4.98
 -7 2 -7 57.9 5.09
 -7 2 -7 54.43 5.64
 7 -2 7 44.18 5.09
 7 2 7 53.36 4.19
 -7 -2 -7 49.38 4.81
 -7 2 -8 0.87 1.05
 -7 2 -8 -1.01 0.69
 -7 2 -8 0.53 1.02
 7 2 8 1.04 0.86
 -7 2 -9 33.01 3.82
 -7 2 -9 34.93 4.85
 -7 2 -10 -0.32 0.82
 -7 2 -10 0.79 1.33
 -7 2 -11 1.07 1.24
 -7 2 -12 8.24 2.46
 -7 2 -13 7.7 2.69
 7 -3 -18 4 2.19
 7 3 -18 0.86 1.36
 7 3 -17 2.98 2.01
 7 3 -17 3.93 1.99
 7 3 -16 0.82 1.25
 7 -3 -16 0.82 1.32
 7 3 -16 -0.14 1.14
 7 3 -15 9.19 2.97
 7 -3 -15 7.75 2.68
 7 3 -15 12.59 3.39
 7 3 -14 0.85 1.14
 7 -3 -14 3.13 1.83
 7 3 -14 2.46 1.86
 7 3 -13 1.67 0.9
 7 -3 -13 -0.61 0.98
 7 3 -13 -0.02 0.75
 7 -3 -12 0.5 0.96
 7 3 -12 0.66 0.75
 7 3 -12 1.76 1.18
 7 -3 -11 26.94 4.24
 7 3 -11 29.22 4.51
 7 3 -11 29.18 4.16
 7 3 -10 28.22 4.17
 7 -3 -10 21.03 3.7
 7 3 -10 30.4 4.02
 -7 -3 10 24.49 3.73
 7 -3 -9 2.93 1.38
 7 3 -9 2.17 1.45
 7 -3 -9 2.61 1.53
 -7 -3 9 0.55 0.75
 7 3 -9 1.2 0.84
 7 -3 -8 71.09 6.32
 7 -3 -8 66.68 5.88
 7 3 -8 63.22 5.14
 -7 -3 8 59.49 5.23
 -7 3 8 79.63 6.77
 7 3 -8 66.9 5.84
 7 -3 -7 9.61 2.07
 -7 3 7 9.32 2.16
 7 3 -7 11.3 2.32
 7 -3 -7 6.93 1.97
 -7 -3 7 10.72 1.99
 7 -3 -6 19.67 3.17
 -7 3 6 22.7 3.4
 7 -3 -6 16.97 2.83
 7 3 -6 20 2.51
 -7 -3 6 19.24 2.47
 7 -3 -5 3.89 1.52
 7 -3 -5 4.91 1.6
 -7 3 5 4.63 1.52
 7 3 -5 4.82 1.2
 -7 -3 5 3.52 1.05
 -7 3 4 68.87 5.72
 7 -3 -4 72.64 5.94
 7 -3 -4 69.08 5.76
 -7 -3 4 65.37 3.85
 7 3 -4 72.84 3.88
 7 3 -4 69.44 4.69
 7 -3 -3 159.68 9.09
 -7 3 3 172.79 9.21
 7 -3 -3 148.64 8.81
 -7 3 3 182.29 8.84
 -7 -3 3 165.62 5.65
 7 3 -3 173.27 5.55
 7 3 -3 170.89 7.07
 7 -3 -2 18.31 2.9
 7 -3 -2 18.05 2.86
 -7 3 2 23.9 3.02
 -7 3 2 20.14 3.02
 7 3 -2 20.23 1.98
 -7 3 1 21.16 3.03
 7 -3 -1 19.04 2.96
 -7 3 1 16.55 2.55
 7 -3 -1 17.85 2.85
 -7 3 1 14.67 2.7
 7 3 -1 17.91 1.49
 -7 3 0 52.48 4.94
 -7 3 0 53.72 5.01
 -7 3 0 55.6 4.68
 7 -3 0 56.72 5.25
 -7 3 -1 99.5 6.96
 -7 3 -1 93.13 6.79
 -7 3 -1 115.78 8.21
 -7 3 -1 103.33 6.47
 -7 3 -2 34.71 4.02
 -7 3 -2 33.87 3.61
 -7 3 -2 33.36 4.1
 -7 3 -2 30.76 4.28
 -7 3 -3 5.93 1.53
 -7 3 -3 5.71 1.68
 -7 3 -3 8.55 2.22
 -7 3 -4 1.2 0.86
 -7 3 -4 -0.82 1.02
 -7 -3 -4 0.34 0.67
 -7 3 -4 0.4 0.7
 7 3 4 0.21 0.23
 -7 3 -5 8.54 1.81
 -7 3 -5 8.91 2.23
 -7 -3 -5 6.45 1.53
 -7 3 -5 7.8 2.17
 7 3 5 7.64 1.11
 -7 3 -6 9.94 2.44
 -7 3 -6 10.25 1.93
 -7 -3 -6 11.85 2.1
 -7 3 -6 8.31 2.36
 7 3 6 10.61 1.59
 -7 3 -7 4.6 1.43
 -7 3 -7 2.2 1.48
 -7 3 -7 5.46 2.09
 7 3 7 5.31 1.25
 -7 3 -8 0.33 0.51
 -7 3 -8 2.14 1.66
 -7 3 -9 10.5 2.1
 -7 3 -9 10.65 2.9
 -7 3 -10 3.59 1.7
 -7 3 -11 30.75 5.19
 -7 3 -12 0.94 1.59
 -7 3 -13 6.15 2.76
 7 4 -17 2.72 2.04
 7 -4 -17 -0.77 1.48
 7 4 -17 2.35 1.65
 7 4 -16 1.69 1.38
 7 -4 -16 1.47 1.68
 7 4 -16 1.82 1.37
 7 4 -15 4.44 2.05
 7 -4 -15 6.6 2.6
 7 4 -15 5.89 2.44
 7 4 -14 1.19 1.66
 7 -4 -14 3.63 1.99
 7 4 -14 3.17 1.99
 -7 -4 13 0.49 0.52
 7 4 -13 -1.35 1.71
 7 -4 -13 -0.04 0.93
 7 4 -13 0.76 0.95
 7 -4 -12 4.15 1.84
 7 4 -12 2.02 1.13
 7 -4 -11 63.84 6.94
 7 4 -11 70.58 6.6
 7 -4 -10 7.1 2.39
 7 4 -10 6.6 2.09
 -7 -4 10 4.7 1.72
 7 -4 -9 122.61 9.18
 7 4 -9 127.49 8.07
 -7 -4 9 122.17 8.28
 7 -4 -8 13.75 3.01
 7 4 -8 15.68 2.6
 -7 -4 8 11.5 2.37
 7 -4 -7 116.09 8.7
 -7 -4 7 105.69 6.88
 7 -4 -6 141.38 9.4
 -7 -4 6 124.76 7.09
 -7 4 5 12.22 2.67
 7 -4 -5 8.8 2.26
 7 -4 -5 9.82 2.27
 -7 -4 5 10.64 1.83
 7 4 -5 8.77 1.57
 -7 4 4 72.91 6.28
 7 -4 -4 63.86 6.08
 -7 -4 4 61.8 4.13
 7 4 -4 60.49 3.95
 7 -4 -4 63.13 5.67
 -7 4 3 9.84 2.33
 7 4 -3 12.63 1.56
 7 -4 -3 11.53 2.35
 7 -4 -3 11.32 2.55
 7 -4 -2 37.95 4.57
 -7 4 2 41.86 4.67
 7 -4 -2 41.55 4.55
 7 4 -2 41.37 2.46
 -7 4 1 1.71 1.14
 7 4 -1 0.28 0.23
 7 -4 -1 0.21 0.69
 7 -4 -1 1.31 1.04
 -7 4 1 2.39 1.34
 7 4 -1 0.91 0.3
 -7 4 0 60.74 5.85
 7 4 0 61.69 3.02
 7 -4 0 63.43 5.68
 -7 4 0 61.13 5.91
 -7 4 0 63.56 6.16
 7 -4 1 0.21 0.9
 -7 4 -1 -0.1 0.84
 -7 4 -1 0.1 0.52
 -7 4 -2 22.65 3.63
 7 -4 2 21.6 3.29
 -7 4 -2 24.25 3.8
 -7 4 -3 53.76 5.71
 -7 4 -3 70.92 6.68
 -7 -4 -4 5.53 1.31
 7 4 4 5.32 0.79
 -7 4 -4 3.97 1.55
 -7 -4 -5 15.53 2.13
 7 4 5 12.59 1.46
 -7 4 -5 18.33 3.57
 -7 4 -6 12.06 2.98
 7 4 6 6.96 1.25
 -7 4 -7 0.36 1.39
 -7 4 -8 4.39 1.97
 -7 4 -9 34.59 5.54
 -7 4 -10 1.16 1.17
 -7 4 -11 8.83 3.11
 -7 4 -12 0.72 0.88
 7 -5 -16 12.3 3.74
 7 5 -16 12.5 3.66
 7 5 -16 7.78 3.23
 7 5 -15 2.55 1.65
 7 -5 -15 -0.8 1.61
 7 5 -15 0.26 1.17
 7 -5 -14 14 3.89
 7 5 -14 11.83 3.22
 7 -5 -13 3.72 2.12
 7 5 -13 7.26 2.57
 7 -5 -12 57.82 7.11
 7 5 -12 45.73 5.78
 7 -5 -11 0.26 0.8
 7 5 -11 -3.09 1.5
 7 -5 -10 0.51 1.1
 -7 -5 10 0.62 0.58
 7 5 -10 1.18 0.78
 7 -5 -9 4.71 1.89
 -7 -5 9 2.52 1.34
 7 5 -9 1.93 1.14
 7 -5 -8 6.53 2.38
 -7 -5 8 7.87 2
 7 5 -8 10.14 2.28
 7 -5 -7 69.18 7
 7 5 -7 64.4 5.43
 -7 -5 7 55.26 5.23
 -7 -5 6 1.62 0.91
 7 -5 -6 -1.28 1.29
 7 -5 -5 79.11 7.46
 -7 -5 5 79.95 5.62
 7 -5 -4 126.04 9.47
 7 5 -4 121.98 6.43
 7 -5 -3 8.97 2.28
 7 5 -3 14.16 1.96
 7 5 -2 19.71 2.13
 -7 5 2 15.05 3.18
 7 5 -2 18.08 2.53
 7 -5 -2 19.92 3.74
 7 5 -1 99.52 5.6
 7 5 -1 106.71 4.81
 -7 5 1 101.51 8.3
 7 5 0 10.32 1.61
 -7 5 0 11.9 2.88
 7 5 0 10 1.27
 7 5 1 0.1 0.33
 7 -5 1 0.8 0.98
 -7 5 -1 0.01 0.68
 7 5 1 0.56 0.28
 7 -5 2 55.54 5.61
 -7 5 -2 57.77 6.43
 7 5 2 65.02 3.06
 7 5 2 66.79 3.12
 7 5 2 65.45 2.5
 7 -5 3 -0.36 0.82
 7 5 3 0.34 0.31
 7 5 3 -0.43 0.27
 7 5 4 19.91 1.84
 7 5 4 19.56 1.85
 -7 -5 -4 15.41 1.86
 -7 5 -4 26.51 4.5
 -7 5 -5 1.43 1.73
 -7 5 -6 110.8 9.77
 -7 5 -7 2.02 1.33
 -7 5 -8 2.76 1.47
 -7 5 -9 0.02 1.03
 -7 5 -10 -0.65 1.27
 -7 5 -11 0.99 0.85
 7 -6 -15 -0.43 1.57
 7 6 -15 -0.14 1.95
 7 -6 -14 2.16 0.88
 7 6 -14 5.15 2.17
 7 -6 -13 3.98 2.4
 7 6 -13 2.73 1.92
 7 -6 -12 18.13 4.26
 7 6 -12 11.91 3.28
 -7 -6 11 1.91 1.11
 7 -6 -11 4.84 2.43
 7 6 -11 3.28 1.99
 7 -6 -10 3.04 1.88
 7 6 -10 2.77 1.3
 7 -6 -9 6.17 2.39
 7 6 -9 8.35 2.29
 7 -6 -8 0.65 0.92
 7 6 -8 -0.16 0.63
 7 -6 -7 4.06 2.2
 -7 -6 7 2.3 1.23
 7 6 -7 6.18 1.9
 7 -6 -6 21.41 4.31
 7 6 -6 24.71 3.43
 7 -6 -5 2 1.32
 7 6 -5 2.35 1.25
 7 -6 -4 20.97 4.06
 7 6 -3 1.45 1
 7 -6 -3 1.45 0.84
 7 6 -2 24.57 3.24
 -7 6 2 19.94 3.94
 7 6 -2 24.67 2.78
 7 6 -1 -0.04 1.12
 -7 6 1 0.25 0.77
 7 6 -1 0.2 0.5
 7 6 0 23.61 2.75
 -7 6 0 17.1 3.79
 7 6 0 20.69 2.41
 7 6 1 2.39 0.85
 -7 6 -1 3.65 1.67
 7 6 1 2.27 0.81
 7 6 2 17.75 2.08
 -7 6 -2 12.66 3.23
 7 6 3 4.93 1.12
 -7 6 -3 2.72 1.9
 -7 6 -4 22.28 4.47
 -7 6 -5 14.7 3.9
 -7 6 -6 2.71 1.8
 -7 6 -7 3.47 1.88
 -7 6 -8 5.52 2.72
 -7 6 -9 2.93 2.45
 7 7 -14 5.63 2.43
 7 -7 -13 13.14 3.89
 7 7 -13 12.59 3.42
 7 -7 -12 31.58 6
 7 7 -12 37.64 5.73
 7 -7 -11 1.45 1.7
 7 7 -11 1.36 1.48
 7 -7 -10 18 4.3
 7 7 -10 14.18 3.31
 7 -7 -9 0.16 1.33
 7 7 -9 0.12 0.8
 7 -7 -8 3.1 2.01
 7 7 -8 5.15 1.92
 7 -7 -7 5.24 2.29
 7 7 -7 4.91 1.99
 7 -7 -6 2.9 1.59
 7 7 -6 3.28 1.63
 7 -7 -5 30.88 5.25
 7 7 -5 33.17 4.23
 7 -7 -4 -0.74 1.48
 7 7 -4 0.37 0.68
 7 7 -3 -0.45 0.66
 -7 7 3 1.16 0.64
 7 7 -3 -0.04 0.56
 7 7 -2 5.94 2.01
 -7 7 2 6.52 2.51
 7 7 -2 2.13 1.07
 -7 7 1 13.28 3.64
 -7 7 0 2.01 2.03
 -7 7 -1 25.98 5.06
 -7 7 -2 19.58 4.47
 -7 7 -3 1.59 1.44
 -7 7 -4 3.66 2.18
 -7 7 -5 5.2 2.54
 -7 7 -6 26.45 5.33
 -7 7 -7 4.29 2.43
 7 8 -13 -2.99 1.4
 7 8 -12 1.62 1.72
 7 8 -11 12.53 3.37
 7 -8 -10 -3.99 2.27
 7 8 -10 -0.16 1.34
 7 -8 -9 1.86 1.77
 7 8 -9 2.37 1.31
 7 -8 -8 4.33 2.52
 7 8 -8 3.19 1.73
 7 -8 -7 9.81 3.51
 7 8 -7 9.6 2.68
 7 -8 -6 -0.9 1.92
 7 8 -6 1.85 1.38
 7 -8 -5 2.25 0.85
 7 8 -5 5.7 2.05
 -7 8 4 2.45 1.68
 7 8 -4 5.1 1.86
 -7 8 3 7.4 2.99
 7 8 -3 4.5 1.69
 -7 8 2 15.22 4.04
 7 8 -2 7.29 2.02
 -7 8 1 18.26 4.28
 -7 8 0 3.83 2.48
 -7 8 -1 -0.81 1.29
 -7 8 -2 5.36 2.49
 -7 8 -3 23.88 5.12
 -7 8 -4 0.76 1.08
 7 9 -10 -0.95 1.85
 7 9 -9 1.48 1.47
 7 9 -8 7.65 2.6
 7 9 -7 12.11 3.11
 8 0 -18 1.68 1.77
 8 0 -17 0.04 0.99
 8 0 -16 15.14 3.78
 8 0 -15 0.12 1.01
 8 0 -14 57.89 6.73
 8 0 -13 1.88 1.54
 8 0 -12 168.42 10.93
 8 0 -11 -0.54 0.77
 -8 0 11 0.61 0.77
 -8 0 10 598.05 18.4
 -8 0 10 611.22 20.74
 8 0 -10 594.04 21.06
 -8 0 9 1.33 1.04
 8 0 -9 -0.2 0.72
 -8 0 9 0.1 0.92
 8 0 -8 23.19 3.34
 -8 0 8 24.36 3.12
 -8 0 8 25.3 3.27
 -8 0 7 0.76 0.89
 -8 0 7 0.78 0.59
 8 0 -7 0.63 0.49
 -8 0 7 0.86 0.8
 -8 0 6 3.68 1.29
 -8 0 6 7.44 1.75
 -8 0 6 4.98 1.34
 -8 0 5 0.61 0.73
 -8 0 5 0.11 0.52
 -8 0 5 -0.14 0.46
 8 0 -4 82.71 5.14
 -8 0 4 87.46 5.52
 8 0 -3 0.28 0.54
 -8 0 3 -0.11 0.37
 8 0 -2 98.52 5.24
 -8 0 2 95.4 5.16
 -8 0 1 -0.1 0.26
 8 0 -1 0.19 0.31
 -8 0 1 -0.12 0.23
 -8 0 0 19.14 3.12
 -8 0 0 15.63 1.74
 -8 0 0 17.29 1.87
 -8 0 -1 0.09 0.75
 -8 0 -1 0.14 0.27
 -8 0 -1 -0.09 0.34
 -8 0 -2 0.24 0.59
 -8 0 -2 0.62 0.39
 -8 0 -2 0.92 0.58
 -8 0 -3 0.27 0.39
 -8 0 -3 0.28 0.38
 -8 0 -4 2.78 0.65
 -8 0 -4 2.97 1.44
 -8 0 -4 3.32 0.9
 -8 0 -5 0.29 0.54
 -8 0 -5 0.49 0.53
 -8 0 -6 32.22 2.83
 8 0 6 28.7 3.31
 -8 0 -6 40.71 3.81
 8 0 7 0.05 0.39
 -8 0 -7 0.23 0.56
 -8 0 -8 0.22 0.55
 -8 0 -8 1.22 0.7
 -8 0 -8 -0.18 0.55
 -8 0 -9 0.37 0.73
 -8 0 -9 -0.36 0.82
 -8 0 -10 -0.32 1.12
 -8 0 -10 0.98 1.21
 -8 0 -11 0.96 1.09
 8 -1 -18 3.19 2.26
 8 1 -18 -0.75 1.71
 8 -1 -17 5.41 2.52
 8 1 -17 5.35 2.15
 8 -1 -16 3.56 1.77
 8 1 -16 1.49 1.17
 8 -1 -15 0.96 1.03
 8 1 -15 5.54 2.48
 8 -1 -14 51.64 6.38
 8 1 -14 43.77 6.02
 8 -1 -13 0.52 1.14
 8 -1 -13 1.61 1.42
 8 1 -13 -0.39 1.05
 8 -1 -12 -0.53 0.72
 8 -1 -12 -0.08 0.91
 8 1 -12 0.36 0.91
 8 -1 -11 15.45 3.03
 -8 -1 11 18.96 2.65
 8 -1 -11 13.88 2.98
 8 1 -11 22.08 3.74
 -8 -1 11 20.79 3.53
 8 -1 -10 52 5.45
 8 -1 -10 52.2 5.3
 -8 -1 10 55.13 4.6
 -8 -1 10 55.17 5.38
 -8 1 10 55.72 5.68
 8 1 -10 54.42 5.62
 8 -1 -9 226.3 11.53
 8 -1 -9 229.28 11.49
 -8 -1 9 229.63 10.19
 -8 1 9 246.67 10.76
 -8 -1 9 228.57 10.98
 -8 1 9 260.24 12.09
 8 1 -9 251.91 11.96
 -8 1 9 244.2 12.65
 8 -1 -8 63.42 5.52
 -8 1 8 67.87 5.32
 8 -1 -8 69.37 6.02
 -8 -1 8 66.11 5.2
 -8 1 8 69.37 5.72
 -8 -1 8 66.07 5.2
 8 1 -8 71.64 5.85
 -8 1 8 71.75 6.17
 -8 1 7 5.41 1.69
 -8 -1 7 7.08 1.82
 8 -1 -7 9.05 2.32
 -8 1 7 8.57 1.97
 8 -1 -7 5.85 1.55
 8 1 -7 9.13 1.94
 -8 -1 7 7.54 1.62
 8 -1 -6 139.05 7.88
 8 -1 -6 120.62 7.98
 -8 -1 6 127.64 7.67
 -8 1 6 128.47 7.44
 -8 -1 6 130.82 6.53
 -8 1 6 136.97 7.99
 -8 1 5 2.04 1.02
 -8 -1 5 1.43 1.04
 8 1 -5 2.81 0.99
 -8 1 5 1.73 0.93
 -8 -1 5 1.78 0.7
 8 1 -4 54.23 3.89
 -8 -1 4 60.52 5.32
 -8 -1 4 48.69 3.15
 -8 1 4 58.13 4.7
 8 1 -3 26.31 2.45
 -8 -1 3 24.11 3.33
 -8 -1 3 26.63 1.95
 -8 1 3 29.14 3.15
 8 -1 -2 138.91 7.06
 -8 1 2 132.51 6.79
 8 1 -2 128.97 5.42
 -8 -1 2 133.28 4.22
 -8 -1 2 138.62 4.14
 -8 1 2 147.12 8.27
 8 1 -1 15.4 1.55
 -8 1 1 17.21 2.23
 -8 1 1 17.64 2.28
 -8 1 1 15.81 2.66
 8 -1 -1 13.56 2.07
 -8 1 0 25.22 2.67
 -8 1 0 26.57 2.8
 -8 1 0 29.87 3.76
 -8 1 -1 91.65 5.26
 -8 1 -1 88.48 5.4
 -8 1 -1 94.45 6.87
 -8 1 -2 25.96 2.73
 -8 1 -2 23.47 2.79
 -8 1 -2 23.22 3.42
 -8 1 -3 250.55 9.65
 -8 1 -3 228.86 12.28
 -8 1 -3 246.12 10.24
 -8 -1 -3 261.61 7.18
 -8 1 -3 251.21 12.02
 -8 1 -4 121.59 6.74
 -8 1 -4 157.43 8.1
 -8 -1 -4 136.05 8.73
 -8 -1 -4 149.36 5.67
 -8 1 -4 148.97 9.15
 -8 1 -5 95.51 7.26
 -8 -1 -5 108.56 5.16
 -8 1 -5 95.25 6.39
 8 1 5 97.41 5.09
 -8 -1 -5 89.72 6.98
 -8 1 -6 1.03 0.59
 -8 1 -6 1.3 1.01
 -8 -1 -6 -1.03 1.19
 8 -1 6 0.9 0.86
 8 1 6 0.45 0.57
 -8 1 -6 0.82 0.82
 -8 1 -7 0.93 1.1
 -8 1 -7 -0.05 0.52
 8 -1 7 0.29 0.72
 8 1 7 -0.29 0.45
 -8 1 -7 -0.25 0.65
 -8 1 -8 4.46 1.58
 -8 1 -8 6.02 2.08
 -8 1 -9 7.93 2.23
 -8 1 -9 9.73 2.41
 -8 1 -10 19.32 3.51
 -8 1 -10 24.59 4
 -8 1 -11 0.95 1.15
 8 -2 -18 2.28 2.18
 8 2 -18 1.09 1.22
 8 -2 -17 6.62 2.76
 8 2 -17 -1.11 1.77
 8 -2 -16 1.58 1.68
 8 2 -16 0.6 1.06
 8 -2 -15 -0.46 1
 8 2 -15 0.02 0.72
 8 -2 -14 3.81 2.04
 8 2 -14 2.08 1.36
 8 2 -13 3.37 1.62
 8 -2 -13 3.03 1.66
 -8 -2 12 3.09 1.12
 8 2 -12 5.82 2.2
 8 -2 -12 1.81 1.15
 -8 -2 11 1.66 0.85
 8 2 -11 1.28 0.72
 8 -2 -11 1.71 1.12
 8 -2 -10 22.17 3.55
 -8 -2 10 15.63 2.47
 8 2 -10 16.65 3.27
 8 -2 -10 17.71 3.26
 -8 -2 10 19.6 3.24
 8 -2 -9 -0.46 0.79
 -8 -2 9 -0.72 0.75
 8 -2 -9 0.33 0.75
 8 2 -9 0.74 0.94
 -8 -2 9 -0.19 0.5
 -8 -2 8 2.99 1.21
 8 -2 -8 5.11 1.73
 8 -2 -8 5.08 1.74
 8 2 -8 2.03 1.22
 -8 2 8 1.99 0.94
 -8 -2 8 2.22 1.04
 8 -2 -7 120.01 7.99
 -8 -2 7 120.95 7.55
 8 -2 -7 131.16 8.53
 -8 2 7 142.61 7.99
 -8 -2 7 117.48 6.78
 8 2 -7 132.9 7.75
 -8 2 7 141.4 8.78
 8 -2 -6 3.4 1.45
 -8 2 6 6.72 1.76
 -8 -2 6 3.12 1.21
 8 -2 -6 4.29 1.44
 -8 2 6 5 1.66
 -8 -2 6 3.19 0.96
 8 -2 -5 14.32 2.89
 -8 2 5 12.34 2.34
 -8 -2 5 7.18 1.88
 -8 2 5 12.6 2.39
 8 -2 -5 11.96 2.32
 8 2 -5 12.69 2.03
 -8 -2 5 10.34 1.56
 -8 2 4 46.58 4.48
 8 -2 -4 39.97 4.23
 8 -2 -4 40.99 4.61
 -8 2 4 45.54 4.4
 -8 -2 4 46.28 2.88
 8 2 -4 43.75 3.49
 -8 2 3 126.25 7.35
 8 -2 -3 135.35 8.52
 -8 2 3 134.87 7.73
 -8 -2 3 117.7 3.75
 8 2 -3 127.56 5.57
 8 2 -2 119.3 4.73
 -8 2 2 121.53 7.06
 -8 2 2 116.18 7.27
 -8 2 1 26.46 3.18
 8 2 -1 21.26 1.42
 -8 2 1 17.3 2.67
 -8 2 1 19.85 2.92
 -8 2 0 9.16 1.9
 -8 2 0 9.4 2.12
 -8 2 0 7.63 1.72
 -8 2 -1 1.02 0.98
 -8 2 -1 0.41 0.65
 -8 2 -1 -0.03 0.55
 -8 2 -2 112.69 6.92
 -8 2 -2 103.37 7.12
 -8 2 -2 121.3 7.38
 -8 2 -3 1.19 0.97
 -8 2 -3 1.64 1.2
 -8 2 -3 1.27 1.18
 -8 2 -4 104.3 6.84
 -8 -2 -4 88 6.66
 -8 2 -4 98.49 7.08
 -8 2 -4 94.23 6.91
 -8 2 -5 83.5 6.24
 -8 2 -5 98.01 7.21
 8 2 5 89.59 4.01
 -8 -2 -5 78.24 6.28
 -8 2 -5 94.55 6.89
 -8 2 -6 61.57 5.47
 -8 2 -6 67.06 5.81
 -8 2 -6 69.56 6.27
 8 2 6 59.37 3.79
 -8 -2 -6 58.61 5.44
 -8 2 -7 30.98 3.95
 -8 2 -7 31.16 3.96
 -8 2 -7 39.76 4.8
 -8 -2 -7 29.68 3.94
 -8 2 -8 0.16 0.7
 -8 2 -8 1.56 1.24
 -8 2 -9 3.62 1.43
 -8 2 -9 4.84 1.89
 -8 2 -10 7.12 2.27
 -8 2 -11 16.14 3.71
 -8 2 -12 5.16 2.56
 8 3 -17 11.21 3.52
 8 -3 -17 14.41 4.14
 8 3 -17 13.92 3.8
 8 3 -16 3.55 1.91
 8 -3 -16 0.49 1.78
 8 3 -16 3.34 1.98
 8 3 -15 32.64 5.52
 8 -3 -15 20.14 4.27
 8 3 -15 23.42 4.49
 8 -3 -14 8.15 2.75
 8 3 -14 5.26 2.26
 8 3 -14 8.16 2.55
 8 3 -13 38.72 5.55
 8 -3 -13 47.73 6.16
 8 3 -13 38.93 5.21
 -8 -3 12 7.28 1.59
 8 -3 -12 5.97 2.22
 8 3 -12 4.25 1.76
 8 3 -12 6.47 2.27
 8 -3 -11 89.44 8.03
 -8 -3 11 96.51 6.19
 8 3 -11 102.35 7.74
 8 3 -11 99.13 8.27
 -8 -3 10 2.28 1.15
 8 3 -10 -0.92 1.03
 8 -3 -10 1.47 1.08
 -8 -3 10 -0.08 0.65
 8 3 -10 -0.06 0.75
 8 -3 -9 47.83 5.51
 -8 -3 9 42.18 4.29
 -8 -3 9 35.46 4.18
 8 3 -9 38.79 4.23
 8 3 -9 44.34 5.05
 -8 -3 8 1.99 1.2
 8 3 -8 3.17 1.51
 8 -3 -8 -0.6 1.02
 -8 -3 8 0.45 0.55
 -8 -3 7 0.66 0.58
 -8 3 7 -0.28 0.74
 8 -3 -7 1.03 0.77
 8 3 -7 1.76 0.87
 -8 -3 7 0.64 0.45
 8 -3 -6 4.98 1.76
 -8 3 6 3.53 1.38
 8 3 -6 4.13 1.04
 -8 -3 6 2.63 0.96
 -8 3 5 126.62 8.27
 8 -3 -5 136.05 8.77
 8 -3 -5 140.64 8.93
 -8 -3 5 129.51 6.01
 8 -3 -4 34.8 4.24
 -8 3 4 38.73 4.33
 8 -3 -4 35.77 4.41
 -8 3 4 41.43 4.31
 -8 -3 4 36.67 2.58
 8 3 -4 39.64 3.42
 -8 3 3 9.55 2.06
 8 -3 -3 6.14 1.9
 8 -3 -3 8.74 2.03
 8 3 -3 5.44 1.15
 -8 3 3 6.94 1.88
 8 -3 -2 35.89 4.43
 -8 3 2 38.75 4.08
 8 -3 -2 33.21 4.11
 -8 3 2 43.02 4.48
 8 3 -2 36.95 2.57
 8 -3 -1 42.82 4.6
 8 3 -1 38.01 1.8
 -8 3 1 41.54 4.41
 -8 3 1 38.16 4.35
 8 -3 -1 36.92 4.42
 -8 3 1 33.17 3.86
 -8 3 0 34.47 4.03
 -8 3 0 35.27 3.91
 -8 3 0 34.14 4.11
 -8 3 -1 8.64 2.16
 -8 3 -1 7.07 1.79
 -8 3 -1 6.43 1.85
 -8 3 -2 12.63 2.39
 -8 3 -2 9.12 2.22
 -8 3 -2 9.51 2.22
 -8 3 -3 77.12 6.42
 -8 3 -3 78.16 6.06
 -8 3 -3 86.54 6.98
 -8 3 -4 0.57 0.51
 -8 3 -4 1.22 0.92
 -8 3 -4 0.4 0.62
 -8 3 -5 2.17 0.91
 -8 3 -5 0.26 0.76
 -8 -3 -5 0.8 0.76
 -8 3 -5 1.12 0.8
 -8 3 -6 -0.52 0.83
 -8 3 -6 -0.2 0.95
 -8 -3 -6 -0.3 0.7
 -8 3 -6 0.5 0.92
 -8 3 -7 0.77 0.56
 -8 3 -7 2.41 1.39
 -8 3 -8 2.07 1.13
 -8 3 -8 -0.76 0.75
 -8 3 -9 1.71 0.94
 -8 3 -9 5.06 2.1
 -8 3 -10 2.17 1.23
 -8 3 -11 4.22 2.04
 -8 3 -12 1.98 1.58
 8 4 -17 2.25 1.79
 8 4 -16 -1.44 1.62
 8 -4 -16 0.89 1.65
 8 4 -16 2.53 1.83
 8 4 -15 0.02 0.88
 8 -4 -15 -0.56 0.88
 8 4 -15 0.62 2
 8 4 -14 4.28 2.34
 8 -4 -14 0.06 0.85
 8 4 -14 1.96 1.65
 8 4 -13 -0.19 0.86
 8 -4 -13 -0.01 0.93
 8 4 -13 1.89 1.21
 -8 -4 12 7.66 1.68
 8 4 -12 6.69 2.34
 8 -4 -12 7.08 2.44
 8 4 -12 6.5 2.17
 -8 -4 11 22.31 3.03
 8 4 -11 25.6 4.35
 8 -4 -11 19.46 3.94
 8 4 -11 17.68 3.32
 -8 -4 10 0.3 0.86
 8 4 -10 0.45 0.64
 8 -4 -10 3.07 1.67
 8 4 -10 1.11 1.29
 -8 -4 10 1.77 1.23
 -8 -4 9 2.09 1.02
 8 4 -9 1.68 1.15
 8 -4 -9 2.77 1.44
 8 4 -9 3.91 1.47
 -8 -4 9 4.25 1.66
 8 -4 -8 7.59 2.45
 8 4 -8 4.57 1.43
 -8 -4 8 4.52 1.67
 8 -4 -7 12.36 2.95
 -8 -4 7 12.61 2.27
 -8 -4 6 33.6 3.4
 8 4 -6 33.05 3.27
 8 -4 -6 32.65 4.65
 8 -4 -5 128.64 9.21
 -8 -4 5 127.19 6.38
 8 4 -5 129.14 6.2
 8 -4 -4 14.62 3.07
 8 4 -4 12.25 1.58
 8 -4 -3 108.27 8.35
 -8 4 3 115.75 8.25
 8 4 -3 115.29 4.27
 8 4 -3 106.35 5.76
 -8 4 2 35.36 4.45
 8 -4 -2 32.76 4.5
 -8 4 2 32.43 4.36
 8 4 -2 37.16 2.9
 -8 4 1 22.55 3.55
 8 4 -1 15.22 1.54
 8 -4 -1 20.55 3.61
 -8 4 1 21.27 3.54
 8 4 -1 17.16 1.54
 -8 4 0 41.64 4.93
 -8 4 0 45.44 5.24
 -8 4 -1 3.41 1.37
 -8 4 -1 4.14 1.55
 -8 4 -2 43.88 4.57
 -8 4 -2 41.52 5.24
 -8 4 -3 14.92 2.57
 -8 4 -3 13.86 3.07
 -8 4 -4 26.49 3.59
 -8 -4 -4 22.28 2.9
 -8 4 -4 22.64 3.97
 -8 4 -5 13.53 2.55
 -8 -4 -5 10.35 1.91
 -8 4 -5 11.55 2.96
 -8 4 -6 10.3 2.27
 -8 4 -6 12.4 3.22
 -8 4 -7 11.07 3.03
 -8 4 -8 4.63 2.28
 -8 4 -9 4.83 2.23
 -8 4 -10 3.09 1.74
 -8 4 -11 4.26 2.25
 -8 4 -12 1.16 1.17
 8 5 -16 3.64 2.09
 8 5 -16 -0.35 1.42
 8 5 -15 5.28 2.37
 8 -5 -15 3.32 1.5
 8 5 -15 6.88 2.55
 8 5 -14 2.03 1.68
 8 -5 -14 0.12 1.24
 8 5 -14 -0.08 0.75
 8 5 -13 0.65 1.08
 8 -5 -13 0.92 1.52
 8 5 -13 0.46 1.25
 -8 -5 12 6.08 1.48
 8 -5 -12 15.34 3.86
 8 5 -12 12.46 3.02
 -8 -5 11 21.07 3.13
 8 -5 -11 14.67 3.71
 8 5 -11 16.23 3.36
 8 -5 -10 17.13 3.67
 -8 -5 10 17.85 2.96
 8 5 -10 21.8 3.59
 8 5 -9 -0.21 0.57
 -8 -5 9 -0.12 0.68
 8 -5 -8 35.03 5.24
 -8 -5 8 31.97 4.02
 8 5 -8 36.74 4.23
 8 -5 -7 12.81 3.18
 -8 -5 7 12.42 2.38
 8 5 -7 11.33 2.22
 8 -5 -6 256.98 14.21
 -8 -5 6 215.17 10.04
 8 -5 -5 143.38 10.33
 8 5 -5 141.81 7.06
 8 -5 -4 91.96 8.2
 8 5 -4 89.97 5.04
 8 -5 -3 7.91 2.35
 8 5 -3 7.09 1.23
 8 5 -2 1.04 0.67
 8 -5 -2 0.72 0.81
 -8 5 2 0.46 0.87
 8 5 -2 0.66 0.43
 8 5 -1 19.92 2.2
 -8 5 1 16.1 3.37
 8 5 -1 19.8 1.16
 8 5 0 28.88 2.01
 -8 5 0 23.59 4.17
 8 5 0 31.67 2.11
 -8 5 -1 137.2 10.25
 -8 5 -2 2.56 1.49
 -8 5 -3 5.58 2.18
 -8 5 -4 4.13 1.84
 -8 5 -5 15.83 3.75
 -8 5 -6 10.79 3.29
 -8 5 -7 -2.52 2.18
 -8 5 -8 0.64 1.35
 -8 5 -9 1.35 1.48
 -8 5 -10 2.18 1.96
 8 6 -15 3.32 2.36
 8 -6 -14 15.96 4.49
 8 6 -14 8.92 2.89
 8 -6 -13 14.86 4.2
 8 6 -13 15.03 3.65
 8 -6 -12 46.35 6.93
 8 6 -12 45.99 5.98
 -8 -6 11 3.17 1.33
 8 -6 -11 2.89 1.84
 8 6 -11 1.12 1.07
 8 -6 -10 12.62 3.54
 8 6 -10 10.16 2.56
 8 -6 -9 2.3 1.55
 8 6 -9 -1.22 1.15
 8 -6 -8 10.22 3.12
 8 6 -8 16.15 3.03
 8 -6 -7 31.05 5.22
 -8 -6 7 25.81 3.69
 8 6 -7 29.95 3.83
 8 -6 -6 11.44 3.27
 8 6 -6 11.61 2.27
 8 -6 -5 21.67 4.27
 8 -6 -4 8.01 2.68
 8 6 -3 1.68 0.99
 8 -6 -3 -0.11 1.13
 -8 6 3 0.92 0.87
 8 6 -3 0.87 0.5
 8 6 -2 5.71 1.48
 -8 6 2 6.99 2.41
 8 6 -2 4.66 1.08
 8 6 -1 13.42 2.08
 8 6 -1 14.09 1.67
 -8 6 1 12.14 3.12
 -8 6 0 -2.52 1.53
 8 6 0 0.13 0.32
 -8 6 -1 44.81 6.22
 -8 6 -2 18.85 4.01
 -8 6 -3 4.04 1.81
 -8 6 -4 4.46 2.11
 -8 6 -5 6.24 2.68
 -8 6 -6 28.48 5.62
 -8 6 -7 -0.92 1.62
 -8 6 -8 1.96 1.76
 8 7 -14 29.93 5.49
 8 7 -13 8.77 2.91
 8 -7 -12 6.03 2.81
 8 7 -12 2.79 1.71
 8 -7 -11 4.47 2.12
 8 7 -11 3.7 1.84
 8 -7 -10 1.53 1.68
 8 7 -10 0.27 0.79
 8 -7 -9 -1.85 1.58
 8 7 -9 1.98 1.31
 8 -7 -8 5.61 2.67
 8 7 -8 4.61 1.59
 8 -7 -7 4.8 2.49
 8 7 -7 1.7 0.97
 8 -7 -6 4.63 2.35
 8 7 -6 2.29 1.07
 8 -7 -5 33.87 5.82
 8 7 -5 25.58 3.49
 8 -7 -4 3.27 2.04
 -8 7 4 2.11 1.41
 8 7 -4 4.02 1.39
 -8 7 3 6.22 2.5
 -8 7 2 35.81 5.89
 -8 7 1 12.11 3.42
 -8 7 0 5.98 2.54
 -8 7 -1 10.41 3.28
 -8 7 -2 0.73 1.27
 -8 7 -3 1.56 1.55
 -8 7 -4 10.51 3.48
 -8 7 -5 10.75 3.64
 -8 7 -6 1.91 1.4
 8 8 -13 4.38 2.19
 8 8 -12 2.31 1.52
 8 8 -11 -0.37 1.1
 8 8 -10 -0.7 1.3
 8 -8 -9 24.88 5.56
 8 8 -9 19.26 3.72
 8 -8 -8 6.14 2.56
 8 8 -8 11.51 2.86
 8 -8 -7 1.88 2.12
 8 8 -7 3.56 1.67
 8 -8 -6 1.57 1.88
 8 8 -6 2.66 1.34
 8 -8 -5 16.16 4.39
 -8 8 5 12.92 3.75
 -8 8 4 9.09 3.15
 -8 8 3 31.02 5.69
 -8 8 2 7.84 2.99
 -8 8 1 2.41 1.89
 -8 8 0 -2.11 2.04
 -8 8 -1 3.46 1.89
 -8 8 -2 1.75 1.46
 9 0 -18 5.54 2.41
 9 0 -17 -0.79 1.08
 9 0 -16 -0.77 1.34
 9 0 -15 1.77 1.86
 9 0 -14 136.41 10.66
 9 0 -13 1.24 1.32
 9 0 -12 11.48 2.92
 9 0 -11 1.85 1.31
 -9 0 11 0.05 0.56
 9 0 -10 31.52 4.27
 -9 0 10 29.03 3.61
 -9 0 10 34.32 4.29
 -9 0 9 -0.31 0.84
 9 0 -9 0.12 0.72
 -9 0 9 -0.96 0.84
 9 0 -8 30.47 3.81
 -9 0 8 33.25 3.88
 -9 0 8 27.94 3.47
 -9 0 7 0.18 0.59
 -9 0 7 -0.14 0.6
 9 0 -7 0.92 0.88
 -9 0 7 -0.08 0.38
 9 0 -6 50.88 4.54
 -9 0 6 53.83 5.13
 -9 0 6 49.76 4.24
 -9 0 6 49.68 4.84
 -9 0 5 1 0.93
 -9 0 5 -0.51 0.77
 -9 0 5 -0.58 0.5
 -9 0 4 66.58 5.86
 -9 0 4 72.84 5.16
 -9 0 3 -1.36 1.23
 9 0 -3 0.2 0.42
 -9 0 3 -0.46 0.57
 9 0 -2 125.42 6.28
 -9 0 2 117.27 8.02
 -9 0 2 124.81 5.6
 -9 0 2 125.75 6.27
 9 0 -1 -0.17 0.33
 -9 0 1 -0.54 0.77
 -9 0 1 -0.32 0.4
 -9 0 1 -0.03 0.3
 -9 0 0 0.76 0.92
 -9 0 0 1.18 0.53
 -9 0 0 0.89 0.5
 -9 0 -1 -0.21 0.89
 -9 0 -1 -0.1 0.32
 -9 0 -1 0.69 0.48
 -9 0 -2 0.38 0.45
 -9 0 -2 0.01 0.29
 -9 0 -3 0.86 1.13
 -9 0 -3 -0.07 0.3
 -9 0 -3 0.07 0.33
 -9 0 -4 91.19 4.14
 -9 0 -4 92.69 7.85
 -9 0 -4 97.28 5.36
 -9 0 -5 0.56 0.54
 -9 0 -5 0 0.43
 -9 0 -6 10.64 2.71
 -9 0 -6 14.5 2.29
 -9 0 -7 -0.74 1.1
 -9 0 -7 0.58 0.76
 -9 0 -8 11.73 2.95
 -9 0 -8 6.05 1.69
 -9 0 -9 0.52 0.76
 -9 0 -10 -0.59 1.33
 9 -1 -18 1.98 1.52
 9 1 -18 0.15 1.22
 9 -1 -17 0.97 1.35
 9 1 -17 -0.25 1.24
 9 -1 -16 2.15 1.74
 9 1 -16 1.93 0.86
 9 -1 -15 -0.55 1.26
 9 1 -15 -1.98 1.77
 9 -1 -14 61.79 7.13
 9 1 -14 62.54 7.15
 9 -1 -13 16.85 3.59
 9 1 -13 18.2 3.73
 -9 -1 12 19.97 2.94
 9 -1 -12 23.86 4.09
 9 1 -12 22.29 3.96
 -9 -1 11 5.5 1.57
 9 -1 -11 6.27 1.96
 9 1 -11 5.36 1.95
 -9 -1 11 4.93 1.88
 -9 -1 10 -0.4 0.66
 9 -1 -10 1.62 1.34
 9 1 -10 2.14 1.06
 -9 1 10 0.41 0.52
 -9 -1 10 -0.96 0.55
 -9 -1 9 10.6 2.2
 -9 1 9 13.79 2.49
 9 -1 -9 9.26 2.29
 9 -1 -9 17.88 3.15
 -9 1 9 14.65 3.1
 9 1 -9 11.81 2.58
 -9 -1 9 13.52 2.49
 -9 1 9 14.94 2.89
 9 -1 -8 122.58 8.08
 -9 1 8 113.26 7.34
 9 -1 -8 108.23 8.1
 -9 -1 8 116 7.53
 -9 1 8 125.96 7.94
 -9 -1 8 122.68 7.25
 9 1 -8 127.98 7.99
 -9 1 8 129.34 8.77
 9 -1 -7 69.34 5.8
 -9 -1 7 69.3 5.81
 -9 1 7 65.71 5.53
 -9 -1 7 62.5 4.73
 -9 1 7 62.63 5.75
 9 1 -7 65.72 5.31
 9 -1 -6 58.47 5.18
 -9 -1 6 59.7 5.61
 -9 1 6 67.51 5.6
 -9 -1 6 53.97 4.04
 -9 1 6 56.25 5.18
 -9 1 5 5.25 1.57
 -9 -1 5 5.57 1.65
 9 -1 -5 4.81 1.48
 -9 1 5 4.68 1.49
 -9 -1 5 4.78 1.06
 9 1 -4 111.82 5.94
 -9 -1 4 115.86 8.01
 -9 1 4 107.69 7.38
 -9 -1 4 109.12 4.9
 -9 1 4 121.32 7.26
 9 1 -3 23.97 2.43
 -9 1 3 22.89 3.34
 -9 -1 3 25.01 3.71
 -9 -1 3 26.86 1.95
 -9 1 3 27.94 3.29
 9 1 -2 179.24 6.85
 -9 -1 2 184.99 10.48
 -9 1 2 180.14 9.88
 -9 -1 2 165.87 4.55
 -9 1 2 182.11 8.12
 -9 -1 2 173.82 4.77
 -9 1 2 188.37 8.56
 9 1 -1 45.74 2.85
 9 -1 -1 46.19 4.1
 -9 1 1 50.42 4.06
 -9 -1 1 58.24 5.73
 -9 1 1 44.29 4.79
 -9 1 1 46.12 3.87
 -9 1 0 8.21 2.13
 -9 1 0 9.76 1.71
 -9 1 0 11.76 1.88
 -9 1 -1 -0.01 0.71
 -9 1 -1 0.79 0.67
 -9 1 -1 2.1 1.62
 -9 1 -2 6.82 2.18
 -9 1 -2 7.46 1.48
 -9 1 -2 9.02 1.84
 -9 1 -3 43.43 3.71
 -9 1 -3 61.99 5.99
 -9 1 -3 54.92 4.5
 -9 1 -4 1.21 1.28
 -9 1 -4 1.61 0.73
 -9 1 -4 0.63 0.39
 -9 1 -5 4.92 1.79
 -9 1 -5 4.43 1.25
 -9 1 -5 6.8 1.68
 -9 1 -6 0.55 0.87
 -9 1 -6 0.9 0.6
 -9 1 -7 10.31 2.65
 -9 1 -7 10.42 2.29
 -9 1 -8 -1.05 1.02
 -9 1 -8 1.6 1.2
 -9 1 -9 2.33 1.26
 -9 1 -9 0.33 0.58
 -9 1 -10 17.71 3.44
 9 -2 -17 5.09 2.2
 9 2 -17 5.81 2.73
 9 -2 -16 -1.25 1.6
 9 2 -16 -0.65 0.88
 9 -2 -15 2.03 1.54
 9 2 -15 3.45 1.93
 9 2 -14 1.27 1.57
 9 -2 -14 0.54 0.94
 -9 -2 13 14.28 2.44
 9 2 -13 10.25 2.81
 9 -2 -13 6.73 2.26
 -9 -2 12 6.01 1.62
 9 2 -12 2.4 1.28
 9 -2 -12 3.1 1.3
 -9 -2 11 0.09 0.46
 9 2 -11 -0.35 1.01
 -9 -2 11 -0.45 0.65
 -9 -2 10 0.57 0.49
 9 -2 -10 -0.19 0.88
 9 2 -10 0.6 1.02
 -9 -2 10 -0.15 0.54
 -9 -2 9 0.31 0.77
 9 -2 -9 1.25 0.93
 9 2 -9 1.27 0.94
 -9 -2 9 0.67 0.77
 9 -2 -8 63.7 6.05
 -9 -2 8 61.46 5.57
 -9 -2 8 57.27 4.88
 9 2 -8 59.62 5.43
 -9 -2 7 16.15 2.87
 -9 2 7 17.32 2.84
 9 -2 -7 16 2.89
 -9 2 7 18.31 3.2
 9 2 -7 18.12 2.82
 -9 -2 7 15.61 2.34
 9 -2 -6 79.85 6.45
 -9 -2 6 85.17 6.8
 -9 2 6 82.3 6.37
 -9 -2 6 78.54 4.85
 -9 2 6 75.3 6.38
 9 -2 -5 32.75 4.05
 -9 -2 5 35 4.34
 -9 2 5 38.11 4.26
 -9 -2 5 33.73 2.73
 -9 2 5 37.13 4.28
 9 -2 -4 6.96 1.82
 -9 2 4 4.73 1.48
 -9 2 4 4.39 1.45
 9 2 -4 4.54 1.18
 -9 -2 4 6.28 0.95
 -9 2 3 0.63 0.56
 9 2 -3 0.5 0.39
 9 -2 -3 1.51 0.99
 -9 2 3 1.73 1.26
 -9 2 2 24.65 3.17
 9 2 -2 24.14 1.94
 -9 2 2 22.38 3.06
 9 -2 -2 21.52 3.12
 -9 2 2 27.83 3.63
 -9 2 1 0.44 0.56
 -9 2 1 1.2 0.75
 -9 2 1 0.76 0.77
 9 -2 -1 0.11 0.49
 -9 2 0 24.68 3.24
 -9 2 0 24.4 3.23
 -9 2 0 23.12 3.38
 -9 2 -1 41.85 4.16
 -9 2 -1 44.91 4.84
 -9 2 -1 50.86 4.74
 -9 2 -2 0.96 1.12
 -9 2 -2 1.63 1
 -9 2 -2 -0.53 0.87
 -9 2 -3 200.02 9.85
 -9 2 -3 219.69 11.25
 -9 2 -3 206.01 10.52
 -9 2 -4 23.91 3.3
 -9 2 -4 28.61 3.89
 -9 -2 -4 22.07 3.46
 -9 2 -4 23.5 3.52
 -9 2 -5 21.32 3.15
 -9 2 -5 22.91 3.53
 -9 -2 -5 18.97 3.25
 -9 2 -5 23.76 3.57
 -9 2 -6 -0.73 1.03
 -9 2 -6 -0.15 0.91
 -9 2 -7 10.4 2.4
 -9 2 -7 5.64 1.93
 -9 2 -8 0.22 0.73
 -9 2 -8 -0.97 1.04
 -9 2 -9 -0.19 0.66
 -9 2 -9 -0.96 1.24
 -9 2 -10 9.39 2.82
 9 -3 -17 14.05 4.05
 9 3 -17 16.85 4.19
 9 -3 -16 3.31 2.23
 9 3 -16 2.97 2.01
 9 -3 -15 15.46 3.8
 9 3 -15 16.56 3.93
 -9 -3 14 9.53 1.92
 9 -3 -14 3.99 1.99
 9 3 -14 8.07 2.63
 -9 -3 13 41.76 4.09
 9 -3 -13 46.63 6.16
 9 3 -13 42.64 5.85
 9 3 -13 33.38 4.82
 -9 -3 12 12.44 2.33
 9 -3 -12 15.79 3.57
 9 3 -12 15.38 3.39
 9 3 -12 13.95 2.94
 9 -3 -11 89.5 8.22
 -9 -3 11 90.49 6.57
 9 3 -11 97.14 7.47
 -9 -3 11 84.9 7.34
 9 3 -11 92.38 8.01
 -9 -3 10 3.29 1.28
 9 3 -10 1.93 1.16
 9 -3 -10 1.42 1.17
 -9 -3 10 0.33 0.91
 -9 -3 9 6.87 2.02
 9 -3 -9 6.1 2.06
 9 3 -9 3.44 1.66
 -9 -3 9 5.4 1.72
 9 3 -8 -0.85 0.71
 -9 -3 8 0.02 0.43
 -9 -3 7 5.01 1.6
 9 3 -7 8.33 2.03
 9 -3 -7 6.34 2.09
 -9 -3 7 7.65 1.58
 9 -3 -6 4.49 1.74
 -9 -3 6 5.2 1.26
 -9 3 5 19.69 3.37
 -9 3 5 22.71 3.42
 9 -3 -5 28.9 4.06
 -9 -3 5 22.93 2.23
 9 -3 -4 137.89 9.09
 -9 3 4 140.65 8.86
 -9 3 4 142.62 8.72
 -9 -3 4 134.87 4.6
 9 3 -4 144.83 6.82
 -9 3 3 123.82 7.99
 9 -3 -3 121.96 8.31
 -9 3 3 121.79 8.08
 9 3 -3 116.93 5.41
 9 3 -2 6.49 0.94
 -9 3 2 4.6 1.55
 -9 3 2 8.23 2.16
 9 -3 -2 4.7 1.59
 -9 3 2 8.33 2.03
 -9 3 1 8.71 2.12
 -9 3 1 7.74 1.94
 9 -3 -1 9.58 2.31
 -9 3 1 11.16 2.37
 -9 3 0 4.31 1.48
 -9 3 0 3.66 1.46
 -9 3 0 3.34 1.35
 -9 3 -1 61.77 5.66
 -9 3 -1 58.23 5.45
 -9 3 -1 58.65 5.65
 -9 3 -2 3.94 1.37
 -9 3 -2 6.83 1.88
 -9 3 -2 6.19 1.96
 -9 3 -3 13.45 2.6
 -9 3 -3 11.84 2.57
 -9 3 -3 13.18 2.89
 -9 3 -4 0.41 0.58
 -9 3 -4 1.9 0.96
 -9 -3 -4 3.11 1.33
 -9 3 -4 3.61 1.3
 -9 3 -5 26.75 3.7
 -9 -3 -5 21.39 3.31
 -9 3 -6 1.95 1.22
 -9 3 -6 3.59 1.8
 -9 3 -7 29.27 3.95
 -9 3 -7 32.25 4.73
 -9 3 -8 6 1.73
 -9 3 -8 3.97 1.72
 -9 3 -9 9.58 2.79
 -9 3 -10 2.93 1.9
 9 4 -17 1.54 1.52
 9 4 -16 1.48 1.65
 9 -4 -16 -0.27 1.25
 9 4 -16 0.38 0.95
 9 4 -15 2.56 1.68
 9 -4 -15 2.14 1.67
 9 4 -15 2.56 1.53
 9 4 -14 -0.91 1.94
 9 -4 -14 3.64 2.01
 9 4 -14 -0.23 0.77
 -9 -4 13 3.31 1.31
 9 -4 -13 2.19 1.38
 9 4 -13 3.3 1.62
 9 4 -13 1.6 1.15
 -9 -4 12 1.05 0.87
 9 4 -12 0.22 0.76
 9 4 -12 1.01 0.87
 9 -4 -11 70.34 7.67
 -9 -4 11 78.52 6.29
 9 4 -11 83.19 7.07
 9 4 -11 79.41 7.62
 9 -4 -10 36.28 5.42
 -9 -4 10 42.28 4.71
 -9 -4 10 42.42 4.97
 9 4 -10 38.48 4.55
 9 4 -10 37.42 5.02
 -9 -4 9 2.18 1.25
 9 4 -9 2.48 1.46
 9 -4 -9 1.14 1.13
 9 4 -9 0.96 0.47
 -9 -4 9 2.79 1.11
 9 -4 -8 10.32 2.73
 9 4 -8 12.56 2.64
 -9 -4 8 8.38 1.94
 9 4 -8 9.87 2.01
 9 -4 -7 8.53 2.61
 9 4 -7 12.99 2.65
 -9 -4 7 11.14 2.02
 9 -4 -6 23.24 4.02
 -9 -4 6 19.48 2.48
 9 4 -6 27.94 2.85
 9 4 -6 25.41 3.39
 9 -4 -5 255.44 13.53
 -9 -4 5 239.31 8.65
 9 4 -4 0.3 0.37
 9 -4 -4 1.38 1.15
 9 4 -3 2.02 0.81
 9 -4 -3 1.55 1.07
 9 4 -2 7.73 1.15
 9 -4 -2 3.51 1.6
 9 4 -2 7.11 1.28
 -9 4 2 10.48 2.57
 -9 4 1 24.6 3.95
 -9 4 0 64.03 5.81
 -9 4 0 50.36 5.74
 -9 4 -1 4.8 1.75
 -9 4 -1 1.81 1.49
 -9 4 -2 1 1.01
 -9 4 -2 0.27 0.63
 -9 4 -3 0.63 0.7
 -9 4 -3 -0.13 1.32
 -9 4 -4 -0.77 0.87
 -9 4 -4 -0.3 0.93
 -9 4 -5 4.83 1.75
 -9 4 -5 6.32 2.06
 -9 4 -6 2.67 1.22
 -9 4 -6 2.29 1.65
 -9 4 -7 7.89 2.14
 -9 4 -7 8.91 2.76
 -9 4 -8 1.87 1.43
 -9 4 -9 -0.83 1.8
 -9 4 -10 2.02 1.98
 9 5 -16 5.39 2.33
 9 -5 -15 2.16 2.18
 9 5 -15 0.13 1.17
 9 5 -15 0.96 0.86
 9 5 -14 0.97 1.44
 9 -5 -14 1.61 1.97
 9 5 -14 -1.57 1.32
 9 5 -13 0.67 1.35
 9 -5 -13 0.5 1.35
 9 5 -13 0.38 0.84
 -9 -5 12 0.81 0.86
 9 5 -12 1.45 1.64
 9 -5 -12 2.85 1.88
 9 5 -12 0.83 1.27
 9 -5 -11 21.56 4.42
 -9 -5 11 20.5 3.22
 9 5 -11 17.58 3.82
 9 5 -11 21.19 3.65
 9 -5 -10 3.92 2.18
 -9 -5 10 6.69 1.97
 9 5 -10 7.25 2.26
 9 5 -10 6.12 1.88
 9 -5 -9 21.53 4.37
 9 5 -9 20.53 3.7
 9 5 -9 19.77 3.2
 -9 -5 9 16.43 3.05
 9 -5 -8 2.7 2.04
 -9 -5 8 3.44 1.42
 9 5 -8 5.36 1.53
 -9 -5 7 10.44 2.12
 9 -5 -7 14.45 3.43
 9 -5 -6 43.44 5.96
 -9 -5 6 44.2 3.99
 9 5 -5 21.06 2.98
 9 -5 -5 26.43 4.62
 9 5 -5 24.36 2.56
 9 -5 -4 3.36 1.98
 9 5 -4 1.63 0.63
 9 5 -3 5.94 1.35
 9 -5 -3 3.36 1.8
 -9 5 3 4.07 1.85
 9 5 -2 31.84 2.93
 9 -5 -2 32.22 4.98
 -9 5 2 36.72 5.23
 9 5 -2 39.42 3.06
 9 5 -1 6.96 0.94
 9 5 -1 5.6 0.93
 -9 5 1 7.23 2.33
 -9 5 0 42.8 5.72
 -9 5 -1 83.35 8.07
 -9 5 -2 28.67 4.74
 -9 5 -3 19 3.93
 -9 5 -4 2.63 1.38
 -9 5 -5 -0.3 0.85
 -9 5 -6 7.72 2.9
 -9 5 -7 5.69 2.53
 -9 5 -8 13.03 3.87
 -9 5 -9 -0.81 1.48
 9 6 -16 -0.81 0.87
 9 6 -15 0.9 1.16
 9 6 -14 13 3.87
 9 6 -14 13.45 3.56
 9 6 -13 0.81 1.21
 9 6 -13 1.18 1.34
 9 -6 -12 12.76 4.16
 9 6 -12 11.98 3.14
 9 -6 -11 0.66 0.95
 -9 -6 11 -0.27 0.67
 9 6 -11 1.04 1.3
 9 -6 -10 2.52 1.55
 9 6 -10 0.06 0.66
 9 -6 -9 -1.49 1.34
 9 6 -9 0.09 0.67
 9 -6 -8 9.2 2.91
 9 6 -8 17.46 2.97
 9 -6 -7 3.58 2.03
 9 6 -7 0.84 0.7
 9 -6 -6 40.28 5.96
 9 6 -6 9.44 2.03
 9 -6 -5 9.39 3.13
 9 -6 -4 0.18 1.18
 9 6 -4 2.64 0.83
 9 -6 -3 0.24 1.51
 -9 6 3 1.71 1.28
 9 6 -3 2.27 0.65
 -9 6 2 -0.3 0.91
 -9 6 1 15.35 3.55
 -9 6 0 8.21 2.85
 -9 6 -1 1.59 1.44
 -9 6 -2 1.16 0.98
 -9 6 -3 10.88 3.26
 -9 6 -4 23.94 4.84
 -9 6 -5 -0.92 0.95
 -9 6 -6 -1.19 1.65
 -9 6 -7 16 4.31
 9 7 -14 1.48 1.67
 9 7 -13 1.23 1.24
 9 7 -12 0.94 0.76
 9 -7 -11 1.23 1.59
 9 7 -11 -0.94 1.03
 9 -7 -10 4.05 2.16
 9 7 -10 3.81 1.65
 9 -7 -9 16.19 4.27
 9 7 -9 15.79 3.2
 9 -7 -8 13.49 3.95
 9 7 -8 15.79 2.98
 9 -7 -7 1.25 0.97
 9 7 -7 1.54 1.05
 9 -7 -6 7.85 2.81
 9 -7 -5 4.43 2.52
 9 -7 -4 21.76 4.72
 -9 7 4 19.76 4.6
 -9 7 3 0.02 1.37
 -9 7 2 35.82 5.92
 -9 7 1 0.8 1.09
 -9 7 0 0.41 1.1
 -9 7 -1 0.05 1.21
 -9 7 -2 3.64 2.12
 -9 7 -3 0.95 1.62
 -9 7 -4 0.53 1.36
 -9 7 -5 3.91 2.16
 9 -8 -6 -1.07 1.25
 -9 8 5 -1.49 1.5
 -9 8 4 -1.6 1.74
 -9 8 3 0.89 1.78
 -9 8 2 19.12 4.82
 -9 8 1 10.3 3.69
 -9 8 0 -1.37 1.65
 10 0 -17 -1.76 2.01
 10 0 -16 10.15 3.14
 10 0 -15 1.19 1.45
 10 0 -14 75.43 7.9
 10 0 -13 0.88 1
 -10 0 12 47.6 4.88
 10 0 -12 48 5.89
 -10 0 11 0.33 0.74
 10 0 -11 -0.62 0.96
 -10 0 10 11.69 2.5
 10 0 -10 8.78 2.29
 -10 0 10 12.19 2.6
 -10 0 9 -0.16 0.86
 10 0 -9 1.23 1.12
 -10 0 9 1.39 0.87
 10 0 -8 250.42 11.91
 -10 0 8 258.91 12.37
 -10 0 8 253.18 11.41
 -10 0 7 1.29 1.33
 -10 0 7 0.65 0.93
 10 0 -7 0.6 0.66
 -10 0 7 0.2 0.42
 -10 0 6 7.74 2.19
 10 0 -6 5.97 1.58
 -10 0 6 12.17 2.38
 -10 0 6 7.54 1.63
 -10 0 5 1.17 1.11
 -10 0 5 0.96 0.96
 -10 0 5 -0.18 0.39
 -10 0 4 65.3 6.23
 -10 0 4 70.22 4.43
 -10 0 4 61.82 4.95
 -10 0 3 -0.01 0.62
 -10 0 3 -1.76 0.82
 10 0 -2 81.29 5.08
 -10 0 2 71.92 6.63
 -10 0 2 69.75 4.19
 -10 0 2 78.78 4.97
 10 0 -1 -0.04 0.38
 -10 0 1 0.35 0.79
 -10 0 1 0.16 0.42
 -10 0 1 0.99 0.54
 -10 0 0 160.71 10.28
 -10 0 0 149.37 5.93
 -10 0 0 145.35 6.3
 -10 0 -1 -0.16 0.28
 -10 0 -1 -0.19 0.4
 -10 0 -2 71.88 7.01
 -10 0 -2 69.59 3.96
 -10 0 -2 66.95 3.54
 -10 0 -3 1.45 1.26
 -10 0 -3 0.51 0.46
 -10 0 -3 0.46 0.51
 -10 0 -4 19.41 3.73
 -10 0 -4 18.28 2.27
 -10 0 -5 0.05 0.74
 -10 0 -5 1.1 0.69
 -10 0 -6 -0.52 0.81
 -10 0 -7 0.81 1.18
 -10 0 -8 6.02 2.35
 -10 0 -9 1.24 0.93
 -10 0 -10 1.66 1.33
 10 -1 -17 -2.86 1.82
 10 1 -17 -0.11 1.41
 10 -1 -16 -0.32 0.92
 10 1 -16 0.11 1.06
 10 -1 -15 14.05 3.62
 10 1 -15 16.14 3.92
 10 -1 -14 95.75 8.96
 10 1 -14 107.62 9.58
 -10 -1 13 52.8 5.06
 10 -1 -13 40.02 5.54
 10 1 -13 61.04 6.87
 -10 -1 12 44.79 4.67
 10 -1 -12 40.3 5.43
 10 1 -12 40.92 5.45
 -10 -1 11 16.02 2.78
 10 1 -11 13.76 3
 10 -1 -11 15.39 3.2
 -10 -1 11 14.61 2.99
 -10 1 10 -0.16 0.72
 -10 -1 10 1.02 1.1
 10 1 -10 0.34 0.66
 10 -1 -10 -1.09 1
 -10 -1 10 0.26 0.63
 -10 1 9 1.38 0.72
 -10 -1 9 1.29 0.72
 10 1 -9 1.16 0.98
 10 -1 -9 0.42 0.73
 -10 -1 9 0.26 0.68
 -10 1 9 1.55 1.11
 -10 1 8 0.28 0.89
 -10 -1 8 -0.57 1.27
 10 -1 -8 0.33 0.64
 10 1 -8 -0.78 1.12
 -10 1 8 0.5 0.8
 -10 1 8 -0.79 0.85
 -10 -1 8 0.67 0.66
 10 1 -7 26.18 3.4
 10 -1 -7 32.19 4.04
 -10 -1 7 36.86 4.59
 -10 1 7 31.05 4.07
 -10 1 7 28.39 3.59
 -10 -1 7 30.76 3.31
 -10 1 7 34.89 4.38
 -10 -1 6 5.92 1.91
 -10 1 6 3.22 1.43
 10 -1 -6 6.06 1.94
 -10 1 6 2.59 1.16
 10 1 -6 3.73 1.21
 -10 -1 6 2.84 1.02
 -10 1 5 0.32 0.6
 -10 -1 5 -0.37 0.8
 -10 1 5 0.69 0.78
 10 -1 -5 -0.08 0.64
 -10 -1 5 0.14 0.39
 10 1 -4 14.25 2.13
 -10 1 4 18.12 2.86
 -10 -1 4 13.98 1.63
 -10 -1 4 19.08 3.35
 10 -1 -4 17.59 2.82
 -10 1 4 17.85 3.15
 -10 1 3 20.01 2.88
 10 1 -3 19.17 2.29
 -10 -1 3 20.87 1.6
 -10 -1 3 21.16 1.65
 -10 -1 3 21.98 3.65
 -10 1 3 21 3.48
 -10 1 2 3.2 1.05
 -10 1 2 3.84 1.41
 10 1 -2 2.1 0.71
 -10 -1 2 2.28 1.08
 -10 1 2 3.45 1.06
 -10 -1 1 66.36 6.62
 -10 1 1 72.08 6.58
 -10 1 1 77.2 5.2
 -10 1 1 75.32 5.25
 -10 1 0 96.51 5.85
 -10 1 0 95.22 5.84
 -10 -1 0 91.45 7.85
 -10 1 0 105.67 8.05
 -10 1 -1 31.66 3.19
 -10 1 -1 49.96 4.17
 -10 -1 -1 42.22 5.35
 -10 1 -1 47.95 5.36
 -10 1 -2 23.91 2.71
 -10 1 -2 32.5 4.54
 -10 1 -2 32.62 3.4
 -10 1 -3 18.23 3.51
 -10 1 -3 16.16 2.26
 -10 1 -3 18.51 2.79
 -10 1 -4 53.63 5.99
 -10 1 -4 61.83 5
 -10 1 -5 -0.19 0.66
 -10 1 -5 0.51 0.44
 -10 1 -6 -0.54 0.92
 -10 1 -6 0.56 0.95
 -10 1 -7 5.5 2.18
 -10 1 -8 2.06 0.79
 -10 1 -9 20.39 3.84
 -10 -1 -9 25.29 4.6
 -10 -1 -10 -1.3 1.58
 10 -2 -17 2.02 1.45
 10 2 -17 8.66 3.13
 10 -2 -16 2.36 1.84
 10 2 -16 4.54 2.35
 10 2 -15 1.32 1.38
 10 -2 -15 -0.65 1.36
 -10 -2 14 9.28 2.15
 10 2 -14 12.25 3.35
 10 -2 -14 9.26 2.93
 -10 -2 13 2.91 1.32
 10 -2 -13 1.11 0.9
 -10 -2 12 8.92 2.06
 10 -2 -12 7.29 2.4
 10 2 -12 11.16 3.02
 -10 -2 11 13.16 2.61
 10 -2 -11 16.31 3.4
 10 2 -11 16.72 3.38
 -10 -2 11 18.48 3.29
 -10 -2 10 -1.03 1.06
 10 2 -10 -0.96 0.94
 -10 -2 10 0.27 0.7
 -10 -2 9 5.73 1.82
 10 -2 -9 3.78 1.54
 10 2 -9 5.2 1.65
 -10 -2 9 5.06 1.51
 -10 -2 8 0.35 0.86
 -10 2 8 1.65 1.2
 10 -2 -8 0.28 0.87
 10 2 -8 0.16 0.97
 -10 -2 8 2.08 0.92
 -10 -2 7 -0.44 0.93
 -10 2 7 0.46 0.59
 10 2 -7 -1.1 0.94
 -10 2 7 0.59 0.56
 -10 -2 7 0.51 0.6
 10 -2 -6 74.42 6.46
 -10 -2 6 78.86 6.91
 -10 2 6 76.07 6.41
 -10 -2 6 78.59 4.72
 -10 2 6 74.92 6.61
 -10 2 5 8.84 2.33
 10 -2 -5 8.07 2.12
 -10 -2 5 9.8 2.39
 -10 2 5 8.78 2.19
 -10 -2 5 5.62 1.01
 -10 2 4 1.64 1.02
 10 -2 -4 2.07 1.06
 -10 -2 4 -0.91 1.18
 -10 2 4 2.06 1.2
 10 2 -4 -0.05 0.42
 -10 -2 4 0.7 0.32
 -10 2 3 -0.46 0.81
 10 2 -3 0.3 0.39
 -10 2 3 0.97 0.68
 10 -2 -3 -0.2 0.62
 -10 2 2 1.08 0.72
 -10 2 2 0.59 0.65
 10 -2 -2 0.97 0.57
 -10 2 2 0.87 0.74
 10 2 -2 0.15 0.29
 -10 2 1 0.47 0.52
 -10 2 1 3.47 1.21
 -10 2 1 3.01 1.27
 10 -2 -1 5.17 1.57
 -10 2 0 51.19 4.77
 -10 2 0 62.09 6
 -10 2 0 60.77 5.31
 -10 2 -1 3.38 1.5
 -10 2 -1 4.79 1.33
 -10 2 -1 3.11 1.31
 -10 2 -2 33.1 3.78
 -10 2 -2 33.91 4.5
 -10 2 -2 38.96 4.35
 -10 2 -3 34.53 4.57
 -10 2 -3 24.16 3.3
 -10 2 -3 27.11 3.73
 -10 2 -4 0.08 0.64
 -10 2 -4 1.6 1.28
 -10 2 -5 2.04 1.25
 -10 2 -5 1.64 0.99
 -10 2 -6 1.06 0.74
 -10 2 -6 0.76 0.59
 -10 2 -7 2.57 1.5
 -10 2 -7 9.42 2.43
 -10 2 -8 2.19 1.19
 10 3 -17 7.48 2.8
 10 -3 -16 2.28 1.69
 10 3 -16 3.54 2.23
 10 -3 -15 2.48 1.59
 10 3 -15 4.38 2.31
 -10 -3 14 2.9 1.43
 10 -3 -14 3.44 1.95
 10 3 -14 1.54 1.35
 -10 -3 13 5.36 1.65
 10 -3 -13 5.34 2.38
 10 3 -13 1.79 1.38
 -10 -3 12 -0.02 0.85
 10 3 -12 1.62 1.61
 10 -3 -12 0.06 1.07
 -10 -3 11 0.11 0.97
 10 3 -11 -0.01 0.65
 10 -3 -11 0.74 0.74
 -10 -3 11 1.7 1.22
 -10 -3 10 -0.12 0.61
 10 -3 -10 -0.24 1.22
 10 3 -10 0.65 0.96
 -10 -3 10 -1.09 1.04
 -10 -3 9 4.98 1.63
 10 3 -9 5.11 1.67
 10 -3 -9 3.18 1.58
 -10 -3 9 4.45 1.52
 -10 -3 8 3.46 1.48
 10 -3 -8 3.12 1.54
 10 3 -8 1.55 0.95
 -10 -3 8 2.86 1
 10 -3 -7 7.56 2.29
 -10 -3 7 5.23 1.88
 10 3 -7 5.56 1.71
 -10 -3 7 2.43 0.87
 -10 3 6 9.39 2.35
 10 -3 -6 7.09 2.23
 -10 -3 6 4.99 1.66
 -10 -3 6 8.41 1.45
 10 -3 -5 244.04 12.93
 -10 -3 5 249.33 7.65
 10 3 -4 7.72 1.52
 -10 3 4 3.99 1.64
 -10 3 4 10.51 2.45
 10 -3 -4 9.62 2.55
 -10 3 3 0.32 0.92
 10 3 -3 0.58 0.52
 10 -3 -3 0.05 0.9
 -10 3 3 -0.14 0.79
 10 3 -2 2.9 0.52
 -10 3 2 2.95 1.19
 -10 3 2 3.76 1.55
 10 -3 -2 3.27 1.28
 -10 3 2 3 1.31
 -10 3 1 0.44 0.58
 -10 3 1 0.94 0.97
 -10 3 1 -0.21 0.75
 -10 3 0 -0.87 0.89
 -10 3 0 -0.27 0.55
 -10 3 -1 1.37 1.14
 -10 3 -1 3.59 1.48
 -10 3 -1 2.59 1.33
 -10 3 -2 -0.61 1.14
 -10 3 -2 0.02 0.7
 -10 3 -2 0.76 1
 -10 3 -3 1.24 1
 -10 3 -3 2.58 1.28
 -10 3 -4 1.7 1.12
 -10 3 -4 0.31 0.83
 -10 3 -5 5.17 1.83
 -10 3 -5 5.77 2.21
 -10 3 -6 6.7 2
 -10 3 -6 9.71 2.85
 -10 3 -7 5.96 1.85
 -10 3 -7 2.72 1.52
 -10 3 -8 4.87 2.01
 10 4 -16 1.28 1.36
 10 4 -15 1.75 1.55
 10 -4 -15 1.66 1.51
 10 -4 -14 0.52 1.03
 10 4 -14 2.76 1.62
 10 4 -14 -0.06 0.82
 -10 -4 13 7.32 1.92
 10 4 -13 4.75 1.94
 10 -4 -13 6.5 2.61
 10 4 -13 8.55 2.57
 -10 -4 12 -0.4 0.65
 10 4 -12 2.22 1.43
 10 -4 -12 2.81 1.97
 10 4 -12 -0.63 1.16
 -10 -4 11 10.09 2.5
 10 4 -11 12.52 3.07
 10 -4 -11 9.19 2.75
 10 4 -11 8.83 2.24
 -10 -4 10 30.76 4.31
 10 4 -10 31.64 4.53
 10 -4 -10 40.14 5.83
 -10 -4 10 29.17 4.15
 -10 -4 9 2.59 1.49
 10 -4 -9 3.57 1.73
 10 4 -9 6.28 1.97
 -10 -4 9 1.55 0.94
 -10 -4 8 22.01 3.76
 10 -4 -8 16.89 3.73
 10 4 -8 19.67 3.29
 -10 -4 8 15.42 2.5
 10 -4 -7 37.16 5.31
 -10 -4 7 37.28 3.61
 10 4 -7 38.72 4.33
 10 4 -6 3.8 1.33
 10 -4 -6 6.03 2.23
 -10 -4 6 4.61 1.18
 10 -4 -5 26.33 4.37
 10 -4 -4 18.75 3.62
 10 4 -4 24.33 2.73
 10 4 -3 9.96 1.45
 -10 4 3 8.48 2.28
 10 -4 -3 8.85 2.46
 10 4 -2 11.54 1.13
 10 4 -2 13.51 1.16
 10 -4 -2 10.89 2.78
 -10 4 2 14.82 3.18
 -10 4 1 2.49 1.26
 -10 4 1 1.12 0.75
 -10 4 0 14.12 2.87
 -10 4 0 27.63 4.32
 -10 4 -1 63.02 6.11
 -10 4 -1 57.88 6.33
 -10 4 -2 1.1 1.15
 -10 4 -2 0.25 0.64
 -10 4 -3 8.95 2.29
 -10 4 -3 6.02 2.22
 -10 4 -4 4.61 1.77
 -10 4 -4 3.12 1.65
 -10 4 -5 19.56 3.47
 -10 4 -5 17.87 3.8
 -10 4 -6 0.96 1.11
 -10 4 -6 0.5 0.83
 -10 4 -7 13.46 3.58
 -10 4 -8 -1.15 1.42
 -10 4 -9 2.55 1.84
 10 5 -16 7.62 2.6
 10 5 -15 0.09 1.01
 10 5 -15 -0.37 1.4
 10 -5 -14 3.53 2.34
 10 5 -14 10.76 3.15
 10 5 -14 7.82 2.67
 10 5 -13 4.17 1.96
 10 -5 -13 5.73 2.66
 10 5 -13 4.94 1.9
 -10 -5 12 10.83 2.57
 10 -5 -12 9.62 3.22
 10 5 -12 14.23 3.62
 10 5 -12 14.18 3.15
 -10 -5 11 9.68 2.52
 10 -5 -11 7.4 2.88
 10 5 -11 10.05 2.82
 10 5 -11 8.42 2.31
 10 5 -10 39.08 5.29
 10 5 -10 37.1 4.49
 10 -5 -10 37.25 5.95
 -10 -5 10 34.81 4.8
 10 5 -9 29.18 4.41
 10 -5 -9 28.89 5.23
 -10 -5 9 29.99 4.46
 10 5 -9 32.59 4
 10 -5 -8 8.27 2.84
 10 5 -8 4.63 1.85
 10 5 -8 9.03 1.99
 10 -5 -7 7.23 2.82
 10 5 -7 4.8 1.67
 10 -5 -6 0.75 0.89
 10 5 -6 1.08 1.12
 10 -5 -5 60 7.1
 10 5 -5 50.27 4.55
 10 -5 -4 40.2 5.71
 10 -5 -3 24.22 4.59
 -10 5 3 26.89 4.48
 10 5 -3 25.77 2.6
 -10 5 2 23.92 4.37
 -10 5 1 3 1.64
 -10 5 0 23.99 4.35
 -10 5 -1 1.32 1.04
 -10 5 -2 11.38 3.24
 -10 5 -3 0.12 1.1
 -10 5 -4 9.53 2.82
 -10 5 -5 2.07 1.84
 -10 5 -6 2.2 1.79
 -10 5 -7 -3.2 2.12
 -10 5 -8 1.68 1.64
 10 6 -16 -1.11 1.57
 10 6 -15 -1.27 1.5
 10 6 -14 -0.1 1.4
 10 6 -14 5.08 2.25
 10 6 -13 0.23 1.16
 10 6 -13 2.29 1.66
 10 6 -12 0.23 0.91
 10 6 -12 0.78 0.85
 -10 -6 11 5.53 2
 10 -6 -11 7.54 2.86
 10 6 -11 2.76 1.39
 10 6 -11 9.22 2.5
 -10 -6 10 5.02 1.99
 10 -6 -10 6.49 2.39
 10 6 -10 2.33 1.62
 10 6 -10 5.98 2.05
 10 -6 -9 8 2.8
 10 6 -9 3.22 1.66
 10 6 -9 8.72 2.11
 10 -6 -8 0.64 1.8
 10 6 -8 -0.09 0.82
 10 6 -8 1.1 1.04
 10 6 -7 5.63 1.89
 10 -6 -7 8.81 3.09
 10 6 -6 13.84 2.76
 10 -6 -6 11.53 3.4
 10 6 -5 12.81 2.52
 10 -6 -5 14.26 3.66
 10 6 -4 0.49 0.55
 10 -6 -4 2.29 1.41
 -10 6 4 1.8 2.01
 -10 6 3 8.38 2.82
 -10 6 2 2.41 1.86
 -10 6 1 0.51 0.86
 -10 6 0 -0.98 1.67
 -10 6 -1 3.43 2.12
 -10 6 -2 1.48 1.46
 -10 6 -3 1.76 1.55
 -10 6 -4 5.57 2.52
 -10 6 -5 10.03 3.27
 -10 6 -6 -0.72 1.47
 10 7 -13 -0.08 0.98
 10 7 -12 4.35 2.13
 10 -7 -9 7.11 3.02
 10 -7 -8 -0.74 0.91
 10 -7 -7 9.53 3.63
 10 -7 -6 0.12 1.09
 10 -7 -5 22.44 5
 -10 7 5 22.52 4.85
 -10 7 4 -0.64 1.51
 -10 7 3 3.36 2.13
 -10 7 2 1.12 1.47
 -10 7 1 -3 2.21
 -10 7 0 12.36 3.77
 -10 7 -1 1.4 1.51
 -10 7 -2 10.15 3.59
 -10 7 -3 8.23 3.18
 11 0 -17 1.23 1.45
 11 0 -16 0.36 1.21
 11 0 -15 2.53 1.82
 11 0 -14 59.37 7.03
 11 0 -13 -0.95 0.86
 -11 0 12 38.57 4.79
 11 0 -12 34.67 4.98
 -11 0 11 2.02 1.25
 11 0 -11 0.47 0.93
 -11 0 10 14.53 2.88
 11 0 -10 19.25 3.49
 -11 0 10 23.41 3.64
 -11 0 9 0.58 0.79
 11 0 -9 0.1 0.66
 -11 0 9 0.18 0.52
 -11 0 8 5.64 1.9
 11 0 -8 6.94 1.99
 -11 0 8 4.74 1.62
 -11 0 7 1.32 1.04
 -11 0 7 2.15 1.23
 -11 0 6 0.55 0.69
 -11 0 6 -0.63 1
 11 0 -6 0.43 0.58
 -11 0 6 -0.18 0.49
 11 0 -5 -0.25 0.54
 -11 0 5 0.39 0.67
 -11 0 5 -0.2 0.39
 -11 0 4 71.94 6.83
 -11 0 4 67.78 4.41
 -11 0 4 59.92 5.07
 -11 0 3 0.44 0.53
 -11 0 3 0.16 0.87
 -11 0 3 0.3 0.71
 -11 0 3 0.64 0.47
 11 0 -2 39.56 3.63
 -11 0 2 43.26 5.5
 -11 0 2 37.91 2.97
 -11 0 2 31.87 3.2
 -11 0 1 0.47 0.6
 -11 0 1 -0.28 0.46
 -11 0 0 1.18 0.6
 -11 0 0 0.34 0.28
 -11 0 -1 -0.08 0.74
 -11 0 -1 -0.36 0.33
 -11 0 -2 9.27 2.66
 -11 0 -2 11.96 1.5
 -11 0 -3 -1.85 1.92
 -11 0 -4 96.16 8.81
 -11 0 -5 -0.47 1
 -11 0 -6 29.14 4.88
 -11 0 -7 -0.36 1.43
 -11 0 -8 -0.47 0.89
 -11 0 -9 0.73 1.02
 11 1 -17 -0.44 1.85
 11 -1 -17 1.32 1.37
 11 1 -16 15.66 4.01
 11 -1 -16 10.06 3.12
 11 1 -15 1.63 1.6
 11 -1 -15 -0.19 0.82
 11 1 -14 1.35 1.35
 11 -1 -14 6.92 2.74
 -11 -1 13 2.91 1.5
 11 1 -13 0.73 0.78
 11 -1 -13 2.38 1.83
 -11 -1 12 34.82 4.39
 11 1 -12 37.16 5.2
 11 -1 -12 37.3 5.3
 -11 1 11 0.67 0.72
 -11 -1 11 1.48 1.03
 11 1 -11 0.5 0.77
 11 -1 -11 1.5 0.73
 -11 1 10 14.6 2.94
 -11 -1 10 12.59 2.73
 11 -1 -10 17.27 3.38
 11 1 -10 12.41 2.69
 -11 -1 10 10.72 2.45
 -11 1 9 0.02 0.75
 -11 -1 9 2.92 1.3
 11 -1 -9 1.32 1.11
 11 1 -9 3.29 1.53
 -11 -1 9 0.36 0.5
 -11 1 9 1.1 1.09
 11 1 -8 64.83 5.72
 11 -1 -8 70.63 6.51
 -11 -1 8 70.91 6.58
 -11 1 8 68.25 6.34
 -11 -1 8 64.64 5.23
 -11 1 8 68.8 6.09
 -11 -1 7 12.59 2.75
 -11 1 7 13.84 2.93
 11 -1 -7 20.45 3.36
 -11 1 7 12.62 2.83
 11 1 -7 11.83 2.29
 -11 1 7 16.44 2.78
 -11 -1 7 12.7 2.13
 -11 1 6 9.95 2.43
 -11 -1 6 19.17 3.55
 11 1 -6 12.59 2.28
 -11 1 6 12.43 2.64
 11 -1 -6 13.99 2.74
 -11 -1 6 12.19 1.89
 11 -1 -5 92.22 6.92
 -11 -1 5 86.56 7.58
 -11 1 5 79.84 7.08
 -11 -1 5 84.39 4.64
 -11 1 5 87.93 6.77
 -11 1 4 20.93 3.19
 -11 -1 4 26.25 4.16
 11 -1 -4 18.84 2.97
 -11 1 4 21.8 3.67
 -11 -1 4 19.4 1.8
 -11 1 3 -0.05 0.86
 -11 -1 3 0.85 0.89
 11 1 -3 1.06 0.66
 -11 1 3 -0.43 1.01
 11 -1 -3 -0.05 0.81
 -11 1 3 0.12 0.57
 -11 -1 3 0.07 0.15
 -11 -1 3 0.16 0.16
 -11 1 2 1.67 0.91
 11 1 -2 2.34 0.84
 -11 -1 2 3.69 1.79
 -11 1 2 3.49 1.51
 -11 1 2 1.01 0.64
 -11 -1 1 47.68 5.93
 -11 1 1 49.09 5.74
 -11 1 1 33.15 3.42
 -11 1 1 37.34 3.79
 -11 -1 0 54.64 6.41
 -11 1 0 38.69 5.19
 -11 1 0 48.98 4.16
 -11 1 0 40.41 3.82
 -11 -1 -1 43.7 5.79
 -11 1 -1 52.12 5.98
 -11 1 -1 45.36 4.04
 -11 1 -1 33.66 3.44
 -11 -1 -2 68.31 7.39
 -11 1 -2 67.25 6.94
 -11 1 -2 71.64 5.25
 -11 1 -3 -0.67 1.35
 -11 -1 -3 3.41 1.68
 -11 1 -3 1.44 0.62
 -11 1 -4 0.85 0.99
 -11 -1 -4 2.38 1.59
 -11 1 -4 2.46 1.2
 -11 1 -5 2.9 1.49
 -11 -1 -5 5.3 2.34
 -11 1 -6 -0.7 1.56
 -11 -1 -6 0.72 1.53
 -11 1 -7 9.47 2.78
 -11 -1 -7 5.81 2.44
 -11 1 -8 2.74 1.08
 -11 -1 -8 3.88 2.34
 -11 -1 -9 7.95 2.89
 11 2 -17 1.4 1.49
 11 2 -16 0.87 1.54
 11 -2 -16 3.89 2.49
 11 2 -15 12.03 3.42
 11 -2 -15 17.14 4.21
 -11 -2 14 1.73 1.16
 11 2 -14 1.85 1.75
 -11 -2 13 0.27 0.67
 11 -2 -13 1.84 1.44
 11 2 -13 -0.53 0.69
 -11 -2 12 0.52 0.57
 11 -2 -12 -0.53 1.18
 11 2 -12 -0.28 1.25
 -11 -2 11 -0.35 0.97
 11 -2 -11 -0.08 0.83
 11 2 -11 -0.37 0.97
 -11 -2 11 0.56 0.89
 -11 -2 10 5.04 1.79
 11 2 -10 7.35 2.16
 11 -2 -10 3.16 1.64
 -11 2 9 -0.21 0.74
 -11 -2 9 1.63 1.41
 11 2 -9 1.52 1.04
 11 -2 -9 -0.58 0.72
 -11 -2 9 0 0.47
 -11 2 8 6.36 2.01
 -11 -2 8 4.19 1.65
 11 2 -8 6.58 1.94
 11 -2 -8 2.62 1.3
 -11 -2 8 4.9 1.48
 -11 -2 7 0.37 0.65
 -11 2 7 2.66 1.57
 11 2 -7 2.6 1.07
 11 -2 -7 1.14 0.97
 -11 -2 7 1.5 0.75
 11 2 -6 35.77 3.68
 11 -2 -6 44.96 5.14
 -11 -2 6 32.55 2.88
 -11 -2 6 43.43 5.38
 -11 2 6 51.68 5.51
 -11 2 5 16.31 3.05
 -11 -2 5 19.59 1.72
 -11 -2 5 20.11 3.84
 11 -2 -5 19.13 3.3
 -11 2 5 19.43 3.35
 11 2 -4 17.5 2.25
 -11 2 4 15.45 2.99
 -11 2 4 19.98 3.36
 11 -2 -4 21.35 3.44
 -11 -2 4 13.97 3.21
 -11 2 3 5.25 1.67
 11 2 -3 7.75 1.33
 -11 2 3 7.7 1.84
 11 -2 -3 3.6 1.41
 -11 2 3 6.18 1.99
 -11 -2 3 5.87 2.09
 -11 2 2 7.41 1.86
 11 2 -2 8.67 1.02
 11 -2 -2 6.29 1.92
 -11 2 2 7.24 2.28
 -11 -2 2 5.43 2.03
 -11 2 2 9.14 2.03
 -11 2 1 9.69 2.45
 -11 2 1 9.13 2.07
 -11 2 1 9.53 2.24
 -11 2 0 12.14 2.8
 -11 2 0 10.34 2.19
 -11 2 0 7.89 1.93
 -11 2 -1 12.05 2.67
 -11 2 -1 8.07 1.86
 -11 2 -1 15.82 2.77
 -11 2 -2 1.78 1.29
 -11 2 -2 1.84 0.84
 -11 2 -3 1.59 1.46
 -11 2 -3 0.01 0.48
 -11 2 -4 5.48 2.05
 -11 2 -4 5.37 1.74
 -11 2 -5 21.94 3.93
 -11 2 -5 21.25 3.42
 -11 2 -6 -0.01 0.98
 -11 2 -7 1.58 1.27
 -11 2 -8 1.82 1.25
 11 -3 -16 0.91 1.3
 11 3 -16 2.12 1.4
 11 -3 -15 7.11 2.88
 11 3 -15 12.01 3.56
 -11 -3 14 0.77 1.06
 11 -3 -14 0.01 0.89
 11 3 -14 1.8 1.76
 -11 -3 13 6.82 2
 11 3 -13 10.88 3.15
 11 -3 -13 12.55 3.61
 -11 -3 12 0.2 0.72
 11 3 -12 0.43 1.05
 -11 -3 11 2.58 1.42
 11 -3 -11 1.83 1.54
 11 3 -11 1.02 0.91
 -11 -3 10 2.77 1.46
 11 -3 -10 1.4 1.35
 11 3 -10 2.46 1.34
 -11 -3 10 0.93 0.78
 -11 -3 9 0.99 1.45
 11 -3 -9 2.16 1.46
 11 3 -9 0.44 0.85
 -11 -3 9 0.08 0.67
 -11 -3 8 34.95 4.82
 11 -3 -8 35.9 5.15
 -11 -3 8 25.91 3.18
 11 3 -8 33.53 4.25
 11 -3 -7 55.78 6.34
 -11 -3 7 62.29 6.59
 -11 -3 7 50.5 3.96
 11 3 -7 54.7 5.03
 -11 3 6 1.96 1.41
 11 -3 -6 0.64 0.73
 -11 -3 6 1.23 1.26
 11 3 -6 0.41 0.63
 -11 -3 6 1.5 0.73
 -11 3 5 19.03 3.49
 -11 -3 5 22.52 4.05
 11 -3 -5 24.37 4.02
 11 3 -4 -0.28 0.29
 -11 3 4 0.72 0.79
 11 -3 -4 0.25 0.61
 11 3 -3 9.93 1.26
 -11 3 3 7.14 2.02
 11 -3 -3 10.61 2.55
 -11 3 3 10.59 2.48
 -11 3 2 5.44 1.87
 11 -3 -2 8.11 2.4
 -11 3 2 1.51 1.22
 -11 3 1 3.74 1.65
 -11 3 1 2.31 1.32
 -11 3 1 3.84 1.51
 -11 3 0 4.36 1.79
 -11 3 0 3.57 1.51
 -11 3 0 3.17 1.4
 -11 3 -1 55.55 5.93
 -11 3 -1 55.72 5.9
 -11 3 -2 2.47 1.39
 -11 3 -2 1.09 1.07
 -11 3 -3 4.91 1.64
 -11 3 -3 4.14 1.72
 -11 3 -4 2.72 1.41
 -11 3 -4 2.62 1.25
 -11 3 -5 1.13 1.18
 -11 3 -5 3.39 1.71
 -11 3 -6 -0.59 0.95
 -11 3 -6 -0.72 1.55
 -11 3 -7 0.65 0.94
 11 4 -16 2.38 2.08
 11 -4 -15 3.54 2.21
 11 4 -15 -0.06 1.09
 11 4 -14 3.04 1.81
 11 -4 -14 2.95 1.58
 11 -4 -13 17.7 4.2
 11 4 -13 14.41 3.53
 -11 -4 13 10.69 2.5
 11 4 -12 0.59 0.98
 11 -4 -12 -0.3 0.96
 -11 -4 12 0.56 0.97
 11 -4 -11 1.58 1.24
 11 4 -11 0.78 0.99
 -11 -4 11 2.18 0.77
 11 4 -10 -1.83 1.2
 -11 -4 10 -1.21 1.23
 11 -4 -10 1.22 1.51
 11 4 -9 4.36 1.8
 -11 -4 9 4.16 1.99
 11 -4 -9 8.51 2.84
 11 4 -8 15.53 2.9
 11 -4 -8 16.85 3.69
 -11 -4 8 20.07 3.86
 11 4 -7 12.48 2.39
 -11 -4 7 14.28 3.19
 11 -4 -7 8.29 2.64
 11 4 -6 1.01 0.97
 11 -4 -6 -0.01 0.9
 11 -4 -5 78.68 7.8
 11 4 -4 36.37 3.07
 -11 4 4 35.87 4.94
 11 -4 -4 38.88 5.43
 11 4 -3 1.19 0.46
 11 -4 -3 1.22 1.08
 -11 4 2 29.44 4.41
 -11 4 2 23.31 4
 -11 4 1 30.19 4.45
 -11 4 1 30.12 4.56
 -11 4 0 4.67 1.92
 -11 4 0 2.05 1.34
 -11 4 -1 2.55 1.86
 -11 4 -1 0.77 0.64
 -11 4 -2 1.81 1.16
 -11 4 -2 2.44 1.42
 -11 4 -3 1.75 1.22
 -11 4 -3 0.86 1
 -11 4 -4 1.38 0.92
 -11 4 -4 -0.19 0.89
 -11 4 -5 4.5 1.94
 -11 4 -5 4.25 2.07
 -11 4 -6 0.3 0.68
 -11 4 -6 0.83 1.28
 11 5 -15 0.33 1.48
 11 5 -14 8.92 2.98
 11 5 -13 3.91 2.05
 11 -5 -13 7.01 2.83
 11 5 -12 4.89 1.97
 -11 -5 12 10.33 2.54
 11 -5 -12 9.1 3.34
 11 5 -11 -0.46 1.08
 -11 -5 11 -1.35 1.3
 11 -5 -11 2.73 2.06
 11 5 -10 13.26 3.17
 -11 -5 10 14.05 3.2
 11 -5 -10 16.36 4.08
 11 5 -9 13.38 3.01
 11 -5 -9 9.61 3.4
 -11 -5 9 9.46 2.66
 11 5 -8 13.39 2.77
 11 -5 -8 15.74 4.06
 11 5 -7 21.67 3.37
 11 -5 -7 20.42 4.32
 11 5 -6 6.02 1.74
 11 -5 -6 6.19 2.69
 11 -5 -5 3.1 1.6
 11 -5 -4 3.4 1.51
 -11 5 4 5.45 2.04
 11 -5 -3 27.82 4.92
 -11 5 3 25.17 4.7
 -11 5 2 -0.78 1.45
 -11 5 1 14.62 3.41
 -11 5 0 3.23 1.88
 -11 5 -1 3.67 1.83
 -11 5 -2 1.86 1.31
 -11 5 -3 0.9 0.78
 -11 5 -4 7.9 2.82
 -11 5 -5 1.53 1.41
 -11 5 -6 -0.26 1.04
 11 6 -14 -1.09 0.93
 11 6 -13 -2.18 1.41
 11 6 -12 7.83 2.69
 11 6 -11 0.26 1.24
 -11 -6 11 1.98 1.45
 11 -6 -11 0.07 1.21
 11 6 -10 0.01 1.08
 11 -6 -10 0.5 1.29
 -11 -6 10 -0.14 0.95
 11 6 -9 1.17 1.05
 11 -6 -9 1.36 1.78
 11 6 -8 0.93 0.8
 11 -6 -8 0.57 1.6
 11 6 -7 1.62 0.77
 11 -6 -7 1.2 1.24
 11 -6 -6 3.61 1.84
 11 -6 -5 1.74 1.86
 -11 6 5 6.09 2.51
 11 -6 -4 1.85 1.83
 -11 6 4 -1.71 1.36
 -11 6 3 1.64 1.19
 -11 6 2 0.83 1.13
 -11 6 1 -2.54 1.95
 -11 6 0 8.78 2.95
 -11 6 -1 0.02 1.29
 -11 6 -2 -2.06 2.06
 -11 6 -3 1.18 1.37
 -11 6 -4 8.53 3.15
 -11 6 -5 1.19 1.93
 11 7 -12 0.92 1.35
 11 7 -11 2.97 1.78
 11 7 -10 3.44 1.9
 11 -7 -7 5.48 2.45
 11 -7 -6 4.39 2.51
 -11 7 6 4.24 2.18
 11 -7 -5 -0.29 1.08
 -11 7 5 1.01 0.89
 -11 7 4 7.4 3.24
 -11 7 3 0.44 1.56
 -11 7 2 -3.42 2.02
 -11 7 1 6.96 2.83
 -11 7 0 0.27 1.15
 -11 7 -1 3.5 2.04
 12 0 -16 15.44 3.97
 12 0 -15 0.52 1.69
 12 0 -14 3.07 1.76
 -12 0 13 -0.74 0.74
 12 0 -13 0.47 1.36
 -12 0 12 24.22 3.91
 12 0 -12 22.58 4.09
 -12 0 11 0.54 0.66
 12 0 -11 0.61 0.93
 -12 0 10 0.39 0.89
 12 0 -10 -0.61 0.97
 -12 0 10 -1.11 0.95
 -12 0 9 1.6 1.13
 12 0 -9 1.82 1.28
 -12 0 9 0.9 0.9
 -12 0 8 33.19 4.74
 12 0 -8 26.26 3.93
 -12 0 7 -0.72 0.97
 12 0 -7 0.63 0.93
 -12 0 7 -0.82 0.83
 -12 0 6 17.1 3.6
 12 0 -6 14.96 2.82
 -12 0 6 11 2.03
 -12 0 5 -1.6 1.41
 12 0 -5 -0.89 0.73
 -12 0 5 0.67 0.88
 -12 0 5 0.61 0.58
 -12 0 4 20.14 2.95
 -12 0 4 26.7 4.45
 12 0 -4 12.85 2.38
 -12 0 4 20.43 2.47
 -12 0 4 18.42 2.21
 -12 0 3 0.92 0.92
 -12 0 3 0.9 0.76
 -12 0 3 -0.58 1.16
 12 0 -2 25.48 3
 -12 0 2 22.02 4.03
 -12 0 2 26.15 2.34
 -12 0 1 2.12 1.16
 -12 0 1 0.35 0.4
 -12 0 0 -0.03 0.75
 -12 0 -1 1.58 1.63
 -12 0 -2 62.24 7.19
 -12 0 -3 1.13 1.1
 -12 0 -4 1.39 1.26
 -12 0 -5 -0.55 0.96
 -12 0 -6 2.23 1.61
 -12 0 -7 1.88 1.86
 -12 0 -8 6.67 2.79
 12 1 -16 8.16 3.14
 12 -1 -16 11.33 3.34
 12 1 -15 16.8 4.14
 12 -1 -15 17.94 4.12
 -12 -1 14 3.68 1.7
 12 1 -14 0.79 0.95
 12 -1 -14 3.4 2.19
 -12 -1 13 2.94 1.61
 12 1 -13 2.24 1.69
 12 -1 -13 -0.03 1.04
 -12 -1 12 -1.62 1.5
 12 -1 -12 -0.78 1.24
 12 1 -12 -0.14 0.67
 -12 1 11 4.57 1.79
 -12 -1 11 5.43 1.76
 12 -1 -11 3.15 1.48
 12 1 -11 2.59 1.5
 -12 -1 10 32.27 4.56
 -12 1 10 34.64 4.76
 12 -1 -10 24.07 4.13
 12 1 -10 28.16 4.17
 -12 -1 10 27.04 3.86
 -12 1 9 2.12 1.57
 -12 -1 9 0.46 0.91
 12 1 -9 0.07 0.86
 12 -1 -9 1.1 0.92
 -12 -1 9 0.52 0.79
 -12 1 9 0.06 0.62
 -12 -1 8 12.75 2.97
 -12 1 8 15.62 3.15
 12 -1 -8 17.12 3.21
 12 1 -8 12.05 2.53
 -12 -1 8 10.27 2.1
 -12 1 8 14.44 2.81
 -12 1 7 4.16 1.87
 -12 -1 7 1.92 1.36
 12 1 -7 4.57 1.57
 12 -1 -7 4.85 1.81
 -12 1 7 2.78 1.26
 -12 -1 7 3.25 1.11
 -12 1 6 19.55 3.38
 12 1 -6 21.23 3.05
 -12 1 6 21.79 3.79
 -12 -1 6 22.76 4.13
 12 -1 -6 20.78 3.49
 -12 -1 6 20.09 2.4
 -12 1 5 3.84 1.54
 -12 -1 5 4.14 2.1
 12 -1 -5 0.39 0.98
 -12 1 5 1.53 1.18
 -12 -1 5 3.19 0.96
 12 -1 -4 65.51 5.82
 -12 -1 4 79.23 7.71
 -12 1 4 73.94 7.16
 -12 1 4 66.65 5.34
 -12 -1 4 66.64 3.11
 -12 1 4 67.21 6.08
 -12 1 3 6.37 1.86
 12 -1 -3 3.93 1.47
 -12 -1 3 4.92 2.25
 -12 1 3 6.3 2.29
 12 1 -3 4.64 1.26
 -12 1 3 2.83 1.07
 -12 -1 2 3.07 1.57
 12 -1 -2 4.08 1.49
 -12 1 2 4.06 1.74
 -12 1 2 3.33 1.17
 -12 1 2 2.87 1.13
 -12 -1 1 0.03 0.97
 -12 1 1 -0.92 1.46
 -12 1 1 0.64 0.45
 -12 -1 0 1.66 1.35
 -12 1 0 0.53 1.13
 -12 1 0 -0.08 0.6
 -12 -1 -1 10.96 3.02
 -12 1 -1 13.09 3.32
 -12 1 -1 9.79 1.93
 -12 -1 -2 1.66 1.36
 -12 1 -2 3.2 1.9
 -12 1 -3 2.64 1.38
 -12 -1 -3 5.55 2.22
 -12 1 -4 20.01 4
 -12 -1 -4 15.98 3.88
 -12 1 -5 13.08 3.21
 -12 -1 -5 18.87 4.25
 -12 1 -6 5.33 2.19
 -12 -1 -6 5.37 2.3
 -12 -1 -7 7.56 2.91
 -12 1 -7 8.03 2.51
 12 2 -16 1.27 1.54
 12 -2 -16 3.9 2.14
 12 2 -15 7.96 2.75
 12 -2 -15 8.72 3.05
 -12 -2 15 9.04 2.37
 12 2 -14 -0.05 1.11
 12 -2 -14 0.57 1.35
 -12 -2 14 1.9 1.24
 12 2 -13 5.87 2.4
 12 -2 -13 7.8 2.65
 -12 -2 13 2.39 1.22
 12 2 -12 1.59 1.13
 -12 -2 12 -0.09 1.01
 12 2 -11 2.68 1.41
 12 -2 -11 1.37 1.17
 -12 -2 11 1.92 1.24
 12 2 -10 12.76 3
 12 -2 -10 8.56 2.72
 -12 -2 10 9.28 2.45
 12 -2 -9 1.51 1.53
 12 2 -9 1.12 0.79
 -12 2 9 2.16 1.39
 -12 -2 9 -0.83 1.12
 12 2 -8 2.1 1.31
 12 -2 -8 1.57 1.15
 -12 2 8 0.21 0.8
 -12 -2 8 0.36 1.19
 12 2 -7 11.43 2.24
 -12 -2 7 20.5 3.89
 -12 2 7 17.99 3.53
 12 -2 -7 17.83 3.5
 12 2 -6 10.89 2.09
 -12 -2 6 12.48 3.11
 -12 2 6 7.39 2.28
 12 -2 -6 11.68 2.63
 -12 -2 5 0.35 1.17
 12 -2 -5 1.74 1.34
 -12 2 5 0.26 0.95
 12 2 -4 5.75 1.31
 -12 2 4 5.27 1.78
 -12 2 4 5.75 1.87
 -12 -2 4 6.79 2.45
 -12 2 4 5.83 1.96
 12 -2 -4 9.22 2.4
 -12 2 3 7.1 2.01
 -12 2 3 8.8 2.1
 12 -2 -3 6.69 1.98
 -12 2 3 9.7 2.74
 12 2 -3 5.88 1.1
 -12 -2 3 4.31 2.01
 -12 2 2 9.18 2.25
 -12 2 2 15.66 3.34
 -12 -2 2 11.66 3.21
 -12 2 2 10.64 2.32
 -12 2 1 5.05 2.2
 -12 -2 1 5.39 2.22
 -12 2 1 4.12 1.56
 -12 2 0 2.86 1.6
 -12 -2 0 1.62 0.75
 -12 2 0 2.69 1.24
 -12 2 -1 12.96 3.1
 -12 2 -1 9.92 2.27
 -12 2 -2 7.93 2.67
 -12 2 -2 4.52 1.69
 -12 2 -3 0.52 1.4
 -12 2 -4 0.75 0.74
 -12 2 -5 1.27 1.26
 -12 2 -6 -0.95 0.89
 -12 2 -7 2.07 1.43
 12 3 -16 0.24 1.58
 12 -3 -15 6.03 2.42
 12 3 -15 5.85 2.43
 12 3 -14 2.21 1.67
 12 -3 -14 1.53 2.38
 -12 -3 14 0.24 0.78
 12 -3 -13 27.94 5.33
 12 3 -13 27.75 4.84
 -12 -3 13 23.68 3.84
 12 -3 -12 -0.04 1.05
 12 3 -12 0.63 0.82
 -12 -3 12 -0.97 1
 12 -3 -11 1.26 1.22
 12 3 -11 -0.34 0.67
 -12 -3 11 0.69 0.71
 12 -3 -10 -0.77 1.45
 12 3 -10 1.21 1.21
 -12 -3 10 0.49 0.71
 12 3 -9 2.13 1.57
 -12 -3 9 0.25 0.79
 12 -3 -9 -0.51 0.96
 12 3 -8 19.18 3.13
 -12 -3 8 13.64 3.31
 12 -3 -8 14.15 3.25
 12 3 -7 2.93 1.2
 -12 -3 7 6.5 2.42
 -12 3 7 5.96 2.03
 12 -3 -7 5.6 2.17
 12 3 -6 3.61 1.23
 -12 3 6 15.04 3.35
 12 -3 -6 9.36 2.65
 -12 -3 6 10.44 2.94
 -12 3 5 17.35 3.45
 -12 -3 5 14.55 3.38
 12 -3 -5 20.74 3.9
 12 3 -4 1.02 0.59
 12 -3 -4 1.61 1.16
 -12 3 4 2.42 1.64
 -12 -3 4 -0.06 0.87
 -12 3 4 0.51 0.58
 12 -3 -3 6.03 2.03
 -12 3 3 5.3 2.15
 -12 3 3 1.99 1.17
 -12 3 2 -1.2 0.78
 -12 3 2 -0.73 0.89
 -12 3 1 58.32 6.35
 -12 3 1 52.8 5.77
 -12 3 0 2.58 1.52
 -12 3 0 2.69 1.61
 -12 3 -1 17.8 3.54
 -12 3 -1 8.05 2.18
 -12 3 -2 1.51 1.19
 -12 3 -2 1.13 1.25
 -12 3 -3 10.56 2.7
 -12 3 -3 11.45 2.82
 -12 3 -4 11.61 2.93
 -12 3 -5 7.96 2.49
 -12 3 -6 -0.02 0.82
 12 4 -15 -0.96 1.42
 12 -4 -14 3.03 2.48
 12 4 -14 4.82 2.39
 -12 -4 13 -0.98 0.8
 12 4 -13 1.68 1.58
 12 -4 -13 0.83 1.37
 -12 -4 12 14.99 3.23
 12 4 -12 13.69 3.31
 12 -4 -12 16.6 4.18
 -12 -4 11 -0.86 0.94
 12 -4 -11 0.23 1.28
 12 4 -11 -1.01 1
 -12 -4 10 -1.11 1.24
 12 -4 -10 -0.02 1.12
 -12 -4 9 0.59 0.85
 12 -4 -9 -0.46 0.87
 12 4 -9 0.83 1.09
 -12 -4 8 9.45 2.85
 12 -4 -8 10.15 3
 12 4 -8 8.48 2.28
 -12 -4 7 88.55 8.59
 12 -4 -7 93.49 8.99
 12 4 -7 82.05 6.33
 12 4 -6 0.53 0.86
 -12 -4 6 -0.45 1.21
 12 -4 -6 -1.2 1.37
 12 -4 -5 4.86 2.25
 12 -4 -4 1.5 1.18
 -12 4 4 -0.34 1.03
 12 -4 -3 0.88 0.72
 -12 4 3 -0.49 1.2
 -12 4 2 6.87 2.29
 -12 4 2 8.91 2.71
 -12 4 1 1.46 1.28
 -12 4 1 0.96 1.21
 -12 4 0 -0.31 1.08
 -12 4 0 0.18 1.14
 -12 4 -1 20.82 3.91
 -12 4 -1 19.91 3.99
 -12 4 -2 1.85 1.36
 -12 4 -2 2.58 1.7
 -12 4 -3 -1.8 1.64
 -12 4 -3 0.06 0.88
 -12 4 -4 -1.13 1.45
 -12 4 -4 0.03 0.79
 -12 4 -5 -1.32 1.18
 12 5 -14 -1.83 1.77
 12 5 -13 19.58 4.17
 12 5 -12 -1.6 1.33
 -12 -5 12 3.06 1.64
 12 -5 -12 1.17 1.57
 12 5 -11 0.21 1.04
 -12 -5 11 1.69 1.27
 12 -5 -11 1.27 1.16
 12 5 -10 3.3 1.56
 -12 -5 10 4.44 2.1
 12 -5 -10 4.14 2.37
 12 5 -9 1.33 1.29
 12 -5 -9 5.02 2.47
 -12 -5 9 1.59 1.39
 12 5 -8 11.61 2.64
 -12 -5 8 10.55 3.03
 12 -5 -8 18.16 4.2
 12 -5 -7 2.23 1.2
 12 -5 -6 53.36 7.11
 12 -5 -5 7.36 2.66
 -12 5 5 6.42 2.5
 12 -5 -4 2.91 1.46
 -12 5 4 6.34 2.29
 -12 5 3 8.55 2.83
 -12 5 2 1.59 1.45
 -12 5 1 10.03 3.03
 -12 5 0 2.94 1.77
 -12 5 -1 4.59 2.23
 -12 5 -2 -0.13 1.63
 -12 5 -3 -0.68 1.81
 -12 5 -4 4.28 2.13
 12 6 -13 0.17 1.34
 12 6 -12 0.77 1.39
 12 6 -11 5 2.38
 -12 -6 11 4 1.8
 -12 -6 10 4.16 2.13
 -12 -6 9 4.87 2.2
 12 -6 -9 5.89 2.79
 12 -6 -8 -0.72 1.66
 12 -6 -7 3.86 2.37
 12 -6 -6 -0.29 1.32
 12 -6 -5 0.34 0.93
 -12 6 5 -0.22 1.14
 -12 6 4 1.29 1.9
 -12 6 3 1.96 1.73
 -12 6 2 -0.64 1.4
 -12 6 1 2.17 1.66
 -12 6 0 11.38 3.48
 -12 6 -1 2.91 2.1
 -12 6 -2 9.02 2.9
 -12 6 -3 1.62 1.66
 -12 -7 10 11.75 3.31
 -12 7 5 2.66 1.84
 -12 7 4 17.47 4.36
 -12 7 3 2.54 1.91
 -12 7 2 1.34 1.84
 13 0 -16 8.42 2.97
 13 0 -15 0.3 1.48
 13 0 -14 6.21 2.55
 13 0 -13 2.02 1.44
 -13 0 13 4.76 2.04
 13 0 -12 1.08 0.73
 -13 0 12 3.29 1.65
 13 0 -11 0.25 1.17
 -13 0 11 0.92 1.67
 13 0 -10 9.88 2.53
 -13 0 10 12.64 3.04
 13 0 -9 1.36 1.26
 -13 0 9 2 1.48
 13 0 -8 8.11 2.21
 -13 0 8 5.91 2.07
 13 0 -7 -0.33 0.55
 -13 0 7 -0.54 0.82
 13 0 -6 1.12 0.76
 -13 0 6 2.17 1.35
 -13 0 5 0.22 0.39
 -13 0 5 -1.32 1.62
 13 0 -5 -1.03 0.82
 -13 0 4 2.76 1.59
 13 0 -4 2.85 1.16
 -13 0 3 2.89 2.06
 -13 0 2 42.25 5.9
 -13 0 1 1.4 1.49
 -13 0 0 -0.1 1.28
 -13 0 -1 0.47 1.04
 -13 0 -2 2.22 1.76
 -13 0 -3 0.88 1.68
 -13 0 -4 1.5 1.62
 -13 0 -5 -2 1.81
 -13 0 -6 0.02 0.95
 13 1 -16 22.77 4.77
 13 -1 -15 14.35 3.82
 13 1 -15 13.61 3.76
 13 -1 -14 1.48 1.34
 13 1 -14 1.39 1.71
 13 -1 -13 2.77 1.95
 13 1 -13 1.95 1.34
 -13 -1 13 1.51 1.28
 13 -1 -12 2.11 1.7
 13 1 -12 0.5 1.01
 -13 1 12 2.43 1.26
 -13 -1 12 3.05 1.65
 13 -1 -11 -1.08 1.34
 13 1 -11 1.82 1.01
 -13 -1 11 2.77 1.81
 -13 1 11 2 1.53
 13 1 -10 0.41 0.72
 13 -1 -10 -1.56 1.19
 -13 -1 10 -0.04 0.79
 -13 1 10 -0.25 1.2
 13 -1 -9 36.66 4.98
 13 1 -9 36.5 4.72
 -13 1 9 43.8 5.58
 -13 -1 9 34.44 5.22
 13 1 -8 0.4 1.01
 13 -1 -8 0.4 1.04
 -13 -1 8 0.87 1.16
 -13 1 8 -0.19 1.06
 13 1 -7 0.76 0.73
 -13 1 7 2.58 1.25
 -13 -1 7 0.75 1.07
 13 -1 -7 0.46 0.76
 13 1 -6 18.03 2.87
 -13 1 6 13.26 3.16
 -13 -1 6 20.69 4.2
 13 -1 -6 16.16 3.19
 -13 1 5 2.95 1.47
 -13 1 5 0.6 1.09
 -13 -1 5 -0.12 0.98
 13 1 -5 2.8 1.26
 13 -1 -5 1.9 1.11
 -13 1 4 6.03 1.65
 -13 1 4 4.43 2
 -13 -1 4 7.21 2.63
 13 -1 -4 3.71 1.55
 13 -1 -3 47 4.92
 -13 1 3 41.6 4.08
 -13 -1 3 52.94 6.74
 -13 1 3 49.88 6.23
 -13 -1 2 11.43 3.14
 -13 1 2 19.11 4.03
 -13 -1 1 -0.28 0.95
 -13 1 1 4.9 2.13
 -13 -1 0 9.26 3.1
 -13 1 0 5.75 2.11
 -13 -1 -1 0.64 1.75
 -13 1 -1 0.42 1.21
 -13 -1 -2 22.03 4.6
 -13 1 -2 20.47 4.1
 -13 -1 -3 -1.37 1.78
 -13 1 -3 1.14 1.64
 -13 -1 -4 2.23 1.84
 -13 1 -4 7.64 2.74
 -13 -1 -5 1.07 1.39
 -13 1 -5 2.26 1.85
 -13 1 -6 1.1 1.36
 13 2 -16 2.15 1.41
 13 2 -15 1.42 1.02
 13 -2 -15 3.22 1.84
 -13 -2 15 1.79 1.44
 13 2 -14 1.09 1.19
 13 -2 -14 5.29 2.36
 -13 -2 14 1.94 1.41
 13 2 -13 1.38 1.58
 13 -2 -13 1.11 1.26
 -13 -2 13 -0.22 0.89
 13 -2 -12 2.56 1.63
 13 2 -12 1.77 1.43
 -13 -2 12 1.06 1.09
 13 2 -11 2.15 1.5
 13 -2 -11 -0.27 1.2
 -13 -2 11 -1.05 1.03
 13 -2 -10 18.45 3.85
 13 2 -10 16.31 3.16
 -13 2 10 28.12 4.57
 -13 -2 10 16.99 3.68
 13 2 -9 2.26 1.14
 13 -2 -9 0.98 1.21
 -13 -2 9 4.39 2.13
 -13 2 9 4.61 2.04
 13 2 -8 -0.29 0.92
 -13 -2 8 0.65 1.39
 13 -2 -8 -1.68 1.43
 -13 2 8 -0.14 1.24
 13 2 -7 2.7 1.43
 -13 -2 7 3.92 1.89
 -13 2 7 5.05 2.06
 13 -2 -7 0.01 0.71
 13 2 -6 16.84 2.68
 -13 2 6 18.71 3.77
 -13 -2 6 21.67 4.31
 13 -2 -6 19.72 3.59
 -13 -2 5 0.02 0.94
 -13 2 5 1.22 1.01
 13 -2 -5 0.87 1.24
 -13 2 5 0.92 0.84
 13 -2 -4 0.1 0.74
 -13 -2 4 3.22 1.89
 -13 2 4 0.22 0.69
 -13 2 4 3.4 1.64
 -13 -2 3 2.11 1.71
 13 -2 -3 2.06 1.42
 -13 2 3 6.9 2.32
 -13 2 3 3.39 1.4
 -13 -2 2 0.7 1.09
 -13 2 2 0.84 0.97
 -13 2 1 13.16 3.26
 -13 -2 1 7.92 2.73
 -13 2 1 6.92 1.92
 -13 2 0 1.54 1.52
 -13 -2 0 2.52 1.97
 -13 2 -1 14.38 3.39
 -13 -2 -1 13.39 3.84
 -13 2 -2 2.78 2
 -13 -2 -2 3.98 2.3
 -13 2 -3 1.82 1.7
 -13 -2 -3 6.36 2.86
 -13 2 -4 0.44 0.88
 -13 2 -5 3.06 1.96
 -13 2 -6 1 1.15
 13 3 -15 1.19 1.17
 13 3 -14 -0.94 1.04
 13 -3 -14 1.48 1.47
 -13 -3 14 0.06 1.08
 13 3 -13 1.46 1.45
 13 -3 -13 -0.37 1.26
 -13 -3 13 1.86 0.81
 13 3 -12 0.92 0.79
 13 -3 -12 0.74 1.06
 13 3 -11 -0.5 0.99
 13 -3 -11 -0.54 1.14
 -13 -3 11 1.39 1.41
 13 3 -10 -0.59 1.14
 -13 -3 10 1.75 1.14
 13 -3 -10 0.07 1.31
 13 3 -9 1.07 0.88
 -13 -3 9 -1.05 1.13
 13 -3 -9 1.29 0.88
 13 3 -8 4.74 1.69
 -13 -3 8 0.04 1.08
 13 -3 -8 4.53 1.94
 13 -3 -7 58.45 6.89
 13 3 -7 53.65 4.9
 -13 -3 7 58.95 7.1
 -13 3 7 62.67 6.88
 -13 -3 6 5.75 2.64
 13 -3 -6 13.18 3.22
 -13 3 6 13.61 3.25
 -13 -3 5 -0.06 1.13
 13 -3 -5 -0.42 1.23
 -13 3 5 2.12 1.15
 -13 3 5 -0.17 0.79
 13 -3 -4 -2.09 0.76
 -13 3 4 2.03 1.57
 -13 -3 4 0.69 1.22
 -13 3 4 -0.05 0.91
 13 -3 -3 0.57 0.82
 -13 3 3 3.57 1.78
 -13 -3 3 0.3 1.2
 -13 3 3 1.2 0.94
 -13 3 2 -1.49 1.17
 -13 -3 2 1.62 1.13
 -13 3 2 0.3 0.64
 -13 3 1 0.55 1.43
 -13 3 1 0.84 0.79
 -13 3 0 -2 1.27
 -13 3 0 2.4 1.27
 -13 3 -1 -0.94 1.43
 -13 3 -2 -0.79 1.35
 -13 3 -3 2.91 1.67
 -13 3 -4 -1.92 1.22
 -13 3 -5 6.54 2.49
 13 4 -15 0.57 1.39
 13 4 -14 -1.14 1.39
 13 4 -13 4.9 2.08
 13 -4 -13 6.65 3.23
 -13 -4 13 4.01 1.8
 13 4 -12 11.73 3.12
 -13 -4 12 16.75 3.52
 13 -4 -12 17.38 4.37
 13 4 -11 0.39 0.84
 -13 -4 11 1.49 1.28
 13 -4 -11 -0.54 0.9
 13 4 -10 7.95 2.4
 -13 -4 10 5.12 2.22
 13 -4 -10 8.4 2.98
 13 4 -9 3.74 1.46
 -13 -4 9 10.94 3.1
 13 -4 -9 10.94 3.35
 -13 -4 8 0.3 0.97
 13 -4 -8 2.41 1.23
 -13 -4 7 1.4 0.88
 13 -4 -7 1.96 1.45
 13 -4 -6 18.33 3.99
 -13 -4 6 12.53 3.47
 13 -4 -5 1.38 1.19
 -13 -4 5 2.51 1.89
 -13 4 5 1.86 1.4
 13 -4 -4 -0.54 1.41
 -13 4 4 1.64 1.24
 -13 4 3 7.9 2.65
 -13 4 3 8.02 2.75
 -13 4 2 3.05 1.73
 -13 4 2 1.26 1.32
 -13 4 1 9.07 2.93
 -13 4 1 6.67 2.42
 -13 4 0 2.27 1.71
 -13 4 0 0.3 1.06
 -13 4 -1 0.72 1
 -13 4 -1 -1.07 1.19
 -13 4 -2 0.06 0.78
 -13 4 -3 0.36 0.97
 -13 4 -4 -0.59 1.14
 13 5 -14 4.66 2.49
 13 5 -13 5.74 2.13
 13 5 -12 8.1 2.8
 -13 -5 12 8.14 2.55
 -13 -5 11 2.94 1.31
 13 -5 -11 -0.02 1.62
 -13 -5 10 0.07 1.28
 13 -5 -10 1.19 1.49
 -13 -5 9 -1.65 1.06
 13 -5 -9 4.07 2.21
 -13 -5 8 2 1.93
 13 -5 -8 6.38 3.01
 13 -5 -7 34.04 5.87
 -13 -5 7 33.87 5.65
 13 -5 -6 10.83 3.39
 -13 5 6 10.74 3.17
 13 -5 -5 3.17 1.73
 -13 5 5 2.06 1.76
 -13 5 4 0.92 1.42
 -13 5 3 -2.02 1.77
 -13 5 2 5.73 2.45
 -13 5 1 0.05 0.92
 -13 5 0 4.6 2.41
 -13 5 -1 4.29 2.48
 -13 -6 11 -0.7 1.32
 -13 -6 10 4.93 2.54
 -13 -6 9 -0.98 1.85
 -13 -6 8 1.28 1.74
 13 -6 -7 2.46 2.02
 13 -6 -6 -0.53 1.11
 -13 6 6 -0.52 1.22
 13 -6 -5 -0.31 1.45
 -13 6 5 -1.04 1.19
 -13 6 4 0.27 0.95
 -13 6 3 -0.17 0.95
 -13 6 2 -0.55 1.24
 -13 6 1 -0.73 1.16
 -13 6 0 8.34 2.99
 14 0 -15 0.24 0.97
 14 0 -14 1.81 1.19
 14 0 -13 0.62 1.17
 -14 0 13 -0.58 1.07
 14 0 -12 5.05 2
 -14 0 12 7.26 2.64
 14 0 -11 2.06 1.79
 -14 0 11 -4 1.82
 14 0 -10 2.8 1.84
 -14 0 10 5.2 2.2
 14 0 -9 0.1 0.89
 -14 0 9 -0.99 1.28
 14 0 -8 1.61 1.13
 -14 0 8 2.03 1.25
 -14 0 7 12.92 3.41
 14 0 -7 11.48 2.77
 14 0 -6 25.25 3.76
 -14 0 6 27.54 4.83
 -14 0 5 -1.07 1.54
 14 0 -5 0.02 0.56
 -14 0 4 9.62 3.02
 -14 0 3 2.1 1.56
 -14 0 2 2.65 1.4
 -14 0 1 1.36 1.93
 -14 0 0 -0.87 1.38
 -14 0 -1 0.91 1.05
 -14 0 -2 18.71 4.17
 14 -1 -15 2.23 2.02
 14 1 -15 0.25 1.4
 -14 -1 15 3.71 1.74
 14 -1 -14 4.69 2.22
 14 1 -14 7.96 2.76
 -14 -1 14 9.47 2.84
 14 -1 -13 8.8 3.03
 14 1 -13 0.93 0.95
 -14 -1 13 8.15 2.58
 14 -1 -12 1.7 1.81
 14 1 -12 1.41 0.99
 -14 1 12 0.64 0.9
 -14 -1 12 1.65 1.1
 14 -1 -11 -2.75 1.63
 14 1 -11 -0.02 1.13
 -14 1 11 -1.88 1.61
 -14 -1 11 -0.65 0.8
 14 1 -10 5.96 2
 14 -1 -10 10.18 2.92
 -14 -1 10 9.85 2.98
 -14 1 10 9.55 2.84
 14 -1 -9 4.57 1.93
 14 1 -9 9.25 2.48
 -14 1 9 8.92 2.84
 -14 -1 9 4.82 2
 14 1 -8 3.19 1.43
 14 -1 -8 3.2 1.83
 -14 -1 8 -1.45 1.37
 -14 1 8 0.48 1.34
 14 1 -7 0.46 0.94
 -14 1 7 -0.45 0.78
 -14 -1 7 -0.76 1.58
 14 -1 -7 0.31 1.03
 -14 1 6 7.79 2.61
 -14 -1 6 13.4 3.48
 14 -1 -6 11.48 2.76
 -14 1 5 8.75 2.99
 -14 -1 5 4.65 2.22
 14 -1 -5 7.59 2.16
 14 -1 -4 0.76 1.02
 -14 1 4 0.93 1.32
 -14 -1 4 2.93 1.86
 -14 1 3 19.93 4.12
 -14 -1 3 23.96 4.83
 -14 -1 2 25.12 5.12
 -14 1 2 27.63 4.92
 -14 -1 1 4.72 2.34
 -14 1 1 3.93 2.17
 -14 -1 0 6.13 2.31
 -14 1 0 11.63 3.37
 -14 -1 -1 0.64 1.19
 -14 1 -1 3.08 1.54
 -14 1 -2 -0.48 1.15
 14 2 -15 0.88 1.27
 -14 -2 15 2.99 1.65
 14 2 -14 4.07 1.93
 14 -2 -14 3.98 2.4
 -14 -2 14 1.75 1.42
 14 -2 -13 -1.18 1.29
 14 2 -13 0.47 1.62
 -14 -2 13 -0.85 1.14
 14 2 -12 4.97 2.01
 14 -2 -12 2.1 1.81
 -14 -2 12 4.27 1.68
 14 -2 -11 5.15 2.45
 14 2 -11 4.89 1.89
 -14 -2 11 1.19 1.27
 14 -2 -10 1.28 1.49
 14 2 -10 -0.52 0.8
 -14 2 10 -0.14 0.97
 -14 -2 10 0.06 0.93
 14 2 -9 0.06 0.64
 -14 2 9 1.52 1.48
 -14 -2 9 -0.87 0.97
 14 -2 -9 -0.85 1.12
 14 2 -8 16.42 3.03
 -14 -2 8 15.19 3.73
 14 -2 -8 20.96 4.12
 -14 2 8 21.47 4.17
 -14 -2 7 13.66 3.53
 -14 2 7 10.76 3.03
 14 -2 -7 13.14 3.18
 -14 2 6 0.82 1.42
 -14 -2 6 0.12 0.93
 14 -2 -6 -0.04 0.88
 -14 2 5 -0.72 0.73
 14 -2 -5 0.24 0.61
 -14 -2 5 0.97 1.05
 14 -2 -4 1.85 1.61
 -14 -2 4 0.67 1.44
 -14 2 4 0.71 1.16
 -14 -2 3 6.09 2.28
 -14 2 3 0.47 1.49
 -14 -2 2 -0.28 2.45
 -14 2 2 0.74 1.13
 -14 -2 1 6.35 2.94
 -14 2 1 0.86 1.18
 -14 -2 0 5.83 2.25
 -14 2 0 5.65 2.4
 -14 2 -1 6.49 2.49
 -14 2 -2 0.34 1.1
 14 3 -15 3.55 1.98
 14 3 -14 0.5 0.9
 -14 -3 14 0.6 0.78
 14 3 -13 1.99 1.6
 14 -3 -13 -2.42 2.26
 -14 -3 13 -0.05 1.14
 14 3 -12 0.89 1.18
 14 -3 -12 -1.12 1.51
 -14 -3 12 0.07 1.08
 14 3 -11 0.7 0.75
 -14 -3 11 -0.13 1.07
 14 3 -10 1.32 0.99
 -14 -3 10 4.66 2.22
 14 -3 -10 2.15 1.75
 -14 -3 9 18.03 4.1
 14 -3 -9 21.25 4.45
 -14 -3 8 8.77 2.86
 14 -3 -8 7.92 2.49
 -14 -3 7 -1.41 1.51
 -14 3 7 -1.24 1.35
 14 -3 -7 0.89 0.92
 -14 3 6 1.36 1.09
 14 -3 -6 0.45 1.21
 -14 -3 6 3.55 1.7
 -14 3 6 4 2.18
 -14 3 5 -0.01 0.95
 -14 3 5 1.25 1.33
 -14 -3 5 0.48 1.12
 14 -3 -5 0.94 0.86
 -14 3 4 6.43 2.21
 -14 -3 4 9.91 3.14
 14 -3 -4 5.54 2.1
 -14 3 4 13.17 3.39
 -14 3 3 1.76 1.04
 -14 -3 3 1.42 1.49
 -14 3 2 -0.82 1.26
 -14 -3 2 2.11 1.85
 -14 3 1 11.68 3.24
 -14 3 0 2.97 1.32
 -14 3 -1 1.58 1.77
 -14 3 -2 2.73 1.3
 14 4 -14 -0.75 1.21
 14 4 -13 0.97 1.52
 -14 -4 13 0.13 1.12
 -14 -4 12 0.95 1.09
 -14 -4 11 5.42 2.24
 14 -4 -11 3.88 2.42
 -14 -4 10 1.6 1.43
 14 -4 -10 0.69 1.36
 -14 -4 9 -0.42 0.91
 14 -4 -9 1.34 1.83
 -14 -4 8 0.41 1.03
 14 -4 -8 0.72 1.87
 14 -4 -7 9.44 3.07
 -14 -4 7 18.23 4.36
 -14 -4 6 12.64 3.73
 14 -4 -6 8.08 2.9
 -14 4 6 7.46 2.62
 14 -4 -5 0.98 1.19
 -14 -4 5 -0.81 1.48
 -14 4 5 2.91 1.89
 -14 -4 4 5.76 2.59
 -14 4 4 3.03 1.54
 -14 4 3 3.31 1.88
 -14 4 3 1.85 1.08
 -14 4 2 2.07 1.72
 -14 4 1 0.87 1.27
 -14 -5 12 6.29 2.6
 -14 -5 11 5.95 2.62
 -14 -5 10 7.3 2.92
 -14 -5 9 -0.33 1.51
 14 -5 -9 -0.64 1.76
 14 -5 -8 4.46 2.64
 -14 -5 8 5.06 2.57
 14 -5 -7 5.95 2.56
 -14 -5 7 5.58 2.84
 -14 5 7 2.63 1.8
 14 -5 -6 2.01 1.27
 -14 5 6 -0.7 1.11
 14 -5 -5 6.7 2.73
 -14 5 5 4.44 2.11
 -14 5 4 -0.01 1.08
 -14 5 3 -1.76 1.82
 -14 5 2 -0.96 1.66
 -14 6 6 2.43 1.79
 -14 6 5 0.38 1.21
 -14 6 4 -1 1.47
 15 0 -14 -2.19 1.44
 -15 0 14 2.94 1.89
 15 0 -13 0.79 0.8
 -15 0 13 2.14 1.43
 15 0 -12 0.2 1.07
 -15 0 12 -0.46 0.85
 15 0 -11 2.07 1.33
 -15 0 11 -0.01 0.73
 15 0 -10 0.02 0.82
 -15 0 10 3.47 2.04
 15 0 -9 -0.14 1.05
 -15 0 9 1.83 1.73
 -15 0 8 3.57 2.03
 15 0 -8 0.1 0.85
 -15 0 7 -4.76 2.21
 -15 0 6 13.01 3.73
 -15 0 5 0.73 0.9
 -15 0 4 2.41 1.92
 -15 0 3 -0.94 1.39
 -15 -1 15 8.18 2.67
 15 -1 -14 2.08 1.74
 15 1 -14 0.82 1.07
 -15 -1 14 1.45 1.24
 15 -1 -13 1.92 1.29
 15 1 -13 1.1 1.26
 -15 -1 13 4.09 2.03
 15 1 -12 4.17 2.11
 15 -1 -12 5.76 2.3
 -15 -1 12 4.63 2.02
 -15 1 12 5.7 2.42
 15 -1 -11 2.28 1.56
 15 1 -11 3.08 1.78
 -15 1 11 1.4 1.39
 -15 -1 11 -0.9 1.45
 15 1 -10 0.84 0.91
 15 -1 -10 -1.3 1.43
 -15 -1 10 1.61 1.42
 -15 1 10 1.4 1.55
 -15 -1 9 2.41 1.9
 -15 1 9 -1.26 1.37
 15 -1 -9 1.5 1.73
 15 -1 -8 11.71 2.93
 -15 -1 8 8.98 2.99
 -15 1 8 10.49 3.17
 -15 1 7 11.79 3.37
 -15 -1 7 6.63 2.54
 15 -1 -7 5.7 2.06
 -15 1 6 8.39 2.75
 -15 -1 6 16.11 4.13
 -15 1 5 1.74 1.8
 -15 -1 5 1.41 2.1
 -15 1 4 0.78 0.92
 -15 -1 4 0.28 0.8
 -15 1 3 2.14 1.69
 -15 -1 3 3.28 2.31
 15 2 -14 4.55 2.31
 -15 -2 14 13.57 3.4
 15 -2 -13 -1.33 1.41
 15 2 -13 1.59 1.32
 -15 -2 13 0.32 1.02
 15 -2 -12 -1.53 1.49
 15 2 -12 -0.19 0.8
 -15 -2 12 0.67 1.06
 -15 -2 11 -0.21 0.83
 15 -2 -11 0.85 1.17
 15 -2 -10 -0.01 1.54
 -15 -2 10 3.18 2.04
 -15 2 9 21.18 4.4
 -15 -2 9 11.21 3.2
 15 -2 -9 13.45 3.52
 -15 -2 8 13.96 3.74
 -15 2 8 12.74 3.36
 15 -2 -8 11.32 3.13
 -15 -2 7 3.13 1.55
 -15 2 7 5.48 2.64
 15 -2 -7 1.99 1.34
 15 -2 -6 5.73 2.16
 -15 2 6 13.28 3.51
 -15 -2 6 6.57 2.55
 -15 2 5 5.33 2.36
 -15 -2 5 4.17 2.34
 -15 2 4 5.46 2.3
 -15 -3 13 -0.02 1.53
 -15 -3 12 3.26 1.58
 15 -3 -12 -1.31 1.56
 15 -3 -11 1.65 1.18
 -15 -3 11 1.37 1.54
 -15 -3 10 13.45 3.6
 15 -3 -10 14.4 4.01
 -15 -3 9 5.99 2.93
 15 -3 -9 2.01 1.5
 -15 -3 8 2.77 1.96
 15 -3 -8 1.61 1.77
 -15 -3 7 7.03 2.73
 15 -3 -7 3.61 2.07
 15 -3 -6 -2.1 2.02
 15 -3 -5 4.36 1.96
 15 -4 -10 0.19 1.29
 15 -4 -9 5.31 2.88
 15 -4 -8 -0.42 1.16
 -15 4 7 -0.57 0.96
 15 -4 -7 0.33 1.03
 15 -4 -6 2.49 1.89
 15 -4 -5 5.72 2.31
 -15 5 8 12.19 3.77
 -15 5 7 -0.2 1.52
 15 -5 -6 5.89 3.08
 16 0 -13 2.73 2.33
 16 0 -12 0.84 1.07
 16 -1 -13 2.47 1.66
 16 -1 -12 0.7 1.5
 16 -1 -11 1.94 1.66
 16 -2 -12 4.08 2.43
 16 -2 -11 4 2.47
 16 -2 -10 0.04 1.19
 16 -3 -10 -0.73 1.46
 16 -3 -9 3.2 2.04

_iucr_refine_fcf_details
;
data_gy-222222_auto
_computing_structure_refinement   'olex2.refine (Bourhis et al., 2015)'
_shelx_refln_list_code            4
loop_
  _space_group_symop_id
  _space_group_symop_operation_xyz
  1  x,y,z
  2  -x,y+1/2,-z+1/2
  3  -x,-y,-z
  4  x,-y-1/2,z-1/2

_space_group_crystal_system       monoclinic
_space_group_IT_number            14
_space_group_name_H-M_alt         'P 1 21/c 1'
_space_group_name_Hall            '-P 2ybc'
_symmetry_space_group_name_H-M    'P 1 21/c 1'
_symmetry_space_group_name_Hall   '-P 2ybc'
_symmetry_Int_Tables_number       14
_cell_length_a                    12.2465(10)
_cell_length_b                    7.9861(6)
_cell_length_c                    14.8962(12)
_cell_angle_alpha                 90
_cell_angle_beta                  111.330(9)
_cell_angle_gamma                 90
_cell_volume                      1357.1(2)
loop_
  _refln_index_h
  _refln_index_k
  _refln_index_l
  _refln_F_squared_calc
  _refln_F_squared_meas
  _refln_F_squared_sigma
  _refln_F_squared_weight
  _refln_observed_status
-14 0 2 11.311 8.450 4.464 45.901 o
-14 0 4 36.659 30.675 9.630 10.495 o
-14 0 6 76.647 83.420 9.461 7.857 o
-14 0 8 12.617 5.770 2.673 86.107 o
-14 0 10 5.255 12.414 4.501 48.915 o
-14 1 2 57.132 84.450 11.312 6.796 o
-14 1 3 58.536 69.546 9.995 8.226 o
-14 1 4 0.393 4.239 2.361 186.489 o
-14 1 5 21.037 21.952 4.384 35.715 o
-14 1 6 22.730 34.812 5.310 25.872 o
-14 1 7 2.292 -0.216 1.571 355.568 o
-14 1 8 4.509 3.841 3.387 86.743 o
-14 1 9 29.703 21.454 4.041 34.067 o
-14 1 10 32.769 27.703 4.103 30.748 o
-14 2 4 2.410 3.260 2.512 153.357 o
-14 2 5 3.263 0.266 1.388 357.882 o
-14 2 6 3.813 0.723 1.859 232.471 o
-14 2 7 34.988 39.916 5.941 19.602 o
-14 2 8 54.072 58.615 5.849 15.590 o
-14 2 9 0.064 -0.410 1.519 538.620 o
-13 0 2 117.826 134.721 18.813 2.631 o
-13 0 4 7.599 8.967 2.988 85.576 o
-13 0 6 1.233 4.777 2.112 204.401 o
-13 0 8 18.907 22.591 4.817 32.893 o
-13 0 10 33.920 35.639 6.201 19.218 o
-13 0 12 6.549 5.605 3.523 74.653 o
-13 1 1 5.833 4.202 8.259 17.488 o
-13 1 2 53.294 48.782 12.245 6.528 o
-13 1 3 159.194 148.539 8.256 5.296 o
-13 1 4 11.764 16.624 2.938 68.363 o
-13 1 5 7.572 4.709 1.815 156.962 o
-13 1 6 42.603 54.351 5.197 19.400 o
-13 1 7 2.645 3.182 1.409 316.712 o
-13 1 8 0.406 1.147 1.695 377.925 o
-13 1 9 116.416 120.740 8.125 6.873 o
-13 1 10 0.576 -0.737 1.436 540.152 o
-13 1 11 1.289 4.154 2.331 179.545 o
-13 1 12 2.318 5.903 2.092 183.578 o
-13 1 13 5.156 6.338 2.666 113.845 o
-13 2 1 21.668 28.743 5.512 25.904 o
-13 2 2 5.139 2.468 2.311 150.802 o
-13 2 3 14.812 10.584 2.817 70.996 o
-13 2 4 6.861 3.425 2.900 100.896 o
-13 2 5 0.092 2.382 1.560 415.237 o
-13 2 6 56.533 59.968 5.460 16.055 o
-13 2 7 9.723 6.564 3.471 68.835 o
-13 2 8 0.787 -1.093 1.893 318.709 o
-13 2 9 12.499 8.516 2.651 83.192 o
-13 2 10 61.342 63.308 7.400 11.692 o
-13 2 11 0.004 0.244 2.665 175.687 o
-13 2 12 2.548 5.406 2.441 149.345 o
-13 3 1 5.163 2.349 2.205 160.291 o
-13 3 2 3.173 0.607 2.420 168.151 o
-13 3 3 0.007 3.664 1.795 308.424 o
-13 3 4 0.160 -0.780 2.416 212.910 o
-13 3 5 0.028 1.026 1.635 430.138 o
-13 3 6 26.801 35.221 7.512 15.877 o
-13 3 7 185.520 183.941 9.903 4.019 o
-13 3 8 6.402 8.119 5.023 41.647 o
-13 3 9 6.212 1.770 2.146 158.149 o
-13 3 10 0.519 1.356 2.189 235.223 o
-13 3 11 0.082 0.009 2.106 281.214 o
-13 4 3 11.093 25.378 6.085 25.838 o
-13 4 4 3.117 1.977 3.476 89.849 o
-13 4 5 7.043 5.840 2.607 109.100 o
-13 4 6 44.743 49.669 9.247 10.210 o
-13 4 7 0.334 5.139 2.399 176.926 o
-13 4 8 6.569 3.923 3.364 81.923 o
-12 0 2 76.723 80.717 5.349 12.796 o
-12 0 4 63.922 60.993 5.380 15.202 o
-12 0 6 11.222 43.494 5.577 26.421 o
-12 0 8 49.565 94.008 11.049 7.095 o
-12 0 10 2.404 -1.351 1.721 308.071 o
-12 0 12 56.276 74.824 9.012 9.352 o
-12 0 14 0.345 9.789 5.612 37.056 o
-12 1 1 2.499 0.666 1.307 414.918 o
-12 1 2 10.691 10.927 1.941 108.842 o
-12 1 3 16.154 14.590 1.961 81.957 o
-12 1 4 224.013 217.793 6.629 3.901 o
-12 1 5 4.031 7.566 2.193 147.921 o
-12 1 6 60.218 66.443 4.191 17.790 o
-12 1 7 9.843 11.024 1.847 116.416 o
-12 1 8 40.918 42.968 3.520 27.517 o
-12 1 9 0.234 1.806 1.103 720.330 o
-12 1 10 97.270 93.205 6.075 9.916 o
-12 1 11 8.696 12.292 2.573 91.445 o
-12 1 12 2.638 -2.062 1.749 293.100 o
-12 1 13 0.305 4.579 2.836 135.932 o
-12 1 14 6.108 6.915 3.097 88.993 o
-12 2 1 7.892 15.189 3.520 63.379 o
-12 2 2 37.485 36.727 4.223 26.621 o
-12 2 3 20.910 21.656 2.291 59.580 o
-12 2 4 18.226 20.109 2.387 63.783 o
-12 2 5 0.216 2.249 2.060 258.441 o
-12 2 6 31.026 33.989 3.898 31.398 o
-12 2 7 48.233 51.616 5.760 17.073 o
-12 2 8 4.246 3.026 1.679 227.518 o
-12 2 9 3.863 2.905 1.748 226.490 o
-12 2 10 35.709 32.764 4.963 24.265 o
-12 2 11 7.979 6.215 2.323 117.777 o
-12 2 12 4.455 2.241 2.678 128.419 o
-12 2 13 11.549 14.520 5.055 36.276 o
-12 2 14 1.595 2.487 2.249 197.103 o
-12 3 1 152.352 176.758 13.617 3.476 o
-12 3 2 1.277 -3.126 1.870 307.408 o
-12 3 3 5.438 12.555 4.060 56.986 o
-12 3 4 3.853 2.852 1.182 324.375 o
-12 3 5 59.373 56.146 6.546 13.675 o
-12 3 6 17.914 27.269 6.502 21.682 o
-12 3 7 11.390 15.428 2.775 74.092 o
-12 3 8 43.578 51.587 5.942 17.259 o
-12 3 9 2.520 1.237 2.088 215.948 o
-12 3 10 0.231 1.264 1.799 345.952 o
-12 3 11 0.138 1.283 1.443 514.746 o
-12 3 12 0.476 -0.241 1.731 391.205 o
-12 3 13 75.214 83.121 8.354 9.035 o
-12 4 1 0.004 3.836 2.804 143.683 o
-12 4 2 24.603 25.034 5.577 25.222 o
-12 4 3 1.224 1.168 2.184 224.147 o
-12 4 4 3.310 1.650 2.934 119.327 o
-12 4 5 10.188 15.497 7.175 20.916 o
-12 4 6 1.473 -0.741 1.990 270.852 o
-12 4 7 279.027 276.858 14.136 2.138 o
-12 4 8 17.288 29.488 4.882 31.569 o
-12 4 9 4.247 0.911 1.693 247.919 o
-12 4 10 0.011 -1.713 2.650 179.027 o
-12 4 11 0.187 -1.956 1.926 331.618 o
-12 5 2 15.093 5.070 4.624 42.068 o
-12 5 3 34.019 27.263 9.024 11.860 o
-12 5 4 21.972 13.537 5.469 28.484 o
-12 5 5 30.538 21.924 5.809 22.902 o
-12 5 6 133.992 170.148 22.672 1.880 o
-12 5 7 4.403 7.111 3.826 68.357 o
-12 5 8 40.735 41.603 6.800 15.918 o
-11 0 2 127.193 119.215 6.483 7.497 o
-11 0 4 188.926 210.969 10.250 3.714 o
-11 0 6 1.705 0.278 0.997 679.029 o
-11 0 8 12.324 18.360 3.342 58.062 o
-11 0 10 54.606 60.808 6.809 13.396 o
-11 0 12 140.444 117.341 11.008 4.877 o
-11 0 14 175.887 189.312 22.416 1.772 o
-11 1 1 117.100 126.633 12.095 4.722 o
-11 1 2 7.218 6.645 1.517 171.892 o
-11 1 3 0.327 0.569 0.422 2717.750 o
-11 1 4 66.758 65.746 3.948 17.244 o
-11 1 5 260.581 274.344 8.965 2.846 o
-11 1 6 38.589 41.784 3.192 30.119 o
-11 1 7 58.131 45.461 3.184 22.872 o
-11 1 8 229.638 215.929 7.834 3.640 o
-11 1 9 3.164 3.561 1.438 286.551 o
-11 1 10 41.298 42.738 3.979 25.506 o
-11 1 11 2.212 3.216 1.257 373.307 o
-11 1 12 108.192 115.633 9.038 6.636 o
-11 1 13 1.928 5.337 2.169 183.325 o
-11 1 14 7.702 10.167 8.880 14.808 o
-11 1 15 5.464 1.361 2.902 111.202 o
-11 2 1 31.347 30.052 4.119 30.757 o
-11 2 2 29.557 25.338 2.150 47.968 o
-11 2 3 20.479 20.325 2.148 63.241 o
-11 2 4 59.291 56.750 4.189 18.819 o
-11 2 5 63.211 60.989 3.827 18.506 o
-11 2 6 141.024 125.618 10.317 5.082 o
-11 2 7 3.253 4.583 1.252 301.238 o
-11 2 8 13.163 15.191 2.296 81.731 o
-11 2 9 0.069 0.745 1.331 636.609 o
-11 2 10 16.991 16.197 3.364 53.145 o
-11 2 11 1.322 -0.152 1.449 463.140 o
-11 2 12 0.089 0.224 1.514 527.525 o
-11 2 13 0.703 0.800 1.796 336.667 o
-11 2 14 2.579 5.669 3.083 104.410 o
-11 2 15 44.509 46.256 8.464 11.632 o
-11 3 1 11.183 10.325 2.715 82.459 o
-11 3 2 19.751 13.905 5.772 27.055 o
-11 3 3 25.067 30.924 2.921 43.097 o
-11 3 4 0.039 0.179 0.897 1454.620 o
-11 3 5 78.425 69.898 7.044 10.787 o
-11 3 6 2.106 3.254 1.172 403.012 o
-11 3 7 178.788 173.977 8.200 4.665 o
-11 3 8 103.914 100.702 7.045 8.507 o
-11 3 9 0.073 2.207 1.494 452.716 o
-11 3 10 5.186 5.504 1.777 181.918 o
-11 3 11 5.716 5.365 2.187 143.577 o
-11 3 12 1.029 0.936 1.893 293.822 o
-11 3 13 33.795 30.192 5.367 23.220 o
-11 3 14 0.122 2.130 2.027 270.012 o
-11 4 1 79.215 96.157 10.155 6.976 o
-11 4 2 70.306 84.288 9.773 7.773 o
-11 4 3 7.530 3.823 1.349 199.526 o
-11 4 4 124.019 117.207 7.495 7.057 o
-11 4 5 297.360 250.885 24.872 1.240 o
-11 4 6 0.059 1.533 2.104 261.627 o
-11 4 7 34.265 38.154 4.939 24.035 o
-11 4 8 46.893 55.096 6.260 15.736 o
-11 4 9 9.224 16.980 3.995 51.287 o
-11 4 10 0.053 -2.349 2.648 178.834 o
-11 4 11 1.832 5.009 1.740 248.504 o
-11 4 12 0.123 0.894 1.786 364.399 o
-11 4 13 39.653 43.426 5.863 18.755 o
-11 5 1 53.578 46.618 10.873 7.838 o
-11 5 2 0.001 -2.487 4.624 58.865 o
-11 5 3 87.686 84.502 10.837 6.398 o
-11 5 4 13.684 13.622 3.870 50.401 o
-11 5 5 0.904 9.885 5.102 43.721 o
-11 5 6 12.863 19.391 4.659 38.423 o
-11 5 7 81.832 67.646 8.473 8.958 o
-11 5 8 49.493 45.346 7.296 13.592 o
-11 5 9 42.033 35.273 5.483 20.374 o
-11 5 10 45.067 45.866 6.287 16.496 o
-11 5 11 0.358 -0.203 3.364 109.578 o
-11 6 2 1.131 2.647 3.603 89.062 o
-11 6 3 3.974 5.229 3.795 71.879 o
-11 6 4 0.135 -0.613 5.676 38.987 o
-11 6 5 11.398 11.452 6.935 22.320 o
-11 6 6 11.484 11.511 5.867 29.427 o
-11 6 7 8.914 4.653 2.086 129.553 o
-10 0 2 275.427 240.744 8.469 2.921 o
-10 0 4 199.555 211.835 9.301 3.781 o
-10 0 6 27.553 26.353 3.429 38.683 o
-10 0 8 824.930 810.155 21.866 0.459 o
-10 0 10 33.017 34.908 4.516 26.954 o
-10 0 12 158.601 152.303 11.982 4.004 o
-10 0 14 262.061 240.522 25.191 1.290 o
-10 0 16 47.972 32.365 10.012 9.345 o
-10 1 1 235.734 235.226 9.237 3.234 o
-10 1 2 6.586 9.133 1.406 172.441 o
-10 1 3 72.158 66.048 2.879 18.100 o
-10 1 4 46.161 51.146 3.135 25.730 o
-10 1 5 1.439 0.456 0.823 864.716 o
-10 1 6 13.145 12.053 1.725 102.362 o
-10 1 7 94.996 99.376 4.619 11.239 o
-10 1 8 0.200 0.152 0.991 1134.450 o
-10 1 9 3.083 3.065 1.021 391.953 o
-10 1 10 0.461 0.270 1.089 859.672 o
-10 1 11 56.480 47.909 4.753 18.727 o
-10 1 12 146.519 135.199 9.467 5.235 o
-10 1 13 187.535 164.251 16.767 2.580 o
-10 1 14 308.831 324.080 20.866 1.395 o
-10 1 15 40.614 48.099 8.480 11.802 o
-10 1 16 3.618 -0.383 2.215 190.559 o
-10 2 1 9.118 7.344 3.026 82.365 o
-10 2 2 0.880 1.951 0.694 933.659 o
-10 2 3 0.005 0.605 0.889 1347.970 o
-10 2 4 0.500 2.301 1.433 445.654 o
-10 2 5 25.107 23.695 2.416 51.295 o
-10 2 6 230.567 245.162 8.614 3.331 o
-10 2 7 0.011 0.455 0.956 1227.910 o
-10 2 8 4.198 2.744 1.346 283.813 o
-10 2 9 17.421 15.699 2.578 65.879 o
-10 2 10 1.187 -1.492 1.582 411.789 o
-10 2 11 52.903 51.136 4.960 18.520 o
-10 2 12 27.962 28.914 4.427 30.460 o
-10 2 13 2.799 5.866 2.870 115.080 o
-10 2 14 37.497 32.049 4.909 24.123 o
-10 2 15 0.198 1.045 3.141 123.372 o
-10 3 1 2.278 1.129 1.323 408.766 o
-10 3 2 8.989 9.712 1.300 150.947 o
-10 3 3 0.054 0.794 1.148 823.964 o
-10 3 4 17.407 24.948 3.875 42.091 o
-10 3 5 812.540 790.728 20.994 0.478 o
-10 3 6 20.926 24.530 2.886 50.376 o
-10 3 7 15.750 14.522 3.135 59.610 o
-10 3 8 6.644 8.360 1.845 146.938 o
-10 3 9 16.192 14.102 2.546 70.362 o
-10 3 10 0.802 -0.546 1.376 555.101 o
-10 3 11 4.367 1.676 1.310 302.260 o
-10 3 12 0.276 1.212 1.961 295.603 o
-10 3 13 17.161 12.496 3.751 49.236 o
-10 3 14 7.348 8.054 2.796 95.004 o
-10 3 15 7.096 10.378 4.176 53.970 o
-10 4 1 7.784 5.201 2.184 129.524 o
-10 4 2 38.328 40.236 2.715 32.817 o
-10 4 3 32.353 30.115 3.493 34.250 o
-10 4 4 72.726 72.158 8.896 8.804 o
-10 4 5 96.187 83.958 13.934 4.499 o
-10 4 6 11.863 14.738 2.617 77.695 o
-10 4 7 138.502 120.312 7.837 6.360 o
-10 4 8 63.322 58.103 5.074 16.092 o
-10 4 9 11.695 9.880 2.628 84.210 o
-10 4 10 100.678 103.199 7.314 8.379 o
-10 4 11 29.392 32.129 4.125 31.117 o
-10 4 12 2.353 1.609 2.789 135.941 o
-10 4 13 23.963 21.567 3.489 42.418 o
-10 4 14 4.752 2.425 2.300 155.330 o
-10 5 1 8.376 9.566 5.229 37.393 o
-10 5 2 87.780 76.273 13.934 4.654 o
-10 5 3 78.817 82.030 6.439 11.117 o
-10 5 4 144.924 128.185 18.207 2.636 o
-10 5 5 179.432 170.500 15.513 2.847 o
-10 5 6 0.787 2.857 2.222 210.738 o
-10 5 7 17.250 18.188 4.582 37.003 o
-10 5 8 20.323 23.689 3.939 39.802 o
-10 5 9 97.213 97.154 7.117 8.853 o
-10 5 10 116.301 118.005 8.048 6.969 o
-10 5 11 21.361 28.569 4.147 35.772 o
-10 5 12 31.303 39.142 4.892 24.941 o
-10 6 1 4.872 1.626 2.742 123.408 o
-10 6 2 8.962 7.685 5.931 30.465 o
-10 6 3 29.019 26.721 8.992 12.271 o
-10 6 4 4.560 3.595 1.858 195.046 o
-10 6 5 37.683 42.444 6.618 16.768 o
-10 6 6 38.834 41.521 6.833 16.062 o
-10 6 7 11.627 21.800 5.141 33.590 o
-10 6 8 0.767 1.519 1.933 282.831 o
-10 6 9 18.881 20.745 5.257 29.834 o
-10 6 10 20.257 15.099 3.117 53.555 o
-9 0 2 330.403 395.675 10.174 1.904 o
-9 0 4 195.997 223.984 12.349 3.133 o
-9 0 6 81.665 162.372 7.417 7.849 o
-9 0 8 107.847 97.288 6.824 8.581 o
-9 0 10 85.411 100.329 7.395 9.103 o
-9 0 12 25.922 36.606 9.311 11.500 o
-9 0 14 413.114 434.967 33.991 0.665 o
-9 0 16 0.392 -2.455 4.273 68.248 o
-9 1 1 154.691 152.167 5.172 6.502 o
-9 1 2 540.965 559.633 9.046 1.034 o
-9 1 3 84.624 81.937 3.847 13.861 o
-9 1 4 342.990 358.574 9.095 1.996 o
-9 1 5 17.522 15.861 1.989 76.244 o
-9 1 6 182.432 187.061 7.140 4.760 o
-9 1 7 213.940 209.546 7.087 4.034 o
-9 1 8 386.901 385.271 8.833 1.741 o
-9 1 9 37.775 42.226 2.917 31.661 o
-9 1 10 0.868 0.764 1.687 367.091 o
-9 1 11 14.137 17.598 2.896 64.096 o
-9 1 12 73.983 69.146 6.519 11.859 o
-9 1 13 50.059 55.882 8.248 11.330 o
-9 1 14 203.540 198.228 16.099 2.506 o
-9 1 15 2.990 -3.650 3.273 103.897 o
-9 1 16 10.409 6.386 2.458 100.118 o
-9 2 1 0.442 1.776 0.969 806.820 o
-9 2 2 76.289 76.779 3.953 15.050 o
-9 2 3 2.196 2.749 0.971 481.058 o
-9 2 4 19.794 17.804 1.823 71.605 o
-9 2 5 110.771 111.759 5.330 9.193 o
-9 2 6 251.927 255.190 8.603 3.058 o
-9 2 7 52.496 53.724 3.631 22.040 o
-9 2 8 180.936 192.102 8.664 4.346 o
-9 2 9 4.927 2.671 1.340 264.969 o
-9 2 10 0.210 0.667 1.016 978.849 o
-9 2 11 0.125 -0.572 1.122 954.980 o
-9 2 12 12.556 12.193 3.257 64.001 o
-9 2 13 39.168 35.853 6.421 17.624 o
-9 2 14 0.019 2.594 2.572 174.143 o
-9 2 15 2.428 8.483 3.838 70.378 o
-9 2 16 0.068 -2.752 2.459 207.090 o
-9 3 1 28.038 29.592 3.451 37.163 o
-9 3 2 19.221 20.642 2.320 62.660 o
-9 3 3 360.312 383.289 11.300 1.736 o
-9 3 4 465.838 443.166 9.759 1.334 o
-9 3 5 77.367 74.521 4.833 13.782 o
-9 3 6 14.443 15.800 3.254 58.457 o
-9 3 7 29.419 22.256 2.838 43.806 o
-9 3 8 0.066 -0.983 1.387 643.871 o
-9 3 9 0.213 17.196 2.933 98.430 o
-9 3 10 4.367 5.151 1.758 197.610 o
-9 3 11 276.589 290.172 10.627 2.478 o
-9 3 12 43.860 44.843 4.674 21.865 o
-9 3 13 134.810 130.691 8.012 6.230 o
-9 3 14 23.694 24.292 4.503 32.800 o
-9 3 15 39.101 51.052 8.711 11.381 o
-9 4 1 75.202 78.441 12.595 5.557 o
-9 4 2 24.184 23.191 3.493 41.592 o
-9 4 3 2.369 5.795 2.059 187.310 o
-9 4 4 0.078 1.795 1.722 368.036 o
-9 4 5 822.786 778.705 25.717 0.439 o
-9 4 6 80.102 76.920 4.892 13.283 o
-9 4 7 34.611 35.606 4.362 27.090 o
-9 4 8 36.784 32.346 3.586 31.000 o
-9 4 9 6.521 5.320 1.186 218.256 o
-9 4 10 128.261 126.478 6.999 7.032 o
-9 4 11 256.402 249.969 11.309 2.690 o
-9 4 12 4.349 2.344 1.525 255.590 o
-9 4 13 6.598 8.084 2.128 131.103 o
-9 4 14 0.555 1.439 3.932 78.395 o
-9 5 1 18.596 20.476 2.028 68.252 o
-9 5 2 119.370 113.290 5.820 8.373 o
-9 5 3 19.025 15.370 2.974 57.068 o
-9 5 4 5.808 6.529 2.758 105.622 o
-9 5 5 72.831 75.386 5.708 12.894 o
-9 5 6 136.646 140.198 10.572 4.923 o
-9 5 7 33.740 37.712 6.393 18.397 o
-9 5 8 12.190 12.765 2.956 70.884 o
-9 5 9 67.969 61.641 5.546 14.370 o
-9 5 10 18.095 19.290 3.277 51.393 o
-9 5 11 65.625 64.689 5.909 13.804 o
-9 5 12 0.022 4.121 1.967 259.838 o
-9 5 13 5.705 1.574 2.011 177.077 o
-9 6 1 56.201 48.946 11.320 7.279 o
-9 6 2 0.668 -0.957 2.902 144.141 o
-9 6 3 5.978 5.482 1.725 176.942 o
-9 6 4 9.968 5.290 3.922 58.750 o
-9 6 5 22.497 29.942 9.981 10.612 o
-9 6 6 145.667 62.662 49.169 0.496 o
-9 6 7 2.120 4.919 4.368 59.264 o
-9 6 8 17.079 46.341 13.169 6.489 o
-9 6 9 0.855 -1.392 2.519 186.609 o
-9 6 10 4.631 2.534 3.922 69.292 o
-9 6 11 0.317 1.050 1.609 422.166 o
-9 7 1 1.058 2.551 3.476 95.551 o
-9 7 2 108.572 114.218 18.877 2.712 o
-9 7 3 7.414 0.064 4.368 55.671 o
-9 7 4 50.914 66.269 10.504 8.001 o
-9 7 5 12.934 14.126 8.035 16.936 o
-9 7 6 17.535 25.031 8.960 13.211 o
-9 7 7 9.316 4.430 2.272 117.971 o
-9 7 8 66.523 47.950 7.586 11.572 o
-8 0 2 306.898 309.177 11.724 2.133 o
-8 0 4 246.776 270.980 11.995 2.595 o
-8 0 6 20.766 17.130 3.121 51.729 o
-8 0 8 67.599 77.581 5.964 12.887 o
-8 0 10 1896.780 1916.390 36.739 0.107 o
-8 0 12 545.475 537.036 34.852 0.539 o
-8 0 14 148.208 184.592 21.460 1.976 o
-8 0 16 0.224 48.276 12.053 8.002 o
-8 1 1 58.689 50.636 2.930 22.672 o
-8 1 2 450.378 432.738 7.104 1.467 o
-8 1 3 90.282 85.009 4.048 12.868 o
-8 1 4 163.968 172.087 7.481 5.199 o
-8 1 5 6.677 6.205 1.291 199.247 o
-8 1 6 405.615 417.131 9.794 1.567 o
-8 1 7 19.435 23.948 2.170 61.671 o
-8 1 8 210.394 217.019 6.305 4.171 o
-8 1 9 765.861 763.355 13.444 0.575 o
-8 1 10 195.875 172.746 6.897 4.699 o
-8 1 11 60.069 58.422 4.521 17.766 o
-8 1 12 3.137 -0.381 1.530 330.404 o
-8 1 13 0.210 1.533 2.163 245.061 o
-8 1 14 128.298 152.424 13.962 3.737 o
-8 1 15 11.698 7.347 7.302 20.723 o
-8 1 16 15.059 7.378 3.300 62.939 o
-8 1 17 10.738 17.148 5.215 34.394 o
-8 2 1 75.764 67.918 4.901 14.225 o
-8 2 2 377.979 379.954 11.023 1.686 o
-8 2 3 404.936 397.561 10.297 1.584 o
-8 2 4 139.384 141.475 4.998 7.317 o
-8 2 5 34.721 36.694 2.521 36.840 o
-8 2 6 12.120 13.229 1.726 104.211 o
-8 2 7 417.650 411.829 11.247 1.478 o
-8 2 8 9.984 9.425 1.649 128.545 o
-8 2 9 0.147 -0.317 0.994 1191.320 o
-8 2 10 63.472 57.961 4.396 17.518 o
-8 2 11 11.439 4.848 1.573 137.853 o
-8 2 12 11.543 10.037 3.057 72.544 o
-8 2 13 7.338 10.210 3.697 64.137 o
-8 2 14 8.325 8.839 3.608 65.811 o
-8 2 15 1.193 -0.577 1.863 312.482 o
-8 2 16 0.005 3.122 2.859 141.372 o
-8 3 1 124.621 121.888 4.192 8.843 o
-8 3 2 128.138 119.641 5.232 8.160 o
-8 3 3 19.516 22.696 2.380 59.725 o
-8 3 4 130.909 120.623 4.754 8.261 o
-8 3 5 440.348 422.154 12.242 1.357 o
-8 3 6 6.949 11.831 1.886 129.478 o
-8 3 7 4.032 2.282 0.893 389.484 o
-8 3 8 4.838 2.961 2.444 140.566 o
-8 3 9 131.378 131.789 6.514 7.085 o
-8 3 10 0.928 1.271 1.661 360.823 o
-8 3 11 318.367 309.530 11.808 2.064 o
-8 3 12 18.791 19.696 3.019 53.921 o
-8 3 13 118.423 132.860 10.310 5.462 o
-8 3 14 13.548 22.668 4.594 37.728 o
-8 3 15 75.287 80.653 10.803 6.789 o
-8 3 16 8.198 7.660 3.469 70.758 o
-8 4 1 52.617 56.339 4.567 19.158 o
-8 4 2 107.108 112.333 6.121 8.792 o
-8 4 3 364.210 357.949 9.443 1.874 o
-8 4 4 27.781 40.876 4.480 27.922 o
-8 4 5 416.621 409.055 12.768 1.425 o
-8 4 6 104.073 105.808 6.703 8.653 o
-8 4 7 38.461 39.916 5.737 19.705 o
-8 4 8 2.867 16.817 3.166 81.686 o
-8 4 9 11.941 8.876 1.833 111.659 o
-8 4 10 0.591 3.369 1.370 427.896 o
-8 4 11 61.756 67.995 5.664 14.494 o
-8 4 12 12.602 22.707 3.329 55.060 o
-8 4 13 2.883 1.384 1.897 238.616 o
-8 4 14 4.566 4.455 3.595 78.021 o
-8 4 15 1.927 -0.349 1.895 280.362 o
-8 5 1 64.397 62.388 3.130 19.533 o
-8 5 2 3.682 2.316 0.985 387.814 o
-8 5 3 21.556 23.220 3.475 43.828 o
-8 5 4 284.669 288.653 13.691 2.123 o
-8 5 5 460.661 453.792 18.586 1.054 o
-8 5 6 742.472 735.903 66.659 0.199 o
-8 5 7 37.355 38.489 4.610 24.610 o
-8 5 8 106.562 110.172 8.121 7.391 o
-8 5 9 1.978 -0.539 1.393 439.461 o
-8 5 10 61.267 60.594 6.183 13.960 o
-8 5 11 65.566 57.745 6.223 13.594 o
-8 5 12 31.273 30.640 9.102 11.769 o
-8 5 13 0.572 2.107 2.295 208.845 o
-8 5 14 1.108 1.397 1.912 279.831 o
-8 6 1 44.014 43.399 3.832 25.147 o
-8 6 2 15.030 17.150 2.616 68.276 o
-8 6 3 1.972 2.779 1.195 419.265 o
-8 6 4 26.887 25.541 8.546 13.501 o
-8 6 5 66.839 69.099 13.616 5.158 o
-8 6 6 41.613 36.846 5.946 18.705 o
-8 6 7 89.632 91.359 7.551 8.965 o
-8 6 8 35.575 44.430 9.454 10.490 o
-8 6 9 1.445 0.890 5.612 38.868 o
-8 6 10 28.181 35.486 6.615 18.658 o
-8 6 11 2.765 7.151 2.421 142.136 o
-8 6 12 127.200 147.139 14.437 3.629 o
-8 7 1 45.713 38.615 10.905 8.179 o
-8 7 2 86.919 114.186 18.781 2.842 o
-8 7 3 9.387 19.834 7.972 17.255 o
-8 7 4 5.787 9.956 2.840 95.375 o
-8 7 5 73.851 90.093 13.217 5.121 o
-8 7 6 8.891 9.637 3.731 61.394 o
-8 7 7 10.443 8.192 4.942 40.054 o
-8 7 8 10.523 15.890 4.356 45.046 o
-8 7 9 0.023 0.778 6.106 33.577 o
-8 7 10 2.617 2.146 2.280 181.696 o
-7 0 2 835.767 843.784 20.253 0.455 o
-7 0 4 110.157 80.626 7.127 8.618 o
-7 0 6 388.710 363.879 14.691 1.489 o
-7 0 8 538.956 544.867 16.445 0.909 o
-7 0 10 156.371 132.273 8.355 5.506 o
-7 0 12 165.659 149.669 21.922 1.915 o
-7 0 14 89.353 177.884 44.785 0.592 o
-7 0 16 210.193 213.801 25.191 1.407 o
-7 1 1 11.893 13.145 1.509 111.993 o
-7 1 2 149.622 146.390 4.574 6.992 o
-7 1 3 1922.770 2002.450 25.941 0.109 o
-7 1 4 64.746 53.583 3.433 19.760 o
-7 1 5 173.360 188.889 7.089 4.937 o
-7 1 6 4.254 3.936 1.017 317.172 o
-7 1 7 237.325 268.543 8.357 3.170 o
-7 1 8 31.233 21.994 2.044 48.795 o
-7 1 9 304.761 293.805 8.923 2.431 o
-7 1 10 799.068 844.064 16.386 0.503 o
-7 1 11 123.476 109.564 7.008 7.514 o
-7 1 12 407.300 380.907 15.678 1.363 o
-7 1 13 233.931 221.746 12.271 2.836 o
-7 1 14 39.018 29.198 4.693 25.095 o
-7 1 15 46.832 38.581 5.488 19.146 o
-7 1 16 2.350 1.815 2.525 159.316 o
-7 1 17 0.450 -0.925 2.865 149.461 o
-7 2 1 301.008 339.102 7.740 2.391 o
-7 2 2 1.502 0.687 0.836 806.817 o
-7 2 3 797.243 804.541 17.641 0.508 o
-7 2 4 1696.140 1786.050 40.526 0.122 o
-7 2 5 0.247 0.761 0.840 1261.060 o
-7 2 6 371.773 405.311 11.116 1.657 o
-7 2 7 226.987 220.200 7.887 3.638 o
-7 2 8 50.980 42.576 3.585 24.076 o
-7 2 9 0.192 -0.030 0.967 1228.520 o
-7 2 10 82.802 101.496 5.369 11.355 o
-7 2 11 2.796 3.635 1.331 319.546 o
-7 2 12 17.058 16.194 2.978 59.189 o
-7 2 13 133.065 131.861 9.942 5.342 o
-7 2 14 1.982 4.174 3.248 101.034 o
-7 2 15 87.977 85.848 11.482 5.941 o
-7 2 16 20.499 19.995 12.069 7.823 o
-7 2 17 4.680 5.616 3.353 85.108 o
-7 3 1 59.796 57.081 3.058 21.287 o
-7 3 2 64.350 64.602 3.770 18.091 o
-7 3 3 550.521 538.128 10.514 1.013 o
-7 3 4 209.767 221.958 6.155 4.167 o
-7 3 5 17.521 13.781 1.886 80.848 o
-7 3 6 66.182 62.701 4.006 17.478 o
-7 3 7 28.829 30.993 2.982 39.724 o
-7 3 8 208.080 214.448 7.526 4.003 o
-7 3 9 6.509 5.200 1.483 192.900 o
-7 3 10 75.318 83.650 6.202 11.626 o
-7 3 11 74.184 90.769 7.908 9.385 o
-7 3 12 5.959 2.862 1.685 198.701 o
-7 3 13 2.253 1.110 1.990 238.575 o
-7 3 14 3.161 6.143 2.737 120.644 o
-7 3 15 24.594 31.373 5.472 24.936 o
-7 3 16 1.833 1.512 2.264 198.597 o
-7 4 1 1.643 2.478 1.016 528.609 o
-7 4 2 117.682 130.670 5.752 8.088 o
-7 4 3 35.528 37.437 3.307 31.919 o
-7 4 4 204.249 202.349 7.022 4.258 o
-7 4 5 39.642 31.637 2.870 33.610 o
-7 4 6 375.762 418.592 26.498 0.927 o
-7 4 7 351.936 350.515 17.208 1.477 o
-7 4 8 51.864 43.774 4.827 19.771 o
-7 4 9 417.770 396.346 15.595 1.319 o
-7 4 10 18.870 19.146 3.702 45.233 o
-7 4 11 243.129 215.386 15.250 2.360 o
-7 4 12 17.377 9.025 3.396 56.591 o
-7 4 13 0.033 0.626 1.270 709.514 o
-7 4 14 7.339 8.201 3.423 73.270 o
-7 4 15 17.976 17.701 4.285 39.791 o
-7 5 1 310.463 329.767 10.651 2.144 o
-7 5 2 61.330 59.294 4.311 17.949 o
-7 5 3 52.147 39.875 8.275 11.677 o
-7 5 4 401.980 393.132 16.963 1.302 o
-7 5 5 259.576 253.971 14.313 2.281 o
-7 5 6 0.510 1.341 4.624 57.391 o
-7 5 7 215.999 198.698 12.030 3.127 o
-7 5 8 31.633 26.781 4.053 31.769 o
-7 5 9 12.178 8.985 2.516 87.481 o
-7 5 10 3.762 2.480 1.367 298.215 o
-7 5 11 3.662 -2.886 5.341 41.611 o
-7 5 12 154.096 163.367 19.276 2.316 o
-7 5 13 16.240 16.964 5.644 28.586 o
-7 5 14 38.679 40.820 7.909 13.400 o
-7 6 1 3.020 0.524 1.252 405.308 o
-7 6 2 83.326 75.713 5.931 11.663 o
-7 6 3 9.203 4.624 2.051 129.679 o
-7 6 4 57.256 66.867 12.946 5.748 o
-7 6 5 4.678 6.951 2.894 102.832 o
-7 6 6 92.281 75.064 8.558 8.258 o
-7 6 7 13.939 12.562 3.007 66.619 o
-7 6 8 0.797 0.540 1.657 387.901 o
-7 6 9 24.803 23.561 5.272 27.185 o
-7 6 10 6.240 9.185 3.410 74.959 o
-7 6 11 2.920 9.418 2.871 106.176 o
-7 6 12 36.595 47.385 9.917 9.649 o
-7 6 13 3.621 10.477 4.781 46.508 o
-7 7 1 52.160 42.346 11.607 7.199 o
-7 7 2 13.466 13.140 4.667 39.907 o
-7 7 3 0.175 0.695 1.404 568.549 o
-7 7 4 0.548 0.066 1.970 303.074 o
-7 7 5 96.355 103.018 10.503 6.185 o
-7 7 6 6.684 9.845 3.629 67.244 o
-7 7 7 8.929 16.146 4.790 40.382 o
-7 7 8 6.777 13.228 4.427 48.363 o
-7 7 9 0.570 0.431 2.186 244.642 o
-7 7 10 42.388 50.444 8.364 11.819 o
-7 8 1 28.447 58.225 13.648 5.807 o
-7 8 2 24.299 31.917 12.643 6.977 o
-7 8 3 24.728 17.688 4.691 32.379 o
-7 8 4 9.319 11.822 4.225 49.967 o
-7 8 5 9.946 10.399 5.500 33.516 o
-7 8 6 3.207 2.232 4.384 59.214 o
-7 8 7 23.407 30.872 6.792 19.106 o
-6 0 2 12.159 1.357 1.116 170.198 o
-6 0 4 536.616 550.524 16.455 0.908 o
-6 0 6 7456.560 6784.530 105.894 0.009 o
-6 0 8 860.157 853.229 21.464 0.432 o
-6 0 10 2.634 9.874 2.421 133.252 o
-6 0 12 427.073 472.891 43.063 0.474 o
-6 0 14 0.754 1.146 4.432 62.103 o
-6 0 16 190.296 190.077 23.341 1.638 o
-6 1 1 361.383 350.536 8.900 1.934 o
-6 1 2 87.559 89.834 3.415 13.555 o
-6 1 3 252.761 296.931 6.884 3.041 o
-6 1 4 389.728 380.351 8.513 1.752 o
-6 1 5 340.686 391.247 10.163 1.866 o
-6 1 6 607.932 594.185 13.461 0.829 o
-6 1 7 22.936 23.278 2.152 57.120 o
-6 1 8 5.624 3.714 0.813 299.703 o
-6 1 9 1.741 1.114 0.680 819.480 o
-6 1 10 284.562 286.857 7.777 2.711 o
-6 1 11 0.286 1.138 1.146 735.573 o
-6 1 12 302.896 315.127 13.778 1.963 o
-6 1 13 148.466 154.652 9.883 4.847 o
-6 1 14 30.332 26.737 4.189 31.472 o
-6 1 15 45.732 42.357 5.408 19.261 o
-6 1 16 74.657 92.386 12.151 5.717 o
-6 1 17 22.032 18.386 6.282 22.857 o
-6 2 1 30.112 41.537 2.498 38.399 o
-6 2 2 65.727 65.295 2.698 19.723 o
-6 2 3 1445.810 1403.550 20.479 0.191 o
-6 2 4 2141.680 2173.850 25.593 0.091 o
-6 2 5 140.881 145.358 6.184 6.677 o
-6 2 6 72.174 69.827 4.398 15.362 o
-6 2 7 38.790 40.476 3.447 29.128 o
-6 2 8 520.999 547.734 11.518 1.041 o
-6 2 9 135.422 135.230 4.904 7.651 o
-6 2 10 42.201 48.487 2.971 28.195 o
-6 2 11 3.412 4.079 1.295 296.607 o
-6 2 12 25.277 20.850 3.112 45.441 o
-6 2 13 453.206 449.673 15.865 1.164 o
-6 2 14 2.110 3.386 2.803 130.555 o
-6 2 15 10.426 4.121 1.739 139.859 o
-6 2 16 5.044 3.989 4.815 47.473 o
-6 2 17 9.910 9.107 3.447 66.817 o
-6 3 1 300.632 313.964 7.234 2.521 o
-6 3 2 636.010 665.446 14.554 0.735 o
-6 3 3 360.486 354.298 8.238 1.963 o
-6 3 4 104.647 102.101 4.511 10.504 o
-6 3 5 123.488 110.634 5.020 8.737 o
-6 3 6 138.625 173.894 8.505 5.377 o
-6 3 7 301.394 303.132 10.669 2.272 o
-6 3 8 28.081 27.712 2.911 42.054 o
-6 3 9 763.697 788.150 14.831 0.557 o
-6 3 10 1.888 2.893 1.051 471.886 o
-6 3 11 374.635 324.332 13.578 1.664 o
-6 3 12 32.132 24.971 4.238 30.759 o
-6 3 13 23.025 26.424 4.556 32.216 o
-6 3 14 9.047 5.278 2.761 95.314 o
-6 3 15 50.587 57.070 7.312 12.944 o
-6 3 16 12.901 14.867 9.821 11.831 o
-6 4 1 205.861 210.037 6.173 4.330 o
-6 4 2 13.940 15.170 2.119 83.857 o
-6 4 3 127.096 140.755 6.585 7.041 o
-6 4 4 107.422 110.058 5.182 9.545 o
-6 4 5 0.768 1.133 0.704 1126.820 o
-6 4 6 126.758 134.565 9.044 5.879 o
-6 4 7 116.659 119.834 6.097 8.167 o
-6 4 8 11.193 15.648 2.937 70.450 o
-6 4 9 282.118 267.622 12.883 2.277 o
-6 4 10 7.485 8.818 2.071 126.176 o
-6 4 11 1.618 0.423 1.287 501.239 o
-6 4 12 6.800 7.773 2.719 100.796 o
-6 4 13 1.544 -0.234 2.075 250.334 o
-6 4 14 6.932 8.355 3.954 60.127 o
-6 4 15 80.212 102.360 9.967 7.003 o
-6 4 16 12.283 7.189 4.093 51.559 o
-6 5 1 2.138 1.266 0.743 680.818 o
-6 5 2 125.896 135.380 6.126 7.429 o
-6 5 3 143.449 136.459 8.013 5.917 o
-6 5 4 254.783 243.041 22.353 1.511 o
-6 5 5 57.357 52.778 6.537 14.064 o
-6 5 6 232.152 227.202 11.105 3.013 o
-6 5 7 117.783 118.102 8.275 6.780 o
-6 5 8 0.441 0.934 3.093 125.976 o
-6 5 9 19.749 20.239 4.770 33.447 o
-6 5 10 188.690 181.907 19.913 2.050 o
-6 5 11 8.616 12.746 2.777 84.296 o
-6 5 12 85.506 77.408 5.883 11.485 o
-6 5 13 1.492 3.655 2.615 149.975 o
-6 5 14 28.913 23.209 5.936 22.515 o
-6 6 1 16.167 19.098 4.064 43.095 o
-6 6 2 205.417 211.643 13.396 2.910 o
-6 6 3 290.995 288.473 15.977 1.880 o
-6 6 4 1235.530 1219.610 35.597 0.212 o
-6 6 5 1.104 -2.300 1.762 347.831 o
-6 6 6 0.041 2.925 1.789 322.589 o
-6 6 7 0.642 3.314 2.194 213.733 o
-6 6 8 135.984 131.233 12.045 4.428 o
-6 6 9 55.035 53.191 8.018 11.475 o
-6 6 10 58.249 73.056 9.661 8.537 o
-6 6 11 10.162 18.191 4.991 36.718 o
-6 6 12 91.166 103.901 12.264 5.248 o
-6 6 13 49.563 49.937 8.606 10.952 o
-6 7 1 23.475 18.112 3.416 45.004 o
-6 7 2 0.305 2.464 3.571 93.416 o
-6 7 3 0.011 -0.075 1.404 636.358 o
-6 7 4 31.478 31.317 6.164 20.174 o
-6 7 5 11.764 10.913 3.279 65.952 o
-6 7 6 24.892 24.393 4.254 34.138 o
-6 7 7 19.665 27.071 4.348 35.391 o
-6 7 8 1.519 5.681 3.492 88.387 o
-6 7 9 0.027 3.884 2.326 198.880 o
-6 7 10 0.101 3.803 2.250 209.872 o
-6 7 11 37.691 40.630 7.833 13.668 o
-6 8 1 7.679 10.647 5.325 36.386 o
-6 8 2 0.146 1.769 5.022 48.962 o
-6 8 3 40.488 39.085 6.658 16.506 o
-6 8 4 4.018 1.564 6.409 29.040 o
-6 8 5 5.755 0.825 2.447 141.494 o
-6 8 6 35.770 28.424 6.050 20.097 o
-6 8 7 0.115 1.035 4.735 55.398 o
-6 8 8 6.957 4.012 2.808 103.657 o
-5 0 2 1123.770 1254.680 24.179 0.261 o
-5 0 4 878.333 873.302 16.941 0.444 o
-5 0 6 3129.250 3292.860 45.547 0.042 o
-5 0 8 1823.350 1753.550 37.453 0.116 o
-5 0 10 350.356 410.643 14.060 1.571 o
-5 0 12 571.763 534.456 23.022 0.737 o
-5 0 14 89.995 81.125 7.733 9.020 o
-5 0 16 35.994 75.986 14.317 5.126 o
-5 1 1 0.214 0.199 0.446 3653.650 o
-5 1 2 903.534 865.142 16.647 0.435 o
-5 1 3 808.517 934.050 13.376 0.486 o
-5 1 4 1410.190 1383.760 16.805 0.203 o
-5 1 5 74.578 83.016 3.458 15.543 o
-5 1 6 1162.820 1201.960 14.792 0.278 o
-5 1 7 1624.990 1711.570 22.985 0.147 o
-5 1 8 182.319 151.247 5.889 5.497 o
-5 1 9 446.515 481.532 12.222 1.262 o
-5 1 10 3.014 3.498 0.859 422.791 o
-5 1 11 3.090 0.899 0.901 509.474 o
-5 1 12 17.017 15.795 2.678 64.739 o
-5 1 13 77.897 64.924 5.473 13.267 o
-5 1 14 27.386 30.113 3.908 34.007 o
-5 1 15 2.712 2.241 1.786 252.381 o
-5 1 16 13.866 18.827 5.915 27.118 o
-5 1 17 4.531 0.650 3.635 81.209 o
-5 2 1 2241.660 2252.660 38.702 0.080 o
-5 2 2 226.697 244.822 5.443 3.835 o
-5 2 3 1151.200 1204.850 16.219 0.279 o
-5 2 4 289.596 313.718 8.277 2.522 o
-5 2 5 32.498 21.857 2.209 46.331 o
-5 2 6 30.677 52.776 3.238 30.969 o
-5 2 7 53.729 59.121 3.940 20.305 o
-5 2 8 81.270 72.664 4.462 13.980 o
-5 2 9 208.993 212.644 5.901 4.302 o
-5 2 10 127.351 120.318 4.503 8.577 o
-5 2 11 9.341 4.438 1.631 153.819 o
-5 2 12 125.383 122.729 8.275 6.478 o
-5 2 13 4.338 2.366 1.998 190.924 o
-5 2 14 42.440 40.019 4.522 23.381 o
-5 2 15 0.005 1.126 1.701 398.496 o
-5 2 16 0.724 -0.090 2.379 209.820 o
-5 2 17 22.663 15.893 4.086 39.374 o
-5 3 1 58.771 82.002 4.385 16.404 o
-5 3 2 276.305 264.391 8.756 2.777 o
-5 3 3 7.093 6.888 1.262 190.296 o
-5 3 4 3.388 1.879 0.850 456.876 o
-5 3 5 15.533 18.931 2.789 62.635 o
-5 3 6 14.935 20.382 2.898 60.562 o
-5 3 7 85.531 78.137 5.881 11.457 o
-5 3 8 76.594 70.228 3.896 15.529 o
-5 3 9 361.164 396.858 9.710 1.786 o
-5 3 10 14.535 15.179 1.901 87.151 o
-5 3 11 145.020 157.093 6.502 6.228 o
-5 3 12 21.142 16.058 3.151 51.510 o
-5 3 13 365.952 355.696 23.750 1.097 o
-5 3 14 3.960 3.882 2.187 166.414 o
-5 3 15 103.973 108.506 9.975 6.260 o
-5 3 16 47.787 42.095 6.599 15.571 o
-5 4 1 247.049 254.354 8.030 3.186 o
-5 4 2 0.131 0.042 0.882 1482.460 o
-5 4 3 915.926 888.973 17.092 0.420 o
-5 4 4 137.243 165.427 7.028 6.118 o
-5 4 5 516.386 485.714 15.205 1.024 o
-5 4 6 35.447 32.022 3.464 32.378 o
-5 4 7 90.902 80.734 4.942 12.021 o
-5 4 8 156.885 143.984 6.874 5.931 o
-5 4 9 7.298 8.263 2.094 127.871 o
-5 4 10 41.051 37.742 3.975 26.407 o
-5 4 11 0.347 1.389 1.830 328.341 o
-5 4 12 45.864 35.524 6.459 16.601 o
-5 4 13 7.125 6.562 2.950 92.157 o
-5 4 14 28.832 30.332 6.768 18.396 o
-5 4 15 60.430 56.044 9.048 9.555 o
-5 4 16 7.038 1.882 2.489 126.210 o
-5 5 1 12.698 17.937 2.050 85.073 o
-5 5 2 122.396 119.612 5.312 8.389 o
-5 5 3 677.941 661.857 19.993 0.627 o
-5 5 4 1311.170 1310.910 46.670 0.170 o
-5 5 5 15.078 6.164 2.151 93.686 o
-5 5 6 23.759 19.762 4.534 33.603 o
-5 5 7 0.496 2.674 1.511 400.822 o
-5 5 8 12.394 15.627 3.386 59.047 o
-5 5 9 75.552 55.332 7.551 10.766 o
-5 5 10 2.054 2.020 1.265 414.785 o
-5 5 11 10.021 9.796 2.152 106.554 o
-5 5 12 76.919 77.915 4.170 14.591 o
-5 5 13 3.807 8.130 2.536 123.864 o
-5 5 14 5.993 3.194 2.165 152.055 o
-5 5 15 14.619 17.782 6.319 24.447 o
-5 6 1 119.398 128.331 8.529 6.430 o
-5 6 2 179.412 182.286 9.225 4.300 o
-5 6 3 241.132 229.074 9.934 3.104 o
-5 6 4 133.710 156.501 9.476 5.276 o
-5 6 5 33.017 33.678 4.476 27.370 o
-5 6 6 27.650 28.250 4.338 31.318 o
-5 6 7 3.568 3.449 1.908 205.287 o
-5 6 8 111.998 118.916 11.606 5.090 o
-5 6 9 11.803 7.974 5.883 29.803 o
-5 6 10 698.887 692.271 30.157 0.481 o
-5 6 11 53.160 60.997 5.471 16.423 o
-5 6 12 84.864 91.023 14.206 4.472 o
-5 6 13 13.006 19.208 5.861 27.703 o
-5 7 1 70.603 59.862 6.062 13.280 o
-5 7 2 26.513 35.300 4.113 31.766 o
-5 7 3 39.421 31.953 3.853 28.589 o
-5 7 4 146.270 146.653 9.766 5.007 o
-5 7 5 0.445 0.758 1.441 511.639 o
-5 7 6 52.922 49.182 6.438 14.950 o
-5 7 7 8.826 6.015 2.987 86.353 o
-5 7 8 22.712 26.346 6.051 22.994 o
-5 7 9 21.496 22.825 5.516 26.815 o
-5 7 10 12.247 14.661 6.043 27.336 o
-5 7 11 10.870 7.669 3.703 60.534 o
-5 8 1 265.220 286.195 12.780 2.332 o
-5 8 2 0.994 1.486 1.989 264.087 o
-5 8 3 53.493 55.614 6.157 15.148 o
-5 8 4 9.518 4.847 4.050 56.926 o
-5 8 5 16.463 15.731 4.644 37.532 o
-5 8 6 0.565 2.399 3.103 120.423 o
-5 8 7 65.620 79.571 10.846 7.029 o
-5 8 8 1.243 3.831 3.316 100.870 o
-5 8 9 0.091 -4.325 7.111 24.868 o
-4 0 2 14894.900 13110.200 310.497 0.002 o
-4 0 4 2281.550 2288.550 32.655 0.080 o
-4 0 6 1541.200 1721.050 26.678 0.152 o
-4 0 8 607.666 662.533 19.390 0.700 o
-4 0 10 101.646 77.774 7.425 8.830 o
-4 0 12 458.602 483.076 18.271 1.042 o
-4 0 14 354.531 253.439 51.146 0.406 o
-4 0 16 106.352 125.570 18.430 2.795 o
-4 1 1 2508.930 2400.830 27.689 0.070 o
-4 1 2 1508.700 1539.760 33.830 0.157 o
-4 1 3 131.642 157.601 4.283 7.597 o
-4 1 4 104.013 88.529 3.474 11.922 o
-4 1 5 16.932 20.649 1.744 76.114 o
-4 1 6 535.674 487.691 9.614 1.109 o
-4 1 7 158.523 154.010 5.281 6.312 o
-4 1 8 730.636 730.631 13.752 0.616 o
-4 1 9 186.288 206.281 7.348 4.460 o
-4 1 10 311.779 310.550 8.830 2.335 o
-4 1 11 177.899 209.733 7.531 4.534 o
-4 1 12 132.420 129.617 7.174 6.743 o
-4 1 13 126.230 117.999 7.548 6.937 o
-4 1 14 7.565 5.060 1.682 164.862 o
-4 1 15 0.006 -1.209 1.514 548.120 o
-4 1 16 0.131 -0.135 2.206 255.381 o
-4 1 17 35.681 56.799 8.957 10.982 o
-4 2 1 1764.420 1821.710 31.904 0.123 o
-4 2 2 146.939 159.516 4.729 6.796 o
-4 2 3 316.971 346.651 8.050 2.241 o
-4 2 4 101.364 111.421 4.665 10.287 o
-4 2 5 2691.970 2636.330 33.438 0.060 o
-4 2 6 138.030 147.147 5.222 7.164 o
-4 2 7 3.602 2.330 0.727 454.666 o
-4 2 8 428.159 477.012 10.355 1.377 o
-4 2 9 525.618 499.616 9.384 1.123 o
-4 2 10 152.906 146.194 6.153 6.292 o
-4 2 11 205.425 188.818 7.971 4.148 o
-4 2 12 158.891 157.913 8.270 5.196 o
-4 2 13 263.741 275.490 11.505 2.521 o
-4 2 14 124.181 135.626 8.292 6.318 o
-4 2 15 3.372 4.692 1.857 204.859 o
-4 2 16 0.016 1.639 1.621 417.125 o
-4 2 17 6.483 11.150 3.681 65.148 o
-4 3 1 719.149 764.810 15.966 0.592 o
-4 3 2 390.676 390.917 9.177 1.699 o
-4 3 3 92.672 70.195 3.853 13.610 o
-4 3 4 152.293 158.194 6.196 6.115 o
-4 3 5 418.493 488.135 16.629 1.170 o
-4 3 6 1030.500 1085.270 44.450 0.230 o
-4 3 7 250.980 283.625 14.336 2.245 o
-4 3 8 50.747 48.714 3.311 24.124 o
-4 3 9 15.723 8.747 1.394 107.260 o
-4 3 10 156.114 161.847 5.391 6.229 o
-4 3 11 95.147 84.263 8.916 7.657 o
-4 3 12 8.966 7.260 3.539 67.815 o
-4 3 13 24.901 13.230 4.224 37.459 o
-4 3 14 19.537 25.363 5.470 27.327 o
-4 3 15 52.452 63.828 7.498 12.173 o
-4 3 16 7.762 12.280 3.801 59.583 o
-4 4 1 87.840 71.817 4.222 13.613 o
-4 4 2 490.187 511.718 14.339 1.071 o
-4 4 3 997.630 1049.260 19.067 0.344 o
-4 4 4 211.200 215.072 10.320 3.417 o
-4 4 5 644.980 699.131 22.880 0.602 o
-4 4 6 3.633 1.091 1.045 412.184 o
-4 4 7 276.298 272.993 10.441 2.561 o
-4 4 8 18.256 20.087 2.874 56.425 o
-4 4 9 163.177 159.721 7.328 5.408 o
-4 4 10 117.538 101.000 5.369 9.087 o
-4 4 11 46.983 57.586 10.060 8.810 o
-4 4 12 8.224 16.129 4.498 44.789 o
-4 4 13 67.740 69.190 9.082 8.878 o
-4 4 14 26.265 28.450 6.085 21.820 o
-4 4 15 0.012 -0.369 1.899 348.388 o
-4 4 16 2.693 4.616 3.364 92.072 o
-4 5 1 10.500 9.939 1.465 131.085 o
-4 5 2 674.996 673.457 16.805 0.663 o
-4 5 3 475.011 478.827 35.203 0.587 o
-4 5 4 82.960 81.896 9.324 7.783 o
-4 5 5 137.786 138.239 7.465 6.300 o
-4 5 6 12.569 4.939 1.916 115.358 o
-4 5 7 88.239 89.856 7.402 9.220 o
-4 5 8 186.449 185.506 11.727 3.550 o
-4 5 9 10.778 6.675 3.028 78.898 o
-4 5 10 488.737 451.526 14.124 1.141 o
-4 5 11 106.702 94.517 4.122 10.939 o
-4 5 12 14.471 16.545 4.788 36.934 o
-4 5 13 3.735 1.683 2.146 186.279 o
-4 5 14 0.935 3.914 3.810 79.285 o
-4 5 15 6.464 8.538 3.779 64.893 o
-4 6 1 61.818 61.176 4.966 16.313 o
-4 6 2 0.275 1.744 1.134 691.141 o
-4 6 3 36.229 40.250 4.044 27.305 o
-4 6 4 511.166 490.727 21.988 0.853 o
-4 6 5 77.970 73.861 8.604 8.851 o
-4 6 6 0.022 1.702 1.305 596.690 o
-4 6 7 2.451 10.590 9.088 14.590 o
-4 6 8 71.769 66.114 9.566 8.252 o
-4 6 9 0.911 1.616 5.150 46.061 o
-4 6 10 185.602 150.880 13.715 3.264 o
-4 6 11 5.057 -0.908 2.539 142.592 o
-4 6 12 9.899 15.705 4.773 40.103 o
-4 6 13 1.529 -1.652 3.080 123.405 o
-4 7 1 17.787 21.332 3.374 49.340 o
-4 7 2 91.958 89.603 6.559 9.872 o
-4 7 3 13.752 13.627 3.826 51.014 o
-4 7 4 4.372 4.095 2.329 148.904 o
-4 7 5 54.905 45.241 7.330 13.045 o
-4 7 6 24.787 29.367 5.920 22.827 o
-4 7 7 3.427 3.164 2.061 190.581 o
-4 7 8 12.855 12.465 7.860 17.710 o
-4 7 9 28.825 18.784 5.236 26.888 o
-4 7 10 139.767 136.915 15.736 3.203 o
-4 7 11 44.939 42.184 7.963 12.716 o
-4 8 1 87.742 88.999 7.121 9.554 o
-4 8 2 131.273 140.019 9.355 5.560 o
-4 8 3 32.891 33.539 4.756 25.975 o
-4 8 4 3.820 5.115 2.146 165.273 o
-4 8 5 52.396 58.904 6.797 13.722 o
-4 8 6 0.635 0.241 2.070 271.454 o
-4 8 7 120.586 124.075 10.430 5.449 o
-4 8 8 11.809 11.531 4.790 40.005 o
-4 8 9 88.957 98.504 9.695 7.008 o
-4 9 1 288.284 331.856 22.132 1.351 o
-4 9 2 2.006 -1.640 3.555 92.686 o
-4 9 3 83.171 112.445 12.846 5.003 o
-4 9 4 6.008 3.699 2.134 152.087 o
-3 0 2 32224.100 31883.600 579.478 0.000 o
-3 0 4 5982.880 5521.010 73.735 0.013 o
-3 0 6 332.790 394.371 12.511 1.755 o
-3 0 8 391.760 379.582 13.111 1.534 o
-3 0 10 372.845 421.177 17.809 1.299 o
-3 0 12 1.313 0.856 1.549 391.703 o
-3 0 14 117.380 125.170 10.762 5.340 o
-3 0 16 17.725 25.509 8.801 13.582 o
-3 1 1 4673.950 4333.920 51.015 0.022 o
-3 1 2 795.063 818.853 19.671 0.490 o
-3 1 3 7076.730 6260.040 71.140 0.010 o
-3 1 4 1255.510 1380.770 16.695 0.232 o
-3 1 5 133.972 109.084 4.178 8.692 o
-3 1 6 3.190 4.172 1.122 336.414 o
-3 1 7 235.859 194.536 7.021 3.834 o
-3 1 8 1555.610 1724.490 26.493 0.150 o
-3 1 9 6.592 8.127 1.275 187.741 o
-3 1 10 256.342 252.818 6.494 3.278 o
-3 1 11 0.035 -0.482 0.613 3207.620 o
-3 1 12 10.752 5.669 1.605 138.394 o
-3 1 13 75.823 65.209 5.301 13.734 o
-3 1 14 84.059 86.395 7.198 9.751 o
-3 1 15 11.343 9.832 2.382 93.058 o
-3 1 16 0.017 2.709 2.368 201.478 o
-3 1 17 58.829 45.063 10.836 7.738 o
-3 2 1 105.859 95.787 4.442 10.701 o
-3 2 2 3535.490 3392.520 37.148 0.037 o
-3 2 3 132.698 128.034 4.626 8.063 o
-3 2 4 504.699 450.644 11.592 1.176 o
-3 2 5 162.055 169.487 7.290 5.334 o
-3 2 6 747.517 822.847 16.771 0.542 o
-3 2 7 555.480 480.243 11.652 1.037 o
-3 2 8 4.690 6.062 1.043 265.348 o
-3 2 9 129.801 154.320 6.811 6.607 o
-3 2 10 36.641 35.402 3.512 30.781 o
-3 2 11 926.310 941.202 32.190 0.325 o
-3 2 12 1.533 1.458 1.771 300.258 o
-3 2 13 23.508 23.869 4.432 33.544 o
-3 2 14 54.584 51.914 6.469 14.545 o
-3 2 15 83.381 95.813 7.172 9.555 o
-3 2 16 133.750 157.286 12.108 4.255 o
-3 2 17 53.222 48.296 6.880 13.986 o
-3 3 1 101.240 75.109 6.016 10.296 o
-3 3 2 87.756 92.382 4.920 11.815 o
-3 3 3 790.908 763.053 20.819 0.500 o
-3 3 4 197.649 216.568 8.461 3.952 o
-3 3 5 1411.000 1522.910 27.852 0.178 o
-3 3 6 149.519 143.576 9.382 5.123 o
-3 3 7 281.328 284.883 11.519 2.372 o
-3 3 8 5.083 7.148 2.178 142.182 o
-3 3 9 608.530 567.966 16.112 0.804 o
-3 3 10 252.410 262.508 9.748 2.874 o
-3 3 11 79.613 91.680 9.248 7.796 o
-3 3 12 115.858 105.347 10.255 5.847 o
-3 3 13 136.839 127.246 11.923 4.491 o
-3 3 14 0.000 0.492 1.993 307.926 o
-3 3 15 0.674 4.593 2.439 171.450 o
-3 3 16 2.701 -0.269 2.338 186.976 o
-3 4 1 488.903 444.329 11.274 1.230 o
-3 4 2 390.323 448.329 13.122 1.430 o
-3 4 3 125.327 126.825 6.889 7.192 o
-3 4 4 527.563 479.082 18.010 0.940 o
-3 4 5 392.065 364.672 13.273 1.550 o
-3 4 6 20.244 17.413 2.451 61.701 o
-3 4 7 395.201 411.827 17.858 1.255 o
-3 4 8 13.051 12.021 2.927 70.578 o
-3 4 9 50.634 41.391 2.764 27.081 o
-3 4 10 0.665 6.758 3.273 99.813 o
-3 4 11 389.541 421.642 43.541 0.488 o
-3 4 12 126.064 109.908 13.345 4.211 o
-3 4 13 142.167 135.876 12.998 3.983 o
-3 4 14 22.419 23.411 5.711 25.282 o
-3 4 15 16.095 12.118 4.352 42.260 o
-3 5 1 78.675 84.057 7.813 9.432 o
-3 5 2 41.780 44.154 3.957 25.226 o
-3 5 3 9.624 8.582 2.025 116.707 o
-3 5 4 299.219 319.681 9.500 2.334 o
-3 5 5 90.735 89.559 5.959 10.574 o
-3 5 6 98.029 94.634 6.331 9.589 o
-3 5 7 0.230 0.433 1.216 746.522 o
-3 5 8 150.716 137.861 11.674 4.305 o
-3 5 9 23.328 28.461 5.357 26.368 o
-3 5 10 264.113 237.536 21.274 1.584 o
-3 5 11 0.171 2.569 4.097 72.043 o
-3 5 12 1.563 -1.555 7.557 21.757 o
-3 5 13 59.422 67.195 9.339 8.982 o
-3 5 14 65.325 78.840 13.695 5.064 o
-3 6 1 51.146 47.258 4.246 21.322 o
-3 6 2 1485.650 1493.700 39.106 0.155 o
-3 6 3 27.982 32.277 4.440 29.691 o
-3 6 4 131.008 121.448 7.650 6.668 o
-3 6 5 4.512 4.243 1.585 222.959 o
-3 6 6 562.832 533.179 14.771 0.916 o
-3 6 7 78.832 73.623 5.739 12.383 o
-3 6 8 32.104 37.036 4.105 29.109 o
-3 6 9 1.818 6.605 3.455 87.743 o
-3 6 10 159.457 159.714 14.126 3.358 o
-3 6 11 13.725 9.941 4.081 48.905 o
-3 6 12 0.396 2.424 2.789 147.599 o
-3 6 13 7.540 8.798 3.242 77.592 o
-3 7 1 47.314 40.554 3.981 24.034 o
-3 7 2 36.729 40.200 4.759 23.898 o
-3 7 3 208.253 215.696 13.239 2.900 o
-3 7 4 14.498 14.756 3.314 58.047 o
-3 7 5 3.950 3.690 1.866 202.582 o
-3 7 6 0.095 0.796 2.059 281.623 o
-3 7 7 0.510 -0.414 1.594 452.852 o
-3 7 8 32.182 35.106 5.431 22.730 o
-3 7 9 1.074 2.287 1.740 309.738 o
-3 7 10 38.763 53.101 6.874 15.278 o
-3 7 11 46.944 52.460 7.066 13.997 o
-3 8 1 68.107 83.472 7.047 11.021 o
-3 8 2 55.101 53.779 5.906 15.634 o
-3 8 3 0.637 1.335 1.207 609.390 o
-3 8 4 4.508 2.917 2.610 130.728 o
-3 8 5 2.649 6.993 2.433 142.762 o
-3 8 6 12.758 12.905 3.540 57.539 o
-3 8 7 78.667 75.532 8.210 9.208 o
-3 8 8 1.503 2.715 2.009 234.109 o
-3 8 9 77.951 88.089 10.835 6.599 o
-3 9 1 203.882 231.620 18.219 2.116 o
-3 9 2 7.896 8.542 3.884 60.212 o
-3 9 3 57.422 78.066 7.914 10.678 o
-3 9 4 5.011 6.077 1.926 167.292 o
-3 9 5 91.110 111.257 11.365 5.683 o
-2 0 2 1796.530 1685.070 49.780 0.109 o
-2 0 4 31954.800 31153.700 401.455 0.000 o
-2 0 6 512.098 493.948 13.208 1.074 o
-2 0 8 2251.780 2245.350 40.572 0.079 o
-2 0 10 858.961 786.566 16.923 0.480 o
-2 0 12 308.675 315.583 11.482 2.126 o
-2 0 14 31.726 24.924 7.382 16.300 o
-2 0 16 2.793 4.496 2.678 131.845 o
-2 1 1 5664.490 5400.500 53.614 0.015 o
-2 1 2 7180.780 6286.240 129.014 0.009 o
-2 1 3 3494.340 3249.000 63.788 0.035 o
-2 1 4 569.992 588.945 14.858 0.863 o
-2 1 5 359.228 387.893 7.891 1.902 o
-2 1 6 16.919 9.163 1.777 92.106 o
-2 1 7 589.516 672.355 15.439 0.773 o
-2 1 8 10.752 6.701 1.129 156.353 o
-2 1 9 43.078 52.716 3.857 23.958 o
-2 1 10 40.386 40.936 2.604 32.106 o
-2 1 11 146.943 144.188 5.800 6.656 o
-2 1 12 64.133 66.851 3.819 17.836 o
-2 1 13 24.045 30.187 3.263 41.201 o
-2 1 14 18.195 10.544 2.824 64.559 o
-2 1 15 26.953 30.447 5.031 26.833 o
-2 1 16 15.930 22.284 4.540 37.005 o
-2 1 17 0.013 0.595 1.891 338.114 o
-2 2 1 10537.000 8998.520 201.556 0.004 o
-2 2 2 1.146 2.247 0.778 755.964 o
-2 2 3 74.457 93.567 4.602 13.395 o
-2 2 4 817.894 793.130 23.947 0.451 o
-2 2 5 56.336 69.136 5.915 14.555 o
-2 2 6 358.519 333.410 10.364 1.907 o
-2 2 7 158.351 148.198 6.625 5.927 o
-2 2 8 250.567 313.524 10.383 2.607 o
-2 2 9 40.518 32.855 3.481 29.821 o
-2 2 10 323.902 333.634 12.004 1.962 o
-2 2 11 58.471 68.247 6.367 13.510 o
-2 2 12 46.801 52.380 13.297 5.808 o
-2 2 13 0.811 3.378 2.613 157.366 o
-2 2 14 17.430 17.633 3.818 45.692 o
-2 2 15 185.209 162.875 11.882 3.652 o
-2 2 16 49.981 44.097 6.589 15.221 o
-2 3 1 705.288 698.170 15.916 0.633 o
-2 3 2 398.585 400.432 11.049 1.570 o
-2 3 3 333.081 325.657 10.262 2.060 o
-2 3 4 142.364 141.833 6.930 6.356 o
-2 3 5 123.244 76.894 5.415 9.413 o
-2 3 6 67.160 76.002 5.474 13.800 o
-2 3 7 572.760 576.661 16.704 0.834 o
-2 3 8 30.698 32.193 3.376 35.367 o
-2 3 9 179.734 170.017 7.411 4.910 o
-2 3 10 0.760 1.508 0.999 738.875 o
-2 3 11 965.845 924.856 25.447 0.350 o
-2 3 12 23.615 22.944 4.949 29.841 o
-2 3 13 8.586 9.514 4.353 49.657 o
-2 3 14 9.002 8.446 3.799 60.580 o
-2 3 15 98.466 109.625 11.937 5.244 o
-2 3 16 37.331 35.981 4.144 27.181 o
-2 4 1 212.876 238.566 7.877 3.704 o
-2 4 2 5.104 4.149 1.187 262.060 o
-2 4 3 1483.430 1487.930 26.310 0.173 o
-2 4 4 62.039 75.183 5.631 14.125 o
-2 4 5 622.362 635.959 18.990 0.704 o
-2 4 6 291.745 271.477 10.920 2.410 o
-2 4 7 79.253 99.994 6.197 10.743 o
-2 4 8 137.581 150.406 7.929 5.926 o
-2 4 9 68.303 59.733 5.868 13.857 o
-2 4 10 101.501 91.405 7.501 8.452 o
-2 4 11 0.111 0.218 7.159 24.508 o
-2 4 12 17.562 15.755 9.550 12.130 o
-2 4 13 239.787 241.806 17.163 2.071 o
-2 4 14 12.712 19.148 5.332 31.985 o
-2 4 15 51.187 64.082 7.790 11.751 o
-2 5 1 177.948 197.374 11.220 3.701 o
-2 5 2 504.790 494.997 13.159 1.089 o
-2 5 3 226.033 245.218 8.749 3.360 o
-2 5 4 128.810 142.965 5.966 7.252 o
-2 5 5 82.289 82.796 4.480 13.296 o
-2 5 6 0.766 -0.070 0.894 1088.220 o
-2 5 7 103.384 88.622 6.283 9.498 o
-2 5 8 148.952 132.959 9.184 5.324 o
-2 5 9 83.859 91.538 4.467 12.715 o
-2 5 10 63.749 70.650 8.748 9.424 o
-2 5 11 0.541 3.411 1.976 254.094 o
-2 5 12 2.536 3.179 2.439 159.585 o
-2 5 13 31.782 37.375 5.714 21.350 o
-2 5 14 11.953 13.643 3.437 60.124 o
-2 6 1 526.626 515.898 12.891 1.032 o
-2 6 2 266.438 275.506 11.112 2.547 o
-2 6 3 50.255 46.201 3.884 22.804 o
-2 6 4 36.382 31.882 3.649 30.928 o
-2 6 5 73.746 79.005 5.882 12.392 o
-2 6 6 458.293 487.611 22.806 0.900 o
-2 6 7 92.974 94.076 10.067 6.683 o
-2 6 8 984.983 996.139 28.138 0.319 o
-2 6 9 10.242 21.441 4.092 46.649 o
-2 6 10 196.856 212.330 13.113 3.029 o
-2 6 11 0.032 -0.536 2.448 209.447 o
-2 6 12 41.610 39.578 6.001 18.303 o
-2 6 13 0.291 0.447 1.849 344.034 o
-2 7 1 30.561 30.365 3.984 31.888 o
-2 7 2 567.618 581.822 18.902 0.796 o
-2 7 3 173.555 191.031 12.626 3.444 o
-2 7 4 12.532 11.549 2.861 73.736 o
-2 7 5 11.874 7.454 2.544 89.944 o
-2 7 6 19.848 19.591 3.793 43.183 o
-2 7 7 44.635 32.189 5.025 21.853 o
-2 7 8 13.713 18.829 3.962 46.536 o
-2 7 9 21.649 23.900 4.657 32.633 o
-2 7 10 1.434 0.182 2.698 157.456 o
-2 7 11 1.732 0.812 2.814 141.086 o
-2 8 1 50.273 49.073 7.992 11.998 o
-2 8 2 8.397 3.915 1.991 141.456 o
-2 8 3 149.328 150.201 10.299 4.719 o
-2 8 4 3.328 8.279 3.663 74.247 o
-2 8 5 13.689 7.238 3.332 64.604 o
-2 8 6 0.037 2.417 3.226 114.549 o
-2 8 7 0.737 1.727 2.276 212.318 o
-2 8 8 5.307 3.330 2.409 138.341 o
-2 8 9 10.839 7.602 2.870 82.366 o
-2 9 1 0.497 3.345 3.520 93.912 o
-2 9 2 0.302 -1.309 2.601 182.205 o
-2 9 3 34.191 34.498 5.172 23.475 o
-2 9 4 0.044 -2.933 2.238 250.208 o
-2 9 5 87.894 85.445 17.665 3.212 o
-1 0 4 54.731 48.723 5.325 17.454 o
-1 0 6 848.603 850.706 31.504 0.370 o
-1 0 8 210.407 276.461 13.357 2.642 o
-1 0 10 1334.350 1440.580 42.773 0.168 o
-1 0 12 515.248 520.216 22.705 0.813 o
-1 0 14 83.023 112.348 10.587 6.342 o
-1 0 16 25.254 22.106 5.110 28.311 o
-1 1 2 188.420 146.945 5.552 5.490 o
-1 1 3 1584.080 1536.560 32.062 0.151 o
-1 1 4 2208.900 2070.340 37.818 0.086 o
-1 1 5 623.820 684.558 15.023 0.732 o
-1 1 6 105.542 109.551 5.077 9.755 o
-1 1 7 562.822 483.131 18.944 0.864 o
-1 1 8 518.710 545.051 16.018 0.950 o
-1 1 9 22.755 27.557 2.506 50.852 o
-1 1 10 1.661 1.883 0.619 786.515 o
-1 1 11 1.239 4.869 0.877 505.150 o
-1 1 12 21.318 24.274 3.843 39.871 o
-1 1 13 1.728 2.116 0.947 572.205 o
-1 1 14 2.004 -0.117 2.290 203.656 o
-1 1 15 90.408 91.849 6.496 9.962 o
-1 1 16 0.887 3.976 1.598 322.708 o
-1 2 1 8.237 22.687 4.512 42.112 o
-1 2 2 0.039 0.057 0.685 2512.850 o
-1 2 3 1558.870 1482.630 61.573 0.117 o
-1 2 4 783.153 748.596 19.221 0.523 o
-1 2 5 357.275 329.029 11.336 1.863 o
-1 2 6 1124.730 1074.630 28.030 0.271 o
-1 2 7 1868.450 1891.780 28.252 0.115 o
-1 2 8 261.388 246.938 9.080 2.948 o
-1 2 9 182.162 187.011 8.929 4.298 o
-1 2 10 28.994 30.736 3.579 35.330 o
-1 2 11 436.555 444.708 16.602 1.179 o
-1 2 12 144.455 146.629 27.534 1.379 o
-1 2 13 0.200 6.416 3.904 74.729 o
-1 2 14 16.513 16.234 2.739 64.131 o
-1 2 15 69.252 70.655 5.637 13.591 o
-1 2 16 40.457 52.295 5.122 20.250 o
-1 3 1 102.797 80.447 4.225 11.741 o
-1 3 2 752.327 798.176 14.111 0.568 o
-1 3 3 838.748 920.542 28.942 0.378 o
-1 3 4 891.341 981.343 25.838 0.365 o
-1 3 5 1039.750 1061.990 21.798 0.317 o
-1 3 6 427.847 431.102 13.426 1.336 o
-1 3 7 23.366 24.660 3.226 44.285 o
-1 3 8 38.570 53.838 4.261 23.576 o
-1 3 9 539.123 541.665 13.621 0.971 o
-1 3 10 30.247 25.014 3.370 37.831 o
-1 3 11 41.185 47.616 11.017 8.052 o
-1 3 12 39.495 28.335 5.429 21.839 o
-1 3 13 93.164 99.216 6.694 9.395 o
-1 3 14 13.853 14.770 3.337 58.517 o
-1 3 15 14.785 20.996 3.448 51.683 o
-1 3 16 23.646 33.642 5.095 27.013 o
-1 4 1 3313.550 3266.570 42.559 0.040 o
-1 4 2 2.583 1.207 0.735 619.474 o
-1 4 3 4218.980 4286.360 77.652 0.023 o
-1 4 4 215.123 244.452 12.482 2.861 o
-1 4 5 0.087 -0.163 0.849 1653.730 o
-1 4 6 47.763 38.480 3.646 25.453 o
-1 4 7 28.957 32.965 3.604 34.566 o
-1 4 8 551.930 592.288 16.229 0.861 o
-1 4 9 93.383 89.677 6.165 10.182 o
-1 4 10 16.856 14.649 3.132 58.004 o
-1 4 11 245.005 256.038 13.899 2.410 o
-1 4 12 44.814 34.981 3.706 26.762 o
-1 4 13 89.757 79.752 6.706 10.149 o
-1 4 14 1.553 4.260 2.706 139.054 o
-1 4 15 20.674 25.529 4.907 30.797 o
-1 5 1 129.705 125.632 8.928 5.975 o
-1 5 2 298.149 279.968 8.782 2.540 o
-1 5 3 11.555 8.500 1.951 110.126 o
-1 5 4 52.147 45.293 3.579 23.386 o
-1 5 5 78.459 64.494 4.801 14.270 o
-1 5 6 363.805 379.729 11.403 1.723 o
-1 5 7 4.617 5.938 1.847 179.730 o
-1 5 8 362.893 351.299 10.774 1.822 o
-1 5 9 489.958 503.242 17.232 1.001 o
-1 5 10 70.347 75.698 7.419 10.628 o
-1 5 11 0.012 -0.798 1.201 868.855 o
-1 5 12 0.776 1.143 2.399 197.197 o
-1 5 13 8.642 9.118 4.367 49.546 o
-1 5 14 1.053 -0.577 2.121 252.272 o
-1 6 1 16.361 18.680 2.358 68.993 o
-1 6 2 595.606 624.258 16.401 0.780 o
-1 6 3 1.426 1.368 1.138 551.905 o
-1 6 4 0.563 2.102 1.325 501.600 o
-1 6 5 22.948 21.997 3.177 46.346 o
-1 6 6 206.279 200.311 9.695 3.686 o
-1 6 7 0.157 0.935 2.218 241.451 o
-1 6 8 204.012 191.354 8.060 4.130 o
-1 6 9 9.766 9.180 1.631 131.622 o
-1 6 10 59.554 65.535 7.190 12.086 o
-1 6 11 1.770 -0.511 1.764 319.572 o
-1 6 12 126.198 139.772 11.375 4.776 o
-1 6 13 11.988 15.800 4.064 48.031 o
-1 7 1 46.029 40.538 4.786 21.465 o
-1 7 2 21.759 20.106 3.399 45.823 o
-1 7 3 21.446 23.943 4.634 32.899 o
-1 7 4 27.277 30.450 4.579 29.450 o
-1 7 5 26.221 30.603 4.631 29.496 o
-1 7 6 15.367 19.560 4.078 43.366 o
-1 7 7 117.313 129.801 10.025 5.661 o
-1 7 8 96.579 111.206 9.511 6.727 o
-1 7 9 8.327 13.070 3.345 68.622 o
-1 7 10 3.010 7.127 2.943 106.967 o
-1 7 11 17.586 24.440 5.798 25.969 o
-1 8 1 12.714 12.479 3.982 50.204 o
-1 8 2 74.254 68.097 9.351 8.341 o
-1 8 3 106.121 105.559 8.786 7.020 o
-1 8 4 1.997 -0.827 2.196 218.649 o
-1 8 5 307.023 292.959 25.111 1.175 o
-1 8 6 8.971 14.770 7.387 20.148 o
-1 8 7 80.669 92.155 9.033 7.942 o
-1 8 8 8.305 7.672 2.932 87.396 o
-1 8 9 37.258 42.444 6.354 17.634 o
-1 9 1 76.853 88.184 23.166 2.066 o
-1 9 2 13.267 4.350 2.346 97.233 o
-1 9 3 1.716 3.308 2.305 182.569 o
-1 9 4 4.949 10.850 7.111 22.673 o
-1 9 5 10.316 5.191 3.617 65.322 o
0 0 4 5.422 3.157 1.594 215.157 o
0 0 6 232.924 155.352 12.308 3.117 o
0 0 8 394.915 514.491 15.328 1.241 o
0 0 10 277.177 284.297 12.476 2.300 o
0 0 12 17.171 23.938 3.952 41.797 o
0 0 14 3.295 1.340 2.187 189.449 o
0 0 16 40.669 33.916 6.420 17.552 o
0 1 2 2113.340 1751.030 53.251 0.089 o
0 1 3 1342.550 1332.330 66.197 0.128 o
0 1 4 104.112 124.398 4.423 9.849 o
0 1 5 199.085 187.454 6.051 4.686 o
0 1 6 2279.180 2381.410 42.248 0.075 o
0 1 7 283.289 272.020 10.109 2.549 o
0 1 8 372.343 368.370 12.697 1.642 o
0 1 9 27.188 24.535 2.891 44.267 o
0 1 10 151.149 141.452 7.575 5.839 o
0 1 11 8.280 9.538 2.898 85.889 o
0 1 12 43.217 46.426 4.019 24.224 o
0 1 13 143.703 123.559 8.592 5.812 o
0 1 14 11.904 12.028 2.262 91.189 o
0 1 15 91.106 87.947 6.425 10.113 o
0 1 16 27.676 21.713 3.189 42.327 o
0 2 0 1832.860 1732.190 55.036 0.101 o
0 2 1 11.462 8.917 1.656 120.743 o
0 2 2 521.463 490.813 13.225 1.058 o
0 2 3 875.769 882.281 16.611 0.445 o
0 2 4 119.934 118.195 3.476 9.598 o
0 2 5 937.655 970.708 18.866 0.383 o
0 2 6 5.314 6.552 1.322 216.203 o
0 2 7 628.667 622.251 17.457 0.728 o
0 2 8 30.168 34.963 3.860 31.796 o
0 2 9 623.752 578.832 15.449 0.789 o
0 2 10 31.840 27.909 3.078 38.026 o
0 2 11 188.512 199.012 7.997 4.331 o
0 2 12 272.225 305.592 11.522 2.364 o
0 2 13 129.631 141.928 8.124 6.163 o
0 2 14 269.908 292.462 13.560 2.204 o
0 2 15 30.109 20.431 3.106 41.674 o
0 2 16 35.888 30.342 4.552 26.573 o
0 3 1 990.190 944.495 15.592 0.380 o
0 3 2 56.830 47.070 3.045 23.378 o
0 3 3 4450.240 4713.780 64.266 0.021 o
0 3 4 186.279 220.309 9.644 3.825 o
0 3 5 0.313 1.770 0.630 1317.950 o
0 3 6 287.777 313.387 12.468 2.159 o
0 3 7 46.356 60.748 4.288 20.758 o
0 3 8 30.492 47.588 3.377 31.524 o
0 3 9 3.027 3.934 0.912 395.663 o
0 3 10 269.838 256.385 8.573 2.889 o
0 3 11 308.158 303.710 10.802 2.219 o
0 3 12 0.212 1.350 1.110 764.584 o
0 3 13 6.351 5.035 1.689 178.247 o
0 3 14 18.905 16.435 2.985 56.354 o
0 3 15 19.649 25.745 3.823 40.717 o
0 4 0 259.138 268.082 9.179 2.861 o
0 4 1 330.576 359.784 15.466 1.639 o
0 4 2 96.123 73.081 4.357 12.547 o
0 4 3 1.483 1.159 0.925 692.050 o
0 4 4 61.054 68.234 4.438 16.995 o
0 4 5 109.200 86.954 5.183 10.159 o
0 4 6 55.126 41.044 2.712 25.736 o
0 4 7 176.397 173.821 5.269 5.528 o
0 4 8 3.038 7.998 1.099 277.657 o
0 4 9 2123.290 2157.440 28.484 0.091 o
0 4 10 309.097 318.530 9.193 2.298 o
0 4 11 62.475 63.230 4.247 17.563 o
0 4 12 4.091 4.543 2.122 167.729 o
0 4 13 41.353 37.744 4.042 26.015 o
0 4 14 77.397 62.281 10.010 7.683 o
0 5 1 24.591 22.030 2.607 50.834 o
0 5 2 104.702 88.490 4.885 10.676 o
0 5 3 66.600 69.809 4.416 16.096 o
0 5 4 607.856 572.352 13.530 0.843 o
0 5 5 3.419 6.646 1.513 230.013 o
0 5 6 292.548 284.355 9.762 2.474 o
0 5 7 90.387 80.403 4.536 12.544 o
0 5 8 140.258 134.506 5.317 7.281 o
0 5 9 78.013 79.787 6.153 11.633 o
0 5 10 15.183 17.108 2.910 62.532 o
0 5 11 36.190 34.789 5.106 23.230 o
0 5 12 33.446 34.573 5.497 22.210 o
0 5 13 13.471 11.602 4.992 36.706 o
0 5 14 14.193 17.976 4.387 41.110 o
0 6 0 792.121 847.408 40.592 0.325 o
0 6 1 0.200 -0.018 1.207 812.184 o
0 6 2 737.059 765.805 18.708 0.554 o
0 6 3 319.160 329.096 11.996 1.996 o
0 6 4 771.546 751.585 18.844 0.533 o
0 6 5 67.313 72.565 5.671 13.636 o
0 6 6 20.269 29.004 3.661 40.712 o
0 6 7 0.497 1.910 1.311 525.334 o
0 6 8 64.506 61.822 4.172 17.499 o
0 6 9 27.799 26.195 5.012 27.362 o
0 6 10 36.316 31.318 5.195 23.238 o
0 6 11 4.798 4.702 6.423 28.198 o
0 6 12 55.265 51.259 6.930 13.542 o
0 7 1 26.902 33.642 5.984 21.602 o
0 7 2 70.460 66.951 6.313 12.556 o
0 7 3 2.863 1.168 1.472 332.679 o
0 7 4 25.332 22.091 4.658 31.399 o
0 7 5 3.673 3.819 2.057 183.458 o
0 7 6 117.618 107.684 8.935 6.541 o
0 7 7 19.636 20.954 2.992 52.528 o
0 7 8 131.084 145.936 11.060 4.772 o
0 7 9 23.137 31.391 5.262 26.543 o
0 7 10 38.433 54.040 7.057 14.805 o
0 7 11 2.059 0.029 2.300 201.095 o
0 8 0 450.901 437.135 33.768 0.644 o
0 8 1 78.389 70.673 9.618 7.875 o
0 8 2 0.162 -2.855 3.810 86.224 o
0 8 3 15.780 26.627 5.777 26.308 o
0 8 4 46.869 41.068 6.909 14.958 o
0 8 5 194.758 178.817 14.974 2.818 o
0 8 6 5.011 5.551 3.686 72.847 o
0 8 7 90.205 91.773 11.883 5.589 o
0 8 8 14.788 25.997 5.068 31.890 o
0 9 1 143.291 155.440 14.996 3.293 o
0 9 2 11.808 17.184 5.535 31.009 o
0 9 3 51.771 48.490 9.295 9.818 o
0 9 4 0.737 -5.556 4.145 71.802 o
0 9 5 19.483 13.170 4.576 37.223 o
1 0 2 3297.600 2924.320 280.827 0.012 o
1 0 4 48.105 51.398 3.220 24.798 o
1 0 6 7086.730 7429.360 147.431 0.008 o
1 0 8 1158.900 1177.770 24.416 0.261 o
1 0 10 418.193 411.797 12.979 1.407 o
1 0 12 195.807 168.087 10.056 3.948 o
1 0 14 152.949 141.671 10.138 4.789 o
1 0 16 6.315 12.278 4.210 53.139 o
1 1 1 108.948 105.261 2.723 11.267 o
1 1 2 53.624 67.662 1.602 24.317 o
1 1 3 5831.030 5065.880 66.934 0.015 o
1 1 4 91.214 94.014 2.753 13.507 o
1 1 5 30.689 25.364 1.728 49.859 o
1 1 6 1250.710 1396.220 16.112 0.232 o
1 1 7 46.200 57.709 2.903 25.374 o
1 1 8 159.201 172.778 5.492 5.944 o
1 1 9 25.968 25.821 2.229 50.901 o
1 1 10 158.163 161.074 6.409 5.834 o
1 1 11 24.618 23.731 2.794 47.947 o
1 1 12 1.933 5.749 1.507 277.708 o
1 1 13 18.624 18.666 2.644 60.351 o
1 1 14 1.541 3.153 1.401 367.809 o
1 1 15 1.081 4.622 1.602 302.943 o
1 2 0 2386.780 2184.090 43.414 0.074 o
1 2 1 600.089 614.923 9.380 0.879 o
1 2 2 2163.550 2062.250 55.380 0.079 o
1 2 3 2842.860 2821.120 32.553 0.054 o
1 2 4 575.773 614.214 9.573 0.916 o
1 2 5 14.099 13.880 1.230 106.818 o
1 2 6 13.674 7.210 0.982 134.946 o
1 2 7 22.015 18.994 1.994 63.796 o
1 2 8 34.880 27.159 2.328 41.178 o
1 2 9 30.939 28.796 2.495 42.536 o
1 2 10 0.045 0.080 0.804 1834.330 o
1 2 11 100.250 86.761 5.302 10.672 o
1 2 12 10.901 12.604 2.396 89.477 o
1 2 13 541.033 562.547 16.933 0.883 o
1 2 14 12.191 16.164 3.044 65.737 o
1 2 15 155.151 164.389 8.841 5.005 o
1 3 0 681.608 707.179 12.832 0.682 o
1 3 1 361.052 370.016 7.930 1.936 o
1 3 2 13.986 8.068 1.311 120.372 o
1 3 3 65.065 112.313 4.838 13.086 o
1 3 4 221.274 262.629 6.396 3.660 o
1 3 5 484.799 463.242 9.105 1.271 o
1 3 6 183.709 184.687 7.200 4.743 o
1 3 7 396.224 373.700 9.206 1.710 o
1 3 8 54.690 51.650 2.934 23.625 o
1 3 9 1808.110 1779.050 23.924 0.126 o
1 3 10 78.814 70.931 4.460 14.368 o
1 3 11 8.295 4.950 2.214 125.421 o
1 3 12 67.301 72.961 5.513 13.882 o
1 3 13 33.507 34.140 4.011 29.650 o
1 3 14 37.150 25.526 3.617 32.221 o
1 3 15 8.571 9.377 3.652 63.899 o
1 4 0 795.165 872.253 15.694 0.500 o
1 4 1 547.921 535.998 11.014 1.011 o
1 4 2 199.943 207.916 7.560 4.172 o
1 4 3 73.677 98.504 5.173 12.488 o
1 4 4 690.609 718.016 12.967 0.666 o
1 4 5 345.938 367.988 8.825 1.972 o
1 4 6 161.585 177.135 5.960 5.675 o
1 4 7 256.215 242.444 8.659 3.072 o
1 4 8 19.401 19.835 2.409 61.731 o
1 4 9 249.442 254.382 9.327 2.992 o
1 4 10 24.000 18.721 2.677 52.632 o
1 4 11 19.287 26.025 5.605 26.442 o
1 4 12 5.565 3.761 2.533 126.630 o
1 4 13 9.327 10.033 3.292 70.969 o
1 4 14 13.808 21.826 4.589 37.877 o
1 5 0 39.063 27.192 2.773 35.695 o
1 5 1 270.831 275.533 8.759 2.776 o
1 5 2 38.307 35.761 3.470 30.197 o
1 5 3 14.324 10.605 1.747 99.860 o
1 5 4 59.292 60.733 4.265 18.282 o
1 5 5 106.679 115.594 5.936 8.868 o
1 5 6 12.176 4.699 1.313 144.499 o
1 5 7 25.443 28.605 2.581 46.797 o
1 5 8 0.861 -1.635 1.674 392.876 o
1 5 9 0.427 0.132 2.237 240.497 o
1 5 10 52.889 59.390 5.379 16.796 o
1 5 11 68.600 66.688 5.957 13.321 o
1 5 12 102.546 104.588 9.373 6.743 o
1 5 13 9.014 6.623 3.670 64.986 o
1 6 0 65.345 55.996 4.002 18.204 o
1 6 1 10.567 12.782 2.370 91.076 o
1 6 2 515.816 511.144 18.172 0.929 o
1 6 3 15.621 15.512 2.725 66.586 o
1 6 4 538.596 521.513 15.426 0.950 o
1 6 5 46.497 42.679 3.564 25.491 o
1 6 6 621.196 608.445 14.152 0.792 o
1 6 7 9.376 7.585 1.589 142.423 o
1 6 8 238.890 225.073 8.809 3.320 o
1 6 9 0.646 1.451 1.496 437.474 o
1 6 10 84.033 93.257 8.672 8.119 o
1 6 11 23.959 25.742 4.619 31.490 o
1 6 12 26.173 30.288 5.668 23.642 o
1 7 0 710.695 746.682 28.971 0.474 o
1 7 1 269.153 296.279 17.730 1.790 o
1 7 2 3.365 1.480 1.157 385.487 o
1 7 3 81.327 71.467 8.604 8.755 o
1 7 4 17.971 8.424 2.617 71.081 o
1 7 5 0.800 1.434 1.157 614.789 o
1 7 6 37.089 29.834 4.159 28.288 o
1 7 7 40.128 45.703 9.573 10.040 o
1 7 8 9.468 13.996 3.901 54.319 o
1 7 9 35.779 32.164 5.352 22.574 o
1 7 10 13.323 17.384 4.120 45.357 o
1 8 0 17.139 19.588 8.035 16.156 o
1 8 1 196.441 189.599 15.316 2.708 o
1 8 2 54.874 49.836 13.281 5.705 o
1 8 3 9.749 4.429 7.748 19.138 o
1 8 4 0.480 3.447 2.522 170.263 o
1 8 5 16.150 16.517 7.238 19.541 o
1 8 6 54.946 61.956 14.126 5.080 o
1 8 7 11.806 17.906 6.314 25.175 o
1 8 8 23.388 30.398 5.516 25.159 o
1 9 0 3.936 0.779 3.922 72.270 o
1 9 1 133.091 157.237 18.590 2.547 o
1 9 2 0.881 6.866 3.262 99.362 o
1 9 3 98.804 99.610 12.522 5.023 o
1 9 4 0.002 -2.523 2.892 150.477 o
2 0 0 4495.300 4060.430 76.688 0.022 o
2 0 2 785.022 839.359 16.245 0.514 o
2 0 4 2234.960 2261.060 31.711 0.083 o
2 0 6 2621.900 2656.440 53.583 0.057 o
2 0 8 545.377 566.250 20.268 0.805 o
2 0 10 131.466 132.237 7.269 6.683 o
2 0 12 1.736 0.984 1.256 480.582 o
2 0 14 16.116 12.847 3.262 58.038 o
2 1 0 173.067 182.444 6.389 5.206 o
2 1 1 3495.360 2995.930 85.132 0.034 o
2 1 2 196.224 175.158 4.581 5.180 o
2 1 3 71.540 79.302 2.347 17.725 o
2 1 4 7.567 7.368 0.835 207.488 o
2 1 5 10.220 17.315 1.391 113.332 o
2 1 6 795.026 836.881 11.827 0.535 o
2 1 7 12.886 20.384 1.720 88.160 o
2 1 8 73.709 75.504 3.629 15.960 o
2 1 9 415.557 425.978 9.551 1.525 o
2 1 10 49.047 63.233 3.752 21.390 o
2 1 11 180.040 199.344 8.311 4.392 o
2 1 12 8.765 4.504 2.388 114.884 o
2 1 13 122.884 130.149 5.758 7.865 o
2 1 14 39.722 35.464 4.026 27.011 o
2 1 15 9.441 4.245 1.496 162.185 o
2 2 0 364.589 411.344 7.704 1.829 o
2 2 1 1859.590 1684.530 49.435 0.106 o
2 2 2 608.390 601.039 8.917 0.882 o
2 2 3 534.796 589.160 8.230 1.029 o
2 2 4 36.166 36.498 1.880 39.172 o
2 2 5 989.785 1059.980 13.693 0.362 o
2 2 6 1.918 1.007 0.575 860.661 o
2 2 7 143.870 163.707 4.953 6.751 o
2 2 8 204.818 192.293 5.568 4.624 o
2 2 9 133.184 130.159 4.276 8.152 o
2 2 10 451.834 452.457 9.048 1.381 o
2 2 11 1.746 2.183 0.718 682.835 o
2 2 12 188.945 178.073 8.981 4.248 o
2 2 13 80.932 79.790 7.530 9.743 o
2 2 14 4.521 6.828 3.952 64.946 o
2 2 15 55.695 56.871 5.967 15.234 o
2 3 0 856.874 883.599 14.898 0.464 o
2 3 1 19.705 37.389 2.644 47.527 o
2 3 2 1675.210 1779.840 29.752 0.133 o
2 3 3 66.500 80.958 4.308 15.525 o
2 3 4 40.950 40.175 2.492 32.490 o
2 3 5 413.085 390.328 8.548 1.635 o
2 3 6 301.618 283.559 7.479 2.612 o
2 3 7 806.978 810.835 15.625 0.513 o
2 3 8 16.835 17.282 2.573 65.600 o
2 3 9 9.322 9.496 2.072 113.857 o
2 3 10 13.812 20.458 2.973 60.923 o
2 3 11 1.073 1.231 1.678 349.145 o
2 3 12 3.405 10.057 2.667 113.244 o
2 3 13 0.530 -0.061 1.854 341.593 o
2 3 14 6.864 11.046 3.070 81.960 o
2 4 0 46.309 46.377 3.415 25.500 o
2 4 1 2238.450 2454.050 38.579 0.076 o
2 4 2 192.743 226.803 7.401 4.169 o
2 4 3 23.944 11.162 1.498 74.311 o
2 4 4 22.904 13.920 1.659 71.408 o
2 4 5 126.544 99.103 4.779 9.031 o
2 4 6 700.094 705.562 16.226 0.632 o
2 4 7 107.554 127.813 5.577 8.761 o
2 4 8 37.162 36.988 3.354 31.020 o
2 4 9 804.584 855.574 17.939 0.485 o
2 4 10 192.927 178.308 9.262 4.114 o
2 4 11 204.802 184.308 11.285 3.458 o
2 4 12 18.802 18.098 3.694 45.847 o
2 4 13 50.406 50.656 6.949 13.999 o
2 5 0 426.404 427.657 12.940 1.363 o
2 5 1 82.459 87.779 6.079 11.086 o
2 5 2 1230.000 1265.170 27.938 0.228 o
2 5 3 21.408 31.900 3.205 43.116 o
2 5 4 82.168 75.913 4.015 14.290 o
2 5 5 399.881 389.593 10.231 1.621 o
2 5 6 26.003 27.698 2.796 44.769 o
2 5 7 552.637 540.007 12.544 0.971 o
2 5 8 10.544 5.926 1.483 144.995 o
2 5 9 6.121 4.377 1.370 216.387 o
2 5 10 7.035 9.248 2.151 123.432 o
2 5 11 12.916 16.494 3.530 55.215 o
2 5 12 44.984 48.606 6.303 16.284 o
2 6 0 372.750 352.495 11.143 1.757 o
2 6 1 63.737 63.293 4.240 17.366 o
2 6 2 0.296 1.316 2.030 275.586 o
2 6 3 0.529 -0.311 1.133 822.989 o
2 6 4 200.951 181.855 9.254 3.976 o
2 6 5 96.731 86.739 5.104 11.127 o
2 6 6 58.051 58.523 4.197 18.866 o
2 6 7 18.074 22.465 2.678 57.866 o
2 6 8 191.412 185.437 8.072 4.378 o
2 6 9 30.921 36.559 4.492 27.509 o
2 6 10 122.080 119.872 9.977 5.690 o
2 6 11 27.500 26.438 4.916 28.002 o
2 7 0 1.756 2.816 1.265 408.435 o
2 7 1 40.662 26.786 3.971 28.504 o
2 7 2 0.856 1.198 1.427 463.803 o
2 7 3 33.424 36.824 3.943 29.515 o
2 7 4 21.647 19.287 6.043 24.134 o
2 7 5 8.439 2.981 1.312 195.237 o
2 7 6 124.725 124.194 10.749 5.214 o
2 7 7 70.595 86.700 8.316 9.212 o
2 7 8 11.632 11.242 3.233 66.942 o
2 7 9 31.704 32.483 5.468 22.989 o
2 7 10 0.926 4.440 2.768 137.724 o
2 8 0 72.626 79.198 9.782 7.772 o
2 8 1 368.491 374.072 21.729 1.170 o
2 8 2 22.821 26.215 5.738 24.645 o
2 8 3 193.707 214.099 22.719 1.662 o
2 8 4 19.105 6.337 12.755 7.250 o
2 8 5 52.964 64.858 14.190 5.050 o
2 8 6 132.132 155.001 22.098 1.982 o
2 8 7 15.956 26.912 10.299 10.425 o
2 9 0 1.968 2.340 3.047 117.041 o
2 9 1 0.919 -3.891 2.265 226.413 o
2 9 2 4.019 6.387 3.686 74.052 o
2 9 3 9.419 7.095 3.749 62.101 o
3 0 0 76.203 94.145 3.521 14.520 o
3 0 2 2052.060 2031.950 32.783 0.097 o
3 0 4 58.112 36.761 2.988 24.670 o
3 0 6 445.689 459.883 16.307 1.154 o
3 0 8 23.987 18.820 3.669 41.633 o
3 0 10 78.458 70.440 5.399 13.052 o
3 0 12 46.940 54.135 5.861 16.810 o
3 0 14 123.580 121.330 11.759 4.806 o
3 1 0 372.393 381.349 9.042 1.803 o
3 1 1 250.604 257.629 7.300 3.222 o
3 1 2 2378.980 2357.090 24.517 0.077 o
3 1 3 73.549 94.117 3.192 15.255 o
3 1 4 2065.390 2121.820 20.813 0.098 o
3 1 5 1150.200 1296.790 14.954 0.269 o
3 1 6 481.224 483.517 9.481 1.245 o
3 1 7 0.245 1.796 1.093 728.458 o
3 1 8 34.198 31.346 2.559 38.725 o
3 1 9 162.229 174.808 6.670 5.467 o
3 1 10 0.026 1.568 1.012 898.004 o
3 1 11 153.120 145.654 8.163 5.502 o
3 1 12 13.572 11.721 2.075 91.471 o
3 1 13 0.958 1.422 1.758 325.214 o
3 1 14 6.668 4.161 1.823 168.385 o
3 2 0 56.419 41.600 2.528 25.717 o
3 2 1 15.131 14.095 1.312 100.083 o
3 2 2 56.140 79.920 2.699 20.212 o
3 2 3 278.591 231.623 4.266 3.352 o
3 2 4 404.620 447.642 9.421 1.530 o
3 2 5 265.823 270.048 8.197 2.905 o
3 2 6 0.246 1.537 0.615 1480.690 o
3 2 7 830.210 798.401 17.756 0.488 o
3 2 8 392.708 403.419 9.095 1.669 o
3 2 9 587.057 585.063 11.658 0.892 o
3 2 10 93.412 101.237 5.181 10.760 o
3 2 11 267.315 260.654 8.107 2.945 o
3 2 12 57.492 63.986 4.007 18.899 o
3 2 13 0.924 4.968 2.179 198.364 o
3 2 14 25.237 22.255 4.213 34.837 o
3 3 0 86.046 153.908 4.910 9.713 o
3 3 1 1669.100 1786.530 31.298 0.132 o
3 3 2 821.638 785.046 15.652 0.512 o
3 3 3 2.086 1.387 0.462 831.711 o
3 3 4 106.457 113.548 3.898 10.415 o
3 3 5 149.118 186.897 5.562 6.008 o
3 3 6 72.112 68.170 3.496 16.966 o
3 3 7 40.054 35.197 3.013 31.795 o
3 3 8 43.780 42.808 3.486 26.667 o
3 3 9 165.984 174.944 8.313 4.864 o
3 3 10 11.808 10.698 1.903 105.556 o
3 3 11 57.841 67.153 6.593 13.207 o
3 3 12 24.131 20.876 4.004 37.650 o
3 3 13 105.631 127.432 9.757 6.110 o
3 4 0 17.350 16.521 1.786 79.544 o
3 4 1 399.822 376.216 10.714 1.625 o
3 4 2 239.186 240.076 14.107 2.466 o
3 4 3 44.285 45.340 3.376 26.484 o
3 4 4 12.902 24.332 2.082 75.429 o
3 4 5 782.991 795.529 13.503 0.549 o
3 4 6 121.450 110.244 4.870 8.949 o
3 4 7 1404.750 1450.030 22.701 0.191 o
3 4 8 297.864 276.162 16.134 1.863 o
3 4 9 0.601 1.400 2.218 227.670 o
3 4 10 2.646 2.183 1.316 361.339 o
3 4 11 3.852 3.256 1.830 212.220 o
3 4 12 53.609 48.511 6.097 15.706 o
3 4 13 0.002 1.594 2.524 186.629 o
3 5 0 308.747 264.152 13.813 2.053 o
3 5 1 5.207 4.099 1.283 247.868 o
3 5 2 175.218 147.906 5.464 5.851 o
3 5 3 10.619 8.600 2.027 111.480 o
3 5 4 71.784 76.810 4.983 14.044 o
3 5 5 198.851 177.048 10.236 3.806 o
3 5 6 48.352 44.535 3.682 24.227 o
3 5 7 379.988 379.225 16.935 1.376 o
3 5 8 125.898 116.985 6.290 7.708 o
3 5 9 4.027 3.569 1.312 282.228 o
3 5 10 66.609 69.123 7.117 11.534 o
3 5 11 42.641 50.681 7.107 14.422 o
3 5 12 4.578 9.661 4.245 55.950 o
3 6 0 601.184 602.814 14.575 0.815 o
3 6 1 68.275 64.013 3.786 17.436 o
3 6 2 332.343 353.257 11.628 1.902 o
3 6 3 19.226 18.537 3.129 52.577 o
3 6 4 26.421 31.529 3.884 34.314 o
3 6 5 7.814 8.516 1.904 133.944 o
3 6 6 50.078 48.299 4.184 21.639 o
3 6 7 3.873 3.745 1.508 252.629 o
3 6 8 8.495 8.447 2.247 112.984 o
3 6 9 9.017 19.484 4.773 39.458 o
3 6 10 41.043 49.435 7.535 13.654 o
3 6 11 2.381 -2.423 4.113 69.786 o
3 7 0 15.545 13.776 2.193 79.674 o
3 7 1 36.153 25.950 4.410 27.980 o
3 7 2 18.434 22.470 3.012 52.786 o
3 7 3 8.496 10.199 2.218 109.966 o
3 7 4 296.757 252.802 14.737 2.049 o
3 7 5 4.151 5.059 2.006 175.353 o
3 7 6 74.898 71.050 8.541 9.126 o
3 7 7 1.816 4.209 3.954 72.024 o
3 7 8 3.038 5.325 5.708 35.687 o
3 7 9 0.008 5.708 6.824 26.271 o
3 8 0 2.401 6.662 4.066 65.448 o
3 8 1 3.117 2.501 2.312 170.150 o
3 8 2 15.864 9.472 6.298 25.318 o
3 8 3 107.512 95.187 13.966 4.280 o
3 8 4 9.498 8.941 5.437 34.701 o
3 8 5 74.217 92.244 11.121 6.428 o
3 8 6 14.803 32.875 10.937 9.306 o
3 9 0 29.629 31.109 7.062 17.205 o
3 9 1 102.209 129.709 18.877 2.705 o
3 9 2 0.007 -2.353 3.337 112.983 o
4 0 0 226.691 222.882 5.385 4.008 o
4 0 2 214.250 192.557 8.627 3.854 o
4 0 4 4090.330 4296.050 55.580 0.025 o
4 0 6 414.875 466.405 13.737 1.311 o
4 0 8 60.599 71.134 7.102 11.933 o
4 0 10 77.624 60.565 5.740 13.094 o
4 0 12 131.506 114.137 10.441 5.323 o
4 0 14 0.695 -3.692 3.049 130.842 o
4 1 0 67.095 68.675 3.979 16.901 o
4 1 1 83.783 96.970 4.683 12.224 o
4 1 2 1.507 2.341 0.439 871.251 o
4 1 3 574.596 676.596 9.919 0.865 o
4 1 4 1422.040 1510.270 23.832 0.183 o
4 1 5 610.326 570.211 8.493 0.909 o
4 1 6 223.974 212.309 5.561 4.110 o
4 1 7 124.230 125.898 5.338 8.137 o
4 1 8 183.454 195.828 7.147 4.655 o
4 1 9 1.448 0.380 0.840 856.198 o
4 1 10 0.534 2.959 1.471 405.568 o
4 1 11 19.826 15.088 2.761 59.422 o
4 1 12 6.783 12.036 2.341 108.393 o
4 1 13 25.588 20.371 3.991 37.037 o
4 1 14 47.150 39.783 7.175 14.357 o
4 2 0 829.914 873.161 13.730 0.489 o
4 2 1 1395.970 1535.630 25.726 0.182 o
4 2 2 69.814 49.581 3.002 19.984 o
4 2 3 22.631 13.993 1.439 74.834 o
4 2 4 0.202 0.955 0.445 2448.080 o
4 2 5 409.719 421.247 7.889 1.611 o
4 2 6 5.235 4.844 1.250 242.661 o
4 2 7 55.877 64.937 3.661 19.920 o
4 2 8 625.084 612.036 12.661 0.805 o
4 2 9 212.684 192.145 7.526 4.103 o
4 2 10 23.313 27.573 2.968 45.624 o
4 2 11 299.379 301.333 10.075 2.343 o
4 2 12 16.991 24.131 4.643 34.956 o
4 2 13 29.864 31.917 10.060 10.080 o
4 3 0 9.626 13.146 1.456 126.637 o
4 3 1 149.601 109.346 3.929 8.014 o
4 3 2 79.367 117.179 4.671 11.739 o
4 3 3 517.129 526.219 10.450 1.092 o
4 3 4 9.513 9.816 0.951 160.575 o
4 3 5 45.669 45.268 2.654 28.604 o
4 3 6 13.845 15.490 1.954 87.580 o
4 3 7 519.009 557.582 15.377 0.954 o
4 3 8 0.507 1.848 0.836 921.622 o
4 3 9 46.295 48.195 4.715 20.808 o
4 3 10 18.076 15.119 2.821 61.081 o
4 3 11 4.258 0.144 2.742 131.736 o
4 3 12 10.525 11.821 3.301 66.805 o
4 3 13 21.320 13.042 7.430 18.238 o
4 4 0 76.750 83.599 6.786 10.769 o
4 4 1 4.976 6.292 1.108 248.032 o
4 4 2 557.175 537.948 12.728 0.961 o
4 4 3 49.739 36.204 3.426 26.000 o
4 4 4 184.830 203.678 7.061 4.576 o
4 4 5 26.621 21.009 2.275 52.517 o
4 4 6 7.196 7.313 1.428 174.492 o
4 4 7 404.836 406.504 13.543 1.431 o
4 4 8 1.999 3.591 2.821 129.230 o
4 4 9 0.525 0.726 1.659 397.386 o
4 4 10 4.029 2.533 1.769 223.844 o
4 4 11 115.130 121.216 10.370 5.625 o
4 4 12 3.407 21.555 8.131 17.255 o
4 5 0 50.654 49.252 3.299 24.109 o
4 5 1 216.421 226.718 7.129 3.864 o
4 5 2 40.762 37.364 2.796 31.952 o
4 5 3 25.237 15.072 2.214 59.008 o
4 5 4 149.810 123.892 7.014 6.364 o
4 5 5 3.966 6.181 1.847 186.592 o
4 5 6 22.506 24.515 2.667 51.124 o
4 5 7 0.952 0.413 1.183 648.976 o
4 5 8 303.370 314.738 15.479 1.821 o
4 5 9 15.987 20.235 3.494 50.145 o
4 5 10 9.798 10.247 3.279 70.172 o
4 5 11 5.659 5.644 5.867 32.734 o
4 6 0 660.561 675.126 17.214 0.671 o
4 6 1 8.374 8.729 2.126 118.488 o
4 6 2 276.389 263.502 9.972 2.647 o
4 6 3 80.133 76.427 6.307 11.396 o
4 6 4 186.259 163.249 8.875 4.439 o
4 6 5 25.501 25.205 3.514 39.728 o
4 6 6 114.653 112.770 14.223 4.002 o
4 6 7 15.465 13.418 4.799 37.143 o
4 6 8 124.289 115.972 10.620 5.364 o
4 6 9 0.006 -2.710 2.487 203.335 o
4 6 10 6.739 15.943 8.099 17.316 o
4 7 0 0.011 -0.703 0.763 2143.570 o
4 7 1 11.466 12.018 2.406 88.321 o
4 7 2 2.052 -0.377 1.376 441.334 o
4 7 3 64.912 52.018 5.109 16.220 o
4 7 4 63.182 61.793 5.136 15.733 o
4 7 5 6.858 1.833 1.525 209.534 o
4 7 6 15.524 23.628 9.056 13.171 o
4 7 7 13.118 14.317 6.792 22.468 o
4 7 8 13.543 39.763 11.734 8.147 o
4 8 0 22.035 24.073 3.607 41.755 o
4 8 1 19.806 17.512 4.712 34.589 o
4 8 2 8.295 15.493 4.751 41.514 o
4 8 3 0.141 1.888 2.690 162.607 o
4 8 4 72.733 74.168 9.628 8.005 o
4 8 5 54.398 69.150 9.308 9.197 o
4 9 0 1.006 -1.204 2.933 138.765 o
4 9 1 3.265 6.993 3.464 82.832 o
5 0 0 2.853 2.592 0.637 534.914 o
5 0 2 930.757 964.034 15.933 0.400 o
5 0 4 262.436 258.694 7.485 3.071 o
5 0 6 57.187 38.971 3.903 21.913 o
5 0 8 290.415 296.109 16.406 1.829 o
5 0 10 18.981 24.845 3.772 42.057 o
5 0 12 1.402 2.781 2.027 232.479 o
5 1 0 564.993 542.201 9.315 1.001 o
5 1 1 1021.180 1006.150 19.061 0.343 o
5 1 2 2.987 0.884 0.422 705.578 o
5 1 3 4.823 5.283 0.785 303.509 o
5 1 4 21.550 21.320 1.425 69.320 o
5 1 5 275.482 282.765 5.807 2.984 o
5 1 6 274.337 284.158 6.241 2.951 o
5 1 7 504.500 498.038 11.620 1.123 o
5 1 8 38.236 42.671 2.968 31.110 o
5 1 9 42.620 44.273 3.187 28.007 o
5 1 10 0.135 2.009 1.183 651.570 o
5 1 11 7.954 4.288 1.380 187.585 o
5 1 12 61.683 72.012 5.491 14.597 o
5 1 13 6.540 12.144 4.000 57.109 o
5 2 0 1855.070 1962.610 20.932 0.117 o
5 2 1 231.513 215.428 7.396 3.690 o
5 2 2 55.784 49.557 2.634 24.376 o
5 2 3 35.773 27.573 2.345 40.247 o
5 2 4 317.070 323.602 7.462 2.354 o
5 2 5 166.950 171.006 4.220 6.097 o
5 2 6 396.877 418.134 8.031 1.663 o
5 2 7 534.740 518.597 11.089 1.051 o
5 2 8 237.665 231.528 7.491 3.495 o
5 2 9 125.819 116.853 5.914 7.937 o
5 2 10 35.943 26.052 5.434 22.899 o
5 2 11 61.519 58.368 4.982 16.523 o
5 2 12 5.812 2.073 3.858 69.449 o
5 3 0 230.359 279.381 8.017 3.232 o
5 3 1 24.617 44.467 2.032 44.391 o
5 3 2 0.171 0.744 0.506 2474.860 o
5 3 3 309.846 281.965 8.119 2.503 o
5 3 4 1.863 1.473 0.644 772.117 o
5 3 5 619.034 615.621 10.772 0.835 o
5 3 6 54.846 53.005 3.491 21.930 o
5 3 7 20.374 19.515 1.935 67.095 o
5 3 8 114.308 119.032 9.941 5.897 o
5 3 9 1.038 1.935 0.789 807.134 o
5 3 10 8.374 7.354 1.957 131.220 o
5 3 11 14.698 8.673 5.006 36.678 o
5 3 12 1.686 4.113 3.476 90.964 o
5 4 0 198.945 232.311 9.702 3.579 o
5 4 1 187.410 190.164 5.710 4.972 o
5 4 2 167.908 169.414 6.400 5.478 o
5 4 3 152.482 161.593 5.114 6.440 o
5 4 4 468.963 479.062 13.643 1.169 o
5 4 5 4.216 3.789 1.515 243.179 o
5 4 6 33.935 32.406 4.735 25.932 o
5 4 7 27.934 27.362 3.186 40.052 o
5 4 8 88.203 83.437 5.699 11.264 o
5 4 9 36.438 33.559 3.874 29.336 o
5 4 10 12.804 14.572 6.027 27.295 o
5 4 11 39.637 73.180 14.508 4.986 o
5 5 0 313.466 314.997 8.574 2.328 o
5 5 1 4.526 3.534 0.998 317.481 o
5 5 2 2.487 4.386 1.111 366.655 o
5 5 3 836.683 770.593 22.369 0.460 o
5 5 4 0.040 0.870 0.989 1049.220 o
5 5 5 151.519 143.072 6.406 6.282 o
5 5 6 67.181 60.678 6.863 12.213 o
5 5 7 27.151 32.113 10.810 9.053 o
5 5 8 11.400 10.044 7.047 21.851 o
5 5 9 22.026 8.960 6.154 24.688 o
5 5 10 27.369 9.821 5.835 25.062 o
5 6 0 21.811 13.428 2.488 61.837 o
5 6 1 54.927 62.295 5.617 15.764 o
5 6 2 17.581 15.241 2.850 61.265 o
5 6 3 229.085 186.617 9.510 3.530 o
5 6 4 71.060 82.704 8.232 9.382 o
5 6 5 3.446 3.621 1.850 213.443 o
5 6 6 156.672 147.882 11.609 4.175 o
5 6 7 0.967 -0.606 3.826 83.385 o
5 6 8 144.539 181.882 23.788 1.707 o
5 6 9 50.750 47.703 12.021 6.788 o
5 7 0 35.594 47.131 6.156 18.161 o
5 7 1 15.477 15.748 2.074 79.853 o
5 7 2 1.860 3.616 1.785 256.557 o
5 7 3 25.187 32.478 4.422 30.906 o
5 7 4 8.900 9.525 3.241 73.779 o
5 7 5 22.401 28.618 8.067 15.045 o
5 7 6 0.074 1.339 4.974 50.157 o
5 7 7 45.121 50.732 12.882 6.161 o
5 8 0 6.136 3.624 2.599 119.660 o
5 8 1 47.091 55.957 8.197 11.612 o
5 8 2 14.723 10.968 4.815 38.103 o
5 8 3 32.690 30.687 9.933 10.185 o
5 8 4 76.781 101.587 19.387 2.776 o
6 0 0 921.169 965.298 17.720 0.397 o
6 0 2 1.716 4.512 1.250 367.379 o
6 0 4 220.777 220.796 7.035 3.860 o
6 0 6 9.037 7.636 1.788 134.555 o
6 0 8 24.785 34.962 5.023 26.855 o
6 0 10 54.348 59.568 6.139 14.858 o
6 0 12 32.196 33.736 8.514 12.845 o
6 1 0 1000.410 1033.740 14.050 0.362 o
6 1 1 15.547 11.241 1.799 92.730 o
6 1 2 659.358 658.502 11.787 0.744 o
6 1 3 209.029 216.232 5.396 4.355 o
6 1 4 363.892 360.959 10.213 1.827 o
6 1 5 168.088 171.305 3.771 6.165 o
6 1 6 0.092 -0.165 0.617 2971.210 o
6 1 7 2.539 2.474 0.884 493.050 o
6 1 8 2.043 3.146 0.986 471.874 o
6 1 9 174.738 184.806 7.343 4.880 o
6 1 10 1.129 1.010 1.187 579.340 o
6 1 11 6.230 9.893 2.102 129.079 o
6 1 12 10.989 10.727 3.409 64.472 o
6 2 0 0.219 1.089 0.692 1507.910 o
6 2 1 1.365 0.538 0.781 917.057 o
6 2 2 327.215 353.273 11.919 1.906 o
6 2 3 265.591 271.674 6.910 3.036 o
6 2 4 289.434 298.335 7.102 2.681 o
6 2 5 1017.140 988.608 14.561 0.363 o
6 2 6 667.685 682.698 12.846 0.710 o
6 2 7 168.279 161.188 5.188 5.941 o
6 2 8 29.206 31.521 2.764 40.867 o
6 2 9 62.383 48.181 3.780 20.031 o
6 2 10 13.067 13.304 3.040 66.808 o
6 2 11 8.376 4.400 3.699 67.225 o
6 3 0 67.641 67.097 2.640 19.233 o
6 3 1 2.470 3.898 1.382 315.818 o
6 3 2 4.715 7.486 1.567 194.639 o
6 3 3 28.439 42.389 2.832 37.195 o
6 3 4 126.564 120.591 4.873 8.411 o
6 3 5 36.677 44.959 2.933 31.461 o
6 3 6 125.335 127.252 6.612 7.340 o
6 3 7 0.770 2.387 0.960 684.659 o
6 3 8 17.586 15.945 1.759 80.171 o
6 3 9 55.661 60.612 5.345 16.391 o
6 3 10 19.684 23.610 4.191 37.789 o
6 3 11 53.026 39.476 9.917 9.115 o
6 4 0 183.914 182.786 6.785 4.864 o
6 4 1 114.799 94.978 4.137 10.318 o
6 4 2 79.609 69.956 2.625 16.822 o
6 4 3 348.136 341.409 12.790 1.783 o
6 4 4 49.857 39.901 3.170 26.255 o
6 4 5 216.341 221.950 8.521 3.653 o
6 4 6 86.869 90.690 7.659 9.012 o
6 4 7 77.311 73.004 7.283 10.451 o
6 4 8 3.314 14.094 7.366 21.261 o
6 4 9 0.839 -1.371 3.795 85.094 o
6 4 10 9.971 13.169 6.250 26.742 o
6 5 0 431.360 427.077 10.596 1.435 o
6 5 1 1.736 0.957 0.925 665.665 o
6 5 2 17.708 15.710 1.895 77.682 o
6 5 3 364.147 326.222 7.900 2.035 o
6 5 4 12.623 12.085 1.357 115.440 o
6 5 5 229.038 227.491 12.365 2.837 o
6 5 6 114.503 114.865 9.141 6.404 o
6 5 7 9.792 12.276 6.027 28.598 o
6 5 8 53.323 55.706 12.850 5.986 o
6 5 9 52.277 86.700 16.358 3.905 o
6 6 0 22.234 14.769 2.685 57.336 o
6 6 1 125.176 103.217 6.583 7.844 o
6 6 2 23.754 34.211 3.744 36.094 o
6 6 3 0.002 3.059 0.823 904.978 o
6 6 4 39.249 28.799 3.745 29.843 o
6 6 5 5.633 7.340 2.814 102.021 o
6 6 6 101.982 128.567 19.260 2.627 o
6 6 7 1.783 8.673 6.250 30.002 o
6 6 8 2.554 1.881 2.615 148.507 o
6 7 0 61.178 64.363 6.074 13.979 o
6 7 1 0.160 4.257 1.878 273.887 o
6 7 2 119.619 136.029 20.120 2.368 o
6 7 3 5.752 7.653 6.409 27.578 o
6 7 4 31.378 32.994 5.516 22.785 o
6 7 5 2.691 3.922 2.965 114.617 o
6 7 6 6.987 9.949 5.867 31.351 o
6 8 0 13.093 21.549 5.045 33.846 o
6 8 1 42.046 45.621 7.114 14.727 o
6 8 2 2.502 4.337 5.612 37.354 o
6 8 3 61.606 74.360 15.943 4.046 o
7 0 0 790.650 829.165 14.954 0.522 o
7 0 2 147.893 142.485 6.556 6.340 o
7 0 4 68.426 69.227 3.932 16.733 o
7 0 6 17.225 19.446 2.379 66.268 o
7 0 8 12.078 12.681 2.017 96.773 o
7 0 10 65.518 63.261 6.913 12.161 o
7 1 0 69.377 59.650 3.737 17.709 o
7 1 1 346.394 366.561 11.435 1.822 o
7 1 2 734.256 798.848 19.390 0.538 o
7 1 3 151.695 162.055 5.488 6.330 o
7 1 4 172.834 171.072 5.021 5.722 o
7 1 5 319.593 297.236 6.738 2.476 o
7 1 6 188.738 203.862 4.452 5.046 o
7 1 7 40.608 48.725 2.316 31.250 o
7 1 8 2.232 2.095 0.905 534.524 o
7 1 9 14.414 14.177 2.228 81.356 o
7 1 10 7.422 4.801 4.416 52.055 o
7 1 11 22.789 29.184 5.392 26.215 o
7 2 0 0.344 1.365 1.139 709.136 o
7 2 1 37.533 34.900 3.769 29.178 o
7 2 2 34.018 25.126 2.966 38.292 o
7 2 3 58.880 48.951 4.110 19.853 o
7 2 4 0.084 0.105 1.012 1157.550 o
7 2 5 202.650 199.488 6.847 4.344 o
7 2 6 189.253 166.604 6.527 4.987 o
7 2 7 168.433 164.873 6.388 5.525 o
7 2 8 1.070 0.767 1.382 486.107 o
7 2 9 105.320 107.684 9.569 6.492 o
7 2 10 6.740 0.330 2.226 153.191 o
7 3 0 168.374 174.266 7.904 4.950 o
7 3 1 334.732 326.750 12.187 1.914 o
7 3 2 94.556 106.321 6.343 9.443 o
7 3 3 22.030 20.987 3.214 47.272 o
7 3 4 0.323 0.875 0.726 1428.890 o
7 3 5 21.107 24.703 2.279 57.228 o
7 3 6 41.784 33.281 2.865 32.126 o
7 3 7 14.528 14.242 2.367 77.752 o
7 3 8 0.536 2.409 2.886 137.691 o
7 3 9 33.965 33.647 5.424 22.514 o
7 3 10 16.943 11.447 5.421 31.080 o
7 4 0 184.921 197.599 6.725 4.712 o
7 4 1 0.025 0.231 1.265 755.199 o
7 4 2 74.418 72.573 6.543 11.658 o
7 4 3 209.428 198.279 27.359 1.260 o
7 4 4 14.097 16.512 1.977 84.731 o
7 4 5 47.545 45.570 5.245 19.149 o
7 4 6 23.688 25.993 8.131 14.864 o
7 4 7 0.039 1.148 4.432 63.143 o
7 4 8 16.053 13.998 6.282 24.790 o
7 4 9 115.694 110.296 17.665 2.967 o
7 5 0 30.847 32.985 3.005 37.536 o
7 5 1 2.595 1.099 0.636 670.765 o
7 5 2 204.429 206.141 6.155 4.392 o
7 5 3 0.050 -0.366 0.763 2078.420 o
7 5 4 68.582 61.024 5.658 14.134 o
7 5 5 6.983 4.560 5.516 36.131 o
7 5 6 284.621 353.305 31.153 0.884 o
7 5 7 0.806 6.441 4.241 63.319 o
7 5 8 0.016 8.801 4.687 52.337 o
7 6 0 60.871 67.934 5.355 15.199 o
7 6 1 12.652 8.263 1.764 112.116 o
7 6 2 63.973 52.894 8.115 10.755 o
7 6 3 20.586 13.700 3.523 48.396 o
7 6 4 64.344 71.044 14.253 4.827 o
7 6 5 45.367 46.873 12.436 6.557 o
7 6 6 1.015 8.641 5.740 35.495 o
7 7 0 3.415 6.409 6.473 27.950 o
7 7 1 88.231 82.842 16.135 3.708 o
7 7 2 50.657 62.434 14.253 5.060 o
7 7 3 7.820 5.070 4.592 48.375 o
7 7 4 10.471 11.671 6.951 22.395 o
7 8 0 18.729 12.213 7.908 16.832 o
8 0 0 48.382 53.830 3.761 22.689 o
8 0 2 3.479 1.909 0.905 433.875 o
8 0 4 13.444 9.516 1.578 111.205 o
8 0 6 126.335 107.663 10.187 5.623 o
8 0 8 2.556 1.143 1.156 449.323 o
8 0 10 0.014 0.972 2.621 177.207 o
8 1 0 98.082 85.498 5.480 10.697 o
8 1 1 332.978 290.708 10.534 2.136 o
8 1 2 69.262 77.912 5.404 13.593 o
8 1 3 774.183 802.251 13.821 0.551 o
8 1 4 455.558 457.200 17.454 1.098 o
8 1 5 298.083 315.872 8.881 2.404 o
8 1 6 2.350 2.082 0.985 491.809 o
8 1 7 0.016 0.049 0.860 1660.180 o
8 1 8 11.815 16.369 4.012 48.713 o
8 1 9 21.116 28.227 5.219 27.969 o
8 1 10 50.699 69.923 8.413 10.595 o
8 2 0 28.108 27.685 3.484 37.456 o
8 2 1 0.850 1.178 1.231 575.899 o
8 2 2 363.772 359.414 13.495 1.645 o
8 2 3 3.290 4.315 2.027 188.629 o
8 2 4 334.081 307.690 10.949 2.053 o
8 2 5 297.313 283.366 10.058 2.417 o
8 2 6 228.707 199.024 7.279 3.860 o
8 2 7 105.290 104.242 6.568 8.740 o
8 2 8 0.006 2.121 2.232 229.684 o
8 2 9 11.158 13.219 3.636 57.648 o
8 3 0 98.227 110.496 7.390 8.265 o
8 3 1 22.223 23.460 3.524 42.683 o
8 3 2 33.186 33.612 4.184 28.914 o
8 3 3 252.625 256.370 11.882 2.620 o
8 3 4 7.738 2.113 1.155 228.595 o
8 3 5 3.379 3.316 1.277 314.640 o
8 3 6 0.494 -0.482 1.326 632.906 o
8 3 7 1.492 3.957 2.615 148.706 o
8 3 8 3.954 1.177 4.512 55.953 o
8 3 9 11.527 8.756 5.341 34.765 o
8 4 0 133.334 138.730 11.449 4.640 o
8 4 1 12.113 11.966 3.273 64.579 o
8 4 2 146.401 136.770 10.982 4.627 o
8 4 3 45.931 46.242 6.284 16.365 o
8 4 4 65.557 75.805 6.254 12.692 o
8 4 5 35.362 37.195 4.331 26.728 o
8 4 6 22.039 35.350 5.916 22.792 o
8 4 7 32.295 35.299 9.662 10.545 o
8 4 8 6.225 14.764 7.270 21.192 o
8 5 0 95.409 94.676 6.682 9.408 o
8 5 1 389.244 437.486 32.684 0.713 o
8 5 2 7.077 8.163 4.751 45.111 o
8 5 3 26.089 17.793 6.951 19.084 o
8 5 4 11.342 13.169 5.867 29.190 o
8 5 5 25.331 50.477 11.957 7.432 o
8 5 6 23.536 34.406 10.491 9.618 o
8 5 7 0.484 -8.035 6.951 25.922 o
8 6 0 0.139 -1.047 4.225 70.243 o
8 6 1 130.555 142.884 19.834 2.362 o
8 6 2 64.617 60.106 12.787 5.786 o
8 6 3 4.825 12.882 5.771 32.529 o
8 6 4 23.280 14.222 6.728 20.828 o
8 6 5 9.363 19.897 8.546 15.269 o
8 7 0 24.419 19.068 8.099 15.224 o
8 7 1 29.327 33.194 10.459 9.456 o
8 7 2 5.054 2.328 4.050 65.099 o
8 7 3 2.951 4.974 4.942 46.631 o
9 0 0 0.035 3.098 1.079 661.736 o
9 0 2 0.016 0.494 0.777 1732.350 o
9 0 4 306.508 297.920 9.641 2.345 o
9 0 6 30.133 42.004 6.154 19.494 o
9 0 8 35.809 26.335 9.056 11.712 o
9 1 0 41.057 32.570 3.468 29.718 o
9 1 1 0.067 2.231 1.654 382.971 o
9 1 2 24.659 25.163 3.250 42.778 o
9 1 3 174.795 165.029 16.328 2.734 o
9 1 4 5.020 3.223 1.059 295.975 o
9 1 5 19.375 17.135 2.790 58.160 o
9 1 6 8.538 2.414 1.575 176.897 o
9 1 7 25.855 33.077 5.525 24.094 o
9 1 8 0.570 0.534 4.225 68.992 o
9 2 0 83.109 76.886 6.041 11.494 o
9 2 1 131.139 146.136 8.374 5.946 o
9 2 2 2.235 1.968 1.881 249.436 o
9 2 3 688.229 663.321 19.319 0.626 o
9 2 4 69.599 78.163 5.618 13.210 o
9 2 5 81.602 69.338 5.358 12.861 o
9 2 6 2.863 -1.346 2.175 207.392 o
9 2 7 17.483 26.140 7.589 17.279 o
9 2 8 0.240 -0.863 1.905 336.363 o
9 3 0 12.537 11.977 2.626 79.214 o
9 3 1 197.136 189.907 10.280 3.736 o
9 3 2 26.997 17.686 3.074 45.701 o
9 3 3 38.277 40.917 4.926 22.712 o
9 3 4 8.976 5.803 2.103 124.594 o
9 3 5 81.420 76.755 8.546 8.695 o
9 3 6 1.003 8.330 3.220 98.311 o
9 3 7 89.306 97.461 9.668 7.034 o
9 4 0 168.398 184.720 21.795 1.872 o
9 4 1 9.021 10.156 4.767 42.663 o
9 4 2 5.164 1.755 1.704 218.751 o
9 4 3 0.229 1.169 1.972 294.908 o
9 4 4 1.862 -1.731 2.026 253.059 o
9 4 5 16.735 17.610 4.253 41.017 o
9 4 6 1.139 7.999 3.128 103.142 o
9 5 0 119.198 136.475 18.239 2.741 o
9 5 1 292.717 265.776 25.733 1.184 o
9 5 2 90.529 91.419 15.114 4.027 o
9 5 3 41.796 60.585 12.531 6.409 o
9 5 4 10.444 8.386 4.400 47.663 o
9 5 5 2.773 -0.957 2.710 145.600 o
9 6 0 33.449 26.179 9.088 11.802 o
9 6 1 5.459 5.070 4.592 50.603 o
9 6 2 4.438 3.699 3.125 98.853 o
9 6 3 30.879 34.693 10.395 9.457 o
9 7 0 0.283 1.307 3.508 98.785 o
10 0 0 478.336 477.145 12.694 1.177 o
10 0 2 185.879 218.850 7.876 4.240 o
10 0 4 70.942 59.306 6.183 13.070 o
10 0 6 1.805 -1.658 2.583 167.498 o
10 1 0 305.380 309.137 10.617 2.235 o
10 1 1 134.110 134.258 11.166 4.776 o
10 1 2 98.372 92.123 9.259 7.143 o
10 1 3 60.408 55.458 5.008 16.843 o
10 1 4 169.396 187.306 13.074 3.396 o
10 1 5 0.001 0.733 1.167 820.528 o
10 1 6 3.852 0.004 2.107 201.409 o
10 1 7 12.242 17.538 6.951 21.484 o
10 2 0 196.817 183.748 10.556 3.715 o
10 2 1 13.172 12.236 2.527 79.839 o
10 2 2 126.708 112.619 7.684 6.932 o
10 2 3 90.536 89.580 8.533 8.058 o
10 2 4 1.683 1.871 2.423 177.320 o
10 2 5 7.718 5.793 2.475 112.548 o
10 2 6 1.508 2.848 1.471 355.925 o
10 2 7 22.381 17.887 10.921 9.327 o
10 3 0 0.460 -1.592 1.492 515.808 o
10 3 1 6.811 7.713 2.382 116.963 o
10 3 2 2.328 0.245 1.634 330.007 o
10 3 3 4.093 5.828 2.513 130.762 o
10 3 4 0.326 2.875 2.216 219.472 o
10 3 5 17.680 17.352 4.494 37.880 o
10 3 6 14.339 25.361 5.220 30.981 o
10 4 0 54.491 64.988 21.540 2.454 o
10 4 1 182.520 193.393 14.018 3.044 o
10 4 2 1.311 1.766 1.783 299.314 o
10 4 3 18.503 24.410 5.083 30.579 o
10 4 4 12.282 12.241 3.848 53.012 o
10 4 5 61.209 60.040 8.171 10.624 o
10 5 0 59.427 76.496 13.871 5.065 o
10 5 1 1.164 4.209 3.316 100.453 o
10 5 2 34.685 36.287 10.331 9.363 o
10 5 3 4.187 0.383 3.508 87.645 o
10 6 0 7.652 -3.125 5.325 39.354 o
10 6 1 4.882 10.937 6.760 24.857 o
11 0 0 3.710 1.936 1.339 315.301 o
11 0 2 36.605 36.441 4.289 26.647 o
11 0 4 298.287 306.623 28.092 1.026 o
11 1 0 130.505 144.371 11.285 4.705 o
11 1 1 136.309 134.906 10.542 4.989 o
11 1 2 211.593 222.179 11.616 3.136 o
11 1 3 8.847 4.170 3.166 82.600 o
11 1 4 5.079 5.682 2.195 146.888 o
11 1 5 7.087 12.224 4.008 56.210 o
11 2 0 32.095 31.655 4.101 30.213 o
11 2 1 39.280 37.632 6.011 18.810 o
11 2 2 7.255 5.792 2.245 127.512 o
11 2 3 1.133 1.278 2.519 175.453 o
11 2 4 17.378 17.282 4.230 40.941 o
11 2 5 58.736 68.725 8.226 10.433 o
11 3 0 7.751 11.640 2.840 86.344 o
11 3 1 173.403 177.404 13.337 3.343 o
11 3 2 10.060 5.390 2.704 93.796 o
11 3 3 11.848 14.458 3.785 53.337 o
11 3 4 15.546 8.504 2.983 67.907 o
11 4 0 7.804 9.971 4.177 53.385 o
11 4 1 8.581 3.908 2.838 96.267 o
11 4 2 4.816 6.675 2.865 104.279 o
11 4 3 5.211 4.021 2.466 132.538 o
11 5 0 2.332 10.299 5.995 31.879 o
11 5 1 13.300 11.702 5.835 29.025 o
12 0 0 0.744 -0.096 2.392 207.472 o
12 0 2 166.829 198.463 22.927 1.728 o
12 0 4 10.128 4.432 4.018 57.079 o
12 1 0 0.684 1.516 1.573 399.967 o
12 1 1 27.713 34.601 4.657 28.049 o
12 1 2 2.991 7.342 3.526 80.775 o
12 1 3 5.410 11.975 4.640 46.668 o
12 2 0 8.634 7.055 1.899 133.559 o
12 2 1 43.349 35.625 5.840 18.866 o
12 2 2 18.629 18.628 5.437 28.988 o
12 2 3 2.822 1.658 4.464 58.154 o
12 3 0 15.700 8.397 3.524 56.923 o
12 3 1 40.083 39.849 15.545 4.600 o
12 3 2 3.166 4.224 2.748 125.390 o
12 4 0 0.869 -0.228 2.500 189.107 o
13 0 0 1.908 -0.319 4.082 71.710 o
13 1 0 20.935 22.868 5.596 26.479 o
13 1 1 2.524 1.626 3.174 108.166 o
13 2 0 0.453 6.272 3.837 76.703 o
;
_iucr_refine_instructions_details
;
TITL gy-222222_auto_a.res in P2(1)/c
REM Old TITL gy-222222_auto in P2(1)/c
REM SHELXT solution in P2(1)/c: R1 0.171, Rweak 0.230, Alpha 0.028
REM <I/s> 0.589 for 207 systematic absences, Orientation as input
REM Formula found by SHELXT: C16 N Cl
CELL 0.71073 12.2465 7.9861 14.8962 90 111.33 90
ZERR 4 0.001 0.0006 0.0012 0 0.009 0
LATT 1
SYMM -X,0.5+Y,0.5-Z
SFAC C H N S
UNIT 64 68 4 4

L.S. 4 0 0
PLAN  2
SIZE 0.1 0.1 0.1
TEMP 20
ACTA 
HTAB 
BDND 
CONF 
CONF 
BOND 
list 4
MORE -1
BOND $H
fmap 2 53
acta 
SHEL 999 0.84
WGHT 0.050172 0.696835
FVAR 0.560009
REM <olex2.extras>
REM <HklSrc "%.\\gy-222222_auto.hkl">
REM </olex2.extras>

S1    4     0.13437  0.16661  0.47165  11.00000  0.06540  0.03959  0.04887 =
 -0.00917  0.01554 -0.00620 
N1    3     0.28872  0.45333  0.57834  11.00000  0.03725  0.04819  0.03852 =
 0.00511  0.01352 -0.00740 
C1    1     0.27328  0.32215  0.63815  11.00000  0.03280  0.04077  0.04309 =
 0.00313  0.01600 -0.00073 
C2    1     0.32654  0.33557  0.73835  11.00000  0.03885  0.04860  0.04121 =
 0.00311  0.01446 -0.00276 
C3    1     0.31030  0.20484  0.79377  11.00000  0.05285  0.05891  0.04538 =
 0.01213  0.01446 -0.00124 
AFIX 43
H3    2     0.34667  0.21061  0.86044  11.00000 -1.20000 
AFIX 0
C4    1     0.24234  0.06693  0.75373  11.00000  0.05858  0.04855  0.06105 =
 0.01705  0.02525  0.00028 
AFIX 43
H4    2     0.23373 -0.01873  0.79294  11.00000 -1.20000 
AFIX 0
C5    1     0.18733  0.05716  0.65516  11.00000  0.04804  0.03757  0.06718 =
 0.00267  0.02505 -0.00332 
AFIX 43
H5    2     0.13933 -0.03358  0.62737  11.00000 -1.20000 
AFIX 0
C6    1     0.20402  0.18356  0.59765  11.00000  0.03980  0.03603  0.04611 =
 0.00005  0.01739  0.00089 
C7    1     0.18904  0.49888  0.49624  11.00000  0.04105  0.04099  0.03579 =
 -0.00232  0.01951 -0.00382 
C8    1     0.10981  0.37978  0.44192  11.00000  0.04252  0.04231  0.03917 =
 -0.00415  0.01945 -0.00142 
C9    1     0.01358  0.42844  0.36243  11.00000  0.04334  0.05735  0.04597 =
 -0.00791  0.01274 -0.00685 
AFIX 43
H9    2    -0.04073  0.34888  0.32751  11.00000 -1.20000 
AFIX 0
C10   1    -0.00165  0.59321  0.33526  11.00000  0.04538  0.06595  0.04909 =
 0.00845  0.01585  0.00827 
AFIX 43
H10   2    -0.06518  0.62491  0.28102  11.00000 -1.20000 
AFIX 0
C11   1     0.07687  0.71184  0.38805  11.00000  0.05569  0.04637  0.05420 =
 0.00658  0.02176  0.00671 
AFIX 43
H11   2     0.06667  0.82362  0.36933  11.00000 -1.20000 
AFIX 0
C12   1     0.17058  0.66511  0.46862  11.00000  0.05450  0.04114  0.04610 =
 -0.00205  0.02023 -0.00620 
AFIX 43
H12   2     0.22219  0.74636  0.50498  11.00000 -1.20000 
AFIX 0
C13   1     0.40002  0.45631  0.56468  11.00000  0.04545  0.08044  0.05733 =
 0.00999  0.02492 -0.00358 
AFIX 137
H13a  2     0.40404  0.36321  0.52523  11.00000 -1.50000 
H13b  2     0.40688  0.55896  0.53361  11.00000 -1.50000 
H13c  2     0.46284  0.44874  0.62615  11.00000 -1.50000 
AFIX 0
C14   1     0.39630  0.48838  0.78703  11.00000  0.05275  0.05695  0.03837 =
 0.00081  0.01343 -0.01078 
AFIX 13
H14   2     0.40576  0.55964  0.73679  11.00000 -1.20000 
AFIX 0
C15   1     0.51704  0.44448  0.85711  11.00000  0.04979  0.08775  0.10378 =
 -0.01264  0.00012 -0.00929 
AFIX 137
H15a  2     0.51037  0.38365  0.91047  11.00000 -1.50000 
H15b  2     0.55661  0.37654  0.82527  11.00000 -1.50000 
H15c  2     0.56096  0.54533  0.88019  11.00000 -1.50000 
AFIX 0
C16   1     0.33042  0.58901  0.83791  11.00000  0.07655  0.07918  0.12933 =
 -0.04021  0.03796 -0.00976 
AFIX 137
H16a  2     0.25717  0.62671  0.79156  11.00000 -1.50000 
H16b  2     0.31587  0.51978  0.88506  11.00000 -1.50000 
H16c  2     0.37666  0.68401  0.86922  11.00000 -1.50000 
AFIX 0
HKLF 4

END
Q1 1 0.325 0.625 0.766667 11 0.05 0.33
Q2 1 0.475 0.458333 0.9 11 0.05 0.22

  REM The information below was added by Olex2.
  REM
  REM R1 = 0.0489 for 1918 Fo > 4sig(Fo) and 0.0624 for all 2391 data
  REM 166 parameters refined using 0 restraints
  REM Highest difference peak 0.3319, deepest hole -0.3051
  REM Mean Shift 0.0000, Max Shift 0.0000.

  REM +++ Tabular Listing of Refinement Information +++
  REM R1_all = 0.0624
  REM R1_gt = 0.0489
  REM wR_ref = 0.1259
  REM GOOF = 1.0395
  REM Shift_max = 0.0000
  REM Shift_mean = 0.0000
  REM Reflections_all = 2391
  REM Reflections_gt = 1918
  REM Parameters = 166
  REM Hole = -0.3051
  REM Peak = 0.3319
  REM Flack = n/a

  
;
_olex2_submission_special_instructions  'No special instructions were received'
_oxdiff_exptl_absorpt_empirical_details
;
Empirical correction (ABSPACK) includes:
- Absorption correction using spherical harmonics
- Frame scaling
- Detector area scaling
;
_oxdiff_exptl_absorpt_empirical_full_max  1.149
_oxdiff_exptl_absorpt_empirical_full_min  0.783
