# Supplementary material for: Accurately adjusted phenothiazine conformations: reversible conformation transformation at room temperature and self-recoverable stimuli-responsive phosphorescence
Source: Light Sci Appl. 2025 Feb 26;14:99. doi: 10.1038/s41377-024-01716-7 (PMC11862005; doi:10.1038/s41377-024-01716-7)
Supplement: Supplementary file 5 — Crystal informations [file 41377_2024_1716_MOESM5_ESM.zip › cif/II-MPT.cif]

data_mo_210910C_0m
_audit_creation_date               2021-10-18
_audit_creation_method
;
Olex2 1.2
(compiled 2018.05.29 svn.r3508 for OlexSys, GUI svn.r5506)
;
_audit_contact_author_address      ?
_audit_contact_author_email        ?
_audit_contact_author_name         ''
_audit_contact_author_phone        ?
_publ_contact_author_id_orcid      ?
_publ_section_references
;
Bourhis, L.J., Dolomanov, O.V., Gildea, R.J., Howard, J.A.K., Puschmann, H.
 (2015). Acta Cryst. A71, 59-75.

Dolomanov, O.V., Bourhis, L.J., Gildea, R.J, Howard, J.A.K. & Puschmann, H.
 (2009), J. Appl. Cryst. 42, 339-341.
;
_chemical_name_systematic          2I-MPT
_chemical_formula_moiety           'C19 H23 N S'
_chemical_formula_sum              'C19 H23 N S'
_chemical_formula_weight           297.47
loop_
  _atom_type_symbol
  _atom_type_scat_dispersion_real
  _atom_type_scat_dispersion_imag
  _atom_type_scat_Cromer_Mann_a1
  _atom_type_scat_Cromer_Mann_a2
  _atom_type_scat_Cromer_Mann_a3
  _atom_type_scat_Cromer_Mann_a4
  _atom_type_scat_Cromer_Mann_b1
  _atom_type_scat_Cromer_Mann_b2
  _atom_type_scat_Cromer_Mann_b3
  _atom_type_scat_Cromer_Mann_b4
  _atom_type_scat_Cromer_Mann_c
  _atom_type_scat_source
  _atom_type_scat_dispersion_source
 H 0.00000 0.00000 0.49300 0.32291 0.14019 0.04081 10.51090 26.12570 3.14236
 57.79970 0.0030380000826
 'International Tables Volume C Table 6.1.1.4 (pp. 500-502)'
 'Henke, Gullikson and Davis, At. Data and Nucl. Data Tables, 1993, 54, 2'
 C 0.00347 0.00161 2.31000 1.02000 1.58860 0.86500 20.84390 10.20750 0.56870
 51.65120 0.215599998832
 'International Tables Volume C Table 6.1.1.4 (pp. 500-502)'
 'Henke, Gullikson and Davis, At. Data and Nucl. Data Tables, 1993, 54, 2'
 S 0.12424 0.12443 6.90530 5.20340 1.43790 1.58630 1.46790 22.21510 0.25360
 56.17200 0.866900026798
 'International Tables Volume C Table 6.1.1.4 (pp. 500-502)'
 'Henke, Gullikson and Davis, At. Data and Nucl. Data Tables, 1993, 54, 2'
 N 0.00653 0.00323 12.21260 3.13220 2.01250 1.16630 0.00570 9.89330 28.99750
 0.58260 -11.5290002823
 'International Tables Volume C Table 6.1.1.4 (pp. 500-502)'
 'Henke, Gullikson and Davis, At. Data and Nucl. Data Tables, 1993, 54, 2'

_space_group_crystal_system        'triclinic'
_space_group_IT_number             2
_space_group_name_H-M_alt          'P -1'
_space_group_name_Hall             '-P 1'
loop_
  _space_group_symop_id
  _space_group_symop_operation_xyz
 1 x,y,z
 2 -x,-y,-z

_symmetry_Int_Tables_number        2
_cell_length_a                     9.134(3)
_cell_length_b                     9.601(3)
_cell_length_c                     10.298(3)
_cell_angle_alpha                  82.095(4)
_cell_angle_beta                   72.360(4)
_cell_angle_gamma                  81.458(4)
_cell_volume                       847.0(4)
_cell_formula_units_Z              2
_cell_measurement_reflns_used      4914
_cell_measurement_temperature      296(2)
_cell_measurement_theta_max        31.26
_cell_measurement_theta_min        2.35
_exptl_absorpt_coefficient_mu      0.185
_exptl_absorpt_correction_T_max    0.7463
_exptl_absorpt_correction_T_min    0.6245
_exptl_absorpt_correction_type     none
_exptl_absorpt_process_details    
 'SADABS-2008/1 (Bruker,2008) was used for absorption correction. wR2(int) was 0.1254 before and 0.0439 after correction. The Ratio of minimum to maximum transmission is 0.8368. The \l/2 correction factor is 0.0015.'
_exptl_crystal_colour              'clear light colourless'
_exptl_crystal_colour_lustre       clear
_exptl_crystal_colour_modifier     light
_exptl_crystal_colour_primary      colourless
_exptl_crystal_density_diffrn      1.1663
_exptl_crystal_density_meas        .
_exptl_crystal_description         block
_exptl_crystal_F_000               320.3497
_exptl_crystal_preparation         ?
_exptl_crystal_size_max            0.1
_exptl_crystal_size_mid            0.1
_exptl_crystal_size_min            0.1
_diffrn_reflns_av_R_equivalents    0.0256
_diffrn_reflns_av_unetI/netI       0.0387
_diffrn_reflns_limit_h_max         12
_diffrn_reflns_limit_h_min         -13
_diffrn_reflns_limit_k_max         12
_diffrn_reflns_limit_k_min         -14
_diffrn_reflns_limit_l_max         14
_diffrn_reflns_limit_l_min         -15
_diffrn_reflns_number              8922
_diffrn_reflns_theta_full          24.7131
_diffrn_reflns_theta_max           24.71
_diffrn_reflns_theta_min           2.09
_diffrn_ambient_temperature        296.15
_diffrn_measured_fraction_theta_full  0.9907
_diffrn_measured_fraction_theta_max  0.9907
_diffrn_measurement_device_type    'Bruker APEX-II CCD'
_diffrn_measurement_method         '\f and \w scans'
_diffrn_radiation_monochromator    'graphite'
_diffrn_radiation_type             'Mo K\a'
_diffrn_radiation_wavelength       0.71073
_diffrn_standards_number           0
_reflns_Friedel_coverage           0.0
_reflns_limit_h_max                10
_reflns_limit_h_min                -9
_reflns_limit_k_max                11
_reflns_limit_k_min                -11
_reflns_limit_l_max                12
_reflns_limit_l_min                0
_reflns_number_gt                  2517
_reflns_number_total               2874
_reflns_threshold_expression       I>=2u(I)
_computing_cell_refinement         'SAINT v7.68A (Bruker, 2009)'
_computing_data_reduction          'SAINT v7.68A (Bruker, 2009)'
_computing_molecular_graphics      'Olex2 (Dolomanov et al., 2009)'
_computing_publication_material    'Olex2 (Dolomanov et al., 2009)'
_computing_structure_refinement    'olex2.refine (Bourhis et al., 2015)'
_computing_structure_solution      'olex2.solve (Bourhis et al., 2015)'
_refine_diff_density_max           0.2664
_refine_diff_density_min           -0.4144
_refine_diff_density_rms           0.0865
_refine_ls_d_res_high              0.8500
_refine_ls_d_res_low               9.7665
_refine_ls_goodness_of_fit_ref     1.0767
_refine_ls_hydrogen_treatment      constr
_refine_ls_matrix_type             full
_refine_ls_number_constraints      36
_refine_ls_number_parameters       195
_refine_ls_number_reflns           2874
_refine_ls_number_restraints       0
_refine_ls_R_factor_all            0.0526
_refine_ls_R_factor_gt             0.0465
_refine_ls_restrained_S_all        1.0767
_refine_ls_shift/su_max            0.0001
_refine_ls_shift/su_mean           0.0000
_refine_ls_structure_factor_coef   Fsqd
_refine_ls_weighting_details      
 'w=1/[\s^2^(Fo^2^)+(0.0909P)^2^+0.2191P] where P=(Fo^2^+2Fc^2^)/3'
_refine_ls_weighting_scheme        calc
_refine_ls_wR_factor_gt            0.1363
_refine_ls_wR_factor_ref           0.1488
_olex2_refinement_description
;
1. Fixed Uiso
 At 1.2 times of:
  All C(H) groups
 At 1.5 times of:
  All C(H,H,H) groups
2.a Ternary CH refined with riding coordinates:
 C17(H17), C7(H7)
2.b Aromatic/amide H refined with riding coordinates:
 C4(H4), C5(H5), C3(H3), C15(H15), C14(H14), C13(H13)
2.c Idealised Me refined as rotating group:
 C10(H10a,H10b,H10c), C19(H19a,H19b,H19c), C8(H8a,H8b,H8c), C18(H18a,H18b,
 H18c), C9(H9a,H9b,H9c)
;
_atom_sites_solution_primary       iterative
_atom_sites_special_details
;
The structure was solved using Direct Methods (ShelXS). RE = 0.2, Nqual =  -1, Ralpha = 0.068
;
loop_
  _atom_site_label
  _atom_site_type_symbol
  _atom_site_fract_x
  _atom_site_fract_y
  _atom_site_fract_z
  _atom_site_U_iso_or_equiv
  _atom_site_adp_type
  _atom_site_occupancy
  _atom_site_refinement_flags_posn
 C4 C 0.3003(3) 0.3076(3) 0.5264(2) 0.0603(6) Uani 1.000000 .
 H4 H 0.2371(3) 0.3365(3) 0.6098(2) 0.0723(7) Uiso 1.000000 R
 C5 C 0.2393(2) 0.3113(2) 0.4190(2) 0.0546(5) Uani 1.000000 .
 H5 H 0.1360(2) 0.3448(2) 0.4286(2) 0.0656(6) Uiso 1.000000 R
 N1 N 0.58560(16) 0.16139(15) 0.15414(13) 0.0347(3) Uani 1.000000 .
 C3 C 0.4543(3) 0.2616(2) 0.5115(2) 0.0535(5) Uani 1.000000 .
 H3 H 0.4938(3) 0.2610(2) 0.5849(2) 0.0643(6) Uiso 1.000000 R
 S1 S 0.25730(5) 0.26886(6) 0.15652(5) 0.0520(2) Uani 1.000000 .
 C10 C 0.5881(3) 0.0089(2) 0.1524(2) 0.0499(5) Uani 1.000000 .
 H10a H 0.6187(17) -0.0404(2) 0.2293(9) 0.0749(8) Uiso 1.000000 GR
 H10b H 0.4868(5) -0.0120(3) 0.1576(16) 0.0749(8) Uiso 1.000000 GR
 H10c H 0.6603(13) -0.0208(3) 0.0691(8) 0.0749(8) Uiso 1.000000 GR
 C19 C 0.9394(3) 0.1059(3) -0.1804(3) 0.0766(8) Uani 1.000000 .
 H19a H 0.8731(11) 0.0343(13) -0.1719(14) 0.1149(12) Uiso 1.000000 GR
 H19b H 0.957(2) 0.1565(5) -0.2699(3) 0.1149(12) Uiso 1.000000 GR
 H19c H 1.0362(12) 0.0622(17) -0.1674(14) 0.1149(12) Uiso 1.000000 GR
 C6 C 0.3339(2) 0.2642(2) 0.29562(19) 0.0427(4) Uani 1.000000 .
 C1 C 0.4896(2) 0.21449(17) 0.28011(17) 0.0355(4) Uani 1.000000 .
 C17 C 0.8625(2) 0.2087(2) -0.0721(2) 0.0477(5) Uani 1.000000 .
 H17 H 0.8531(2) 0.1560(2) 0.0180(2) 0.0572(6) Uiso 1.000000 R
 C8 C 0.8020(3) 0.3104(4) 0.3418(4) 0.1035(12) Uani 1.000000 .
 H8a H 0.790(3) 0.3615(15) 0.2582(16) 0.1552(19) Uiso 1.000000 GR
 H8b H 0.756(2) 0.3683(14) 0.4159(14) 0.1552(19) Uiso 1.000000 GR
 H8c H 0.9101(7) 0.2861(4) 0.333(3) 0.1552(19) Uiso 1.000000 GR
 C7 C 0.7236(2) 0.1765(2) 0.3702(2) 0.0491(5) Uani 1.000000 .
 H7 H 0.7662(2) 0.1234(2) 0.2897(2) 0.0589(6) Uiso 1.000000 R
 C2 C 0.5526(2) 0.21576(19) 0.38786(18) 0.0411(4) Uani 1.000000 .
 C11 C 0.5698(2) 0.24445(17) 0.03103(16) 0.0338(4) Uani 1.000000 .
 C16 C 0.7012(2) 0.26829(19) -0.07843(17) 0.0380(4) Uani 1.000000 .
 C18 C 0.9647(3) 0.3255(3) -0.0874(3) 0.0789(8) Uani 1.000000 .
 H18a H 0.977(2) 0.3784(15) -0.1755(9) 0.1184(12) Uiso 1.000000 GR
 H18b H 0.9176(13) 0.3876(14) -0.0169(14) 0.1184(12) Uiso 1.000000 GR
 H18c H 1.0644(9) 0.2841(4) -0.080(2) 0.1184(12) Uiso 1.000000 GR
 C12 C 0.4236(2) 0.30206(18) 0.02018(18) 0.0381(4) Uani 1.000000 .
 C15 C 0.6803(2) 0.3495(2) -0.19681(18) 0.0460(5) Uani 1.000000 .
 H15 H 0.7663(2) 0.3652(2) -0.27111(18) 0.0552(6) Uiso 1.000000 R
 C14 C 0.5358(2) 0.4066(2) -0.20613(19) 0.0478(5) Uani 1.000000 .
 H14 H 0.5255(2) 0.4603(2) -0.28585(19) 0.0574(6) Uiso 1.000000 R
 C13 C 0.4069(2) 0.3844(2) -0.0980(2) 0.0464(5) Uani 1.000000 .
 H13 H 0.3095(2) 0.4239(2) -0.1037(2) 0.0557(6) Uiso 1.000000 R
 C9 C 0.7585(4) 0.0842(3) 0.4916(3) 0.0821(8) Uani 1.000000 .
 H9a H 0.724(2) 0.1361(9) 0.5708(7) 0.1232(12) Uiso 1.000000 GR
 H9b H 0.706(2) 0.0010(12) 0.5093(15) 0.1232(12) Uiso 1.000000 GR
 H9c H 0.8679(4) 0.057(2) 0.4715(10) 0.1232(12) Uiso 1.000000 GR

loop_
  _atom_site_aniso_label
  _atom_site_aniso_U_11
  _atom_site_aniso_U_22
  _atom_site_aniso_U_33
  _atom_site_aniso_U_12
  _atom_site_aniso_U_13
  _atom_site_aniso_U_23
 C4 0.0601(13) 0.0659(14) 0.0421(11) -0.0065(11) 0.0083(9) -0.0154(10)
 C5 0.0402(11) 0.0584(12) 0.0547(12) -0.0064(9) 0.0033(9) -0.0075(9)
 N1 0.0390(8) 0.0336(7) 0.0310(7) -0.0028(6) -0.0093(6) -0.0046(5)
 C3 0.0636(13) 0.0613(13) 0.0348(9) -0.0121(10) -0.0082(9) -0.0099(9)
 S1 0.0323(3) 0.0676(4) 0.0579(4) -0.0117(2) -0.0138(2) -0.0040(3)
 C10 0.0666(13) 0.0369(10) 0.0454(10) -0.0029(9) -0.0158(9) -0.0052(8)
 C19 0.0598(15) 0.0787(17) 0.0846(17) 0.0147(13) -0.0113(13) -0.0314(14)
 C6 0.0375(10) 0.0422(10) 0.0450(10) -0.0111(7) -0.0044(8) -0.0032(8)
 C1 0.0372(9) 0.0327(9) 0.0341(8) -0.0082(7) -0.0049(7) -0.0027(7)
 C17 0.0370(10) 0.0588(12) 0.0425(10) -0.0021(8) -0.0057(8) -0.0058(9)
 C8 0.0525(16) 0.095(2) 0.157(3) -0.0272(15) -0.0302(18) 0.027(2)
 C7 0.0490(11) 0.0592(12) 0.0423(10) -0.0005(9) -0.0178(8) -0.0108(9)
 C2 0.0475(11) 0.0391(9) 0.0358(9) -0.0085(8) -0.0089(8) -0.0045(7)
 C11 0.0384(9) 0.0314(8) 0.0343(8) -0.0054(7) -0.0127(7) -0.0062(7)
 C16 0.0412(10) 0.0388(9) 0.0347(8) -0.0047(7) -0.0096(7) -0.0086(7)
 C18 0.0473(13) 0.094(2) 0.100(2) -0.0147(13) -0.0193(13) -0.0232(16)
 C12 0.0372(9) 0.0381(9) 0.0433(9) -0.0063(7) -0.0154(8) -0.0074(7)
 C15 0.0557(12) 0.0464(11) 0.0342(9) -0.0093(9) -0.0097(8) -0.0023(8)
 C14 0.0659(13) 0.0413(10) 0.0411(10) -0.0072(9) -0.0238(9) 0.0002(8)
 C13 0.0524(11) 0.0401(10) 0.0556(11) -0.0017(8) -0.0300(9) -0.0057(8)
 C9 0.0819(19) 0.0889(19) 0.0768(17) 0.0069(15) -0.0392(15) 0.0073(14)

loop_
  _geom_bond_atom_site_label_1
  _geom_bond_atom_site_label_2
  _geom_bond_distance
  _geom_bond_site_symmetry_2
  _geom_bond_publ_flag
 C4 H4 0.9300 . ?
 C4 C5 1.376(3) . ?
 C4 C3 1.378(3) . ?
 C5 H5 0.9300 . ?
 C5 C6 1.394(3) . ?
 N1 C10 1.463(2) . ?
 N1 C1 1.439(2) . ?
 N1 C11 1.436(2) . ?
 C3 H3 0.9300 . ?
 C3 C2 1.402(3) . ?
 S1 C6 1.768(2) . ?
 S1 C12 1.7631(18) . ?
 C10 H10a 0.9600 . ?
 C10 H10b 0.9600 . ?
 C10 H10c 0.9600 . ?
 C19 H19a 0.9600 . ?
 C19 H19b 0.9600 . ?
 C19 H19c 0.9600 . ?
 C19 C17 1.528(3) . ?
 C6 C1 1.399(3) . ?
 C1 C2 1.399(3) . ?
 C17 H17 0.9800 . ?
 C17 C16 1.516(3) . ?
 C17 C18 1.526(3) . ?
 C8 H8a 0.9600 . ?
 C8 H8b 0.9600 . ?
 C8 H8c 0.9600 . ?
 C8 C7 1.514(4) . ?
 C7 H7 0.9800 . ?
 C7 C2 1.511(3) . ?
 C7 C9 1.517(3) . ?
 C11 C16 1.398(2) . ?
 C11 C12 1.399(2) . ?
 C16 C15 1.402(3) . ?
 C18 H18a 0.9600 . ?
 C18 H18b 0.9600 . ?
 C18 H18c 0.9600 . ?
 C12 C13 1.394(3) . ?
 C15 H15 0.9300 . ?
 C15 C14 1.379(3) . ?
 C14 H14 0.9300 . ?
 C14 C13 1.373(3) . ?
 C13 H13 0.9300 . ?
 C9 H9a 0.9600 . ?
 C9 H9b 0.9600 . ?
 C9 H9c 0.9600 . ?

loop_
  _geom_angle_atom_site_label_1
  _geom_angle_atom_site_label_2
  _geom_angle_atom_site_label_3
  _geom_angle
  _geom_angle_site_symmetry_1
  _geom_angle_site_symmetry_3
  _geom_angle_publ_flag
 C5 C4 H4 119.72(12) . . ?
 C3 C4 H4 119.72(12) . . ?
 C3 C4 C5 120.56(18) . . ?
 H5 C5 C4 120.37(12) . . ?
 C6 C5 C4 119.3(2) . . ?
 C6 C5 H5 120.37(13) . . ?
 C1 N1 C10 113.69(13) . . ?
 C11 N1 C10 114.39(13) . . ?
 C11 N1 C1 115.59(13) . . ?
 H3 C3 C4 119.33(12) . . ?
 C2 C3 C4 121.3(2) . . ?
 C2 C3 H3 119.33(12) . . ?
 C12 S1 C6 99.35(8) . . ?
 H10a C10 N1 109.5 . . ?
 H10b C10 N1 109.5 . . ?
 H10b C10 H10a 109.5 . . ?
 H10c C10 N1 109.5 . . ?
 H10c C10 H10a 109.5 . . ?
 H10c C10 H10b 109.5 . . ?
 H19b C19 H19a 109.5 . . ?
 H19c C19 H19a 109.5 . . ?
 H19c C19 H19b 109.5 . . ?
 C17 C19 H19a 109.5 . . ?
 C17 C19 H19b 109.5 . . ?
 C17 C19 H19c 109.5 . . ?
 S1 C6 C5 119.77(16) . . ?
 C1 C6 C5 120.69(19) . . ?
 C1 C6 S1 119.54(14) . . ?
 C6 C1 N1 120.51(16) . . ?
 C2 C1 N1 119.61(15) . . ?
 C2 C1 C6 119.88(16) . . ?
 H17 C17 C19 107.82(14) . . ?
 C16 C17 C19 111.45(18) . . ?
 C16 C17 H17 107.82(10) . . ?
 C18 C17 C19 109.9(2) . . ?
 C18 C17 H17 107.82(14) . . ?
 C18 C17 C16 111.83(19) . . ?
 H8b C8 H8a 109.5 . . ?
 H8c C8 H8a 109.5 . . ?
 H8c C8 H8b 109.5 . . ?
 C7 C8 H8a 109.5 . . ?
 C7 C8 H8b 109.5 . . ?
 C7 C8 H8c 109.5 . . ?
 H7 C7 C8 107.81(18) . . ?
 C2 C7 C8 109.15(19) . . ?
 C2 C7 H7 107.81(10) . . ?
 C9 C7 C8 110.6(2) . . ?
 C9 C7 H7 107.81(14) . . ?
 C9 C7 C2 113.43(19) . . ?
 C1 C2 C3 118.20(18) . . ?
 C7 C2 C3 120.41(17) . . ?
 C7 C2 C1 121.31(16) . . ?
 C16 C11 N1 119.88(15) . . ?
 C12 C11 N1 120.34(15) . . ?
 C12 C11 C16 119.78(16) . . ?
 C11 C16 C17 122.00(16) . . ?
 C15 C16 C17 120.07(16) . . ?
 C15 C16 C11 117.93(17) . . ?
 H18a C18 C17 109.5 . . ?
 H18b C18 C17 109.5 . . ?
 H18b C18 H18a 109.5 . . ?
 H18c C18 C17 109.5 . . ?
 H18c C18 H18a 109.5 . . ?
 H18c C18 H18b 109.5 . . ?
 C11 C12 S1 119.90(13) . . ?
 C13 C12 S1 119.22(14) . . ?
 C13 C12 C11 120.88(17) . . ?
 H15 C15 C16 119.08(11) . . ?
 C14 C15 C16 121.84(18) . . ?
 C14 C15 H15 119.08(11) . . ?
 H14 C14 C15 119.91(11) . . ?
 C13 C14 C15 120.18(17) . . ?
 C13 C14 H14 119.91(11) . . ?
 C14 C13 C12 119.38(17) . . ?
 H13 C13 C12 120.31(11) . . ?
 H13 C13 C14 120.31(11) . . ?
 H9a C9 C7 109.5 . . ?
 H9b C9 C7 109.5 . . ?
 H9b C9 H9a 109.5 . . ?
 H9c C9 C7 109.5 . . ?
 H9c C9 H9a 109.5 . . ?
 H9c C9 H9b 109.5 . . ?

loop_
  _refln_index_h
  _refln_index_k
  _refln_index_l
  _refln_F_squared_meas
  _refln_F_squared_sigma
 -1 0 0 423.43 14.26
 -1 0 0 326.44 13.46
 -2 0 0 39.51 1.41
 -2 0 0 39.72 1.48
 -3 0 0 0.67 0.04
 -4 0 0 136.09 4.94
 -4 0 0 142.38 5.09
 -4 0 0 135.99 5.17
 -5 0 0 4.36 0.16
 -5 0 0 4.29 0.18
 -5 0 0 4.07 0.19
 -6 0 0 71.09 2.49
 -6 0 0 68.47 2.61
 -7 0 0 26.61 0.96
 -7 0 0 25.61 1
 -8 0 0 -0.08 0.05
 -8 0 0 -0.05 0.06
 -9 0 0 0.26 0.07
 -10 0 0 3.19 0.19
 10 0 0 2.99 0.2
 -11 0 0 1.06 0.14
 -12 0 0 2.41 0.2
 -12 1 0 -0.05 0.1
 -11 1 0 2.69 0.19
 -10 1 0 1.27 0.14
 -9 1 0 4.39 0.22
 -9 1 0 4.31 0.23
 -8 1 0 0.49 0.07
 -8 1 0 0.39 0.07
 -7 1 0 17.79 0.69
 -7 1 0 17.13 0.65
 -6 1 0 3.87 0.18
 -6 1 0 3.73 0.19
 -5 1 0 9.59 0.36
 -5 1 0 9.44 0.38
 -4 1 0 0.55 0.06
 -4 1 0 0.47 0.07
 -3 1 0 54.43 1.95
 -2 1 0 30.18 1.06
 -2 1 0 29.68 1.12
 1 -1 0 0.11 0.02
 -1 1 0 0.08 0.02
 -1 1 0 0.11 0.02
 0 1 0 0.21 0.07
 -1 -1 0 17.89 0.64
 1 1 0 18.32 0.67
 -2 -1 0 92.6 3.36
 2 1 0 95.14 3.5
 -3 -1 0 95.31 3.56
 -4 -1 0 17.52 0.63
 -4 -1 0 16.2 0.64
 -5 -1 0 4.24 0.18
 -5 -1 0 4.26 0.17
 -6 -1 0 1.5 0.1
 -6 -1 0 1.51 0.09
 -7 -1 0 22.99 0.85
 -8 -1 0 1.89 0.14
 8 1 0 1.85 0.13
 -9 -1 0 12.7 0.5
 9 1 0 12.48 0.51
 -10 -1 0 1.44 0.13
 -11 -1 0 2.83 0.19
 -12 -1 0 0.1 0.1
 -12 2 0 0.75 0.13
 -11 2 0 1.64 0.16
 -10 2 0 1.32 0.14
 -10 2 0 1.27 0.14
 -9 2 0 0.01 0.07
 -9 2 0 -0.01 0.07
 -8 2 0 8.19 0.36
 -8 2 0 7.68 0.33
 -7 2 0 0.53 0.07
 -7 2 0 0.49 0.08
 -6 2 0 15.55 0.61
 -6 2 0 15.24 0.58
 -5 2 0 0.47 0.06
 -5 2 0 0.65 0.07
 -4 2 0 27.63 1.05
 -4 2 0 27.46 0.99
 3 -2 0 2.56 0.1
 -3 2 0 2.52 0.13
 2 -2 0 152.03 5.51
 -2 2 0 146.19 5.39
 1 -2 0 11.76 0.45
 -1 2 0 12.06 0.46
 -1 2 0 11.89 0.43
 0 2 0 1000 37.62
 -1 -2 0 531.8 19.13
 1 2 0 519.69 19.78
 -2 -2 0 14.65 0.54
 2 2 0 15.25 0.56
 -3 -2 0 4.37 0.18
 3 2 0 4.4 0.17
 -4 -2 0 147.45 4.93
 -4 -2 0 127.4 5.15
 4 2 0 141.93 5.17
 5 2 0 36.58 1.37
 -6 -2 0 2.87 0.16
 6 2 0 3.98 0.16
 -7 -2 0 69.51 2.53
 7 2 0 72.27 2.64
 -8 -2 0 2.23 0.15
 8 2 0 2.29 0.14
 -9 -2 0 0.09 0.06
 -10 -2 0 6.25 0.29
 -11 -2 0 2.48 0.18
 -12 -2 0 1.66 0.17
 12 -3 0 0.27 0.1
 -11 3 0 0.84 0.11
 -11 3 0 0.57 0.12
 -10 3 0 0.65 0.11
 -10 3 0 0.64 0.1
 -9 3 0 3.56 0.2
 -9 3 0 3.79 0.22
 -8 3 0 0.54 0.08
 -8 3 0 0.51 0.09
 -7 3 0 2.06 0.13
 -7 3 0 1.79 0.15
 -6 3 0 0.58 0.08
 -5 3 0 20.59 0.8
 -5 3 0 20.17 0.75
 4 -3 0 0.3 0.03
 -4 3 0 0.31 0.04
 -4 3 0 0.36 0.06
 2 -3 0 35.45 1.24
 -2 3 0 30.46 1.26
 -2 3 0 34.65 1.19
 1 -3 0 110.95 4.01
 -1 3 0 106.55 4
 -1 3 0 105.3 3.83
 0 -3 0 218.96 8.22
 0 3 0 224.25 8.26
 -1 -3 0 102.39 3.58
 1 3 0 99.29 3.75
 -2 -3 0 84.93 3.02
 2 3 0 85.17 3.16
 -3 -3 0 2.01 0.1
 3 3 0 2.05 0.08
 -4 -3 0 34.34 1.22
 -4 -3 0 33.07 1.27
 4 3 0 34.64 1.27
 -5 -3 0 73.22 2.76
 -5 -3 0 74.64 2.65
 5 3 0 75.29 2.76
 -6 -3 0 3.92 0.18
 -6 -3 0 4.07 0.19
 -7 -3 0 5.36 0.24
 -7 -3 0 5.31 0.24
 7 3 0 5.17 0.23
 -8 -3 0 4.02 0.2
 -9 -3 0 15.41 0.6
 -10 -3 0 1.97 0.16
 -11 -3 0 3.8 0.22
 -12 -3 0 0.47 0.11
 -11 4 0 0.24 0.1
 -11 4 0 -0.03 0.11
 -10 4 0 0.37 0.09
 -10 4 0 0.27 0.1
 -9 4 0 1.32 0.12
 -9 4 0 1.15 0.15
 -8 4 0 4.08 0.23
 -8 4 0 4.11 0.2
 -7 4 0 0 0.05
 -7 4 0 -0.09 0.07
 -6 4 0 18 0.68
 -6 4 0 18.73 0.73
 -5 4 0 0.79 0.07
 4 -4 0 0.02 0.02
 -4 4 0 0.1 0.03
 -4 4 0 0 0.03
 3 -4 0 0.71 0.06
 -3 4 0 0.67 0.09
 -3 4 0 0.45 0.06
 2 -4 0 58.7 2.19
 -2 4 0 60.29 2.22
 -2 4 0 58.99 2.1
 1 -4 0 0.46 0.06
 -1 4 0 0.56 0.06
 -1 4 0 0.41 0.04
 0 -4 0 90.39 3.3
 0 -4 0 87.55 3.16
 0 4 0 88.94 3.3
 -1 -4 0 215.3 9.05
 -1 -4 0 258.72 8.65
 1 4 0 256.53 9.07
 -2 -4 0 15.53 0.6
 -2 -4 0 15.43 0.57
 2 4 0 15.85 0.59
 -3 -4 0 9.03 0.34
 -3 -4 0 8.75 0.36
 3 4 0 9.19 0.34
 -4 -4 0 55.14 2.05
 -4 -4 0 56.14 1.97
 4 4 0 54.04 2.04
 -5 -4 0 50.94 1.77
 -5 -4 0 48.88 1.84
 5 4 0 48.06 1.83
 -6 -4 0 6.85 0.29
 -6 -4 0 6.79 0.28
 -7 -4 0 25.86 0.95
 -7 -4 0 25.46 0.98
 -8 -4 0 0.13 0.06
 -9 -4 0 0.65 0.09
 -10 -4 0 5.4 0.27
 -11 -4 0 6.8 0.32
 -12 -4 0 0.48 0.11
 -11 5 0 0.2 0.12
 -10 5 0 0.02 0.08
 -10 5 0 -0.21 0.09
 -9 5 0 1.2 0.13
 -9 5 0 0.88 0.12
 -8 5 0 0.12 0.09
 -8 5 0 0.23 0.07
 -7 5 0 0.2 0.06
 -7 5 0 0.07 0.08
 -6 5 0 3.11 0.19
 -6 5 0 3.01 0.16
 -5 5 0 3.68 0.21
 -5 5 0 3.89 0.17
 4 -5 0 0.99 0.07
 -4 5 0 1.09 0.08
 -4 5 0 0.91 0.11
 3 -5 0 49.45 1.86
 -3 5 0 49.95 1.89
 -3 5 0 50.69 1.79
 2 -5 0 40.8 1.55
 -2 5 0 42.22 1.57
 1 -5 0 1.89 0.11
 -1 5 0 1.87 0.12
 0 -5 0 3.01 0.14
 0 -5 0 2.56 0.11
 0 5 0 2.31 0.13
 -1 -5 0 170.47 6.14
 -1 -5 0 167.31 5.85
 1 5 0 156.66 6.13
 -2 -5 0 123.64 4.23
 -2 -5 0 108.32 4.43
 2 5 0 126.28 4.43
 -3 -5 0 1.73 0.1
 -3 -5 0 1.56 0.12
 3 5 0 1.44 0.09
 -4 -5 0 60.3 2.27
 -4 -5 0 62.71 2.17
 4 5 0 59.82 2.26
 -5 -5 0 4.16 0.19
 -5 -5 0 4.12 0.2
 -6 -5 0 2.58 0.16
 -6 -5 0 2.7 0.14
 -7 -5 0 2.28 0.16
 -7 -5 0 2.29 0.14
 -8 -5 0 0.02 0.07
 -8 -5 0 -0.05 0.06
 -9 -5 0 4.39 0.22
 -10 -5 0 2.18 0.17
 -11 -5 0 0.41 0.1
 -10 6 0 -0.06 0.11
 -9 6 0 1.47 0.17
 -8 6 0 0.08 0.09
 -8 6 0 0.19 0.07
 -7 6 0 1.48 0.16
 -7 6 0 1.37 0.12
 -6 6 0 7.15 0.34
 -6 6 0 7.28 0.31
 -5 6 0 0.08 0.05
 -5 6 0 0 0.07
 4 -6 0 2.96 0.14
 -4 6 0 2.95 0.18
 -4 6 0 3.05 0.15
 3 -6 0 7.77 0.31
 -3 6 0 7.78 0.34
 -3 6 0 7.66 0.3
 2 -6 0 3.55 0.17
 -2 6 0 3.51 0.19
 1 -6 0 10.64 0.42
 -1 6 0 10.65 0.43
 0 -6 0 5.84 0.25
 0 -6 0 5.35 0.22
 0 6 0 5.72 0.25
 -1 -6 0 55.01 1.96
 -1 -6 0 54.5 1.87
 1 6 0 48 1.96
 -2 -6 0 4.16 0.17
 2 6 0 3.36 0.17
 -3 -6 0 -0.06 0.05
 -3 -6 0 0.1 0.05
 3 6 0 0.06 0.04
 -4 -6 0 15.19 0.57
 -4 -6 0 15.04 0.6
 -5 -6 0 30.28 1.1
 -5 -6 0 30.39 1.16
 -6 -6 0 4.29 0.22
 -6 -6 0 4.27 0.21
 -7 -6 0 1.61 0.14
 -7 -6 0 1.83 0.13
 -8 -6 0 0.78 0.09
 -8 -6 0 0.95 0.12
 -9 -6 0 1.39 0.14
 -10 -6 0 6.39 0.3
 -11 -6 0 7.82 0.36
 -9 7 0 0.51 0.12
 -8 7 0 0.37 0.11
 -7 7 0 3.46 0.23
 -6 7 0 5.02 0.27
 -5 7 0 1.09 0.14
 -4 7 0 0.56 0.09
 3 -7 0 6.16 0.26
 -3 7 0 5.98 0.29
 -3 7 0 6.21 0.25
 2 -7 0 2.31 0.14
 -2 7 0 2.41 0.16
 1 -7 0 12.81 0.5
 -1 7 0 12.49 0.52
 0 -7 0 10.58 0.41
 0 -7 0 11.33 0.45
 0 7 0 11.37 0.45
 -1 -7 0 0.19 0.06
 -1 -7 0 0.25 0.05
 1 7 0 0.2 0.05
 -2 -7 0 14.42 0.52
 2 7 0 13.39 0.54
 -3 -7 0 1.18 0.11
 -3 -7 0 1.61 0.11
 -4 -7 0 2.5 0.17
 -4 -7 0 2.55 0.15
 -5 -7 0 0.82 0.1
 -5 -7 0 1.05 0.1
 -6 -7 0 5.64 0.27
 -6 -7 0 5.66 0.26
 -7 -7 0 0.04 0.07
 -7 -7 0 -0.09 0.07
 -8 -7 0 0.6 0.1
 -8 -7 0 0.68 0.09
 -9 -7 0 0.53 0.09
 -10 -7 0 0.61 0.11
 -11 -7 0 0.22 0.1
 -8 8 0 0.14 0.1
 -7 8 0 0.04 0.08
 -6 8 0 0.31 0.1
 -5 8 0 0.7 0.1
 -4 8 0 -0.12 0.07
 3 -8 0 -0.03 0.06
 -3 8 0 -0.17 0.07
 2 -8 0 0.28 0.07
 -2 8 0 0.27 0.08
 1 -8 0 0.49 0.08
 -1 8 0 0.63 0.08
 0 -8 0 2.59 0.17
 0 8 0 2.63 0.17
 -1 -8 0 24.86 0.89
 -1 -8 0 24.42 0.95
 1 8 0 24.45 0.95
 -2 -8 0 0.08 0.06
 -2 -8 0 0.17 0.08
 -3 -8 0 5.21 0.23
 -3 -8 0 5.46 0.27
 -4 -8 0 1.48 0.15
 -4 -8 0 1.54 0.11
 -5 -8 0 2 0.14
 -5 -8 0 1.8 0.15
 -6 -8 0 0.53 0.1
 -6 -8 0 0.58 0.08
 -7 -8 0 1.71 0.14
 -7 -8 0 1.57 0.16
 -8 -8 0 -0.16 0.08
 -8 -8 0 0.01 0.08
 -9 -8 0 1.56 0.15
 -10 -8 0 1.56 0.15
 -11 -8 0 2.85 0.2
 -8 9 0 0.49 0.12
 -7 9 0 0.39 0.11
 -6 9 0 1.11 0.16
 -5 9 0 -0.02 0.08
 -4 9 0 -0.04 0.08
 3 -9 0 4.24 0.21
 -3 9 0 3.9 0.24
 2 -9 0 13.53 0.56
 -2 9 0 14.04 0.58
 1 -9 0 1.21 0.13
 -1 9 0 1.29 0.14
 0 -9 0 1.86 0.15
 0 9 0 2 0.15
 -1 -9 0 0.48 0.08
 -2 -9 0 1.39 0.14
 -3 -9 0 0.19 0.08
 -4 -9 0 0.71 0.11
 -5 -9 0 -0.1 0.08
 -6 -9 0 2.91 0.2
 -6 -9 0 3.02 0.18
 -7 -9 0 1.16 0.16
 -7 -9 0 1.21 0.13
 -8 -9 0 -0.09 0.09
 -8 -9 0 -0.08 0.07
 -9 -9 0 1.24 0.15
 -9 -9 0 0.72 0.12
 -10 -9 0 1.54 0.15
 -7 10 0 0 0.11
 -6 10 0 -0.01 0.1
 -5 10 0 0.02 0.09
 -4 10 0 0.5 0.11
 -3 10 0 4.22 0.25
 2 -10 0 1.95 0.16
 -2 10 0 2.04 0.17
 1 -10 0 0.67 0.1
 -1 10 0 0.68 0.1
 0 -10 0 0.64 0.1
 -1 -10 0 0.26 0.08
 -2 -10 0 0.76 0.11
 -3 -10 0 0.57 0.11
 -4 -10 0 0.48 0.11
 -5 -10 0 2.06 0.19
 -6 -10 0 0.04 0.09
 -7 -10 0 0.21 0.11
 -8 -10 0 -0.2 0.09
 -9 -10 0 0.21 0.11
 -6 11 0 -0.01 0.11
 -5 11 0 -0.09 0.09
 -4 11 0 0.21 0.1
 -3 11 0 3.68 0.24
 2 -11 0 9.4 0.41
 -2 11 0 9.13 0.43
 1 -11 0 0.53 0.1
 0 -11 0 0.77 0.11
 -1 -11 0 0.17 0.09
 -2 -11 0 0.22 0.1
 -3 -11 0 0.7 0.12
 -4 -11 0 0.31 0.11
 -5 -11 0 0.9 0.13
 -6 -11 0 0.26 0.11
 -7 -11 0 0.39 0.12
 -8 -11 0 -0.05 0.11
 -5 12 0 0.17 0.11
 -4 12 0 0.24 0.11
 -3 12 0 0.43 0.11
 1 -12 0 0.28 0.1
 0 -12 0 0.57 0.11
 -1 -12 0 0.07 0.1
 -2 -12 0 0.26 0.11
 -3 -12 0 0.73 0.13
 -4 -12 0 0.29 0.12
 -5 -12 0 0.01 0.11
 -6 -12 0 0.23 0.12
 -7 -12 0 0.23 0.12
 1 -13 0 0.86 0.13
 0 -13 0 -0.05 0.1
 -1 -13 0 0.05 0.1
 -2 -13 0 0.18 0.11
 -3 -13 0 -0.05 0.11
 -4 -13 0 1.74 0.21
 -3 -13 1 0.84 0.14
 -2 -13 1 0.48 0.12
 -1 -13 1 1.65 0.18
 0 -13 1 0.04 0.1
 1 -13 1 0.01 0.09
 -6 -12 1 0.58 0.13
 -5 -12 1 0.07 0.11
 -4 -12 1 0.36 0.12
 -3 -12 1 0.38 0.12
 -2 -12 1 0 0.1
 -1 -12 1 0.4 0.11
 0 -12 1 0.35 0.1
 1 -12 1 0.25 0.1
 -3 12 -1 0.08 0.1
 -4 12 -1 -0.08 0.1
 -5 12 -1 0.32 0.12
 -8 -11 1 0 0.1
 -7 -11 1 0.58 0.13
 -6 -11 1 0.03 0.11
 -5 -11 1 2.23 0.2
 -4 -11 1 10.39 0.47
 -3 -11 1 8.05 0.39
 -2 -11 1 0.39 0.11
 -1 -11 1 0.05 0.09
 0 -11 1 0.18 0.09
 1 -11 1 0.47 0.1
 -2 11 -1 3.64 0.24
 2 -11 1 3.47 0.21
 -3 11 -1 5.18 0.31
 -4 11 -1 0.74 0.13
 -5 11 -1 -0.17 0.09
 -6 11 -1 -0.01 0.11
 -8 -10 1 -0.07 0.1
 -7 -10 1 2.2 0.2
 -6 -10 1 0.86 0.12
 -5 -10 1 3.46 0.23
 -4 -10 1 4.95 0.28
 -3 -10 1 1.69 0.17
 -2 -10 1 11.7 0.5
 -1 -10 1 0.19 0.08
 0 -10 1 1.29 0.14
 -1 10 -1 0.2 0.09
 1 -10 1 0.12 0.08
 -2 10 -1 1.75 0.17
 2 -10 1 1.53 0.14
 -3 10 -1 1.65 0.18
 -4 10 -1 0.17 0.1
 -5 10 -1 0.24 0.1
 -6 10 -1 0.11 0.1
 -7 10 -1 0.04 0.11
 -8 -9 1 0.05 0.09
 -7 -9 1 1.43 0.16
 -6 -9 1 0.16 0.09
 -5 -9 1 0.06 0.08
 -4 -9 1 6.46 0.31
 -3 -9 1 10.66 0.46
 -2 -9 1 0.12 0.08
 1 9 -1 0.16 0.07
 -1 -9 1 0.24 0.07
 0 9 -1 0.62 0.08
 0 -9 1 0.44 0.08
 -1 9 -1 1.87 0.16
 1 -9 1 1.77 0.14
 -2 9 -1 4.9 0.26
 2 -9 1 4.47 0.23
 -3 9 -1 6.03 0.31
 3 -9 1 5.88 0.27
 -4 9 -1 0.03 0.09
 -5 9 -1 -0.06 0.08
 -6 9 -1 -0.05 0.09
 -7 9 -1 0.07 0.1
 -8 9 -1 0.15 0.11
 -11 -8 1 0.04 0.09
 -10 -8 1 0.74 0.11
 -9 -8 1 0.92 0.13
 -8 -8 1 -0.05 0.09
 -8 -8 1 0.16 0.08
 -7 -8 1 5.74 0.29
 -7 -8 1 5.74 0.26
 -6 -8 1 14.08 0.58
 -6 -8 1 13.96 0.54
 -5 -8 1 0.54 0.09
 -5 -8 1 0.36 0.07
 -4 -8 1 3.72 0.22
 -4 -8 1 3.87 0.18
 -3 -8 1 3.21 0.2
 -2 -8 1 45.2 1.71
 1 8 -1 2.29 0.17
 -1 -8 1 2.65 0.17
 0 8 -1 21.5 0.85
 0 -8 1 21.62 0.84
 -1 8 -1 0.87 0.12
 1 -8 1 0.89 0.11
 -2 8 -1 14.06 0.59
 2 -8 1 14.36 0.56
 -3 8 -1 17.72 0.71
 3 -8 1 17.15 0.68
 -4 8 -1 0.07 0.09
 -5 8 -1 -0.08 0.08
 -6 8 -1 3.36 0.23
 -7 8 -1 -0.02 0.08
 -8 8 -1 0.31 0.11
 -9 8 -1 0.11 0.11
 -11 -7 1 0.51 0.11
 -10 -7 1 0.27 0.09
 -9 -7 1 2.93 0.18
 -8 -7 1 0.14 0.07
 -8 -7 1 -0.03 0.08
 -7 -7 1 2.94 0.17
 -7 -7 1 3.16 0.2
 -6 -7 1 3.96 0.22
 -6 -7 1 3.96 0.2
 -5 -7 1 14.08 0.54
 -5 -7 1 14.71 0.58
 -4 -7 1 4.85 0.24
 -4 -7 1 4.63 0.21
 -3 -7 1 29.68 1.15
 -3 -7 1 30.69 1.09
 2 7 -1 7.59 0.33
 -2 -7 1 7.79 0.3
 -1 -7 1 1.55 0.13
 -1 -7 1 1.53 0.09
 0 7 -1 11.99 0.48
 0 -7 1 11.66 0.47
 0 -7 1 11.18 0.43
 -1 7 -1 24.89 0.98
 1 -7 1 25.77 0.97
 -2 7 -1 1.89 0.15
 2 -7 1 1.89 0.13
 -3 7 -1 5.95 0.29
 3 -7 1 5.97 0.26
 -4 7 -1 -0.12 0.06
 4 -7 1 0.01 0.04
 -5 7 -1 -0.17 0.07
 -6 7 -1 7.46 0.36
 -7 7 -1 5.17 0.29
 -8 7 -1 0.54 0.11
 -9 7 -1 3.37 0.24
 -11 -6 1 0.38 0.1
 -10 -6 1 3.06 0.2
 -9 -6 1 0.08 0.08
 -8 -6 1 2.49 0.17
 -8 -6 1 2.66 0.16
 -7 -6 1 0.84 0.11
 -7 -6 1 0.56 0.09
 -6 -6 1 12.86 0.5
 -6 -6 1 13.28 0.53
 -5 -6 1 4.88 0.24
 -5 -6 1 4.82 0.21
 -4 -6 1 8.02 0.34
 -4 -6 1 7.72 0.31
 -3 -6 1 1.24 0.1
 -3 -6 1 1.63 0.13
 2 6 -1 137.53 5.77
 -2 -6 1 173.71 5.5
 1 6 -1 38.3 1.45
 -1 -6 1 38 1.36
 -1 -6 1 38.59 1.44
 0 6 -1 14.89 0.59
 0 -6 1 14.73 0.54
 0 -6 1 15.17 0.58
 -1 6 -1 11.72 0.47
 1 -6 1 12.13 0.46
 1 -6 1 10.99 0.42
 -2 6 -1 14.11 0.58
 2 -6 1 14.63 0.56
 -3 6 -1 3.82 0.21
 3 -6 1 3.85 0.17
 -4 6 -1 0.35 0.08
 -4 6 -1 0.49 0.05
 4 -6 1 0.5 0.06
 -5 6 -1 8.82 0.34
 -5 6 -1 8.37 0.39
 -6 6 -1 1.52 0.16
 -7 6 -1 1.67 0.16
 -8 6 -1 0.44 0.1
 -9 6 -1 0.06 0.09
 -10 6 -1 -0.12 0.1
 -11 -5 1 1.21 0.15
 -10 -5 1 0.98 0.14
 -9 -5 1 0.96 0.11
 -8 -5 1 0.47 0.08
 -7 -5 1 8.76 0.36
 -7 -5 1 8.71 0.37
 -6 -5 1 0.97 0.1
 -6 -5 1 1.08 0.12
 -5 -5 1 21.25 0.82
 -5 -5 1 21.54 0.79
 4 5 -1 7.66 0.31
 -4 -5 1 7.86 0.33
 -4 -5 1 7.86 0.31
 3 5 -1 13.64 0.54
 -3 -5 1 14.45 0.52
 -3 -5 1 14.22 0.55
 2 5 -1 4.81 0.22
 -2 -5 1 5.53 0.23
 -2 -5 1 5.38 0.21
 -1 -5 1 48.39 1.72
 -1 -5 1 48.56 1.81
 0 5 -1 46.28 1.78
 0 -5 1 48.36 1.68
 0 -5 1 47.61 1.77
 -1 5 -1 19.55 0.76
 1 -5 1 19.67 0.75
 -2 5 -1 29.02 1.14
 -2 5 -1 30.13 1.06
 2 -5 1 30.11 1.11
 -3 5 -1 4.17 0.21
 3 -5 1 4.22 0.18
 -4 5 -1 7.04 0.33
 -4 5 -1 8.22 0.3
 4 -5 1 7.57 0.3
 -5 5 -1 10.33 0.46
 -5 5 -1 11.34 0.42
 -6 5 -1 3.09 0.19
 -6 5 -1 2.86 0.15
 -7 5 -1 11.65 0.5
 -7 5 -1 11.18 0.45
 -8 5 -1 6.54 0.29
 -8 5 -1 6.93 0.34
 -9 5 -1 1.63 0.13
 -9 5 -1 1.59 0.17
 -10 5 -1 0.11 0.1
 -11 5 -1 2.61 0.23
 -11 -4 1 0.12 0.09
 -10 -4 1 4.64 0.25
 -9 -4 1 1.72 0.14
 -8 -4 1 9.15 0.38
 -7 -4 1 0.13 0.06
 -7 -4 1 -0.09 0.05
 6 4 -1 22.42 0.87
 -6 -4 1 23.47 0.88
 -6 -4 1 22.94 0.85
 -5 -4 1 6.45 0.29
 -5 -4 1 7.19 0.28
 4 4 -1 70.74 2.62
 -4 -4 1 70.18 2.62
 -4 -4 1 70.51 2.5
 3 4 -1 102.72 3.85
 -3 -4 1 105.18 3.67
 -3 -4 1 103.19 3.83
 2 4 -1 238.56 8.96
 -2 -4 1 244.61 8.55
 -2 -4 1 239.05 8.95
 1 4 -1 92.18 3.41
 -1 -4 1 91.62 3.25
 0 -4 1 1.44 0.06
 0 -4 1 1.14 0.08
 -1 4 -1 3 0.15
 1 -4 1 3.1 0.14
 -2 4 -1 60.69 2.26
 -2 4 -1 60.48 2.14
 2 -4 1 60.13 2.24
 -3 4 -1 33.07 1.21
 -3 4 -1 34.25 1.29
 3 -4 1 34.35 1.26
 -4 4 -1 6.5 0.25
 4 -4 1 6.29 0.25
 -5 4 -1 0.37 0.05
 -6 4 -1 2.34 0.17
 -6 4 -1 2.39 0.13
 -7 4 -1 4.26 0.24
 -7 4 -1 4.5 0.21
 -8 4 -1 2.51 0.18
 -8 4 -1 2.55 0.16
 -9 4 -1 0.34 0.09
 -9 4 -1 0.33 0.08
 -10 4 -1 0.3 0.08
 -10 4 -1 0.4 0.1
 -11 4 -1 0.03 0.11
 -11 4 -1 0.14 0.09
 -12 -3 1 0.01 0.09
 -11 -3 1 2.5 0.18
 -10 -3 1 0.55 0.1
 -9 -3 1 1.41 0.13
 -8 -3 1 1.09 0.12
 7 3 -1 0.36 0.05
 -7 -3 1 0.14 0.07
 6 3 -1 0.15 0.04
 -6 -3 1 0.21 0.05
 -6 -3 1 0.2 0.06
 -5 -3 1 38.75 1.45
 -5 -3 1 38.93 1.4
 4 3 -1 1.05 0.07
 -4 -3 1 1.19 0.08
 -4 -3 1 0.93 0.08
 3 3 -1 0.39 0.05
 -3 -3 1 0.51 0.06
 -3 -3 1 0.52 0.06
 2 3 -1 13.24 0.5
 -2 -3 1 13.39 0.48
 1 3 -1 10.47 0.4
 -1 -3 1 10.55 0.38
 0 3 -1 251.57 9.65
 0 -3 1 257.22 9.6
 0 -3 1 268.25 9.15
 -1 3 -1 4 0.15
 1 -3 1 3.96 0.16
 -2 3 -1 29.07 1.19
 -2 3 -1 31.93 1.12
 2 -3 1 33.21 1.17
 -3 3 -1 57.02 2
 3 -3 1 55.74 2.08
 -4 3 -1 42.95 1.5
 -4 3 -1 42.52 1.59
 4 -3 1 40.62 1.55
 -5 3 -1 2.59 0.15
 -5 3 -1 2.66 0.13
 5 -3 1 2.82 0.11
 -6 3 -1 1.67 0.12
 -6 3 -1 1.63 0.1
 -7 3 -1 9.43 0.41
 -7 3 -1 9.4 0.37
 -8 3 -1 3.73 0.22
 -8 3 -1 3.78 0.19
 -9 3 -1 1.92 0.16
 -9 3 -1 2.06 0.14
 -10 3 -1 3.73 0.21
 -10 3 -1 3.82 0.23
 -11 3 -1 1.27 0.17
 -11 3 -1 1.62 0.15
 -12 3 -1 3.3 0.22
 -12 3 -1 3.04 0.23
 -12 -2 1 0.34 0.11
 -11 -2 1 0.33 0.09
 -10 -2 1 3.39 0.2
 -9 -2 1 6.21 0.29
 8 2 -1 3.07 0.17
 -8 -2 1 2.8 0.16
 7 2 -1 -0.04 0.04
 -7 -2 1 -0.08 0.06
 6 2 -1 25.71 0.93
 -6 -2 1 25.71 0.9
 -6 -2 1 22.19 0.92
 5 2 -1 17.06 0.66
 -5 -2 1 17.78 0.64
 4 2 -1 45.88 1.53
 -4 -2 1 35.98 1.52
 3 2 -1 167.98 6.01
 -3 -2 1 146.11 6.41
 -3 -2 1 168.13 5.73
 2 2 -1 133.41 5.03
 -2 -2 1 136.02 4.8
 -2 -2 1 135.86 5.02
 1 2 -1 660.53 27.62
 -1 -2 1 814.48 27.97
 -1 -2 1 728.33 26.33
 0 2 -1 34.01 1.25
 0 -2 1 31.27 1.24
 0 -2 1 35.29 1.18
 -1 2 -1 13.55 0.5
 -1 2 -1 14.29 0.54
 1 -2 1 14.6 0.53
 -2 2 -1 27.43 0.98
 2 -2 1 27.75 1.02
 -3 2 -1 210.89 7.8
 -3 2 -1 212.13 7.4
 3 -2 1 201.38 7.67
 -4 2 -1 113.94 4.12
 -4 2 -1 116.44 4.29
 4 -2 1 115.95 4.25
 -5 2 -1 3.57 0.15
 -5 2 -1 3.29 0.18
 -6 2 -1 2.81 0.14
 -6 2 -1 2.81 0.16
 -7 2 -1 3.19 0.16
 -7 2 -1 3.01 0.18
 -8 2 -1 3.81 0.19
 -8 2 -1 3.68 0.21
 -9 2 -1 12.24 0.49
 -9 2 -1 12.37 0.52
 -10 2 -1 1.82 0.17
 -10 2 -1 1.69 0.15
 -11 2 -1 -0.02 0.09
 -11 2 -1 0.18 0.09
 -12 2 -1 0.6 0.12
 -12 -1 1 0.29 0.11
 -11 -1 1 2.48 0.19
 -10 -1 1 -0.02 0.08
 9 1 -1 1.34 0.13
 -9 -1 1 1.25 0.12
 8 1 -1 3.71 0.19
 -8 -1 1 3.67 0.19
 7 1 -1 11.94 0.48
 -7 -1 1 12.17 0.47
 6 1 -1 14.17 0.55
 -6 -1 1 14.28 0.54
 5 1 -1 11.47 0.45
 -5 -1 1 11.57 0.44
 -5 -1 1 12 0.44
 -4 -1 1 73.59 2.66
 -4 -1 1 76.1 2.76
 -3 -1 1 0.3 0.04
 -3 -1 1 0.27 0.04
 -2 -1 1 0.4 0.04
 -2 -1 1 0.34 0.04
 1 1 -1 128.66 4.95
 -1 -1 1 136.69 4.93
 -1 -1 1 133.58 4.72
 0 1 -1 124.53 4.54
 0 -1 1 119.19 4.36
 -1 1 -1 40.75 1.43
 1 -1 1 40.04 1.5
 -2 1 -1 268.61 9.64
 -2 1 -1 278.64 9.83
 2 -1 1 243.15 9.93
 -3 1 -1 141.58 5.38
 -3 1 -1 141.08 5.11
 3 -1 1 148.01 5.3
 -4 1 -1 0.55 0.06
 -4 1 -1 0.67 0.08
 4 -1 1 0.47 0.04
 -5 1 -1 35 1.28
 -5 1 -1 36.4 1.35
 -6 1 -1 10.59 0.43
 -6 1 -1 10.47 0.4
 -7 1 -1 14.1 0.54
 -7 1 -1 14.2 0.57
 -8 1 -1 8.88 0.36
 -8 1 -1 8.74 0.38
 -9 1 -1 0.46 0.08
 -9 1 -1 0.45 0.08
 -10 1 -1 4.74 0.24
 -10 1 -1 4.81 0.25
 -11 1 -1 0.12 0.08
 -11 1 -1 0.26 0.09
 -12 1 -1 8.21 0.38
 -12 0 1 0.14 0.11
 -11 0 1 4.02 0.24
 10 0 -1 0.27 0.08
 -10 0 1 0.31 0.09
 9 0 -1 5.49 0.27
 -9 0 1 5.46 0.26
 8 0 -1 0.79 0.09
 -8 0 1 1.1 0.11
 7 0 -1 13.8 0.56
 -7 0 1 14.61 0.55
 -5 0 1 28.21 1.04
 -5 0 1 27.54 1.01
 -5 0 1 26.24 0.99
 -4 0 1 11.45 0.45
 -4 0 1 11.81 0.43
 -3 0 1 7.06 0.29
 -3 0 1 7.38 0.27
 2 0 -1 194.22 7.25
 -2 0 1 195.03 7.36
 1 0 -1 73.04 2.7
 -1 0 1 71.43 2.67
 0 0 1 99.38 4.04
 0 0 1 109.33 3.89
 -1 0 -1 91.04 3.21
 -1 0 -1 87.17 3.64
 1 0 1 91.78 3.34
 -2 0 -1 62.48 2.29
 -2 0 -1 60.57 2.18
 2 0 1 61.71 2.29
 -3 0 -1 181.18 6.53
 -3 0 -1 186.76 6.85
 3 0 1 182.27 6.91
 -4 0 -1 348.07 12.85
 -4 0 -1 342.33 12.26
 -5 0 -1 0.35 0.05
 -5 0 -1 0.36 0.05
 -6 0 -1 2.59 0.14
 -6 0 -1 2.47 0.13
 -7 0 -1 13.57 0.52
 -7 0 -1 13.53 0.54
 -8 0 -1 1.21 0.1
 -8 0 -1 1.1 0.12
 -9 0 -1 27.4 1.05
 -9 0 -1 26.66 1
 -10 0 -1 0.22 0.08
 -10 0 -1 0.09 0.07
 -11 0 -1 0.04 0.08
 -12 0 -1 1.96 0.18
 -11 1 1 1.81 0.18
 10 -1 -1 -0.09 0.07
 -10 1 1 -0.02 0.08
 9 -1 -1 0.74 0.09
 -9 1 1 0.63 0.1
 -8 1 1 7.93 0.34
 -7 1 1 11.75 0.49
 -7 1 1 12.4 0.48
 -6 1 1 50.46 1.91
 -6 1 1 50.77 1.82
 -5 1 1 0.18 0.04
 -5 1 1 0.16 0.05
 -4 1 1 87.81 3.17
 -4 1 1 91.37 3.33
 -3 1 1 13.1 0.55
 -3 1 1 17.09 0.58
 -2 1 1 288.14 12.05
 -2 1 1 307.2 11.27
 -2 1 1 314.05 10.77
 -1 1 1 6.61 0.25
 -1 1 1 7.23 0.26
 0 -1 -1 230.5 9.19
 0 1 1 240.66 8.83
 0 1 1 252.65 9.22
 -2 -1 -1 10.11 0.38
 2 1 1 10.1 0.38
 -3 -1 -1 123.94 4.78
 -4 -1 -1 73.21 2.6
 -4 -1 -1 66.17 2.47
 -5 -1 -1 1.69 0.1
 -5 -1 -1 1.76 0.1
 -6 -1 -1 3.5 0.17
 -6 -1 -1 4.04 0.17
 -7 -1 -1 10.27 0.42
 -7 -1 -1 10.77 0.42
 -8 -1 -1 8.91 0.37
 -8 -1 -1 8.75 0.36
 -9 -1 -1 0.09 0.07
 -10 -1 -1 12.66 0.51
 -11 -1 -1 0.07 0.08
 -12 -1 -1 8.39 0.38
 11 -2 -1 3.62 0.23
 -11 2 1 3.23 0.22
 10 -2 -1 0.13 0.09
 -10 2 1 0.3 0.09
 -9 2 1 0.36 0.08
 -8 2 1 2.9 0.18
 -8 2 1 2.7 0.16
 -7 2 1 0.18 0.06
 -7 2 1 0.18 0.07
 -6 2 1 3.55 0.19
 -6 2 1 3.33 0.17
 -5 2 1 0.08 0.05
 -5 2 1 0.01 0.04
 -4 2 1 0.62 0.06
 -4 2 1 0.55 0.08
 -3 2 1 16.25 0.65
 -3 2 1 17.66 0.62
 -1 2 1 3.12 0.13
 -1 2 1 3.27 0.14
 0 2 1 134.27 5
 -1 -2 -1 229.38 8.14
 1 2 1 229.38 8.56
 -2 -2 -1 55.19 1.96
 -3 -2 -1 4.32 0.18
 -4 -2 -1 0.19 0.04
 -4 -2 -1 0.23 0.04
 -5 -2 -1 0.21 0.04
 -6 -2 -1 7.47 0.3
 -8 -2 -1 2.44 0.16
 8 2 1 2.79 0.14
 -9 -2 -1 5.29 0.24
 -10 -2 -1 0.15 0.08
 -11 -2 -1 0.67 0.1
 -12 -2 -1 0.98 0.13
 11 -3 -1 0.4 0.11
 -11 3 1 0.24 0.1
 -10 3 1 -0.01 0.07
 -9 3 1 1.35 0.14
 -9 3 1 1.25 0.13
 -8 3 1 1.19 0.14
 -8 3 1 1.07 0.12
 -7 3 1 0.43 0.07
 -7 3 1 0.25 0.07
 -6 3 1 28.32 1.04
 -6 3 1 28.71 1.1
 -5 3 1 0.22 0.05
 -5 3 1 0.26 0.06
 -4 3 1 52.87 1.83
 -4 3 1 49.75 1.93
 3 -3 -1 0.68 0.05
 -3 3 1 0.57 0.06
 -2 3 1 7.84 0.32
 -1 3 1 0.09 0.03
 -1 3 1 0.12 0.02
 0 3 1 486.01 18.03
 -1 -3 -1 435.19 16.34
 1 3 1 454.05 16.71
 -2 -3 -1 213.13 7.58
 -3 -3 -1 37.29 1.33
 -4 -3 -1 31.78 1.17
 4 3 1 33.09 1.2
 -5 -3 -1 7.7 0.3
 5 3 1 7.5 0.29
 -6 -3 -1 0.45 0.07
 6 3 1 0.52 0.06
 -7 -3 -1 0.29 0.07
 -8 -3 -1 -0.03 0.07
 -9 -3 -1 0.42 0.08
 -10 -3 -1 12.8 0.51
 -11 -3 -1 1.01 0.13
 -12 -3 -1 4.17 0.24
 11 -4 -1 1.44 0.17
 -11 4 1 0.94 0.13
 -10 4 1 0.24 0.1
 -10 4 1 0.42 0.09
 -9 4 1 0.05 0.07
 -9 4 1 0.01 0.09
 -8 4 1 0.61 0.1
 -8 4 1 0.74 0.1
 -7 4 1 3.77 0.19
 -7 4 1 3.8 0.22
 -6 4 1 2.45 0.14
 -6 4 1 2.27 0.16
 -5 4 1 1.19 0.09
 4 -4 -1 4.15 0.17
 -4 4 1 4.56 0.19
 3 -4 -1 0.25 0.03
 -3 4 1 0.25 0.05
 -3 4 1 0.24 0.04
 -2 4 1 3.57 0.15
 -1 4 1 13.91 0.51
 -1 4 1 14.1 0.54
 0 4 1 14.24 0.55
 -1 -4 -1 33.82 1.21
 1 4 1 34.16 1.27
 -2 -4 -1 11.8 0.43
 2 4 1 11.5 0.44
 -3 -4 -1 61.53 2.19
 -4 -4 -1 37.49 1.35
 -5 -4 -1 7.09 0.29
 5 4 1 6.98 0.27
 -6 -4 -1 0.87 0.11
 -7 -4 -1 61.73 2.25
 -7 -4 -1 58.77 2.16
 -8 -4 -1 1.02 0.13
 -9 -4 -1 8.09 0.35
 -10 -4 -1 0.58 0.1
 -11 -4 -1 3.01 0.2
 -12 -4 -1 0.23 0.1
 -11 5 1 -0.04 0.09
 -10 5 1 0.23 0.11
 -10 5 1 0.36 0.09
 -9 5 1 1.53 0.14
 -9 5 1 1.69 0.17
 -8 5 1 1.15 0.13
 -8 5 1 1.15 0.14
 -7 5 1 0.34 0.09
 -7 5 1 0.42 0.07
 -6 5 1 1.23 0.14
 -6 5 1 1.27 0.11
 -5 5 1 0.08 0.06
 -5 5 1 0.16 0.05
 4 -5 -1 11.71 0.48
 -4 5 1 13.42 0.48
 -4 5 1 12.59 0.51
 3 -5 -1 34.05 1.3
 -3 5 1 34.98 1.33
 -3 5 1 35.5 1.26
 2 -5 -1 30.98 1.14
 -2 5 1 30.71 1.1
 -2 5 1 29.64 1.16
 -1 5 1 16.77 0.65
 0 5 1 1.76 0.1
 -1 -5 -1 13.45 0.48
 1 5 1 12.87 0.51
 -2 -5 -1 41.94 1.47
 2 5 1 40.44 1.53
 -3 -5 -1 3.34 0.15
 3 5 1 3.41 0.13
 -4 -5 -1 24.44 0.89
 -5 -5 -1 23.43 0.86
 -6 -5 -1 0.07 0.06
 -6 -5 -1 0.02 0.05
 -7 -5 -1 0.92 0.13
 -7 -5 -1 0.98 0.12
 -8 -5 -1 0.02 0.07
 -8 -5 -1 0.21 0.06
 -9 -5 -1 0.52 0.09
 -10 -5 -1 8.5 0.37
 -11 -5 -1 2.61 0.18
 -12 -5 -1 1.15 0.15
 -10 6 1 -0.23 0.1
 -9 6 1 0.02 0.08
 -9 6 1 -0.04 0.09
 -8 6 1 0.02 0.09
 -8 6 1 0.14 0.08
 -7 6 1 2.63 0.2
 -7 6 1 2.68 0.17
 -6 6 1 0.33 0.09
 -6 6 1 0.46 0.07
 -5 6 1 0.59 0.09
 -5 6 1 0.63 0.08
 -4 6 1 0.39 0.08
 -4 6 1 0.39 0.06
 3 -6 -1 0.17 0.04
 -3 6 1 0.14 0.05
 -3 6 1 0.21 0.05
 2 -6 -1 0.07 0.04
 -2 6 1 0.05 0.05
 -2 6 1 0.07 0.04
 1 -6 -1 22 0.82
 -1 6 1 20.94 0.83
 0 -6 -1 0.93 0.07
 0 6 1 1.08 0.09
 1 6 1 8.55 0.34
 -2 -6 -1 0.23 0.05
 2 6 1 0.22 0.04
 -3 -6 -1 0.23 0.05
 3 6 1 0.43 0.05
 -4 -6 -1 21.99 0.81
 -5 -6 -1 27.26 1
 -5 -6 -1 27.13 1.04
 -6 -6 -1 1.35 0.13
 -6 -6 -1 1.43 0.14
 -7 -6 -1 7.73 0.35
 -7 -6 -1 8.06 0.33
 -8 -6 -1 1.05 0.14
 -8 -6 -1 1.09 0.13
 -9 -6 -1 4.72 0.24
 -10 -6 -1 1.76 0.16
 -11 -6 -1 3.88 0.23
 -12 -6 -1 1.76 0.17
 -9 7 1 -0.1 0.1
 -8 7 1 -0.04 0.09
 -7 7 1 1.29 0.16
 -6 7 1 3.47 0.19
 -6 7 1 3.26 0.22
 -5 7 1 1.13 0.14
 -5 7 1 0.9 0.12
 -4 7 1 2.6 0.18
 -4 7 1 2.81 0.16
 3 -7 -1 0.48 0.06
 -3 7 1 0.51 0.06
 -3 7 1 0.44 0.08
 2 -7 -1 7.9 0.33
 -2 7 1 7.59 0.34
 1 -7 -1 1.54 0.12
 -1 7 1 1.38 0.12
 0 -7 -1 1.09 0.12
 0 -7 -1 1.44 0.09
 0 7 1 1.52 0.11
 -1 -7 -1 0.8 0.09
 -1 -7 -1 1 0.08
 1 7 1 0.92 0.09
 -2 -7 -1 0.83 0.09
 -3 -7 -1 3.26 0.16
 -4 -7 -1 8.61 0.38
 -4 -7 -1 8.66 0.35
 -5 -7 -1 7.95 0.33
 -5 -7 -1 8.18 0.36
 -6 -7 -1 0.04 0.07
 -6 -7 -1 0.04 0.07
 -7 -7 -1 -0.01 0.07
 -7 -7 -1 -0.06 0.07
 -8 -7 -1 5.13 0.25
 -8 -7 -1 5.42 0.28
 -9 -7 -1 -0.08 0.08
 -10 -7 -1 1.36 0.15
 -11 -7 -1 2.54 0.19
 -8 8 1 0.02 0.09
 -7 8 1 0.14 0.1
 -6 8 1 0.02 0.09
 -5 8 1 0.04 0.08
 -4 8 1 12.36 0.53
 3 -8 -1 12.12 0.47
 -3 8 1 11.4 0.5
 2 -8 -1 2.64 0.16
 -2 8 1 2.43 0.17
 1 -8 -1 -0.08 0.05
 -1 8 1 -0.04 0.05
 0 -8 -1 0.63 0.09
 0 -8 -1 0.72 0.09
 0 8 1 0.89 0.11
 -1 -8 -1 25.34 0.96
 -1 -8 -1 24.52 0.9
 1 8 1 24.42 0.95
 -2 -8 -1 -0.03 0.06
 -2 -8 -1 -0.02 0.05
 -3 -8 -1 1.71 0.11
 -3 -8 -1 1.41 0.14
 -4 -8 -1 0.21 0.08
 -5 -8 -1 1.01 0.14
 -5 -8 -1 1.34 0.13
 -6 -8 -1 0 0.08
 -6 -8 -1 -0.03 0.07
 -7 -8 -1 0.25 0.08
 -7 -8 -1 0.33 0.09
 -8 -8 -1 0.4 0.1
 -8 -8 -1 0.59 0.09
 -9 -8 -1 2.01 0.16
 -9 -8 -1 1.49 0.17
 -10 -8 -1 1.79 0.17
 -11 -8 -1 1.74 0.17
 -7 9 1 0.37 0.11
 -6 9 1 3.34 0.23
 -5 9 1 1.58 0.17
 -4 9 1 0.55 0.1
 -3 9 1 0.07 0.08
 2 -9 -1 6.37 0.29
 -2 9 1 6.17 0.3
 1 -9 -1 0 0.06
 -1 9 1 0 0.06
 0 -9 -1 3.18 0.19
 0 9 1 3.31 0.19
 -1 -9 -1 7.37 0.34
 -2 -9 -1 2.68 0.18
 -2 -9 -1 2.47 0.15
 -3 -9 -1 -0.15 0.06
 -3 -9 -1 -0.06 0.06
 -4 -9 -1 5.39 0.24
 -4 -9 -1 4.99 0.27
 -5 -9 -1 1.63 0.14
 -5 -9 -1 1.48 0.16
 -6 -9 -1 0.63 0.11
 -6 -9 -1 0.58 0.09
 -7 -9 -1 0.44 0.1
 -7 -9 -1 0.39 0.09
 -8 -9 -1 0.72 0.12
 -8 -9 -1 1.16 0.14
 -9 -9 -1 -0.16 0.09
 -9 -9 -1 0.04 0.09
 -10 -9 -1 1.37 0.17
 -7 10 1 0.47 0.12
 -6 10 1 0.16 0.1
 -5 10 1 -0.03 0.09
 -4 10 1 1.14 0.16
 -3 10 1 3 0.21
 2 -10 -1 0.05 0.07
 -2 10 1 0.06 0.08
 1 -10 -1 1.12 0.15
 -1 10 1 1.25 0.14
 0 -10 -1 0.15 0.08
 -1 -10 -1 7.02 0.33
 -2 -10 -1 0.44 0.1
 -3 -10 -1 1.3 0.15
 -4 -10 -1 0.13 0.09
 -5 -10 -1 0.06 0.09
 -6 -10 -1 -0.02 0.09
 -7 -10 -1 0.4 0.11
 -8 -10 -1 1.33 0.18
 -9 -10 -1 0 0.11
 -6 11 1 0.7 0.14
 -5 11 1 0.32 0.11
 -4 11 1 0.17 0.1
 -3 11 1 1.39 0.18
 -2 11 1 5.92 0.32
 1 -11 -1 1.53 0.17
 0 -11 -1 1.1 0.15
 -1 -11 -1 1.26 0.16
 -2 -11 -1 0.07 0.09
 -3 -11 -1 0.01 0.09
 -4 -11 -1 -0.09 0.09
 -5 -11 -1 0.05 0.09
 -6 -11 -1 0.7 0.13
 -7 -11 -1 0.06 0.11
 -8 -11 -1 -0.21 0.1
 -9 -11 -1 0.02 0.12
 -4 12 1 0.09 0.11
 1 -12 -1 0.28 0.1
 0 -12 -1 -0.06 0.09
 -1 -12 -1 0.08 0.1
 -2 -12 -1 0.05 0.1
 -3 -12 -1 0.85 0.13
 -4 -12 -1 0.4 0.12
 -5 -12 -1 -0.13 0.1
 -6 -12 -1 -0.07 0.11
 -7 -12 -1 -0.24 0.1
 0 -13 -1 0.1 0.1
 -1 -13 -1 0.12 0.11
 -2 -13 -1 -0.12 0.1
 -3 -13 -1 -0.03 0.1
 -4 -13 -1 0.58 0.13
 -5 -13 -1 1.92 0.21
 0 -14 -1 0.19 0.12
 -2 -13 2 0.59 0.12
 -1 -13 2 3.11 0.22
 0 -13 2 1.29 0.16
 1 -13 2 0.02 0.09
 -5 -12 2 0.3 0.12
 -4 -12 2 4.21 0.27
 -3 -12 2 5.08 0.29
 -2 -12 2 0.2 0.11
 -1 -12 2 0.15 0.1
 0 -12 2 0.12 0.09
 1 -12 2 0.2 0.09
 2 -12 2 -0.05 0.08
 -3 12 -2 0.01 0.1
 -4 12 -2 0.07 0.11
 -7 -11 2 1.23 0.17
 -6 -11 2 0.54 0.12
 -5 -11 2 0.52 0.12
 -4 -11 2 2.68 0.2
 -3 -11 2 4.37 0.26
 -2 -11 2 0.64 0.11
 -1 -11 2 0.66 0.11
 0 -11 2 2.27 0.17
 1 -11 2 0.05 0.08
 -2 11 -2 0.79 0.12
 2 -11 2 0.62 0.1
 -3 11 -2 3.53 0.26
 -4 11 -2 0.2 0.11
 -5 11 -2 0.52 0.13
 -6 11 -2 1.9 0.21
 -8 -10 2 0.56 0.11
 -7 -10 2 1.46 0.17
 -6 -10 2 0.25 0.1
 -5 -10 2 0.12 0.1
 -4 -10 2 11.91 0.51
 -3 -10 2 20.71 0.83
 -2 -10 2 1.2 0.14
 -1 -10 2 0.51 0.1
 0 10 -2 0.52 0.09
 0 -10 2 0.48 0.09
 -1 10 -2 2.59 0.2
 1 -10 2 2.3 0.16
 -2 10 -2 3.45 0.23
 2 -10 2 3.16 0.19
 -3 10 -2 0.22 0.1
 3 -10 2 0.04 0.07
 -4 10 -2 0.06 0.09
 -5 10 -2 -0.07 0.1
 -6 10 -2 0.23 0.11
 -7 10 -2 -0.11 0.1
 -8 -9 2 0.48 0.1
 -7 -9 2 2.41 0.19
 -6 -9 2 1.88 0.16
 -5 -9 2 0.41 0.1
 -4 -9 2 0.08 0.09
 -3 -9 2 3.99 0.22
 -2 -9 2 4.6 0.24
 1 9 -2 -0.06 0.07
 -1 -9 2 0.04 0.07
 0 9 -2 4.33 0.24
 0 -9 2 4.39 0.22
 -1 9 -2 0.03 0.08
 1 -9 2 0.02 0.06
 -2 9 -2 0.15 0.09
 2 -9 2 0.11 0.07
 -3 9 -2 14.11 0.6
 3 -9 2 13.66 0.55
 -4 9 -2 3.5 0.24
 -5 9 -2 0.64 0.12
 -6 9 -2 2.48 0.21
 -7 9 -2 0.01 0.1
 -8 9 -2 0.25 0.11
 -8 -8 2 0.08 0.08
 -7 -8 2 0.08 0.08
 -6 -8 2 1.5 0.15
 -5 -8 2 0.3 0.08
 -4 -8 2 19.87 0.79
 -3 -8 2 43.23 1.64
 2 8 -2 8.2 0.36
 -2 -8 2 8.15 0.36
 1 8 -2 0.89 0.13
 -1 -8 2 0.92 0.13
 0 8 -2 3.73 0.21
 0 -8 2 3.66 0.2
 -1 8 -2 2.19 0.17
 1 -8 2 1.98 0.14
 -2 8 -2 0.13 0.07
 2 -8 2 0.11 0.06
 -3 8 -2 6.2 0.31
 3 -8 2 6.1 0.27
 -4 8 -2 9.46 0.43
 -5 8 -2 0.76 0.12
 -6 8 -2 1.78 0.17
 -7 8 -2 0.48 0.11
 -8 8 -2 0.13 0.1
 -9 8 -2 0.43 0.12
 -10 -7 2 0.05 0.08
 -9 -7 2 1.64 0.15
 -8 -7 2 4.09 0.22
 -8 -7 2 4.3 0.22
 -7 -7 2 0.31 0.07
 -7 -7 2 0.23 0.08
 -6 -7 2 4.69 0.24
 -6 -7 2 4.87 0.22
 -5 -7 2 0.15 0.06
 -5 -7 2 0.01 0.07
 -4 -7 2 3.2 0.19
 -4 -7 2 3.22 0.15
 3 7 -2 1.38 0.12
 -3 -7 2 1.5 0.14
 -3 -7 2 1.3 0.1
 2 7 -2 48.01 1.69
 -2 -7 2 41.51 1.68
 1 7 -2 32.71 1.24
 -1 -7 2 32.34 1.23
 0 7 -2 0.38 0.07
 0 -7 2 0.35 0.07
 -1 7 -2 0.23 0.07
 1 -7 2 0.2 0.06
 -2 7 -2 1.63 0.14
 2 -7 2 1.37 0.11
 -3 7 -2 6.08 0.3
 3 -7 2 5.76 0.25
 -4 7 -2 9.43 0.43
 4 -7 2 9.84 0.38
 -5 7 -2 0.67 0.11
 -6 7 -2 1.33 0.15
 -7 7 -2 0.17 0.09
 -8 7 -2 1.96 0.18
 -9 7 -2 1.74 0.19
 -11 -6 2 0.37 0.1
 -10 -6 2 0.56 0.1
 -9 -6 2 0.92 0.13
 -8 -6 2 0.47 0.08
 -7 -6 2 0.08 0.07
 -7 -6 2 0.1 0.07
 -6 -6 2 5.34 0.25
 -6 -6 2 5.08 0.23
 -5 -6 2 7.06 0.31
 -5 -6 2 6.88 0.29
 4 6 -2 0.05 0.04
 -4 -6 2 0.05 0.06
 -4 -6 2 0.05 0.05
 3 6 -2 15.75 0.62
 -3 -6 2 16.33 0.59
 -3 -6 2 16.15 0.63
 2 6 -2 0.46 0.06
 -2 -6 2 0.37 0.05
 1 6 -2 5.33 0.24
 -1 -6 2 5.01 0.2
 0 6 -2 22.16 0.87
 0 -6 2 22.38 0.8
 0 -6 2 23.09 0.86
 -1 6 -2 45.29 1.74
 1 -6 2 46.53 1.72
 -2 6 -2 6.1 0.29
 2 -6 2 6.25 0.26
 -3 6 -2 0.17 0.07
 3 -6 2 0.18 0.04
 -4 6 -2 -0.07 0.07
 4 -6 2 0.14 0.04
 -5 6 -2 0.79 0.11
 -6 6 -2 3.21 0.21
 -7 6 -2 16.65 0.69
 -8 6 -2 0.11 0.09
 -9 6 -2 0.1 0.09
 -11 -5 2 -0.06 0.09
 -10 -5 2 0.78 0.11
 -9 -5 2 0.1 0.08
 -8 -5 2 0.95 0.11
 -7 -5 2 0.29 0.07
 -7 -5 2 0.29 0.07
 -6 -5 2 20.65 0.78
 -6 -5 2 19.55 0.75
 5 5 -2 0.28 0.04
 -5 -5 2 0.23 0.06
 -5 -5 2 0.28 0.06
 4 5 -2 4.93 0.21
 -4 -5 2 4.92 0.23
 -4 -5 2 4.91 0.2
 3 5 -2 0.01 0.03
 -3 -5 2 -0.05 0.04
 -3 -5 2 0.07 0.04
 2 5 -2 46.39 1.75
 -2 -5 2 45.9 1.66
 -2 -5 2 48.12 1.75
 1 5 -2 83.17 3.1
 -1 -5 2 83.16 2.94
 0 5 -2 2.56 0.13
 0 -5 2 2.17 0.12
 0 -5 2 2.32 0.09
 -1 5 -2 10.77 0.45
 1 -5 2 11.34 0.43
 -2 5 -2 19.4 0.78
 2 -5 2 20.32 0.75
 -3 5 -2 14.45 0.52
 -3 5 -2 14.13 0.57
 3 -5 2 13.98 0.54
 -4 5 -2 0 0.05
 4 -5 2 0.03 0.03
 -5 5 -2 1.58 0.09
 -5 5 -2 1.34 0.14
 -6 5 -2 0.06 0.04
 -6 5 -2 -0.1 0.07
 -7 5 -2 0.42 0.09
 -7 5 -2 0.32 0.06
 -8 5 -2 5.98 0.31
 -9 5 -2 1.55 0.16
 -10 5 -2 5.41 0.3
 -11 5 -2 2.13 0.22
 -11 -4 2 -0.04 0.09
 -10 -4 2 2.67 0.19
 -9 -4 2 3.58 0.19
 -8 -4 2 0.49 0.08
 -7 -4 2 0.09 0.05
 -7 -4 2 0.2 0.06
 6 4 -2 3.76 0.18
 -6 -4 2 3.8 0.19
 -6 -4 2 3.82 0.18
 5 4 -2 1.15 0.09
 -5 -4 2 1.3 0.1
 -5 -4 2 1.21 0.09
 4 4 -2 0.05 0.03
 -4 -4 2 -0.06 0.04
 -4 -4 2 -0.07 0.04
 -3 -4 2 52.13 1.84
 -3 -4 2 51.45 1.93
 -2 -4 2 6.63 0.27
 -2 -4 2 6.47 0.25
 0 4 -2 12.79 0.5
 0 -4 2 12.78 0.49
 -1 4 -2 70.36 2.67
 1 -4 2 72.8 2.65
 -2 4 -2 14.49 0.51
 -2 4 -2 14.02 0.56
 2 -4 2 14.36 0.54
 -3 4 -2 4.51 0.21
 -3 4 -2 4.52 0.17
 3 -4 2 4.34 0.18
 4 -4 2 1.2 0.07
 -5 4 -2 29.25 1.03
 5 -4 2 28.14 1.06
 -6 4 -2 -0.05 0.07
 -6 4 -2 0.1 0.04
 -7 4 -2 39.72 1.53
 -7 4 -2 39.93 1.44
 -8 4 -2 4.19 0.23
 -8 4 -2 3.82 0.19
 -9 4 -2 1.92 0.17
 -9 4 -2 2.03 0.15
 -10 4 -2 -0.05 0.09
 -10 4 -2 0.07 0.08
 -11 4 -2 1.39 0.2
 -12 4 -2 0.86 0.14
 -11 -3 2 0.1 0.09
 -10 -3 2 2.99 0.2
 -9 -3 2 0.23 0.08
 -8 -3 2 2.98 0.17
 7 3 -2 0.16 0.05
 -7 -3 2 0.08 0.06
 6 3 -2 26.15 1
 -6 -3 2 27.12 0.99
 -6 -3 2 25.79 0.96
 5 3 -2 0.03 0.03
 -5 -3 2 0.01 0.04
 -5 -3 2 -0.02 0.04
 4 3 -2 4.43 0.19
 -4 -3 2 4.5 0.19
 -4 -3 2 4.49 0.19
 -3 -3 2 10.52 0.41
 -3 -3 2 10.39 0.39
 2 3 -2 43.31 1.88
 -2 -3 2 53.55 1.79
 -2 -3 2 54.91 1.88
 1 3 -2 21.12 0.78
 -1 -3 2 22.71 0.73
 -1 -3 2 17.93 0.77
 0 3 -2 0.06 0.02
 0 -3 2 0.07 0.01
 0 -3 2 0.06 0.03
 1 -3 2 0.95 0.06
 -2 3 -2 4.98 0.22
 -2 3 -2 5.07 0.19
 2 -3 2 5.06 0.2
 -3 3 -2 6.77 0.25
 3 -3 2 6.69 0.26
 -4 3 -2 1.51 0.12
 4 -3 2 1.4 0.07
 -5 3 -2 0.16 0.03
 -5 3 -2 0.12 0.06
 -6 3 -2 0.8 0.09
 -6 3 -2 0.76 0.08
 -7 3 -2 0.69 0.08
 -7 3 -2 0.42 0.09
 -8 3 -2 3.51 0.2
 -8 3 -2 3.62 0.18
 -9 3 -2 2.33 0.15
 -9 3 -2 2.13 0.17
 -10 3 -2 2 0.15
 -10 3 -2 2.08 0.18
 -11 3 -2 2.31 0.17
 -11 3 -2 2.21 0.19
 -12 3 -2 0.7 0.14
 -12 3 -2 1.08 0.15
 -11 -2 2 0.05 0.09
 -10 -2 2 3.8 0.23
 -9 -2 2 3 0.18
 8 2 -2 2.17 0.14
 -8 -2 2 2.05 0.14
 7 2 -2 0.74 0.1
 -7 -2 2 0.86 0.09
 6 2 -2 5.47 0.24
 -6 -2 2 5.69 0.23
 -6 -2 2 5.73 0.24
 5 2 -2 3.18 0.15
 -5 -2 2 3.33 0.15
 -5 -2 2 3.27 0.15
 4 2 -2 11.7 0.43
 -4 -2 2 11.47 0.42
 -4 -2 2 10.04 0.42
 -3 -2 2 22.39 0.84
 2 2 -2 39.32 1.49
 -2 -2 2 40.79 1.42
 1 2 -2 26.52 0.99
 -1 -2 2 26.23 0.94
 0 2 -2 0.1 0.02
 0 -2 2 0.13 0.02
 -1 2 -2 28.08 1.08
 1 -2 2 29.52 1.07
 -2 2 -2 18.35 0.65
 2 -2 2 18 0.68
 -3 2 -2 0.07 0.03
 -3 2 -2 0.02 0.02
 3 -2 2 -0.01 0.02
 -4 2 -2 20.25 0.77
 4 -2 2 19.61 0.74
 -5 2 -2 41.3 1.58
 -5 2 -2 42.1 1.5
 5 -2 2 42.11 1.54
 -6 2 -2 0.72 0.07
 -6 2 -2 0.72 0.1
 -7 2 -2 27.42 1.06
 -7 2 -2 27.16 1
 -8 2 -2 17.6 0.66
 -8 2 -2 17.26 0.7
 -9 2 -2 1.56 0.12
 -9 2 -2 1.34 0.14
 -10 2 -2 0.03 0.08
 -10 2 -2 0.12 0.07
 -11 2 -2 1.77 0.17
 -11 2 -2 1.87 0.16
 -12 2 -2 4.56 0.26
 -11 -1 2 0.17 0.09
 -10 -1 2 2.36 0.18
 9 1 -2 2.9 0.17
 -9 -1 2 2.78 0.19
 8 1 -2 5.54 0.26
 -8 -1 2 5.67 0.26
 7 1 -2 0.16 0.05
 -7 -1 2 0.12 0.06
 6 1 -2 18.47 0.71
 -6 -1 2 18.38 0.69
 5 1 -2 0.21 0.04
 -5 -1 2 0.25 0.05
 -5 -1 2 0.28 0.03
 4 1 -2 41.91 1.6
 -4 -1 2 43.18 1.59
 -4 -1 2 43.68 1.54
 -3 -1 2 44.73 1.63
 -3 -1 2 43.21 1.57
 2 1 -2 0.05 0.02
 -2 -1 2 0 0.02
 -2 -1 2 0 0.02
 1 1 -2 31.91 1.18
 -1 -1 2 31.6 1.17
 -1 -1 2 31.41 1.12
 0 1 -2 192.6 6.73
 0 -1 2 162.54 6.68
 0 -1 2 186.76 6.39
 -1 1 -2 14.38 0.53
 1 -1 2 14.6 0.55
 -2 1 -2 242.82 8.98
 -2 1 -2 250.89 8.53
 2 -1 2 228.06 9.25
 -3 1 -2 7.59 0.28
 -3 1 -2 7 0.3
 3 -1 2 7.45 0.28
 -4 1 -2 0.06 0.04
 -4 1 -2 0.04 0.03
 4 -1 2 0.08 0.02
 -5 1 -2 7.18 0.3
 -5 1 -2 6.98 0.27
 5 -1 2 6.86 0.27
 -6 1 -2 9.15 0.38
 -6 1 -2 9.11 0.35
 6 -1 2 8.95 0.35
 -7 1 -2 7.67 0.34
 -7 1 -2 7.98 0.32
 -8 1 -2 10.67 0.45
 -8 1 -2 10.53 0.42
 -9 1 -2 5.51 0.26
 -9 1 -2 6.02 0.28
 -10 1 -2 1.64 0.13
 -10 1 -2 1.55 0.14
 -11 1 -2 3.62 0.23
 -11 1 -2 4.07 0.22
 -12 1 -2 2.07 0.18
 -11 0 2 0.08 0.09
 10 0 -2 2.03 0.16
 -10 0 2 2.03 0.17
 9 0 -2 10.38 0.45
 -9 0 2 10.94 0.45
 8 0 -2 0 0.06
 -8 0 2 0 0.07
 7 0 -2 15.36 0.62
 -7 0 2 16.02 0.6
 6 0 -2 30.02 1.14
 5 0 -2 47.11 1.77
 -5 0 2 47.55 1.75
 4 0 -2 13.21 0.5
 -4 0 2 13.51 0.48
 -4 0 2 11.9 0.48
 3 0 -2 114.97 4.45
 -3 0 2 122.74 4.23
 -3 0 2 120.3 4.41
 2 0 -2 37.19 1.6
 -2 0 2 46.14 1.6
 -2 0 2 46.15 1.53
 1 0 -2 207.88 7.58
 -1 0 2 202.24 7.23
 -1 0 2 200.37 7.82
 0 0 2 13.75 0.5
 0 0 2 13.11 0.48
 -1 0 -2 247.7 8.11
 -1 0 -2 243.31 8.51
 1 0 2 194.06 8.7
 -2 0 -2 139.3 5.21
 -2 0 -2 138.73 5.26
 2 0 2 144.54 5.22
 -3 0 -2 124.97 4.5
 -3 0 -2 122.65 4.68
 3 0 2 129.98 4.67
 -4 0 -2 102.15 3.75
 -4 0 -2 98.58 3.58
 4 0 2 102.22 3.74
 -5 0 -2 17.67 0.64
 -5 0 -2 18 0.68
 5 0 2 17.02 0.66
 -6 0 -2 1.75 0.1
 -6 0 -2 1.87 0.12
 -7 0 -2 11.01 0.45
 -7 0 -2 11.28 0.43
 -8 0 -2 5.96 0.27
 -8 0 -2 6.14 0.27
 -9 0 -2 4.76 0.23
 -9 0 -2 4.22 0.21
 -10 0 -2 3.86 0.21
 -10 0 -2 3.76 0.2
 -11 0 -2 0.03 0.08
 -12 0 -2 4.4 0.24
 -11 1 2 -0.1 0.09
 10 -1 -2 -0.02 0.08
 -10 1 2 0.13 0.09
 9 -1 -2 0.05 0.08
 -9 1 2 0.05 0.08
 8 -1 -2 3.94 0.22
 -8 1 2 4.25 0.21
 7 -1 -2 0.43 0.07
 -7 1 2 0.71 0.08
 6 -1 -2 33.22 1.3
 -6 1 2 35.22 1.25
 5 -1 -2 4.87 0.21
 -5 1 2 4.43 0.21
 -4 1 2 1.37 0.06
 -4 1 2 1.1 0.08
 -3 1 2 0.11 0.03
 -1 1 2 2.63 0.11
 0 -1 -2 198.29 7.98
 0 1 2 205.92 7.48
 -1 -1 -2 33.84 1.27
 -1 -1 -2 34.18 1.21
 -2 -1 -2 16.92 0.59
 -2 -1 -2 16.32 0.61
 2 1 2 15.24 0.61
 -3 -1 -2 23.56 0.88
 3 1 2 23.27 0.87
 -4 -1 -2 3.15 0.14
 -4 -1 -2 3.23 0.14
 4 1 2 3.1 0.14
 -5 -1 -2 18.02 0.66
 -5 -1 -2 18.38 0.69
 5 1 2 17.68 0.68
 -6 -1 -2 49.19 1.86
 -6 -1 -2 50.36 1.78
 -7 -1 -2 6.25 0.26
 -7 -1 -2 6.06 0.26
 -8 -1 -2 2.77 0.16
 -8 -1 -2 2.93 0.16
 -9 -1 -2 12.45 0.5
 -9 -1 -2 12.01 0.48
 -10 -1 -2 1.19 0.13
 -11 -1 -2 1.44 0.13
 -12 -1 -2 1.89 0.16
 11 -2 -2 0.67 0.12
 -11 2 2 0.64 0.12
 10 -2 -2 0.17 0.1
 -10 2 2 0.19 0.09
 9 -2 -2 4.83 0.27
 -9 2 2 5.17 0.26
 8 -2 -2 1.25 0.14
 -8 2 2 1.43 0.13
 -7 2 2 2.33 0.15
 -6 2 2 29.39 1.11
 -6 2 2 31.32 1.17
 -5 2 2 70.3 2.61
 -5 2 2 69.02 2.49
 -4 2 2 34.78 1.29
 -4 2 2 33.26 1.23
 -3 2 2 35.14 1.18
 -3 2 2 27.97 1.23
 -3 2 2 35.31 1.21
 -1 2 2 154.3 5.71
 -1 2 2 159.01 5.76
 -1 2 2 148.55 5.5
 0 -2 -2 161.95 5.97
 0 2 2 160.21 5.95
 0 2 2 158.73 5.72
 -1 -2 -2 617.52 23.21
 -2 -2 -2 314.37 12.17
 2 2 2 335.04 12.03
 -3 -2 -2 43.86 1.61
 3 2 2 43.12 1.62
 -4 -2 -2 6.87 0.26
 4 2 2 6.7 0.27
 -5 -2 -2 0.15 0.04
 -5 -2 -2 0.12 0.03
 -6 -2 -2 12.62 0.53
 -6 -2 -2 15.53 0.54
 -7 -2 -2 25.81 0.94
 -7 -2 -2 23.57 0.91
 -8 -2 -2 39.58 1.52
 -8 -2 -2 41.25 1.47
 -9 -2 -2 0.08 0.07
 -10 -2 -2 4.7 0.24
 -11 -2 -2 0.71 0.1
 -12 -2 -2 2.66 0.19
 11 -3 -2 0 0.1
 -11 3 2 -0.05 0.09
 10 -3 -2 -0.07 0.09
 -10 3 2 -0.07 0.08
 9 -3 -2 1.69 0.18
 -9 3 2 2.09 0.16
 -8 3 2 1.93 0.14
 -7 3 2 1.68 0.14
 -7 3 2 1.78 0.13
 -6 3 2 25.86 0.98
 -6 3 2 27.6 1.04
 -5 3 2 2.77 0.15
 -5 3 2 2.97 0.18
 -3 3 2 3.95 0.19
 -3 3 2 4.22 0.17
 -2 3 2 0.33 0.04
 -2 3 2 0.26 0.04
 -1 3 2 5.59 0.22
 0 3 2 88.91 3.25
 0 3 2 84.91 3.23
 -1 -3 -2 84.46 2.94
 -1 -3 -2 80.48 3.07
 -2 -3 -2 40.36 1.41
 -2 -3 -2 38.85 1.47
 -3 -3 -2 3.24 0.14
 -4 -3 -2 12.72 0.48
 -5 -3 -2 0.93 0.09
 -7 -3 -2 0.16 0.06
 -8 -3 -2 1.71 0.13
 -9 -3 -2 6.53 0.29
 -10 -3 -2 1.31 0.12
 -11 -3 -2 0.81 0.11
 -12 -3 -2 1.24 0.15
 11 -4 -2 0.67 0.13
 -11 4 2 0.58 0.12
 10 -4 -2 0.37 0.11
 -10 4 2 0.29 0.1
 -9 4 2 1.26 0.14
 -8 4 2 2.9 0.18
 -8 4 2 3 0.2
 -7 4 2 3.25 0.18
 -7 4 2 3.4 0.2
 -6 4 2 5.08 0.26
 -6 4 2 4.77 0.23
 -5 4 2 11.06 0.47
 -5 4 2 11.46 0.44
 -4 4 2 18.29 0.68
 -3 4 2 0.02 0.04
 -3 4 2 -0.03 0.03
 -2 4 2 13.42 0.51
 -2 4 2 13.71 0.53
 -1 4 2 66.94 2.4
 -1 4 2 61.71 2.29
 0 4 2 4.97 0.2
 -1 -4 -2 28.27 1.03
 1 4 2 28.91 1.07
 -2 -4 -2 44.55 1.69
 -2 -4 -2 46.52 1.62
 -3 -4 -2 10.96 0.41
 -4 -4 -2 0.08 0.04
 -5 -4 -2 1.04 0.1
 -6 -4 -2 23.03 0.85
 -7 -4 -2 7.51 0.32
 -8 -4 -2 45.36 1.64
 -9 -4 -2 2.06 0.16
 -10 -4 -2 3.15 0.19
 -11 -4 -2 0.09 0.08
 -12 -4 -2 1.8 0.17
 10 -5 -2 -0.05 0.09
 -10 5 2 0.02 0.09
 -9 5 2 2.81 0.19
 -8 5 2 6.66 0.33
 -8 5 2 6.72 0.31
 -7 5 2 0.35 0.09
 -7 5 2 0.52 0.08
 -6 5 2 1.47 0.12
 -6 5 2 1.43 0.15
 -5 5 2 3.59 0.19
 -5 5 2 3.67 0.21
 -4 5 2 45.72 1.72
 -4 5 2 45.15 1.64
 -3 5 2 0.15 0.05
 -3 5 2 0.27 0.06
 -2 5 2 44.34 1.61
 -2 5 2 45.38 1.69
 -1 5 2 31.14 1.14
 -1 5 2 31.92 1.19
 0 5 2 54.58 2.04
 -1 -5 -2 200.4 7.24
 1 5 2 206.53 7.57
 -2 -5 -2 23.71 0.87
 2 5 2 24.2 0.9
 -3 -5 -2 0.29 0.05
 -4 -5 -2 35.26 1.27
 -5 -5 -2 11.93 0.46
 -6 -5 -2 18.77 0.71
 -7 -5 -2 9.83 0.4
 -8 -5 -2 0.52 0.09
 -9 -5 -2 -0.18 0.07
 -10 -5 -2 1.32 0.14
 -11 -5 -2 1.96 0.16
 -12 -5 -2 0.18 0.09
 -10 6 2 0.45 0.12
 -9 6 2 0.17 0.1
 -9 6 2 0.23 0.09
 -8 6 2 1.1 0.14
 -8 6 2 1.18 0.16
 -7 6 2 2.47 0.18
 -7 6 2 2.8 0.17
 -6 6 2 0.02 0.07
 -6 6 2 0.08 0.07
 -5 6 2 19.56 0.74
 -5 6 2 19.63 0.79
 -4 6 2 19.13 0.71
 -4 6 2 18.55 0.75
 3 -6 -2 7.12 0.29
 -3 6 2 7.22 0.32
 -3 6 2 6.92 0.29
 -2 6 2 0.07 0.05
 -2 6 2 0.09 0.04
 -1 6 2 16.5 0.65
 0 6 2 19.47 0.75
 1 6 2 1.14 0.07
 -2 -6 -2 2.37 0.12
 2 6 2 2.48 0.11
 -3 -6 -2 3.84 0.18
 -4 -6 -2 4.12 0.19
 -5 -6 -2 5.06 0.23
 -6 -6 -2 9.05 0.37
 -7 -6 -2 2.54 0.17
 -8 -6 -2 13.85 0.56
 -8 -6 -2 14.68 0.58
 -9 -6 -2 -0.07 0.08
 -10 -6 -2 4.73 0.25
 -11 -6 -2 0.18 0.09
 -12 -6 -2 0.69 0.11
 -9 7 2 -0.01 0.1
 -8 7 2 1.64 0.18
 -8 7 2 1.56 0.15
 -7 7 2 1.3 0.16
 -7 7 2 1.46 0.14
 -6 7 2 0.02 0.07
 -6 7 2 -0.01 0.08
 -5 7 2 0.15 0.06
 -5 7 2 0.17 0.08
 -4 7 2 18.95 0.71
 -4 7 2 18.63 0.76
 3 -7 -2 19.66 0.78
 -3 7 2 20.53 0.81
 -3 7 2 20.82 0.76
 2 -7 -2 14.22 0.56
 -2 7 2 13.97 0.57
 -1 7 2 19.69 0.77
 0 7 2 0.25 0.05
 -1 -7 -2 8.63 0.34
 1 7 2 8.97 0.36
 -2 -7 -2 1.32 0.11
 -3 -7 -2 29.38 1.07
 -4 -7 -2 7.02 0.29
 -5 -7 -2 18.39 0.69
 -6 -7 -2 2.01 0.15
 -7 -7 -2 2.63 0.17
 -7 -7 -2 2.73 0.19
 -8 -7 -2 -0.07 0.08
 -8 -7 -2 0.08 0.08
 -9 -7 -2 0.11 0.09
 -9 -7 -2 0.28 0.09
 -10 -7 -2 -0.1 0.09
 -11 -7 -2 2.11 0.18
 -8 8 2 0.4 0.11
 -7 8 2 0.28 0.1
 -6 8 2 0.6 0.11
 -5 8 2 1.31 0.13
 -5 8 2 1.46 0.14
 -4 8 2 4.35 0.22
 -4 8 2 4.06 0.24
 -3 8 2 0.47 0.09
 2 -8 -2 3.22 0.18
 -2 8 2 3.37 0.19
 1 -8 -2 0.54 0.08
 -1 8 2 0.43 0.07
 0 -8 -2 20.58 0.78
 0 8 2 21.56 0.82
 1 8 2 -0.1 0.05
 -2 -8 -2 0.82 0.09
 -3 -8 -2 0.43 0.07
 -4 -8 -2 0.42 0.07
 -5 -8 -2 6.54 0.29
 -6 -8 -2 10.39 0.44
 -6 -8 -2 11.22 0.47
 -7 -8 -2 -0.08 0.08
 -7 -8 -2 -0.07 0.08
 -8 -8 -2 0.95 0.12
 -8 -8 -2 1.06 0.14
 -9 -8 -2 0.68 0.11
 -9 -8 -2 0.78 0.12
 -10 -8 -2 4.19 0.24
 -11 -8 -2 0.27 0.1
 -7 9 2 0.41 0.11
 -6 9 2 2.03 0.19
 -5 9 2 1.85 0.18
 -4 9 2 2.05 0.18
 -3 9 2 12.51 0.53
 2 -9 -2 0.04 0.06
 -2 9 2 0.07 0.07
 1 -9 -2 1.49 0.14
 -1 9 2 1.63 0.14
 0 -9 -2 3.71 0.19
 0 -9 -2 3.95 0.22
 0 9 2 3.98 0.21
 -1 -9 -2 9.08 0.37
 -1 -9 -2 9.67 0.41
 -2 -9 -2 5 0.23
 -2 -9 -2 5.27 0.27
 -3 -9 -2 1.72 0.13
 -3 -9 -2 1.53 0.14
 -4 -9 -2 0.42 0.1
 -5 -9 -2 4.86 0.27
 -5 -9 -2 4.89 0.24
 -6 -9 -2 0.46 0.1
 -6 -9 -2 0.22 0.09
 -7 -9 -2 1.64 0.17
 -7 -9 -2 1.61 0.15
 -8 -9 -2 0 0.09
 -8 -9 -2 -0.02 0.09
 -9 -9 -2 0.89 0.12
 -9 -9 -2 0.77 0.13
 -10 -9 -2 0.69 0.12
 -11 -9 -2 0.93 0.13
 -6 10 2 0.29 0.11
 -5 10 2 0.14 0.1
 -4 10 2 0.44 0.11
 -3 10 2 -0.02 0.09
 2 -10 -2 1.37 0.15
 -2 10 2 1.53 0.17
 1 -10 -2 1.4 0.14
 -1 10 2 1.46 0.15
 0 -10 -2 1.68 0.15
 -1 -10 -2 -0.05 0.08
 -2 -10 -2 3.26 0.21
 -3 -10 -2 0.07 0.08
 -4 -10 -2 0.24 0.08
 -4 -10 -2 -0.05 0.09
 -5 -10 -2 0 0.09
 -5 -10 -2 0.18 0.08
 -6 -10 -2 0.67 0.11
 -6 -10 -2 0.51 0.1
 -7 -10 -2 -0.05 0.09
 -7 -10 -2 -0.13 0.09
 -8 -10 -2 1.51 0.17
 -8 -10 -2 1.55 0.19
 -9 -10 -2 0.18 0.1
 -9 -10 -2 -0.02 0.12
 -10 -10 -2 1.74 0.19
 -5 11 2 0.86 0.13
 -4 11 2 0.76 0.12
 -3 11 2 6.45 0.34
 -2 11 2 0.81 0.12
 1 -11 -2 0.24 0.09
 0 -11 -2 0.21 0.09
 -1 -11 -2 5.4 0.28
 -2 -11 -2 3.84 0.23
 -3 -11 -2 -0.02 0.09
 -4 -11 -2 0.09 0.09
 -5 -11 -2 0.69 0.13
 -6 -11 -2 -0.06 0.1
 -7 -11 -2 1.08 0.15
 -8 -11 -2 0.09 0.11
 -9 -11 -2 0.1 0.12
 -4 12 2 0.3 0.11
 1 -12 -2 0.33 0.1
 0 -12 -2 0.31 0.1
 -1 -12 -2 1.3 0.17
 -2 -12 -2 0.34 0.11
 -3 -12 -2 0.7 0.12
 -4 -12 -2 0.61 0.12
 -5 -12 -2 0.24 0.12
 -6 -12 -2 0.54 0.13
 -7 -12 -2 0.29 0.12
 0 -13 -2 0.07 0.1
 -1 -13 -2 2.05 0.2
 -2 -13 -2 2.71 0.22
 -3 -13 -2 0.38 0.12
 -4 -13 -2 -0.04 0.11
 -5 -13 -2 0.04 0.11
 0 -13 3 0.4 0.11
 1 -13 3 0.03 0.1
 -4 -12 3 -0.07 0.11
 -3 -12 3 -0.07 0.11
 -2 -12 3 0.04 0.1
 -1 -12 3 0.63 0.12
 0 -12 3 1.55 0.16
 1 -12 3 1.2 0.14
 2 -12 3 0.27 0.09
 -3 12 -3 0.7 0.14
 -4 12 -3 0.04 0.11
 -6 -11 3 0.38 0.11
 -5 -11 3 0.39 0.11
 -4 -11 3 -0.06 0.1
 -3 -11 3 -0.06 0.1
 -2 -11 3 -0.02 0.09
 -1 -11 3 0.97 0.14
 0 -11 3 3.86 0.23
 1 -11 3 0.52 0.1
 -2 11 -3 0.04 0.09
 2 -11 3 0.02 0.07
 -3 11 -3 0.52 0.12
 -4 11 -3 0.19 0.11
 -5 11 -3 0.11 0.12
 -8 -10 3 0.44 0.11
 -7 -10 3 0.75 0.12
 -6 -10 3 -0.01 0.09
 -5 -10 3 1.33 0.16
 -4 -10 3 -0.14 0.09
 -3 -10 3 0.64 0.12
 -2 -10 3 -0.02 0.09
 -1 -10 3 1.73 0.15
 0 10 -3 1.18 0.16
 0 -10 3 1.01 0.12
 -1 10 -3 0.22 0.09
 1 -10 3 0.22 0.08
 -2 10 -3 0.21 0.09
 2 -10 3 0.13 0.07
 -3 10 -3 0.27 0.1
 3 -10 3 0.14 0.07
 -4 10 -3 0.12 0.1
 -5 10 -3 1.77 0.2
 -6 10 -3 0.5 0.13
 -7 10 -3 0.05 0.11
 -8 -9 3 2.13 0.18
 -7 -9 3 0.06 0.09
 -6 -9 3 0.78 0.11
 -5 -9 3 1.64 0.15
 -4 -9 3 0.01 0.08
 -3 -9 3 0.12 0.09
 -2 -9 3 0.32 0.09
 1 9 -3 0.24 0.08
 -1 -9 3 0.23 0.08
 0 9 -3 0.97 0.12
 0 -9 3 1.17 0.12
 -1 9 -3 0.44 0.09
 1 -9 3 0.43 0.08
 2 -9 3 0.74 0.11
 -3 9 -3 4.76 0.27
 3 -9 3 4.62 0.22
 -4 9 -3 3.75 0.24
 -5 9 -3 0.75 0.13
 -6 9 -3 0.61 0.12
 -7 9 -3 1.53 0.19
 -8 9 -3 0.34 0.12
 -7 -8 3 1.27 0.14
 -6 -8 3 0.1 0.08
 -5 -8 3 -0.01 0.07
 -4 -8 3 6.64 0.31
 -3 -8 3 32.61 1.25
 2 8 -3 8.21 0.38
 -2 -8 3 8.57 0.37
 1 8 -3 2.77 0.18
 -1 -8 3 3.14 0.17
 0 8 -3 3.42 0.2
 0 -8 3 3.4 0.18
 -1 8 -3 0.01 0.07
 1 -8 3 0.03 0.06
 -2 8 -3 0.26 0.08
 2 -8 3 0.31 0.06
 -3 8 -3 13.64 0.58
 3 -8 3 13.21 0.53
 -4 8 -3 10.67 0.46
 4 -8 3 9.43 0.4
 -5 8 -3 0.78 0.12
 -6 8 -3 2.45 0.21
 -7 8 -3 0.11 0.1
 -8 8 -3 0.5 0.12
 -9 8 -3 0.72 0.13
 -10 -7 3 0.29 0.1
 -9 -7 3 0.13 0.08
 -8 -7 3 5.45 0.26
 -7 -7 3 0.51 0.09
 -6 -7 3 3.2 0.19
 -6 -7 3 3.2 0.17
 -5 -7 3 0.25 0.07
 -4 -7 3 0.14 0.07
 3 7 -3 0.08 0.06
 -3 -7 3 0.25 0.07
 2 7 -3 2.38 0.16
 -2 -7 3 2.45 0.16
 1 7 -3 0.5 0.08
 -1 -7 3 0.36 0.08
 0 7 -3 2.16 0.16
 0 -7 3 2.2 0.14
 -1 7 -3 0.94 0.13
 1 -7 3 1.07 0.1
 -2 7 -3 9.02 0.4
 2 -7 3 8.81 0.36
 -3 7 -3 16.53 0.67
 3 -7 3 15.85 0.62
 -4 7 -3 13.4 0.57
 4 -7 3 13.01 0.52
 -5 7 -3 -0.06 0.08
 -6 7 -3 0.63 0.11
 -7 7 -3 3.45 0.23
 -8 7 -3 -0.06 0.09
 -9 7 -3 0.15 0.11
 -10 7 -3 2.26 0.22
 -10 -6 3 0.15 0.09
 -9 -6 3 0.22 0.09
 -8 -6 3 0.36 0.08
 -7 -6 3 1.94 0.14
 -7 -6 3 2.03 0.14
 -6 -6 3 -0.03 0.05
 -6 -6 3 0 0.06
 -5 -6 3 3.36 0.18
 -5 -6 3 3.3 0.17
 4 6 -3 2.47 0.15
 -4 -6 3 2.63 0.13
 -4 -6 3 2.5 0.16
 3 6 -3 35.2 1.36
 -3 -6 3 36.36 1.28
 -3 -6 3 36.11 1.36
 2 6 -3 11.24 0.46
 -2 -6 3 11.46 0.41
 -2 -6 3 11.07 0.46
 0 6 -3 0.02 0.05
 0 -6 3 0.03 0.04
 -1 6 -3 19.76 0.79
 1 -6 3 20.6 0.77
 -2 6 -3 8.13 0.36
 2 -6 3 7.97 0.33
 -3 6 -3 25.96 1
 3 -6 3 24.84 0.96
 -4 6 -3 46.91 1.77
 4 -6 3 45.74 1.72
 -5 6 -3 4.4 0.26
 -6 6 -3 2.49 0.19
 -7 6 -3 1.65 0.17
 -8 6 -3 0.32 0.1
 -9 6 -3 0.12 0.09
 -10 6 -3 4.81 0.29
 -11 -5 3 0.05 0.1
 -10 -5 3 1.29 0.15
 -9 -5 3 0.16 0.08
 -8 -5 3 6.65 0.3
 -7 -5 3 0.53 0.07
 -7 -5 3 0.52 0.08
 -6 -5 3 10.91 0.43
 -6 -5 3 10.27 0.42
 5 5 -3 0.69 0.09
 -5 -5 3 0.81 0.1
 -5 -5 3 0.65 0.08
 4 5 -3 15.64 0.63
 -4 -5 3 16.59 0.63
 -4 -5 3 16.29 0.6
 3 5 -3 0.73 0.09
 -3 -5 3 0.62 0.09
 -3 -5 3 0.63 0.07
 2 5 -3 0.02 0.04
 -2 -5 3 -0.01 0.03
 -2 -5 3 -0.02 0.05
 1 5 -3 11.44 0.45
 -1 -5 3 10.99 0.4
 0 5 -3 0.02 0.04
 0 -5 3 -0.04 0.04
 -1 5 -3 4.37 0.21
 1 -5 3 4.43 0.19
 -2 5 -3 5.07 0.24
 2 -5 3 5.04 0.21
 -3 5 -3 -0.01 0.05
 3 -5 3 -0.01 0.03
 -4 5 -3 8.89 0.43
 4 -5 3 11.49 0.4
 -5 5 -3 0.19 0.08
 5 -5 3 0.37 0.04
 -6 5 -3 2.35 0.18
 -7 5 -3 0.64 0.1
 -8 5 -3 1.07 0.14
 -9 5 -3 0.78 0.12
 -10 5 -3 3.73 0.25
 -11 5 -3 3.52 0.26
 -11 -4 3 1.46 0.17
 -10 -4 3 -0.1 0.09
 -9 -4 3 1.87 0.16
 -8 -4 3 0.1 0.07
 -7 -4 3 10.67 0.43
 6 4 -3 3.58 0.18
 -6 -4 3 3.44 0.18
 -6 -4 3 3.94 0.18
 5 4 -3 3.13 0.17
 -5 -4 3 3.4 0.16
 -5 -4 3 3.53 0.17
 4 4 -3 13.8 0.54
 -4 -4 3 14.03 0.52
 -4 -4 3 13.92 0.54
 3 4 -3 30.88 1.2
 -3 -4 3 32.07 1.14
 -3 -4 3 32.39 1.2
 2 4 -3 11.82 0.47
 -2 -4 3 11.82 0.44
 -2 -4 3 12.29 0.47
 1 4 -3 6.05 0.25
 -1 -4 3 5.89 0.25
 -1 -4 3 6.05 0.22
 0 4 -3 3.28 0.16
 0 -4 3 3.25 0.15
 -1 4 -3 20.6 0.8
 1 -4 3 20.9 0.78
 -2 4 -3 10.59 0.44
 2 -4 3 10.74 0.41
 -3 4 -3 0.73 0.04
 -3 4 -3 0.61 0.09
 3 -4 3 0.59 0.06
 -4 4 -3 17.1 0.62
 4 -4 3 17.42 0.65
 -5 4 -3 -0.09 0.05
 -5 4 -3 0.03 0.03
 5 -4 3 0.04 0.03
 -6 4 -3 4.89 0.2
 -6 4 -3 4.6 0.25
 -7 4 -3 0 0.07
 -7 4 -3 0.04 0.04
 -8 4 -3 4.97 0.23
 -8 4 -3 4.88 0.27
 -9 4 -3 0.58 0.1
 -10 4 -3 2.82 0.21
 -11 4 -3 6.43 0.34
 -12 4 -3 0.58 0.13
 -11 -3 3 0.11 0.1
 -10 -3 3 2.73 0.2
 -9 -3 3 0.39 0.1
 -8 -3 3 3.54 0.2
 7 3 -3 0.1 0.06
 -7 -3 3 0.01 0.06
 6 3 -3 30.64 1.18
 -6 -3 3 32.29 1.17
 -6 -3 3 30.77 1.14
 5 3 -3 7.99 0.32
 -5 -3 3 7.62 0.31
 -5 -3 3 7.86 0.32
 4 3 -3 3.24 0.15
 -4 -3 3 3.29 0.15
 -4 -3 3 3.38 0.15
 3 3 -3 0.41 0.06
 -3 -3 3 0.35 0.04
 -3 -3 3 0.29 0.04
 2 3 -3 15.59 0.61
 -2 -3 3 16.35 0.61
 -2 -3 3 16.09 0.58
 1 3 -3 33.75 1.25
 -1 -3 3 33.45 1.24
 -1 -3 3 32.8 1.18
 0 3 -3 5.31 0.22
 0 -3 3 5.29 0.19
 -1 3 -3 149.46 5.59
 1 -3 3 148.74 5.53
 -2 3 -3 8.57 0.32
 -2 3 -3 9.94 0.37
 2 -3 3 8.87 0.35
 -3 3 -3 15.2 0.54
 3 -3 3 15.2 0.57
 -4 3 -3 21.56 0.83
 4 -3 3 21.24 0.8
 -5 3 -3 11.8 0.48
 -5 3 -3 11.48 0.42
 5 -3 3 10.99 0.43
 -6 3 -3 1.08 0.13
 -6 3 -3 0.92 0.09
 -7 3 -3 15.74 0.65
 -7 3 -3 15.97 0.59
 -8 3 -3 1.24 0.11
 -8 3 -3 1.28 0.14
 -9 3 -3 2.79 0.16
 -9 3 -3 2.61 0.18
 -10 3 -3 0.06 0.08
 -10 3 -3 0.11 0.08
 -11 3 -3 3.68 0.24
 -11 3 -3 4.03 0.23
 -12 3 -3 0.02 0.11
 -11 -2 3 0.74 0.12
 -10 -2 3 0.32 0.09
 -9 -2 3 4.66 0.25
 8 2 -3 0.15 0.06
 -8 -2 3 0.12 0.07
 7 2 -3 21.4 0.82
 -7 -2 3 21.05 0.8
 6 2 -3 25.43 0.98
 -6 -2 3 25.79 0.97
 -6 -2 3 26.27 0.95
 5 2 -3 8.02 0.33
 -5 -2 3 8.32 0.32
 -5 -2 3 8.16 0.33
 4 2 -3 10.65 0.42
 -4 -2 3 10.65 0.41
 -4 -2 3 10.67 0.4
 3 2 -3 80.62 3.04
 -3 -2 3 80.72 3.02
 -3 -2 3 83.8 2.9
 2 2 -3 108.79 4.14
 -2 -2 3 110.98 4.12
 -2 -2 3 112.66 3.93
 -1 -2 3 6.87 0.29
 -1 -2 3 7.78 0.27
 -1 2 -3 122.68 4.27
 1 -2 3 118.75 4.48
 -2 2 -3 1.08 0.05
 2 -2 3 1.09 0.06
 -3 2 -3 18.68 0.66
 -3 2 -3 18.07 0.71
 3 -2 3 18.26 0.69
 -4 2 -3 18.15 0.7
 4 -2 3 17.56 0.67
 -5 2 -3 2.88 0.17
 -5 2 -3 2.95 0.13
 5 -2 3 2.75 0.12
 -6 2 -3 1.43 0.13
 -6 2 -3 1.59 0.11
 6 -2 3 1.89 0.09
 -7 2 -3 3.85 0.21
 -7 2 -3 3.73 0.18
 -8 2 -3 14.36 0.55
 -8 2 -3 14.55 0.6
 -9 2 -3 2.13 0.14
 -9 2 -3 2.07 0.17
 -10 2 -3 0.83 0.11
 -10 2 -3 0.73 0.1
 -11 2 -3 1.38 0.14
 -11 2 -3 1.36 0.17
 -12 2 -3 0.11 0.09
 -11 -1 3 0.38 0.11
 -10 -1 3 6.73 0.33
 9 1 -3 6.84 0.31
 -9 -1 3 6.17 0.3
 8 1 -3 1.09 0.12
 -8 -1 3 1.17 0.12
 7 1 -3 2.14 0.15
 -7 -1 3 2.19 0.15
 6 1 -3 30.04 1.15
 -6 -1 3 30.34 1.11
 5 1 -3 11.88 0.48
 -5 -1 3 12.78 0.47
 4 1 -3 5.08 0.22
 -4 -1 3 5.48 0.22
 3 1 -3 71.71 2.65
 -3 -1 3 70.54 2.53
 2 1 -3 10.9 0.42
 -2 -1 3 10.55 0.4
 -1 -1 3 22.73 0.72
 -1 -1 3 17.26 0.74
 1 -1 3 177.62 6.59
 -2 1 -3 17.7 0.69
 -2 1 -3 18.62 0.65
 2 -1 3 17.73 0.67
 -3 1 -3 47.66 1.8
 -3 1 -3 48.4 1.7
 3 -1 3 47.96 1.78
 -4 1 -3 49.84 1.89
 4 -1 3 50.96 1.86
 -5 1 -3 24.11 0.92
 -5 1 -3 23.87 0.86
 5 -1 3 23.53 0.89
 -6 1 -3 2.73 0.14
 -6 1 -3 2.58 0.16
 6 -1 3 2.81 0.12
 -7 1 -3 13.94 0.57
 -7 1 -3 14.12 0.53
 -8 1 -3 0.38 0.07
 -8 1 -3 0.39 0.08
 -9 1 -3 1.25 0.12
 -9 1 -3 1.3 0.13
 -10 1 -3 -0.04 0.07
 -10 1 -3 0 0.06
 -11 1 -3 6.14 0.29
 -12 1 -3 0.55 0.1
 -11 0 3 0.06 0.09
 10 0 -3 1.69 0.16
 -10 0 3 1.84 0.17
 9 0 -3 6.36 0.31
 -9 0 3 6.12 0.3
 8 0 -3 0.42 0.07
 -8 0 3 0.39 0.08
 7 0 -3 7.91 0.34
 -7 0 3 7.62 0.33
 6 0 -3 30.57 1.17
 -6 0 3 30.62 1.12
 5 0 -3 -0.08 0.04
 -5 0 3 0.1 0.03
 -5 0 3 0.03 0.05
 4 0 -3 3.23 0.16
 -4 0 3 3.44 0.14
 -4 0 3 3.51 0.15
 3 0 -3 90.26 3.35
 -3 0 3 89.98 3.21
 -3 0 3 90.24 3.34
 2 0 -3 194.96 7.24
 -2 0 3 190.01 6.89
 -2 0 3 195.52 7.32
 -1 0 3 0.04 0.02
 -1 0 3 0.04 0.02
 0 0 3 212.78 7.64
 0 0 3 217.31 7.96
 -1 0 -3 23.4 0.88
 -2 0 -3 64.39 2.25
 -2 0 -3 62.38 2.35
 2 0 3 63.13 2.34
 -3 0 -3 5.32 0.22
 -3 0 -3 5.74 0.23
 3 0 3 5.72 0.22
 -4 0 -3 107.8 3.91
 -4 0 -3 109.51 4.09
 4 0 3 113.08 4.09
 -5 0 -3 11.37 0.42
 -5 0 -3 11.07 0.45
 5 0 3 11.15 0.43
 -6 0 -3 19.67 0.72
 -6 0 -3 20.12 0.76
 6 0 3 18.74 0.74
 -7 0 -3 0.03 0.06
 7 0 3 0.23 0.04
 -8 0 -3 18.59 0.73
 -8 0 -3 18.39 0.69
 -9 0 -3 -0.01 0.06
 -9 0 -3 -0.1 0.06
 -10 0 -3 1.62 0.15
 -10 0 -3 1.62 0.13
 -11 0 -3 0.2 0.08
 -12 0 -3 0.73 0.11
 -13 0 -3 0.08 0.09
 -11 1 3 0.12 0.1
 10 -1 -3 4.19 0.24
 -10 1 3 4.01 0.24
 9 -1 -3 7.17 0.33
 -9 1 3 6.98 0.33
 8 -1 -3 0.24 0.07
 -8 1 3 0.27 0.08
 7 -1 -3 5.51 0.26
 -7 1 3 5.43 0.26
 6 -1 -3 58.99 2.17
 -6 1 3 56.59 2.08
 5 -1 -3 116.52 4.33
 4 -1 -3 0.01 0.04
 -4 1 3 0.06 0.02
 3 -1 -3 110.49 4.15
 -3 1 3 111.99 4.11
 2 -1 -3 18.34 0.68
 -2 1 3 16.01 0.65
 -2 1 3 19.14 0.67
 -1 1 3 46.06 1.62
 -1 1 3 41.47 1.56
 0 -1 -3 10.98 0.42
 0 1 3 10.63 0.4
 0 1 3 11.45 0.42
 -1 -1 -3 118.14 4.03
 1 1 3 96.68 4
 -2 -1 -3 31 1.11
 -2 -1 -3 30.18 1.15
 2 1 3 31.71 1.15
 -3 -1 -3 49.97 1.89
 3 1 3 51.64 1.88
 -4 -1 -3 0.36 0.05
 -4 -1 -3 0.39 0.04
 4 1 3 0.35 0.04
 -5 -1 -3 0.62 0.08
 -5 -1 -3 0.79 0.08
 5 1 3 0.78 0.07
 -6 -1 -3 29.85 1.09
 -6 -1 -3 30.51 1.14
 6 1 3 30.03 1.13
 -7 -1 -3 14.81 0.58
 -7 -1 -3 14.74 0.56
 -8 -1 -3 6.38 0.29
 -8 -1 -3 6.59 0.28
 -9 -1 -3 3.78 0.19
 -9 -1 -3 3.5 0.2
 -10 -1 -3 1.1 0.13
 -11 -1 -3 3.73 0.21
 -12 -1 -3 0.95 0.13
 11 -2 -3 0 0.09
 -11 2 3 0.03 0.1
 10 -2 -3 2.24 0.19
 -10 2 3 2.21 0.19
 9 -2 -3 1.28 0.16
 -9 2 3 1.54 0.15
 8 -2 -3 5.97 0.29
 -8 2 3 5.93 0.28
 7 -2 -3 -0.02 0.06
 -7 2 3 0.07 0.06
 6 -2 -3 0.08 0.06
 -6 2 3 0.12 0.06
 5 -2 -3 2.8 0.16
 -5 2 3 1.91 0.15
 4 -2 -3 13.12 0.51
 -4 2 3 12.52 0.48
 -4 2 3 12.65 0.48
 3 -2 -3 0.59 0.06
 -3 2 3 0.88 0.07
 -3 2 3 0.81 0.06
 -2 2 3 130.16 4.71
 -2 2 3 123.92 4.54
 1 -2 -3 9.62 0.4
 -1 2 3 11.03 0.4
 0 -2 -3 52.05 1.97
 0 2 3 54.13 1.96
 -1 -2 -3 3.67 0.13
 1 2 3 2.62 0.13
 -2 -2 -3 74.31 2.77
 -3 -2 -3 30.74 1.13
 3 2 3 29.84 1.13
 -4 -2 -3 106.68 3.78
 -4 -2 -3 106.66 3.96
 4 2 3 106.72 3.95
 -5 -2 -3 53.39 1.93
 -5 -2 -3 53.71 2.01
 5 2 3 54.58 2
 -6 -2 -3 9.32 0.37
 -6 -2 -3 9.05 0.36
 -7 -2 -3 -0.01 0.06
 -8 -2 -3 36.03 1.3
 -8 -2 -3 35.23 1.34
 -9 -2 -3 0.2 0.07
 -10 -2 -3 3.37 0.19
 -11 -2 -3 2.73 0.18
 -12 -2 -3 0.33 0.09
 11 -3 -3 0.39 0.11
 10 -3 -3 0.71 0.12
 -10 3 3 0.63 0.12
 9 -3 -3 4.67 0.26
 -9 3 3 4.83 0.25
 8 -3 -3 0.04 0.08
 -8 3 3 0.05 0.07
 7 -3 -3 2.42 0.17
 -7 3 3 2.37 0.16
 6 -3 -3 22.68 0.88
 -6 3 3 22.19 0.84
 -5 3 3 232.07 8.28
 -4 3 3 14.81 0.56
 -3 3 3 17.12 0.62
 -3 3 3 16.43 0.63
 -2 3 3 5.74 0.24
 -2 3 3 6.04 0.24
 1 -3 -3 134.56 4.9
 -1 3 3 136.69 4.69
 -1 3 3 122.03 5.28
 -1 -3 -3 108.83 4.06
 -2 -3 -3 16.38 0.55
 -2 -3 -3 13.11 0.54
 -3 -3 -3 1.96 0.08
 3 3 3 1.86 0.11
 -4 -3 -3 8.07 0.3
 4 3 3 7.86 0.32
 -5 -3 -3 16.92 0.64
 -6 -3 -3 6.78 0.27
 -7 -3 -3 3.63 0.19
 -8 -3 -3 10.12 0.41
 -9 -3 -3 4.68 0.23
 -10 -3 -3 2.68 0.17
 -11 -3 -3 2.97 0.19
 -12 -3 -3 0.76 0.11
 10 -4 -3 0.73 0.12
 -10 4 3 0.7 0.12
 9 -4 -3 0.03 0.09
 -9 4 3 0.12 0.08
 8 -4 -3 6.8 0.33
 -8 4 3 6.55 0.31
 7 -4 -3 0.02 0.07
 -7 4 3 0.12 0.07
 -6 4 3 3.18 0.17
 -5 4 3 1.36 0.14
 -5 4 3 2.05 0.16
 -4 4 3 0.61 0.08
 -3 4 3 12.89 0.51
 -3 4 3 12.41 0.48
 -2 4 3 45.47 1.7
 -2 4 3 49.63 1.79
 -1 4 3 0.02 0.03
 0 4 3 5.03 0.21
 -1 -4 -3 35.57 1.34
 1 4 3 36.38 1.35
 -2 -4 -3 77.52 2.89
 -2 -4 -3 79.83 2.75
 2 4 3 74.84 2.87
 -3 -4 -3 25.1 0.89
 -3 -4 -3 24.31 0.91
 3 4 3 24.01 0.93
 -4 -4 -3 38.92 1.4
 -5 -4 -3 2.07 0.13
 -7 -4 -3 1.15 0.11
 -8 -4 -3 57.31 2.07
 -9 -4 -3 7.44 0.33
 -10 -4 -3 0.71 0.1
 -11 -4 -3 0.73 0.11
 -12 -4 -3 0.38 0.09
 10 -5 -3 0.21 0.11
 -10 5 3 0.2 0.11
 9 -5 -3 0.39 0.11
 -9 5 3 0.57 0.11
 8 -5 -3 -0.02 0.09
 -8 5 3 0.06 0.08
 -7 5 3 0.37 0.09
 -6 5 3 3.54 0.2
 -6 5 3 3.88 0.22
 -5 5 3 113.83 4.2
 -5 5 3 110.86 4
 -4 5 3 40.87 1.57
 -4 5 3 41.48 1.5
 -3 5 3 0.36 0.06
 -3 5 3 0.3 0.06
 -2 5 3 0.12 0.04
 -2 5 3 0.11 0.05
 -1 5 3 14.53 0.55
 -1 5 3 14.65 0.57
 0 5 3 19.7 0.75
 -2 -5 -3 253.79 9.38
 -2 -5 -3 241.16 9.17
 -3 -5 -3 24.81 0.88
 -3 -5 -3 23.35 0.89
 -4 -5 -3 0.37 0.06
 -5 -5 -3 7.44 0.31
 -6 -5 -3 1.28 0.12
 -7 -5 -3 6.8 0.3
 -8 -5 -3 16.87 0.65
 -9 -5 -3 -0.04 0.08
 -10 -5 -3 0.56 0.1
 -11 -5 -3 1.22 0.14
 -12 -5 -3 0.79 0.12
 -10 6 3 0.69 0.13
 9 -6 -3 -0.2 0.1
 -9 6 3 -0.05 0.09
 -8 6 3 2.81 0.2
 -7 6 3 0.71 0.11
 -7 6 3 0.85 0.11
 -6 6 3 2.28 0.16
 -6 6 3 2.03 0.16
 -5 6 3 1.13 0.13
 -5 6 3 1.24 0.15
 -4 6 3 6.34 0.29
 -4 6 3 6.58 0.31
 -3 6 3 20.97 0.82
 -3 6 3 21.04 0.78
 -2 6 3 1.81 0.12
 -2 6 3 2.01 0.13
 -1 6 3 19.2 0.74
 0 6 3 2.14 0.12
 -1 -6 -3 2.96 0.15
 1 6 3 3.09 0.14
 -2 -6 -3 8.17 0.31
 -2 -6 -3 7.58 0.31
 -3 -6 -3 11.65 0.45
 -3 -6 -3 12.39 0.46
 -4 -6 -3 40.37 1.46
 -5 -6 -3 7.78 0.32
 -6 -6 -3 9.31 0.38
 -7 -6 -3 1.79 0.15
 -8 -6 -3 34.92 1.29
 -9 -6 -3 17.83 0.69
 -10 -6 -3 0.94 0.12
 -11 -6 -3 1.24 0.15
 -12 -6 -3 0.34 0.1
 -9 7 3 -0.06 0.09
 -8 7 3 0.03 0.09
 -7 7 3 2.9 0.21
 -7 7 3 2.71 0.19
 -6 7 3 0.53 0.09
 -6 7 3 0.52 0.1
 -5 7 3 6.32 0.29
 -5 7 3 6.26 0.31
 -4 7 3 14.01 0.58
 -4 7 3 13.85 0.55
 -3 7 3 0.98 0.13
 -3 7 3 0.78 0.09
 -2 7 3 6.57 0.3
 -1 7 3 33.13 1.26
 0 7 3 26.11 1
 -1 -7 -3 3.39 0.17
 1 7 3 3.64 0.17
 -2 -7 -3 31.08 1.13
 -3 -7 -3 -0.08 0.05
 -4 -7 -3 3.11 0.17
 -5 -7 -3 22.77 0.85
 -6 -7 -3 19.5 0.74
 -7 -7 -3 1.13 0.13
 -8 -7 -3 8.53 0.38
 -9 -7 -3 1.75 0.17
 -10 -7 -3 -0.06 0.08
 -11 -7 -3 1.62 0.16
 -7 8 3 0.21 0.09
 -7 8 3 0.13 0.1
 -6 8 3 0 0.09
 -6 8 3 0.04 0.08
 -5 8 3 1.34 0.16
 -5 8 3 1.47 0.15
 -4 8 3 4.94 0.27
 -4 8 3 5.03 0.25
 -3 8 3 10.29 0.45
 -2 8 3 2.8 0.17
 -1 8 3 4.5 0.23
 0 8 3 5.86 0.27
 -1 -8 -3 5.94 0.26
 1 8 3 6.1 0.26
 -2 -8 -3 -0.05 0.05
 -3 -8 -3 0.34 0.07
 -4 -8 -3 0.82 0.11
 -5 -8 -3 1.09 0.12
 -6 -8 -3 6.37 0.29
 -7 -8 -3 1.8 0.16
 -8 -8 -3 4.48 0.24
 -9 -8 -3 10.26 0.46
 -9 -8 -3 10.01 0.44
 -10 -8 -3 0.18 0.1
 -11 -8 -3 0.75 0.12
 -7 9 3 -0.08 0.1
 -6 9 3 -0.02 0.09
 -5 9 3 2.03 0.19
 -4 9 3 5.17 0.28
 -3 9 3 1.5 0.16
 2 -9 -3 -0.08 0.07
 -2 9 3 -0.04 0.07
 -1 9 3 3.79 0.2
 0 -9 -3 3.73 0.19
 0 9 3 3.44 0.19
 -1 -9 -3 3.08 0.17
 -2 -9 -3 0.79 0.1
 -3 -9 -3 2.03 0.15
 -4 -9 -3 0.25 0.08
 -5 -9 -3 12.54 0.5
 -6 -9 -3 13.73 0.55
 -7 -9 -3 0.04 0.09
 -7 -9 -3 -0.09 0.08
 -8 -9 -3 0.59 0.11
 -8 -9 -3 0.43 0.1
 -9 -9 -3 0.3 0.11
 -10 -9 -3 1.89 0.19
 -11 -9 -3 0 0.1
 -6 10 3 -0.17 0.09
 -5 10 3 0.07 0.1
 -4 10 3 0.39 0.1
 -3 10 3 2.1 0.18
 -2 10 3 -0.06 0.07
 1 -10 -3 1.78 0.17
 -1 10 3 2.17 0.17
 0 -10 -3 0.02 0.08
 -1 -10 -3 0.08 0.06
 -2 -10 -3 0.44 0.08
 -3 -10 -3 0.21 0.07
 -4 -10 -3 0.41 0.09
 -5 -10 -3 1.29 0.16
 -5 -10 -3 1.83 0.16
 -6 -10 -3 0.19 0.11
 -6 -10 -3 0.2 0.09
 -7 -10 -3 0.76 0.11
 -8 -10 -3 0.55 0.12
 -8 -10 -3 0.49 0.11
 -9 -10 -3 3.19 0.23
 -9 -10 -3 3.61 0.26
 -10 -10 -3 0.01 0.1
 -10 -10 -3 0.01 0.11
 -5 11 3 0.13 0.1
 -4 11 3 0.62 0.12
 -3 11 3 -0.04 0.09
 -2 11 3 -0.21 0.09
 1 -11 -3 -0.09 0.08
 0 -11 -3 0.83 0.11
 -1 -11 -3 0.06 0.09
 -2 -11 -3 0.09 0.09
 -3 -11 -3 0.02 0.09
 -5 -11 -3 4.47 0.28
 -6 -11 -3 6.34 0.33
 -7 -11 -3 0.18 0.11
 -8 -11 -3 0.07 0.11
 -9 -11 -3 0.22 0.12
 -4 12 3 0.31 0.11
 0 -12 -3 0.43 0.11
 -1 -12 -3 1.34 0.16
 -2 -12 -3 0.66 0.12
 -3 -12 -3 0.08 0.1
 -4 -12 -3 0.21 0.11
 -5 -12 -3 0.11 0.11
 -6 -12 -3 0.09 0.11
 -7 -12 -3 0.77 0.14
 0 -13 -3 -0.15 0.1
 -1 -13 -3 0.22 0.11
 -2 -13 -3 0.31 0.11
 -3 -13 -3 -0.13 0.1
 -4 -13 -3 0.06 0.11
 -5 -13 -3 -0.1 0.11
 -1 -14 -3 0 0.11
 -3 -12 4 -0.23 0.1
 -2 -12 4 -0.09 0.09
 -1 -12 4 0.09 0.1
 0 -12 4 0.1 0.09
 1 -12 4 0.04 0.09
 2 -12 4 0.04 0.09
 -3 12 -4 0.28 0.12
 -4 12 -4 0.3 0.12
 -5 -11 4 0.17 0.1
 -4 -11 4 -0.02 0.09
 -3 -11 4 -0.18 0.09
 -2 -11 4 -0.19 0.09
 -1 -11 4 0.29 0.1
 0 -11 4 1.42 0.15
 1 -11 4 0.46 0.1
 -2 11 -4 0.34 0.11
 2 -11 4 0.36 0.09
 -3 11 -4 0.27 0.11
 3 -11 4 0.13 0.08
 -4 11 -4 0.09 0.12
 -5 11 -4 0.2 0.12
 -7 -10 4 0.41 0.11
 -6 -10 4 1.49 0.16
 -5 -10 4 1.53 0.16
 -4 -10 4 2.3 0.18
 -3 -10 4 -0.1 0.09
 -2 -10 4 0.29 0.09
 -1 -10 4 0.59 0.1
 0 10 -4 1.16 0.16
 0 -10 4 1.17 0.13
 -1 10 -4 0.2 0.1
 1 -10 4 0.25 0.08
 -2 10 -4 -0.01 0.09
 2 -10 4 0.01 0.07
 -3 10 -4 0.06 0.1
 3 -10 4 0.15 0.07
 -4 10 -4 0.71 0.13
 -5 10 -4 -0.08 0.1
 -6 10 -4 0.07 0.11
 -7 -9 4 0.49 0.1
 -6 -9 4 0.25 0.09
 -5 -9 4 0.95 0.14
 -4 -9 4 0.78 0.11
 -3 -9 4 0.14 0.09
 -2 -9 4 0.67 0.1
 1 9 -4 0.74 0.1
 -1 -9 4 0.84 0.12
 0 9 -4 0.28 0.09
 0 -9 4 0.37 0.08
 -1 9 -4 0.18 0.09
 1 -9 4 0.23 0.07
 -2 9 -4 2.12 0.19
 2 -9 4 2.14 0.15
 -3 9 -4 0.14 0.09
 3 -9 4 0.14 0.07
 -4 9 -4 1.16 0.17
 4 -9 4 0.91 0.11
 -5 9 -4 1.42 0.18
 -6 9 -4 0.13 0.11
 -7 9 -4 0.86 0.14
 -8 9 -4 0.03 0.11
 -7 -8 4 0.08 0.08
 -6 -8 4 3.26 0.2
 -5 -8 4 0.24 0.08
 -4 -8 4 0.49 0.09
 -3 -8 4 6.69 0.31
 2 8 -4 5.96 0.29
 -2 -8 4 5.78 0.28
 1 8 -4 0.33 0.08
 -1 -8 4 0.27 0.07
 0 8 -4 3.8 0.23
 0 -8 4 3.88 0.2
 -1 8 -4 2.37 0.19
 1 -8 4 2.7 0.15
 -2 8 -4 -0.06 0.07
 2 -8 4 0.05 0.05
 -3 8 -4 0.04 0.08
 3 -8 4 0.01 0.06
 -4 8 -4 0.9 0.13
 4 -8 4 0.78 0.08
 -5 8 -4 0.01 0.09
 -6 8 -4 2.27 0.2
 -7 8 -4 0.76 0.13
 -8 8 -4 0.39 0.12
 -9 8 -4 -0.01 0.1
 -7 -7 4 5.94 0.28
 -6 -7 4 0.63 0.09
 -5 -7 4 9.98 0.42
 -4 -7 4 1.55 0.13
 3 7 -4 2.71 0.17
 -3 -7 4 2.35 0.16
 2 7 -4 2.94 0.19
 -2 -7 4 3.01 0.18
 1 7 -4 3.32 0.2
 -1 -7 4 3.58 0.19
 0 7 -4 4.35 0.24
 0 -7 4 4.46 0.21
 -1 7 -4 9.73 0.44
 1 -7 4 10.23 0.41
 -2 7 -4 -0.07 0.07
 2 -7 4 0.06 0.05
 -3 7 -4 0.35 0.09
 3 -7 4 0.28 0.06
 -4 7 -4 7.59 0.36
 4 -7 4 6.82 0.3
 -5 7 -4 6.21 0.33
 -6 7 -4 0.02 0.08
 -7 7 -4 1.37 0.16
 -8 7 -4 0.02 0.1
 -9 7 -4 1.86 0.2
 -10 -6 4 0.17 0.1
 -9 -6 4 3.51 0.22
 -8 -6 4 10.44 0.44
 -7 -6 4 1.54 0.14
 -7 -6 4 1.49 0.14
 -6 -6 4 0.09 0.07
 -6 -6 4 0.05 0.06
 -5 -6 4 0.46 0.08
 -5 -6 4 0.64 0.09
 4 6 -4 1.96 0.14
 -4 -6 4 2.05 0.14
 -4 -6 4 2.08 0.12
 3 6 -4 20.52 0.81
 -3 -6 4 21.02 0.8
 2 6 -4 24.31 0.93
 -2 -6 4 23.63 0.92
 1 6 -4 1.19 0.13
 -1 -6 4 0.98 0.1
 0 6 -4 3.03 0.18
 0 -6 4 3.07 0.16
 -1 6 -4 1.14 0.13
 1 -6 4 1.29 0.09
 -2 6 -4 1.57 0.15
 2 -6 4 1.7 0.11
 -3 6 -4 7.2 0.34
 3 -6 4 7.23 0.3
 -4 6 -4 29.59 1.16
 4 -6 4 29.56 1.11
 -5 6 -4 17.31 0.72
 5 -6 4 17.22 0.66
 -6 6 -4 -0.08 0.08
 -7 6 -4 0.01 0.09
 -8 6 -4 -0.05 0.08
 -9 6 -4 0.11 0.1
 -10 6 -4 0.63 0.12
 -10 -5 4 0.16 0.09
 -9 -5 4 2.41 0.18
 -8 -5 4 3.4 0.2
 -7 -5 4 30.06 1.11
 -6 -5 4 3.96 0.2
 -6 -5 4 3.93 0.2
 5 5 -4 12.18 0.49
 -5 -5 4 12.05 0.47
 -5 -5 4 12.27 0.49
 4 5 -4 0.05 0.05
 -4 -5 4 0.1 0.06
 -4 -5 4 0.05 0.05
 3 5 -4 23.91 0.94
 -3 -5 4 25.04 0.94
 -3 -5 4 24.8 0.89
 2 5 -4 32.29 1.25
 -2 -5 4 32.63 1.17
 -2 -5 4 33.76 1.24
 1 5 -4 21.45 0.82
 -1 -5 4 20.74 0.75
 0 5 -4 8.79 0.35
 0 -5 4 7.69 0.33
 -1 5 -4 5.48 0.26
 1 -5 4 5.73 0.24
 -2 5 -4 0.82 0.12
 2 -5 4 0.78 0.08
 -3 5 -4 0.86 0.11
 3 -5 4 0.98 0.08
 -4 5 -4 1.17 0.14
 4 -5 4 0.89 0.09
 -5 5 -4 5.77 0.3
 5 -5 4 5.75 0.24
 -6 5 -4 1.39 0.15
 -7 5 -4 0.66 0.1
 -8 5 -4 0.55 0.11
 -9 5 -4 1.31 0.17
 -10 5 -4 0.17 0.1
 -11 5 -4 1.34 0.18
 -10 -4 4 1.31 0.16
 -9 -4 4 1.19 0.15
 -8 -4 4 12.68 0.51
 -7 -4 4 2.72 0.17
 6 4 -4 0.56 0.07
 -6 -4 4 0.71 0.09
 -6 -4 4 0.58 0.08
 5 4 -4 0.05 0.05
 -5 -4 4 0.15 0.05
 -5 -4 4 0.13 0.05
 4 4 -4 25.34 0.96
 -4 -4 4 25.02 0.92
 -4 -4 4 25.16 0.95
 3 4 -4 0.9 0.1
 -3 -4 4 0.87 0.08
 -3 -4 4 1 0.09
 2 4 -4 10.09 0.42
 -2 -4 4 10.55 0.39
 -2 -4 4 10.87 0.42
 1 4 -4 0.53 0.08
 -1 -4 4 0.58 0.07
 -1 -4 4 0.7 0.05
 0 4 -4 0.01 0.04
 0 -4 4 -0.03 0.03
 0 -4 4 0.02 0.01
 -1 4 -4 41.71 1.6
 1 -4 4 42.85 1.57
 -2 4 -4 53.44 2.04
 2 -4 4 54.63 2.01
 -3 4 -4 0.05 0.05
 3 -4 4 0.07 0.03
 -5 4 -4 4.52 0.25
 5 -4 4 5.19 0.21
 -6 4 -4 10.86 0.48
 -7 4 -4 -0.04 0.07
 -8 4 -4 6 0.31
 -9 4 -4 0.11 0.08
 -10 4 -4 2.66 0.2
 -11 4 -4 2.69 0.22
 -12 4 -4 0.53 0.13
 -10 -3 4 0.24 0.1
 -9 -3 4 2.71 0.19
 -8 -3 4 0.19 0.08
 7 3 -4 37.21 1.39
 -7 -3 4 35.99 1.34
 6 3 -4 7.81 0.34
 -6 -3 4 7.67 0.33
 -6 -3 4 8.19 0.32
 5 3 -4 10.09 0.41
 -5 -3 4 10.3 0.4
 -5 -3 4 9.8 0.4
 4 3 -4 3.65 0.18
 -4 -3 4 3.82 0.17
 -4 -3 4 3.81 0.17
 3 3 -4 32.6 1.25
 -3 -3 4 33.61 1.24
 -3 -3 4 32.81 1.19
 2 3 -4 34.87 1.31
 -2 -3 4 34.26 1.25
 -2 -3 4 35.6 1.3
 1 3 -4 0.28 0.04
 -1 -3 4 0.27 0.04
 -1 -3 4 0.3 0.04
 0 3 -4 17.58 0.68
 0 -3 4 17.61 0.63
 -1 3 -4 6.93 0.29
 -1 3 -4 6.9 0.25
 1 -3 4 7.04 0.28
 -2 3 -4 1.47 0.07
 -2 3 -4 1.4 0.11
 2 -3 4 1.72 0.09
 -3 3 -4 5 0.19
 3 -3 4 5.21 0.21
 -4 3 -4 4.23 0.17
 -4 3 -4 4.56 0.23
 4 -3 4 4.39 0.18
 -5 3 -4 10.33 0.38
 -5 3 -4 10.28 0.44
 5 -3 4 10.05 0.39
 -6 3 -4 1.93 0.17
 -6 3 -4 2.14 0.12
 -7 3 -4 0.85 0.1
 -7 3 -4 1.05 0.09
 -8 3 -4 0.55 0.1
 -8 3 -4 0.78 0.09
 -9 3 -4 1.17 0.14
 -9 3 -4 1.07 0.11
 -10 3 -4 2.7 0.17
 -10 3 -4 2.74 0.2
 -11 3 -4 0.24 0.1
 -12 3 -4 -0.06 0.1
 -10 -2 4 2.5 0.19
 -9 -2 4 0.61 0.1
 8 2 -4 8.85 0.38
 -8 -2 4 8.53 0.38
 7 2 -4 6.97 0.32
 -7 -2 4 7.3 0.32
 6 2 -4 2.71 0.17
 -6 -2 4 2.69 0.16
 5 2 -4 3.49 0.18
 -5 -2 4 3.61 0.16
 -5 -2 4 3.69 0.18
 4 2 -4 28.86 1.09
 -4 -2 4 28.74 1.08
 -4 -2 4 28.85 1.05
 3 2 -4 21.9 0.83
 -3 -2 4 21.94 0.79
 -3 -2 4 21.61 0.82
 2 2 -4 12.06 0.47
 -2 -2 4 11.61 0.44
 -2 -2 4 12.24 0.46
 1 2 -4 54.23 2.02
 -1 -2 4 54.9 2
 -1 -2 4 53.17 1.92
 0 2 -4 1.45 0.09
 0 -2 4 1.51 0.07
 0 -2 4 1.38 0.07
 -1 2 -4 122.45 4.61
 1 -2 4 123.33 4.58
 -2 2 -4 215.68 7.48
 2 -2 4 207.05 7.84
 -3 2 -4 88.58 3.11
 -3 2 -4 87.69 3.28
 3 -2 4 88.03 3.25
 -4 2 -4 65.83 2.47
 4 -2 4 66.03 2.44
 -5 2 -4 9.28 0.35
 -5 2 -4 9.16 0.39
 5 -2 4 9.21 0.36
 -6 2 -4 54.46 1.98
 -6 2 -4 55.37 2.1
 6 -2 4 56.49 2.05
 -7 2 -4 3.98 0.23
 -7 2 -4 4.38 0.19
 -8 2 -4 14.23 0.59
 -8 2 -4 14.24 0.54
 -9 2 -4 8.55 0.35
 -9 2 -4 8.39 0.39
 -10 2 -4 3.04 0.18
 -10 2 -4 2.95 0.2
 -11 2 -4 5.25 0.26
 -11 2 -4 5.15 0.28
 -12 2 -4 0.57 0.11
 -10 -1 4 0.41 0.11
 9 1 -4 4.39 0.24
 -9 -1 4 4.63 0.25
 8 1 -4 3.77 0.21
 -8 -1 4 3.96 0.21
 7 1 -4 40.69 1.58
 -7 -1 4 42.58 1.52
 6 1 -4 25.93 1.01
 -6 -1 4 26.57 0.97
 5 1 -4 -0.08 0.05
 -5 -1 4 0.04 0.03
 -5 -1 4 0.01 0.05
 4 1 -4 7.32 0.3
 -4 -1 4 7.2 0.29
 -4 -1 4 7.35 0.29
 3 1 -4 23.22 0.87
 -3 -1 4 22.95 0.86
 -3 -1 4 22.34 0.83
 2 1 -4 17.58 0.66
 -2 -1 4 16.57 0.62
 -2 -1 4 17.13 0.64
 1 1 -4 1.11 0.08
 -1 -1 4 1.04 0.07
 -1 -1 4 1.03 0.06
 0 1 -4 9.27 0.39
 0 -1 4 10.47 0.37
 0 -1 4 10.18 0.38
 -2 1 -4 7.27 0.26
 -2 1 -4 6.34 0.28
 -3 1 -4 27.41 0.98
 -3 1 -4 27.11 1.03
 3 -1 4 27.11 1.01
 -4 1 -4 4.1 0.2
 4 -1 4 4.32 0.18
 -5 1 -4 5.57 0.26
 -5 1 -4 5.91 0.24
 5 -1 4 5.71 0.23
 -6 1 -4 17.81 0.66
 -6 1 -4 17.69 0.7
 6 -1 4 17.71 0.67
 -7 1 -4 1.1 0.13
 -7 1 -4 1.33 0.11
 7 -1 4 1.34 0.09
 -8 1 -4 6.45 0.3
 -8 1 -4 6.66 0.28
 -9 1 -4 0.46 0.09
 -9 1 -4 0.5 0.08
 -10 1 -4 1.98 0.17
 -10 1 -4 2.1 0.15
 -11 1 -4 1.05 0.13
 -12 1 -4 -0.06 0.09
 -13 1 -4 1.49 0.17
 10 0 -4 2.3 0.18
 -10 0 4 2.09 0.18
 9 0 -4 0.17 0.09
 -9 0 4 0.13 0.09
 8 0 -4 0.95 0.13
 -8 0 4 1.12 0.13
 7 0 -4 0.92 0.12
 -7 0 4 1.11 0.13
 6 0 -4 6.69 0.3
 -6 0 4 6.73 0.3
 5 0 -4 28.57 1.11
 -5 0 4 29.59 1.07
 4 0 -4 2.01 0.12
 -4 0 4 2.28 0.11
 -4 0 4 1.83 0.09
 3 0 -4 10.11 0.4
 -3 0 4 10.29 0.39
 2 0 -4 8.16 0.33
 -2 0 4 8.31 0.32
 1 0 -4 31.69 1.22
 -1 0 4 33.56 1.17
 0 0 4 9.9 0.38
 -1 0 -4 0.04 0.02
 -2 0 -4 79.14 2.95
 -2 0 -4 79.93 3.02
 2 0 4 79.64 2.98
 -3 0 -4 110.59 4.13
 3 0 4 110.16 4.12
 -4 0 -4 3.5 0.18
 -4 0 -4 3.67 0.16
 4 0 4 3.94 0.16
 -5 0 -4 11.46 0.46
 -5 0 -4 11.29 0.43
 5 0 4 11.59 0.44
 -6 0 -4 38.87 1.46
 -6 0 -4 38.03 1.38
 6 0 4 38.27 1.43
 -7 0 -4 28.46 1.08
 -7 0 -4 27.41 1.02
 7 0 4 28.25 1.06
 -8 0 -4 7.18 0.31
 -8 0 -4 7.58 0.33
 -9 0 -4 12.2 0.5
 -9 0 -4 12.09 0.48
 -10 0 -4 0.43 0.08
 -10 0 -4 0.42 0.08
 -11 0 -4 4.84 0.25
 -12 0 -4 0.15 0.08
 -13 0 -4 1.41 0.16
 10 -1 -4 0.15 0.1
 -10 1 4 0.14 0.09
 9 -1 -4 3.6 0.22
 -9 1 4 3.25 0.22
 8 -1 -4 11.41 0.48
 -8 1 4 11.57 0.48
 7 -1 -4 9.39 0.4
 -7 1 4 9.37 0.39
 6 -1 -4 29.82 1.14
 -6 1 4 29.51 1.09
 5 -1 -4 0.41 0.07
 -5 1 4 0.35 0.06
 -4 1 4 0.04 0.02
 -4 1 4 0.01 0.04
 3 -1 -4 34.22 1.3
 -3 1 4 34.58 1.24
 2 -1 -4 223.41 8.51
 -2 1 4 232.2 8.15
 -1 1 4 153.58 5.47
 0 -1 -4 0.02 0.02
 0 1 4 0 0.01
 0 1 4 0.02 0.02
 -1 -1 -4 32.12 1.2
 -2 -1 -4 4.68 0.17
 2 1 4 3.58 0.17
 -3 -1 -4 87.13 3.25
 -3 -1 -4 85.23 3.11
 3 1 4 89.95 3.27
 -4 -1 -4 98.26 3.69
 -4 -1 -4 100.27 3.52
 4 1 4 99.7 3.69
 -5 -1 -4 6.87 0.28
 -5 -1 -4 6.58 0.27
 5 1 4 6.7 0.27
 -6 -1 -4 4.98 0.22
 -6 -1 -4 5.04 0.22
 6 1 4 4.74 0.21
 -7 -1 -4 5.85 0.25
 -7 -1 -4 5.4 0.25
 7 1 4 5.45 0.25
 -8 -1 -4 27.47 1.05
 -8 -1 -4 27.03 1.01
 -9 -1 -4 0.16 0.07
 -9 -1 -4 0.09 0.06
 -10 -1 -4 7.06 0.31
 -11 -1 -4 2.02 0.15
 -12 -1 -4 0.7 0.11
 -13 -1 -4 0.24 0.1
 10 -2 -4 1.37 0.18
 -10 2 4 1.23 0.16
 9 -2 -4 1.47 0.18
 -9 2 4 1.47 0.16
 8 -2 -4 1.38 0.15
 -8 2 4 1.4 0.15
 7 -2 -4 5 0.25
 -7 2 4 5.09 0.25
 6 -2 -4 0.05 0.06
 -6 2 4 0.11 0.06
 5 -2 -4 13.14 0.52
 -5 2 4 12.52 0.5
 4 -2 -4 2.44 0.15
 -4 2 4 2.68 0.12
 3 -2 -4 9.32 0.35
 -3 2 4 7.92 0.33
 -2 2 4 19.66 0.74
 -1 2 4 5.84 0.23
 0 -2 -4 7.94 0.3
 0 2 4 7.2 0.29
 -1 -2 -4 13 0.46
 1 2 4 11.2 0.47
 -2 -2 -4 55.96 2.1
 -2 -2 -4 56.74 2
 -3 -2 -4 13.9 0.54
 -3 -2 -4 14.55 0.53
 3 2 4 14.71 0.55
 -4 -2 -4 48.51 1.73
 -4 -2 -4 48.12 1.81
 4 2 4 48.76 1.81
 -5 -2 -4 60.42 2.27
 -5 -2 -4 61.15 2.18
 5 2 4 61.27 2.27
 -6 -2 -4 1.4 0.11
 -6 -2 -4 1.44 0.1
 6 2 4 1.18 0.1
 -7 -2 -4 67.23 2.44
 -7 -2 -4 69.35 2.54
 7 2 4 67.64 2.53
 -8 -2 -4 0.1 0.08
 -9 -2 -4 1.41 0.13
 -10 -2 -4 0.16 0.08
 -11 -2 -4 9.46 0.41
 -12 -2 -4 1.21 0.14
 -13 -2 -4 1.25 0.15
 10 -3 -4 0.26 0.1
 -10 3 4 0.26 0.11
 9 -3 -4 0.5 0.11
 -9 3 4 0.63 0.12
 8 -3 -4 1.34 0.16
 -8 3 4 1.58 0.15
 7 -3 -4 0.14 0.08
 -7 3 4 0.07 0.07
 6 -3 -4 7.88 0.35
 -6 3 4 8.43 0.35
 5 -3 -4 2.37 0.17
 -5 3 4 2.47 0.16
 -4 3 4 0.77 0.08
 -3 3 4 1.07 0.06
 2 -3 -4 35.47 1.33
 -2 3 4 35.36 1.28
 1 -3 -4 159.5 5.58
 -1 3 4 147.15 5.37
 -1 3 4 140.24 5.54
 0 -3 -4 5.5 0.22
 0 3 4 5.05 0.22
 -1 -3 -4 7.21 0.29
 1 3 4 7.55 0.3
 -2 -3 -4 1.5 0.07
 2 3 4 1.21 0.08
 -3 -3 -4 17.61 0.7
 -3 -3 -4 19.93 0.72
 3 3 4 19.75 0.73
 -4 -3 -4 151.47 6
 -4 -3 -4 156.75 5.49
 4 3 4 155.65 5.76
 -5 -3 -4 1.45 0.09
 -5 -3 -4 1.55 0.11
 5 3 4 1.65 0.11
 -6 -3 -4 0.77 0.1
 -6 -3 -4 0.89 0.07
 6 3 4 0.71 0.09
 -7 -3 -4 12.69 0.5
 -8 -3 -4 38 1.39
 -9 -3 -4 1.75 0.15
 -10 -3 -4 6.43 0.3
 -11 -3 -4 0.17 0.09
 -12 -3 -4 1.36 0.14
 10 -4 -4 0.37 0.11
 -10 4 4 0.44 0.12
 9 -4 -4 2.12 0.19
 -9 4 4 1.99 0.19
 8 -4 -4 -0.1 0.08
 -8 4 4 -0.01 0.08
 7 -4 -4 5.21 0.27
 -7 4 4 5.19 0.26
 6 -4 -4 0 0.07
 -6 4 4 -0.01 0.06
 5 -4 -4 7.71 0.34
 -5 4 4 7.44 0.33
 4 -4 -4 11.69 0.52
 -4 4 4 14.09 0.51
 3 -4 -4 18 0.72
 -3 4 4 18.87 0.69
 2 -4 -4 1.63 0.12
 -2 4 4 1.78 0.11
 -2 4 4 1.83 0.1
 1 -4 -4 6.82 0.28
 -1 4 4 6.56 0.28
 -1 4 4 6.72 0.27
 0 -4 -4 0.72 0.06
 0 4 4 0.72 0.07
 -1 -4 -4 4.64 0.19
 1 4 4 4.72 0.2
 -2 -4 -4 64.6 2.25
 -2 -4 -4 61.52 2.35
 2 4 4 63.68 2.35
 -3 -4 -4 86.95 3.04
 -3 -4 -4 83.85 3.17
 -4 -4 -4 0.39 0.06
 -4 -4 -4 0.42 0.05
 4 4 4 0.57 0.08
 -5 -4 -4 40.51 1.52
 5 4 4 41.47 1.54
 -6 -4 -4 -0.02 0.01
 -7 -4 -4 57.76 2.08
 -8 -4 -4 2.14 0.15
 -9 -4 -4 9.39 0.4
 -10 -4 -4 1.06 0.13
 -11 -4 -4 6.94 0.32
 -12 -4 -4 2.04 0.17
 9 -5 -4 -0.06 0.1
 -9 5 4 -0.09 0.09
 8 -5 -4 0.05 0.1
 -8 5 4 0.18 0.09
 7 -5 -4 0.7 0.11
 -7 5 4 0.6 0.1
 6 -5 -4 0.87 0.13
 -6 5 4 0.83 0.12
 5 -5 -4 11.01 0.47
 -5 5 4 11.26 0.46
 4 -5 -4 8.48 0.35
 -4 5 4 7.45 0.34
 3 -5 -4 1.94 0.13
 -3 5 4 1.72 0.13
 2 -5 -4 5.82 0.26
 -2 5 4 6.31 0.26
 1 -5 -4 22.19 0.85
 -1 5 4 21.96 0.82
 -1 5 4 22.52 0.85
 0 -5 -4 6.34 0.26
 0 5 4 6.38 0.27
 -1 -5 -4 43.55 1.65
 1 5 4 44.68 1.66
 -2 -5 -4 122.68 4.32
 -2 -5 -4 119.47 4.52
 2 5 4 123.52 4.51
 -3 -5 -4 0.2 0.03
 -3 -5 -4 0.17 0.05
 -4 -5 -4 62.55 2.24
 -5 -5 -4 9.36 0.38
 -6 -5 -4 0.25 0.07
 -7 -5 -4 5.23 0.25
 -8 -5 -4 28.53 1.06
 -9 -5 -4 5.67 0.28
 -10 -5 -4 0.69 0.1
 -11 -5 -4 0.68 0.1
 -12 -5 -4 1.18 0.15
 9 -6 -4 0.65 0.12
 -9 6 4 0.64 0.12
 8 -6 -4 -0.12 0.09
 -8 6 4 0.17 0.09
 7 -6 -4 1.66 0.16
 -7 6 4 1.43 0.15
 6 -6 -4 0.08 0.08
 -6 6 4 0.13 0.08
 -5 6 4 8.14 0.36
 -4 6 4 16.35 0.64
 -3 6 4 0.97 0.12
 -2 6 4 -0.06 0.05
 0 -6 -4 11.51 0.45
 -1 -6 -4 7.03 0.28
 -2 -6 -4 3.62 0.16
 -2 -6 -4 3.87 0.18
 -3 -6 -4 0.49 0.05
 -3 -6 -4 0.26 0.06
 -4 -6 -4 1.09 0.1
 -5 -6 -4 34.82 1.27
 -6 -6 -4 1.36 0.12
 -7 -6 -4 12.56 0.5
 -8 -6 -4 3.26 0.2
 -9 -6 -4 9.8 0.42
 -10 -6 -4 1.32 0.15
 -11 -6 -4 2.15 0.17
 -12 -6 -4 1.25 0.16
 -9 7 4 0.31 0.11
 8 -7 -4 -0.16 0.09
 -8 7 4 0.07 0.09
 7 -7 -4 0.19 0.1
 -7 7 4 0.27 0.09
 6 -7 -4 0 0.08
 -6 7 4 0.01 0.08
 -5 7 4 2.01 0.16
 -4 7 4 2.66 0.19
 -4 7 4 2.8 0.18
 -3 7 4 0.46 0.08
 -3 7 4 0.42 0.08
 -2 7 4 -0.06 0.05
 -1 7 4 7.98 0.34
 -1 -7 -4 12.23 0.48
 -1 -7 -4 12.26 0.48
 -2 -7 -4 127.65 4.51
 -2 -7 -4 126.54 4.71
 -3 -7 -4 13.3 0.52
 -4 -7 -4 6.12 0.28
 -5 -7 -4 0.09 0.07
 -6 -7 -4 3.17 0.18
 -7 -7 -4 0.15 0.08
 -8 -7 -4 29.37 1.1
 -9 -7 -4 26.83 1.01
 -10 -7 -4 3.55 0.23
 -11 -7 -4 0 0.09
 -12 -7 -4 1.99 0.18
 -8 8 4 0.11 0.1
 7 -8 -4 -0.09 0.1
 -7 8 4 -0.04 0.08
 -6 8 4 -0.06 0.08
 -5 8 4 2.26 0.18
 -4 8 4 1.24 0.13
 -4 8 4 1.13 0.15
 -3 8 4 -0.15 0.07
 -2 8 4 1.68 0.14
 -1 8 4 0.33 0.07
 -1 -8 -4 0.02 0.05
 -1 -8 -4 -0.05 0.04
 -2 -8 -4 0.11 0.06
 -3 -8 -4 1.69 0.13
 -4 -8 -4 0.53 0.08
 -5 -8 -4 4.72 0.24
 -6 -8 -4 1.19 0.14
 -7 -8 -4 1.08 0.14
 -8 -8 -4 0.3 0.09
 -9 -8 -4 4.17 0.25
 -10 -8 -4 0.26 0.11
 -11 -8 -4 0.42 0.1
 7 -9 -4 -0.05 0.1
 -5 9 4 0.32 0.09
 -4 9 4 -0.01 0.08
 -3 9 4 -0.17 0.08
 -2 9 4 -0.05 0.07
 -1 9 4 2.79 0.18
 0 -9 -4 2.18 0.15
 -1 -9 -4 0 0.06
 -2 -9 -4 6.58 0.29
 -3 -9 -4 0.39 0.08
 -4 -9 -4 8.59 0.37
 -5 -9 -4 1.15 0.14
 -6 -9 -4 4.74 0.25
 -7 -9 -4 1.98 0.17
 -8 -9 -4 3.5 0.22
 -9 -9 -4 16.18 0.67
 -9 -9 -4 15.36 0.64
 -10 -9 -4 2.62 0.22
 -10 -9 -4 2.3 0.21
 -11 -9 -4 0.04 0.1
 6 -10 -4 -0.08 0.09
 -4 10 4 0.51 0.11
 -3 10 4 -0.19 0.08
 -2 10 4 -0.08 0.07
 -1 10 4 2.5 0.17
 0 -10 -4 1.92 0.15
 -1 -10 -4 0 0.06
 -2 -10 -4 0.08 0.06
 -3 -10 -4 0.07 0.07
 -4 -10 -4 0.02 0.07
 -5 -10 -4 0.98 0.13
 -6 -10 -4 1.82 0.18
 -7 -10 -4 0.04 0.09
 -8 -10 -4 0.16 0.1
 -8 -10 -4 0.36 0.11
 -9 -10 -4 0.4 0.12
 -9 -10 -4 0.51 0.13
 -10 -10 -4 0.06 0.11
 -10 -10 -4 0.28 0.12
 -3 11 4 -0.17 0.09
 1 -11 -4 0.28 0.1
 0 -11 -4 0.91 0.12
 -3 -11 -4 0.52 0.09
 -4 -11 -4 0.1 0.09
 -5 -11 -4 0.1 0.08
 -6 -11 -4 2.65 0.22
 -6 -11 -4 3.11 0.21
 -7 -11 -4 1.22 0.16
 -7 -11 -4 1.56 0.19
 -8 -11 -4 -0.15 0.1
 -8 -11 -4 0.25 0.12
 -9 -11 -4 3.02 0.23
 -9 -11 -4 3.39 0.25
 0 -12 -4 0.01 0.1
 -1 -12 -4 0.01 0.09
 -2 -12 -4 0.09 0.1
 -3 -12 -4 0.77 0.13
 -4 -12 -4 -0.14 0.1
 -5 -12 -4 0.05 0.11
 -6 -12 -4 1.18 0.16
 -7 -12 -4 0.26 0.12
 -8 -12 -4 -0.03 0.11
 0 -13 -4 -0.17 0.09
 -1 -13 -4 0.04 0.1
 -2 -13 -4 0.24 0.11
 -3 -13 -4 0.2 0.11
 -4 -13 -4 0.15 0.11
 -5 -13 -4 0.33 0.12
 -1 -12 5 -0.05 0.09
 0 -12 5 -0.1 0.09
 1 -12 5 -0.1 0.09
 2 -12 5 0.53 0.11
 -3 12 -5 0.16 0.11
 -4 -11 5 0.09 0.1
 -3 -11 5 0.23 0.1
 -2 -11 5 0.02 0.09
 -1 -11 5 -0.1 0.09
 0 -11 5 0.13 0.09
 1 -11 5 0.5 0.1
 -2 11 -5 0.13 0.1
 2 -11 5 0.04 0.09
 -3 11 -5 0.19 0.11
 3 -11 5 0.17 0.09
 -4 11 -5 0.15 0.11
 -5 11 -5 -0.02 0.11
 -6 -10 5 2.74 0.2
 -5 -10 5 0.71 0.11
 -4 -10 5 0.05 0.09
 -3 -10 5 -0.07 0.09
 -2 -10 5 0.12 0.08
 -1 -10 5 -0.06 0.08
 0 10 -5 1.62 0.19
 0 -10 5 1.69 0.15
 -1 10 -5 1.83 0.2
 1 -10 5 1.94 0.15
 -2 10 -5 0.1 0.1
 2 -10 5 0.02 0.07
 -3 10 -5 0.15 0.1
 3 -10 5 0.06 0.08
 -4 10 -5 3.51 0.26
 -5 10 -5 1.35 0.19
 -6 10 -5 -0.03 0.11
 -7 -9 5 0.04 0.09
 -6 -9 5 0.35 0.1
 -5 -9 5 0.36 0.09
 -4 -9 5 2.4 0.18
 -3 -9 5 0.1 0.08
 -2 -9 5 -0.14 0.08
 1 9 -5 1.39 0.16
 -1 -9 5 1.2 0.13
 0 9 -5 0.01 0.08
 0 -9 5 0.1 0.07
 -1 9 -5 2.25 0.19
 1 -9 5 2.31 0.16
 -2 9 -5 -0.01 0.09
 2 -9 5 0.12 0.07
 -3 9 -5 0.8 0.13
 3 -9 5 0.98 0.12
 -4 9 -5 0.28 0.11
 4 -9 5 0.35 0.08
 -5 9 -5 0.04 0.1
 -6 9 -5 0.04 0.1
 -7 9 -5 0.99 0.15
 -7 -8 5 -0.01 0.09
 -6 -8 5 3.35 0.2
 -5 -8 5 2.61 0.18
 -4 -8 5 0.3 0.08
 -3 -8 5 0 0.07
 2 8 -5 1.36 0.14
 -2 -8 5 1.12 0.13
 1 8 -5 0.68 0.1
 -1 -8 5 0.52 0.08
 0 8 -5 11.44 0.51
 0 -8 5 11.96 0.48
 -1 8 -5 12.47 0.55
 1 -8 5 13.02 0.52
 -2 8 -5 0.18 0.09
 2 -8 5 0.25 0.07
 -3 8 -5 1.19 0.16
 3 -8 5 1.33 0.12
 -4 8 -5 1.22 0.16
 4 -8 5 1.37 0.12
 -5 8 -5 1.49 0.18
 -6 8 -5 0.82 0.13
 -7 8 -5 0.59 0.12
 -8 8 -5 0.15 0.11
 -7 -7 5 0.27 0.09
 -6 -7 5 0.44 0.09
 -5 -7 5 1.83 0.15
 -4 -7 5 7.33 0.33
 3 7 -5 4.37 0.24
 -3 -7 5 4.47 0.22
 2 7 -5 1.09 0.15
 -2 -7 5 0.69 0.09
 1 7 -5 0.04 0.07
 -1 -7 5 0.05 0.07
 0 7 -5 0.06 0.07
 0 -7 5 0.13 0.06
 -1 7 -5 1.48 0.16
 1 -7 5 1.55 0.12
 -2 7 -5 -0.03 0.08
 2 -7 5 0.01 0.05
 -3 7 -5 0.81 0.11
 3 -7 5 1.05 0.1
 -4 7 -5 1.2 0.15
 4 -7 5 1.3 0.12
 -5 7 -5 0.46 0.11
 5 -7 5 0.5 0.07
 -6 7 -5 1.7 0.18
 -7 7 -5 0.27 0.1
 -8 7 -5 2.24 0.21
 -9 7 -5 0.36 0.12
 -6 -6 5 0.13 0.07
 -5 -6 5 7.47 0.33
 4 6 -5 1.23 0.12
 -4 -6 5 1.51 0.12
 3 6 -5 4.81 0.24
 -3 -6 5 4.34 0.21
 2 6 -5 45.59 1.71
 -2 -6 5 44.18 1.69
 1 6 -5 10.02 0.44
 -1 -6 5 10.22 0.41
 0 6 -5 9.51 0.42
 0 -6 5 9.75 0.4
 -1 6 -5 37.98 1.45
 1 -6 5 37.64 1.42
 -2 6 -5 0.01 0.07
 2 -6 5 0.11 0.05
 -3 6 -5 0.28 0.08
 3 -6 5 0.3 0.06
 -4 6 -5 25.94 1.03
 4 -6 5 25.85 0.98
 -5 6 -5 35.45 1.41
 5 -6 5 36.59 1.35
 -6 6 -5 0.3 0.1
 -7 6 -5 3.26 0.23
 -8 6 -5 0.86 0.13
 -9 6 -5 0.05 0.1
 -10 6 -5 0.01 0.1
 -10 -5 5 0.5 0.11
 -9 -5 5 3.49 0.22
 -8 -5 5 7.02 0.33
 -7 -5 5 0.31 0.09
 -6 -5 5 0.17 0.07
 -6 -5 5 0.12 0.07
 5 5 -5 4.5 0.23
 -5 -5 5 4.4 0.22
 -5 -5 5 4.7 0.21
 4 5 -5 7.39 0.33
 -4 -5 5 7.6 0.32
 -4 -5 5 7.51 0.3
 3 5 -5 6.25 0.27
 -3 -5 5 5.63 0.24
 -3 -5 5 6.08 0.26
 2 5 -5 3.06 0.17
 -2 -5 5 2.55 0.15
 1 5 -5 0.26 0.07
 -1 -5 5 0.31 0.06
 0 5 -5 0.03 0.06
 0 -5 5 -0.01 0.03
 -1 5 -5 9.86 0.43
 1 -5 5 10.12 0.4
 -2 5 -5 12.45 0.52
 2 -5 5 12.22 0.48
 -3 5 -5 2.92 0.19
 3 -5 5 3 0.15
 -4 5 -5 1.43 0.16
 4 -5 5 1.14 0.1
 -5 5 -5 3.45 0.23
 5 -5 5 2.9 0.16
 -6 5 -5 5.98 0.31
 -7 5 -5 0.04 0.08
 -8 5 -5 2.93 0.22
 -9 5 -5 0.1 0.1
 -10 5 -5 0.46 0.11
 -11 5 -5 0.74 0.13
 -10 -4 5 0.06 0.09
 -9 -4 5 0.61 0.11
 -8 -4 5 0.17 0.09
 -7 -4 5 9.67 0.41
 6 4 -5 5.92 0.29
 -6 -4 5 6.35 0.27
 -6 -4 5 6.15 0.28
 5 4 -5 4.22 0.21
 -5 -4 5 4.3 0.21
 -5 -4 5 4.41 0.2
 4 4 -5 0.52 0.07
 -4 -4 5 0.41 0.06
 -4 -4 5 0.47 0.06
 3 4 -5 0.36 0.06
 -3 -4 5 0.27 0.05
 -3 -4 5 0.25 0.06
 2 4 -5 12.86 0.5
 -2 -4 5 11.85 0.46
 -2 -4 5 12.34 0.49
 1 4 -5 16.72 0.67
 -1 -4 5 16.83 0.62
 -1 -4 5 17.53 0.66
 -1 4 -5 20.89 0.83
 1 -4 5 21.51 0.8
 -2 4 -5 0.31 0.07
 3 -4 5 13.84 0.53
 4 -4 5 29.41 1.1
 -5 4 -5 127.71 4.75
 5 -4 5 126.6 4.69
 -6 4 -5 25.96 1.01
 6 -4 5 24.94 0.96
 -7 4 -5 0.14 0.08
 -8 4 -5 0.99 0.14
 -9 4 -5 2.89 0.21
 -10 4 -5 0.32 0.1
 -11 4 -5 2.46 0.22
 -12 4 -5 2.12 0.21
 -10 -3 5 0.47 0.11
 -9 -3 5 0.6 0.11
 -8 -3 5 6.01 0.29
 7 3 -5 0.13 0.07
 -7 -3 5 0 0.08
 6 3 -5 0.22 0.08
 -6 -3 5 0.41 0.08
 5 3 -5 4.22 0.21
 -5 -3 5 4.59 0.21
 -5 -3 5 4.61 0.2
 4 3 -5 8.06 0.34
 -4 -3 5 7.95 0.32
 -4 -3 5 7.8 0.32
 3 3 -5 -0.01 0.04
 -3 -3 5 0.01 0.04
 -3 -3 5 -0.01 0.04
 2 3 -5 11.13 0.44
 -2 -3 5 10.73 0.41
 -2 -3 5 10.89 0.43
 1 3 -5 0.32 0.05
 -1 -3 5 0.3 0.04
 -1 -3 5 0.32 0.04
 0 3 -5 20.76 0.79
 0 -3 5 20.28 0.77
 0 -3 5 20.02 0.73
 -1 3 -5 14.07 0.55
 -1 3 -5 12.97 0.5
 1 -3 5 14.9 0.54
 -2 3 -5 79.58 2.85
 -2 3 -5 81.97 3.02
 2 -3 5 80.87 2.99
 -3 3 -5 4.63 0.18
 3 -3 5 5.03 0.2
 -4 3 -5 12.91 0.47
 -4 3 -5 12.14 0.53
 4 -3 5 13.47 0.5
 -5 3 -5 4.35 0.23
 -5 3 -5 3.79 0.17
 5 -3 5 3.69 0.18
 -6 3 -5 11.86 0.5
 -6 3 -5 11.09 0.43
 6 -3 5 11.17 0.44
 -7 3 -5 -0.02 0.07
 -7 3 -5 0.05 0.04
 -8 3 -5 3.76 0.23
 -9 3 -5 0.53 0.1
 -10 3 -5 2.81 0.21
 -11 3 -5 0.19 0.09
 -12 3 -5 1.7 0.2
 -10 -2 5 0.04 0.1
 -9 -2 5 0.11 0.09
 8 2 -5 0.19 0.08
 -8 -2 5 0.39 0.09
 7 2 -5 13.45 0.54
 -7 -2 5 12.58 0.52
 6 2 -5 16.65 0.66
 -6 -2 5 16.42 0.64
 5 2 -5 0.85 0.1
 -5 -2 5 0.85 0.1
 -5 -2 5 0.89 0.08
 4 2 -5 0.7 0.09
 -4 -2 5 0.73 0.09
 -4 -2 5 0.76 0.07
 3 2 -5 2.93 0.15
 -3 -2 5 2.93 0.14
 -3 -2 5 2.85 0.14
 2 2 -5 0.89 0.09
 -2 -2 5 0.81 0.07
 -2 -2 5 0.69 0.07
 1 2 -5 9.47 0.38
 -1 -2 5 9.53 0.37
 -1 -2 5 9.16 0.35
 0 2 -5 0.24 0.04
 0 -2 5 0.24 0.03
 0 -2 5 0.21 0.03
 -1 2 -5 9.97 0.35
 1 -2 5 7.24 0.33
 -2 2 -5 0.6 0.08
 -2 2 -5 0.75 0.06
 2 -2 5 0.76 0.07
 -3 2 -5 11.02 0.44
 -3 2 -5 10.52 0.4
 3 -2 5 10.81 0.42
 -4 2 -5 1.29 0.12
 4 -2 5 1.14 0.09
 -5 2 -5 89.72 3.34
 -5 2 -5 91 3.16
 5 -2 5 86.59 3.29
 -6 2 -5 23.53 0.95
 -6 2 -5 24.23 0.88
 6 -2 5 24.72 0.91
 -7 2 -5 0.16 0.07
 -7 2 -5 0.21 0.05
 7 -2 5 0.18 0.04
 -8 2 -5 2.05 0.17
 -8 2 -5 2.12 0.13
 -9 2 -5 4.52 0.25
 -9 2 -5 4.63 0.22
 -10 2 -5 2.65 0.16
 -10 2 -5 2.15 0.18
 -11 2 -5 2.53 0.2
 -11 2 -5 2.78 0.17
 -10 -1 5 0.42 0.11
 9 1 -5 -0.03 0.07
 -9 -1 5 0.01 0.09
 8 1 -5 3.79 0.21
 -8 -1 5 3.66 0.22
 7 1 -5 0.15 0.07
 -7 -1 5 0.05 0.07
 6 1 -5 0.15 0.07
 -6 -1 5 0.15 0.07
 5 1 -5 2.81 0.16
 -5 -1 5 2.95 0.16
 -5 -1 5 2.97 0.14
 4 1 -5 18.55 0.72
 -4 -1 5 18.26 0.69
 -4 -1 5 18.56 0.7
 3 1 -5 21.14 0.8
 -3 -1 5 20.54 0.76
 -3 -1 5 20.53 0.78
 2 1 -5 0.46 0.07
 -2 -1 5 0.5 0.06
 -2 -1 5 0.5 0.06
 1 1 -5 9.66 0.38
 -1 -1 5 9.47 0.36
 -1 -1 5 9.56 0.37
 0 1 -5 93.62 3.5
 0 -1 5 93.6 3.35
 0 -1 5 95.89 3.84
 -1 1 -5 0.74 0.06
 -2 1 -5 407.1 15.11
 -2 1 -5 403.64 14.35
 2 -1 5 404.55 14.98
 -3 1 -5 47.69 1.79
 3 -1 5 47.41 1.76
 -4 1 -5 17.58 0.65
 -4 1 -5 18.1 0.69
 4 -1 5 17.44 0.67
 -5 1 -5 4.79 0.2
 -5 1 -5 4.7 0.22
 5 -1 5 4.15 0.19
 -6 1 -5 34.51 1.32
 -6 1 -5 34.41 1.24
 6 -1 5 34.44 1.29
 -7 1 -5 16.36 0.65
 -7 1 -5 16.09 0.61
 7 -1 5 16.05 0.62
 -8 1 -5 6.84 0.29
 -8 1 -5 6.96 0.32
 -9 1 -5 3.15 0.17
 -9 1 -5 3.21 0.2
 -10 1 -5 4.13 0.24
 -10 1 -5 4.43 0.22
 -11 1 -5 1.07 0.13
 -12 1 -5 0.08 0.09
 -13 1 -5 0.05 0.09
 -10 0 5 0.14 0.1
 9 0 -5 0.06 0.08
 -9 0 5 0.17 0.09
 8 0 -5 -0.02 0.08
 -8 0 5 -0.02 0.09
 7 0 -5 2.29 0.15
 -7 0 5 2.2 0.15
 6 0 -5 6.7 0.3
 -6 0 5 6.64 0.3
 5 0 -5 0.35 0.06
 -5 0 5 0.3 0.07
 4 0 -5 2.78 0.16
 -4 0 5 3.11 0.14
 -4 0 5 3.05 0.16
 3 0 -5 15.38 0.59
 -3 0 5 15.26 0.57
 -3 0 5 15.25 0.58
 2 0 -5 0.19 0.04
 -2 0 5 0.23 0.04
 -2 0 5 0.22 0.03
 1 0 -5 0.99 0.08
 -1 0 5 1.31 0.07
 -1 0 5 1.31 0.08
 0 0 -5 0.11 0.03
 0 0 5 0.1 0.03
 0 0 5 0.14 0.03
 -1 0 -5 3.66 0.16
 1 0 5 3.82 0.16
 -2 0 -5 11.72 0.45
 2 0 5 11.44 0.45
 -3 0 -5 77.69 2.73
 -3 0 -5 69.7 2.59
 3 0 5 71.82 2.7
 -4 0 -5 27.31 1.01
 -4 0 -5 27.72 1.06
 4 0 5 28.72 1.05
 -5 0 -5 13.34 0.54
 -5 0 -5 13.39 0.51
 5 0 5 13.86 0.52
 -6 0 -5 15.8 0.6
 -6 0 -5 14.91 0.57
 6 0 5 14.28 0.58
 -7 0 -5 1.52 0.15
 -7 0 -5 1.39 0.12
 7 0 5 0.99 0.12
 -8 0 -5 1.75 0.13
 -8 0 -5 1.8 0.14
 -9 0 -5 10.31 0.42
 -9 0 -5 10.36 0.44
 -10 0 -5 7.2 0.32
 -11 0 -5 0.55 0.09
 -12 0 -5 1.72 0.17
 -13 0 -5 0.38 0.11
 10 -1 -5 -0.06 0.09
 -10 1 5 0.08 0.1
 9 -1 -5 0.64 0.1
 -9 1 5 0.72 0.11
 8 -1 -5 5.54 0.28
 -8 1 5 5.63 0.29
 7 -1 -5 0.08 0.07
 -7 1 5 0.17 0.08
 6 -1 -5 1.66 0.14
 -6 1 5 1.67 0.14
 5 -1 -5 0.37 0.07
 -5 1 5 0.15 0.06
 4 -1 -5 0.76 0.1
 -4 1 5 0.87 0.1
 -4 1 5 1.1 0.07
 3 -1 -5 0.07 0.04
 -3 1 5 0.05 0.04
 -3 1 5 0.03 0.03
 2 -1 -5 2.39 0.12
 -2 1 5 2.57 0.13
 -2 1 5 2.53 0.11
 -1 1 5 1.41 0.09
 0 -1 -5 85.05 3.12
 0 1 5 84.14 3.1
 0 1 5 82.66 2.98
 -1 -1 -5 0.45 0.06
 1 1 5 0.51 0.06
 -2 -1 -5 115.79 4.31
 -2 -1 -5 114.28 4.1
 -3 -1 -5 99.56 3.53
 -3 -1 -5 98.22 3.71
 3 1 5 100.76 3.72
 -4 -1 -5 5.54 0.23
 -4 -1 -5 5.48 0.23
 4 1 5 5.29 0.23
 -5 -1 -5 1.35 0.1
 -5 -1 -5 1.43 0.1
 5 1 5 1.42 0.1
 -6 -1 -5 36.88 1.39
 -6 -1 -5 36.25 1.33
 6 1 5 37.05 1.38
 -7 -1 -5 65.08 2.35
 -7 -1 -5 67.53 2.46
 7 1 5 64.19 2.44
 -8 -1 -5 2.59 0.15
 -8 -1 -5 2.7 0.16
 8 1 5 2.69 0.15
 -9 -1 -5 10.67 0.43
 -10 -1 -5 1.93 0.15
 -11 -1 -5 1.56 0.14
 -12 -1 -5 0.11 0.08
 -13 -1 -5 0.74 0.12
 10 -2 -5 -0.11 0.09
 -10 2 5 0.16 0.1
 9 -2 -5 -0.09 0.09
 -9 2 5 -0.02 0.1
 8 -2 -5 0.11 0.09
 -8 2 5 -0.05 0.09
 7 -2 -5 0.5 0.09
 -7 2 5 0.52 0.1
 6 -2 -5 1.28 0.13
 -6 2 5 1.25 0.12
 5 -2 -5 0.22 0.07
 -5 2 5 0.12 0.06
 4 -2 -5 4.23 0.21
 -4 2 5 4.52 0.19
 -3 2 5 3.57 0.16
 -2 2 5 4.03 0.17
 -2 2 5 3.8 0.18
 1 -2 -5 0.5 0.05
 -1 2 5 0.53 0.07
 0 -2 -5 3.51 0.16
 0 2 5 3.58 0.16
 0 2 5 3.81 0.16
 -1 -2 -5 21.52 0.83
 1 2 5 22.4 0.83
 -2 -2 -5 78.43 2.57
 -2 -2 -5 76.63 2.69
 2 2 5 61.36 2.67
 -3 -2 -5 18.16 0.71
 -3 -2 -5 18.53 0.69
 3 2 5 19.38 0.72
 -4 -2 -5 13.27 0.53
 -4 -2 -5 13.89 0.52
 4 2 5 13.94 0.53
 -5 -2 -5 14.68 0.56
 -5 -2 -5 14.04 0.55
 5 2 5 14.82 0.57
 -6 -2 -5 32.71 1.2
 -6 -2 -5 33.09 1.24
 6 2 5 32.74 1.24
 -7 -2 -5 12.8 0.5
 -7 -2 -5 12.49 0.49
 7 2 5 12.15 0.5
 -8 -2 -5 0.57 0.08
 8 2 5 0.89 0.11
 -9 -2 -5 2.15 0.15
 -10 -2 -5 3.62 0.2
 -11 -2 -5 0.26 0.09
 -12 -2 -5 0.73 0.11
 -13 -2 -5 1.13 0.15
 9 -3 -5 0.35 0.1
 -9 3 5 0.4 0.12
 8 -3 -5 2.63 0.2
 -8 3 5 2.88 0.2
 7 -3 -5 -0.02 0.08
 -7 3 5 -0.01 0.08
 6 -3 -5 4.96 0.25
 -6 3 5 5.28 0.25
 5 -3 -5 1.04 0.11
 -5 3 5 1.2 0.12
 4 -3 -5 15.93 0.64
 -4 3 5 16.23 0.62
 -3 3 5 2.83 0.14
 2 -3 -5 16.34 0.65
 -2 3 5 17.18 0.64
 1 -3 -5 49.28 1.81
 -1 3 5 47.42 1.8
 0 -3 -5 31.48 1.13
 0 3 5 28.63 1.13
 -1 -3 -5 0.14 0.03
 1 3 5 0.13 0.04
 -2 -3 -5 37.52 1.34
 -2 -3 -5 36.92 1.39
 2 3 5 37.6 1.4
 -3 -3 -5 36.17 1.24
 -3 -3 -5 34.73 1.28
 3 3 5 32.14 1.29
 -4 -3 -5 2.27 0.13
 -4 -3 -5 2.18 0.11
 4 3 5 2.31 0.13
 -5 -3 -5 10.57 0.4
 -5 -3 -5 10.15 0.4
 5 3 5 10.15 0.42
 -6 -3 -5 0.34 0.07
 -6 -3 -5 0.26 0.04
 6 3 5 0.22 0.06
 -7 -3 -5 22.57 0.85
 7 3 5 22.89 0.88
 -8 -3 -5 3.1 0.19
 -9 -3 -5 7.56 0.33
 -10 -3 -5 0.49 0.09
 -11 -3 -5 2.88 0.19
 -12 -3 -5 0.07 0.09
 9 -4 -5 0.25 0.1
 -9 4 5 0.2 0.11
 8 -4 -5 0.07 0.09
 -8 4 5 0.11 0.1
 7 -4 -5 0.79 0.11
 -7 4 5 0.72 0.11
 6 -4 -5 0.58 0.09
 -6 4 5 0.63 0.1
 5 -4 -5 3.94 0.21
 -5 4 5 3.93 0.2
 4 -4 -5 -0.15 0.06
 -4 4 5 -0.03 0.06
 3 -4 -5 3.8 0.19
 -3 4 5 3.51 0.19
 -3 4 5 3.79 0.18
 2 -4 -5 2.19 0.13
 -2 4 5 2.02 0.13
 -2 4 5 2.32 0.13
 1 -4 -5 0.18 0.04
 -1 4 5 0.12 0.04
 -1 4 5 0.03 0.04
 0 -4 -5 17.71 0.68
 0 4 5 17.67 0.68
 -1 -4 -5 1.06 0.08
 1 4 5 1.16 0.09
 -2 -4 -5 1.7 0.09
 2 4 5 1.84 0.11
 -3 -4 -5 12.47 0.48
 -4 -4 -5 24.57 0.95
 4 4 5 26.05 0.97
 -5 -4 -5 5.43 0.22
 5 4 5 5.67 0.25
 -6 -4 -5 11.15 0.51
 6 4 5 15.36 0.54
 -7 -4 -5 4.96 0.24
 -8 -4 -5 4.45 0.23
 -9 -4 -5 0.01 0.08
 -10 -4 -5 0.92 0.12
 -11 -4 -5 0.63 0.11
 -12 -4 -5 1.95 0.17
 9 -5 -5 0.13 0.1
 -9 5 5 0.04 0.1
 8 -5 -5 1.67 0.18
 -8 5 5 1.6 0.16
 7 -5 -5 0.24 0.1
 -7 5 5 0.28 0.1
 -6 5 5 1.2 0.14
 5 -5 -5 1.74 0.15
 -5 5 5 2.03 0.15
 4 -5 -5 18.28 0.71
 -4 5 5 17.38 0.68
 3 -5 -5 0.5 0.07
 -3 5 5 0.48 0.08
 2 -5 -5 14.7 0.58
 -2 5 5 14.75 0.58
 -2 5 5 14.63 0.57
 1 -5 -5 18.48 0.73
 -1 5 5 18.98 0.73
 -1 5 5 19.22 0.71
 0 -5 -5 2.32 0.12
 0 5 5 2.47 0.14
 -1 -5 -5 23.09 0.86
 1 5 5 22.43 0.88
 -2 -5 -5 14.53 0.54
 -2 -5 -5 13.85 0.55
 2 5 5 14.66 0.57
 -3 -5 -5 25.22 0.96
 -3 -5 -5 26.29 0.94
 4 5 5 2.1 0.13
 5 5 5 23.06 0.9
 -6 -5 -5 6.24 0.28
 -7 -5 -5 15.93 0.62
 -8 -5 -5 2.91 0.18
 -9 -5 -5 0.37 0.09
 -10 -5 -5 0.29 0.09
 -11 -5 -5 5.29 0.28
 -12 -5 -5 0.14 0.09
 8 -6 -5 0.29 0.11
 -8 6 5 0.31 0.11
 7 -6 -5 0.91 0.12
 -7 6 5 1.07 0.15
 6 -6 -5 0.7 0.11
 -6 6 5 0.64 0.11
 5 -6 -5 2.22 0.17
 -5 6 5 2.26 0.16
 4 -6 -5 4.77 0.24
 -4 6 5 4.52 0.24
 3 -6 -5 0.35 0.07
 -3 6 5 0.32 0.07
 2 -6 -5 -0.05 0.05
 -2 6 5 -0.07 0.05
 1 -6 -5 1.18 0.11
 0 -6 -5 0.4 0.05
 0 6 5 0.43 0.07
 -1 -6 -5 10.46 0.42
 1 6 5 10.65 0.44
 -2 -6 -5 3.63 0.17
 -2 -6 -5 3.94 0.19
 2 6 5 4.17 0.21
 -3 -6 -5 0.87 0.07
 -3 -6 -5 1.07 0.1
 3 6 5 0.94 0.11
 -4 -6 -5 11.41 0.45
 -5 -6 -5 1.04 0.12
 -6 -6 -5 -0.01 0.07
 -7 -6 -5 8.88 0.38
 -8 -6 -5 8.24 0.36
 -9 -6 -5 0.1 0.09
 -10 -6 -5 0.58 0.11
 -11 -6 -5 0.31 0.1
 -12 -6 -5 1.15 0.16
 8 -7 -5 -0.01 0.1
 -8 7 5 0.02 0.09
 7 -7 -5 0.13 0.1
 -7 7 5 0.23 0.1
 6 -7 -5 0.28 0.1
 -6 7 5 0.28 0.09
 5 -7 -5 3.21 0.2
 -5 7 5 3 0.2
 4 -7 -5 7.81 0.35
 -4 7 5 7.64 0.35
 3 -7 -5 8.93 0.38
 -3 7 5 8.58 0.37
 2 -7 -5 -0.13 0.06
 1 -7 -5 0.07 0.05
 0 -7 -5 0.61 0.08
 -1 -7 -5 -0.02 0.04
 -2 -7 -5 35.37 1.3
 -2 -7 -5 35.96 1.34
 -3 -7 -5 80.41 2.88
 -4 -7 -5 4.72 0.24
 -5 -7 -5 1.89 0.14
 -6 -7 -5 5.14 0.25
 -7 -7 -5 2.02 0.16
 -8 -7 -5 -0.07 0.07
 -9 -7 -5 2.22 0.18
 -10 -7 -5 0.83 0.12
 -11 -7 -5 1.11 0.16
 -12 -7 -5 -0.05 0.1
 7 -8 -5 0.39 0.11
 -7 8 5 0.55 0.11
 6 -8 -5 0.49 0.11
 -6 8 5 0.5 0.11
 5 -8 -5 1.34 0.14
 -5 8 5 1.3 0.15
 4 -8 -5 5.29 0.27
 -4 8 5 5.18 0.27
 3 -8 -5 0.17 0.08
 2 -8 -5 0.37 0.07
 1 -8 -5 1.03 0.11
 0 -8 -5 5.28 0.24
 -1 -8 -5 1.63 0.11
 -1 -8 -5 1.53 0.13
 -2 -8 -5 0.07 0.06
 -3 -8 -5 0.36 0.08
 -4 -8 -5 0.44 0.08
 -5 -8 -5 0.54 0.09
 -6 -8 -5 1.55 0.15
 -7 -8 -5 0.36 0.09
 -8 -8 -5 2.73 0.19
 -9 -8 -5 0.06 0.1
 -10 -8 -5 -0.03 0.1
 -11 -8 -5 0 0.11
 6 -9 -5 0.86 0.13
 -6 9 5 0.81 0.12
 5 -9 -5 0.37 0.1
 -5 9 5 0.36 0.1
 4 -9 -5 -0.02 0.08
 3 -9 -5 0.02 0.08
 2 -9 -5 0.3 0.08
 1 -9 -5 1.34 0.13
 0 -9 -5 2.36 0.15
 -1 -9 -5 0.91 0.12
 -2 -9 -5 3.17 0.19
 -3 -9 -5 9.31 0.39
 -4 -9 -5 0.12 0.08
 -5 -9 -5 0.01 0.08
 -6 -9 -5 0.54 0.1
 -7 -9 -5 1.28 0.15
 -8 -9 -5 -0.07 0.09
 -9 -9 -5 2.49 0.2
 -10 -9 -5 2.27 0.2
 -11 -9 -5 0.02 0.11
 5 -10 -5 0.2 0.1
 4 -10 -5 2.04 0.18
 3 -10 -5 0.02 0.08
 2 -10 -5 0.61 0.09
 1 -10 -5 1.09 0.14
 0 -10 -5 1.59 0.14
 -1 -10 -5 0.08 0.07
 -2 -10 -5 3.93 0.22
 -3 -10 -5 1.71 0.15
 -4 -10 -5 -0.1 0.07
 -5 -10 -5 -0.02 0.08
 -6 -10 -5 0.4 0.1
 -7 -10 -5 -0.07 0.09
 -8 -10 -5 2.75 0.2
 -9 -10 -5 0.51 0.12
 -10 -10 -5 1.46 0.21
 4 -11 -5 0.07 0.1
 3 -11 -5 -0.08 0.09
 2 -11 -5 0.93 0.14
 0 -11 -5 1.35 0.14
 -1 -11 -5 0.82 0.11
 -2 -11 -5 0.45 0.1
 -3 -11 -5 0.37 0.09
 -4 -11 -5 0.09 0.09
 -5 -11 -5 0.91 0.12
 -6 -11 -5 0.72 0.12
 -7 -11 -5 0.41 0.11
 -8 -11 -5 -0.15 0.1
 -9 -11 -5 0.7 0.13
 0 -12 -5 1.81 0.18
 -7 -12 -5 0.71 0.14
 -8 -12 -5 -0.11 0.11
 -1 -13 -5 0.62 0.12
 -2 -13 -5 0.13 0.11
 -3 -13 -5 0.05 0.11
 -4 -13 -5 0.38 0.12
 -5 -13 -5 0.13 0.12
 -2 -11 6 0.09 0.1
 -1 -11 6 0.34 0.1
 0 -11 6 0.76 0.11
 1 -11 6 -0.02 0.09
 -2 11 -6 0.18 0.12
 2 -11 6 0.3 0.09
 -3 11 -6 0.23 0.13
 3 -11 6 0.19 0.09
 -4 11 -6 0.04 0.12
 -5 -10 6 0.77 0.12
 -4 -10 6 -0.05 0.09
 -3 -10 6 -0.01 0.09
 -2 -10 6 0.64 0.11
 -1 -10 6 1.61 0.15
 0 10 -6 0.13 0.1
 0 -10 6 0.12 0.08
 -1 10 -6 0.3 0.11
 1 -10 6 0.25 0.09
 -2 10 -6 0.12 0.11
 2 -10 6 0.07 0.08
 -3 10 -6 0.92 0.15
 3 -10 6 1.05 0.13
 -4 10 -6 0.02 0.11
 -5 10 -6 0.22 0.12
 -6 10 -6 0.11 0.12
 -7 -9 6 0.02 0.1
 -6 -9 6 0.08 0.09
 -5 -9 6 0.61 0.11
 -4 -9 6 -0.01 0.08
 -3 -9 6 -0.02 0.08
 -2 -9 6 0.99 0.13
 1 9 -6 0.01 0.08
 -1 -9 6 0 0.08
 0 9 -6 1.53 0.19
 0 -9 6 1.56 0.14
 -1 9 -6 0 0.09
 1 -9 6 0.03 0.07
 -2 9 -6 2.15 0.21
 2 -9 6 2.04 0.15
 -3 9 -6 0.54 0.12
 3 -9 6 0.92 0.11
 -4 9 -6 1.31 0.19
 4 -9 6 1.52 0.13
 -5 9 -6 1.76 0.2
 -6 9 -6 0.02 0.11
 -7 9 -6 0.01 0.11
 -6 -8 6 0.67 0.1
 -5 -8 6 1.86 0.16
 -4 -8 6 0.13 0.08
 -3 -8 6 1.59 0.14
 2 8 -6 0.01 0.08
 -2 -8 6 -0.01 0.07
 1 8 -6 0.53 0.1
 -1 -8 6 0.47 0.09
 0 8 -6 0.08 0.08
 0 -8 6 0.13 0.07
 -1 8 -6 4.24 0.25
 1 -8 6 4.22 0.21
 -2 8 -6 0.35 0.1
 2 -8 6 0.34 0.07
 -3 8 -6 3.76 0.25
 3 -8 6 3.81 0.19
 -4 8 -6 2.06 0.2
 4 -8 6 2.1 0.14
 -5 8 -6 0.18 0.11
 -6 8 -6 -0.06 0.1
 -7 8 -6 0.11 0.11
 -8 8 -6 0.21 0.11
 -6 -7 6 1.8 0.15
 -5 -7 6 2.4 0.17
 -4 -7 6 0.26 0.08
 3 7 -6 0.06 0.07
 -3 -7 6 0.01 0.07
 2 7 -6 2.9 0.2
 -2 -7 6 2.95 0.17
 1 7 -6 0.08 0.08
 -1 -7 6 -0.02 0.06
 0 7 -6 12.51 0.54
 0 -7 6 12.58 0.51
 -1 7 -6 4.53 0.26
 1 -7 6 4.46 0.22
 -2 7 -6 0.66 0.11
 2 -7 6 0.75 0.1
 -3 7 -6 0.54 0.11
 3 -7 6 0.72 0.1
 -4 7 -6 7.45 0.38
 4 -7 6 7.73 0.33
 -5 7 -6 4.84 0.28
 5 -7 6 4.87 0.23
 -6 7 -6 0.1 0.1
 -7 7 -6 0.19 0.1
 -8 7 -6 0.71 0.13
 -9 7 -6 0.25 0.12
 -6 -6 6 0.64 0.09
 -5 -6 6 3.19 0.18
 4 6 -6 1.74 0.15
 -4 -6 6 1.73 0.14
 3 6 -6 1.07 0.14
 -3 -6 6 0.97 0.11
 2 6 -6 9.89 0.43
 -2 -6 6 9.77 0.41
 1 6 -6 2.98 0.2
 -1 -6 6 2.9 0.17
 0 6 -6 0.38 0.09
 0 -6 6 0.35 0.07
 -1 6 -6 13.39 0.56
 1 -6 6 13.25 0.53
 -2 6 -6 16.19 0.68
 2 -6 6 17.17 0.65
 -3 6 -6 0.98 0.14
 3 -6 6 1.16 0.1
 -4 6 -6 6.47 0.33
 4 -6 6 6.64 0.28
 -5 6 -6 0.24 0.1
 5 -6 6 0.08 0.06
 -6 6 -6 0.08 0.09
 -7 6 -6 3.58 0.25
 -8 6 -6 6.09 0.34
 -9 6 -6 0.7 0.13
 -10 6 -6 0.07 0.1
 -6 -5 6 2.39 0.16
 5 5 -6 0.37 0.08
 -5 -5 6 0.41 0.07
 4 5 -6 2.47 0.17
 -4 -5 6 2.43 0.15
 3 5 -6 2.93 0.19
 -3 -5 6 2.98 0.16
 2 5 -6 15.34 0.61
 -2 -5 6 14.73 0.59
 1 5 -6 14.14 0.57
 -1 -5 6 13.76 0.55
 0 5 -6 11.92 0.49
 0 -5 6 11.24 0.46
 -1 5 -6 8.79 0.39
 1 -5 6 8.77 0.36
 -2 5 -6 0.94 0.14
 2 -5 6 0.66 0.09
 -3 5 -6 0.47 0.09
 3 -5 6 0.4 0.06
 -4 5 -6 1.86 0.17
 4 -5 6 1.85 0.12
 -5 5 -6 10.84 0.47
 5 -5 6 9.96 0.42
 -6 5 -6 1.02 0.14
 6 -5 6 0.56 0.07
 -7 5 -6 0.03 0.09
 -8 5 -6 1.26 0.16
 -9 5 -6 0.2 0.11
 -10 5 -6 0.17 0.1
 -11 5 -6 0.19 0.11
 -9 -4 6 -0.03 0.09
 -8 -4 6 0.15 0.1
 -7 -4 6 -0.07 0.07
 6 4 -6 0.01 0.07
 -6 -4 6 -0.12 0.07
 5 4 -6 0.78 0.12
 -5 -4 6 1.13 0.11
 -5 -4 6 0.98 0.11
 4 4 -6 0.7 0.08
 -4 -4 6 0.68 0.09
 -4 -4 6 0.66 0.09
 3 4 -6 6.76 0.3
 -3 -4 6 6.7 0.29
 -3 -4 6 6.68 0.27
 2 4 -6 32.81 1.24
 -2 -4 6 32.03 1.22
 -2 -4 6 32.62 1.17
 1 4 -6 23.93 0.95
 -1 -4 6 24.89 0.93
 0 4 -6 2.61 0.17
 -1 4 -6 0.73 0.09
 1 -4 6 0.68 0.08
 -2 4 -6 12.71 0.52
 2 -4 6 12.36 0.49
 -3 4 -6 0.06 0.06
 3 -4 6 0.09 0.05
 -4 4 -6 0.32 0.08
 4 -4 6 0.43 0.06
 -5 4 -6 22.18 0.9
 5 -4 6 22.83 0.86
 -6 4 -6 10.16 0.44
 6 -4 6 9.6 0.39
 -7 4 -6 0.36 0.1
 -8 4 -6 4.06 0.25
 -9 4 -6 0.42 0.11
 -10 4 -6 0.03 0.09
 -11 4 -6 0.65 0.13
 -9 -3 6 0.2 0.1
 -8 -3 6 5.88 0.3
 7 3 -6 0.42 0.09
 -7 -3 6 0.42 0.09
 6 3 -6 1.86 0.15
 -6 -3 6 1.76 0.15
 5 3 -6 0.68 0.09
 -5 -3 6 0.99 0.1
 -5 -3 6 1.05 0.09
 4 3 -6 0.95 0.11
 -4 -3 6 0.91 0.1
 -4 -3 6 0.94 0.09
 3 3 -6 0.27 0.06
 -3 -3 6 0.29 0.05
 -3 -3 6 0.34 0.06
 2 3 -6 47.86 1.8
 -2 -3 6 47.65 1.71
 -2 -3 6 47.96 1.78
 1 3 -6 67.1 2.5
 -1 -3 6 65 2.36
 -1 -3 6 67.57 2.47
 0 3 -6 -0.08 0.05
 0 -3 6 -0.02 0.03
 0 -3 6 0.02 0.04
 -1 3 -6 54.98 2.07
 2 -3 6 1.1 0.09
 -4 3 -6 0.01 0.06
 4 -3 6 -0.02 0.04
 -5 3 -6 45.5 1.71
 5 -3 6 43.79 1.66
 -6 3 -6 26.99 1.02
 6 -3 6 24.35 0.97
 -7 3 -6 0.08 0.08
 -8 3 -6 0.22 0.09
 -9 3 -6 1.09 0.15
 -10 3 -6 -0.02 0.08
 -11 3 -6 0.18 0.1
 -9 -2 6 0.59 0.11
 8 2 -6 0.04 0.08
 -8 -2 6 0.1 0.09
 7 2 -6 0.23 0.08
 -7 -2 6 0.17 0.08
 6 2 -6 3.32 0.19
 -6 -2 6 2.97 0.19
 5 2 -6 3.53 0.19
 -5 -2 6 3.38 0.18
 -5 -2 6 3.59 0.17
 4 2 -6 1.32 0.11
 -4 -2 6 1.29 0.1
 -4 -2 6 1.28 0.11
 3 2 -6 0.05 0.05
 -3 -2 6 0.13 0.04
 -3 -2 6 0.08 0.05
 2 2 -6 2.66 0.15
 -2 -2 6 2.61 0.13
 -2 -2 6 2.67 0.14
 1 2 -6 27.16 1.01
 -1 -2 6 26.2 0.95
 -1 -2 6 25.79 0.99
 0 2 -6 2.13 0.14
 0 -2 6 2.24 0.11
 0 -2 6 2.32 0.12
 -1 2 -6 4.7 0.21
 -2 2 -6 13.91 0.53
 2 -2 6 15.2 0.56
 -3 2 -6 0.15 0.06
 -3 2 -6 -0.03 0.03
 3 -2 6 0.02 0.03
 -4 2 -6 0.03 0.06
 -4 2 -6 0.05 0.03
 4 -2 6 0.06 0.04
 -5 2 -6 71.52 2.66
 -5 2 -6 70.32 2.51
 5 -2 6 70.04 2.62
 -6 2 -6 22.71 0.89
 -6 2 -6 23.06 0.82
 6 -2 6 21.11 0.85
 -7 2 -6 -0.03 0.05
 -7 2 -6 -0.09 0.07
 -8 2 -6 1.56 0.12
 -8 2 -6 1.4 0.15
 -9 2 -6 0.21 0.09
 -9 2 -6 0.36 0.07
 -10 2 -6 0.61 0.1
 -11 2 -6 1.04 0.13
 9 1 -6 0.55 0.1
 -9 -1 6 0.54 0.12
 8 1 -6 4.24 0.24
 -8 -1 6 4.24 0.24
 7 1 -6 1.07 0.13
 -7 -1 6 1.16 0.14
 6 1 -6 0.53 0.08
 -6 -1 6 0.41 0.09
 5 1 -6 0.63 0.08
 -5 -1 6 0.65 0.08
 4 1 -6 5.05 0.24
 -4 -1 6 5.2 0.22
 -4 -1 6 5.13 0.23
 3 1 -6 4.99 0.23
 -3 -1 6 4.9 0.21
 -3 -1 6 4.95 0.22
 2 1 -6 15.5 0.6
 -2 -1 6 15.06 0.59
 -2 -1 6 15.5 0.57
 1 1 -6 30.27 1.12
 -1 -1 6 29.01 1.1
 -1 -1 6 28.84 1.06
 0 1 -6 3.52 0.17
 0 -1 6 3.89 0.16
 0 -1 6 4.01 0.17
 -2 1 -6 0.14 0.03
 2 -1 6 0.25 0.04
 -3 1 -6 8.76 0.36
 -3 1 -6 8.31 0.33
 3 -1 6 8.75 0.34
 -4 1 -6 2.27 0.12
 -4 1 -6 2.33 0.15
 4 -1 6 2.19 0.12
 -5 1 -6 54.54 1.93
 -5 1 -6 53.51 2.03
 5 -1 6 53.63 2
 -6 1 -6 96.52 3.62
 -6 1 -6 96.41 3.44
 6 -1 6 97.26 3.58
 -7 1 -6 12.8 0.47
 -7 1 -6 11.7 0.51
 7 -1 6 11.87 0.48
 -8 1 -6 1.31 0.11
 -8 1 -6 1.33 0.14
 -9 1 -6 5.64 0.26
 -9 1 -6 5.52 0.29
 -10 1 -6 0.11 0.07
 -10 1 -6 0.05 0.07
 -11 1 -6 0.27 0.08
 9 0 -6 1.27 0.15
 -9 0 6 1.4 0.17
 8 0 -6 0.07 0.08
 -8 0 6 0.17 0.09
 7 0 -6 1.11 0.15
 -7 0 6 1.18 0.14
 6 0 -6 8.35 0.36
 -6 0 6 8.16 0.36
 5 0 -6 0.04 0.06
 -5 0 6 0.07 0.06
 4 0 -6 2.11 0.14
 -4 0 6 2.19 0.12
 -4 0 6 2.1 0.14
 3 0 -6 9.68 0.4
 -3 0 6 9.81 0.39
 -3 0 6 9.62 0.38
 2 0 -6 4.38 0.2
 -2 0 6 4.51 0.19
 -2 0 6 4.4 0.2
 -1 0 6 13.24 0.5
 -1 0 6 12.87 0.49
 0 0 6 39.04 1.39
 0 0 6 38.41 1.44
 -1 0 -6 12.39 0.49
 1 0 6 12.36 0.48
 -2 0 -6 1.95 0.1
 -2 0 -6 2.21 0.12
 -3 0 -6 11.62 0.46
 -3 0 -6 11.14 0.43
 3 0 6 11.39 0.44
 -4 0 -6 14.32 0.57
 -4 0 -6 14.64 0.54
 4 0 6 14.42 0.56
 -5 0 -6 9.49 0.37
 -5 0 -6 9.75 0.4
 5 0 6 9.36 0.38
 -6 0 -6 36.01 1.27
 -6 0 -6 34.95 1.34
 6 0 6 34.41 1.32
 -7 0 -6 0.43 0.07
 -7 0 -6 0.39 0.08
 7 0 6 0.27 0.06
 -8 0 -6 -0.06 0.06
 -8 0 -6 -0.07 0.07
 8 0 6 0.01 0.05
 -9 0 -6 2.08 0.15
 -9 0 -6 2.16 0.16
 -10 0 -6 5.77 0.27
 -11 0 -6 0.07 0.08
 -12 0 -6 9.39 0.41
 -13 0 -6 1.19 0.15
 10 -1 -6 0.05 0.09
 9 -1 -6 0.23 0.09
 -9 1 6 0.32 0.11
 8 -1 -6 4.56 0.25
 -8 1 6 4.19 0.24
 7 -1 -6 5.02 0.26
 -7 1 6 4.96 0.26
 6 -1 -6 1.23 0.13
 -6 1 6 1.16 0.13
 5 -1 -6 1.33 0.12
 -5 1 6 0.98 0.12
 4 -1 -6 1.61 0.13
 -4 1 6 1.66 0.1
 -4 1 6 1.51 0.12
 3 -1 -6 2.52 0.14
 -3 1 6 2.5 0.13
 -3 1 6 2.44 0.15
 -2 1 6 0.42 0.05
 -2 1 6 0.41 0.06
 -1 1 6 10.67 0.42
 -1 1 6 10.91 0.42
 0 -1 -6 20.54 0.79
 0 1 6 20.48 0.78
 0 1 6 20.8 0.76
 -1 -1 -6 4.66 0.2
 1 1 6 4.69 0.2
 -2 -1 -6 10.15 0.38
 -2 -1 -6 9.79 0.39
 -3 -1 -6 24.8 0.91
 -3 -1 -6 24.35 0.95
 3 1 6 26.34 0.95
 -4 -1 -6 2.16 0.12
 -4 -1 -6 2.2 0.13
 4 1 6 2.15 0.12
 -5 -1 -6 8.66 0.36
 -5 -1 -6 8.9 0.37
 5 1 6 9.51 0.37
 -6 -1 -6 4.52 0.21
 -6 -1 -6 4.61 0.21
 6 1 6 4.03 0.21
 -7 -1 -6 0.54 0.08
 -7 -1 -6 0.64 0.08
 7 1 6 0.49 0.07
 -8 -1 -6 0.3 0.08
 -8 -1 -6 0.41 0.07
 8 1 6 0.38 0.07
 -9 -1 -6 13.82 0.55
 -10 -1 -6 0.16 0.08
 -11 -1 -6 -0.06 0.07
 -12 -1 -6 0.22 0.09
 -13 -1 -6 0.14 0.1
 9 -2 -6 0.33 0.1
 -9 2 6 0.35 0.11
 8 -2 -6 1.54 0.16
 -8 2 6 1.56 0.17
 7 -2 -6 0.58 0.1
 -7 2 6 0.33 0.11
 6 -2 -6 1.25 0.13
 -6 2 6 1.3 0.14
 5 -2 -6 0.44 0.07
 -5 2 6 0.41 0.08
 4 -2 -6 13.37 0.54
 -4 2 6 13.65 0.53
 3 -2 -6 2.17 0.14
 -3 2 6 2.62 0.13
 -3 2 6 2.78 0.15
 -2 2 6 7.02 0.29
 -2 2 6 7.18 0.29
 1 -2 -6 15.63 0.61
 -1 2 6 16.26 0.6
 -1 2 6 15.55 0.61
 0 -2 -6 2.6 0.13
 0 2 6 2.46 0.13
 0 2 6 2.55 0.13
 -1 -2 -6 2.79 0.13
 1 2 6 2.62 0.13
 -2 -2 -6 28.32 1.06
 2 2 6 28.16 1.07
 -3 -2 -6 0.94 0.08
 -3 -2 -6 0.95 0.08
 3 2 6 0.9 0.09
 -4 -2 -6 3.75 0.18
 -4 -2 -6 3.93 0.18
 4 2 6 3.84 0.18
 -5 -2 -6 2.45 0.15
 -5 -2 -6 3.09 0.15
 5 2 6 2.41 0.14
 -6 -2 -6 13.29 0.51
 -6 -2 -6 13.13 0.52
 6 2 6 13.04 0.52
 -7 -2 -6 2.13 0.15
 -7 -2 -6 2.1 0.14
 7 2 6 2 0.13
 -8 -2 -6 0.34 0.08
 8 2 6 0.32 0.07
 -9 -2 -6 1.19 0.12
 -10 -2 -6 7.71 0.34
 -11 -2 -6 3.67 0.22
 -12 -2 -6 2.14 0.18
 -13 -2 -6 0.54 0.11
 9 -3 -6 0.05 0.1
 -9 3 6 0.12 0.11
 8 -3 -6 3.81 0.24
 -8 3 6 3.77 0.24
 7 -3 -6 7.21 0.34
 -7 3 6 6.94 0.34
 6 -3 -6 0.12 0.08
 -6 3 6 0.11 0.08
 5 -3 -6 2.68 0.17
 -5 3 6 2.79 0.18
 4 -3 -6 0.43 0.07
 -4 3 6 0.4 0.08
 3 -3 -6 0.38 0.07
 -3 3 6 0.65 0.09
 -3 3 6 0.43 0.07
 2 -3 -6 0.89 0.09
 -2 3 6 0.91 0.09
 1 -3 -6 52.38 2.02
 -1 3 6 55.71 2.02
 0 -3 -6 8.93 0.35
 0 3 6 8.69 0.36
 -1 -3 -6 2.33 0.12
 1 3 6 2.35 0.13
 -2 -3 -6 15.36 0.6
 2 3 6 16.28 0.62
 -3 -3 -6 27.98 1.05
 -3 -3 -6 27.63 1.01
 -4 -3 -6 0.3 0.05
 -4 -3 -6 0.34 0.04
 4 3 6 0.29 0.05
 -5 -3 -6 8.72 0.35
 -5 -3 -6 8.48 0.34
 5 3 6 8.4 0.36
 -6 -3 -6 0.97 0.1
 -6 -3 -6 1 0.11
 6 3 6 0.92 0.1
 -7 -3 -6 1.16 0.11
 7 3 6 0.9 0.11
 -8 -3 -6 0.63 0.09
 8 3 6 0.63 0.08
 -9 -3 -6 15.94 0.62
 9 3 6 15.75 0.64
 -10 -3 -6 0.78 0.11
 -11 -3 -6 0.13 0.08
 -12 -3 -6 0.06 0.09
 8 -4 -6 3.52 0.23
 -8 4 6 3.13 0.23
 7 -4 -6 0.08 0.09
 -7 4 6 0.01 0.09
 6 -4 -6 5.24 0.27
 -6 4 6 5.22 0.27
 5 -4 -6 1.41 0.14
 -5 4 6 1.19 0.14
 4 -4 -6 3.62 0.2
 -4 4 6 3.97 0.21
 3 -4 -6 0.16 0.06
 -3 4 6 0.18 0.07
 -3 4 6 0.31 0.06
 2 -4 -6 10.72 0.41
 -2 4 6 11.11 0.42
 -2 4 6 8.68 0.4
 1 -4 -6 7.11 0.29
 -1 4 6 6.59 0.3
 0 -4 -6 4.92 0.21
 0 4 6 4.82 0.22
 -1 -4 -6 2.07 0.11
 1 4 6 2 0.13
 -2 -4 -6 16.88 0.65
 2 4 6 17.27 0.67
 -3 -4 -6 5.24 0.23
 -4 -4 -6 1.85 0.1
 -4 -4 -6 1.54 0.12
 4 4 6 1.54 0.12
 -5 -4 -6 1.18 0.11
 -5 -4 -6 1.2 0.09
 5 4 6 1.17 0.11
 -6 -4 -6 25.16 0.94
 6 4 6 25.18 0.97
 -7 -4 -6 6.37 0.29
 7 4 6 6.23 0.29
 -8 -4 -6 0.47 0.09
 8 4 6 0.36 0.08
 -9 -4 -6 0 0.07
 -10 -4 -6 3.5 0.21
 -11 -4 -6 0.6 0.11
 -12 -4 -6 0.55 0.11
 8 -5 -6 1.37 0.17
 -8 5 6 1.26 0.18
 7 -5 -6 3.76 0.23
 -7 5 6 3.46 0.22
 6 -5 -6 0.23 0.09
 -6 5 6 0.29 0.1
 5 -5 -6 0.07 0.07
 -5 5 6 0.01 0.08
 4 -5 -6 -0.08 0.07
 -4 5 6 0.09 0.06
 3 -5 -6 0.02 0.06
 -3 5 6 0.04 0.06
 2 -5 -6 7.93 0.33
 -2 5 6 7.62 0.33
 -2 5 6 7.44 0.32
 1 -5 -6 21.18 0.83
 -1 5 6 22.28 0.84
 0 -5 -6 7.62 0.29
 0 5 6 6.42 0.3
 -1 -5 -6 5.54 0.23
 1 5 6 5.42 0.25
 -2 -5 -6 0.15 0.04
 2 5 6 0.11 0.06
 3 5 6 8.11 0.35
 -4 -5 -6 2.51 0.12
 -5 -5 -6 4.77 0.24
 5 5 6 5.49 0.25
 -6 -5 -6 7.81 0.34
 6 5 6 7.91 0.35
 -7 -5 -6 1.12 0.13
 7 5 6 1.15 0.13
 -8 -5 -6 0.08 0.07
 -9 -5 -6 5.06 0.26
 -10 -5 -6 1.11 0.15
 -11 -5 -6 0.8 0.12
 -12 -5 -6 -0.01 0.1
 -8 6 6 0.34 0.11
 7 -6 -6 0.66 0.12
 -7 6 6 0.51 0.12
 6 -6 -6 3.33 0.21
 -6 6 6 3.16 0.21
 5 -6 -6 1.74 0.14
 -5 6 6 1.78 0.16
 4 -6 -6 5.64 0.28
 -4 6 6 5.95 0.28
 3 -6 -6 1.37 0.13
 -3 6 6 1.36 0.14
 2 -6 -6 3.3 0.18
 -2 6 6 3.27 0.19
 -2 6 6 3.29 0.18
 1 -6 -6 8.76 0.36
 -1 6 6 8.04 0.36
 0 -6 -6 0.15 0.05
 0 6 6 0.14 0.06
 -1 -6 -6 5.23 0.22
 1 6 6 5.05 0.25
 -2 -6 -6 3.65 0.18
 -2 -6 -6 3.44 0.16
 2 6 6 2.89 0.19
 -3 -6 -6 4.76 0.22
 -3 -6 -6 4.26 0.19
 3 6 6 4.73 0.24
 -4 -6 -6 9.47 0.37
 4 6 6 8.17 0.38
 -5 -6 -6 3.5 0.2
 5 6 6 3.6 0.2
 -6 -6 -6 4.57 0.23
 -7 -6 -6 -0.07 0.07
 -8 -6 -6 1.33 0.15
 -9 -6 -6 0.22 0.09
 -10 -6 -6 2.93 0.19
 -11 -6 -6 0.37 0.11
 -12 -6 -6 0.02 0.1
 7 -7 -6 2.8 0.21
 -7 7 6 2.84 0.21
 6 -7 -6 1.12 0.14
 -6 7 6 1.21 0.16
 5 -7 -6 4.63 0.25
 -5 7 6 4.41 0.25
 4 -7 -6 5.01 0.27
 -4 7 6 5.12 0.26
 3 -7 -6 2.41 0.17
 -3 7 6 2.44 0.17
 2 -7 -6 3.68 0.2
 1 -7 -6 16.72 0.66
 0 -7 -6 4.13 0.2
 -1 -7 -6 0.03 0.04
 -2 -7 -6 10.67 0.42
 -2 -7 -6 10.64 0.43
 -3 -7 -6 58.86 2.12
 -4 -7 -6 0.54 0.1
 -5 -7 -6 5.08 0.26
 -6 -7 -6 9.9 0.42
 -7 -7 -6 -0.08 0.08
 -8 -7 -6 -0.01 0.08
 -9 -7 -6 1.48 0.15
 -10 -7 -6 0.96 0.13
 -11 -7 -6 1.71 0.18
 -7 8 6 -0.07 0.09
 6 -8 -6 0.78 0.13
 -6 8 6 0.84 0.13
 5 -8 -6 2.66 0.2
 -5 8 6 2.84 0.2
 4 -8 -6 3.45 0.22
 -4 8 6 3.39 0.22
 3 -8 -6 5.28 0.27
 2 -8 -6 0.55 0.08
 1 -8 -6 -0.1 0.06
 0 -8 -6 3 0.16
 -1 -8 -6 1.67 0.11
 -1 -8 -6 1.33 0.14
 -2 -8 -6 0.02 0.07
 -3 -8 -6 5.23 0.26
 -4 -8 -6 0.09 0.08
 -5 -8 -6 0.17 0.08
 -6 -8 -6 1.75 0.16
 -7 -8 -6 0.26 0.09
 -8 -8 -6 0.86 0.12
 -9 -8 -6 0.03 0.09
 -10 -8 -6 0.62 0.12
 -11 -8 -6 0.1 0.11
 6 -9 -6 0.37 0.11
 -6 9 6 0.56 0.12
 5 -9 -6 0.09 0.09
 4 -9 -6 0.77 0.12
 3 -9 -6 0.13 0.09
 2 -9 -6 0.08 0.07
 1 -9 -6 1.72 0.15
 0 -9 -6 0.19 0.06
 -1 -9 -6 0.43 0.09
 -2 -9 -6 7 0.32
 -3 -9 -6 44.88 1.64
 -4 -9 -6 21.5 0.83
 -6 -9 -6 0.23 0.09
 -7 -9 -6 0.82 0.12
 -8 -9 -6 1.17 0.16
 -9 -9 -6 1.55 0.18
 -10 -9 -6 5.1 0.29
 5 -10 -6 0.31 0.11
 4 -10 -6 0.13 0.1
 3 -10 -6 2.03 0.18
 2 -10 -6 0.02 0.08
 1 -10 -6 0.08 0.07
 0 -10 -6 0.72 0.11
 -1 -10 -6 0.5 0.1
 -2 -10 -6 1.08 0.14
 -3 -10 -6 6.1 0.3
 -4 -10 -6 0.94 0.12
 -5 -10 -6 -0.17 0.09
 -6 -10 -6 -0.19 0.09
 -7 -10 -6 0.42 0.11
 -8 -10 -6 0.5 0.11
 -9 -10 -6 -0.04 0.1
 -10 -10 -6 -0.1 0.11
 4 -11 -6 -0.06 0.1
 3 -11 -6 -0.12 0.09
 1 -11 -6 -0.02 0.09
 0 -11 -6 0.75 0.12
 -1 -11 -6 0.03 0.08
 -2 -11 -6 0.5 0.1
 -3 -11 -6 6.57 0.33
 -4 -11 -6 6.14 0.31
 -5 -11 -6 -0.19 0.09
 -6 -11 -6 0.11 0.1
 -7 -11 -6 0.24 0.11
 -8 -11 -6 1.02 0.14
 -9 -11 -6 0.11 0.11
 -3 -12 -6 0.57 0.12
 -4 -12 -6 0.14 0.11
 -5 -12 -6 -0.21 0.11
 -6 -12 -6 -0.12 0.1
 -7 -12 -6 0.77 0.13
 -8 -12 -6 -0.08 0.1
 -1 -13 -6 0.2 0.11
 1 -11 7 0.13 0.09
 -2 11 -7 0.12 0.12
 2 -11 7 0.07 0.09
 -3 11 -7 1.08 0.17
 3 -11 7 1.29 0.15
 -3 -10 7 -0.07 0.09
 -2 -10 7 0.04 0.08
 -1 -10 7 0.47 0.1
 0 10 -7 0.53 0.12
 0 -10 7 0.63 0.1
 -1 10 -7 0.1 0.1
 1 -10 7 0.1 0.09
 -2 10 -7 0.75 0.14
 2 -10 7 0.66 0.1
 -3 10 -7 -0.03 0.11
 3 -10 7 0.06 0.09
 -4 10 -7 0.15 0.12
 4 -10 7 0.03 0.08
 -5 10 -7 0.55 0.14
 -5 -9 7 -0.15 0.09
 -4 -9 7 0.3 0.1
 -3 -9 7 0.44 0.1
 -2 -9 7 0.52 0.1
 1 9 -7 1.73 0.2
 -1 -9 7 1.83 0.16
 0 9 -7 0.35 0.11
 0 -9 7 0.36 0.09
 -1 9 -7 0.52 0.12
 1 -9 7 0.45 0.09
 -2 9 -7 0.57 0.12
 2 -9 7 0.44 0.09
 -3 9 -7 2.17 0.22
 3 -9 7 2.38 0.16
 -4 9 -7 2.62 0.24
 4 -9 7 2.82 0.18
 -5 9 -7 0.7 0.14
 -6 9 -7 0.1 0.12
 -6 -8 7 -0.09 0.09
 -5 -8 7 0.41 0.1
 -4 -8 7 -0.05 0.08
 -3 -8 7 0.51 0.09
 2 8 -7 0.14 0.09
 -2 -8 7 0.17 0.08
 1 8 -7 0.18 0.1
 -1 -8 7 0.16 0.08
 0 8 -7 4.23 0.26
 0 -8 7 4.18 0.22
 -1 8 -7 0.2 0.1
 1 -8 7 0.38 0.08
 -2 8 -7 1.52 0.18
 2 -8 7 1.25 0.13
 -3 8 -7 0.03 0.1
 3 -8 7 -0.05 0.07
 -4 8 -7 0.03 0.1
 4 -8 7 0 0.07
 -5 8 -7 0.66 0.13
 5 -8 7 0.43 0.09
 -6 8 -7 2.37 0.23
 -7 8 -7 0.51 0.13
 -6 -7 7 0.45 0.1
 -5 -7 7 1.82 0.15
 -4 -7 7 0.09 0.08
 3 7 -7 0.62 0.11
 -3 -7 7 0.62 0.09
 2 7 -7 0.05 0.08
 -2 -7 7 0.04 0.07
 1 7 -7 0.93 0.12
 -1 -7 7 1.27 0.12
 0 7 -7 0.17 0.09
 0 -7 7 0.33 0.08
 -1 7 -7 0.06 0.09
 1 -7 7 -0.05 0.07
 -2 7 -7 -0.13 0.08
 2 -7 7 -0.12 0.06
 -3 7 -7 1.13 0.17
 3 -7 7 1.4 0.12
 -4 7 -7 2.02 0.19
 4 -7 7 1.54 0.13
 -5 7 -7 0.3 0.11
 5 -7 7 0.17 0.07
 -6 7 -7 0.54 0.13
 -7 7 -7 0.63 0.13
 -8 7 -7 -0.03 0.1
 -9 7 -7 0.1 0.11
 -6 -6 7 0.06 0.08
 -5 -6 7 2.5 0.17
 4 6 -7 1.12 0.16
 -4 -6 7 1.2 0.12
 3 6 -7 2.29 0.19
 -3 -6 7 2.61 0.16
 2 6 -7 1.44 0.16
 -2 -6 7 1.44 0.12
 1 6 -7 0.04 0.07
 -1 -6 7 0 0.06
 0 6 -7 0.56 0.1
 0 -6 7 0.39 0.07
 -1 6 -7 1.42 0.16
 1 -6 7 1.23 0.12
 -2 6 -7 8.47 0.4
 2 -6 7 8.73 0.36
 -3 6 -7 -0.03 0.08
 3 -6 7 -0.08 0.06
 -4 6 -7 3.16 0.22
 4 -6 7 3.14 0.17
 -5 6 -7 1.42 0.17
 5 -6 7 0.98 0.11
 -6 6 -7 0.8 0.12
 6 -6 7 0.59 0.08
 -7 6 -7 0.25 0.12
 -8 6 -7 0.66 0.13
 -9 6 -7 0.49 0.13
 -10 6 -7 0.18 0.11
 5 5 -7 1.38 0.15
 -5 -5 7 1.53 0.14
 4 5 -7 -0.05 0.07
 -4 -5 7 -0.04 0.07
 3 5 -7 3.09 0.2
 -3 -5 7 3.12 0.17
 2 5 -7 0.22 0.07
 -2 -5 7 0.18 0.06
 1 5 -7 3.34 0.2
 -1 -5 7 2.85 0.17
 0 5 -7 0.31 0.08
 0 -5 7 0.16 0.06
 -1 5 -7 0.97 0.13
 1 -5 7 1.19 0.1
 -2 5 -7 1.63 0.16
 2 -5 7 1.24 0.12
 -3 5 -7 0.1 0.08
 3 -5 7 0.32 0.06
 -4 5 -7 1.18 0.16
 4 -5 7 1.2 0.1
 -5 5 -7 0.01 0.08
 5 -5 7 -0.13 0.05
 -6 5 -7 0.14 0.09
 6 -5 7 0.02 0.06
 -7 5 -7 4.16 0.27
 -8 5 -7 0.13 0.1
 -9 5 -7 0.12 0.1
 -10 5 -7 0.34 0.12
 -9 -4 7 0.62 0.12
 -8 -4 7 0.21 0.1
 -7 -4 7 -0.1 0.09
 6 4 -7 1.97 0.16
 -6 -4 7 1.88 0.15
 5 4 -7 0.59 0.09
 -5 -4 7 0.6 0.08
 -5 -4 7 0.53 0.09
 4 4 -7 5.33 0.26
 -4 -4 7 5.25 0.25
 -4 -4 7 5.1 0.24
 3 4 -7 0.29 0.07
 -3 -4 7 0.39 0.07
 2 4 -7 0.93 0.12
 -2 -4 7 0.7 0.1
 1 4 -7 13.65 0.54
 -1 -4 7 12.4 0.52
 0 4 -7 16.33 0.68
 0 -4 7 17.69 0.66
 -1 4 -7 0 0.07
 1 -4 7 0.08 0.06
 -2 4 -7 7.52 0.35
 2 -4 7 7.64 0.32
 -3 4 -7 0.09 0.08
 3 -4 7 0.04 0.05
 -4 4 -7 8.64 0.4
 4 -4 7 8.71 0.35
 -5 4 -7 0.46 0.1
 5 -4 7 0.37 0.06
 -6 4 -7 0.22 0.09
 6 -4 7 0.52 0.07
 -7 4 -7 0.15 0.09
 -8 4 -7 5.19 0.3
 -9 4 -7 3.96 0.26
 -10 4 -7 -0.04 0.09
 -11 4 -7 0.09 0.1
 -9 -3 7 0.38 0.11
 -8 -3 7 1.59 0.17
 7 3 -7 1.68 0.16
 -7 -3 7 1.77 0.16
 6 3 -7 0.49 0.09
 -6 -3 7 0.33 0.09
 5 3 -7 0.1 0.07
 -5 -3 7 0.16 0.06
 -5 -3 7 0.14 0.07
 4 3 -7 0.02 0.06
 -4 -3 7 0.15 0.06
 -4 -3 7 0.08 0.06
 3 3 -7 5.64 0.26
 -3 -3 7 5.28 0.24
 -3 -3 7 5.42 0.24
 2 3 -7 3.3 0.19
 -2 -3 7 3.25 0.16
 -2 -3 7 3.33 0.17
 1 3 -7 17.03 0.66
 -1 -3 7 15.92 0.61
 -1 -3 7 16.46 0.64
 0 3 -7 1.37 0.14
 0 -3 7 1.59 0.12
 -1 3 -7 10.94 0.46
 -2 3 -7 0.19 0.06
 2 -3 7 0.39 0.06
 -3 3 -7 -0.1 0.06
 3 -3 7 -0.04 0.04
 -4 3 -7 1.48 0.15
 4 -3 7 1.65 0.11
 -5 3 -7 0.44 0.09
 5 -3 7 0.41 0.06
 -6 3 -7 0.19 0.09
 6 -3 7 0.07 0.05
 -7 3 -7 7.52 0.36
 7 -3 7 7.38 0.31
 -8 3 -7 0.43 0.11
 -9 3 -7 0.01 0.09
 -10 3 -7 0.54 0.12
 -11 3 -7 1.71 0.18
 -9 -2 7 0.31 0.11
 8 2 -7 1.73 0.17
 -8 -2 7 1.62 0.17
 7 2 -7 3.21 0.2
 -7 -2 7 3.11 0.21
 6 2 -7 3.51 0.2
 -6 -2 7 3.45 0.2
 5 2 -7 0.09 0.07
 -5 -2 7 0.08 0.06
 -5 -2 7 0.09 0.07
 4 2 -7 8.34 0.37
 -4 -2 7 8.81 0.35
 -4 -2 7 8.22 0.35
 3 2 -7 4.25 0.22
 -3 -2 7 4.4 0.2
 -3 -2 7 4.6 0.21
 2 2 -7 0.48 0.07
 -2 -2 7 0.61 0.09
 -2 -2 7 0.67 0.09
 1 2 -7 1.18 0.12
 -1 -2 7 1.26 0.1
 -1 -2 7 1.09 0.11
 0 2 -7 6.26 0.29
 0 -2 7 6.57 0.27
 -1 2 -7 0.03 0.01
 1 -2 7 0 0.01
 -2 2 -7 2.76 0.13
 2 -2 7 2.93 0.14
 -3 2 -7 6.18 0.27
 -3 2 -7 7.36 0.32
 3 -2 7 7.52 0.29
 -4 2 -7 4.41 0.19
 -4 2 -7 4.15 0.22
 4 -2 7 4.51 0.2
 -5 2 -7 0.62 0.09
 -5 2 -7 0.79 0.09
 5 -2 7 0.94 0.09
 -6 2 -7 8.5 0.38
 6 -2 7 7.85 0.33
 -7 2 -7 1.52 0.16
 7 -2 7 1.59 0.12
 -8 2 -7 3.18 0.22
 -9 2 -7 5.29 0.29
 -10 2 -7 -0.02 0.08
 -11 2 -7 0.43 0.11
 -9 -1 7 1.33 0.17
 8 1 -7 0.14 0.09
 -8 -1 7 0.09 0.1
 7 1 -7 2.42 0.19
 -7 -1 7 2.57 0.19
 6 1 -7 0.06 0.08
 -6 -1 7 0.07 0.08
 5 1 -7 0.5 0.08
 -5 -1 7 0.41 0.09
 4 1 -7 2.81 0.16
 -4 -1 7 2.8 0.17
 -4 -1 7 2.92 0.15
 3 1 -7 10.48 0.44
 -3 -1 7 10.38 0.42
 -3 -1 7 10.73 0.42
 2 1 -7 6.72 0.29
 -2 -1 7 6.71 0.28
 -2 -1 7 6.59 0.28
 1 1 -7 84.47 3.19
 -1 -1 7 85.7 3.16
 -1 -1 7 86.31 3.04
 0 -1 7 11.58 0.45
 0 -1 7 11.16 0.43
 1 -1 7 19.16 0.73
 -2 1 -7 -0.04 0.05
 -2 1 -7 0.1 0.03
 2 -1 7 0.02 0.02
 -3 1 -7 14.59 0.58
 -3 1 -7 14.11 0.54
 3 -1 7 14.88 0.56
 -4 1 -7 0.16 0.06
 -4 1 -7 0.2 0.05
 4 -1 7 0.25 0.04
 -5 1 -7 35.45 1.28
 -5 1 -7 35.9 1.36
 5 -1 7 35.17 1.33
 -6 1 -7 24.13 0.96
 -6 1 -7 24.31 0.9
 6 -1 7 24.73 0.93
 -7 1 -7 -0.01 0.06
 -7 1 -7 0.04 0.08
 7 -1 7 0.06 0.05
 -8 1 -7 0.14 0.08
 -8 1 -7 0.06 0.06
 -9 1 -7 2.42 0.16
 -9 1 -7 2.19 0.18
 -10 1 -7 0.29 0.08
 -10 1 -7 0.28 0.09
 9 0 -7 0.25 0.1
 -9 0 7 0.2 0.11
 8 0 -7 1.09 0.15
 -8 0 7 1.1 0.16
 7 0 -7 1.98 0.17
 -7 0 7 2.14 0.18
 6 0 -7 3.89 0.22
 -6 0 7 3.97 0.22
 5 0 -7 4.46 0.23
 -5 0 7 4.32 0.23
 4 0 -7 3.38 0.19
 -4 0 7 3.63 0.17
 -4 0 7 3.8 0.2
 3 0 -7 1.01 0.1
 -3 0 7 1.12 0.09
 -3 0 7 0.97 0.11
 2 0 -7 0.57 0.07
 -2 0 7 0.7 0.09
 -2 0 7 0.84 0.08
 -1 0 7 0.21 0.05
 -1 0 7 0.07 0.05
 0 0 7 1.08 0.09
 0 0 7 1.17 0.09
 -1 0 -7 17.45 0.68
 1 0 7 17.58 0.67
 -2 0 -7 0.82 0.1
 -2 0 -7 1.3 0.08
 -3 0 -7 0.01 0.05
 -3 0 -7 0.08 0.04
 3 0 7 0.05 0.04
 -4 0 -7 -0.02 0.05
 -4 0 -7 0.01 0.04
 4 0 7 0 0.04
 -5 0 -7 0.86 0.12
 -5 0 -7 0.81 0.09
 5 0 7 0.71 0.1
 -6 0 -7 7.6 0.31
 -6 0 -7 7.56 0.34
 6 0 7 7.15 0.32
 -7 0 -7 0.2 0.07
 -7 0 -7 0.13 0.08
 7 0 7 0.28 0.06
 -8 0 -7 2.98 0.19
 -8 0 -7 3.01 0.2
 8 0 7 3.17 0.17
 -9 0 -7 2.41 0.18
 -9 0 -7 2.27 0.16
 -10 0 -7 -0.14 0.07
 -11 0 -7 0.68 0.1
 -12 0 -7 6.08 0.31
 9 -1 -7 1.98 0.18
 -9 1 7 1.79 0.2
 8 -1 -7 0.82 0.11
 -8 1 7 0.83 0.13
 7 -1 -7 0.13 0.09
 -7 1 7 0.22 0.1
 6 -1 -7 0.24 0.08
 -6 1 7 0.2 0.09
 5 -1 -7 0.05 0.06
 -5 1 7 -0.17 0.07
 4 -1 -7 5.76 0.27
 -4 1 7 5.64 0.26
 3 -1 -7 17.85 0.71
 -3 1 7 18.01 0.69
 -3 1 7 18.31 0.69
 2 -1 -7 18.69 0.75
 -2 1 7 19.19 0.73
 -2 1 7 19.59 0.72
 -1 1 7 14.2 0.53
 -1 1 7 13.35 0.53
 0 -1 -7 0.03 0.04
 0 1 7 0 0.04
 -1 -1 -7 66.74 2.55
 1 1 7 69.97 2.54
 -2 -1 -7 3.32 0.16
 2 1 7 2.96 0.15
 -3 -1 -7 42.39 1.54
 -3 -1 -7 43.87 1.61
 3 1 7 41.94 1.6
 -4 -1 -7 31.98 1.17
 -4 -1 -7 31.8 1.22
 4 1 7 32.46 1.21
 -5 -1 -7 22.91 0.84
 -5 -1 -7 22.41 0.88
 5 1 7 22.85 0.87
 -6 -1 -7 36.64 1.34
 -6 -1 -7 36.74 1.4
 6 1 7 37.11 1.39
 -7 -1 -7 1.44 0.14
 -7 -1 -7 1.7 0.13
 7 1 7 1.49 0.13
 -8 -1 -7 3.43 0.21
 -8 -1 -7 3.33 0.19
 8 1 7 3.43 0.18
 -9 -1 -7 7.78 0.34
 -10 -1 -7 4.43 0.23
 -11 -1 -7 0.57 0.1
 -12 -1 -7 4.38 0.25
 -13 -1 -7 1.25 0.17
 8 -2 -7 0.6 0.11
 -8 2 7 0.59 0.11
 7 -2 -7 3.61 0.22
 -7 2 7 3.47 0.23
 6 -2 -7 0.09 0.08
 -6 2 7 -0.11 0.08
 5 -2 -7 0.99 0.12
 -5 2 7 0.9 0.13
 4 -2 -7 1.94 0.14
 -4 2 7 1.9 0.15
 3 -2 -7 0.49 0.07
 -3 2 7 0.5 0.08
 -3 2 7 0.59 0.09
 2 -2 -7 17.11 0.67
 -2 2 7 17.26 0.66
 -2 2 7 16.79 0.65
 1 -2 -7 0.32 0.06
 -1 2 7 0.32 0.06
 -1 2 7 0.24 0.05
 0 -2 -7 0.32 0.06
 0 2 7 0.41 0.06
 -1 -2 -7 24.18 0.9
 1 2 7 23.03 0.9
 -2 -2 -7 0.35 0.05
 2 2 7 0.33 0.06
 -3 -2 -7 0.06 0.04
 -3 -2 -7 0.15 0.05
 -4 -2 -7 12.34 0.49
 -4 -2 -7 12.16 0.48
 4 2 7 12.88 0.5
 -5 -2 -7 9.1 0.39
 -5 -2 -7 9.49 0.38
 5 2 7 9.6 0.39
 -6 -2 -7 0.37 0.07
 -6 -2 -7 0.36 0.07
 6 2 7 0.25 0.07
 -7 -2 -7 0.59 0.08
 -7 -2 -7 0.46 0.08
 7 2 7 0.46 0.08
 -8 -2 -7 5.78 0.27
 8 2 7 5.81 0.28
 -9 -2 -7 0.11 0.08
 9 2 7 0.07 0.07
 -10 -2 -7 2.3 0.18
 -11 -2 -7 2.36 0.18
 -12 -2 -7 2.06 0.18
 -13 -2 -7 2.79 0.2
 8 -3 -7 0.08 0.09
 -8 3 7 0.03 0.1
 7 -3 -7 0.5 0.11
 -7 3 7 0.53 0.11
 6 -3 -7 1.42 0.14
 -6 3 7 0.98 0.13
 5 -3 -7 0.3 0.07
 -5 3 7 0.27 0.08
 4 -3 -7 1.11 0.12
 -4 3 7 1.15 0.13
 3 -3 -7 6.44 0.29
 -3 3 7 6.93 0.29
 -3 3 7 6.84 0.3
 2 -3 -7 9.79 0.4
 -2 3 7 9.68 0.4
 -2 3 7 9.89 0.4
 1 -3 -7 4.61 0.21
 -1 3 7 4.39 0.21
 -1 3 7 4.54 0.21
 0 -3 -7 4.2 0.19
 0 3 7 4.26 0.2
 -1 -3 -7 43.89 1.66
 1 3 7 44.42 1.66
 -2 -3 -7 9.35 0.37
 2 3 7 8.88 0.38
 -3 -3 -7 13.27 0.51
 -3 -3 -7 12.96 0.5
 -4 -3 -7 25.62 0.95
 -4 -3 -7 25.47 0.93
 4 3 7 24.05 0.96
 -5 -3 -7 0.29 0.06
 -5 -3 -7 0.24 0.07
 5 3 7 0.29 0.06
 -6 -3 -7 18.99 0.71
 -6 -3 -7 18.89 0.73
 6 3 7 18.43 0.74
 -7 -3 -7 0.1 0.07
 7 3 7 0.29 0.07
 -8 -3 -7 9.56 0.41
 8 3 7 9.89 0.42
 -9 -3 -7 1.42 0.15
 9 3 7 1.92 0.15
 -10 -3 -7 9.39 0.41
 -11 -3 -7 0.21 0.1
 -12 -3 -7 2.68 0.2
 8 -4 -7 0.15 0.1
 -8 4 7 0.1 0.11
 7 -4 -7 3.98 0.24
 -7 4 7 4.03 0.26
 6 -4 -7 0.84 0.11
 -6 4 7 0.85 0.13
 5 -4 -7 0.09 0.07
 -5 4 7 0.06 0.08
 4 -4 -7 0.6 0.09
 -4 4 7 0.66 0.09
 3 -4 -7 1.57 0.12
 -3 4 7 1.77 0.14
 2 -4 -7 2.62 0.15
 -2 4 7 2.6 0.15
 -2 4 7 2.51 0.16
 1 -4 -7 0.66 0.1
 -1 4 7 0.75 0.1
 -1 4 7 0.91 0.11
 0 -4 -7 4.28 0.2
 0 4 7 4.39 0.21
 -1 -4 -7 9.52 0.38
 1 4 7 9.04 0.39
 -2 -4 -7 3.67 0.17
 2 4 7 3.75 0.2
 -3 -4 -7 37.19 1.42
 -3 -4 -7 38.76 1.38
 -4 -4 -7 0.14 0.04
 -4 -4 -7 -0.06 0.05
 4 4 7 0.04 0.03
 -5 -4 -7 7.1 0.3
 -5 -4 -7 7.23 0.31
 5 4 7 6.85 0.32
 -6 -4 -7 6.78 0.3
 6 4 7 6.59 0.31
 -7 -4 -7 2.2 0.16
 7 4 7 2.08 0.16
 -8 -4 -7 0.64 0.1
 8 4 7 0.57 0.09
 -9 -4 -7 2.73 0.18
 9 4 7 3.29 0.2
 -10 -4 -7 1.2 0.14
 -11 -4 -7 1.8 0.16
 -12 -4 -7 0.13 0.1
 7 -5 -7 0.52 0.12
 -7 5 7 0.4 0.12
 6 -5 -7 0.01 0.08
 -6 5 7 0 0.08
 5 -5 -7 0.32 0.09
 -5 5 7 0.2 0.09
 4 -5 -7 0.14 0.08
 -4 5 7 0.23 0.08
 3 -5 -7 3.83 0.21
 -3 5 7 4.13 0.22
 2 -5 -7 6.41 0.29
 -2 5 7 6.5 0.29
 -2 5 7 6.54 0.29
 1 -5 -7 4.55 0.21
 -1 5 7 4.3 0.22
 0 -5 -7 9.35 0.38
 0 5 7 9.38 0.4
 -1 -5 -7 10.04 0.39
 1 5 7 9.45 0.41
 -2 -5 -7 44.57 1.6
 -2 -5 -7 40.37 1.54
 2 5 7 42.57 1.61
 -3 -5 -7 0.57 0.08
 -3 -5 -7 0.45 0.07
 3 5 7 0.61 0.09
 -4 -5 -7 3.83 0.17
 -4 -5 -7 3.93 0.2
 4 5 7 3.29 0.2
 -5 -5 -7 0.84 0.11
 5 5 7 0.86 0.12
 -6 -5 -7 13.5 0.54
 6 5 7 13.29 0.56
 -7 -5 -7 0.98 0.13
 7 5 7 0.92 0.13
 -8 -5 -7 3.29 0.2
 8 5 7 3.47 0.21
 -9 -5 -7 0.89 0.12
 -10 -5 -7 7.85 0.36
 -11 -5 -7 0.84 0.13
 -12 -5 -7 0.6 0.12
 7 -6 -7 2.44 0.2
 -7 6 7 2.52 0.21
 6 -6 -7 3.21 0.21
 -6 6 7 2.97 0.22
 5 -6 -7 -0.03 0.08
 -5 6 7 -0.05 0.08
 4 -6 -7 1.09 0.14
 -4 6 7 1.26 0.13
 3 -6 -7 -0.04 0.07
 -3 6 7 0.08 0.07
 2 -6 -7 5.22 0.26
 -2 6 7 5.54 0.27
 -2 6 7 5.64 0.27
 1 -6 -7 19.11 0.76
 -1 6 7 19.64 0.77
 0 -6 -7 2.93 0.16
 0 6 7 2.92 0.18
 -1 -6 -7 0.82 0.09
 1 6 7 0.57 0.08
 -2 -6 -7 4.57 0.22
 -2 -6 -7 4.38 0.2
 2 6 7 4.14 0.24
 -3 -6 -7 17.13 0.66
 -3 -6 -7 16.7 0.66
 3 6 7 18.06 0.7
 -4 -6 -7 0.71 0.09
 -5 -6 -7 11.08 0.45
 5 6 7 10.77 0.47
 -6 -6 -7 1.01 0.13
 6 6 7 1.04 0.14
 -7 -6 -7 1.84 0.16
 7 6 7 1.69 0.16
 -8 -6 -7 0.03 0.08
 -9 -6 -7 2.95 0.19
 -10 -6 -7 0.03 0.1
 -11 -6 -7 1.53 0.18
 -12 -6 -7 0.02 0.11
 -7 7 7 0.52 0.12
 6 -7 -7 0.34 0.11
 -6 7 7 0.35 0.11
 5 -7 -7 0.7 0.11
 -5 7 7 0.66 0.12
 4 -7 -7 0.77 0.11
 -4 7 7 0.8 0.11
 3 -7 -7 0.25 0.09
 -3 7 7 0.51 0.1
 2 -7 -7 2.34 0.16
 1 -7 -7 4.05 0.22
 -1 7 7 4.18 0.23
 0 -7 -7 12 0.48
 0 7 7 11.93 0.5
 -1 -7 -7 0.17 0.05
 1 7 7 0.11 0.07
 -2 -7 -7 38.52 1.42
 -2 -7 -7 37.97 1.39
 2 7 7 36.57 1.45
 -3 -7 -7 4.6 0.25
 3 7 7 4.93 0.26
 -4 -7 -7 -0.06 0.07
 4 7 7 0.09 0.08
 -5 -7 -7 0.5 0.09
 5 7 7 0.56 0.1
 -6 -7 -7 18.19 0.71
 -7 -7 -7 6.95 0.33
 -8 -7 -7 0.58 0.11
 -9 -7 -7 0.06 0.09
 -10 -7 -7 1.9 0.18
 -11 -7 -7 -0.09 0.1
 6 -8 -7 0.47 0.11
 -6 8 7 0.43 0.12
 5 -8 -7 -0.06 0.09
 -5 8 7 -0.1 0.09
 4 -8 -7 3.45 0.22
 -4 8 7 3.44 0.23
 3 -8 -7 5.35 0.27
 2 -8 -7 0.11 0.07
 1 -8 -7 4.98 0.25
 0 -8 -7 2.63 0.16
 -1 -8 -7 0.2 0.06
 -2 -8 -7 2.17 0.16
 -3 -8 -7 14.69 0.59
 -4 -8 -7 6.41 0.3
 -5 -8 -7 0.55 0.09
 -6 -8 -7 0.31 0.09
 -7 -8 -7 0.28 0.09
 -8 -8 -7 0.76 0.11
 -9 -8 -7 2.91 0.21
 -10 -8 -7 0.16 0.11
 -11 -8 -7 0.63 0.13
 5 -9 -7 0.45 0.11
 4 -9 -7 2.72 0.2
 3 -9 -7 1.03 0.15
 2 -9 -7 1.56 0.16
 1 -9 -7 0.64 0.09
 0 -9 -7 2.23 0.15
 -1 -9 -7 0.02 0.08
 -2 -9 -7 0.64 0.1
 -3 -9 -7 0.08 0.08
 -4 -9 -7 5.79 0.29
 -5 -9 -7 0.87 0.12
 -6 -9 -7 2.04 0.17
 -7 -9 -7 2.75 0.2
 -8 -9 -7 0.05 0.1
 -9 -9 -7 0.02 0.09
 -10 -9 -7 1.71 0.19
 4 -10 -7 1.41 0.18
 3 -10 -7 6.37 0.33
 2 -10 -7 0.15 0.08
 1 -10 -7 2.43 0.18
 0 -10 -7 0.8 0.12
 -1 -10 -7 -0.14 0.08
 -2 -10 -7 -0.02 0.08
 -3 -10 -7 11.8 0.5
 -4 -10 -7 12.42 0.53
 -5 -10 -7 1.41 0.17
 -6 -10 -7 0.11 0.1
 -7 -10 -7 0.55 0.11
 -8 -10 -7 -0.05 0.09
 -9 -10 -7 0.23 0.11
 3 -11 -7 0.07 0.1
 0 -11 -7 0.49 0.11
 -1 -11 -7 0.17 0.09
 -2 -11 -7 -0.16 0.08
 -3 -11 -7 0.24 0.1
 -4 -11 -7 0.55 0.12
 -5 -11 -7 -0.08 0.1
 -6 -11 -7 -0.01 0.1
 -7 -11 -7 0.03 0.1
 -8 -11 -7 -0.05 0.1
 -9 -11 -7 -0.07 0.11
 0 -12 -7 -0.01 0.1
 -1 -12 -7 0.03 0.1
 -2 -12 -7 -0.06 0.09
 -3 -12 -7 6.31 0.34
 -4 -12 -7 14.13 0.6
 -5 -12 -7 4.57 0.3
 -6 -12 -7 0.14 0.12
 -7 -12 -7 0.58 0.13
 -1 -10 8 0.04 0.09
 0 -10 8 -0.09 0.09
 -1 10 -8 0.3 0.12
 1 -10 8 0.31 0.1
 -2 10 -8 1.12 0.17
 2 -10 8 1.24 0.15
 -3 10 -8 0.26 0.13
 3 -10 8 0.37 0.1
 -4 10 -8 0.14 0.13
 4 -10 8 0.03 0.09
 -3 -9 8 0.75 0.11
 -2 -9 8 0.1 0.09
 1 9 -8 1.6 0.2
 -1 -9 8 2 0.16
 0 9 -8 0.13 0.12
 0 -9 8 0.09 0.08
 -1 9 -8 0.23 0.11
 1 -9 8 0.2 0.09
 -2 9 -8 0.56 0.13
 2 -9 8 0.52 0.1
 -3 9 -8 -0.11 0.11
 3 -9 8 -0.06 0.08
 -4 9 -8 0.03 0.11
 4 -9 8 -0.1 0.08
 -5 9 -8 0.61 0.14
 -5 -8 8 -0.05 0.09
 -4 -8 8 0.66 0.11
 -3 -8 8 0.17 0.09
 2 8 -8 -0.05 0.1
 -2 -8 8 0.11 0.08
 1 8 -8 0.1 0.1
 -1 -8 8 0.18 0.09
 0 8 -8 0.71 0.13
 0 -8 8 0.6 0.1
 -1 8 -8 -0.05 0.1
 1 -8 8 0.13 0.08
 -2 8 -8 0.55 0.12
 2 -8 8 0.59 0.09
 -3 8 -8 0.15 0.11
 3 -8 8 0.07 0.08
 -4 8 -8 1.01 0.15
 4 -8 8 1.42 0.14
 -5 8 -8 4.08 0.28
 5 -8 8 3.62 0.21
 -6 8 -8 2.65 0.25
 -7 8 -8 0.45 0.14
 -5 -7 8 1.36 0.16
 -4 -7 8 0.39 0.1
 3 7 -8 0.59 0.12
 -3 -7 8 0.85 0.13
 2 7 -8 0.08 0.1
 -2 -7 8 0.23 0.09
 1 7 -8 4.49 0.28
 -1 -7 8 4.4 0.23
 0 7 -8 1.12 0.14
 0 -7 8 1.52 0.14
 -1 7 -8 -0.02 0.09
 1 -7 8 -0.07 0.07
 -2 7 -8 0.05 0.1
 2 -7 8 -0.03 0.07
 -3 7 -8 1.76 0.19
 3 -7 8 1.6 0.14
 -4 7 -8 3.64 0.25
 4 -7 8 3.35 0.19
 -5 7 -8 0.15 0.11
 5 -7 8 0.18 0.07
 -6 7 -8 1.64 0.2
 -7 7 -8 0.05 0.12
 -8 7 -8 0.02 0.11
 -5 -6 8 0.12 0.09
 4 6 -8 1.42 0.19
 -4 -6 8 1.53 0.15
 3 6 -8 0 0.09
 -3 -6 8 0.15 0.08
 2 6 -8 3.61 0.24
 -2 -6 8 3.64 0.2
 1 6 -8 3.23 0.23
 -1 -6 8 3.48 0.19
 0 6 -8 -0.17 0.08
 0 -6 8 0.04 0.07
 -1 6 -8 -0.03 0.09
 1 -6 8 0.13 0.07
 -2 6 -8 3.86 0.24
 2 -6 8 3.69 0.19
 -3 6 -8 1.55 0.18
 3 -6 8 1.44 0.12
 -4 6 -8 0.1 0.1
 4 -6 8 -0.02 0.06
 -5 6 -8 0.55 0.11
 5 -6 8 0.52 0.08
 -6 6 -8 3.33 0.25
 6 -6 8 3.33 0.18
 -7 6 -8 1.78 0.2
 -8 6 -8 -0.22 0.1
 -9 6 -8 0.01 0.11
 5 5 -8 6.92 0.34
 -5 -5 8 6.52 0.31
 4 5 -8 8.9 0.4
 -4 -5 8 8.55 0.38
 3 5 -8 -0.05 0.09
 -3 -5 8 0.19 0.07
 2 5 -8 0.26 0.09
 -2 -5 8 0.29 0.08
 1 5 -8 10.39 0.46
 -1 -5 8 10.21 0.43
 0 5 -8 5.62 0.3
 0 -5 8 5.9 0.27
 -1 5 -8 1.14 0.14
 1 -5 8 1.19 0.11
 -2 5 -8 3.19 0.21
 2 -5 8 2.71 0.16
 -3 5 -8 0.39 0.09
 3 -5 8 0.35 0.07
 -4 5 -8 0.08 0.08
 4 -5 8 0.11 0.06
 -5 5 -8 0.61 0.11
 5 -5 8 0.53 0.08
 -6 5 -8 3.18 0.22
 6 -5 8 2.99 0.17
 -7 5 -8 0.04 0.09
 -8 5 -8 0.05 0.11
 -9 5 -8 0 0.11
 -10 5 -8 0.47 0.13
 6 4 -8 0.03 0.09
 5 4 -8 0.14 0.09
 -5 -4 8 0.09 0.08
 4 4 -8 1.98 0.19
 -4 -4 8 2.3 0.16
 3 4 -8 0.29 0.09
 -3 -4 8 0.32 0.08
 2 4 -8 -0.01 0.07
 -2 -4 8 0.06 0.07
 1 4 -8 0.55 0.09
 -1 -4 8 0.52 0.08
 0 4 -8 0.82 0.12
 0 -4 8 0.79 0.11
 -1 4 -8 0.93 0.12
 1 -4 8 1.32 0.11
 -2 4 -8 4.71 0.26
 2 -4 8 4.72 0.22
 -3 4 -8 15.73 0.66
 3 -4 8 15.92 0.62
 -4 4 -8 0.32 0.09
 4 -4 8 0.45 0.07
 -5 4 -8 0.48 0.1
 5 -4 8 0.7 0.1
 -6 4 -8 0.78 0.12
 6 -4 8 0.64 0.08
 -7 4 -8 1.29 0.17
 7 -4 8 1.34 0.12
 -8 4 -8 0.77 0.13
 -9 4 -8 5.03 0.3
 -10 4 -8 0.1 0.1
 -11 4 -8 0.99 0.15
 -8 -3 8 0.32 0.11
 7 3 -8 2.26 0.19
 -7 -3 8 2.34 0.19
 6 3 -8 -0.16 0.08
 -6 -3 8 -0.07 0.09
 5 3 -8 5.61 0.29
 -5 -3 8 5.61 0.26
 -5 -3 8 5.28 0.27
 4 3 -8 15.67 0.64
 -4 -3 8 15.76 0.62
 -4 -3 8 15.83 0.61
 3 3 -8 1.48 0.15
 -3 -3 8 1.87 0.13
 -3 -3 8 1.81 0.14
 2 3 -8 5.83 0.28
 -2 -3 8 5.91 0.26
 -2 -3 8 5.86 0.26
 1 3 -8 16.06 0.65
 -1 -3 8 15.7 0.62
 0 3 -8 36.84 1.41
 0 -3 8 36.58 1.39
 -1 3 -8 0.06 0.08
 1 -3 8 0.26 0.06
 -2 3 -8 11.18 0.48
 2 -3 8 10.94 0.44
 -3 3 -8 0.24 0.08
 3 -3 8 0.32 0.06
 -4 3 -8 3.5 0.21
 4 -3 8 3.68 0.18
 -5 3 -8 1.61 0.16
 5 -3 8 1.68 0.12
 -6 3 -8 2.73 0.2
 6 -3 8 2.58 0.15
 -7 3 -8 1.22 0.16
 7 -3 8 1.03 0.12
 -8 3 -8 2.6 0.21
 -9 3 -8 0.05 0.1
 -10 3 -8 0.13 0.1
 -11 3 -8 0.18 0.11
 8 2 -8 0.58 0.11
 -8 -2 8 0.78 0.13
 7 2 -8 0.51 0.1
 -7 -2 8 0.44 0.12
 6 2 -8 0.01 0.08
 -6 -2 8 0.06 0.09
 5 2 -8 0.5 0.1
 -5 -2 8 0.6 0.1
 4 2 -8 3.93 0.22
 -4 -2 8 3.84 0.2
 -4 -2 8 3.67 0.21
 3 2 -8 2.98 0.18
 -3 -2 8 3.43 0.17
 -3 -2 8 3.28 0.18
 2 2 -8 1.81 0.15
 -2 -2 8 2.09 0.13
 -2 -2 8 1.99 0.13
 1 2 -8 0.14 0.06
 -1 -2 8 0.07 0.06
 -1 -2 8 0.13 0.05
 0 2 -8 4.19 0.24
 0 -2 8 4.37 0.21
 -1 2 -8 6.94 0.34
 1 -2 8 8.06 0.31
 -2 2 -8 -0.03 0.06
 2 -2 8 0.13 0.05
 -3 2 -8 7.33 0.34
 3 -2 8 7.65 0.31
 -4 2 -8 2.35 0.18
 4 -2 8 2.55 0.14
 -5 2 -8 1.06 0.15
 5 -2 8 1.12 0.1
 -6 2 -8 6.84 0.34
 6 -2 8 7.15 0.3
 -7 2 -8 6.94 0.35
 7 -2 8 7.36 0.31
 -8 2 -8 0.02 0.09
 -9 2 -8 4.16 0.27
 -10 2 -8 0.22 0.1
 -11 2 -8 2.36 0.2
 8 1 -8 0.55 0.11
 -8 -1 8 0.52 0.12
 7 1 -8 3.18 0.21
 -7 -1 8 2.84 0.22
 6 1 -8 0.5 0.1
 -6 -1 8 0.51 0.1
 5 1 -8 0.58 0.09
 -5 -1 8 0.38 0.09
 4 1 -8 10.87 0.46
 -4 -1 8 10.78 0.44
 -4 -1 8 10.84 0.45
 3 1 -8 1.88 0.15
 -3 -1 8 1.84 0.12
 -3 -1 8 1.78 0.14
 2 1 -8 -0.08 0.06
 -2 -1 8 -0.01 0.05
 1 1 -8 50.08 1.9
 -1 -1 8 50.71 1.81
 -1 -1 8 49.75 1.87
 0 1 -8 133.87 5.01
 0 -1 8 135.49 4.97
 -1 1 -8 20.76 0.84
 1 -1 8 22.09 0.82
 -2 1 -8 8.17 0.31
 -2 1 -8 7.72 0.35
 -3 1 -8 11.5 0.48
 -3 1 -8 11.54 0.44
 3 -1 8 11.58 0.46
 -4 1 -8 4.16 0.19
 -4 1 -8 4.05 0.22
 4 -1 8 3.76 0.18
 -5 1 -8 1.23 0.14
 -5 1 -8 1.18 0.11
 5 -1 8 1.17 0.11
 -6 1 -8 14.56 0.55
 -6 1 -8 14.54 0.6
 6 -1 8 13.99 0.57
 -7 1 -8 6.56 0.29
 -7 1 -8 6.57 0.32
 7 -1 8 6.53 0.29
 -8 1 -8 5.07 0.28
 8 -1 8 5.15 0.25
 -9 1 -8 1.86 0.18
 -10 1 -8 -0.11 0.08
 8 0 -8 0.36 0.1
 -8 0 8 0.42 0.12
 7 0 -8 0.18 0.09
 -7 0 8 0.18 0.11
 6 0 -8 0.97 0.14
 -6 0 8 1.12 0.15
 5 0 -8 4.01 0.22
 -5 0 8 4.16 0.23
 4 0 -8 4.58 0.23
 -4 0 8 4.57 0.23
 -4 0 8 4.24 0.21
 3 0 -8 24.91 0.97
 -3 0 8 25.02 0.94
 -3 0 8 25.14 0.95
 2 0 -8 2.25 0.15
 -2 0 8 2.35 0.13
 -2 0 8 2.34 0.14
 1 0 -8 1.17 0.13
 -1 0 8 1.39 0.12
 -1 0 8 1.21 0.11
 0 0 -8 0.24 0.07
 0 0 8 0.11 0.06
 -1 0 -8 27.53 1.08
 1 0 8 28.64 1.06
 -2 0 -8 0.18 0.04
 -3 0 -8 17.01 0.67
 -3 0 -8 17.09 0.64
 -4 0 -8 0.36 0.06
 -4 0 -8 0.26 0.07
 4 0 8 0.3 0.06
 -5 0 -8 0.18 0.07
 -5 0 -8 0.28 0.06
 5 0 8 0.03 0.05
 -6 0 -8 10.9 0.43
 -6 0 -8 10.55 0.46
 6 0 8 10.4 0.43
 -7 0 -8 15.8 0.62
 -7 0 -8 16.17 0.66
 7 0 8 16.51 0.64
 -8 0 -8 0 0.07
 -8 0 -8 0.05 0.08
 8 0 8 0.04 0.06
 -9 0 -8 4.95 0.25
 -9 0 -8 5.02 0.28
 -10 0 -8 1.06 0.14
 8 -1 -8 0.07 0.09
 -8 1 8 -0.12 0.1
 7 -1 -8 -0.03 0.09
 -7 1 8 -0.01 0.1
 6 -1 -8 0.29 0.09
 -6 1 8 0.27 0.1
 5 -1 -8 0.07 0.08
 -5 1 8 0.05 0.08
 4 -1 -8 0.08 0.07
 -4 1 8 0.01 0.08
 3 -1 -8 0.24 0.07
 -3 1 8 0.13 0.06
 -3 1 8 0.2 0.07
 2 -1 -8 2.05 0.15
 -2 1 8 2.24 0.13
 -2 1 8 2.22 0.14
 1 -1 -8 8.41 0.36
 -1 1 8 8.51 0.35
 -1 1 8 8.66 0.35
 0 -1 -8 93.08 3.44
 0 1 8 91.1 3.41
 -1 -1 -8 28.69 1.1
 1 1 8 28.84 1.09
 -2 -1 -8 4.58 0.21
 2 1 8 3.88 0.2
 -3 -1 -8 0.05 0.05
 -3 -1 -8 0.18 0.05
 3 1 8 0.08 0.02
 -4 -1 -8 10.57 0.43
 -4 -1 -8 11.12 0.45
 4 1 8 11.32 0.45
 -5 -1 -8 0.6 0.08
 -5 -1 -8 0.69 0.1
 5 1 8 0.6 0.07
 -6 -1 -8 25.57 1
 -6 -1 -8 25.3 0.95
 6 1 8 26.11 0.99
 -7 -1 -8 35.59 1.3
 -7 -1 -8 35.84 1.36
 7 1 8 34.89 1.35
 -8 -1 -8 0.42 0.09
 -8 -1 -8 0.24 0.08
 8 1 8 0.56 0.08
 -9 -1 -8 0.04 0.08
 -10 -1 -8 1.61 0.17
 -11 -1 -8 0.11 0.09
 -12 -1 -8 1.64 0.16
 -13 -1 -8 3.26 0.23
 8 -2 -8 0.33 0.11
 -8 2 8 0.28 0.12
 7 -2 -8 -0.05 0.09
 -7 2 8 0.07 0.1
 6 -2 -8 1.44 0.16
 -6 2 8 1.7 0.17
 5 -2 -8 6.45 0.31
 -5 2 8 6.31 0.31
 4 -2 -8 0.01 0.07
 -4 2 8 -0.02 0.07
 3 -2 -8 21.11 0.83
 -3 2 8 20.8 0.8
 -3 2 8 21.17 0.81
 2 -2 -8 0.3 0.07
 -2 2 8 0.29 0.06
 -2 2 8 0.15 0.07
 1 -2 -8 6.06 0.28
 -1 2 8 6.28 0.27
 -1 2 8 6.35 0.28
 0 -2 -8 6.09 0.26
 0 2 8 5.25 0.26
 -1 -2 -8 42.88 1.59
 1 2 8 41.2 1.58
 -2 -2 -8 55.54 2.14
 2 2 8 58.49 2.13
 -3 -2 -8 0.26 0.05
 -3 -2 -8 0.21 0.05
 -4 -2 -8 0.37 0.06
 -4 -2 -8 0.43 0.06
 4 2 8 0.43 0.07
 -5 -2 -8 7.57 0.32
 -5 -2 -8 7.71 0.33
 5 2 8 7.5 0.33
 -6 -2 -8 2.33 0.16
 -6 -2 -8 2.25 0.15
 6 2 8 2.03 0.15
 -7 -2 -8 2.76 0.17
 -7 -2 -8 3 0.18
 7 2 8 2.23 0.17
 -8 -2 -8 0.37 0.09
 8 2 8 0.42 0.08
 -9 -2 -8 2.45 0.18
 9 2 8 2.61 0.17
 -10 -2 -8 2.26 0.18
 -11 -2 -8 3.15 0.22
 -12 -2 -8 0.65 0.11
 7 -3 -8 -0.05 0.09
 -7 3 8 -0.11 0.09
 6 -3 -8 -0.01 0.09
 -6 3 8 0.01 0.09
 5 -3 -8 0.14 0.08
 -5 3 8 0.04 0.08
 4 -3 -8 0.21 0.07
 -4 3 8 0.23 0.08
 3 -3 -8 0.28 0.07
 -3 3 8 0.42 0.08
 2 -3 -8 3.17 0.18
 -2 3 8 3.08 0.17
 -2 3 8 2.94 0.17
 1 -3 -8 1.74 0.13
 -1 3 8 1.6 0.13
 -1 3 8 1.82 0.13
 0 -3 -8 19.37 0.75
 0 3 8 19.2 0.75
 -1 -3 -8 8.36 0.34
 1 3 8 7.66 0.35
 -2 -3 -8 0.96 0.1
 2 3 8 0.72 0.09
 -3 -3 -8 3.98 0.18
 -3 -3 -8 4.21 0.19
 3 3 8 3.38 0.19
 -4 -3 -8 12.42 0.52
 -4 -3 -8 13.49 0.51
 4 3 8 13.41 0.53
 -5 -3 -8 3.81 0.19
 -5 -3 -8 3.71 0.19
 5 3 8 3.8 0.21
 -6 -3 -8 7.72 0.33
 -6 -3 -8 7.46 0.33
 6 3 8 7.71 0.34
 -7 -3 -8 7.14 0.31
 7 3 8 6.87 0.32
 -8 -3 -8 1.05 0.14
 8 3 8 1.24 0.15
 -9 -3 -8 0.05 0.08
 9 3 8 0.19 0.08
 -10 -3 -8 4.7 0.26
 -11 -3 -8 2.08 0.18
 -12 -3 -8 0.82 0.12
 7 -4 -8 -0.05 0.09
 -7 4 8 0.01 0.1
 6 -4 -8 0.05 0.09
 -6 4 8 0.03 0.1
 5 -4 -8 3.03 0.19
 -5 4 8 2.96 0.21
 4 -4 -8 0.18 0.07
 -4 4 8 0.11 0.07
 3 -4 -8 14.39 0.58
 -3 4 8 14.22 0.57
 2 -4 -8 8.71 0.38
 -2 4 8 9.04 0.38
 -2 4 8 9.09 0.38
 1 -4 -8 0.06 0.06
 -1 4 8 0.03 0.06
 0 -4 -8 0.29 0.06
 0 4 8 0.25 0.07
 -1 -4 -8 17.66 0.68
 1 4 8 17.41 0.7
 -2 -4 -8 52.53 1.95
 2 4 8 51.73 1.96
 -3 -4 -8 0.95 0.11
 -3 -4 -8 0.83 0.09
 -4 -4 -8 9.31 0.38
 -4 -4 -8 9.06 0.38
 4 4 8 9.66 0.4
 -5 -4 -8 3.54 0.19
 -5 -4 -8 3.38 0.18
 5 4 8 3.67 0.2
 -6 -4 -8 5.78 0.27
 6 4 8 5.82 0.28
 -7 -4 -8 1.24 0.13
 7 4 8 0.99 0.14
 -8 -4 -8 0.9 0.12
 8 4 8 0.87 0.11
 -9 -4 -8 0.88 0.11
 9 4 8 0.93 0.13
 -10 -4 -8 2.35 0.19
 -11 -4 -8 0.64 0.12
 -12 -4 -8 1.89 0.19
 7 -5 -8 0.07 0.1
 -7 5 8 0.09 0.11
 6 -5 -8 -0.05 0.09
 -6 5 8 -0.07 0.1
 5 -5 -8 0.06 0.09
 -5 5 8 0 0.08
 4 -5 -8 0.12 0.07
 -4 5 8 0.04 0.08
 3 -5 -8 0.64 0.09
 -3 5 8 0.98 0.13
 2 -5 -8 3.57 0.19
 -2 5 8 3.39 0.2
 -2 5 8 3.48 0.2
 1 -5 -8 1.4 0.11
 -1 5 8 1.56 0.13
 0 -5 -8 3.04 0.17
 -1 -5 -8 16.89 0.67
 1 5 8 17.46 0.69
 -2 -5 -8 1.01 0.11
 2 5 8 0.86 0.1
 -3 -5 -8 5.51 0.26
 -3 -5 -8 5.15 0.24
 3 5 8 5.64 0.27
 -4 -5 -8 7.76 0.34
 -4 -5 -8 7.45 0.32
 4 5 8 8.14 0.35
 -5 -5 -8 8.13 0.35
 5 5 8 8.53 0.38
 -6 -5 -8 0.05 0.07
 6 5 8 0.14 0.08
 -7 -5 -8 1.77 0.16
 7 5 8 1.8 0.16
 -8 -5 -8 2.84 0.18
 8 5 8 2.76 0.2
 -9 -5 -8 -0.1 0.08
 9 5 8 -0.08 0.08
 -10 -5 -8 7.16 0.35
 -11 -5 -8 7.65 0.37
 -12 -5 -8 -0.02 0.11
 6 -6 -8 0.82 0.12
 -6 6 8 0.89 0.13
 5 -6 -8 2.19 0.18
 -5 6 8 2.29 0.19
 4 -6 -8 0.27 0.08
 -4 6 8 0.35 0.1
 3 -6 -8 0.99 0.13
 -3 6 8 1.17 0.14
 2 -6 -8 2.14 0.15
 1 -6 -8 0.06 0.06
 -1 6 8 0.13 0.07
 0 -6 -8 1.57 0.14
 0 6 8 2.05 0.16
 -1 -6 -8 4.63 0.22
 1 6 8 4.23 0.24
 -2 -6 -8 25.29 0.92
 -2 -6 -8 23.69 0.93
 2 6 8 23.97 0.96
 -3 -6 -8 8.66 0.37
 -3 -6 -8 8.21 0.35
 3 6 8 9.28 0.39
 -4 -6 -8 2.01 0.16
 4 6 8 2.2 0.16
 -5 -6 -8 2.04 0.15
 5 6 8 2.11 0.17
 -6 -6 -8 1.02 0.13
 6 6 8 1.01 0.14
 -7 -6 -8 0.01 0.08
 7 6 8 -0.18 0.07
 -8 -6 -8 2.18 0.17
 8 6 8 2.04 0.18
 -9 -6 -8 -0.06 0.09
 -10 -6 -8 0.66 0.12
 -11 -6 -8 0.19 0.11
 -6 7 8 0.04 0.11
 5 -7 -8 0.71 0.11
 -5 7 8 0.57 0.12
 4 -7 -8 -0.06 0.08
 -4 7 8 -0.03 0.09
 3 -7 -8 0.86 0.11
 2 -7 -8 -0.05 0.07
 1 -7 -8 0.02 0.06
 -1 7 8 0.01 0.07
 0 -7 -8 1.46 0.12
 0 7 8 1.43 0.14
 -1 -7 -8 1.72 0.12
 1 7 8 1.74 0.16
 -2 -7 -8 1.19 0.12
 -2 -7 -8 1.16 0.11
 2 7 8 1.18 0.14
 -3 -7 -8 1.51 0.13
 3 7 8 1.45 0.15
 -4 -7 -8 0.46 0.09
 4 7 8 0.35 0.1
 -5 -7 -8 0.01 0.06
 5 7 8 0.07 0.07
 -6 -7 -8 0.5 0.1
 6 7 8 0.3 0.09
 -7 -7 -8 1.77 0.16
 -8 -7 -8 0.42 0.1
 -9 -7 -8 1.15 0.16
 -10 -7 -8 2.25 0.2
 -11 -7 -8 4.03 0.25
 5 -8 -8 0 0.09
 -5 8 8 -0.08 0.1
 4 -8 -8 0.13 0.09
 3 -8 -8 2.11 0.17
 2 -8 -8 1.58 0.15
 1 -8 -8 0.01 0.07
 0 -8 -8 5.33 0.25
 -1 -8 -8 2.77 0.16
 -2 -8 -8 2.83 0.19
 2 8 8 2.92 0.2
 -3 -8 -8 2.86 0.19
 3 8 8 2.86 0.2
 -4 -8 -8 0.05 0.08
 -5 -8 -8 1.52 0.15
 -6 -8 -8 4.61 0.25
 -7 -8 -8 1.22 0.16
 -8 -8 -8 0.35 0.1
 -9 -8 -8 0.72 0.12
 -10 -8 -8 0.64 0.13
 4 -9 -8 0.2 0.1
 3 -9 -8 0.62 0.12
 2 -9 -8 0.07 0.08
 1 -9 -8 0.31 0.09
 0 -9 -8 0.69 0.09
 -1 -9 -8 0.1 0.08
 -2 -9 -8 0.08 0.08
 -3 -9 -8 -0.04 0.08
 -4 -9 -8 0.03 0.07
 -5 -9 -8 0.09 0.08
 -6 -9 -8 1.76 0.16
 -7 -9 -8 2.6 0.2
 -8 -9 -8 0.16 0.1
 -9 -9 -8 0.8 0.13
 -10 -9 -8 0.5 0.13
 3 -10 -8 1.77 0.18
 2 -10 -8 2.04 0.19
 0 -10 -8 0.2 0.1
 -1 -10 -8 0.8 0.12
 -2 -10 -8 1.21 0.14
 -3 -10 -8 0.82 0.12
 -4 -10 -8 0.17 0.1
 -5 -10 -8 0 0.09
 -6 -10 -8 0.81 0.13
 -7 -10 -8 0.58 0.12
 -8 -10 -8 0.55 0.12
 -9 -10 -8 0.42 0.12
 0 -11 -8 -0.02 0.09
 -1 -11 -8 -0.01 0.09
 -2 -11 -8 0.2 0.1
 -3 -11 -8 -0.02 0.09
 -4 -11 -8 0.16 0.1
 -5 -11 -8 0.11 0.1
 -6 -11 -8 0.22 0.11
 -7 -11 -8 0.3 0.12
 -8 -11 -8 -0.08 0.1
 1 -12 -8 0.07 0.1
 0 -12 -8 -0.13 0.09
 -1 -12 -8 0 0.1
 -2 -12 -8 0.04 0.1
 -3 -12 -8 0.43 0.11
 -4 -12 -8 2.27 0.23
 -5 -12 -8 0.89 0.14
 -6 -12 -8 -0.16 0.1
 -7 -12 -8 -0.18 0.1
 -4 -13 -8 0.05 0.11
 -1 10 -9 0.18 0.12
 1 9 -9 0.07 0.12
 -1 -9 9 0.06 0.09
 0 9 -9 -0.07 0.11
 0 -9 9 -0.05 0.09
 -1 9 -9 0.1 0.11
 1 -9 9 0 0.09
 -2 9 -9 1.82 0.22
 2 -9 9 1.85 0.17
 -3 9 -9 1.97 0.23
 3 -9 9 2.33 0.18
 -4 9 -9 0 0.13
 4 -9 9 0.08 0.09
 -3 -8 9 2.18 0.18
 2 8 -9 1.6 0.22
 -2 -8 9 1.5 0.16
 1 8 -9 -0.08 0.11
 -1 -8 9 0.07 0.09
 0 8 -9 -0.15 0.11
 0 -8 9 -0.01 0.09
 -1 8 -9 0.72 0.15
 1 -8 9 1.04 0.14
 -2 8 -9 0.42 0.13
 2 -8 9 0.47 0.1
 -3 8 -9 1.47 0.21
 3 -8 9 1.51 0.15
 -4 8 -9 -0.02 0.12
 4 -8 9 0 0.08
 -5 8 -9 0.04 0.13
 5 -8 9 -0.02 0.08
 -6 8 -9 0.13 0.13
 -5 -7 9 0.22 0.1
 -4 -7 9 0.01 0.09
 3 7 -9 0.88 0.14
 -3 -7 9 0.72 0.11
 2 7 -9 4.51 0.29
 -2 -7 9 4.48 0.25
 1 7 -9 0.17 0.11
 -1 -7 9 0.26 0.09
 0 7 -9 0.11 0.11
 0 -7 9 0.11 0.09
 -1 7 -9 0.13 0.11
 1 -7 9 0.03 0.08
 -2 7 -9 0.05 0.11
 2 -7 9 0.08 0.08
 -3 7 -9 0.23 0.11
 3 -7 9 0.12 0.08
 -4 7 -9 0.17 0.12
 4 -7 9 0.23 0.08
 -5 7 -9 -0.13 0.11
 5 -7 9 -0.11 0.07
 -6 7 -9 0.28 0.13
 -7 7 -9 0.03 0.12
 -5 -6 9 0.87 0.12
 4 6 -9 -0.01 0.09
 -4 -6 9 0.05 0.09
 3 6 -9 0.9 0.14
 -3 -6 9 1.17 0.14
 2 6 -9 0.5 0.12
 -2 -6 9 0.68 0.1
 1 6 -9 1.89 0.2
 -1 -6 9 2.16 0.16
 0 6 -9 1.34 0.18
 0 -6 9 1.45 0.14
 -1 6 -9 3 0.23
 1 -6 9 2.86 0.18
 -2 6 -9 1.37 0.18
 2 -6 9 1.43 0.12
 -3 6 -9 0.59 0.12
 3 -6 9 0.6 0.09
 -4 6 -9 0.44 0.12
 4 -6 9 0.48 0.09
 -5 6 -9 0.03 0.11
 5 -6 9 0.07 0.07
 -6 6 -9 0.32 0.12
 6 -6 9 0.35 0.08
 -7 6 -9 3.13 0.26
 -8 6 -9 2.16 0.23
 5 5 -9 0.09 0.09
 -5 -5 9 -0.01 0.08
 4 5 -9 3.65 0.25
 -4 -5 9 3.28 0.21
 3 5 -9 0.65 0.12
 -3 -5 9 0.63 0.1
 2 5 -9 3.76 0.25
 -2 -5 9 4.08 0.22
 1 5 -9 3.12 0.23
 -1 -5 9 3.12 0.19
 0 5 -9 -0.07 0.09
 0 -5 9 0.1 0.08
 -1 5 -9 -0.19 0.08
 1 -5 9 -0.08 0.07
 -2 5 -9 1.83 0.18
 2 -5 9 1.7 0.14
 -3 5 -9 1.83 0.18
 3 -5 9 1.48 0.13
 -4 5 -9 0.29 0.1
 4 -5 9 0.21 0.07
 -5 5 -9 0.08 0.1
 5 -5 9 0.02 0.06
 -6 5 -9 4.33 0.27
 6 -5 9 4.27 0.21
 -7 5 -9 0.26 0.12
 -8 5 -9 0.62 0.14
 -9 5 -9 -0.07 0.1
 6 4 -9 0.11 0.09
 5 4 -9 1.34 0.17
 4 4 -9 0.41 0.1
 -4 -4 9 0.13 0.09
 3 4 -9 -0.09 0.09
 -3 -4 9 0.12 0.08
 2 4 -9 0.14 0.09
 -2 -4 9 0.22 0.08
 1 4 -9 7.73 0.38
 -1 -4 9 8.17 0.35
 0 4 -9 12.37 0.54
 0 -4 9 12.48 0.51
 -1 4 -9 0.95 0.12
 1 -4 9 0.91 0.11
 -2 4 -9 0.21 0.09
 2 -4 9 0.22 0.07
 -3 4 -9 6.1 0.31
 3 -4 9 6.02 0.27
 -4 4 -9 1.54 0.16
 4 -4 9 1.79 0.13
 -5 4 -9 0 0.09
 5 -4 9 -0.02 0.06
 -6 4 -9 0.31 0.11
 6 -4 9 0.26 0.08
 -7 4 -9 -0.06 0.1
 7 -4 9 -0.11 0.07
 -8 4 -9 0.85 0.14
 -9 4 -9 0.29 0.12
 -10 4 -9 0.76 0.14
 7 3 -9 0.55 0.11
 6 3 -9 0.18 0.1
 5 3 -9 0.02 0.09
 4 3 -9 3.88 0.24
 -4 -3 9 3.69 0.2
 3 3 -9 2.14 0.18
 -3 -3 9 2.43 0.16
 2 3 -9 5.53 0.3
 -2 -3 9 6.26 0.27
 1 3 -9 10.04 0.44
 -1 -3 9 9.98 0.42
 0 3 -9 1.15 0.15
 0 -3 9 1.23 0.12
 -1 3 -9 -0.04 0.07
 1 -3 9 0.08 0.06
 -2 3 -9 3.1 0.2
 2 -3 9 2.95 0.16
 -3 3 -9 9.12 0.41
 3 -3 9 9.21 0.38
 -4 3 -9 0.76 0.11
 4 -3 9 0.65 0.08
 -5 3 -9 0.69 0.11
 5 -3 9 0.85 0.1
 -6 3 -9 4.25 0.25
 6 -3 9 4.09 0.2
 -7 3 -9 1.8 0.18
 7 -3 9 1.45 0.13
 -8 3 -9 1.71 0.19
 -9 3 -9 1.08 0.15
 -10 3 -9 0.28 0.11
 -11 3 -9 0.46 0.12
 7 2 -9 1.87 0.2
 -7 -2 9 1.95 0.18
 6 2 -9 1.12 0.13
 -6 -2 9 1.25 0.16
 5 2 -9 3.5 0.22
 -5 -2 9 3.56 0.21
 4 2 -9 5.06 0.26
 -4 -2 9 4.57 0.23
 -4 -2 9 4.88 0.25
 3 2 -9 0.37 0.09
 -3 -2 9 0.27 0.09
 -3 -2 9 0.39 0.08
 2 2 -9 2.12 0.16
 -2 -2 9 2.24 0.15
 -2 -2 9 2.21 0.15
 1 2 -9 0.58 0.09
 -1 -2 9 0.72 0.1
 -1 -2 9 0.7 0.08
 0 2 -9 13.91 0.57
 0 -2 9 13.64 0.55
 -1 2 -9 1.07 0.14
 1 -2 9 1.06 0.11
 -2 2 -9 0.44 0.08
 2 -2 9 0.39 0.06
 -3 2 -9 2.52 0.19
 3 -2 9 2.59 0.15
 -4 2 -9 0.6 0.09
 4 -2 9 0.6 0.08
 -5 2 -9 0.67 0.11
 5 -2 9 0.65 0.09
 -6 2 -9 0.45 0.1
 6 -2 9 0.65 0.08
 -7 2 -9 0.51 0.11
 7 -2 9 0.46 0.08
 -8 2 -9 1.37 0.17
 8 -2 9 1.52 0.14
 -9 2 -9 0.65 0.13
 -10 2 -9 3.8 0.26
 7 1 -9 2.82 0.21
 -7 -1 9 3.08 0.22
 6 1 -9 0.93 0.12
 -6 -1 9 0.73 0.13
 5 1 -9 0 0.08
 -5 -1 9 0.02 0.09
 4 1 -9 2.7 0.19
 -4 -1 9 2.6 0.16
 -4 -1 9 2.61 0.18
 3 1 -9 5.22 0.26
 -3 -1 9 4.8 0.24
 -3 -1 9 4.92 0.24
 2 1 -9 0.26 0.08
 -2 -1 9 0.25 0.07
 -2 -1 9 0.29 0.07
 1 1 -9 0.16 0.07
 -1 -1 9 0.23 0.06
 -1 -1 9 0.24 0.07
 0 1 -9 3.18 0.19
 0 -1 9 2.87 0.17
 -2 1 -9 3.89 0.18
 -2 1 -9 3.39 0.21
 2 -1 9 4.14 0.19
 -3 1 -9 16.87 0.65
 -3 1 -9 17.87 0.7
 3 -1 9 17.62 0.68
 -4 1 -9 1.94 0.15
 4 -1 9 1.9 0.13
 -5 1 -9 0.57 0.09
 5 -1 9 0.56 0.07
 -6 1 -9 0.64 0.1
 6 -1 9 0.59 0.08
 -7 1 -9 0.64 0.1
 7 -1 9 0.75 0.1
 -8 1 -9 4.88 0.28
 8 -1 9 5.08 0.24
 -9 1 -9 8.33 0.4
 -10 1 -9 0.9 0.13
 7 0 -9 2.5 0.2
 -7 0 9 2.59 0.21
 6 0 -9 4.15 0.24
 -6 0 9 3.87 0.25
 5 0 -9 0.33 0.09
 -5 0 9 0.19 0.09
 4 0 -9 4.15 0.23
 -4 0 9 4.27 0.23
 3 0 -9 0.07 0.07
 -3 0 9 -0.04 0.07
 -3 0 9 -0.1 0.06
 2 0 -9 4.93 0.24
 -2 0 9 4.81 0.22
 -2 0 9 4.97 0.24
 1 0 -9 2.33 0.15
 -1 0 9 2.27 0.14
 -1 0 9 2.29 0.14
 0 0 -9 31.67 1.18
 0 0 9 29.77 1.16
 -1 0 -9 33.64 1.28
 1 0 9 33.01 1.26
 -2 0 -9 0.99 0.1
 -2 0 -9 0.63 0.09
 2 0 9 0.85 0.1
 -3 0 -9 3.55 0.17
 -3 0 -9 3.3 0.19
 3 0 9 3.39 0.17
 -4 0 -9 4.24 0.22
 -4 0 -9 4.21 0.2
 4 0 9 4.28 0.21
 -5 0 -9 1.62 0.15
 -5 0 -9 1.69 0.12
 5 0 9 1.7 0.13
 -6 0 -9 0.09 0.06
 -6 0 -9 0.02 0.07
 6 0 9 0.06 0.06
 -7 0 -9 2.14 0.15
 -7 0 -9 2.06 0.17
 7 0 9 2.34 0.15
 -8 0 -9 2.54 0.17
 -8 0 -9 2.4 0.19
 8 0 9 2.92 0.18
 -9 0 -9 0.22 0.1
 7 -1 -9 1.33 0.17
 -7 1 9 1.55 0.19
 6 -1 -9 1.63 0.17
 -6 1 9 1.49 0.17
 5 -1 -9 1.57 0.16
 -5 1 9 1.27 0.16
 4 -1 -9 0.03 0.08
 -4 1 9 -0.11 0.08
 3 -1 -9 1.17 0.12
 -3 1 9 0.97 0.12
 -3 1 9 0.74 0.11
 2 -1 -9 0.44 0.08
 -2 1 9 0.39 0.08
 -2 1 9 0.4 0.07
 1 -1 -9 1.92 0.14
 -1 1 9 1.75 0.13
 -1 1 9 1.74 0.12
 0 -1 -9 42.32 1.62
 0 1 9 43.39 1.61
 -1 -1 -9 11.96 0.49
 1 1 9 11.86 0.48
 -2 -1 -9 0.12 0.07
 2 1 9 0.29 0.07
 -3 -1 -9 3.08 0.17
 -3 -1 -9 3.07 0.16
 3 1 9 3.07 0.17
 -4 -1 -9 0.11 0.06
 -4 -1 -9 0.1 0.05
 4 1 9 0.04 0.06
 -5 -1 -9 0.31 0.07
 -5 -1 -9 0.21 0.06
 5 1 9 0.3 0.06
 -6 -1 -9 17.12 0.66
 -6 -1 -9 17.5 0.7
 6 1 9 17.23 0.69
 -7 -1 -9 31.2 1.21
 -7 -1 -9 31.15 1.15
 7 1 9 30.51 1.19
 -8 -1 -9 0.46 0.1
 -8 -1 -9 0.37 0.09
 8 1 9 0.65 0.09
 -9 -1 -9 5.89 0.29
 9 1 9 5.89 0.29
 -10 -1 -9 1.38 0.17
 -11 -1 -9 0.05 0.09
 7 -2 -9 1.13 0.16
 -7 2 9 0.9 0.14
 6 -2 -9 0.72 0.11
 -6 2 9 0.67 0.12
 5 -2 -9 0.28 0.09
 -5 2 9 0.27 0.1
 4 -2 -9 3.26 0.19
 -4 2 9 3.3 0.21
 3 -2 -9 -0.05 0.06
 -3 2 9 -0.06 0.07
 2 -2 -9 0.31 0.08
 -2 2 9 0.42 0.07
 -2 2 9 0.48 0.08
 1 -2 -9 0.2 0.07
 -1 2 9 0.24 0.06
 -1 2 9 0.32 0.07
 0 -2 -9 15.77 0.63
 0 2 9 15.68 0.62
 -1 -2 -9 41.97 1.55
 1 2 9 39.6 1.54
 -2 -2 -9 3.18 0.18
 2 2 9 3.24 0.18
 -3 -2 -9 1.26 0.11
 -3 -2 -9 1.17 0.11
 3 2 9 1.21 0.11
 -4 -2 -9 2.54 0.15
 -4 -2 -9 2.81 0.16
 4 2 9 2.56 0.16
 -5 -2 -9 4.14 0.21
 -5 -2 -9 4.06 0.2
 5 2 9 3.98 0.21
 -6 -2 -9 2.82 0.18
 -6 -2 -9 2.79 0.17
 6 2 9 2.83 0.18
 -7 -2 -9 1.37 0.15
 -7 -2 -9 1.32 0.15
 7 2 9 1.23 0.16
 -8 -2 -9 0.39 0.1
 8 2 9 0.59 0.1
 -9 -2 -9 0.02 0.09
 9 2 9 0.03 0.08
 -10 -2 -9 3.29 0.22
 -11 -2 -9 -0.01 0.09
 -12 -2 -9 0.47 0.11
 -7 3 9 -0.01 0.11
 6 -3 -9 0.19 0.1
 -6 3 9 0.21 0.1
 5 -3 -9 1.35 0.15
 -5 3 9 1.11 0.14
 4 -3 -9 0.38 0.09
 -4 3 9 0.2 0.09
 3 -3 -9 0.32 0.07
 -3 3 9 0.39 0.09
 2 -3 -9 0.03 0.07
 -2 3 9 0.05 0.07
 -2 3 9 0.05 0.06
 1 -3 -9 0.21 0.07
 -1 3 9 0.37 0.07
 0 -3 -9 3.96 0.2
 0 3 9 3.71 0.2
 -1 -3 -9 4.59 0.21
 1 3 9 3.84 0.22
 -2 -3 -9 0.04 0.05
 2 3 9 0.02 0.07
 -3 -3 -9 -0.07 0.05
 -3 -3 -9 0.01 0.05
 3 3 9 0.04 0.06
 -4 -3 -9 1.63 0.13
 -4 -3 -9 1.64 0.13
 4 3 9 1.71 0.14
 -5 -3 -9 6.24 0.28
 -5 -3 -9 5.94 0.27
 5 3 9 6.04 0.28
 -6 -3 -9 3.81 0.2
 -6 -3 -9 3.85 0.21
 6 3 9 4.15 0.22
 -7 -3 -9 39.74 1.46
 7 3 9 39.92 1.52
 -8 -3 -9 2.8 0.2
 8 3 9 3.12 0.21
 -9 -3 -9 2.48 0.19
 9 3 9 2.63 0.19
 -10 -3 -9 0.76 0.12
 -11 -3 -9 1.33 0.17
 -12 -3 -9 0.09 0.1
 6 -4 -9 0.5 0.11
 -6 4 9 0.53 0.12
 5 -4 -9 0.14 0.09
 -5 4 9 0.17 0.1
 4 -4 -9 0.01 0.08
 -4 4 9 0.01 0.08
 3 -4 -9 0.54 0.09
 -3 4 9 0.74 0.11
 2 -4 -9 0.55 0.09
 -2 4 9 0.67 0.09
 -2 4 9 0.45 0.09
 1 -4 -9 -0.03 0.06
 -1 4 9 0.12 0.07
 0 -4 -9 6.45 0.3
 0 4 9 6.97 0.31
 -1 -4 -9 10.37 0.42
 1 4 9 10.28 0.44
 -2 -4 -9 4.74 0.23
 2 4 9 4.92 0.25
 -3 -4 -9 2.93 0.17
 -3 -4 -9 2.81 0.16
 3 4 9 3.13 0.18
 -4 -4 -9 8.17 0.36
 -4 -4 -9 8.42 0.35
 4 4 9 8.75 0.38
 -5 -4 -9 -0.06 0.06
 -5 -4 -9 -0.02 0.05
 5 4 9 0.02 0.06
 -6 -4 -9 -0.03 0.07
 6 4 9 0.01 0.07
 -7 -4 -9 0.67 0.1
 7 4 9 0.37 0.1
 -8 -4 -9 0.22 0.09
 8 4 9 0.24 0.1
 -9 -4 -9 0.58 0.1
 9 4 9 0.72 0.11
 -10 -4 -9 3.51 0.23
 10 4 9 3.76 0.24
 -11 -4 -9 0 0.1
 -12 -4 -9 0.34 0.12
 6 -5 -9 0.3 0.11
 -6 5 9 0.54 0.12
 5 -5 -9 0.42 0.1
 -5 5 9 0.36 0.11
 4 -5 -9 1.27 0.14
 -4 5 9 1.06 0.14
 3 -5 -9 0.41 0.09
 -3 5 9 0.41 0.1
 2 -5 -9 0.13 0.07
 1 -5 -9 0.08 0.07
 -1 5 9 0.23 0.07
 0 -5 -9 0.16 0.07
 0 5 9 0.14 0.07
 -1 -5 -9 4.67 0.22
 1 5 9 4.38 0.24
 -2 -5 -9 3.55 0.19
 2 5 9 3.62 0.21
 -3 -5 -9 5.62 0.25
 -3 -5 -9 5.46 0.26
 3 5 9 5.76 0.28
 -4 -5 -9 6.81 0.29
 -4 -5 -9 6.58 0.3
 4 5 9 6.71 0.32
 -5 -5 -9 6.08 0.3
 5 5 9 6.69 0.31
 -6 -5 -9 0.68 0.09
 6 5 9 0.83 0.11
 -7 -5 -9 10.9 0.46
 7 5 9 10.9 0.48
 -8 -5 -9 0.52 0.1
 8 5 9 0.71 0.12
 -9 -5 -9 1.16 0.16
 9 5 9 1.43 0.16
 -10 -5 -9 0.44 0.12
 10 5 9 0.55 0.11
 -11 -5 -9 2.07 0.2
 5 -6 -9 0.13 0.09
 -5 6 9 0.02 0.1
 4 -6 -9 0.13 0.09
 -4 6 9 0.09 0.1
 3 -6 -9 1.02 0.13
 -3 6 9 0.94 0.13
 2 -6 -9 0.11 0.08
 1 -6 -9 0.29 0.07
 -1 6 9 0.3 0.08
 0 -6 -9 0 0.06
 0 6 9 0.02 0.07
 -1 -6 -9 0.25 0.06
 1 6 9 0.26 0.08
 -2 -6 -9 -0.01 0.05
 -2 -6 -9 -0.1 0.06
 2 6 9 -0.04 0.07
 -3 -6 -9 1.48 0.12
 -3 -6 -9 1.54 0.13
 3 6 9 1.38 0.15
 -4 -6 -9 14.16 0.56
 4 6 9 13.91 0.59
 -5 -6 -9 1.56 0.15
 5 6 9 1.65 0.16
 -6 -6 -9 -0.01 0.08
 6 6 9 0.04 0.08
 -7 -6 -9 0.56 0.11
 7 6 9 0.51 0.11
 -8 -6 -9 1.79 0.16
 8 6 9 1.82 0.19
 -9 -6 -9 -0.03 0.1
 9 6 9 0.09 0.1
 -10 -6 -9 2.31 0.19
 -11 -6 -9 1.84 0.19
 5 -7 -9 0.11 0.1
 -5 7 9 0.15 0.11
 4 -7 -9 0.1 0.09
 3 -7 -9 1.36 0.15
 2 -7 -9 0.25 0.08
 1 -7 -9 0.37 0.08
 -1 7 9 0.3 0.09
 0 -7 -9 0.24 0.07
 0 7 9 0.22 0.09
 -1 -7 -9 1.63 0.13
 1 7 9 1.77 0.16
 -2 -7 -9 0.64 0.08
 -2 -7 -9 0.64 0.1
 2 7 9 0.7 0.11
 -3 -7 -9 0.9 0.13
 3 7 9 1 0.15
 -4 -7 -9 2.46 0.18
 4 7 9 2.53 0.2
 -5 -7 -9 4.72 0.25
 5 7 9 4.48 0.27
 -6 -7 -9 2.02 0.17
 6 7 9 2.07 0.18
 -7 -7 -9 0.15 0.08
 7 7 9 0.14 0.1
 -8 -7 -9 0.03 0.08
 -9 -7 -9 0.8 0.12
 -10 -7 -9 -0.08 0.1
 -11 -7 -9 1.75 0.19
 4 -8 -9 0.06 0.09
 3 -8 -9 1.17 0.15
 2 -8 -9 0.22 0.09
 1 -8 -9 0.63 0.09
 0 -8 -9 1.88 0.15
 0 8 9 1.69 0.18
 -1 -8 -9 2.22 0.15
 1 8 9 2.3 0.2
 -2 -8 -9 0.12 0.08
 2 8 9 0 0.09
 -3 -8 -9 1.3 0.15
 3 8 9 1.45 0.16
 -4 -8 -9 4 0.23
 4 8 9 3.98 0.25
 -5 -8 -9 0.19 0.09
 5 8 9 0.22 0.09
 -6 -8 -9 0.68 0.11
 -7 -8 -9 -0.01 0.09
 -8 -8 -9 1.49 0.16
 -9 -8 -9 0.24 0.11
 -10 -8 -9 0.59 0.13
 3 -9 -9 0.09 0.1
 2 -9 -9 0.49 0.1
 1 -9 -9 0 0.07
 -1 -9 -9 2.64 0.2
 -2 -9 -9 -0.01 0.08
 -3 -9 -9 0.05 0.09
 -4 -9 -9 -0.01 0.08
 -5 -9 -9 0.38 0.1
 -6 -9 -9 0.05 0.09
 -7 -9 -9 0.54 0.12
 -8 -9 -9 0.47 0.12
 -9 -9 -9 0.25 0.11
 2 -10 -9 3.66 0.23
 0 -10 -9 0.44 0.11
 -1 -10 -9 1.4 0.17
 -2 -10 -9 0.02 0.09
 -3 -10 -9 -0.07 0.09
 -4 -10 -9 1.16 0.16
 -5 -10 -9 0.31 0.11
 -6 -10 -9 0.6 0.12
 -7 -10 -9 0.44 0.12
 -8 -10 -9 0.07 0.11
 0 -11 -9 0.16 0.11
 -1 -11 -9 0.01 0.09
 -2 -11 -9 0.05 0.1
 -3 -11 -9 -0.03 0.09
 -4 -11 -9 0.37 0.11
 -5 -11 -9 0.67 0.13
 -6 -11 -9 0.09 0.11
 -7 -11 -9 0.04 0.11
 -2 -12 -9 -0.1 0.1
 -3 -12 -9 0 0.1
 -4 -12 -9 0.89 0.14
 -5 -12 -9 1 0.15
 0 9 -10 0.15 0.12
 -1 9 -10 0.1 0.12
 2 8 -10 2.53 0.24
 1 8 -10 2.12 0.25
 -1 -8 10 2 0.18
 0 8 -10 -0.02 0.12
 0 -8 10 0.06 0.1
 -1 8 -10 0.22 0.12
 1 -8 10 0.26 0.1
 -2 8 -10 0.89 0.16
 2 -8 10 0.97 0.14
 -3 8 -10 0.5 0.15
 3 -8 10 0.34 0.11
 -4 8 -10 -0.09 0.12
 4 -8 10 0.05 0.09
 5 -8 10 -0.07 0.08
 3 7 -10 0.41 0.13
 -3 -7 10 0.23 0.11
 2 7 -10 0.2 0.12
 -2 -7 10 0.01 0.1
 1 7 -10 0.18 0.12
 -1 -7 10 0.28 0.1
 0 7 -10 1.42 0.2
 0 -7 10 1.42 0.14
 -1 7 -10 1.36 0.21
 1 -7 10 1.5 0.14
 -2 7 -10 0.07 0.12
 2 -7 10 0.12 0.08
 -3 7 -10 2.81 0.24
 3 -7 10 2.36 0.18
 -4 7 -10 0.09 0.12
 4 -7 10 -0.06 0.09
 -5 7 -10 0.22 0.13
 5 -7 10 0.3 0.09
 -6 7 -10 0.52 0.15
 6 -7 10 0.65 0.1
 4 6 -10 -0.01 0.1
 -4 -6 10 0.02 0.09
 3 6 -10 0.19 0.11
 -3 -6 10 0.12 0.09
 2 6 -10 5.18 0.31
 -2 -6 10 4.99 0.27
 1 6 -10 7.92 0.4
 -1 -6 10 7.37 0.35
 0 6 -10 2.83 0.24
 0 -6 10 3.16 0.2
 -1 6 -10 1.79 0.2
 1 -6 10 1.72 0.16
 -2 6 -10 0.36 0.12
 2 -6 10 0.35 0.09
 -3 6 -10 0 0.11
 3 -6 10 0 0.08
 -4 6 -10 0.05 0.11
 4 -6 10 0.04 0.08
 -5 6 -10 0.02 0.11
 5 -6 10 0.1 0.08
 -6 6 -10 0.66 0.15
 6 -6 10 0.59 0.09
 -7 6 -10 0.66 0.15
 5 5 -10 0.51 0.12
 4 5 -10 -0.04 0.1
 -4 -5 10 -0.09 0.08
 3 5 -10 0.81 0.13
 -3 -5 10 0.64 0.11
 2 5 -10 -0.06 0.09
 -2 -5 10 -0.05 0.09
 1 5 -10 0.01 0.1
 -1 -5 10 -0.11 0.08
 0 5 -10 0.19 0.1
 0 -5 10 0.1 0.08
 -1 5 -10 1.32 0.18
 1 -5 10 1.2 0.12
 -2 5 -10 0.36 0.12
 2 -5 10 0.28 0.08
 -3 5 -10 0.1 0.11
 3 -5 10 0.2 0.07
 -4 5 -10 0.06 0.09
 4 -5 10 0.08 0.07
 -5 5 -10 3.72 0.26
 5 -5 10 3.54 0.2
 -6 5 -10 -0.11 0.1
 6 -5 10 0.07 0.08
 -7 5 -10 3.59 0.27
 -8 5 -10 1.7 0.21
 -9 5 -10 0.08 0.12
 6 4 -10 0.73 0.12
 5 4 -10 0.2 0.1
 4 4 -10 0.29 0.1
 -4 -4 10 0.16 0.08
 3 4 -10 0.06 0.09
 -3 -4 10 -0.13 0.08
 2 4 -10 1.45 0.18
 -2 -4 10 1.57 0.14
 1 4 -10 2.12 0.19
 -1 -4 10 1.91 0.15
 0 4 -10 0.29 0.1
 0 -4 10 0.06 0.08
 -1 4 -10 1.45 0.17
 1 -4 10 1.16 0.13
 -2 4 -10 1.48 0.17
 2 -4 10 1.46 0.13
 -3 4 -10 0.03 0.08
 3 -4 10 0.04 0.07
 -4 4 -10 0.15 0.1
 4 -4 10 0.17 0.07
 -5 4 -10 0.12 0.1
 5 -4 10 0.17 0.07
 -6 4 -10 0.14 0.11
 6 -4 10 0.08 0.07
 -7 4 -10 0.44 0.13
 7 -4 10 0.45 0.09
 -8 4 -10 3.09 0.25
 -9 4 -10 0.09 0.12
 -10 4 -10 0.32 0.13
 6 3 -10 0.03 0.09
 5 3 -10 0.26 0.1
 4 3 -10 0.23 0.1
 -4 -3 10 0.04 0.08
 3 3 -10 3.17 0.22
 -3 -3 10 2.68 0.18
 2 3 -10 -0.08 0.08
 -2 -3 10 -0.04 0.07
 1 3 -10 0.09 0.09
 -1 -3 10 -0.02 0.07
 0 3 -10 -0.07 0.08
 -1 3 -10 0.11 0.08
 1 -3 10 -0.05 0.07
 -2 3 -10 0 0.08
 2 -3 10 0.02 0.06
 -3 3 -10 0.77 0.11
 3 -3 10 0.65 0.09
 -4 3 -10 0.66 0.11
 4 -3 10 0.54 0.08
 -5 3 -10 0.29 0.09
 5 -3 10 0.36 0.07
 -6 3 -10 0.52 0.12
 6 -3 10 0.45 0.08
 -7 3 -10 5 0.3
 7 -3 10 5.23 0.25
 -8 3 -10 3.23 0.25
 -9 3 -10 0.16 0.11
 -10 3 -10 0.28 0.12
 -11 3 -10 0.19 0.11
 6 2 -10 0.16 0.1
 5 2 -10 -0.2 0.08
 4 2 -10 -0.06 0.09
 3 2 -10 0.33 0.1
 -3 -2 10 0.25 0.08
 2 2 -10 -0.11 0.08
 -2 -2 10 -0.12 0.06
 1 2 -10 3.11 0.19
 -1 -2 10 2.95 0.18
 0 2 -10 1.93 0.16
 0 -2 10 1.7 0.14
 -1 2 -10 3.51 0.21
 1 -2 10 3.36 0.19
 -2 2 -10 5.1 0.27
 2 -2 10 5.1 0.24
 -3 2 -10 -0.06 0.08
 3 -2 10 0.02 0.06
 -4 2 -10 0.31 0.1
 4 -2 10 0.42 0.08
 -5 2 -10 0.11 0.09
 5 -2 10 0.06 0.06
 -6 2 -10 2.76 0.21
 6 -2 10 2.86 0.17
 -7 2 -10 0.41 0.11
 7 -2 10 0.49 0.09
 -8 2 -10 2.34 0.21
 8 -2 10 2.14 0.17
 -9 2 -10 0.72 0.13
 -10 2 -10 1.66 0.19
 -7 -1 10 0.02 0.11
 6 1 -10 0.09 0.1
 -6 -1 10 0.11 0.1
 5 1 -10 0 0.09
 -5 -1 10 -0.1 0.09
 4 1 -10 0.57 0.11
 -4 -1 10 0.35 0.1
 3 1 -10 3.47 0.21
 -3 -1 10 3.15 0.2
 -3 -1 10 3.1 0.18
 2 1 -10 0.04 0.08
 -2 -1 10 0.09 0.07
 -2 -1 10 0.02 0.07
 1 1 -10 5.58 0.27
 -1 -1 10 5.11 0.25
 0 1 -10 0.3 0.08
 0 -1 10 0.15 0.07
 -1 1 -10 0.58 0.08
 1 -1 10 0.47 0.07
 -2 1 -10 2.45 0.18
 2 -1 10 2.48 0.15
 -3 1 -10 12.35 0.53
 3 -1 10 12.65 0.5
 -4 1 -10 5.16 0.27
 4 -1 10 5.25 0.25
 -5 1 -10 1.85 0.17
 5 -1 10 2.08 0.14
 -6 1 -10 0.56 0.11
 6 -1 10 0.89 0.11
 -7 1 -10 1.16 0.16
 7 -1 10 1.29 0.13
 -8 1 -10 0.52 0.11
 8 -1 10 0.63 0.1
 -9 1 -10 0.52 0.12
 6 0 -10 2 0.19
 -6 0 10 1.87 0.19
 5 0 -10 0.03 0.09
 -5 0 10 -0.18 0.09
 4 0 -10 0.69 0.11
 -4 0 10 0.59 0.11
 3 0 -10 0.01 0.08
 -3 0 10 -0.08 0.07
 -3 0 10 -0.09 0.08
 2 0 -10 0.07 0.08
 -2 0 10 0.07 0.07
 -2 0 10 -0.1 0.07
 1 0 -10 0.62 0.09
 -1 0 10 0.63 0.08
 0 0 -10 0.54 0.08
 0 0 10 0.44 0.07
 -1 0 -10 0.94 0.12
 1 0 10 1.18 0.11
 -2 0 -10 9.15 0.4
 -2 0 -10 8.84 0.37
 2 0 10 9.4 0.38
 -3 0 -10 0.13 0.08
 -3 0 -10 0.18 0.06
 3 0 10 0.24 0.07
 -4 0 -10 0.8 0.1
 -4 0 -10 0.72 0.1
 4 0 10 0.74 0.09
 -5 0 -10 3.49 0.22
 -5 0 -10 3.71 0.2
 5 0 10 3.87 0.2
 -6 0 -10 6.31 0.32
 6 0 10 6.47 0.29
 -7 0 -10 0.6 0.11
 7 0 10 0.86 0.12
 -8 0 -10 1.94 0.19
 8 0 10 1.81 0.15
 -9 0 -10 3.46 0.24
 6 -1 -10 0.74 0.12
 -6 1 10 0.65 0.13
 5 -1 -10 1.25 0.14
 -5 1 10 1.07 0.14
 4 -1 -10 0.12 0.09
 -4 1 10 0.12 0.09
 3 -1 -10 0.64 0.1
 -3 1 10 0.54 0.1
 2 -1 -10 1.62 0.13
 -2 1 10 1.29 0.14
 -2 1 10 1.33 0.12
 1 -1 -10 0.05 0.06
 -1 1 10 0.11 0.06
 0 -1 -10 8.4 0.36
 0 1 10 8.14 0.35
 -1 -1 -10 4.8 0.25
 1 1 10 4.95 0.24
 -2 -1 -10 -0.05 0.06
 2 1 10 -0.1 0.06
 -3 -1 -10 8.92 0.4
 -3 -1 -10 8.83 0.37
 3 1 10 9.63 0.39
 -4 -1 -10 15.73 0.63
 -4 -1 -10 15.52 0.6
 4 1 10 15.41 0.62
 -5 -1 -10 0 0.07
 -5 -1 -10 -0.11 0.06
 5 1 10 -0.04 0.06
 -6 -1 -10 0.18 0.08
 -6 -1 -10 0.11 0.07
 6 1 10 0.15 0.08
 -7 -1 -10 6.07 0.29
 -7 -1 -10 6.35 0.32
 7 1 10 6.07 0.3
 -8 -1 -10 3.45 0.21
 -8 -1 -10 3.81 0.23
 8 1 10 3.27 0.21
 -9 -1 -10 0.82 0.11
 9 1 10 1.1 0.14
 6 -2 -10 3.08 0.22
 -6 2 10 2.48 0.22
 5 -2 -10 0.3 0.11
 -5 2 10 0.21 0.11
 4 -2 -10 3.17 0.21
 -4 2 10 3.24 0.22
 3 -2 -10 -0.03 0.08
 -3 2 10 -0.06 0.08
 2 -2 -10 4.71 0.24
 -2 2 10 4.58 0.24
 -2 2 10 4.67 0.24
 1 -2 -10 0.94 0.11
 -1 2 10 0.9 0.11
 0 -2 -10 2.17 0.16
 0 2 10 2.11 0.15
 -1 -2 -10 2.7 0.17
 1 2 10 2.57 0.17
 -2 -2 -10 5.58 0.27
 2 2 10 5.82 0.27
 -3 -2 -10 0.88 0.11
 -3 -2 -10 0.84 0.12
 3 2 10 0.66 0.09
 -4 -2 -10 2.18 0.15
 -4 -2 -10 2.2 0.15
 4 2 10 1.92 0.16
 -5 -2 -10 -0.05 0.06
 -5 -2 -10 -0.08 0.06
 5 2 10 -0.06 0.07
 -6 -2 -10 1.5 0.14
 -6 -2 -10 1.59 0.15
 6 2 10 1.64 0.15
 -7 -2 -10 0.73 0.1
 -7 -2 -10 0.57 0.1
 7 2 10 0.56 0.1
 -8 -2 -10 1.53 0.16
 8 2 10 1.58 0.16
 -9 -2 -10 4.19 0.25
 9 2 10 4.02 0.24
 -10 -2 -10 0.08 0.09
 -11 -2 -10 -0.07 0.1
 -12 -2 -10 0.64 0.12
 -6 3 10 0.11 0.11
 5 -3 -10 0.44 0.11
 -5 3 10 0.41 0.12
 4 -3 -10 1.38 0.14
 -4 3 10 1.48 0.15
 3 -3 -10 0.12 0.08
 -3 3 10 -0.02 0.09
 2 -3 -10 0.01 0.07
 -2 3 10 0.06 0.08
 -2 3 10 0.04 0.07
 1 -3 -10 -0.04 0.06
 -1 3 10 -0.02 0.06
 0 -3 -10 3.78 0.21
 0 3 10 3.97 0.21
 -1 -3 -10 4.17 0.22
 1 3 10 4.03 0.22
 -2 -3 -10 0.33 0.07
 2 3 10 0.12 0.07
 -3 -3 -10 1.61 0.13
 -3 -3 -10 1.66 0.14
 3 3 10 1.56 0.14
 -4 -3 -10 1.02 0.11
 -4 -3 -10 0.94 0.12
 4 3 10 0.92 0.11
 -5 -3 -10 -0.08 0.05
 -5 -3 -10 -0.03 0.06
 5 3 10 -0.11 0.06
 -6 -3 -10 0.13 0.07
 -6 -3 -10 0.24 0.07
 6 3 10 0.15 0.09
 -7 -3 -10 18.36 0.72
 7 3 10 18.69 0.75
 -8 -3 -10 11.46 0.49
 8 3 10 11.68 0.5
 -9 -3 -10 0.56 0.11
 9 3 10 0.71 0.11
 -10 -3 -10 0.76 0.12
 10 3 10 0.72 0.11
 -11 -3 -10 0.06 0.1
 -12 -3 -10 0 0.1
 5 -4 -10 0.32 0.11
 -5 4 10 0.27 0.11
 4 -4 -10 4.53 0.25
 -4 4 10 4.23 0.25
 3 -4 -10 0.11 0.08
 -3 4 10 0.02 0.09
 2 -4 -10 1.49 0.14
 1 -4 -10 0.5 0.09
 -1 4 10 0.48 0.09
 0 -4 -10 13.44 0.56
 0 4 10 14.36 0.58
 -1 -4 -10 16.47 0.65
 1 4 10 15.89 0.66
 -2 -4 -10 0.08 0.06
 2 4 10 0 0.08
 -3 -4 -10 7.55 0.32
 -3 -4 -10 7.21 0.32
 3 4 10 7.05 0.33
 -4 -4 -10 1.47 0.13
 -4 -4 -10 1.32 0.13
 4 4 10 1.32 0.13
 -5 -4 -10 1.1 0.12
 -5 -4 -10 0.98 0.13
 5 4 10 1.19 0.14
 -6 -4 -10 2.63 0.18
 6 4 10 2.73 0.19
 -7 -4 -10 9.81 0.43
 7 4 10 10.25 0.46
 -8 -4 -10 2.34 0.19
 8 4 10 2.34 0.2
 -9 -4 -10 1.35 0.17
 9 4 10 1.78 0.19
 -10 -4 -10 -0.22 0.09
 10 4 10 0.01 0.09
 -11 -4 -10 -0.08 0.1
 5 -5 -10 0.69 0.12
 -5 5 10 0.59 0.13
 4 -5 -10 3.62 0.23
 -4 5 10 3.81 0.24
 3 -5 -10 0.05 0.08
 -3 5 10 -0.13 0.09
 2 -5 -10 0.15 0.08
 1 -5 -10 0.37 0.08
 -1 5 10 0.4 0.09
 0 -5 -10 0.2 0.07
 0 5 10 0.09 0.08
 -1 -5 -10 1.14 0.12
 1 5 10 0.86 0.12
 -2 -5 -10 0.23 0.08
 -2 -5 -10 0.07 0.06
 2 5 10 -0.11 0.08
 -3 -5 -10 1.49 0.13
 -3 -5 -10 1.52 0.12
 3 5 10 1.31 0.15
 -4 -5 -10 0.08 0.07
 -4 -5 -10 0.09 0.06
 4 5 10 0.13 0.08
 -5 -5 -10 0.23 0.08
 5 5 10 0.16 0.09
 -6 -5 -10 0 0.07
 6 5 10 -0.01 0.08
 -7 -5 -10 13.44 0.56
 7 5 10 13.42 0.58
 -8 -5 -10 6.99 0.34
 8 5 10 6.97 0.36
 -9 -5 -10 -0.13 0.1
 9 5 10 0 0.09
 -10 -5 -10 0.31 0.12
 10 5 10 0.59 0.12
 -11 -5 -10 -0.23 0.1
 4 -6 -10 4.9 0.27
 -4 6 10 4.96 0.29
 3 -6 -10 0.41 0.1
 2 -6 -10 0.64 0.1
 1 -6 -10 4.04 0.22
 -1 6 10 3.93 0.24
 0 -6 -10 0.38 0.08
 0 6 10 0.27 0.09
 -1 -6 -10 4.13 0.21
 1 6 10 3.86 0.23
 -2 -6 -10 0.05 0.08
 -2 -6 -10 0.15 0.07
 2 6 10 0.01 0.08
 -3 -6 -10 3.86 0.19
 -3 -6 -10 3.37 0.21
 3 6 10 3.78 0.23
 -4 -6 -10 1.68 0.16
 4 6 10 1.9 0.17
 -5 -6 -10 6.98 0.33
 5 6 10 7.18 0.35
 -6 -6 -10 0 0.08
 6 6 10 0.1 0.09
 -7 -6 -10 5.07 0.27
 7 6 10 5.52 0.3
 -8 -6 -10 3.57 0.24
 8 6 10 3.51 0.25
 -9 -6 -10 -0.12 0.1
 9 6 10 0.01 0.1
 -10 -6 -10 -0.23 0.09
 -11 -6 -10 0.4 0.12
 4 -7 -10 1.1 0.16
 3 -7 -10 0.24 0.1
 2 -7 -10 0.63 0.1
 1 -7 -10 1.24 0.14
 0 -7 -10 1.21 0.13
 0 7 10 1.03 0.15
 -1 -7 -10 0.13 0.07
 1 7 10 0.15 0.09
 -2 -7 -10 0.33 0.07
 -2 -7 -10 0.2 0.09
 2 7 10 0.29 0.1
 -3 -7 -10 0.07 0.08
 3 7 10 0.15 0.09
 -4 -7 -10 0.27 0.09
 4 7 10 0.29 0.1
 -5 -7 -10 3.25 0.21
 5 7 10 2.91 0.22
 -6 -7 -10 2.77 0.2
 6 7 10 2.58 0.21
 -7 -7 -10 0.37 0.11
 7 7 10 0.54 0.12
 -8 -7 -10 2.31 0.2
 8 7 10 2.17 0.21
 -9 -7 -10 0.06 0.1
 -10 -7 -10 0.24 0.12
 3 -8 -10 3.28 0.23
 2 -8 -10 0.23 0.09
 1 -8 -10 -0.06 0.08
 0 -8 -10 0.1 0.08
 0 8 10 0.07 0.09
 1 8 10 3.49 0.23
 -2 -8 -10 -0.03 0.08
 2 8 10 0.04 0.09
 -3 -8 -10 1.35 0.15
 3 8 10 1.44 0.17
 -4 -8 -10 0.3 0.1
 4 8 10 0.32 0.11
 -5 -8 -10 1.87 0.16
 5 8 10 1.74 0.19
 -6 -8 -10 0.23 0.1
 6 8 10 0.25 0.11
 -7 -8 -10 0.64 0.12
 -8 -8 -10 -0.13 0.1
 -9 -8 -10 0.19 0.11
 2 -9 -10 1.75 0.17
 1 -9 -10 0.44 0.1
 -1 -9 -10 0.73 0.12
 -2 -9 -10 0.15 0.09
 -3 -9 -10 -0.16 0.08
 -4 -9 -10 0.76 0.12
 -5 -9 -10 -0.02 0.09
 -6 -9 -10 0.46 0.11
 -7 -9 -10 0.13 0.11
 -8 -9 -10 1.22 0.16
 -9 -9 -10 -0.05 0.11
 0 -10 -10 0.08 0.1
 -1 -10 -10 2.34 0.2
 -2 -10 -10 2.31 0.19
 -3 -10 -10 -0.19 0.09
 -4 -10 -10 0.15 0.09
 -5 -10 -10 0.3 0.11
 -6 -10 -10 0.1 0.11
 -7 -10 -10 0.24 0.11
 -1 -11 -10 0.05 0.1
 -2 -11 -10 -0.09 0.1
 -3 -11 -10 -0.09 0.1
 -4 -11 -10 0.03 0.1
 -5 -11 -10 0.1 0.11
 1 7 -11 0.27 0.14
 0 7 -11 0.28 0.13
 0 -7 11 0.28 0.1
 -1 7 -11 0.26 0.13
 1 -7 11 0.18 0.1
 -2 7 -11 0.04 0.13
 2 -7 11 0.07 0.09
 -3 7 -11 3.26 0.28
 3 -7 11 2.99 0.21
 -4 7 -11 3.59 0.29
 4 -7 11 3.37 0.22
 5 -7 11 0.28 0.1
 6 -7 11 0.12 0.09
 3 6 -11 -0.02 0.11
 2 6 -11 0.43 0.13
 -2 -6 11 0.22 0.1
 1 6 -11 0.48 0.13
 -1 -6 11 0.25 0.11
 0 6 -11 0.68 0.14
 0 -6 11 0.61 0.11
 -1 6 -11 0.6 0.14
 1 -6 11 0.36 0.1
 -2 6 -11 0.12 0.12
 2 -6 11 0.03 0.09
 -3 6 -11 0.74 0.15
 3 -6 11 0.62 0.1
 -4 6 -11 2.05 0.23
 4 -6 11 1.76 0.16
 -5 6 -11 0.51 0.15
 5 -6 11 0.95 0.13
 -6 6 -11 -0.14 0.12
 6 -6 11 0.01 0.09
 4 5 -11 0.02 0.1
 -4 -5 11 -0.07 0.09
 3 5 -11 0.3 0.11
 -3 -5 11 0.28 0.1
 2 5 -11 -0.01 0.1
 -2 -5 11 -0.02 0.09
 1 5 -11 0.21 0.12
 -1 -5 11 -0.03 0.1
 0 5 -11 1.82 0.21
 0 -5 11 1.72 0.16
 -1 5 -11 1.85 0.19
 1 -5 11 1.82 0.16
 -2 5 -11 0.1 0.11
 -3 5 -11 0.67 0.14
 3 -5 11 0.63 0.1
 -4 5 -11 0.27 0.13
 4 -5 11 0.28 0.09
 -5 5 -11 0.39 0.13
 5 -5 11 0.41 0.09
 -6 5 -11 0 0.11
 6 -5 11 0.01 0.08
 -7 5 -11 0.21 0.13
 7 -5 11 0.18 0.08
 -8 5 -11 0.08 0.12
 4 4 -11 0.01 0.1
 -4 -4 11 0.01 0.09
 3 4 -11 0.16 0.1
 -3 -4 11 0.14 0.09
 2 4 -11 0.64 0.13
 -2 -4 11 0.55 0.1
 1 4 -11 0.89 0.13
 -1 -4 11 0.76 0.11
 0 4 -11 1.12 0.15
 0 -4 11 1.15 0.14
 -1 4 -11 1.42 0.19
 1 -4 11 1.44 0.14
 -2 4 -11 0.14 0.11
 2 -4 11 0.15 0.08
 -3 4 -11 0.47 0.12
 3 -4 11 0.54 0.09
 -4 4 -11 0.11 0.11
 4 -4 11 0.15 0.08
 -5 4 -11 1.87 0.21
 5 -4 11 2.13 0.16
 -6 4 -11 0.85 0.14
 6 -4 11 0.85 0.12
 -7 4 -11 0.48 0.13
 7 -4 11 0.44 0.09
 -8 4 -11 -0.1 0.11
 -9 4 -11 0.21 0.12
 4 3 -11 0.03 0.09
 3 3 -11 2.49 0.21
 -3 -3 11 2.69 0.18
 2 3 -11 1.21 0.17
 -2 -3 11 1.25 0.14
 1 3 -11 0.21 0.1
 -1 -3 11 0.29 0.09
 0 3 -11 1.71 0.18
 0 -3 11 1.78 0.15
 -1 3 -11 4.53 0.28
 1 -3 11 4.92 0.24
 -2 3 -11 2.57 0.21
 2 -3 11 2.67 0.17
 -3 3 -11 0.16 0.1
 3 -3 11 0.16 0.07
 -4 3 -11 0.5 0.11
 4 -3 11 0.58 0.09
 -5 3 -11 2.04 0.2
 5 -3 11 2.02 0.15
 -6 3 -11 0.12 0.11
 6 -3 11 0.02 0.08
 -7 3 -11 3.39 0.25
 7 -3 11 3.44 0.2
 -8 3 -11 2.13 0.22
 -9 3 -11 -0.05 0.1
 -10 3 -11 0.34 0.12
 5 2 -11 0.93 0.13
 4 2 -11 -0.13 0.09
 3 2 -11 0.23 0.1
 -3 -2 11 0.32 0.09
 2 2 -11 0.25 0.1
 -2 -2 11 0.19 0.08
 1 2 -11 1.72 0.17
 -1 -2 11 1.56 0.14
 0 2 -11 0.9 0.12
 0 -2 11 0.89 0.12
 -1 2 -11 3.84 0.24
 1 -2 11 3.78 0.21
 -2 2 -11 0.01 0.09
 2 -2 11 -0.01 0.07
 -3 2 -11 0.16 0.09
 3 -2 11 0.13 0.07
 -4 2 -11 1.62 0.18
 4 -2 11 1.8 0.14
 -5 2 -11 4.35 0.26
 5 -2 11 4.53 0.23
 -6 2 -11 1.57 0.19
 6 -2 11 1.69 0.15
 -7 2 -11 0.5 0.12
 7 -2 11 0.47 0.09
 -8 2 -11 1.04 0.15
 8 -2 11 0.91 0.12
 -9 2 -11 -0.15 0.09
 -10 2 -11 -0.02 0.1
 5 1 -11 -0.16 0.09
 4 1 -11 -0.13 0.09
 3 1 -11 2.56 0.2
 -3 -1 11 2.68 0.17
 2 1 -11 1.44 0.17
 -2 -1 11 1.4 0.14
 1 1 -11 1.07 0.15
 -1 -1 11 1.21 0.13
 0 1 -11 0.27 0.09
 0 -1 11 0.4 0.08
 -1 1 -11 0.38 0.09
 1 -1 11 0.44 0.08
 -2 1 -11 1.7 0.16
 2 -1 11 1.87 0.14
 -3 1 -11 -0.05 0.08
 3 -1 11 0.05 0.07
 -4 1 -11 4.09 0.25
 4 -1 11 4.22 0.21
 -5 1 -11 0.68 0.12
 5 -1 11 0.87 0.12
 -6 1 -11 1.97 0.19
 6 -1 11 2.04 0.16
 -7 1 -11 0.42 0.11
 7 -1 11 0.5 0.1
 -8 1 -11 4.41 0.28
 8 -1 11 3.88 0.23
 -9 1 -11 0.27 0.12
 5 0 -11 4.05 0.26
 -5 0 11 4.09 0.25
 4 0 -11 -0.16 0.09
 -4 0 11 -0.15 0.09
 3 0 -11 4.26 0.25
 -3 0 11 4.45 0.25
 2 0 -11 0.7 0.11
 -2 0 11 0.77 0.1
 -2 0 11 0.69 0.11
 1 0 -11 1.86 0.17
 -1 0 11 1.67 0.14
 0 0 -11 0.25 0.09
 0 0 11 0.28 0.08
 -1 0 -11 4.56 0.25
 1 0 11 4.48 0.23
 -2 0 -11 0.53 0.09
 2 0 11 0.62 0.09
 -3 0 -11 2.11 0.17
 3 0 11 2.18 0.15
 -4 0 -11 0.03 0.09
 4 0 11 0.14 0.07
 -5 0 -11 0.13 0.1
 5 0 11 0.34 0.08
 -6 0 -11 -0.09 0.08
 6 0 11 0.01 0.08
 -7 0 -11 1.91 0.19
 7 0 11 1.91 0.16
 -8 0 -11 0.53 0.11
 8 0 11 0.49 0.1
 9 0 11 0.04 0.09
 5 -1 -11 0.15 0.11
 -5 1 11 0.04 0.11
 4 -1 -11 0.21 0.1
 -4 1 11 0.15 0.1
 3 -1 -11 1.61 0.17
 -3 1 11 1.7 0.16
 2 -1 -11 3.69 0.22
 -2 1 11 3.48 0.21
 1 -1 -11 0.08 0.07
 -1 1 11 0.03 0.07
 0 -1 -11 -0.05 0.08
 0 1 11 -0.03 0.07
 -1 -1 -11 2.3 0.17
 1 1 11 2.16 0.16
 -2 -1 -11 0.38 0.07
 -2 -1 -11 0.32 0.09
 2 1 11 0.49 0.09
 -3 -1 -11 1.95 0.17
 -3 -1 -11 2.03 0.15
 3 1 11 2.28 0.15
 -4 -1 -11 12.68 0.53
 -4 -1 -11 13.61 0.56
 4 1 11 13.78 0.55
 -5 -1 -11 0.33 0.09
 -5 -1 -11 0.15 0.08
 5 1 11 0.22 0.09
 -6 -1 -11 3.94 0.22
 -6 -1 -11 3.95 0.25
 6 1 11 4.05 0.23
 -7 -1 -11 0.15 0.09
 7 1 11 0.08 0.08
 8 1 11 0.81 0.11
 9 1 11 -0.15 0.08
 -5 2 11 7.68 0.38
 4 -2 -11 2.21 0.19
 -4 2 11 1.94 0.19
 3 -2 -11 0.64 0.12
 -3 2 11 0.79 0.12
 2 -2 -11 0.26 0.09
 -2 2 11 0.17 0.09
 1 -2 -11 5.56 0.28
 -1 2 11 5.27 0.27
 0 -2 -11 3.34 0.2
 0 2 11 3.28 0.19
 -1 -2 -11 4.62 0.24
 1 2 11 4.42 0.23
 -2 -2 -11 2.53 0.18
 -2 -2 -11 2.73 0.17
 2 2 11 2.6 0.18
 -3 -2 -11 0.67 0.1
 -3 -2 -11 0.88 0.12
 3 2 11 0.97 0.13
 -4 -2 -11 0.34 0.08
 -4 -2 -11 0.3 0.08
 4 2 11 0.26 0.08
 -5 -2 -11 0.11 0.08
 -5 -2 -11 0.03 0.07
 5 2 11 -0.01 0.08
 -6 -2 -11 0.1 0.08
 -6 -2 -11 0.16 0.09
 6 2 11 0.2 0.08
 -7 -2 -11 0.23 0.09
 -7 -2 -11 0.27 0.09
 7 2 11 0.29 0.1
 -8 -2 -11 0.56 0.1
 8 2 11 0.61 0.11
 -9 -2 -11 0.52 0.11
 9 2 11 0.69 0.11
 -10 -2 -11 -0.09 0.1
 -5 3 11 0.32 0.13
 4 -3 -11 3.18 0.22
 -4 3 11 3.07 0.23
 3 -3 -11 0.45 0.11
 -3 3 11 0.34 0.11
 2 -3 -11 1.44 0.15
 1 -3 -11 0.68 0.1
 -1 3 11 0.45 0.09
 0 -3 -11 0.96 0.13
 0 3 11 1.01 0.13
 -1 -3 -11 5.39 0.27
 1 3 11 5.49 0.27
 -2 -3 -11 7.07 0.34
 -2 -3 -11 7.69 0.33
 2 3 11 7.48 0.34
 -3 -3 -11 -0.06 0.06
 -3 -3 -11 -0.09 0.07
 3 3 11 0.01 0.08
 -4 -3 -11 4.59 0.24
 -4 -3 -11 4.92 0.24
 4 3 11 4.7 0.26
 -5 -3 -11 0.7 0.1
 -5 -3 -11 0.7 0.1
 5 3 11 0.79 0.11
 -6 -3 -11 4.11 0.23
 -6 -3 -11 4.31 0.24
 6 3 11 4.22 0.24
 -7 -3 -11 0.51 0.1
 7 3 11 0.7 0.11
 -8 -3 -11 8.83 0.4
 8 3 11 8.42 0.4
 -9 -3 -11 1.81 0.19
 9 3 11 2.25 0.19
 -10 -3 -11 0.29 0.11
 10 3 11 0.51 0.11
 -11 -3 -11 1.05 0.14
 4 -4 -11 2.2 0.19
 -4 4 11 2.19 0.2
 3 -4 -11 0.14 0.1
 2 -4 -11 0.26 0.09
 1 -4 -11 1.13 0.14
 -1 4 11 1.13 0.15
 0 -4 -11 0.16 0.08
 0 4 11 0.02 0.08
 -1 -4 -11 6.46 0.3
 1 4 11 6.49 0.32
 -2 -4 -11 6.02 0.29
 -2 -4 -11 6.43 0.3
 2 4 11 6.05 0.31
 -3 -4 -11 -0.03 0.06
 -3 -4 -11 -0.02 0.07
 3 4 11 0.05 0.08
 -4 -4 -11 0.12 0.07
 -4 -4 -11 0.08 0.07
 4 4 11 0.07 0.09
 -5 -4 -11 0.2 0.08
 -5 -4 -11 0.24 0.08
 5 4 11 0.08 0.09
 -6 -4 -11 0.12 0.08
 6 4 11 0.1 0.08
 -7 -4 -11 0.04 0.08
 7 4 11 0.03 0.09
 -8 -4 -11 1.78 0.18
 8 4 11 1.77 0.19
 -9 -4 -11 0.02 0.1
 9 4 11 0.23 0.11
 -10 -4 -11 -0.01 0.1
 10 4 11 0.13 0.1
 -11 -4 -11 -0.22 0.1
 4 -5 -11 3.01 0.22
 3 -5 -11 4.08 0.25
 2 -5 -11 0.35 0.09
 1 -5 -11 1.22 0.14
 -1 5 11 1.03 0.15
 0 -5 -11 0.36 0.09
 0 5 11 0.44 0.1
 -1 -5 -11 0.1 0.07
 1 5 11 0.13 0.08
 -2 -5 -11 0.62 0.1
 -2 -5 -11 0.5 0.08
 2 5 11 0.44 0.1
 -3 -5 -11 -0.08 0.07
 -3 -5 -11 0.02 0.06
 3 5 11 -0.02 0.08
 -4 -5 -11 2.01 0.17
 -4 -5 -11 2.49 0.16
 4 5 11 2.25 0.19
 -5 -5 -11 2.53 0.18
 5 5 11 2.17 0.18
 -6 -5 -11 0.71 0.11
 6 5 11 0.81 0.12
 -7 -5 -11 0.46 0.11
 7 5 11 0.47 0.11
 -8 -5 -11 9.85 0.44
 8 5 11 9.85 0.47
 -9 -5 -11 3.92 0.26
 9 5 11 4.19 0.27
 -10 -5 -11 -0.11 0.1
 10 5 11 0.02 0.1
 -11 -5 -11 0.14 0.12
 3 -6 -11 2.67 0.21
 2 -6 -11 0.83 0.12
 1 -6 -11 0.95 0.13
 0 -6 -11 0.19 0.08
 0 6 11 0.24 0.09
 -1 -6 -11 2.73 0.18
 1 6 11 2.99 0.21
 -2 -6 -11 2.91 0.2
 -2 -6 -11 2.94 0.19
 2 6 11 2.72 0.21
 -3 -6 -11 -0.01 0.07
 3 6 11 0.12 0.08
 -4 -6 -11 1.43 0.16
 4 6 11 1.29 0.17
 -5 -6 -11 4.1 0.24
 5 6 11 4.07 0.26
 -6 -6 -11 0.58 0.11
 6 6 11 0.76 0.13
 -7 -6 -11 1.72 0.18
 7 6 11 1.94 0.19
 -8 -6 -11 5.67 0.31
 8 6 11 5.38 0.32
 -9 -6 -11 0.97 0.14
 9 6 11 0.84 0.15
 -10 -6 -11 -0.25 0.1
 10 6 11 -0.03 0.11
 3 -7 -11 7.49 0.37
 2 -7 -11 0.72 0.11
 1 -7 -11 -0.11 0.09
 0 -7 -11 0.11 0.08
 0 7 11 0.21 0.09
 -1 -7 -11 0.4 0.08
 1 7 11 0.38 0.11
 -2 -7 -11 0.03 0.08
 2 7 11 -0.06 0.09
 -3 -7 -11 1.33 0.14
 3 7 11 1.2 0.17
 -4 -7 -11 0.08 0.09
 4 7 11 0.15 0.1
 -5 -7 -11 0.13 0.08
 5 7 11 0.06 0.11
 -6 -7 -11 0.38 0.11
 6 7 11 0.38 0.11
 -7 -7 -11 0.01 0.1
 7 7 11 0.08 0.1
 -8 -7 -11 1.64 0.19
 8 7 11 1.52 0.2
 -9 -7 -11 1.86 0.2
 9 7 11 1.72 0.22
 2 -8 -11 0.66 0.11
 1 -8 -11 -0.06 0.09
 0 -8 -11 0.75 0.1
 -1 -8 -11 0.23 0.1
 1 8 11 0.06 0.1
 -2 -8 -11 0.02 0.09
 2 8 11 -0.03 0.1
 -3 -8 -11 1.18 0.16
 3 8 11 1.07 0.15
 -4 -8 -11 0.31 0.1
 4 8 11 0.41 0.12
 -5 -8 -11 4.57 0.26
 5 8 11 4.18 0.28
 -6 -8 -11 4.57 0.27
 6 8 11 4.47 0.29
 -7 -8 -11 -0.02 0.11
 7 8 11 0.1 0.11
 -8 -8 -11 0.8 0.14
 -9 -8 -11 0.04 0.11
 -1 -9 -11 0.04 0.1
 -2 -9 -11 0.38 0.1
 2 9 11 0.25 0.12
 -3 -9 -11 -0.08 0.08
 3 9 11 -0.16 0.1
 -4 -9 -11 -0.01 0.09
 4 9 11 0.1 0.11
 -5 -9 -11 0.21 0.11
 -6 -9 -11 0.23 0.11
 -7 -9 -11 0.3 0.12
 -2 -10 -11 0.15 0.11
 -3 -10 -11 -0.02 0.1
 -4 -10 -11 0.13 0.1
 -5 -10 -11 2.43 0.22
 -6 -10 -11 2.46 0.22
 -1 6 -12 0.31 0.14
 1 -6 12 0.24 0.1
 -2 6 -12 1.16 0.17
 2 -6 12 1.25 0.15
 -3 6 -12 0.83 0.17
 3 -6 12 1.01 0.15
 4 -6 12 0.12 0.11
 5 -6 12 0 0.1
 6 -6 12 0.02 0.09
 1 5 -12 0 0.12
 -1 -5 12 -0.07 0.09
 0 5 -12 0.07 0.12
 0 -5 12 -0.08 0.09
 -1 5 -12 0.08 0.12
 1 -5 12 0.06 0.09
 -2 5 -12 0.7 0.14
 2 -5 12 0.7 0.11
 -3 5 -12 1.06 0.17
 3 -5 12 1.39 0.15
 -4 5 -12 8.59 0.44
 4 -5 12 7.92 0.38
 -5 5 -12 1.79 0.23
 5 -5 12 1.4 0.16
 -6 5 -12 0.1 0.13
 6 -5 12 0.21 0.1
 7 -5 12 -0.06 0.09
 -3 -4 12 0.54 0.11
 2 4 -12 0.44 0.12
 -2 -4 12 0.38 0.1
 1 4 -12 0.77 0.14
 -1 -4 12 0.67 0.11
 0 4 -12 0.25 0.12
 0 -4 12 -0.07 0.09
 -1 4 -12 0.06 0.11
 1 -4 12 -0.13 0.09
 -2 4 -12 0.06 0.11
 2 -4 12 0.02 0.09
 -3 4 -12 0.38 0.13
 3 -4 12 0.48 0.1
 -4 4 -12 0.43 0.13
 4 -4 12 0.55 0.11
 -5 4 -12 0.08 0.12
 5 -4 12 -0.01 0.09
 -6 4 -12 0 0.12
 6 -4 12 -0.01 0.09
 -7 4 -12 -0.05 0.12
 7 -4 12 -0.05 0.08
 3 3 -12 -0.07 0.11
 -3 -3 12 0.15 0.09
 2 3 -12 0.33 0.11
 -2 -3 12 0.35 0.09
 1 3 -12 0.67 0.13
 -1 -3 12 0.65 0.11
 0 3 -12 0.13 0.1
 0 -3 12 -0.06 0.09
 -1 3 -12 -0.02 0.1
 1 -3 12 -0.04 0.09
 -2 3 -12 1.35 0.18
 2 -3 12 1.23 0.14
 -3 3 -12 0.32 0.12
 3 -3 12 0.47 0.1
 -4 3 -12 2.24 0.22
 4 -3 12 2.58 0.18
 -5 3 -12 1.1 0.16
 5 -3 12 1.05 0.14
 -6 3 -12 0.13 0.11
 6 -3 12 0.24 0.09
 -7 3 -12 0.11 0.12
 7 -3 12 0.29 0.09
 -8 3 -12 0.19 0.12
 8 -3 12 0.27 0.09
 -9 3 -12 0.16 0.12
 3 2 -12 0 0.1
 -3 -2 12 0.08 0.09
 2 2 -12 0.29 0.11
 -2 -2 12 0.3 0.09
 1 2 -12 0.28 0.11
 -1 -2 12 0.23 0.09
 0 2 -12 -0.07 0.09
 0 -2 12 -0.06 0.08
 -1 2 -12 2.18 0.18
 1 -2 12 2.33 0.17
 -2 2 -12 0.12 0.09
 2 -2 12 0.1 0.09
 -3 2 -12 0.58 0.12
 3 -2 12 0.59 0.1
 -4 2 -12 0.11 0.11
 4 -2 12 0.14 0.09
 -5 2 -12 0.66 0.13
 5 -2 12 0.78 0.11
 -6 2 -12 0.59 0.13
 6 -2 12 0.68 0.11
 -7 2 -12 0.39 0.12
 7 -2 12 0.44 0.1
 -8 2 -12 0.01 0.11
 8 -2 12 0.18 0.09
 -9 2 -12 0.36 0.13
 -10 2 -12 0 0.11
 3 1 -12 -0.07 0.1
 2 1 -12 0.4 0.11
 -2 -1 12 0.42 0.09
 1 1 -12 0.69 0.12
 -1 -1 12 0.69 0.11
 0 1 -12 -0.04 0.09
 0 -1 12 0.07 0.08
 -1 1 -12 0.05 0.09
 1 -1 12 -0.08 0.08
 -2 1 -12 1.34 0.16
 2 -1 12 1.26 0.14
 -3 1 -12 3.58 0.24
 3 -1 12 3.45 0.2
 -4 1 -12 0.28 0.1
 4 -1 12 0.25 0.09
 -5 1 -12 0.64 0.12
 5 -1 12 0.55 0.1
 -6 1 -12 -0.03 0.09
 6 -1 12 -0.06 0.08
 -7 1 -12 0.04 0.1
 7 -1 12 0.11 0.09
 -8 1 -12 0.63 0.13
 8 -1 12 0.73 0.11
 -9 1 -12 1.02 0.15
 3 0 -12 0.6 0.12
 2 0 -12 3 0.22
 -2 0 12 3.06 0.2
 1 0 -12 0.42 0.11
 -1 0 12 0.54 0.1
 0 0 -12 0 0.09
 0 0 12 0.05 0.08
 -1 0 -12 0.82 0.11
 1 0 12 0.67 0.1
 -2 0 -12 -0.05 0.08
 2 0 12 -0.1 0.08
 -3 0 -12 2.69 0.2
 3 0 12 2.66 0.18
 -4 0 -12 1.2 0.16
 4 0 12 1.2 0.14
 -5 0 -12 0.09 0.1
 5 0 12 0.14 0.09
 -6 0 -12 1.85 0.19
 6 0 12 1.9 0.16
 -7 0 -12 0.53 0.12
 7 0 12 0.55 0.1
 -8 0 -12 2.73 0.22
 8 0 12 2.86 0.2
 9 0 12 0.26 0.1
 -4 1 12 1.92 0.19
 3 -1 -12 0.42 0.11
 2 -1 -12 0.7 0.12
 -2 1 12 0.72 0.1
 1 -1 -12 0.1 0.09
 -1 1 12 0.25 0.09
 0 -1 -12 -0.04 0.07
 0 1 12 0.04 0.08
 -1 -1 -12 0.54 0.1
 1 1 12 0.59 0.1
 -2 -1 -12 0.05 0.07
 -2 -1 -12 0.03 0.08
 2 1 12 0.04 0.08
 -3 -1 -12 0.15 0.07
 -3 -1 -12 0.17 0.09
 3 1 12 0.35 0.09
 -4 -1 -12 3.16 0.22
 4 1 12 3.06 0.2
 -5 -1 -12 3.42 0.23
 5 1 12 3.6 0.21
 -6 -1 -12 0.19 0.1
 6 1 12 0.18 0.09
 -7 -1 -12 0.91 0.13
 7 1 12 0.8 0.12
 8 1 12 0.15 0.09
 9 1 12 0.09 0.09
 -4 2 12 -0.05 0.11
 3 -2 -12 0.39 0.11
 2 -2 -12 2.7 0.2
 1 -2 -12 0.6 0.1
 -1 2 12 0.56 0.1
 0 -2 -12 -0.11 0.08
 0 2 12 0.04 0.08
 -1 -2 -12 0.87 0.11
 1 2 12 1.01 0.13
 -2 -2 -12 0.26 0.08
 -2 -2 -12 0.12 0.07
 2 2 12 0.24 0.09
 -3 -2 -12 3.13 0.21
 -3 -2 -12 3.04 0.19
 3 2 12 3.22 0.2
 -4 -2 -12 5.8 0.3
 -4 -2 -12 5.79 0.29
 4 2 12 6.35 0.31
 -5 -2 -12 1.68 0.16
 -5 -2 -12 1.5 0.18
 5 2 12 1.73 0.17
 -6 -2 -12 -0.17 0.08
 -6 -2 -12 -0.05 0.07
 6 2 12 -0.05 0.08
 -7 -2 -12 0.78 0.11
 7 2 12 0.71 0.12
 8 2 12 5.6 0.3
 9 2 12 0.12 0.1
 -4 3 12 2.37 0.22
 3 -3 -12 0.36 0.11
 2 -3 -12 0.21 0.1
 1 -3 -12 0.23 0.09
 -1 3 12 0.2 0.09
 0 -3 -12 2.76 0.18
 0 3 12 3.05 0.19
 -1 -3 -12 2 0.17
 1 3 12 2.12 0.17
 -2 -3 -12 1.08 0.14
 -2 -3 -12 1.04 0.14
 2 3 12 1.42 0.15
 -3 -3 -12 0.32 0.09
 -3 -3 -12 0.33 0.09
 3 3 12 0.41 0.1
 -4 -3 -12 0.75 0.11
 -4 -3 -12 0.68 0.11
 4 3 12 0.65 0.12
 -5 -3 -12 4.57 0.26
 -5 -3 -12 4.51 0.25
 5 3 12 4.97 0.27
 -6 -3 -12 -0.04 0.08
 6 3 12 -0.08 0.09
 -7 -3 -12 0.76 0.12
 7 3 12 0.81 0.13
 -8 -3 -12 0 0.1
 8 3 12 0.03 0.1
 -9 -3 -12 -0.05 0.1
 9 3 12 0.04 0.1
 -10 -3 -12 0.06 0.1
 10 3 12 0.15 0.1
 3 -4 -12 -0.08 0.1
 2 -4 -12 0.43 0.11
 1 -4 -12 -0.03 0.08
 -1 4 12 0.02 0.09
 0 -4 -12 -0.03 0.08
 0 4 12 0.07 0.08
 -1 -4 -12 3.17 0.2
 1 4 12 3.33 0.21
 -2 -4 -12 3.7 0.22
 -2 -4 -12 3.11 0.21
 2 4 12 3.47 0.22
 -3 -4 -12 0.94 0.13
 -3 -4 -12 0.8 0.11
 3 4 12 1.22 0.16
 -4 -4 -12 9.17 0.42
 -4 -4 -12 10.11 0.43
 4 4 12 9.61 0.45
 -5 -4 -12 2.15 0.18
 5 4 12 2.21 0.2
 -6 -4 -12 -0.15 0.08
 6 4 12 0.06 0.09
 -7 -4 -12 -0.05 0.09
 7 4 12 -0.02 0.09
 -8 -4 -12 4.03 0.26
 8 4 12 3.88 0.26
 -9 -4 -12 0.4 0.12
 9 4 12 0.55 0.12
 -10 -4 -12 0.49 0.12
 10 4 12 0.62 0.12
 2 -5 -12 0.77 0.12
 1 -5 -12 0.37 0.1
 0 -5 -12 3.06 0.2
 0 5 12 3.17 0.21
 -1 -5 -12 3.81 0.22
 1 5 12 3.67 0.24
 -2 -5 -12 0.62 0.1
 -2 -5 -12 0.64 0.11
 2 5 12 0.73 0.12
 -3 -5 -12 0 0.08
 -3 -5 -12 -0.05 0.07
 3 5 12 0.05 0.08
 -4 -5 -12 0.34 0.1
 4 5 12 0.37 0.12
 -5 -5 -12 1.31 0.16
 5 5 12 1.44 0.18
 -6 -5 -12 -0.03 0.09
 6 5 12 -0.04 0.09
 -7 -5 -12 0.02 0.09
 7 5 12 -0.1 0.09
 -8 -5 -12 1.28 0.18
 8 5 12 0.75 0.14
 -9 -5 -12 1.45 0.19
 9 5 12 1.51 0.2
 -10 -5 -12 0 0.11
 10 5 12 0.07 0.1
 2 -6 -12 0.06 0.1
 1 -6 -12 -0.09 0.08
 0 -6 -12 -0.07 0.08
 0 6 12 0.03 0.09
 -1 -6 -12 7.33 0.34
 1 6 12 6.73 0.35
 -2 -6 -12 12.8 0.54
 -2 -6 -12 12.73 0.53
 2 6 12 12.77 0.56
 -3 -6 -12 0.58 0.12
 3 6 12 0.64 0.12
 -4 -6 -12 2.41 0.19
 4 6 12 2.22 0.2
 -5 -6 -12 1.85 0.17
 5 6 12 1.92 0.2
 -6 -6 -12 -0.11 0.09
 6 6 12 0.1 0.1
 -7 -6 -12 0.16 0.09
 7 6 12 0.33 0.11
 -8 -6 -12 7.78 0.39
 8 6 12 7.97 0.41
 -9 -6 -12 6.98 0.37
 9 6 12 7.35 0.39
 10 6 12 0.43 0.13
 1 -7 -12 0.73 0.11
 0 -7 -12 0.44 0.1
 -1 -7 -12 2.17 0.18
 -1 -7 -12 2.21 0.18
 1 7 12 2.14 0.2
 -2 -7 -12 0.44 0.11
 2 7 12 0.3 0.12
 -3 -7 -12 -0.01 0.09
 3 7 12 0.01 0.11
 -4 -7 -12 -0.15 0.09
 4 7 12 0.02 0.1
 -5 -7 -12 1.25 0.17
 5 7 12 1.52 0.19
 -6 -7 -12 0.47 0.12
 6 7 12 0.64 0.13
 -7 -7 -12 0.43 0.12
 7 7 12 0.51 0.13
 -8 -7 -12 1.63 0.2
 8 7 12 1.8 0.22
 9 7 12 2.5 0.24
 1 -8 -12 0.61 0.12
 -1 -8 -12 -0.09 0.09
 1 8 12 0.04 0.11
 -2 -8 -12 2.28 0.2
 2 8 12 2.05 0.21
 -3 -8 -12 -0.02 0.1
 3 8 12 -0.16 0.1
 -4 -8 -12 0.14 0.1
 4 8 12 0.29 0.12
 -5 -8 -12 -0.01 0.1
 5 8 12 0.01 0.11
 -6 -8 -12 0.36 0.12
 6 8 12 0.36 0.12
 -7 -8 -12 0.07 0.1
 7 8 12 0.13 0.11
 2 9 12 -0.11 0.11
 -3 -9 -12 0.27 0.11
 3 9 12 0 0.11
 -4 -9 -12 0.23 0.11
 4 9 12 0.31 0.12
 -5 -9 -12 0.24 0.11
 5 9 12 0.39 0.13
 -1 4 -13 0.35 0.13
 1 -4 13 0.19 0.1
 -2 4 -13 2.3 0.23
 2 -4 13 2.31 0.18
 -3 4 -13 0.58 0.15
 3 -4 13 0.68 0.11
 -4 4 -13 0.43 0.14
 4 -4 13 0.32 0.11
 -5 4 -13 0.35 0.14
 5 -4 13 -0.07 0.11
 6 -4 13 0.72 0.13
 7 -4 13 0.12 0.09
 -1 -3 13 0.07 0.09
 0 3 -13 0 0.11
 0 -3 13 -0.07 0.09
 -1 3 -13 -0.07 0.11
 1 -3 13 -0.01 0.09
 -2 3 -13 0 0.11
 2 -3 13 0.07 0.09
 -3 3 -13 -0.03 0.11
 3 -3 13 -0.04 0.08
 -4 3 -13 2.51 0.23
 4 -3 13 2.44 0.19
 5 -3 13 1.3 0.17
 -6 3 -13 0.08 0.13
 6 -3 13 0.03 0.1
 -7 3 -13 0 0.12
 7 -3 13 0.2 0.1
 8 -3 13 0.21 0.09
 -2 -2 13 -0.08 0.09
 1 2 -13 0.48 0.12
 -1 -2 13 0.28 0.1
 0 2 -13 1.25 0.18
 0 -2 13 1.05 0.14
 -1 2 -13 0.31 0.11
 1 -2 13 0.29 0.1
 -2 2 -13 4.33 0.27
 2 -2 13 3.95 0.23
 -3 2 -13 1.55 0.2
 3 -2 13 1.62 0.16
 -4 2 -13 0.52 0.13
 4 -2 13 0.65 0.11
 -5 2 -13 2.03 0.21
 5 -2 13 1.55 0.17
 -6 2 -13 0.84 0.15
 6 -2 13 0.87 0.13
 -7 2 -13 1.38 0.2
 7 -2 13 1.95 0.18
 -8 2 -13 -0.07 0.11
 8 -2 13 0.07 0.09
 -2 -1 13 -0.01 0.08
 1 1 -13 0.01 0.1
 -1 -1 13 0.07 0.09
 0 1 -13 0.05 0.1
 0 -1 13 0.03 0.09
 -1 1 -13 0.17 0.11
 1 -1 13 0.34 0.1
 -2 1 -13 0.75 0.13
 2 -1 13 0.97 0.14
 -3 1 -13 3.01 0.24
 3 -1 13 2.92 0.2
 -4 1 -13 0.01 0.1
 4 -1 13 0.07 0.09
 -5 1 -13 0.63 0.13
 5 -1 13 0.64 0.12
 -6 1 -13 0.17 0.11
 6 -1 13 -0.01 0.1
 -7 1 -13 0.09 0.12
 7 -1 13 0.11 0.1
 -8 1 -13 0.86 0.14
 8 -1 13 1.28 0.15
 -2 0 13 0.15 0.08
 1 0 -13 0.15 0.11
 -1 0 13 0.24 0.09
 0 0 -13 1.21 0.17
 0 0 13 1.22 0.14
 -1 0 -13 0.01 0.09
 1 0 13 0.1 0.09
 -2 0 -13 3.1 0.22
 2 0 13 2.91 0.19
 -3 0 -13 2.59 0.21
 3 0 13 2.53 0.19
 -4 0 -13 0.35 0.11
 4 0 13 0.43 0.11
 -5 0 -13 0.01 0.09
 5 0 13 -0.09 0.08
 -6 0 -13 2.58 0.22
 6 0 13 2.23 0.19
 -7 0 -13 4.54 0.29
 7 0 13 4.09 0.25
 -8 0 -13 0.22 0.11
 8 0 13 0.27 0.1
 9 0 13 0.26 0.1
 1 -1 -13 0.02 0.1
 -1 1 13 0.34 0.1
 0 -1 -13 0.84 0.12
 0 1 13 1.02 0.14
 -1 -1 -13 1.48 0.17
 1 1 13 1.56 0.15
 -2 -1 -13 0.32 0.1
 2 1 13 0.32 0.1
 -3 -1 -13 1.91 0.18
 3 1 13 1.87 0.17
 -4 -1 -13 1.17 0.16
 4 1 13 1.07 0.15
 -5 -1 -13 0.34 0.1
 5 1 13 0.38 0.1
 -6 -1 -13 0.09 0.1
 6 1 13 0.02 0.1
 -7 -1 -13 0.37 0.11
 7 1 13 0.23 0.11
 8 1 13 0.04 0.1
 9 1 13 1.07 0.16
 1 -2 -13 0.69 0.12
 0 -2 -13 0.23 0.1
 0 2 13 0.26 0.09
 -1 -2 -13 0.12 0.09
 1 2 13 0.18 0.09
 -2 -2 -13 1.43 0.15
 -2 -2 -13 1.5 0.17
 2 2 13 1.63 0.16
 -3 -2 -13 1.01 0.13
 -3 -2 -13 0.92 0.12
 3 2 13 0.81 0.12
 -4 -2 -13 0.03 0.09
 4 2 13 -0.16 0.09
 -5 -2 -13 0 0.09
 5 2 13 0.21 0.1
 -6 -2 -13 0 0.09
 6 2 13 -0.05 0.09
 7 2 13 1.14 0.17
 8 2 13 -0.05 0.1
 9 2 13 0.07 0.1
 10 2 13 0.14 0.1
 1 -3 -13 -0.03 0.1
 -1 3 13 0.25 0.1
 0 -3 -13 0.58 0.11
 0 3 13 0.64 0.11
 -1 -3 -13 1.24 0.15
 1 3 13 1.28 0.15
 -2 -3 -13 0.44 0.09
 -2 -3 -13 0.42 0.1
 2 3 13 0.4 0.1
 -3 -3 -13 0.41 0.1
 -3 -3 -13 0.51 0.1
 3 3 13 0.28 0.1
 -4 -3 -13 0.31 0.09
 -4 -3 -13 0.36 0.1
 4 3 13 0.15 0.1
 -5 -3 -13 0.49 0.11
 -5 -3 -13 0.71 0.11
 5 3 13 0.65 0.12
 -6 -3 -13 0.41 0.1
 6 3 13 0.34 0.11
 -7 -3 -13 0.82 0.12
 7 3 13 0.81 0.13
 -8 -3 -13 0.93 0.13
 8 3 13 0.81 0.14
 9 3 13 0.13 0.1
 10 3 13 -0.01 0.1
 1 -4 -13 0.61 0.12
 0 -4 -13 0.58 0.11
 0 4 13 0.58 0.11
 -1 -4 -13 -0.05 0.08
 1 4 13 0.12 0.1
 -2 -4 -13 0.45 0.1
 -2 -4 -13 0.45 0.1
 2 4 13 0.53 0.11
 -3 -4 -13 0.61 0.11
 -3 -4 -13 0.49 0.1
 3 4 13 0.63 0.12
 -4 -4 -13 0 0.08
 -4 -4 -13 0.04 0.09
 4 4 13 0.05 0.1
 -5 -4 -13 0.9 0.12
 5 4 13 1.07 0.16
 -6 -4 -13 0.33 0.1
 6 4 13 0.25 0.11
 -7 -4 -13 0.67 0.12
 7 4 13 0.64 0.13
 -8 -4 -13 0.18 0.11
 8 4 13 0.08 0.11
 -9 -4 -13 -0.08 0.1
 9 4 13 0.09 0.1
 1 -5 -13 -0.11 0.09
 0 -5 -13 -0.01 0.09
 0 5 13 0.08 0.09
 -1 -5 -13 0.15 0.09
 1 5 13 0.26 0.11
 -2 -5 -13 0.24 0.09
 -2 -5 -13 0.48 0.1
 2 5 13 0.42 0.11
 -3 -5 -13 0.27 0.1
 -3 -5 -13 0.15 0.1
 3 5 13 0.38 0.11
 -4 -5 -13 1.46 0.17
 4 5 13 1.32 0.17
 -5 -5 -13 -0.01 0.09
 5 5 13 -0.01 0.1
 -6 -5 -13 -0.04 0.09
 6 5 13 0.06 0.1
 -7 -5 -13 1.16 0.16
 7 5 13 1.25 0.18
 -8 -5 -13 1.08 0.14
 8 5 13 0.9 0.15
 -9 -5 -13 0.16 0.11
 9 5 13 0.1 0.11
 0 -6 -13 0.02 0.09
 -1 -6 -13 1.26 0.16
 -1 -6 -13 1.23 0.17
 1 6 13 1.27 0.18
 -2 -6 -13 5.6 0.3
 -2 -6 -13 5.55 0.29
 2 6 13 5.47 0.31
 -3 -6 -13 1.75 0.18
 3 6 13 1.76 0.19
 -4 -6 -13 -0.1 0.08
 4 6 13 0.03 0.1
 -5 -6 -13 0.98 0.14
 5 6 13 1.14 0.17
 -6 -6 -13 0.68 0.12
 6 6 13 0.8 0.14
 -7 -6 -13 -0.02 0.1
 7 6 13 -0.08 0.1
 -8 -6 -13 0.06 0.11
 8 6 13 0.2 0.12
 0 -7 -13 0.35 0.1
 1 7 13 0.1 0.11
 -2 -7 -13 0.82 0.13
 2 7 13 0.73 0.14
 -3 -7 -13 0.78 0.13
 3 7 13 0.8 0.14
 -4 -7 -13 0.24 0.11
 4 7 13 0.33 0.12
 -5 -7 -13 -0.06 0.09
 5 7 13 0 0.1
 -6 -7 -13 -0.1 0.09
 6 7 13 -0.04 0.1
 -7 -7 -13 -0.06 0.1
 2 8 13 4.48 0.29
 3 8 13 2.36 0.24
 4 8 13 0.27 0.12
 2 -2 14 0.07 0.1
 3 -2 14 -0.09 0.09
 -4 2 -14 0.21 0.12
 4 -2 14 0.36 0.11
 5 -2 14 2.87 0.21
 0 -1 14 2.65 0.2
 1 -1 14 1.21 0.17
 -2 1 -14 0.3 0.12
 2 -1 14 0.39 0.1
 -3 1 -14 0.61 0.13
 3 -1 14 0.6 0.11
 -4 1 -14 0.48 0.12
 4 -1 14 0.44 0.11
 -5 1 -14 1.78 0.21
 5 -1 14 1.36 0.17
 -6 1 -14 1.8 0.21
 6 -1 14 1.27 0.18
 -7 1 -14 1 0.16
 0 0 14 1.42 0.17
 -1 0 -14 0.03 0.11
 1 0 14 0.06 0.1
 -2 0 -14 0.65 0.12
 2 0 14 0.79 0.12
 -3 0 -14 0.46 0.12
 3 0 14 0.42 0.11
 -4 0 -14 0.1 0.1
 4 0 14 -0.01 0.09
 -5 0 -14 0.73 0.14
 5 0 14 0.66 0.12
 -6 0 -14 -0.03 0.1
 6 0 14 -0.05 0.11
 -7 0 -14 0.09 0.11
 7 0 14 -0.2 0.1
 -1 1 14 0.39 0.1
 0 1 14 2.01 0.18
 -1 -1 -14 1.29 0.17
 1 1 14 1.41 0.16
 -2 -1 -14 -0.05 0.1
 2 1 14 -0.02 0.09
 -3 -1 -14 0.02 0.09
 3 1 14 -0.04 0.09
 -4 -1 -14 0.02 0.09
 4 1 14 0.04 0.09
 -5 -1 -14 0.03 0.09
 5 1 14 -0.08 0.09
 -6 -1 -14 0.25 0.11
 6 1 14 0.14 0.11
 7 1 14 1.2 0.17
 8 1 14 2.67 0.22
 0 2 14 0.25 0.1
 -1 -2 -14 0.07 0.1
 1 2 14 0.02 0.1
 -2 -2 -14 0.06 0.1
 2 2 14 0.37 0.1
 -3 -2 -14 0.55 0.12
 3 2 14 0.49 0.11
 -4 -2 -14 0.05 0.09
 4 2 14 -0.1 0.09
 -5 -2 -14 0.24 0.1
 5 2 14 0.19 0.1
 -6 -2 -14 -0.03 0.1
 6 2 14 -0.05 0.1
 7 2 14 0.46 0.12
 8 2 14 0.09 0.11
 0 3 14 0.37 0.11
 -1 -3 -14 0.13 0.1
 -1 -3 -14 0.3 0.09
 1 3 14 0.26 0.1
 -2 -3 -14 0.32 0.1
 -2 -3 -14 0.31 0.09
 2 3 14 0.49 0.11
 -3 -3 -14 0.26 0.09
 -3 -3 -14 0.34 0.1
 3 3 14 0.43 0.11
 -4 -3 -14 0.39 0.1
 -4 -3 -14 0.17 0.09
 4 3 14 0.42 0.11
 -5 -3 -14 0.79 0.12
 5 3 14 0.78 0.13
 6 3 14 0.97 0.14
 7 3 14 0.47 0.12
 0 4 14 0.28 0.1
 -1 -4 -14 0.66 0.11
 -1 -4 -14 0.57 0.11
 1 4 14 0.63 0.12
 -2 -4 -14 -0.05 0.08
 -2 -4 -14 0.09 0.09
 2 4 14 -0.02 0.09
 -3 -4 -14 0.11 0.09
 -3 -4 -14 0.17 0.09
 3 4 14 0.25 0.11
 -4 -4 -14 -0.11 0.08
 4 4 14 0.03 0.09
 -5 -4 -14 0.4 0.11
 5 4 14 0.34 0.11
 -6 -4 -14 0.25 0.1
 6 4 14 0.3 0.11
 -7 -4 -14 0.07 0.1
 7 4 14 0.22 0.11
 -8 -4 -14 -0.08 0.1
 -1 -5 -14 0.26 0.1
 1 5 14 0.38 0.11
 -2 -5 -14 0.03 0.09
 -2 -5 -14 -0.03 0.09
 2 5 14 0.08 0.1
 -3 -5 -14 -0.03 0.09
 3 5 14 -0.02 0.1
 -4 -5 -14 -0.06 0.09
 4 5 14 0.15 0.1
 -5 -5 -14 0.19 0.1
 5 5 14 0.31 0.11
 -6 -5 -14 0.21 0.1
 6 5 14 0.14 0.11
 -7 -5 -14 0.1 0.1
 2 6 14 0.09 0.1
 -3 -6 -14 0.49 0.12
 3 6 14 0.54 0.12
 -4 -6 -14 -0.11 0.09
 4 6 14 0.08 0.1
 -5 -6 -14 0.93 0.14
 -6 -6 -14 0.97 0.14
 -4 -2 -15 0.14 0.11
 -5 -2 -15 0.04 0.11
 -4 -3 -15 0.02 0.11
 -4 -4 -15 0.03 0.1

_iucr_refine_fcf_details
;
data_mo_210910C_0m
_computing_structure_refinement   'olex2.refine (Bourhis et al., 2015)'
_shelx_refln_list_code            4
loop_
  _space_group_symop_id
  _space_group_symop_operation_xyz
  1  x,y,z
  2  -x,-y,-z

_space_group_crystal_system       triclinic
_space_group_IT_number            2
_space_group_name_H-M_alt         'P -1'
_space_group_name_Hall            '-P 1'
_symmetry_space_group_name_H-M    'P -1'
_symmetry_space_group_name_Hall   '-P 1'
_symmetry_Int_Tables_number       2
_cell_length_a                    9.134(3)
_cell_length_b                    9.601(3)
_cell_length_c                    10.298(3)
_cell_angle_alpha                 82.095(4)
_cell_angle_beta                  72.360(4)
_cell_angle_gamma                 81.458(4)
_cell_volume                      847.0(4)
loop_
  _refln_index_h
  _refln_index_k
  _refln_index_l
  _refln_F_squared_calc
  _refln_F_squared_meas
  _refln_F_squared_sigma
  _refln_F_squared_weight
  _refln_observed_status
-9 -5 1 6.113 7.503 0.860 44.856 o
-9 -4 1 14.904 13.443 1.094 18.739 o
-9 -4 2 27.819 27.980 1.485 7.725 o
-9 -3 1 12.055 11.020 1.016 24.057 o
-9 -3 2 2.481 1.798 0.625 122.839 o
-9 -2 1 46.907 48.535 2.267 3.334 o
-9 -2 2 20.024 23.447 1.407 11.030 o
-9 -2 3 32.207 36.421 1.954 5.547 o
-9 -1 1 8.929 10.105 0.689 35.180 o
-9 -1 2 20.665 22.258 0.990 12.189 o
-9 -1 3 45.459 50.890 2.618 3.190 o
-9 0 1 43.395 42.787 1.464 4.211 o
-9 0 2 75.592 83.373 2.487 1.541 o
-9 0 3 42.761 48.757 1.685 3.897 o
-9 1 1 4.985 5.433 0.523 70.429 o
-9 1 2 0.001 0.391 0.442 507.301 o
-9 2 1 3.070 2.814 0.625 101.765 o
-9 2 2 40.822 39.173 1.464 4.670 o
-9 3 1 9.986 10.146 0.745 31.731 o
-8 -7 1 0.960 0.474 0.664 183.166 o
-8 -6 1 18.334 20.187 0.911 14.316 o
-8 -6 2 3.197 3.673 0.625 93.354 o
-8 -5 1 2.881 3.673 0.625 97.977 o
-8 -5 2 6.161 7.425 0.860 44.821 o
-8 -5 3 47.865 51.974 2.345 3.134 o
-8 -4 1 70.690 71.513 2.970 1.725 o
-8 -4 2 4.837 3.830 0.625 73.688 o
-8 -4 3 0.624 0.782 0.547 252.230 o
-8 -4 4 96.855 99.103 3.986 0.981 o
-8 -3 1 6.564 8.519 0.938 39.373 o
-8 -3 2 24.292 23.291 1.329 9.679 o
-8 -3 3 23.804 27.668 1.563 8.659 o
-8 -3 4 1.004 1.485 0.625 173.190 o
-8 -2 1 24.068 22.924 1.055 10.404 o
-8 -2 2 18.695 16.504 0.774 15.804 o
-8 -2 3 1.683 1.064 0.356 243.074 o
-8 -2 4 61.538 67.941 2.100 2.194 o
-8 -1 1 28.373 28.841 1.050 8.084 o
-8 -1 2 48.010 43.813 1.437 3.764 o
-8 -1 3 10.459 8.843 0.663 33.216 o
-8 -1 4 25.467 30.226 1.161 8.543 o
-8 0 1 7.649 7.343 1.211 31.689 o
-8 0 2 1.046 0.000 0.356 401.349 o
-8 0 3 2.355 3.185 0.412 141.696 o
-8 0 4 6.455 8.144 0.718 46.251 o
-8 1 1 59.457 61.978 2.657 2.262 o
-8 1 2 33.394 32.107 1.211 6.441 o
-8 1 3 2.680 1.984 0.412 150.674 o
-8 1 4 79.508 89.806 2.653 1.387 o
-8 2 1 22.219 21.820 0.935 11.680 o
-8 2 2 11.623 10.572 0.745 27.935 o
-8 2 3 44.978 46.498 1.574 3.852 o
-8 2 4 11.220 10.864 0.829 27.505 o
-8 3 1 10.612 8.785 0.712 32.283 o
-8 3 2 11.620 15.084 1.094 21.295 o
-8 3 3 0.040 0.354 0.412 564.953 o
-8 3 4 10.747 11.548 0.938 26.499 o
-8 4 1 5.734 5.324 0.553 63.562 o
-8 4 2 20.927 23.022 1.046 11.738 o
-8 4 3 47.171 52.127 1.766 3.396 o
-8 5 1 11.758 8.988 0.745 29.195 o
-8 5 2 43.988 52.303 1.766 3.621 o
-7 -8 1 45.025 44.862 1.513 3.944 o
-7 -7 1 20.198 23.730 1.012 12.001 o
-7 -7 2 2.284 2.190 0.412 161.442 o
-7 -7 3 4.014 3.986 0.703 75.638 o
-7 -6 1 7.717 5.473 1.094 36.416 o
-7 -6 2 0.220 0.703 0.387 485.711 o
-7 -6 3 10.600 15.522 0.774 25.187 o
-7 -6 4 8.053 11.844 0.774 33.904 o
-7 -5 1 64.311 68.276 2.017 2.106 o
-7 -5 2 2.454 2.267 0.387 157.884 o
-7 -5 3 3.649 4.109 0.412 101.439 o
-7 -5 4 230.551 234.939 8.675 0.199 o
-7 -4 1 0.427 0.078 0.860 140.863 o
-7 -4 2 0.127 1.117 0.430 397.099 o
-7 -4 3 75.019 83.393 3.361 1.452 o
-7 -4 4 19.433 21.259 1.329 12.011 o
-7 -4 5 83.715 75.578 3.204 1.384 o
-7 -3 1 3.517 2.419 0.860 75.299 o
-7 -3 2 0.600 0.976 0.313 436.077 o
-7 -3 3 0.032 0.430 0.352 711.120 o
-7 -3 4 270.437 285.958 7.540 0.153 o
-7 -3 5 0.861 0.542 0.508 265.846 o
-7 -2 1 0.268 -0.438 0.260 1062.420 o
-7 -2 2 5.706 6.336 0.523 61.229 o
-7 -2 3 157.391 165.865 4.475 0.426 o
-7 -2 4 54.584 55.795 1.768 2.834 o
-7 -2 5 107.394 101.706 3.400 0.899 o
-7 -2 6 4.112 1.563 0.442 114.023 o
-7 -1 1 92.152 94.245 2.625 1.156 o
-7 -1 2 0.878 1.113 0.300 370.406 o
-7 -1 3 15.515 16.923 0.829 18.064 o
-7 -1 4 317.948 325.859 8.561 0.115 o
-7 -1 5 0.023 0.782 0.391 532.365 o
-7 -1 6 8.379 8.703 0.745 37.826 o
-7 0 1 116.147 111.169 3.165 0.793 o
-7 0 2 117.632 122.767 3.370 0.733 o
-7 0 3 64.304 60.676 1.851 2.269 o
-7 0 4 6.984 7.943 0.742 43.907 o
-7 0 5 17.127 17.553 0.829 16.410 o
-7 0 6 11.823 8.976 0.800 28.458 o
-7 1 1 94.625 94.495 2.680 1.118 o
-7 1 2 5.135 4.583 1.094 45.812 o
-7 1 3 43.685 42.754 1.437 4.197 o
-7 1 4 74.293 73.309 2.182 1.720 o
-7 1 5 1.413 0.954 0.412 248.153 o
-7 1 6 37.644 39.002 1.437 5.079 o
-7 2 1 1.662 1.407 0.356 230.974 o
-7 2 2 17.218 18.210 1.172 14.659 o
-7 2 3 0.020 0.195 0.352 807.224 o
-7 2 4 38.834 39.433 1.382 4.937 o
-7 2 5 4.289 3.979 0.523 85.238 o
-7 2 6 4.065 3.908 0.977 57.874 o
-7 3 1 4.140 2.844 0.703 80.109 o
-7 3 2 16.952 13.561 0.745 18.690 o
-7 3 3 19.012 18.709 0.911 14.356 o
-7 3 4 0.077 0.802 0.412 473.970 o
-7 3 5 0.061 -0.117 0.442 556.831 o
-7 4 1 30.339 29.566 1.124 7.423 o
-7 4 2 26.270 25.939 1.046 9.119 o
-7 4 3 0.340 0.547 0.391 466.902 o
-7 4 4 39.316 40.639 1.464 4.759 o
-7 4 5 5.295 5.914 0.608 62.371 o
-7 5 1 3.696 3.077 0.432 108.226 o
-7 5 2 3.195 3.603 0.664 90.132 o
-7 5 3 3.466 2.892 0.703 87.501 o
-7 5 4 7.418 5.073 0.578 52.881 o
-7 6 1 19.414 20.784 1.012 13.170 o
-7 6 2 20.023 20.748 1.290 11.984 o
-7 6 3 5.725 6.145 0.608 58.704 o
-7 7 1 8.664 10.082 1.251 26.746 o
-6 -9 1 2.085 1.251 0.703 124.028 o
-6 -8 1 101.851 109.544 3.089 0.929 o
-6 -8 2 11.806 11.723 1.172 22.310 o
-6 -8 3 0.939 0.782 0.625 192.378 o
-6 -7 1 28.497 30.950 1.157 7.658 o
-6 -7 2 37.543 37.433 1.268 5.306 o
-6 -7 3 24.980 25.010 0.990 9.797 o
-6 -7 4 4.327 4.924 0.703 68.745 o
-6 -6 1 101.789 102.082 2.843 0.979 o
-6 -6 2 42.474 40.660 1.323 4.479 o
-6 -6 3 0.272 -0.128 0.300 874.388 o
-6 -6 4 0.096 0.535 0.356 630.896 o
-6 -6 5 0.012 1.016 0.547 302.472 o
-6 -5 1 6.771 7.956 0.600 48.333 o
-6 -5 2 152.480 157.044 4.299 0.458 o
-6 -5 3 82.329 82.785 2.501 1.413 o
-6 -5 4 26.581 30.833 1.105 8.227 o
-6 -5 5 0.587 1.133 0.387 352.388 o
-6 -5 6 13.708 18.680 1.251 16.540 o
-6 -4 1 167.603 179.348 3.910 0.384 o
-6 -4 2 31.233 29.647 0.826 7.487 o
-6 -4 3 24.463 28.648 1.079 9.212 o
-6 -4 4 3.806 4.776 0.355 97.120 o
-6 -4 5 52.596 48.107 1.262 3.311 o
-6 -4 6 0.403 -0.430 0.508 358.483 o
-6 -3 1 1.728 1.434 0.217 267.234 o
-6 -3 2 205.216 205.982 4.435 0.275 o
-6 -3 3 245.825 244.211 5.248 0.197 o
-6 -3 4 52.289 61.777 1.488 2.861 o
-6 -3 5 3.858 2.656 0.742 80.862 o
-6 -3 6 14.670 14.157 0.829 20.320 o
-6 -3 7 4.148 3.326 0.625 83.463 o
-6 -2 1 192.433 192.715 8.423 0.271 o
-6 -2 2 43.372 44.033 1.067 4.312 o
-6 -2 3 182.384 201.984 4.361 0.320 o
-6 -2 4 16.690 21.098 0.911 15.109 o
-6 -2 5 132.970 129.211 3.591 0.615 o
-6 -2 6 27.599 24.656 1.368 8.394 o
-6 -2 7 29.872 27.201 1.105 7.842 o
-6 -1 1 107.054 111.188 3.012 0.875 o
-6 -1 2 145.502 143.995 3.867 0.516 o
-6 -1 3 236.203 236.002 6.242 0.206 o
-6 -1 4 184.471 205.293 5.468 0.304 o
-6 -1 5 3.380 1.172 0.387 144.678 o
-6 -1 6 3.710 3.787 0.469 98.667 o
-6 -1 7 0.139 0.508 0.442 449.117 o
-6 0 2 236.307 234.627 8.910 0.193 o
-6 0 3 240.653 239.129 6.323 0.200 o
-6 0 4 48.380 52.444 1.658 3.339 o
-6 0 5 53.686 52.132 1.658 3.014 o
-6 0 6 63.992 64.527 1.990 2.187 o
-6 0 7 35.452 30.719 1.216 6.191 o
-6 1 1 368.806 395.652 10.298 0.083 o
-6 1 2 266.862 267.987 7.816 0.160 o
-6 1 3 443.920 451.465 11.736 0.060 o
-6 1 4 220.571 231.804 6.157 0.226 o
-6 1 5 13.140 13.013 0.774 23.294 o
-6 1 6 8.796 9.348 0.718 36.133 o
-6 1 7 2.597 1.729 0.467 148.219 o
-6 2 1 22.995 26.818 0.990 10.193 o
-6 2 2 233.052 237.088 7.542 0.202 o
-6 2 3 0.130 0.782 0.332 608.419 o
-6 2 4 0.022 0.625 0.332 714.832 o
-6 2 5 8.494 9.879 0.689 36.717 o
-6 2 6 8.975 9.954 0.745 34.414 o
-6 2 7 0.014 -0.078 0.782 185.727 o
-6 3 1 216.706 222.789 5.906 0.238 o
-6 3 2 200.108 208.730 6.800 0.264 o
-6 3 3 173.507 175.276 4.749 0.366 o
-6 3 4 67.450 63.809 2.149 2.055 o
-6 3 5 42.858 40.055 1.382 4.442 o
-6 3 6 0.760 0.899 0.442 301.543 o
-6 4 1 18.504 18.565 0.823 15.030 o
-6 4 2 36.852 38.382 1.346 5.285 o
-6 4 3 25.877 24.854 1.329 8.927 o
-6 4 4 0.140 -0.042 0.356 773.139 o
-6 4 5 5.756 4.716 0.523 66.939 o
-6 4 6 37.202 40.876 1.492 4.981 o
-6 5 1 9.771 9.809 0.676 33.559 o
-6 5 2 12.254 11.369 0.732 26.234 o
-6 5 3 27.616 28.930 1.329 7.895 o
-6 5 4 8.282 6.635 0.689 42.735 o
-6 5 5 4.536 9.379 1.094 39.834 o
-6 6 1 2.707 3.288 0.508 118.171 o
-6 6 2 0.898 0.391 0.387 362.708 o
-6 6 3 18.277 16.899 0.977 15.212 o
-6 6 4 1.502 0.821 0.442 233.119 o
-6 7 1 25.745 26.444 1.124 9.082 o
-6 7 2 0.528 0.047 0.412 453.242 o
-6 7 3 5.070 4.108 0.523 75.864 o
-6 8 1 0.013 0.156 0.703 224.008 o
-5 -10 1 21.363 27.042 1.798 8.894 o
-5 -9 1 0.496 0.469 0.625 227.818 o
-5 -9 2 3.873 3.204 0.782 74.851 o
-5 -9 3 11.073 12.818 1.172 22.536 o
-5 -8 1 2.430 3.483 0.703 97.444 o
-5 -8 2 1.875 2.345 0.625 130.793 o
-5 -8 3 0.214 -0.078 0.547 344.128 o
-5 -8 4 1.624 1.876 0.625 144.215 o
-5 -7 1 114.895 112.385 3.089 0.801 o
-5 -7 2 0.350 0.667 0.547 283.966 o
-5 -7 3 1.293 1.954 0.547 175.171 o
-5 -7 4 78.094 78.000 3.283 1.455 o
-5 -7 5 14.854 14.303 1.172 17.875 o
-5 -6 1 39.094 37.876 1.235 5.087 o
-5 -6 2 49.144 54.438 1.655 3.223 o
-5 -6 3 22.416 26.015 0.966 10.620 o
-5 -6 4 6.109 4.332 0.703 58.218 o
-5 -6 5 60.719 58.383 2.579 2.300 o
-5 -6 6 24.302 24.932 1.407 9.242 o
-5 -5 1 170.732 167.266 4.447 0.386 o
-5 -5 2 3.022 2.110 0.227 160.689 o
-5 -5 3 6.775 5.558 0.401 60.172 o
-5 -5 4 89.583 95.070 2.180 1.213 o
-5 -5 5 37.852 35.509 0.991 5.562 o
-5 -5 6 3.138 3.077 0.412 122.018 o
-5 -5 7 8.376 11.442 0.800 33.193 o
-5 -4 1 52.310 53.561 2.892 2.653 o
-5 -4 2 9.277 9.516 0.420 38.586 o
-5 -4 3 27.031 26.286 0.805 9.146 o
-5 -4 4 2.772 0.860 0.226 204.641 o
-5 -4 5 29.172 33.723 0.932 7.402 o
-5 -4 6 10.465 7.768 0.670 34.474 o
-5 -4 7 4.234 4.511 0.389 90.758 o
-5 -3 1 290.245 303.587 7.872 0.135 o
-5 -3 2 0.058 0.070 0.161 2885.060 o
-5 -3 3 55.022 61.135 1.428 2.746 o
-5 -3 4 79.721 78.681 1.820 1.564 o
-5 -3 5 35.789 35.053 0.932 5.960 o
-5 -3 6 5.323 7.281 0.789 51.104 o
-5 -3 7 1.923 1.053 0.298 242.744 o
-5 -2 1 129.912 136.294 3.591 0.612 o
-5 -2 2 29.859 25.488 0.677 8.527 o
-5 -2 3 66.924 63.867 1.474 2.167 o
-5 -2 4 24.806 28.132 0.778 9.617 o
-5 -2 5 6.096 6.784 0.414 60.289 o
-5 -2 6 24.661 27.393 0.810 9.759 o
-5 -2 7 0.686 0.675 0.298 469.647 o
-5 -2 8 3.534 4.334 0.553 90.515 o
-5 -1 1 75.937 91.347 2.000 1.496 o
-5 -1 2 4.607 2.013 0.169 118.041 o
-5 -1 3 94.089 96.570 3.517 1.057 o
-5 -1 4 0.666 -0.007 0.241 724.757 o
-5 -1 5 30.358 22.800 0.688 8.770 o
-5 -1 6 8.600 5.003 0.442 50.147 o
-5 -1 7 5.311 3.631 0.467 78.715 o
-5 -1 8 6.166 3.914 0.782 55.800 o
-5 0 1 235.645 213.547 4.570 0.227 o
-5 0 2 381.354 369.943 9.726 0.084 o
-5 0 3 0.626 0.219 0.335 513.339 o
-5 0 4 222.405 227.496 6.021 0.227 o
-5 0 5 2.739 2.584 0.356 146.798 o
-5 0 6 0.791 0.430 0.332 436.649 o
-5 0 7 36.776 34.319 1.271 5.640 o
-5 0 8 33.151 31.912 1.243 6.476 o
-5 1 1 0.891 1.350 0.244 382.808 o
-5 1 2 33.345 36.424 1.719 5.620 o
-5 1 3 915.580 910.682 33.842 0.014 o
-5 1 4 4.014 2.952 0.356 109.498 o
-5 1 5 5.188 2.207 0.860 63.113 o
-5 1 6 6.996 9.234 1.368 28.018 o
-5 1 7 0.078 -0.403 0.860 151.661 o
-5 1 8 0.177 0.469 0.442 444.222 o
-5 2 1 0.032 0.321 0.274 1104.470 o
-5 2 2 538.783 544.250 14.081 0.042 o
-5 2 3 8.133 18.844 3.478 7.207 o
-5 2 4 95.758 100.239 2.817 1.060 o
-5 2 5 2.007 1.308 0.391 200.620 o
-5 2 6 3.506 3.341 0.412 111.139 o
-5 2 7 8.618 7.430 0.689 40.145 o
-5 2 8 50.232 49.870 1.713 3.283 o
-5 3 1 1.858 1.860 0.300 216.440 o
-5 3 2 22.123 22.317 0.901 11.684 o
-5 3 3 1772.820 1813.780 64.714 0.004 o
-5 3 4 15.808 18.946 0.911 16.568 o
-5 3 5 10.690 8.744 0.634 33.134 o
-5 3 6 20.948 21.360 0.966 12.335 o
-5 3 7 1.944 2.249 0.412 174.512 o
-5 3 8 1.216 0.703 0.442 262.550 o
-5 4 1 17.536 9.301 0.703 20.532 o
-5 4 2 97.880 88.135 2.510 1.126 o
-5 4 3 6.428 13.519 2.696 11.572 o
-5 4 4 53.285 59.191 1.851 2.792 o
-5 4 5 30.942 30.753 1.132 7.146 o
-5 4 6 8.275 10.233 0.860 33.937 o
-5 4 7 1.361 0.594 0.412 269.804 o
-5 5 1 1.186 0.976 0.313 322.786 o
-5 5 2 24.946 28.343 1.101 9.071 o
-5 5 3 818.184 877.639 22.639 0.018 o
-5 5 4 83.873 87.059 2.569 1.342 o
-5 5 5 14.559 14.820 1.133 18.164 o
-5 5 6 0.217 0.328 0.412 504.320 o
-5 5 7 3.558 2.072 0.497 114.296 o
-5 6 1 6.215 4.791 0.467 65.097 o
-5 6 2 146.421 153.131 4.221 0.488 o
-5 6 3 5.958 9.220 0.768 44.752 o
-5 6 4 59.463 63.620 2.814 2.195 o
-5 6 5 14.225 17.518 0.911 18.577 o
-5 6 6 13.205 13.737 0.823 22.360 o
-5 7 1 7.638 7.897 0.899 38.025 o
-5 7 2 0.858 1.239 0.375 312.237 o
-5 7 3 48.242 49.177 1.655 3.463 o
-5 7 4 15.120 15.710 1.251 16.595 o
-5 7 5 23.044 24.295 1.105 10.431 o
-5 8 1 1.472 0.313 0.625 178.258 o
-5 8 2 11.498 10.813 0.745 27.943 o
-5 8 3 9.348 11.037 0.855 30.639 o
-4 -10 1 32.209 38.688 2.188 5.154 o
-4 -10 2 95.220 93.085 3.986 1.031 o
-4 -9 1 51.393 50.489 2.423 2.946 o
-4 -9 2 0.264 0.625 0.703 196.139 o
-4 -9 3 0.907 0.078 0.625 213.763 o
-4 -9 4 6.640 6.096 0.860 45.547 o
-4 -8 1 24.363 29.788 1.089 9.047 o
-4 -8 2 146.313 155.297 6.174 0.446 o
-4 -8 3 48.074 51.896 2.423 3.092 o
-4 -8 4 5.250 3.830 0.703 65.799 o
-4 -8 5 1.574 2.345 0.625 138.850 o
-4 -7 1 34.112 36.952 1.235 5.877 o
-4 -7 2 23.638 25.107 0.920 10.399 o
-4 -7 3 1.319 1.094 0.547 194.669 o
-4 -7 4 12.649 12.114 1.016 22.538 o
-4 -7 5 58.866 57.289 2.579 2.393 o
-4 -7 6 3.240 2.032 0.625 105.482 o
-4 -6 1 54.054 61.424 1.790 2.711 o
-4 -6 2 0.187 0.391 0.217 1102.130 o
-4 -6 3 20.424 19.904 0.654 13.789 o
-4 -6 4 18.498 15.918 0.597 16.758 o
-4 -6 5 13.371 10.819 1.094 21.737 o
-4 -6 6 11.883 13.558 0.800 24.503 o
-4 -6 7 7.260 9.164 0.750 40.538 o
-4 -5 1 57.870 60.898 1.427 2.611 o
-4 -5 2 42.054 38.450 0.958 4.810 o
-4 -5 3 128.547 126.509 2.795 0.666 o
-4 -5 4 0.769 0.506 0.238 542.772 o
-4 -5 5 59.535 58.645 1.426 2.586 o
-4 -5 6 17.390 19.130 0.879 15.425 o
-4 -5 7 0.088 -0.352 0.387 700.226 o
-4 -4 1 506.110 550.837 11.633 0.046 o
-4 -4 2 0.008 -0.148 0.297 1277.170 o
-4 -4 3 106.006 108.796 2.405 0.920 o
-4 -4 4 194.919 196.717 4.255 0.302 o
-4 -4 5 3.390 3.639 0.284 120.942 o
-4 -4 6 5.012 5.331 0.389 76.423 o
-4 -4 7 36.757 40.816 1.126 5.264 o
-4 -4 8 14.750 17.028 1.251 16.377 o
-4 -3 1 8.992 8.330 0.508 40.424 o
-4 -3 2 36.090 34.964 0.857 5.958 o
-4 -3 3 29.386 25.826 0.677 8.617 o
-4 -3 4 26.298 29.431 0.781 8.906 o
-4 -3 5 63.025 62.003 1.472 2.353 o
-4 -3 6 9.267 7.293 0.447 42.183 o
-4 -3 7 1.044 0.651 0.271 406.130 o
-4 -3 8 106.337 123.145 2.811 0.837 o
-4 -2 1 608.807 324.324 38.688 0.030 o
-4 -2 2 70.825 86.825 3.723 1.450 o
-4 -2 3 73.752 83.292 1.849 1.645 o
-4 -2 4 222.122 225.225 4.841 0.235 o
-4 -2 5 8.859 5.754 0.368 48.318 o
-4 -2 6 7.979 10.133 0.480 41.228 o
-4 -2 7 63.050 66.189 1.608 2.250 o
-4 -2 8 28.255 29.807 0.945 8.107 o
-4 -2 9 37.029 37.706 1.109 5.455 o
-4 -1 1 497.209 584.767 14.969 0.043 o
-4 -1 2 324.809 335.736 7.112 0.112 o
-4 -1 3 43.482 41.326 1.563 4.227 o
-4 -1 4 49.719 56.976 1.323 3.193 o
-4 -1 5 145.190 144.231 3.172 0.529 o
-4 -1 6 45.040 40.108 1.036 4.353 o
-4 -1 7 26.366 22.271 0.719 10.198 o
-4 -1 8 75.181 84.634 2.030 1.581 o
-4 -1 9 17.709 20.573 0.791 14.988 o
-4 0 1 94.077 90.982 2.430 1.163 o
-4 0 2 103.755 100.846 3.531 0.931 o
-4 0 3 33.611 26.620 0.674 7.393 o
-4 0 4 22.380 15.854 0.863 13.319 o
-4 0 5 25.764 23.437 0.702 10.227 o
-4 0 6 16.427 16.727 0.597 18.255 o
-4 0 7 27.372 28.190 0.836 8.706 o
-4 0 8 35.268 34.821 1.005 6.023 o
-4 0 9 32.365 32.911 1.271 6.503 o
-4 1 1 622.289 699.798 17.945 0.029 o
-4 1 2 8.063 10.051 1.055 31.146 o
-4 1 3 0.310 0.339 0.195 1044.460 o
-4 1 4 0.155 0.234 0.140 1912.150 o
-4 1 5 9.726 7.672 0.832 33.986 o
-4 1 6 15.535 12.537 0.517 21.896 o
-4 1 7 53.115 44.537 1.464 3.345 o
-4 1 8 0.436 0.370 0.412 435.071 o
-4 1 9 0.306 -0.313 0.547 330.588 o
-4 2 1 1.482 4.664 0.375 151.499 o
-4 2 2 242.186 265.739 6.957 0.184 o
-4 2 3 105.649 99.683 2.208 0.978 o
-4 2 4 16.191 20.255 0.938 15.659 o
-4 2 5 35.844 34.344 1.133 5.881 o
-4 2 6 101.291 105.622 2.956 0.961 o
-4 2 7 16.093 15.018 0.800 18.556 o
-4 2 8 0.226 -0.039 0.387 622.333 o
-4 2 9 27.925 25.621 1.101 8.585 o
-4 3 1 410.026 402.039 12.193 0.071 o
-4 3 3 106.983 115.750 4.377 0.795 o
-4 3 4 7.202 6.018 0.625 50.244 o
-4 3 5 125.920 125.724 3.480 0.667 o
-4 3 6 4.456 3.263 0.412 95.264 o
-4 3 7 11.210 8.822 0.689 31.158 o
-4 3 8 1.681 1.714 0.412 201.858 o
-4 4 1 32.755 33.935 1.602 6.018 o
-4 4 2 139.673 142.949 5.315 0.511 o
-4 4 3 4.944 4.768 0.625 68.625 o
-4 4 4 107.436 101.797 9.379 0.560 o
-4 4 5 0.198 -0.703 0.469 457.193 o
-4 4 6 28.653 29.657 1.368 7.504 o
-4 4 7 4.937 4.935 0.497 74.379 o
-4 4 8 1.824 1.133 0.387 218.951 o
-4 5 1 102.970 98.579 3.192 0.968 o
-4 5 2 336.459 355.013 9.277 0.101 o
-4 5 3 307.314 321.937 8.477 0.120 o
-4 5 4 56.962 62.396 4.025 1.975 o
-4 5 5 140.554 139.290 3.838 0.548 o
-4 5 6 0.433 0.090 0.664 222.299 o
-4 5 7 1.522 1.446 0.442 210.042 o
-4 5 8 0.761 0.646 0.412 342.707 o
-4 6 1 3.830 3.048 0.375 110.711 o
-4 6 2 139.806 147.406 4.030 0.530 o
-4 6 3 46.439 50.444 1.655 3.549 o
-4 6 4 125.079 127.786 5.002 0.619 o
-4 6 5 30.803 36.330 1.326 6.423 o
-4 6 6 45.333 45.324 1.547 3.883 o
-4 6 7 7.352 9.280 0.745 40.159 o
-4 7 1 21.294 21.269 0.935 12.262 o
-4 7 2 137.422 146.952 4.055 0.540 o
-4 7 3 106.667 108.843 3.119 0.885 o
-4 7 4 21.922 21.380 1.021 11.718 o
-4 7 5 59.079 60.383 1.934 2.471 o
-4 7 6 37.749 39.607 1.464 5.010 o
-4 8 1 98.343 96.602 4.142 0.968 o
-4 8 2 28.243 33.002 1.268 7.345 o
-4 8 3 32.235 38.991 1.434 5.854 o
-4 8 4 11.687 9.342 0.768 28.730 o
-4 8 5 36.527 40.920 1.492 5.063 o
-4 9 1 5.133 4.299 0.782 60.890 o
-4 9 2 15.160 16.022 1.407 15.515 o
-4 9 3 39.093 40.407 2.188 4.317 o
-3 -10 1 10.816 13.209 1.329 20.982 o
-3 -10 2 164.916 161.863 6.487 0.379 o
-3 -10 3 7.511 5.002 0.938 41.997 o
-3 -9 1 89.183 83.315 3.595 1.199 o
-3 -9 2 26.485 31.184 1.719 7.293 o
-3 -9 3 2.274 0.938 0.703 123.312 o
-3 -9 4 3.470 1.094 0.703 99.775 o
-3 -8 1 23.534 25.088 1.563 9.110 o
-3 -8 2 321.108 337.872 12.818 0.102 o
-3 -8 3 240.929 254.869 9.770 0.176 o
-3 -8 4 53.050 52.287 2.423 2.812 o
-3 -8 5 0.002 0.000 0.547 379.873 o
-3 -8 6 10.430 12.427 1.094 24.500 o
-3 -7 1 236.374 236.193 6.183 0.206 o
-3 -7 2 9.007 10.754 0.526 36.272 o
-3 -7 3 0.558 1.296 0.664 182.747 o
-3 -7 4 19.843 19.789 1.407 11.892 o
-3 -7 5 37.812 34.584 1.268 5.470 o
-3 -7 6 0.364 0.274 0.387 508.666 o
-3 -7 7 5.082 4.846 0.544 71.161 o
-3 -6 1 9.662 11.025 1.524 21.136 o
-3 -6 2 119.758 125.740 2.764 0.726 o
-3 -6 3 266.114 280.710 6.009 0.162 o
-3 -6 4 165.728 162.379 4.449 0.407 o
-3 -6 5 34.510 35.606 1.837 5.402 o
-3 -6 6 10.339 7.898 0.676 34.555 o
-3 -6 7 19.184 19.440 1.251 12.854 o
-3 -5 1 105.924 110.351 2.420 0.913 o
-3 -5 2 0.051 0.078 0.221 1832.790 o
-3 -5 3 3.205 5.142 0.368 103.308 o
-3 -5 4 191.904 192.271 4.162 0.313 o
-3 -5 5 42.389 46.679 1.340 4.174 o
-3 -5 6 20.968 23.130 0.957 11.912 o
-3 -5 7 24.875 24.287 1.012 9.927 o
-3 -5 8 1.512 0.664 0.938 97.991 o
-3 -4 1 721.124 810.908 17.060 0.022 o
-3 -4 2 369.457 404.918 10.409 0.082 o
-3 -4 3 231.759 248.562 5.320 0.208 o
-3 -4 4 4.724 7.219 0.401 69.690 o
-3 -4 5 2.754 2.325 0.253 164.359 o
-3 -4 6 50.440 52.450 1.290 3.304 o
-3 -4 7 3.885 2.715 0.391 111.666 o
-3 -4 8 2.783 2.403 0.467 132.537 o
-3 -4 9 0.512 0.166 0.821 149.450 o
-3 -3 1 8.789 3.681 0.311 55.133 o
-3 -3 2 81.198 81.691 2.209 1.470 o
-3 -3 3 5.988 2.674 0.236 86.062 o
-3 -3 4 260.178 257.987 5.531 0.177 o
-3 -3 5 0.073 -0.026 0.180 2632.020 o
-3 -3 6 2.101 2.355 0.253 195.507 o
-3 -3 7 41.710 42.521 1.111 4.553 o
-3 -3 8 12.081 13.708 0.822 23.922 o
-3 -3 9 15.688 18.062 1.133 15.942 o
-3 -2 1 1150.970 1267.720 51.208 0.008 o
-3 -2 2 323.542 174.993 6.565 0.157 o
-3 -2 3 566.380 639.344 13.468 0.036 o
-3 -2 4 157.301 170.539 3.668 0.429 o
-3 -2 5 21.576 22.686 0.646 12.363 o
-3 -2 6 0.479 0.713 0.207 679.387 o
-3 -2 7 31.486 34.588 0.945 6.791 o
-3 -2 8 27.375 25.390 0.887 9.078 o
-3 -2 9 3.491 2.774 0.389 119.642 o
-3 -1 1 0.410 2.234 0.221 405.927 o
-3 -1 2 295.064 343.535 8.838 0.120 o
-3 -1 3 532.794 555.716 14.302 0.042 o
-3 -1 4 166.194 178.415 3.848 0.390 o
-3 -1 5 138.714 162.022 3.517 0.513 o
-3 -1 6 38.837 38.642 0.991 5.197 o
-3 -1 7 79.991 82.328 1.924 1.511 o
-3 -1 8 12.674 14.326 0.609 24.147 o
-3 -1 9 38.443 38.871 1.111 5.175 o
-3 0 1 65.045 56.546 1.544 2.371 o
-3 0 2 861.781 934.335 19.675 0.016 o
-3 0 3 636.914 704.623 14.882 0.029 o
-3 0 4 81.229 79.744 2.182 1.491 o
-3 0 5 117.603 119.545 2.616 0.767 o
-3 0 6 78.843 75.835 1.759 1.621 o
-3 0 7 6.455 8.188 0.447 52.960 o
-3 0 8 190.696 195.589 4.301 0.311 o
-3 0 9 0.316 -0.214 0.336 712.909 o
-3 0 10 0.006 -0.426 0.344 955.816 o
-3 1 1 141.576 119.220 15.592 0.270 o
-3 1 2 1.234 0.860 0.234 369.372 o
-3 1 3 829.937 869.512 22.824 0.017 o
-3 1 4 255.721 268.933 7.013 0.171 o
-3 1 5 0.131 0.375 0.161 1562.630 o
-3 1 6 14.251 19.459 0.629 18.938 o
-3 1 7 146.271 141.171 3.143 0.531 o
-3 1 8 0.964 1.478 0.298 326.664 o
-3 1 9 9.790 7.663 0.811 34.188 o
-3 1 10 4.181 4.644 0.553 80.686 o
-3 2 1 122.867 133.003 5.510 0.600 o
-3 2 2 281.268 259.844 17.010 0.117 o
-3 2 3 2.779 6.008 0.610 84.940 o
-3 2 4 77.246 67.494 5.471 1.245 o
-3 2 5 35.147 27.902 1.251 6.470 o
-3 2 6 22.103 19.874 1.266 11.321 o
-3 2 7 3.249 4.081 0.355 113.637 o
-3 2 8 169.722 164.322 3.669 0.402 o
-3 2 9 0.401 -0.427 0.356 612.265 o
-3 3 1 8.014 4.998 0.430 53.526 o
-3 3 2 28.571 32.078 1.055 7.619 o
-3 3 3 140.169 131.206 3.454 0.576 o
-3 3 4 11.801 8.363 0.469 32.588 o
-3 3 5 20.702 22.118 1.094 11.928 o
-3 3 6 4.633 3.799 0.601 77.334 o
-3 3 7 60.639 52.687 1.323 2.694 o
-3 3 8 2.102 2.773 0.547 133.352 o
-3 3 9 4.424 2.733 0.432 98.514 o
-3 4 1 5.581 1.932 0.169 99.647 o
-3 4 2 1.084 -0.067 0.195 566.632 o
-3 4 3 89.678 98.790 2.732 1.152 o
-3 4 4 149.706 144.307 3.894 0.498 o
-3 4 5 31.618 28.981 0.841 7.462 o
-3 4 6 3.397 1.852 0.381 134.643 o
-3 4 7 11.099 12.979 0.782 26.370 o
-3 4 8 114.214 111.796 3.177 0.806 o
-3 4 9 4.246 4.968 0.782 64.658 o
-3 5 1 255.645 272.500 5.847 0.174 o
-3 5 2 2.595 1.693 0.469 148.579 o
-3 5 3 2.325 2.600 0.332 165.482 o
-3 5 4 18.109 14.354 0.860 16.784 o
-3 5 5 4.464 3.842 0.412 90.927 o
-3 5 6 1.370 0.234 0.332 339.398 o
-3 5 7 36.944 31.096 1.187 5.928 o
-3 5 8 4.685 6.127 1.329 36.509 o
-3 5 9 2.745 3.204 0.523 116.407 o
-3 6 1 1.668 1.377 0.207 279.360 o
-3 6 2 54.189 55.338 1.349 2.965 o
-3 6 3 159.155 164.182 4.417 0.424 o
-3 6 4 12.058 7.581 0.938 27.645 o
-3 6 5 3.897 2.623 0.387 112.677 o
-3 6 6 12.442 10.671 0.745 26.397 o
-3 6 7 0.714 0.156 0.469 336.797 o
-3 6 8 10.519 8.448 0.745 32.462 o
-3 7 1 2.501 3.786 0.293 142.545 o
-3 7 2 150.427 159.071 3.531 0.474 o
-3 7 3 6.369 6.684 0.782 47.910 o
-3 7 4 3.885 3.446 0.442 100.723 o
-3 7 5 68.242 68.417 2.072 1.969 o
-3 7 6 16.703 18.954 0.940 15.755 o
-3 7 7 4.995 3.183 1.016 52.850 o
-3 8 1 89.688 92.172 2.814 1.192 o
-3 8 2 3.275 3.673 0.703 85.107 o
-3 8 3 76.026 80.423 3.517 1.441 o
-3 8 4 0.036 -1.172 0.547 373.627 o
-3 8 5 0.668 1.329 0.625 192.231 o
-3 8 6 38.544 41.267 2.110 4.384 o
-3 9 1 0.982 0.547 0.625 196.202 o
-3 9 2 92.207 97.774 4.142 1.026 o
-3 9 3 11.463 11.723 1.251 21.901 o
-3 9 4 0.000 -1.329 0.625 291.114 o
-3 9 5 0.606 0.156 0.625 231.035 o
-3 10 1 20.759 23.447 1.641 10.060 o
-3 10 2 0.017 -0.156 0.703 228.893 o
-2 -10 1 89.032 91.443 3.908 1.120 o
-2 -10 2 11.999 9.379 1.094 24.436 o
-2 -10 3 0.426 -0.156 0.703 204.092 o
-2 -9 1 0.831 0.938 0.625 193.881 o
-2 -9 2 36.025 35.952 1.876 5.146 o
-2 -9 3 5.318 2.501 0.703 70.575 o
-2 -9 4 7.313 5.237 0.782 46.962 o
-2 -9 5 0.126 -1.094 0.625 278.020 o
-2 -8 1 358.309 353.268 13.365 0.087 o
-2 -8 2 70.347 63.894 1.990 1.985 o
-2 -8 3 63.826 65.641 2.072 2.159 o
-2 -8 4 44.753 45.864 1.574 3.899 o
-2 -8 5 10.692 9.713 0.938 28.181 o
-2 -8 6 0.311 -0.005 0.412 528.604 o
-2 -7 1 58.841 60.187 1.735 2.526 o
-2 -7 2 364.883 351.524 25.401 0.063 o
-2 -7 3 19.665 18.879 0.884 13.975 o
-2 -7 4 24.533 23.270 1.021 10.225 o
-2 -7 5 7.101 6.526 1.563 26.155 o
-2 -7 6 22.298 22.894 1.012 11.228 o
-2 -7 7 0.349 0.349 0.412 460.929 o
-2 -6 1 1322.090 1239.350 141.386 0.003 o
-2 -6 2 3.379 3.218 0.352 120.625 o
-2 -6 3 94.226 88.123 1.992 1.205 o
-2 -6 4 184.790 187.351 5.112 0.324 o
-2 -6 5 325.623 350.828 9.395 0.105 o
-2 -6 6 82.060 76.809 2.319 1.492 o
-2 -6 7 12.401 11.255 0.750 25.926 o
-2 -6 8 27.464 28.353 1.201 8.192 o
-2 -5 1 55.110 41.066 1.558 3.300 o
-2 -5 2 340.831 365.698 7.754 0.099 o
-2 -5 3 0.573 -0.023 0.169 1002.350 o
-2 -5 4 256.512 257.117 5.498 0.180 o
-2 -5 5 18.698 21.855 1.993 9.877 o
-2 -5 6 111.339 117.478 3.315 0.801 o
-2 -5 7 1.032 1.555 0.356 282.367 o
-2 -5 8 2.576 2.167 0.467 141.913 o
-2 -5 9 30.196 30.846 1.291 7.125 o
-2 -4 1 1795.710 1882.750 39.771 0.004 o
-2 -4 2 43.767 51.152 1.434 3.813 o
-2 -4 3 78.991 93.582 2.073 1.409 o
-2 -4 4 77.239 82.181 1.847 1.578 o
-2 -4 5 92.850 96.411 2.177 1.156 o
-2 -4 6 250.881 253.934 5.455 0.187 o
-2 -4 7 7.126 6.334 0.899 42.148 o
-2 -4 8 0.004 0.195 0.387 691.667 o
-2 -4 9 1.388 1.425 0.467 210.245 o
-2 -3 1 109.429 104.093 2.706 0.898 o
-2 -3 2 392.837 400.203 25.689 0.056 o
-2 -3 3 133.274 125.197 2.705 0.644 o
-2 -3 4 260.969 272.780 5.802 0.169 o
-2 -3 5 89.992 85.268 1.923 1.298 o
-2 -3 6 361.071 373.735 7.951 0.091 o
-2 -3 7 25.761 25.724 0.776 9.708 o
-2 -3 8 40.143 45.867 1.201 4.504 o
-2 -3 9 46.802 46.546 2.853 3.126 o
-2 -2 1 1010.900 1056.190 22.321 0.012 o
-2 -2 2 281.349 313.438 8.034 0.137 o
-2 -2 3 744.189 866.746 18.320 0.020 o
-2 -2 4 92.154 93.506 2.058 1.193 o
-2 -2 5 5.942 6.178 0.404 63.865 o
-2 -2 6 19.656 20.668 0.629 14.088 o
-2 -2 7 4.005 4.530 0.406 92.919 o
-2 -2 8 15.308 15.502 0.613 19.980 o
-2 -2 9 15.023 17.148 0.691 19.067 o
-2 -2 10 0.003 -0.904 0.375 806.116 o
-2 -1 1 2.234 2.911 0.234 176.783 o
-2 -1 2 0.470 0.130 0.123 1206.510 o
-2 -1 3 101.765 83.779 2.264 1.117 o
-2 -1 4 98.744 133.510 2.885 0.855 o
-2 -1 5 0.522 3.829 0.284 248.468 o
-2 -1 6 121.135 120.033 2.645 0.739 o
-2 -1 7 51.728 52.152 1.278 3.230 o
-2 -1 8 0.482 -0.327 0.300 705.009 o
-2 -1 9 2.798 2.098 0.329 157.113 o
-2 -1 10 1.425 0.394 0.329 320.737 o
-2 0 1 1624.590 1521.080 40.368 0.005 o
-2 0 2 318.791 341.202 21.082 0.082 o
-2 0 3 1401.780 1511.530 32.230 0.006 o
-2 0 4 53.841 64.385 1.795 2.648 o
-2 0 5 1.673 1.687 0.161 273.194 o
-2 0 6 36.679 34.651 0.887 5.871 o
-2 0 7 6.060 5.547 0.515 61.775 o
-2 0 8 18.241 18.123 0.629 15.983 o
-2 0 9 38.124 38.287 1.050 5.290 o
-2 0 10 0.469 0.085 0.422 448.454 o
-2 1 1 2543.860 2379.790 52.725 0.002 o
-2 1 3 106.958 139.816 6.596 0.618 o
-2 1 4 1607.790 1782.590 46.004 0.004 o
-2 1 5 23.846 19.519 0.538 12.178 o
-2 1 6 2.136 3.251 0.300 164.612 o
-2 1 7 148.399 149.873 3.308 0.502 o
-2 1 8 18.171 17.053 0.629 16.465 o
-2 1 9 4.551 3.205 0.344 98.444 o
-2 1 10 9.817 11.169 0.790 30.386 o
-2 2 3 925.908 992.606 25.547 0.014 o
-2 2 4 552.288 153.656 5.784 0.072 o
-2 2 5 28.731 30.676 0.966 7.847 o
-2 2 6 54.499 55.498 1.603 2.886 o
-2 2 7 139.887 133.276 2.977 0.582 o
-2 2 8 3.181 2.038 0.330 144.567 o
-2 2 9 3.734 3.252 0.344 113.078 o
-2 2 10 33.026 36.374 1.083 6.224 o
-2 3 1 63.138 61.275 2.501 2.178 o
-2 3 2 4.895 2.338 0.274 103.880 o
-2 3 3 47.635 46.064 1.326 3.741 o
-2 3 4 230.674 276.776 7.208 0.188 o
-2 3 5 117.144 131.124 3.564 0.702 o
-2 3 6 8.008 7.035 0.497 47.054 o
-2 3 7 80.924 76.495 1.805 1.563 o
-2 3 8 23.168 23.933 0.781 11.075 o
-2 3 9 1.325 0.341 0.298 360.429 o
-2 3 10 0.264 0.279 0.329 678.644 o
-2 4 1 37.534 27.902 1.172 6.109 o
-2 4 2 96.702 105.988 2.872 1.012 o
-2 4 3 361.187 371.508 16.257 0.079 o
-2 4 4 14.868 13.774 0.492 22.064 o
-2 4 5 17.221 17.066 0.587 17.397 o
-2 4 6 93.075 80.066 5.353 1.006 o
-2 4 7 25.029 20.167 0.691 11.230 o
-2 4 8 76.454 69.949 1.715 1.756 o
-2 4 9 3.977 4.464 0.444 91.348 o
-2 4 10 13.362 11.645 1.094 21.269 o
-2 5 1 222.653 238.140 5.110 0.225 o
-2 5 2 331.190 350.461 9.111 0.104 o
-2 5 3 0.574 0.903 0.244 533.587 o
-2 5 4 44.282 47.479 1.915 3.720 o
-2 5 5 111.135 114.834 2.602 0.838 o
-2 5 6 63.833 59.900 1.474 2.362 o
-2 5 7 51.333 50.675 1.309 3.299 o
-2 5 8 26.047 27.235 0.887 9.209 o
-2 5 9 0.626 1.016 0.547 242.324 o
-2 6 1 0.169 0.502 0.192 1148.530 o
-2 6 2 0.196 0.634 0.244 840.270 o
-2 6 3 15.717 14.906 0.782 19.073 o
-2 6 4 0.001 -0.469 0.391 744.371 o
-2 6 5 0.121 -0.469 0.276 1210.150 o
-2 6 6 28.963 25.692 0.826 8.615 o
-2 6 7 41.486 42.724 1.203 4.528 o
-2 6 8 20.517 16.726 1.172 13.148 o
-2 6 9 1.236 0.860 0.625 176.594 o
-2 7 1 56.347 60.593 1.851 2.607 o
-2 7 2 108.040 110.188 3.122 0.867 o
-2 7 3 50.046 51.349 2.345 3.025 o
-2 7 4 0.007 -0.469 0.391 740.102 o
-2 7 5 0.338 -1.016 0.469 421.991 o
-2 7 6 29.711 28.762 1.563 7.102 o
-2 7 7 16.977 18.289 1.251 14.433 o
-2 7 8 0.046 -0.391 0.547 371.956 o
-2 8 1 21.703 19.896 0.911 12.463 o
-2 8 2 24.364 25.734 1.021 9.835 o
-2 8 3 22.497 21.884 1.329 10.581 o
-2 8 4 16.128 13.130 1.094 17.774 o
-2 8 5 4.276 2.892 0.547 90.668 o
-2 8 6 4.274 4.299 0.625 76.871 o
-2 8 7 1.463 0.860 0.547 193.275 o
-2 9 1 44.675 49.043 1.630 3.750 o
-2 9 2 0.009 0.421 0.356 715.762 o
-2 9 3 0.553 -0.469 0.387 491.397 o
-2 9 4 0.005 -0.391 0.547 379.366 o
-2 9 5 3.476 2.345 0.625 99.044 o
-2 9 6 0.310 0.625 0.547 290.587 o
-2 10 1 0.175 0.427 0.412 501.694 o
-2 10 2 10.008 11.289 0.879 28.749 o
-2 10 3 0.309 -0.469 0.547 330.166 o
-2 10 4 0.638 -0.625 0.547 288.884 o
-1 -11 1 0.213 0.391 0.703 205.041 o
-1 -10 1 1.760 1.485 0.625 146.021 o
-1 -10 2 4.248 3.986 0.782 68.343 o
-1 -10 3 11.124 13.521 1.172 22.051 o
-1 -9 1 1.365 1.584 0.387 236.235 o
-1 -9 2 0.485 -0.078 0.391 507.097 o
-1 -9 3 3.166 1.837 0.442 133.396 o
-1 -9 4 6.145 6.128 0.600 56.428 o
-1 -9 5 9.797 10.022 0.789 31.703 o
-1 -8 1 19.837 19.407 1.407 11.981 o
-1 -8 2 8.714 7.075 0.718 39.837 o
-1 -8 3 21.312 23.268 1.446 10.451 o
-1 -8 4 2.983 2.337 0.412 135.621 o
-1 -8 5 5.177 4.634 0.625 67.278 o
-1 -8 6 4.140 3.897 0.523 87.633 o
-1 -7 1 10.109 12.009 0.578 31.253 o
-1 -7 2 251.806 254.201 6.825 0.181 o
-1 -7 3 6.731 3.450 0.547 63.340 o
-1 -7 4 27.590 27.054 1.077 8.510 o
-1 -7 5 0.399 0.352 0.387 484.749 o
-1 -7 6 0.009 0.179 0.391 681.136 o
-1 -7 7 8.054 8.803 1.329 27.396 o
-1 -6 1 290.654 299.236 6.385 0.139 o
-1 -6 2 38.122 40.219 1.251 5.053 o
-1 -6 4 10.553 8.346 0.821 31.434 o
-1 -6 5 84.091 79.157 2.344 1.427 o
-1 -6 6 24.903 22.932 1.012 10.166 o
-1 -6 7 0.251 0.144 0.356 652.751 o
-1 -6 8 25.807 26.441 1.145 9.029 o
-1 -5 1 368.523 378.832 9.745 0.086 o
-1 -5 2 610.282 649.988 16.672 0.031 o
-1 -5 3 80.050 87.481 2.337 1.426 o
-1 -5 4 176.689 164.671 4.325 0.376 o
-1 -5 5 2.321 2.274 0.356 168.442 o
-1 -5 6 107.845 108.996 3.093 0.875 o
-1 -5 7 25.996 24.031 1.915 7.835 o
-1 -5 8 71.071 80.460 2.455 1.679 o
-1 -5 9 25.883 24.385 1.145 9.331 o
-1 -4 1 658.693 718.162 18.387 0.027 o
-1 -4 3 46.774 46.912 1.077 3.853 o
-1 -4 4 6.442 5.012 0.426 63.857 o
-1 -4 5 132.566 133.089 2.928 0.621 o
-1 -4 6 196.148 190.934 5.194 0.298 o
-1 -4 7 98.946 101.849 4.885 0.887 o
-1 -4 8 4.653 4.171 0.467 83.117 o
-1 -4 9 60.532 62.323 2.012 2.355 o
-1 -4 10 17.584 15.599 0.920 16.445 o
-1 -3 1 81.066 82.160 2.153 1.473 o
-1 -3 2 145.633 162.981 9.297 0.368 o
-1 -3 3 268.013 260.403 5.515 0.170 o
-1 -3 4 2.896 2.219 0.180 168.245 o
-1 -3 5 2.742 2.444 0.192 168.933 o
-1 -3 6 479.616 519.926 11.015 0.051 o
-1 -3 7 129.068 128.594 2.868 0.655 o
-1 -3 8 123.886 124.062 3.506 0.684 o
-1 -3 9 75.975 78.225 2.374 1.601 o
-1 -3 10 0.785 0.220 0.432 355.509 o
-1 -2 1 7811.860 5774.280 302.903 0.000 o
-1 -2 2 209.103 206.086 5.328 0.264 o
-1 -2 3 58.718 57.722 3.556 2.123 o
-1 -2 4 426.265 422.695 8.928 0.068 o
-1 -2 5 61.720 73.307 1.652 2.162 o
-1 -2 6 189.879 206.179 4.433 0.301 o
-1 -2 7 8.924 9.274 0.492 39.266 o
-1 -2 8 0.239 0.894 0.253 686.585 o
-1 -2 9 4.757 5.250 0.401 79.086 o
-1 -2 10 23.171 23.664 1.021 10.681 o
-1 -1 1 1002.490 1040.150 21.945 0.012 o
-1 -1 2 268.154 247.233 5.215 0.176 o
-1 -1 3 186.801 159.771 21.376 0.150 o
-1 -1 4 10.003 8.236 0.309 39.371 o
-1 -1 5 77.565 74.722 1.668 1.672 o
-1 -1 6 228.649 229.492 4.930 0.224 o
-1 -1 7 655.094 668.458 14.114 0.029 o
-1 -1 8 389.012 392.316 8.388 0.081 o
-1 -1 9 2.150 1.672 0.298 204.000 o
-1 -1 10 38.663 41.714 1.837 4.538 o
-1 0 1 574.554 564.565 14.838 0.037 o
-1 0 2 1653.590 1591.010 33.985 0.005 o
-1 0 3 1.388 0.313 0.111 461.768 o
-1 0 4 253.453 255.501 7.308 0.177 o
-1 0 5 10.230 9.621 0.735 31.899 o
-1 0 6 90.741 102.025 2.735 1.116 o
-1 0 7 0.991 1.185 0.547 210.860 o
-1 0 8 6.185 9.886 0.538 48.034 o
-1 0 9 16.993 17.940 0.646 17.025 o
-1 0 10 6.969 4.890 0.467 59.315 o
-1 0 11 12.691 13.691 0.845 22.906 o
-1 1 1 56.902 54.098 2.423 2.585 o
-1 1 2 17.522 20.555 0.860 14.900 o
-1 1 3 319.209 342.317 17.937 0.089 o
-1 1 4 1017.890 1200.330 42.752 0.010 o
-1 1 5 12.200 11.020 0.703 26.885 o
-1 1 6 81.271 84.341 2.321 1.434 o
-1 1 7 109.984 107.763 3.322 0.852 o
-1 1 8 65.237 66.668 1.594 2.163 o
-1 1 9 13.960 14.052 0.583 22.659 o
-1 1 10 1.133 0.625 0.332 346.183 o
-1 1 11 0.614 0.430 0.387 416.621 o
-1 2 1 17.973 24.941 0.745 13.541 o
-1 2 2 1254.480 1202.890 25.510 0.008 o
-1 2 3 75.060 81.073 5.510 1.181 o
-1 2 4 88.569 45.644 1.798 1.749 o
-1 2 5 12.542 3.990 0.318 37.930 o
-1 2 6 102.601 123.681 2.737 0.870 o
-1 2 7 2.062 2.282 0.253 199.897 o
-1 2 8 51.944 48.720 1.248 3.339 o
-1 2 9 2.088 2.033 0.298 196.978 o
-1 2 10 8.239 7.194 0.608 43.559 o
-1 2 11 37.002 42.311 1.519 4.900 o
-1 3 1 0.367 0.879 0.130 829.606 o
-1 3 2 40.383 43.690 1.719 4.332 o
-1 3 3 1079.010 1031.600 31.739 0.011 o
-1 3 4 1099.220 1166.820 39.426 0.009 o
-1 3 5 350.320 377.987 9.975 0.091 o
-1 3 6 398.903 422.799 13.013 0.070 o
-1 3 7 32.751 35.289 0.948 6.471 o
-1 3 8 11.108 13.480 0.587 27.617 o
-1 3 9 2.423 2.439 0.625 117.132 o
-1 3 10 0.685 -0.234 0.332 537.564 o
-1 4 1 122.901 109.421 2.898 0.758 o
-1 4 2 495.927 502.616 20.438 0.044 o
-1 4 3 0.125 0.156 0.234 1343.230 o
-1 4 4 46.340 52.382 1.248 3.616 o
-1 4 5 0.870 0.938 0.276 408.767 o
-1 4 6 46.704 53.683 2.032 3.276 o
-1 4 7 7.385 6.082 0.512 52.096 o
-1 4 8 0.949 0.352 0.332 408.144 o
-1 4 9 0.533 0.307 0.586 255.434 o
-1 4 10 3.518 3.831 0.497 99.023 o
-1 5 1 107.256 131.069 5.080 0.708 o
-1 5 2 243.176 246.335 6.434 0.194 o
-1 5 3 102.728 114.016 3.093 0.899 o
-1 5 4 158.528 173.659 3.789 0.419 o
-1 5 5 153.259 147.751 3.263 0.488 o
-1 5 6 159.107 169.892 4.614 0.413 o
-1 5 7 29.753 34.657 1.187 6.928 o
-1 5 8 14.862 11.497 0.656 22.757 o
-1 5 9 1.525 1.238 0.586 168.957 o
-1 5 10 1.945 3.000 0.467 148.742 o
-1 6 1 153.953 167.955 4.559 0.432 o
-1 6 2 120.826 128.959 5.080 0.636 o
-1 6 3 147.590 150.061 5.784 0.459 o
-1 6 5 11.799 9.222 0.860 27.590 o
-1 6 6 60.637 65.772 2.814 2.119 o
-1 6 7 151.693 151.430 4.228 0.472 o
-1 6 8 1.469 0.721 0.356 280.079 o
-1 6 9 3.304 2.301 0.412 127.438 o
-1 7 1 12.723 11.445 0.663 25.962 o
-1 7 2 141.114 153.891 6.018 0.469 o
-1 7 3 248.124 258.933 9.848 0.168 o
-1 7 4 63.953 62.369 2.657 2.100 o
-1 7 5 0.544 0.547 0.391 414.577 o
-1 7 6 125.951 130.678 5.158 0.602 o
-1 7 7 27.660 32.147 1.243 7.609 o
-1 7 8 0.020 0.120 0.356 822.211 o
-1 7 9 2.057 2.678 0.467 150.405 o
-1 8 1 0.026 -0.469 0.276 1418.750 o
-1 8 2 2.400 3.782 0.430 129.453 o
-1 8 3 30.346 35.170 1.798 6.096 o
-1 8 4 2.788 2.579 0.547 119.066 o
-1 8 5 11.298 8.050 0.860 29.643 o
-1 8 6 0.375 -0.782 0.469 413.527 o
-1 8 7 39.494 38.922 1.954 4.517 o
-1 8 8 0.029 0.078 0.547 368.011 o
-1 9 1 0.346 0.000 0.332 707.357 o
-1 9 2 9.435 12.217 0.774 30.299 o
-1 9 3 27.497 29.621 1.563 7.489 o
-1 9 4 25.659 21.806 1.407 9.307 o
-1 9 5 12.942 10.473 1.016 23.222 o
-1 9 6 12.036 13.443 1.172 21.052 o
-1 9 7 4.299 5.002 0.703 68.657 o
-1 10 1 5.751 9.324 0.800 44.476 o
-1 10 2 10.802 11.165 0.800 28.320 o
-1 10 3 16.034 15.586 1.524 14.428 o
-1 10 4 15.928 19.539 1.329 14.327 o
-1 10 5 7.762 8.519 1.094 32.669 o
0 -10 1 8.562 10.082 1.094 29.456 o
0 -10 2 3.372 3.914 0.497 100.713 o
0 -10 3 8.731 8.421 0.750 37.092 o
0 -10 4 8.175 9.113 0.789 36.991 o
0 -9 1 4.436 4.262 0.703 70.587 o
0 -9 2 31.377 34.098 1.268 6.581 o
0 -9 3 10.249 8.436 0.782 32.588 o
0 -9 4 2.644 2.629 0.467 133.270 o
0 -9 5 0.263 0.453 0.412 470.392 o
0 -8 1 164.747 168.513 4.670 0.398 o
0 -8 2 26.990 28.868 1.132 8.347 o
0 -8 3 25.295 26.643 1.046 9.320 o
0 -8 4 28.143 30.059 1.180 7.826 o
0 -8 5 88.191 91.611 2.732 1.224 o
0 -8 6 0.570 0.834 0.412 358.827 o
0 -8 7 29.977 32.834 1.313 6.937 o
0 -7 1 84.543 90.570 2.069 1.336 o
0 -7 2 3.900 2.858 0.387 110.253 o
0 -7 3 16.703 17.060 0.823 16.981 o
0 -7 4 32.236 34.490 1.235 6.413 o
0 -7 5 0.153 0.764 0.356 552.757 o
0 -7 6 94.560 98.064 2.898 1.083 o
0 -7 7 2.337 2.088 0.625 122.810 o
0 -7 8 9.788 10.553 1.563 20.780 o
0 -6 1 113.061 116.632 2.566 0.816 o
0 -6 2 167.523 176.202 3.798 0.390 o
0 -6 3 1.565 0.200 0.244 363.704 o
0 -6 4 26.126 23.857 0.935 9.685 o
0 -6 5 73.623 75.322 2.264 1.702 o
0 -6 6 2.723 2.828 0.432 133.326 o
0 -6 7 3.901 3.597 0.664 81.698 o
0 -6 8 0.002 -0.453 0.821 168.927 o
0 -6 9 11.857 11.024 0.864 25.919 o
0 -5 1 369.372 371.009 7.859 0.089 o
0 -5 2 10.692 18.315 0.761 23.104 o
0 -5 3 0.016 -0.078 0.234 1984.590 o
0 -5 4 68.763 64.436 4.299 1.610 o
0 -5 5 0.315 0.026 0.210 1234.260 o
0 -5 6 80.117 90.416 2.657 1.370 o
0 -5 7 2.147 1.827 0.586 137.960 o
0 -5 8 41.783 45.159 1.569 4.203 o
0 -5 9 0.599 0.156 0.664 210.047 o
0 -4 1 13.741 10.532 1.172 20.779 o
0 -4 2 89.598 99.923 2.735 1.145 o
0 -4 3 15.065 25.511 0.855 14.901 o
0 -4 4 0.285 0.062 0.096 2040.630 o
0 -4 6 25.001 20.399 1.329 9.933 o
0 -4 7 128.378 133.315 5.315 0.579 o
0 -4 8 6.514 6.284 0.634 52.829 o
0 -4 9 98.640 97.136 2.898 1.039 o
0 -4 10 2.745 1.268 0.899 84.726 o
0 -3 1 1923.500 2028.390 42.680 0.003 o
0 -3 2 2.437 0.527 0.067 267.339 o
0 -3 3 48.354 41.412 1.124 3.942 o
0 -3 4 122.506 137.526 3.612 0.649 o
0 -3 5 161.881 158.963 3.439 0.436 o
0 -3 6 0.170 -0.176 0.189 1878.280 o
0 -3 7 14.515 11.760 0.860 21.695 o
0 -3 8 271.129 286.902 7.737 0.151 o
0 -3 9 8.958 9.379 0.732 35.413 o
0 -3 10 0.015 -0.547 0.625 289.553 o
0 -2 1 261.256 263.113 8.041 0.165 o
0 -2 2 0.564 0.914 0.117 682.985 o
0 -2 4 17.947 11.320 0.339 20.288 o
0 -2 5 4.196 1.792 0.146 132.280 o
0 -2 6 15.117 17.523 0.548 19.347 o
0 -2 7 49.440 50.253 1.544 3.377 o
0 -2 8 29.902 33.559 1.235 6.962 o
0 -2 9 105.782 107.634 3.093 0.900 o
0 -2 10 15.675 14.123 0.899 18.883 o
0 -2 11 7.800 6.995 0.663 44.482 o
0 -1 1 949.999 952.031 24.578 0.014 o
0 -1 2 1504.570 1419.920 64.741 0.005 o
0 -1 4 75.473 78.312 2.505 1.597 o
0 -1 5 719.831 736.776 16.002 0.024 o
0 -1 6 28.760 29.865 1.030 7.874 o
0 -1 7 79.963 88.820 2.430 1.407 o
0 -1 8 1004.800 1052.700 27.577 0.012 o
0 -1 9 21.693 23.570 1.211 10.866 o
0 -1 10 2.031 1.785 0.586 141.931 o
0 -1 11 3.433 2.773 0.508 108.666 o
0 0 1 968.558 818.923 38.883 0.013 o
0 0 2 102.994 104.922 2.706 0.958 o
0 0 3 1774.110 1680.180 43.080 0.004 o
0 0 4 209.926 77.375 2.970 0.418 o
0 0 5 0.466 0.931 0.135 722.433 o
0 0 6 305.214 302.769 7.816 0.127 o
0 0 7 9.168 8.807 0.497 39.165 o
0 0 8 1.172 1.363 0.508 210.206 o
0 0 9 231.648 240.200 7.425 0.203 o
0 0 10 3.424 3.818 0.412 108.108 o
0 0 11 1.924 2.087 0.467 166.361 o
0 1 0 4.781 1.641 0.547 92.329 o
0 1 1 2363.430 1887.950 42.461 0.003 o
0 1 2 1608.440 1582.070 42.653 0.005 o
0 1 3 82.307 86.109 1.864 1.431 o
0 1 4 0.243 0.078 0.064 2498.630 o
0 1 5 614.183 655.912 13.829 0.032 o
0 1 6 162.918 161.093 3.503 0.429 o
0 1 7 0.190 0.117 0.221 1333.770 o
0 1 8 677.607 719.761 18.928 0.025 o
0 1 9 319.095 335.019 8.925 0.112 o
0 1 10 68.615 64.623 1.961 2.032 o
0 1 11 0.005 -0.307 0.412 668.430 o
0 2 0 12469.900 7815.670 294.026 0.000 o
0 2 1 1011.250 1049.410 39.078 0.011 o
0 2 2 1270.550 1252.560 26.518 0.008 o
0 2 3 371.215 415.135 10.860 0.079 o
0 2 4 63.583 59.208 2.892 2.113 o
0 2 5 22.094 28.432 0.722 10.669 o
0 2 6 18.291 19.836 0.587 15.406 o
0 2 7 3.077 2.896 0.352 132.364 o
0 2 8 47.416 44.558 3.283 2.934 o
0 2 9 117.278 122.897 3.454 0.733 o
0 2 10 18.472 16.714 0.855 15.604 o
0 2 11 25.418 25.860 1.077 9.358 o
0 3 0 1644.310 1732.140 45.538 0.004 o
0 3 1 3749.000 3798.500 140.917 0.001 o
0 3 2 660.188 679.523 17.906 0.027 o
0 3 4 48.646 41.303 1.759 3.689 o
0 3 5 262.204 235.428 11.137 0.160 o
0 3 6 60.165 68.895 1.961 2.252 o
0 3 7 37.446 33.050 1.077 5.765 o
0 3 8 143.920 150.728 4.145 0.504 o
0 3 9 27.116 30.005 1.105 8.194 o
0 3 10 29.200 30.304 1.161 7.562 o
0 3 11 6.522 7.703 0.718 46.902 o
0 4 0 612.789 695.079 14.671 0.030 o
0 4 1 84.382 111.295 4.299 1.026 o
0 4 2 56.378 38.844 1.563 3.287 o
0 4 3 28.944 39.313 1.641 6.163 o
0 4 4 5.730 5.627 0.356 69.284 o
0 4 5 116.697 138.259 3.758 0.677 o
0 4 6 43.705 38.084 1.187 4.546 o
0 4 7 34.370 33.865 1.132 6.171 o
0 4 8 1.557 2.145 0.356 212.255 o
0 4 9 47.661 52.455 2.032 3.254 o
0 4 10 105.671 108.631 3.595 0.873 o
0 4 11 0.137 0.703 0.547 306.269 o
0 5 0 29.606 20.552 1.418 8.321 o
0 5 1 24.104 13.756 0.782 13.140 o
0 5 2 460.251 426.579 15.944 0.056 o
0 5 3 132.547 153.969 5.862 0.503 o
0 5 4 38.853 49.702 1.464 4.319 o
0 5 5 19.004 18.647 0.712 14.991 o
0 5 6 49.653 55.424 4.689 2.059 o
0 5 7 69.320 73.188 2.153 1.856 o
0 5 8 21.253 23.760 1.329 10.700 o
0 5 9 1.337 1.172 0.387 256.240 o
0 5 10 0.851 1.162 0.430 283.531 o
0 6 0 47.181 43.920 1.088 3.946 o
0 6 1 6.805 7.752 0.586 48.999 o
0 6 2 149.000 152.171 5.862 0.449 o
0 6 3 21.455 16.726 0.938 13.389 o
0 6 4 76.573 89.958 3.517 1.349 o
0 6 5 3.119 3.209 0.318 130.384 o
0 6 6 1.232 1.137 0.300 311.831 o
0 6 7 22.840 22.866 0.935 11.165 o
0 6 8 14.060 14.146 1.876 13.803 o
0 6 9 0.194 0.072 0.356 708.651 o
0 6 10 2.724 2.661 0.467 130.671 o
0 7 0 81.656 86.544 1.965 1.433 o
0 7 1 11.035 10.916 0.872 27.304 o
0 7 2 1.233 1.954 0.391 230.657 o
0 7 3 192.741 204.067 7.816 0.269 o
0 7 5 5.443 4.768 0.625 64.704 o
0 7 6 34.415 32.279 1.563 5.923 o
0 7 7 85.438 93.526 2.706 1.253 o
0 7 8 9.359 11.313 0.712 32.258 o
0 7 9 1.667 1.812 0.432 194.037 o
0 8 0 20.823 20.400 0.940 12.718 o
0 8 1 7.231 5.806 0.521 53.461 o
0 8 2 172.785 164.574 4.417 0.385 o
0 8 3 41.581 45.800 2.110 3.905 o
0 8 5 41.410 41.267 1.876 4.259 o
0 8 6 19.878 23.447 1.251 11.557 o
0 8 7 17.712 20.555 1.251 13.344 o
0 8 8 41.990 41.657 1.954 4.140 o
0 9 0 14.136 15.104 0.829 20.387 o
0 9 1 28.893 25.372 1.050 8.414 o
0 9 2 34.516 30.247 0.927 6.632 o
0 9 3 29.267 28.065 1.133 7.852 o
0 9 4 17.619 17.038 1.172 14.778 o
0 9 5 20.281 18.445 1.172 12.816 o
0 9 6 1.519 1.485 0.469 200.042 o
0 9 7 13.098 17.429 1.172 18.043 o
0 10 0 4.760 5.002 0.782 61.024 o
0 10 1 0.078 1.172 0.625 232.496 o
0 10 2 12.005 13.130 1.172 21.261 o
0 10 3 1.321 0.156 0.625 188.902 o
0 10 4 13.799 15.006 1.172 18.498 o
0 10 5 13.312 12.427 1.094 20.886 o
0 10 6 6.307 5.627 0.860 47.888 o
0 11 0 4.339 6.018 0.860 56.606 o
0 11 1 6.593 8.597 1.172 33.467 o
0 11 2 3.271 1.641 0.703 98.644 o
0 11 3 5.199 6.487 0.860 50.945 o
1 -10 0 5.984 5.276 0.553 61.932 o
1 -10 1 1.653 1.232 0.467 200.104 o
1 -10 2 16.814 18.925 1.133 14.861 o
1 -10 3 3.036 1.719 0.467 134.985 o
1 -9 0 6.643 9.756 0.745 41.773 o
1 -9 1 12.502 14.183 0.823 22.992 o
1 -9 2 0.001 0.190 0.375 735.040 o
1 -9 3 4.952 3.396 0.467 84.179 o
1 -9 4 1.597 1.635 0.432 203.048 o
1 -9 5 16.476 17.863 0.957 16.266 o
1 -8 0 4.575 4.445 0.547 77.856 o
1 -8 1 6.490 6.885 0.634 51.390 o
1 -8 2 16.939 16.178 0.845 17.064 o
1 -8 3 0.060 0.162 0.356 772.204 o
1 -8 4 23.392 20.190 1.290 10.663 o
1 -8 5 102.585 99.777 2.953 0.978 o
1 -8 6 32.331 33.047 1.257 6.510 o
1 -8 7 2.979 2.498 0.703 96.624 o
1 -7 0 98.139 98.933 2.817 1.039 o
1 -7 1 192.208 198.066 5.388 0.297 o
1 -7 2 1.460 1.671 0.356 236.420 o
1 -7 3 9.654 8.015 0.619 37.136 o
1 -7 4 80.980 78.187 2.344 1.498 o
1 -7 5 12.056 11.923 0.750 25.943 o
1 -7 6 37.605 35.088 1.313 5.433 o
1 -7 7 0.147 -0.015 0.432 547.218 o
1 -7 8 0.019 -0.376 0.432 601.338 o
1 -6 0 78.396 83.197 2.348 1.499 o
1 -6 1 86.288 90.605 2.335 1.289 o
1 -6 2 317.041 358.939 9.560 0.106 o
1 -6 3 152.240 157.873 4.310 0.458 o
1 -6 4 9.298 9.733 0.586 36.139 o
1 -6 5 298.089 295.489 7.929 0.133 o
1 -6 6 104.379 104.078 3.009 0.935 o
1 -6 7 11.141 10.198 0.750 29.156 o
1 -6 8 0.983 0.469 0.625 198.234 o
1 -6 9 19.481 22.781 1.108 12.321 o
1 -5 0 7.768 14.701 0.634 32.997 o
1 -5 1 145.628 153.273 4.172 0.492 o
1 -5 2 80.670 86.561 2.430 1.415 o
1 -5 3 35.868 34.414 1.101 5.893 o
1 -5 4 49.178 43.907 1.378 3.686 o
1 -5 5 72.653 78.165 2.289 1.688 o
1 -5 6 69.416 68.615 2.067 1.931 o
1 -5 7 10.056 8.741 0.860 31.521 o
1 -5 8 10.821 9.155 0.676 31.818 o
1 -5 9 0.001 -1.026 0.430 615.544 o
1 -4 0 2.527 3.635 0.286 144.889 o
1 -4 1 35.256 23.871 0.800 7.243 o
1 -4 2 523.067 559.680 14.700 0.042 o
1 -4 3 148.199 162.213 4.365 0.463 o
1 -4 4 278.559 330.591 8.758 0.132 o
1 -4 5 163.999 165.817 4.502 0.406 o
1 -4 6 4.685 5.494 0.467 75.535 o
1 -4 7 0.536 0.337 0.356 491.702 o
1 -4 8 7.981 9.183 1.524 24.013 o
1 -4 9 8.964 7.258 0.634 40.311 o
1 -4 10 9.127 10.023 1.133 27.870 o
1 -3 0 933.594 840.820 17.797 0.016 o
1 -3 1 24.485 31.117 0.855 9.127 o
1 -3 2 6.063 7.425 0.469 56.944 o
1 -3 3 1116.210 1165.290 30.726 0.010 o
1 -3 4 58.426 54.344 1.226 2.781 o
1 -3 5 87.796 109.200 3.736 1.042 o
1 -3 6 389.534 429.706 16.178 0.067 o
1 -3 7 83.522 85.504 3.595 1.265 o
1 -3 8 1.800 1.498 0.782 113.018 o
1 -3 9 1.216 0.192 0.469 272.381 o
1 -3 10 0.642 0.193 0.625 227.269 o
1 -2 0 95.695 93.022 2.013 1.148 o
1 -2 1 106.415 110.477 2.358 0.909 o
1 -2 2 235.309 225.284 5.941 0.214 o
1 -2 3 918.674 944.455 24.158 0.014 o
1 -2 4 852.623 960.503 25.394 0.015 o
1 -2 5 59.398 68.329 10.668 0.713 o
1 -2 6 45.655 36.734 1.641 4.200 o
1 -2 7 8.046 0.117 0.117 79.102 o
1 -2 8 66.834 59.343 4.377 1.687 o
1 -2 9 9.591 8.315 0.676 36.025 o
1 -2 10 27.826 26.801 1.101 8.445 o
1 -2 11 27.875 29.748 1.235 7.859 o
1 -1 0 1.543 0.797 0.090 372.540 o
1 -1 1 317.800 315.871 8.089 0.118 o
1 -1 2 104.937 113.224 2.983 0.887 o
1 -1 3 1400.530 1388.220 51.505 0.006 o
1 -1 5 8.915 5.784 0.469 46.334 o
1 -1 7 177.208 149.748 5.705 0.376 o
1 -1 8 157.917 167.737 5.197 0.411 o
1 -1 10 5.828 4.091 0.430 72.845 o
1 -1 11 2.722 3.249 0.467 123.373 o
1 0 0 5474.560 2957.740 379.021 0.000 o
1 0 1 676.030 705.134 15.264 0.027 o
1 0 2 2067.100 1813.120 119.677 0.002 o
1 0 3 183.564 182.887 6.878 0.312 o
1 0 4 0.696 0.313 0.156 750.539 o
1 0 5 18.099 29.244 0.884 11.988 o
1 0 6 89.644 96.717 2.680 1.170 o
1 0 7 135.416 136.901 3.730 0.580 o
1 0 8 214.771 219.670 5.913 0.242 o
1 0 9 255.804 260.442 7.018 0.174 o
1 0 10 7.827 8.470 0.938 35.838 o
1 0 11 31.313 35.304 1.323 6.427 o
1 1 0 126.975 141.446 3.617 0.613 o
1 1 2 254.661 265.882 6.847 0.174 o
1 1 3 977.949 847.238 83.862 0.008 o
1 1 4 278.959 251.039 9.379 0.152 o
1 1 5 3.496 3.766 0.332 113.596 o
1 1 6 33.127 36.539 1.105 6.175 o
1 1 7 531.589 534.588 14.065 0.043 o
1 1 8 225.312 224.825 6.051 0.225 o
1 1 9 94.474 93.078 2.680 1.129 o
1 1 10 36.218 38.134 1.353 5.386 o
1 1 11 15.926 17.413 0.911 17.100 o
1 2 0 4897.810 4111.180 107.473 0.001 o
1 2 1 1811.490 1792.760 46.103 0.004 o
1 2 2 8883.500 4826.330 181.402 0.000 o
1 2 3 24.812 25.265 4.103 4.145 o
1 2 4 95.791 95.243 7.034 0.780 o
1 2 5 171.419 171.701 4.587 0.377 o
1 2 6 24.223 21.162 0.718 11.325 o
1 2 7 173.108 184.598 4.974 0.353 o
1 2 8 324.903 328.661 8.759 0.111 o
1 2 9 318.061 318.971 9.262 0.115 o
1 2 10 20.188 20.607 0.940 13.005 o
1 2 11 33.217 35.311 1.298 6.112 o
1 3 0 792.271 788.880 20.238 0.020 o
1 3 1 3636.790 3474.920 91.308 0.001 o
1 3 2 618.549 645.605 16.596 0.031 o
1 3 3 843.379 850.580 31.732 0.016 o
1 3 4 59.694 57.665 1.630 2.565 o
1 3 5 0.438 1.067 0.188 630.470 o
1 3 6 13.959 18.283 0.689 19.593 o
1 3 7 324.084 345.113 9.174 0.107 o
1 3 8 69.394 62.802 2.735 1.912 o
1 3 9 36.066 33.338 2.931 4.294 o
1 3 10 27.570 32.054 1.216 7.676 o
1 3 11 39.608 42.521 1.492 4.603 o
1 4 0 1898.780 1919.360 100.162 0.003 o
1 4 1 237.206 265.597 6.847 0.188 o
1 4 2 205.506 223.383 5.800 0.253 o
1 4 3 249.843 281.181 7.433 0.169 o
1 4 4 31.922 36.564 1.077 6.412 o
1 4 5 7.750 8.647 0.467 45.215 o
1 4 6 11.627 15.955 0.656 24.186 o
1 4 7 70.987 72.627 2.127 1.821 o
1 4 8 138.366 137.083 3.812 0.563 o
1 4 9 81.850 80.715 2.374 1.453 o
1 4 10 122.834 126.533 3.620 0.679 o
1 4 11 48.980 50.599 1.711 3.343 o
1 5 0 1226.300 1290.310 29.525 0.008 o
1 5 1 94.357 103.041 2.732 1.064 o
1 5 2 1549.040 1589.510 40.893 0.005 o
1 5 4 331.886 344.818 9.146 0.104 o
1 5 5 173.977 177.981 4.807 0.361 o
1 5 6 44.844 42.874 1.323 4.128 o
1 5 7 81.290 76.349 2.306 1.514 o
1 5 8 133.595 134.206 3.757 0.595 o
1 5 9 36.736 35.500 1.268 5.560 o
1 5 10 7.108 7.969 1.094 34.813 o
1 5 11 0.271 0.891 0.412 412.316 o
1 6 0 423.273 412.330 16.125 0.063 o
1 6 1 146.306 66.824 2.657 0.749 o
1 6 2 16.792 8.910 0.547 22.489 o
1 6 3 20.468 23.688 0.800 12.379 o
1 6 4 52.749 54.944 2.188 2.835 o
1 6 5 81.947 82.467 2.374 1.434 o
1 6 6 40.629 40.274 1.291 4.721 o
1 6 7 5.682 5.494 0.977 46.521 o
1 6 8 33.209 34.829 1.563 5.912 o
1 6 9 2.056 1.983 0.375 183.570 o
1 6 10 27.371 31.355 1.212 7.815 o
1 7 0 2.272 1.713 0.238 207.063 o
1 7 1 5.936 7.204 0.389 60.577 o
1 7 2 59.784 68.728 1.932 2.274 o
1 7 3 26.540 27.507 0.977 8.889 o
1 7 4 93.277 95.703 2.653 1.129 o
1 7 5 0.150 -0.156 0.313 950.333 o
1 7 6 0.219 0.234 0.313 772.984 o
1 7 7 0.382 1.147 0.318 466.342 o
1 7 8 14.457 13.500 0.750 21.424 o
1 7 9 11.240 13.196 0.789 25.890 o
1 7 10 0.954 1.084 0.432 275.369 o
1 8 0 188.358 192.195 4.191 0.319 o
1 8 1 176.705 193.468 4.221 0.342 o
1 8 2 0.184 -0.782 0.391 633.355 o
1 8 3 46.232 47.059 1.437 3.777 o
1 8 4 0.173 -0.148 0.274 1135.650 o
1 8 5 12.328 12.425 0.656 25.859 o
1 8 6 11.802 12.176 1.329 20.493 o
1 8 7 1.169 1.563 0.469 219.377 o
1 8 8 22.734 21.649 1.251 10.735 o
1 8 9 16.558 17.581 0.938 16.394 o
1 9 0 5.981 3.752 0.625 64.478 o
1 9 1 60.688 57.602 2.657 2.297 o
1 9 2 75.182 73.108 2.306 1.686 o
1 9 3 27.851 24.072 1.329 8.471 o
1 9 4 0.320 0.000 0.469 426.147 o
1 9 5 7.198 7.112 0.938 39.585 o
1 9 6 5.253 3.361 0.703 67.583 o
1 9 7 1.186 0.156 0.625 195.774 o
1 9 8 1.258 0.782 0.625 177.378 o
1 10 0 3.095 2.032 0.625 108.048 o
1 10 1 54.591 54.866 2.579 2.626 o
1 10 2 0.135 -0.391 0.625 277.102 o
1 10 3 1.610 0.625 0.469 221.279 o
1 10 4 0.354 0.000 0.469 418.434 o
1 10 5 0.903 0.625 0.547 235.978 o
1 10 6 4.861 3.908 0.782 64.055 o
1 11 0 1.426 1.329 0.703 139.455 o
1 11 1 10.532 9.848 1.251 24.223 o
1 11 2 46.785 42.205 2.188 3.598 o
1 11 3 1.259 0.469 0.703 157.834 o
2 -10 0 15.101 15.579 0.911 18.667 o
2 -10 1 11.971 12.709 0.860 24.480 o
2 -10 2 24.596 25.665 1.145 9.545 o
2 -10 3 1.218 1.290 0.432 241.529 o
2 -9 0 102.215 107.706 3.149 0.931 o
2 -9 1 29.823 36.488 1.680 6.209 o
2 -9 2 1.638 0.996 0.432 220.873 o
2 -9 3 1.591 5.784 0.860 77.549 o
2 -9 4 15.003 16.666 0.920 18.194 o
2 -9 5 0.009 0.493 0.508 385.023 o
2 -8 0 3.633 2.155 0.412 121.194 o
2 -8 1 104.690 111.134 3.175 0.890 o
2 -8 2 1.209 0.932 0.356 298.141 o
2 -8 3 3.515 2.298 0.375 126.210 o
2 -8 4 0.506 0.033 0.430 434.280 o
2 -8 5 1.163 1.738 0.432 228.379 o
2 -8 6 4.479 2.684 0.448 96.820 o
2 -8 7 10.806 10.589 1.055 25.767 o
2 -7 0 15.919 18.401 0.823 17.077 o
2 -7 1 14.272 14.772 0.768 20.785 o
2 -7 2 12.253 11.568 1.016 23.410 o
2 -7 3 71.047 69.600 2.091 1.866 o
2 -7 4 0.005 0.046 0.508 434.079 o
2 -7 5 0.036 -0.042 0.331 988.585 o
2 -7 6 6.944 5.566 0.578 54.132 o
2 -7 7 0.033 -0.971 0.375 781.735 o
2 -7 8 0.145 0.023 0.448 508.440 o
2 -6 0 25.884 27.608 0.990 9.059 o
2 -6 1 111.154 112.419 3.149 0.829 o
2 -6 2 43.866 48.333 1.513 3.894 o
2 -6 3 71.395 62.868 1.901 1.980 o
2 -6 4 10.535 12.950 0.693 28.257 o
2 -6 5 0.010 0.534 0.391 588.132 o
2 -6 6 145.297 130.650 3.830 0.546 o
2 -6 7 69.282 67.337 2.091 1.951 o
2 -6 8 31.380 29.366 1.164 7.168 o
2 -6 9 10.279 11.036 0.780 29.695 o
2 -5 0 324.810 324.452 8.621 0.112 o
2 -5 1 208.599 232.802 4.972 0.247 o
2 -5 2 156.463 155.443 4.225 0.449 o
2 -5 3 40.330 39.493 1.235 4.831 o
2 -5 4 8.759 6.196 0.520 45.184 o
2 -5 5 86.619 96.343 2.757 1.210 o
2 -5 6 4.980 5.969 1.094 43.886 o
2 -5 7 15.012 10.987 1.524 16.585 o
2 -5 8 24.980 22.703 1.876 8.324 o
2 -5 9 12.645 13.687 0.864 22.820 o
2 -5 10 3.740 2.416 0.520 105.075 o
2 -4 0 431.695 463.598 9.784 0.063 o
2 -4 1 454.087 472.334 9.979 0.058 o
2 -4 2 110.518 111.817 2.416 0.863 o
2 -4 3 83.246 83.400 2.344 1.403 o
2 -4 4 379.561 422.440 11.190 0.076 o
2 -4 5 1.952 2.423 0.547 142.603 o
2 -4 6 92.528 97.907 2.787 1.116 o
2 -4 7 67.913 59.288 1.846 2.163 o
2 -4 8 41.245 36.857 1.313 4.839 o
2 -4 9 2.358 1.686 0.432 164.556 o
2 -4 10 10.796 11.469 0.807 27.967 o
2 -3 0 279.041 263.556 10.903 0.142 o
2 -3 1 247.501 246.477 8.352 0.181 o
2 -3 2 45.740 39.403 0.912 4.357 o
2 -3 3 58.496 71.122 2.947 2.072 o
2 -3 4 9.804 12.049 0.721 30.329 o
2 -3 5 589.264 631.281 13.314 0.034 o
2 -3 6 8.050 8.597 0.703 39.817 o
2 -3 7 4.594 2.536 0.782 71.436 o
2 -3 8 89.022 86.370 2.535 1.265 o
2 -3 9 23.534 23.528 0.976 10.651 o
2 -3 10 0.035 0.089 0.375 746.929 o
2 -3 11 20.380 20.566 1.033 12.648 o
2 -2 0 1194.610 1165.340 30.114 0.009 o
2 -2 1 236.523 215.592 5.523 0.220 o
2 -2 2 122.396 142.125 3.672 0.635 o
2 -2 3 6.500 8.473 0.300 54.675 o
2 -2 4 1423.240 1654.230 42.298 0.005 o
2 -2 5 7.259 5.648 0.345 57.913 o
2 -2 6 110.614 113.703 5.041 0.744 o
2 -2 7 33.251 22.206 0.745 7.982 o
2 -2 8 1.244 0.448 0.625 185.586 o
2 -2 9 3.202 3.200 0.375 122.817 o
2 -2 10 37.411 39.860 1.402 5.077 o
2 -2 11 0.003 -0.010 0.432 608.817 o
2 -1 0 211.710 234.047 6.017 0.237 o
2 -1 1 2248.900 2067.250 72.948 0.003 o
2 -1 2 1909.760 1887.940 44.382 0.004 o
2 -1 3 135.007 141.039 3.021 0.586 o
2 -1 4 46.875 53.700 3.634 2.590 o
2 -1 5 2948.810 3165.720 66.792 0.001 o
2 -1 6 2.564 1.525 0.430 160.030 o
2 -1 7 0.153 0.285 0.288 899.516 o
2 -1 8 73.109 62.357 1.814 1.946 o
2 -1 9 30.279 30.158 1.439 7.002 o
2 -1 10 18.105 19.288 0.901 14.795 o
2 -1 11 14.493 14.070 0.823 20.601 o
2 0 0 299.283 309.580 7.979 0.128 o
2 0 1 428.094 481.156 10.160 0.062 o
2 0 2 1062.320 1101.340 23.599 0.011 o
2 0 3 467.020 495.065 10.433 0.054 o
2 0 4 575.134 621.856 13.460 0.036 o
2 0 5 71.979 90.519 2.487 1.542 o
2 0 6 14.830 16.136 1.016 18.058 o
2 0 7 4.522 9.081 1.876 22.127 o
2 0 8 0.887 1.407 0.313 335.486 o
2 0 9 8.657 6.546 0.686 41.599 o
2 0 10 68.762 71.357 1.727 1.952 o
2 0 11 4.116 4.522 0.497 85.694 o
2 1 0 706.080 733.386 18.944 0.024 o
2 1 1 80.076 78.977 2.100 1.530 o
2 1 2 125.181 126.669 3.303 0.673 o
2 1 3 228.974 242.102 5.127 0.216 o
2 1 4 41.955 32.851 4.299 2.880 o
2 1 5 765.114 898.820 23.217 0.019 o
2 1 6 76.497 77.984 2.127 1.617 o
2 1 7 31.503 24.531 1.407 7.386 o
2 1 8 36.677 33.154 2.735 4.432 o
2 1 9 2.970 1.709 0.664 108.020 o
2 1 10 0.004 -0.586 0.332 1029.780 o
2 1 11 4.728 3.159 0.368 94.634 o
2 1 12 1.745 0.316 0.344 277.919 o
2 2 0 124.743 116.806 3.038 0.715 o
2 2 1 365.015 431.347 15.319 0.073 o
2 2 2 2668.780 2541.290 80.775 0.002 o
2 2 3 572.443 580.783 21.649 0.034 o
2 2 4 407.219 440.583 11.319 0.068 o
2 2 5 621.395 571.231 37.971 0.025 o
2 2 6 218.298 220.722 5.886 0.237 o
2 2 7 4.346 2.674 0.300 109.571 o
2 2 8 446.034 445.963 11.799 0.061 o
2 2 9 26.940 25.090 0.995 9.117 o
2 2 10 42.630 44.569 1.492 4.186 o
2 2 11 22.150 20.531 0.796 12.333 o
2 2 12 1.738 1.586 0.355 219.107 o
2 3 0 631.222 664.682 17.064 0.030 o
2 3 1 1489.830 1665.750 59.243 0.005 o
2 3 2 261.436 309.898 7.953 0.150 o
2 3 3 100.928 116.427 12.779 0.407 o
2 3 4 11.751 10.858 1.133 23.334 o
2 3 5 271.836 291.933 6.209 0.154 o
2 3 6 130.156 123.631 3.595 0.645 o
2 3 7 79.360 71.336 2.072 1.633 o
2 3 8 9.228 6.601 0.938 34.636 o
2 3 9 0.900 0.247 0.318 447.160 o
2 3 10 1.238 1.941 0.821 112.257 o
2 3 11 54.054 58.054 1.519 2.860 o
2 4 0 95.620 121.941 2.645 0.949 o
2 4 1 97.921 91.095 2.404 1.112 o
2 4 2 347.358 356.378 9.140 0.097 o
2 4 3 629.021 605.880 12.791 0.033 o
2 4 4 479.096 494.984 10.447 0.053 o
2 4 5 15.679 13.746 0.547 20.840 o
2 4 6 128.403 133.424 3.646 0.627 o
2 4 7 23.988 28.949 1.012 9.424 o
2 4 8 401.541 407.471 10.804 0.073 o
2 4 9 38.393 37.704 1.323 5.139 o
2 4 10 0.269 0.357 0.375 550.349 o
2 4 11 53.191 48.233 1.352 3.245 o
2 5 0 929.447 938.334 39.684 0.013 o
2 5 1 285.912 322.268 8.285 0.131 o
2 5 2 153.043 187.179 4.889 0.402 o
2 5 3 1816.910 1934.330 51.249 0.004 o
2 5 4 966.397 953.050 20.067 0.014 o
2 5 5 104.982 112.158 2.495 0.910 o
2 5 6 1.037 1.064 0.260 372.132 o
2 5 7 344.135 332.309 7.832 0.104 o
2 5 8 8.271 7.299 0.586 43.663 o
2 5 9 28.762 27.994 1.101 8.030 o
2 5 10 0.026 0.500 0.637 254.739 o
2 5 11 2.804 4.112 0.414 117.584 o
2 6 0 30.831 29.720 3.126 4.720 o
2 6 1 2.178 1.751 0.244 210.819 o
2 6 2 14.280 19.000 0.634 19.122 o
2 6 3 60.747 61.635 2.306 2.300 o
2 6 4 29.702 29.187 0.977 7.779 o
2 6 5 27.387 30.386 1.091 8.090 o
2 6 6 22.342 26.399 1.515 9.386 o
2 6 7 27.387 34.252 0.985 7.717 o
2 6 8 182.509 190.323 4.225 0.333 o
2 6 9 0.131 -0.374 0.263 1285.570 o
2 6 10 0.768 0.576 0.344 411.560 o
2 7 0 118.819 108.977 4.025 0.750 o
2 7 1 11.569 6.487 0.703 32.854 o
2 7 2 9.962 10.317 0.860 30.052 o
2 7 3 240.146 242.911 8.832 0.186 o
2 7 4 984.559 993.540 25.459 0.013 o
2 7 5 283.456 278.695 7.292 0.147 o
2 7 6 79.244 83.279 2.348 1.481 o
2 7 7 263.962 294.834 6.405 0.157 o
2 7 8 7.156 9.187 0.548 45.093 o
2 7 9 5.741 5.124 0.425 69.136 o
2 7 10 3.837 2.248 0.378 118.811 o
2 8 0 1.479 0.927 0.375 259.645 o
2 8 1 1.082 -0.192 0.300 450.766 o
2 8 2 7.567 6.409 0.703 45.631 o
2 8 3 0.010 -0.391 0.391 738.508 o
2 8 4 0.253 0.860 0.469 354.126 o
2 8 5 0.448 0.547 0.469 347.823 o
2 8 6 0.114 0.156 0.547 347.592 o
2 8 7 17.498 16.960 1.251 14.523 o
2 8 8 21.114 22.457 1.077 11.703 o
2 8 9 0.872 0.497 0.469 293.292 o
2 9 0 7.893 10.864 1.094 29.985 o
2 9 1 24.961 20.010 0.901 10.934 o
2 9 2 37.377 39.993 1.368 5.094 o
2 9 3 4.428 6.174 0.782 59.403 o
2 9 4 45.490 51.427 2.267 3.332 o
2 9 5 25.511 24.776 1.485 8.744 o
2 9 6 57.846 54.710 2.501 2.509 o
2 9 7 4.162 5.002 0.782 65.149 o
2 9 8 1.133 0.625 0.625 186.664 o
2 10 0 4.986 5.940 0.860 53.346 o
2 10 1 4.237 3.439 0.782 70.640 o
2 10 2 20.041 25.479 1.641 9.958 o
2 10 3 2.858 3.439 0.625 100.151 o
2 10 4 0.139 0.625 0.469 397.153 o
2 10 5 32.076 30.716 1.719 6.271 o
2 10 6 7.815 8.441 1.094 32.639 o
2 11 0 2.727 1.719 0.782 96.299 o
2 11 1 1.405 0.547 0.703 151.693 o
2 11 2 33.350 30.012 1.798 6.027 o
2 11 3 1.160 0.703 0.703 157.220 o
3 -10 0 32.703 32.982 1.954 5.721 o
3 -10 1 12.717 12.896 1.407 18.575 o
3 -10 2 0.315 0.892 0.703 187.183 o
3 -9 0 33.750 32.040 1.329 6.276 o
3 -9 1 47.408 46.469 1.591 3.650 o
3 -9 2 103.179 108.396 3.169 0.918 o
3 -9 3 35.761 36.553 1.333 5.580 o
3 -9 4 2.025 1.094 0.432 194.071 o
3 -9 5 6.873 7.082 0.703 47.145 o
3 -8 0 0.145 -0.739 0.547 355.003 o
3 -8 1 135.013 136.207 3.838 0.581 o
3 -8 2 48.137 48.016 1.591 3.536 o
3 -8 3 104.353 104.801 3.058 0.929 o
3 -8 4 0.380 0.179 0.375 541.734 o
3 -8 5 9.415 10.028 0.750 33.132 o
3 -8 6 27.641 29.636 1.182 8.003 o
3 -7 0 47.077 47.911 1.196 3.751 o
3 -7 1 45.782 46.590 1.513 3.806 o
3 -7 2 46.410 46.076 1.501 3.779 o
3 -7 3 125.611 126.386 3.557 0.665 o
3 -7 4 2.555 2.384 0.390 151.537 o
3 -7 5 6.142 7.476 0.938 42.449 o
3 -7 6 4.979 5.089 0.703 63.180 o
3 -7 7 10.200 10.337 1.055 26.935 o
3 -7 8 12.054 12.973 0.881 23.978 o
3 -6 0 58.916 60.437 1.423 2.573 o
3 -6 1 29.684 29.998 1.033 7.625 o
3 -6 2 2.083 1.385 0.271 224.311 o
3 -6 3 206.630 198.436 5.413 0.273 o
3 -6 4 57.635 56.405 1.758 2.666 o
3 -6 5 3.304 2.291 0.375 131.846 o
3 -6 6 6.974 8.642 0.703 43.554 o
3 -6 7 0.053 -0.458 0.375 766.454 o
3 -6 8 14.395 11.533 0.780 22.551 o
3 -6 9 5.648 4.662 0.563 66.333 o
3 -5 0 360.663 391.201 8.326 0.088 o
3 -5 1 30.285 32.818 1.068 7.127 o
3 -5 2 107.901 110.970 2.447 0.890 o
3 -5 3 0.020 -0.078 0.201 2628.060 o
3 -5 4 6.840 7.362 0.506 51.759 o
3 -5 5 23.685 23.211 0.920 10.761 o
3 -5 6 3.998 3.314 0.390 103.880 o
3 -5 7 2.736 1.991 0.860 85.237 o
3 -5 8 4.686 2.861 0.432 93.496 o
3 -5 9 13.727 12.640 1.368 18.138 o
3 -4 0 6.383 4.858 0.568 60.059 o
3 -4 1 239.697 264.733 5.650 0.191 o
3 -4 2 42.338 34.827 0.832 5.051 o
3 -4 3 9.556 5.346 0.394 45.692 o
3 -4 4 0.244 0.488 0.201 1010.910 o
3 -4 5 109.046 108.169 4.142 0.820 o
3 -4 6 0.693 0.597 0.300 477.247 o
3 -4 7 2.731 0.463 0.331 198.056 o
3 -4 8 126.425 123.734 3.532 0.669 o
3 -4 9 47.641 47.322 1.591 3.599 o
3 -4 10 0.248 0.276 0.412 502.723 o
3 -3 1 429.894 440.900 11.268 0.064 o
3 -3 2 53.300 52.614 1.408 3.085 o
3 -3 3 136.774 118.798 3.064 0.634 o
3 -3 4 52.423 39.834 1.101 3.671 o
3 -3 5 41.274 37.650 1.563 4.648 o
3 -3 7 0.062 -0.500 0.260 1481.940 o
3 -3 8 4.896 2.316 0.375 98.152 o
3 -3 9 81.444 71.659 2.178 1.572 o
3 -3 10 7.853 5.495 0.544 50.418 o
3 -3 11 1.022 1.251 0.448 252.121 o
3 -2 0 16.086 19.893 0.619 17.050 o
3 -2 1 1526.800 1628.100 34.374 0.005 o
3 -2 2 0.092 0.166 0.150 2368.400 o
3 -2 3 133.477 143.462 3.094 0.586 o
3 -2 4 641.321 688.704 14.488 0.029 o
3 -2 5 71.572 84.185 1.891 1.683 o
3 -2 6 0.352 0.203 0.343 617.438 o
3 -2 7 56.382 54.800 3.110 2.386 o
3 -2 8 54.014 58.681 1.790 2.783 o
3 -2 9 19.520 20.036 0.920 13.605 o
3 -2 10 0.003 -0.112 0.375 805.850 o
3 -2 11 1.199 1.119 0.432 250.327 o
3 -1 0 908.331 425.407 15.241 0.023 o
3 -1 1 1070.210 1122.200 23.733 0.011 o
3 -1 2 58.043 57.605 1.292 2.706 o
3 -1 3 393.643 375.336 7.934 0.082 o
3 -1 4 214.161 212.712 4.540 0.256 o
3 -1 5 320.014 371.620 9.809 0.103 o
3 -1 6 70.820 67.216 1.546 1.972 o
3 -1 7 107.053 113.499 2.524 0.883 o
3 -1 8 95.686 90.202 2.072 1.165 o
3 -1 9 147.406 136.290 3.049 0.538 o
3 -1 10 94.893 97.778 2.843 1.084 o
3 -1 11 0.489 0.026 0.412 466.917 o
3 0 0 7.051 5.237 0.313 61.411 o
3 0 1 1367.900 1433.150 30.490 0.007 o
3 0 2 976.755 984.160 20.822 0.013 o
3 0 3 40.149 43.735 1.007 4.703 o
3 0 4 777.702 862.654 22.797 0.019 o
3 0 5 543.201 571.303 17.072 0.039 o
3 0 6 91.866 88.911 1.998 1.235 o
3 0 7 0.905 0.385 0.192 563.960 o
3 0 8 134.943 133.272 3.617 0.593 o
3 0 9 25.971 26.765 0.794 9.432 o
3 0 10 1.458 1.468 0.309 262.591 o
3 0 11 17.022 16.803 0.879 16.590 o
3 0 12 16.674 20.895 1.046 14.673 o
3 1 0 724.368 744.912 27.824 0.021 o
3 1 1 940.598 968.675 37.359 0.013 o
3 1 2 163.533 182.998 4.835 0.380 o
3 1 3 399.031 397.217 10.417 0.075 o
3 1 4 614.006 683.121 14.474 0.031 o
3 1 5 669.771 777.841 16.471 0.025 o
3 1 6 181.866 196.806 4.368 0.327 o
3 1 7 299.874 334.006 7.140 0.124 o
3 1 8 2.749 0.752 0.269 201.468 o
3 1 9 26.515 24.019 0.751 9.775 o
3 1 10 66.361 71.383 1.867 2.009 o
3 1 11 15.773 16.467 0.750 18.401 o
3 1 12 1.354 1.782 0.475 198.915 o
3 2 0 29.695 34.279 0.966 7.189 o
3 2 1 22.808 33.764 1.407 8.392 o
3 2 2 322.972 339.946 8.925 0.109 o
3 2 3 201.928 236.789 6.245 0.246 o
3 2 4 118.676 112.493 2.436 0.791 o
3 2 5 133.374 146.108 3.187 0.578 o
3 2 6 4.812 7.290 0.374 69.487 o
3 2 7 1.674 0.782 0.352 258.119 o
3 2 8 3.317 1.857 0.276 149.241 o
3 2 9 8.011 9.492 0.496 42.037 o
3 2 10 6.362 6.133 0.507 58.047 o
3 2 11 6.334 6.503 0.641 52.978 o
3 2 12 22.716 24.452 0.900 10.945 o
3 3 0 17.167 15.902 0.488 18.285 o
3 3 1 275.110 291.446 10.395 0.139 o
3 3 2 25.308 25.323 1.094 9.454 o
3 3 3 18.624 15.057 0.506 17.276 o
3 3 4 131.410 149.451 5.431 0.528 o
3 3 5 249.733 269.467 7.889 0.172 o
3 3 6 207.137 217.270 5.689 0.256 o
3 3 7 100.249 102.493 2.790 0.996 o
3 3 8 31.149 30.418 1.691 6.494 o
3 3 9 0.214 -0.074 0.238 1288.690 o
3 3 10 13.128 12.591 0.616 24.734 o
3 3 11 0.017 -0.389 0.309 1159.010 o
3 3 12 3.409 2.765 0.420 118.534 o
3 4 0 56.677 70.361 1.563 2.429 o
3 4 1 476.071 480.898 17.116 0.050 o
3 4 2 93.928 85.660 3.204 1.150 o
3 4 3 153.212 191.469 4.104 0.405 o
3 4 4 663.240 668.185 17.149 0.028 o
3 4 5 97.805 97.461 3.752 0.995 o
3 4 6 47.022 40.954 1.798 3.816 o
3 4 7 294.112 297.102 7.735 0.135 o
3 4 8 9.858 6.894 0.544 39.385 o
3 4 9 20.631 23.056 0.764 12.534 o
3 4 10 53.407 56.901 1.459 2.941 o
3 4 11 0.074 -0.029 0.309 1067.710 o
3 5 0 9.848 12.330 0.567 31.599 o
3 5 1 21.220 26.420 0.768 11.413 o
3 5 2 3.783 2.267 0.391 118.610 o
3 5 3 156.502 188.439 5.705 0.379 o
3 5 4 1.449 1.508 0.201 299.449 o
3 5 5 178.876 201.467 5.249 0.320 o
3 5 6 98.106 63.385 2.735 1.289 o
3 5 7 4.285 4.211 0.355 94.088 o
3 5 8 40.399 42.368 1.154 4.692 o
3 5 9 51.382 43.840 1.184 3.574 o
3 5 10 11.002 11.418 0.594 29.797 o
3 5 11 0.068 -0.191 0.309 1076.580 o
3 6 0 0.694 0.277 0.340 474.778 o
3 6 1 2.938 2.816 0.782 86.557 o
3 6 2 25.847 30.012 1.407 8.085 o
3 6 3 88.678 93.970 2.892 1.188 o
3 6 4 1.631 3.346 0.899 85.546 o
3 6 5 6.611 7.379 0.397 55.461 o
3 6 6 35.526 35.593 1.245 5.753 o
3 6 7 134.362 135.097 3.035 0.604 o
3 6 8 70.411 67.997 2.045 1.914 o
3 6 9 10.786 11.547 0.594 30.118 o
3 6 10 26.024 28.845 1.067 8.717 o
3 6 11 1.035 0.396 0.508 256.530 o
3 7 0 13.496 11.162 1.680 16.384 o
3 7 1 23.419 25.479 1.251 9.771 o
3 7 2 220.790 229.624 8.363 0.214 o
3 7 3 0.105 -0.625 0.391 677.184 o
3 7 4 106.779 103.948 4.064 0.860 o
3 7 5 602.137 628.458 22.509 0.031 o
3 7 6 457.958 460.031 16.569 0.054 o
3 7 7 37.701 37.236 1.408 5.206 o
3 7 8 11.510 11.605 0.768 26.976 o
3 7 9 8.853 7.390 0.768 37.932 o
3 7 10 1.585 0.841 0.467 216.338 o
3 8 0 41.044 41.564 1.368 4.563 o
3 8 1 13.547 12.574 1.172 19.910 o
3 8 2 3.088 3.361 0.547 105.448 o
3 8 3 3.928 2.657 0.547 97.396 o
3 8 4 13.663 13.209 1.016 20.689 o
3 8 5 2.690 2.814 0.625 108.302 o
3 8 6 37.917 40.876 2.032 4.523 o
3 8 7 109.104 114.812 4.611 0.772 o
3 8 8 27.915 22.353 1.077 9.118 o
3 8 9 11.057 10.741 0.855 27.610 o
3 9 0 2.643 1.485 0.625 122.702 o
3 9 1 0.479 -0.821 0.352 585.075 o
3 9 2 13.424 12.798 0.745 23.261 o
3 9 3 15.635 15.866 1.172 16.598 o
3 9 4 1.785 3.048 0.625 124.466 o
3 9 5 76.644 72.764 3.048 1.565 o
3 9 6 362.277 350.767 12.818 0.087 o
3 9 7 1.119 0.625 0.625 187.320 o
3 9 8 0.003 -0.313 0.625 290.811 o
3 10 0 4.654 4.455 0.860 59.337 o
3 10 1 9.641 10.160 1.172 26.343 o
3 10 2 0.724 0.547 0.625 210.646 o
3 10 3 0.985 1.641 0.547 197.964 o
3 10 4 0.080 0.547 0.547 323.891 o
3 10 5 13.866 13.365 1.172 19.204 o
3 10 6 49.453 47.676 2.345 3.167 o
3 10 7 93.468 92.225 3.908 1.061 o
3 11 1 0.392 0.078 0.703 203.821 o
3 11 2 0.445 -0.156 0.703 203.086 o
3 11 3 1.165 0.156 0.703 166.886 o
3 11 4 3.543 4.064 0.703 79.970 o
4 -9 0 0.071 -0.313 0.625 283.620 o
4 -9 1 0.565 0.234 0.703 190.922 o
4 -9 2 24.856 27.355 1.876 7.795 o
4 -9 3 28.482 29.309 1.876 6.834 o
4 -9 4 9.191 7.792 0.977 32.564 o
4 -8 0 0.280 -0.938 0.547 334.236 o
4 -8 1 1.865 0.547 0.703 138.143 o
4 -8 2 78.288 73.936 3.361 1.480 o
4 -8 3 77.214 78.170 4.846 1.262 o
4 -8 4 7.712 6.381 0.533 49.217 o
4 -8 5 9.514 10.316 0.750 32.549 o
4 -8 6 16.793 16.311 0.896 16.902 o
4 -7 0 5.803 4.377 0.703 60.012 o
4 -7 1 0.188 -0.328 0.508 398.419 o
4 -7 2 77.477 75.535 2.225 1.613 o
4 -7 3 97.223 103.089 3.002 1.016 o
4 -7 4 53.782 55.926 3.009 2.499 o
4 -7 5 9.106 9.870 0.732 34.372 o
4 -7 6 52.538 59.494 1.947 2.798 o
4 -7 7 16.359 13.463 1.876 12.861 o
4 -6 0 25.811 23.368 0.695 10.231 o
4 -6 1 4.400 3.704 0.306 98.944 o
4 -6 2 1.239 0.555 0.821 126.001 o
4 -6 3 358.919 361.988 9.641 0.092 o
4 -6 4 231.652 231.143 6.268 0.214 o
4 -6 5 204.218 202.370 5.549 0.272 o
4 -6 6 51.833 51.348 1.669 3.146 o
4 -6 7 26.524 24.600 1.051 9.244 o
4 -6 8 1.056 0.195 0.469 289.409 o
4 -5 0 10.500 7.930 0.377 37.644 o
4 -5 1 63.579 59.982 2.366 2.213 o
4 -5 2 0.450 0.147 0.201 965.431 o
4 -5 3 87.001 81.653 10.160 0.626 o
4 -5 4 6.217 7.726 1.094 37.404 o
4 -5 5 8.599 9.655 1.133 29.128 o
4 -5 6 14.653 14.485 0.766 20.522 o
4 -5 7 9.421 9.335 0.663 35.280 o
4 -5 8 0.718 0.759 0.375 372.616 o
4 -5 9 1.341 1.899 0.448 205.197 o
4 -4 0 0.021 0.305 0.219 1547.070 o
4 -4 1 37.973 49.995 1.382 4.433 o
4 -4 2 10.250 9.379 0.547 34.478 o
4 -4 3 133.447 134.851 3.506 0.599 o
4 -4 5 217.752 229.859 8.597 0.215 o
4 -4 6 2.697 3.107 0.430 130.541 o
4 -4 7 67.471 67.838 2.059 2.003 o
4 -4 8 3.095 3.211 0.508 110.945 o
4 -4 9 14.702 13.282 0.977 19.811 o
4 -4 10 1.333 1.264 0.448 226.651 o
4 -3 0 0.431 2.444 0.174 403.846 o
4 -3 1 332.846 328.783 6.973 0.111 o
4 -3 2 12.532 11.173 0.473 27.926 o
4 -3 3 138.942 167.219 4.502 0.485 o
4 -3 4 30.114 34.125 0.851 7.208 o
4 -3 5 105.591 100.744 2.487 0.962 o
4 -3 6 0.282 -0.063 0.260 1043.280 o
4 -3 7 11.015 12.463 0.693 27.812 o
4 -3 8 27.223 28.183 1.068 8.465 o
4 -3 9 9.613 5.409 0.506 43.575 o
4 -3 10 6.636 4.589 0.506 61.424 o
4 -2 0 230.318 215.246 5.630 0.227 o
4 -2 1 710.360 902.053 19.034 0.021 o
4 -2 2 148.192 155.707 4.170 0.478 o
4 -2 3 130.059 139.486 3.783 0.599 o
4 -2 4 493.943 515.298 13.567 0.048 o
4 -2 5 8.923 9.366 0.586 37.803 o
4 -2 6 0.023 0.382 0.174 1842.820 o
4 -2 7 33.770 34.199 0.912 6.406 o
4 -2 8 18.211 19.370 0.864 14.822 o
4 -2 9 7.116 4.689 0.467 59.002 o
4 -2 10 2.385 3.007 0.488 132.062 o
4 -2 11 14.402 13.572 0.864 20.732 o
4 -1 0 5.492 4.057 0.356 79.429 o
4 -1 1 2.789 4.144 0.405 118.462 o
4 -1 2 0.065 0.511 0.120 1846.760 o
4 -1 3 356.144 394.029 10.361 0.087 o
4 -1 4 32.421 33.016 1.046 6.681 o
4 -1 5 145.600 138.345 3.021 0.542 o
4 -1 6 14.908 17.629 0.577 19.405 o
4 -1 7 1.462 1.722 0.217 280.384 o
4 -1 8 33.115 31.133 0.878 6.862 o
4 -1 9 20.952 14.986 0.768 14.750 o
4 -1 10 46.602 40.711 1.434 4.021 o
4 -1 11 31.508 32.569 1.257 6.714 o
4 0 0 1006.550 1080.110 22.851 0.012 o
4 0 1 2470.350 2697.100 69.328 0.002 o
4 0 2 717.486 788.911 16.639 0.023 o
4 0 3 788.324 860.530 18.173 0.019 o
4 0 4 26.464 29.131 0.916 8.745 o
4 0 5 190.419 218.171 4.690 0.288 o
4 0 6 109.575 113.072 2.510 0.863 o
4 0 7 0.148 -0.017 0.192 1938.580 o
4 0 8 2.637 2.473 0.284 162.317 o
4 0 9 33.430 33.158 0.945 6.547 o
4 0 10 8.257 5.892 0.435 49.785 o
4 0 11 1.547 0.718 0.432 238.006 o
4 1 0 119.650 132.055 5.158 0.631 o
4 1 1 594.781 544.654 27.511 0.031 o
4 1 2 19.020 24.705 0.632 13.239 o
4 1 3 3.886 2.880 0.192 123.844 o
4 1 4 750.359 777.227 16.383 0.022 o
4 1 5 45.009 42.508 1.038 4.233 o
4 1 6 14.869 16.949 0.555 19.899 o
4 1 7 245.927 250.739 5.412 0.193 o
4 1 8 86.273 85.968 1.999 1.351 o
4 1 9 0.143 0.659 0.253 850.244 o
4 1 10 122.010 121.548 2.781 0.724 o
4 1 11 101.306 104.376 2.497 0.988 o
4 1 12 18.411 24.276 1.157 12.334 o
4 2 0 1071.420 1091.740 41.069 0.010 o
4 2 1 2.706 1.656 0.221 186.304 o
4 2 2 53.474 53.063 1.464 3.048 o
4 2 3 805.632 833.827 17.571 0.019 o
4 2 4 377.674 378.796 8.042 0.086 o
4 2 5 88.397 107.146 2.376 1.133 o
4 2 6 33.892 30.023 0.812 6.861 o
4 2 7 94.006 97.365 2.210 1.132 o
4 2 8 4.163 3.205 0.284 108.956 o
4 2 9 21.860 20.618 0.706 12.649 o
4 2 10 15.718 16.530 0.691 18.679 o
4 2 11 4.564 2.372 0.361 104.271 o
4 2 12 40.821 46.729 1.361 4.318 o
4 3 0 239.306 266.036 5.652 0.191 o
4 3 1 257.171 253.475 6.547 0.178 o
4 3 2 90.360 99.415 3.752 1.068 o
4 3 3 54.015 62.316 1.711 2.709 o
4 3 4 1117.930 1209.930 25.895 0.010 o
4 3 5 19.680 17.555 0.551 15.307 o
4 3 6 3.598 2.473 0.207 136.346 o
4 3 7 194.613 196.011 4.271 0.303 o
4 3 8 100.286 102.589 2.494 1.009 o
4 3 9 12.186 12.961 0.601 26.062 o
4 3 10 10.198 7.528 0.510 37.745 o
4 3 11 35.951 37.068 1.111 5.663 o
4 4 0 394.963 430.991 9.111 0.074 o
4 4 1 268.005 293.010 10.551 0.142 o
4 4 2 0.557 0.625 0.313 500.380 o
4 4 3 290.345 304.186 10.942 0.126 o
4 4 4 1.853 3.499 0.383 158.042 o
4 4 5 192.977 197.863 5.784 0.292 o
4 4 6 20.798 13.160 0.836 15.275 o
4 4 7 0.058 0.399 0.389 601.807 o
4 4 8 69.674 72.991 1.743 1.898 o
4 4 9 67.241 65.980 1.637 2.099 o
4 4 10 9.071 10.736 0.587 35.358 o
4 4 11 1.992 0.716 0.339 237.919 o
4 5 0 461.919 476.918 10.071 0.057 o
4 5 1 186.129 191.015 6.956 0.299 o
4 5 2 266.278 275.581 9.926 0.150 o
4 5 3 2.903 2.892 0.469 123.103 o
4 5 4 440.965 488.870 17.507 0.053 o
4 5 5 23.982 16.413 1.016 11.931 o
4 5 6 20.225 19.617 0.938 13.266 o
4 5 7 27.950 29.070 1.383 7.718 o
4 5 8 60.176 60.752 1.516 2.493 o
4 5 9 54.466 52.393 1.365 3.031 o
4 5 10 0.245 0.768 0.309 602.096 o
4 5 11 12.885 17.812 0.938 19.602 o
4 6 0 110.737 118.167 3.230 0.806 o
4 6 1 159.022 171.867 6.331 0.384 o
4 6 2 31.250 32.201 1.485 6.557 o
4 6 3 292.060 315.519 11.411 0.121 o
4 6 4 9.774 8.519 0.782 33.633 o
4 6 5 88.800 89.177 3.517 1.171 o
4 6 6 71.611 69.443 5.080 1.373 o
4 6 7 6.802 5.549 0.703 51.031 o
4 6 8 16.441 16.485 0.884 17.179 o
4 6 9 111.311 109.753 3.175 0.838 o
4 6 10 13.031 13.991 0.911 21.772 o
4 6 11 7.710 10.690 0.911 33.853 o
4 7 0 19.858 19.761 0.879 13.606 o
4 7 1 64.091 67.505 2.012 2.127 o
4 7 2 56.750 54.866 2.267 2.618 o
4 7 3 23.266 24.307 1.329 9.857 o
4 7 4 46.829 47.832 2.188 3.397 o
4 7 5 41.735 36.890 1.876 4.444 o
4 7 6 7.848 4.220 0.782 46.846 o
4 7 7 0.063 0.078 0.586 317.426 o
4 7 8 3.625 3.267 0.523 99.571 o
4 7 9 18.131 19.475 1.046 14.197 o
4 7 10 2.372 2.184 0.523 138.240 o
4 8 0 13.798 11.876 0.693 23.740 o
4 8 1 4.000 1.641 0.625 96.420 o
4 8 2 3.293 3.283 0.547 102.595 o
4 8 3 7.167 6.409 0.860 42.964 o
4 8 4 5.006 4.142 0.625 70.757 o
4 8 5 3.426 3.439 0.625 91.809 o
4 8 6 2.212 0.703 0.625 144.159 o
4 8 7 47.391 50.099 2.345 3.219 o
4 8 8 0.957 0.391 0.625 201.746 o
4 8 9 30.793 31.191 1.323 6.927 o
4 9 0 5.614 5.549 0.860 51.205 o
4 9 1 40.338 40.806 1.563 4.577 o
4 9 2 6.523 3.283 0.782 55.572 o
4 9 3 2.545 1.954 0.625 119.703 o
4 9 4 67.971 67.137 2.892 1.864 o
4 9 5 3.009 0.938 0.625 120.646 o
4 9 6 167.955 168.037 6.487 0.365 o
4 9 7 41.410 45.253 2.267 3.851 o
4 9 8 0.314 0.234 0.547 313.581 o
4 10 0 2.879 3.752 0.860 75.048 o
4 10 1 1.885 1.016 0.703 131.523 o
4 10 2 1.954 0.809 1.133 69.013 o
4 10 3 5.008 3.204 0.703 70.224 o
4 10 4 0.700 0.156 0.547 274.133 o
4 10 5 0.103 -0.782 0.547 362.035 o
4 10 6 14.894 7.347 0.938 23.429 o
5 -9 0 0.235 -0.156 0.625 267.534 o
5 -9 1 0.451 -0.469 0.625 248.724 o
5 -9 2 4.627 5.002 0.938 54.010 o
5 -8 0 6.396 5.471 0.782 50.564 o
5 -8 1 0.109 -0.625 0.625 279.745 o
5 -8 2 8.126 5.940 0.938 38.548 o
5 -8 3 5.338 6.096 0.938 48.170 o
5 -8 4 0.197 0.078 0.703 214.983 o
5 -8 5 10.154 11.645 1.407 21.678 o
5 -7 0 8.851 8.519 1.094 30.403 o
5 -7 1 0.148 -1.329 0.547 354.481 o
5 -7 2 7.086 5.237 0.860 45.484 o
5 -7 3 0.737 -0.469 0.625 227.352 o
5 -7 4 48.171 48.535 2.579 3.117 o
5 -7 5 5.200 3.823 0.462 79.177 o
5 -7 6 37.431 37.968 1.389 5.206 o
5 -7 7 2.574 1.724 0.508 141.692 o
5 -6 0 0.987 0.365 0.318 410.911 o
5 -6 1 65.379 67.460 2.003 2.086 o
5 -6 2 8.453 6.174 0.860 39.060 o
5 -6 3 37.746 34.389 2.032 4.897 o
5 -6 4 137.385 134.908 3.802 0.573 o
5 -6 5 273.944 281.784 7.621 0.152 o
5 -6 6 0.466 1.094 0.625 209.721 o
5 -6 7 12.134 8.958 1.719 17.793 o
5 -6 8 4.455 4.148 0.506 83.322 o
5 -5 0 26.181 29.775 1.033 8.583 o
5 -5 1 87.410 85.223 3.947 1.177 o
5 -5 2 11.886 11.862 0.938 24.487 o
5 -5 3 3.115 2.696 0.703 93.317 o
5 -5 4 46.695 45.001 1.465 3.814 o
5 -5 5 21.288 24.236 2.149 8.370 o
5 -5 6 80.029 81.042 3.439 1.374 o
5 -5 7 0.176 -0.595 0.547 350.017 o
5 -5 8 4.822 4.379 0.506 77.941 o
5 -5 9 1.173 0.332 0.402 312.748 o
5 -4 0 4.932 6.174 0.547 66.685 o
5 -4 1 3.180 2.892 0.391 125.487 o
5 -4 2 228.816 224.479 5.773 0.223 o
5 -4 3 0.323 0.048 0.283 865.561 o
5 -4 4 43.444 38.570 2.618 3.735 o
5 -4 5 979.148 993.766 26.084 0.013 o
5 -4 6 181.824 176.044 4.860 0.344 o
5 -4 7 4.059 3.109 0.402 103.712 o
5 -4 8 5.540 4.772 0.860 53.499 o
5 -4 9 0.080 -0.094 0.390 694.509 o
5 -4 10 1.646 1.168 0.448 208.910 o
5 -3 0 161.028 159.194 4.276 0.428 o
5 -3 1 28.318 21.242 0.573 9.824 o
5 -3 2 1.932 1.182 0.210 261.111 o
5 -3 3 90.754 89.157 1.990 1.251 o
5 -3 4 82.897 79.869 1.809 1.485 o
5 -3 5 25.367 30.449 1.411 8.146 o
5 -3 6 330.971 348.860 9.309 0.104 o
5 -3 7 4.651 3.280 0.390 93.557 o
5 -3 8 13.685 12.939 0.750 22.768 o
5 -3 9 5.990 6.141 0.625 56.458 o
5 -3 10 2.783 2.634 0.432 134.361 o
5 -2 0 6.110 4.382 0.703 58.059 o
5 -2 1 27.260 27.048 1.094 8.581 o
5 -2 2 335.066 327.115 6.944 0.110 o
5 -2 3 22.663 22.297 0.612 11.965 o
5 -2 4 71.623 72.069 1.649 1.865 o
5 -2 5 687.202 697.067 14.713 0.026 o
5 -2 6 551.230 551.901 11.707 0.041 o
5 -2 7 5.526 6.293 0.617 59.150 o
5 -2 8 8.308 8.615 0.650 39.936 o
5 -2 9 4.785 5.144 0.544 72.510 o
5 -2 10 1.863 0.625 0.390 233.549 o
5 -2 11 34.776 34.801 1.346 5.856 o
5 -1 0 75.636 74.402 2.043 1.688 o
5 -1 1 257.337 278.836 7.260 0.165 o
5 -1 2 34.385 54.689 1.259 4.627 o
5 -1 3 184.275 186.278 4.011 0.335 o
5 -1 4 43.476 44.867 1.094 4.250 o
5 -1 5 36.397 35.498 1.470 5.461 o
5 -1 6 404.366 421.396 8.959 0.073 o
5 -1 7 269.673 277.472 5.966 0.161 o
5 -1 8 11.345 9.289 0.531 31.998 o
5 -1 9 4.449 4.407 0.432 86.182 o
5 -1 10 14.284 15.580 0.899 19.549 o
5 -1 11 5.616 6.148 0.742 54.249 o
5 0 0 19.070 33.287 0.791 10.812 o
5 0 1 0.134 2.775 0.276 370.643 o
5 0 2 147.397 137.293 2.975 0.537 o
5 0 3 70.658 87.572 1.953 1.658 o
5 0 4 64.428 89.452 1.998 1.787 o
5 0 5 102.017 105.800 2.359 0.978 o
5 0 6 65.730 74.468 1.727 1.998 o
5 0 7 5.606 6.191 0.457 64.756 o
5 0 8 0.438 1.354 0.473 290.927 o
5 0 9 17.872 13.100 0.594 18.626 o
5 0 10 33.495 28.985 0.930 6.969 o
5 0 11 2.177 2.065 0.821 96.446 o
5 1 0 33.758 33.221 0.966 6.463 o
5 1 1 13.292 13.488 0.553 24.184 o
5 1 2 111.192 140.898 3.052 0.725 o
5 1 3 6.713 5.802 0.382 60.223 o
5 1 4 56.328 52.483 1.233 2.947 o
5 1 5 10.822 10.949 0.451 31.976 o
5 1 6 73.547 70.582 1.807 1.816 o
5 1 7 170.545 177.668 3.893 0.379 o
5 1 8 7.641 4.860 0.364 57.595 o
5 1 9 2.187 2.169 0.284 190.491 o
5 1 10 0.006 -0.410 0.284 1401.050 o
5 1 11 1.577 1.849 0.389 210.808 o
5 2 0 483.773 285.897 10.707 0.069 o
5 2 1 1.080 1.641 0.313 292.889 o
5 2 2 1.302 1.035 0.188 363.543 o
5 2 3 414.050 421.159 8.930 0.071 o
5 2 4 437.239 476.400 10.102 0.061 o
5 2 5 108.964 113.421 2.526 0.866 o
5 2 6 18.018 20.905 1.667 11.480 o
5 2 7 69.273 73.492 1.744 1.903 o
5 2 8 55.693 59.351 1.474 2.748 o
5 2 9 37.213 31.740 0.932 5.999 o
5 2 10 0.010 -0.496 0.284 1389.920 o
5 2 11 0.447 0.334 0.344 543.960 o
5 3 0 580.406 581.487 12.282 0.037 o
5 3 1 52.956 59.383 1.630 2.858 o
5 3 2 11.395 7.269 0.703 32.337 o
5 3 3 135.033 132.241 5.002 0.561 o
5 3 4 7.578 12.039 0.460 39.565 o
5 3 5 73.865 80.489 1.834 1.677 o
5 3 6 65.289 66.721 1.578 2.162 o
5 3 7 2.979 2.175 0.284 154.842 o
5 3 8 33.405 29.482 0.885 6.970 o
5 3 9 40.822 47.462 1.248 4.329 o
5 3 10 0.130 -0.576 0.253 1371.040 o
5 3 11 5.622 5.695 0.465 66.304 o
5 4 0 349.680 385.800 8.179 0.093 o
5 4 1 48.842 54.956 1.544 3.258 o
5 4 2 7.406 8.128 0.782 41.098 o
5 4 3 15.796 16.178 1.016 17.202 o
5 4 4 290.726 320.359 8.455 0.129 o
5 4 5 46.153 43.278 1.291 4.000 o
5 4 6 7.214 9.268 0.460 46.310 o
5 4 7 53.478 55.246 1.397 2.998 o
5 4 8 25.064 27.541 0.855 9.530 o
5 4 9 0.058 -0.156 0.253 1571.440 o
5 4 10 7.692 8.537 0.583 43.564 o
5 4 11 1.259 1.383 0.374 259.245 o
5 5 0 40.968 32.366 1.077 5.293 o
5 5 1 180.596 183.121 6.721 0.319 o
5 5 2 98.561 93.241 3.595 1.020 o
5 5 3 59.559 58.149 2.423 2.387 o
5 5 4 65.537 73.155 2.970 1.835 o
5 5 5 163.243 180.229 7.034 0.353 o
5 5 6 41.533 40.177 2.814 3.687 o
5 5 7 6.654 6.637 0.634 51.188 o
5 5 8 66.930 65.014 2.012 2.073 o
5 5 9 44.231 49.939 2.384 3.410 o
5 5 10 1.741 1.540 0.467 187.094 o
5 5 11 18.546 18.475 1.407 12.828 o
5 6 0 220.393 237.066 6.238 0.223 o
5 6 1 208.806 212.568 5.634 0.257 o
5 6 2 35.011 39.547 1.798 5.113 o
5 6 3 59.644 60.806 2.501 2.314 o
5 6 4 262.606 272.142 9.926 0.154 o
5 6 5 11.252 8.128 0.938 28.609 o
5 6 6 28.431 27.751 1.105 8.144 o
5 6 7 82.748 85.456 2.540 1.378 o
5 6 8 12.932 16.188 0.879 20.816 o
5 6 9 14.640 12.531 0.855 21.114 o
5 6 10 52.026 55.300 1.877 2.958 o
5 7 0 9.790 7.418 0.899 33.001 o
5 7 1 58.758 62.968 1.901 2.437 o
5 7 2 137.211 143.730 5.393 0.517 o
5 7 3 173.577 177.963 6.643 0.339 o
5 7 4 0.754 0.703 0.547 244.610 o
5 7 5 15.364 14.772 1.094 17.724 o
5 7 6 38.068 39.704 2.032 4.569 o
5 7 7 3.338 4.131 0.523 97.295 o
5 7 8 0.234 0.295 0.356 621.807 o
5 7 9 30.114 36.048 1.434 6.467 o
5 7 10 21.163 24.207 1.329 10.648 o
5 8 0 15.315 14.944 0.800 19.371 o
5 8 1 9.093 9.457 1.290 25.965 o
5 8 2 48.768 51.114 2.267 3.137 o
5 8 3 7.880 8.519 0.938 35.634 o
5 8 4 33.616 36.890 1.876 5.400 o
5 8 5 6.009 4.220 0.703 59.192 o
5 8 6 3.026 1.329 0.625 116.143 o
5 8 7 5.150 4.299 0.703 64.791 o
5 8 8 8.880 11.880 1.172 26.190 o
5 8 9 2.319 1.602 0.497 154.027 o
5 9 0 0.036 -0.782 0.625 287.237 o
5 9 1 11.903 12.259 0.823 25.256 o
5 9 2 37.325 38.115 1.402 5.202 o
5 9 3 95.290 98.008 3.908 1.009 o
5 9 4 9.545 8.988 1.094 28.657 o
5 9 5 2.026 0.078 0.625 160.725 o
5 9 7 10.912 6.800 0.938 30.576 o
5 9 8 0.038 0.703 0.625 253.852 o
5 10 0 14.021 16.100 1.485 15.768 o
5 10 1 0.888 0.469 0.703 171.583 o
5 10 2 1.561 0.745 0.703 143.906 o
5 10 3 12.852 12.558 2.110 13.247 o
5 10 4 7.202 7.659 1.016 36.828 o
5 10 5 0.642 -0.156 0.625 234.087 o
5 10 6 0.123 -1.329 0.703 221.979 o
6 -8 0 2.988 2.423 0.782 88.305 o
6 -8 1 24.586 26.261 1.798 8.150 o
6 -8 2 14.401 13.912 1.329 17.349 o
6 -8 3 17.895 19.148 1.641 12.009 o
6 -7 0 41.574 39.235 2.110 4.193 o
6 -7 1 58.459 58.305 2.814 2.327 o
6 -7 2 8.962 10.395 1.172 27.235 o
6 -7 3 5.776 4.924 0.860 51.934 o
6 -7 4 0.024 0.156 0.625 280.379 o
6 -7 5 11.410 13.287 1.407 19.579 o
6 -7 6 0.742 0.782 0.782 145.737 o
6 -6 0 55.890 56.441 1.790 2.744 o
6 -6 1 11.355 11.880 1.251 21.936 o
6 -6 2 25.534 25.088 1.641 8.380 o
6 -6 3 20.665 19.461 1.485 11.338 o
6 -6 4 0.407 -0.625 0.625 252.389 o
6 -6 5 2.328 2.345 0.782 97.523 o
6 -6 6 0.116 0.625 0.703 203.934 o
6 -6 7 7.963 5.228 0.821 43.290 o
6 -5 0 26.376 23.856 0.957 9.565 o
6 -5 1 25.265 23.076 0.920 10.164 o
6 -5 2 0.775 0.014 0.625 224.282 o
6 -5 3 22.248 18.367 1.407 11.160 o
6 -5 4 11.748 10.864 1.172 22.911 o
6 -5 5 42.352 46.738 2.423 3.632 o
6 -5 6 6.691 5.502 1.798 23.050 o
6 -5 7 1.169 0.531 0.469 260.422 o
6 -5 8 26.155 23.946 1.051 9.473 o
6 -4 0 155.212 143.389 3.889 0.479 o
6 -4 1 19.432 18.537 0.807 14.463 o
6 -4 2 0.756 0.355 0.586 235.555 o
6 -4 3 40.333 37.367 1.221 4.969 o
6 -4 4 87.728 84.878 3.752 1.194 o
6 -4 5 190.251 198.786 5.438 0.299 o
6 -4 6 84.243 77.017 2.281 1.450 o
6 -4 7 2.343 3.504 1.172 55.956 o
6 -4 8 5.225 5.386 0.547 67.499 o
6 -4 9 2.909 2.189 0.506 126.561 o
6 -3 0 6.115 4.533 0.625 60.764 o
6 -3 1 13.884 12.870 0.600 23.492 o
6 -3 2 6.903 6.082 0.467 55.954 o
6 -3 3 13.020 7.641 0.625 29.241 o
6 -3 4 19.529 16.217 0.821 15.143 o
6 -3 5 86.720 88.623 2.047 1.317 o
6 -3 6 202.308 200.641 10.317 0.234 o
6 -3 7 1.262 0.882 0.469 237.451 o
6 -3 8 22.561 20.602 0.938 11.799 o
6 -3 9 28.606 32.466 1.221 7.379 o
6 -3 10 3.036 3.703 0.520 106.143 o
6 -2 0 111.761 120.273 3.285 0.788 o
6 -2 1 23.875 21.962 0.823 11.123 o
6 -2 2 6.613 5.627 0.448 59.774 o
6 -2 3 12.262 13.409 1.079 21.657 o
6 -2 4 424.470 433.227 9.212 0.067 o
6 -2 5 178.900 189.049 4.115 0.343 o
6 -2 6 172.675 174.548 4.287 0.374 o
6 -2 7 67.366 63.637 2.540 1.994 o
6 -2 8 50.281 54.848 1.758 3.108 o
6 -2 9 3.905 4.600 0.782 68.620 o
6 -2 10 19.941 22.050 1.033 12.491 o
6 -1 0 24.854 29.739 1.021 9.003 o
6 -1 1 87.658 82.268 2.289 1.339 o
6 -1 2 88.834 70.861 1.621 1.469 o
6 -1 3 16.926 21.346 0.619 15.781 o
6 -1 4 125.982 138.642 3.051 0.640 o
6 -1 5 261.604 269.261 5.785 0.170 o
6 -1 6 722.030 755.965 15.992 0.023 o
6 -1 7 184.675 190.672 4.192 0.328 o
6 -1 8 107.874 112.290 2.582 0.879 o
6 -1 9 4.506 4.771 0.488 80.184 o
6 -1 10 5.209 5.960 1.290 36.652 o
6 -1 11 15.924 15.722 0.957 17.599 o
6 0 0 484.611 546.051 14.081 0.047 o
6 0 1 20.789 19.750 0.745 13.410 o
6 0 2 15.256 14.077 0.600 20.912 o
6 0 3 167.627 152.555 3.337 0.429 o
6 0 4 293.673 299.950 6.417 0.137 o
6 0 5 113.041 117.260 2.972 0.801 o
6 0 6 275.226 274.809 5.907 0.158 o
6 0 7 56.264 58.158 1.456 2.753 o
6 0 8 74.409 83.033 1.982 1.621 o
6 0 9 0.031 0.457 0.284 960.086 o
6 0 10 49.095 50.011 1.679 3.366 o
6 0 11 0.182 -0.313 0.442 512.302 o
6 1 0 11.615 11.767 0.523 28.785 o
6 1 1 32.117 29.616 2.110 5.868 o
6 1 2 402.765 389.280 10.051 0.076 o
6 1 3 240.391 235.436 5.051 0.207 o
6 1 4 42.549 38.436 0.977 4.744 o
6 1 5 276.611 286.971 6.163 0.152 o
6 1 6 30.281 34.401 1.287 6.746 o
6 1 7 277.054 287.826 6.209 0.152 o
6 1 8 181.679 200.511 4.419 0.323 o
6 1 9 124.853 135.038 3.081 0.656 o
6 1 10 0.511 1.133 0.344 406.728 o
6 1 11 32.451 31.114 1.048 6.866 o
6 2 0 35.548 27.472 4.338 3.258 o
6 2 1 66.089 58.383 2.345 2.157 o
6 2 2 125.742 110.970 11.372 0.412 o
6 2 3 82.997 71.774 2.017 1.552 o
6 2 4 13.659 10.524 0.577 25.795 o
6 2 5 251.387 256.702 5.533 0.185 o
6 2 6 97.227 102.822 2.331 1.051 o
6 2 7 2.538 2.624 0.316 158.850 o
6 2 8 17.263 17.236 0.691 16.942 o
6 2 9 23.525 21.982 0.796 11.323 o
6 2 10 12.729 12.312 0.661 25.265 o
6 2 11 2.656 1.196 0.374 173.944 o
6 3 0 27.260 31.203 1.021 8.100 o
6 3 1 5.945 3.852 0.356 75.682 o
6 3 3 56.047 52.990 2.110 2.740 o
6 3 4 3.704 6.391 0.420 83.770 o
6 3 5 2.393 2.115 0.241 187.927 o
6 3 6 7.838 7.520 0.465 47.340 o
6 3 7 143.133 146.781 3.278 0.530 o
6 3 8 51.730 59.636 1.504 2.948 o
6 3 9 27.669 30.729 0.945 8.140 o
6 3 10 1.881 1.394 0.339 220.623 o
6 3 11 30.920 32.919 1.067 6.980 o
6 4 0 51.381 53.296 1.574 3.140 o
6 4 1 8.074 6.800 0.860 39.267 o
6 4 2 180.242 179.995 6.643 0.323 o
6 4 4 1.704 -0.156 0.078 428.361 o
6 4 5 118.151 105.285 16.452 0.283 o
6 4 6 190.073 196.718 5.276 0.303 o
6 4 7 49.542 52.283 1.685 3.258 o
6 4 8 42.094 45.326 1.519 4.189 o
6 4 9 0.014 -0.078 0.387 750.269 o
6 4 10 18.792 20.932 1.021 13.452 o
6 4 11 1.211 0.860 0.442 255.767 o
6 5 0 19.426 20.706 0.823 13.737 o
6 5 1 0.042 0.334 0.300 942.103 o
6 5 2 156.549 146.700 5.549 0.440 o
6 5 3 9.489 10.004 0.938 30.210 o
6 5 4 2.099 1.954 0.547 145.296 o
6 5 5 54.831 48.770 2.188 2.888 o
6 5 6 61.528 61.422 1.906 2.353 o
6 5 7 96.651 104.727 3.038 1.011 o
6 5 8 0.488 0.719 0.412 384.589 o
6 5 9 7.360 5.842 0.586 50.959 o
6 5 10 0.120 -0.036 0.412 608.529 o
6 5 11 5.179 5.932 0.634 62.029 o
6 6 0 37.179 33.448 1.187 5.703 o
6 6 1 11.369 10.850 0.745 28.149 o
6 6 2 71.392 70.732 2.892 1.729 o
6 6 3 77.299 72.764 2.970 1.561 o
6 6 4 10.607 10.629 0.938 27.516 o
6 6 5 0.082 -0.078 0.547 365.560 o
6 6 6 34.495 35.718 1.798 5.433 o
6 6 7 7.806 8.004 0.745 40.777 o
6 6 8 8.230 7.936 0.745 39.485 o
6 6 9 1.134 0.117 0.442 303.582 o
6 6 10 0.572 0.368 0.467 343.908 o
6 7 0 44.666 44.162 1.464 4.028 o
6 7 1 1.644 0.313 0.387 268.138 o
6 7 2 12.989 15.710 1.172 18.923 o
6 7 3 156.371 152.406 5.784 0.428 o
6 7 4 22.587 24.776 1.407 9.828 o
6 7 5 42.434 40.173 1.954 4.168 o
6 7 6 76.400 77.375 3.283 1.493 o
6 7 7 131.871 142.167 5.549 0.537 o
6 7 8 3.293 3.243 0.782 80.306 o
6 7 9 17.159 15.974 0.966 16.427 o
6 8 0 3.230 4.389 0.488 99.942 o
6 8 1 0.590 -0.125 0.412 442.814 o
6 8 2 82.944 84.359 3.244 1.319 o
6 8 3 51.532 49.786 2.267 3.015 o
6 8 4 11.369 9.301 1.094 25.408 o
6 8 5 11.753 12.114 1.172 22.139 o
6 8 6 11.333 13.677 1.251 20.957 o
6 8 7 1.702 2.423 0.703 119.612 o
6 8 8 33.776 36.030 1.954 5.360 o
6 9 0 21.874 23.227 1.046 11.264 o
6 9 1 5.032 4.698 0.544 72.287 o
6 9 2 2.820 2.807 0.938 72.869 o
6 9 3 109.780 107.309 4.299 0.810 o
6 9 4 36.001 37.046 1.954 5.013 o
6 9 5 4.623 4.220 0.782 64.641 o
6 9 6 2.058 1.798 0.703 118.708 o
6 9 7 16.504 15.944 1.329 15.093 o
6 10 1 0.005 -0.156 0.703 229.693 o
6 10 2 5.009 4.637 0.625 68.631 o
6 10 3 0.890 1.528 0.544 207.694 o
6 10 4 15.580 14.225 1.407 15.841 o
7 -7 0 27.378 27.042 1.798 7.415 o
7 -7 1 42.930 40.407 2.267 3.925 o
7 -7 2 0.574 1.329 0.703 167.075 o
7 -7 3 25.157 26.964 1.798 7.926 o
7 -7 4 7.892 10.707 1.251 27.473 o
7 -6 0 9.812 11.032 0.750 31.055 o
7 -6 1 12.233 13.052 1.251 20.337 o
7 -6 2 136.419 130.131 5.393 0.548 o
7 -6 3 10.029 12.896 1.329 22.018 o
7 -6 4 0.068 0.078 0.703 222.993 o
7 -6 5 24.884 25.479 1.798 8.173 o
7 -6 6 26.002 27.980 1.954 7.327 o
7 -5 0 1.671 1.154 0.508 188.132 o
7 -5 1 94.820 89.061 2.614 1.155 o
7 -5 2 2.799 2.789 0.391 137.174 o
7 -5 3 5.700 5.002 0.782 55.367 o
7 -5 4 5.437 5.158 0.782 56.410 o
7 -5 5 0.634 0.313 0.625 223.774 o
7 -5 6 0.702 0.234 0.703 184.505 o
7 -5 7 31.564 32.513 2.110 5.737 o
7 -4 0 0.274 -0.293 0.352 693.849 o
7 -4 1 33.396 34.382 1.235 6.214 o
7 -4 2 329.303 311.311 8.196 0.114 o
7 -4 3 0.094 0.199 0.271 1114.770 o
7 -4 4 0.063 -0.313 0.547 368.819 o
7 -4 5 1.888 1.094 0.625 148.127 o
7 -4 6 3.865 2.814 0.782 76.750 o
7 -4 7 1.486 1.172 0.703 139.966 o
7 -4 8 8.486 10.346 0.766 34.834 o
7 -3 0 15.452 15.267 1.055 17.666 o
7 -3 1 80.499 73.573 2.147 1.575 o
7 -3 2 1.394 4.708 1.055 66.472 o
7 -3 3 109.469 124.011 3.414 0.786 o
7 -3 4 6.178 7.587 0.782 46.790 o
7 -3 5 0.011 0.192 0.274 1256.820 o
7 -3 6 0.903 0.625 0.625 198.337 o
7 -3 7 59.695 58.151 1.836 2.513 o
7 -3 8 7.331 8.644 0.750 41.180 o
7 -3 9 12.286 12.408 1.368 19.532 o
7 -2 0 2.605 4.013 0.412 123.569 o
7 -2 1 26.761 24.331 0.935 9.386 o
7 -2 2 231.234 213.235 5.685 0.227 o
7 -2 3 31.156 29.557 1.068 7.295 o
7 -2 4 29.418 33.036 1.563 6.733 o
7 -2 5 0.586 1.461 0.223 458.165 o
7 -2 6 0.001 -0.430 0.318 1123.360 o
7 -2 7 12.887 12.236 0.750 24.395 o
7 -2 8 56.540 56.128 1.814 2.714 o
7 -2 9 3.656 3.740 0.506 96.875 o
7 -2 10 3.760 3.605 0.544 93.104 o
7 -1 0 142.849 136.356 3.698 0.547 o
7 -1 1 118.449 110.572 3.064 0.781 o
7 -1 2 51.078 61.255 1.821 2.862 o
7 -1 3 106.397 109.709 3.034 0.887 o
7 -1 4 11.472 10.089 0.514 30.938 o
7 -1 5 121.775 126.309 2.825 0.709 o
7 -1 6 89.134 95.112 2.578 1.195 o
7 -1 7 0.539 0.244 0.271 664.251 o
7 -1 8 49.080 51.211 1.349 3.426 o
7 -1 9 4.985 5.466 0.553 68.919 o
7 -1 10 8.121 9.704 0.789 36.308 o
7 0 0 201.620 204.301 5.413 0.276 o
7 0 1 111.229 105.909 2.927 0.865 o
7 0 2 88.607 87.166 2.430 1.273 o
7 0 3 3.080 1.394 0.782 93.681 o
7 0 4 210.993 219.041 4.749 0.255 o
7 0 5 11.114 10.236 1.124 24.727 o
7 0 6 3.578 2.856 0.340 121.229 o
7 0 7 2.554 1.741 0.318 176.589 o
7 0 8 119.000 126.280 2.885 0.726 o
7 0 9 15.618 17.162 0.703 18.416 o
7 0 10 5.729 5.800 1.016 44.352 o
7 1 0 195.783 179.682 6.643 0.295 o
7 1 1 74.922 82.267 2.321 1.585 o
7 1 2 48.014 48.117 1.437 3.593 o
7 1 3 105.282 115.468 3.149 0.867 o
7 1 4 46.014 43.564 1.128 4.056 o
7 1 5 501.544 512.756 10.898 0.049 o
7 1 6 3.908 4.358 0.344 99.550 o
7 1 7 12.245 12.165 0.602 26.637 o
7 1 8 268.399 277.037 6.028 0.162 o
7 1 9 225.866 241.961 5.336 0.218 o
7 1 10 44.142 48.114 1.365 3.937 o
7 1 11 1.834 0.883 0.467 199.797 o
7 2 0 565.528 553.804 14.276 0.039 o
7 2 2 209.528 193.082 8.754 0.245 o
7 2 3 0.561 -0.078 0.469 375.604 o
7 2 4 516.916 531.948 11.290 0.046 o
7 2 5 102.334 97.584 2.241 1.025 o
7 2 6 15.322 16.193 0.629 19.522 o
7 2 7 3.548 3.992 0.361 108.089 o
7 2 8 18.363 21.021 1.548 11.762 o
7 2 9 8.664 10.257 0.691 35.671 o
7 2 10 4.075 4.922 0.451 86.543 o
7 2 11 2.092 2.051 0.420 170.620 o
7 3 0 41.548 41.252 1.067 4.661 o
7 3 1 1.384 2.267 0.547 164.898 o
7 3 2 2.012 1.251 0.469 180.500 o
7 3 3 35.982 28.371 1.485 6.061 o
7 3 4 94.586 99.181 3.908 1.010 o
7 3 5 177.282 177.616 4.778 0.354 o
7 3 6 9.860 8.178 1.016 30.075 o
7 3 7 1.556 1.643 0.742 123.802 o
7 3 8 54.275 54.803 1.740 2.884 o
7 3 9 286.572 311.272 8.229 0.134 o
7 3 10 148.811 144.744 4.059 0.498 o
7 3 11 3.925 4.775 0.742 70.268 o
7 4 0 206.628 200.611 5.331 0.271 o
7 4 1 464.049 470.706 12.178 0.056 o
7 4 2 58.767 58.696 2.501 2.389 o
7 4 3 9.146 8.988 0.860 33.331 o
7 4 4 437.262 451.433 16.257 0.058 o
7 4 5 43.594 38.766 1.876 4.171 o
7 4 6 47.834 49.245 1.603 3.509 o
7 4 7 17.792 16.739 0.884 15.992 o
7 4 8 11.135 8.895 0.977 27.609 o
7 4 9 2.979 4.402 1.172 51.050 o
7 4 10 71.021 78.313 2.455 1.706 o
7 5 0 20.886 17.864 0.823 13.713 o
7 5 1 6.922 7.451 0.689 46.522 o
7 5 2 74.825 76.828 3.126 1.550 o
7 5 3 55.919 53.147 2.345 2.675 o
7 5 4 38.161 40.876 1.954 4.554 o
7 5 5 118.832 124.504 4.846 0.668 o
7 5 6 11.187 8.872 0.718 30.805 o
7 5 7 9.629 7.432 0.718 36.487 o
7 5 8 15.204 13.952 0.884 19.528 o
7 5 9 74.710 85.191 2.596 1.529 o
7 5 10 105.090 104.967 3.149 0.917 o
7 6 0 15.251 13.561 0.860 19.828 o
7 6 1 65.797 61.807 1.877 2.189 o
7 6 2 19.109 19.852 1.329 12.503 o
7 6 3 13.127 13.990 1.172 19.622 o
7 6 4 100.088 98.165 3.908 0.958 o
7 6 5 74.383 69.403 2.970 1.662 o
7 6 6 0.141 -0.547 0.547 355.779 o
7 6 7 12.082 13.820 0.884 23.320 o
7 6 8 0.022 -0.714 0.742 205.239 o
7 6 9 6.149 4.191 0.608 62.423 o
7 7 0 0.495 -0.195 0.508 343.530 o
7 7 1 0.460 -0.274 0.387 523.156 o
7 7 2 20.698 20.910 0.990 12.513 o
7 7 3 6.930 8.832 1.016 35.990 o
7 7 4 1.222 1.172 0.625 170.617 o
7 7 5 18.125 15.788 1.251 14.497 o
7 7 6 0.005 -0.625 0.625 290.549 o
7 7 7 61.375 54.319 2.579 2.353 o
7 7 8 14.170 13.834 1.251 18.132 o
7 7 9 1.505 1.138 0.488 204.330 o
7 8 0 11.585 12.913 0.823 25.243 o
7 8 1 4.125 2.273 0.467 104.559 o
7 8 2 0.324 -0.586 0.442 468.158 o
7 8 3 14.758 14.068 1.251 17.534 o
7 8 4 9.677 8.441 1.094 28.913 o
7 8 5 5.437 2.814 0.703 68.296 o
7 8 6 3.186 2.032 0.703 96.997 o
7 8 7 1.270 2.188 0.703 132.243 o
7 8 8 11.947 9.535 1.251 22.621 o
7 9 1 2.766 3.235 0.523 115.655 o
7 9 2 13.466 12.687 0.879 22.283 o
7 9 3 0.308 -0.225 0.508 375.093 o
7 9 4 15.277 15.475 1.329 16.092 o
7 9 5 11.625 10.004 1.172 23.621 o
7 9 6 6.651 6.409 0.938 42.534 o
8 -6 1 2.244 3.439 0.782 91.237 o
8 -6 2 0.217 0.860 0.703 192.642 o
8 -6 3 3.433 2.501 0.782 82.752 o
8 -5 0 1.128 1.441 0.432 242.714 o
8 -5 1 51.767 52.441 1.724 3.101 o
8 -5 2 47.892 46.738 2.423 3.258 o
8 -5 3 7.523 8.363 1.094 33.378 o
8 -5 4 5.355 4.299 0.860 55.736 o
8 -5 5 23.633 22.900 1.719 9.032 o
8 -5 6 7.380 9.848 1.251 29.058 o
8 -4 0 33.724 32.022 1.180 6.415 o
8 -4 1 18.645 19.793 0.935 14.165 o
8 -4 2 37.787 31.094 1.446 5.598 o
8 -4 3 39.347 38.551 1.368 4.936 o
8 -4 4 47.778 46.894 2.423 3.260 o
8 -4 5 7.269 7.738 1.094 34.704 o
8 -4 6 25.856 31.732 1.954 6.980 o
8 -4 7 35.543 40.563 2.345 4.535 o
8 -3 0 5.914 4.120 0.467 70.399 o
8 -3 1 27.896 29.378 1.124 8.047 o
8 -3 2 29.061 27.915 1.046 8.030 o
8 -3 3 8.462 9.813 0.676 37.121 o
8 -3 4 3.265 5.443 0.899 62.749 o
8 -3 5 29.170 29.387 1.798 6.813 o
8 -3 6 2.223 1.719 0.703 116.139 o
8 -3 7 2.484 3.361 0.860 80.665 o
8 -3 8 21.728 20.321 1.641 10.266 o
8 -2 0 65.507 61.908 1.993 2.179 o
8 -2 1 34.841 29.329 1.101 6.524 o
8 -2 2 154.409 136.318 3.753 0.498 o
8 -2 3 127.558 112.916 3.169 0.706 o
8 -2 4 122.820 111.260 3.113 0.745 o
8 -2 5 11.414 16.372 0.807 23.109 o
8 -2 6 9.838 11.736 0.732 30.460 o
8 -2 7 23.596 24.854 1.719 8.765 o
8 -2 8 0.138 0.156 0.703 216.185 o
8 -2 9 11.025 11.435 0.845 27.174 o
8 -1 0 5.820 3.483 0.391 77.578 o
8 -1 1 64.000 68.890 2.043 2.102 o
8 -1 2 83.360 82.812 2.400 1.402 o
8 -1 3 3.533 3.004 0.412 114.045 o
8 -1 4 48.703 51.301 1.600 3.375 o
8 -1 5 51.502 53.886 1.679 3.086 o
8 -1 6 11.999 10.299 0.676 28.160 o
8 -1 7 0.679 0.737 0.375 382.189 o
8 -1 8 38.096 39.976 1.458 4.948 o
8 -1 9 33.448 39.057 1.424 5.669 o
8 0 0 0.018 -0.519 0.300 1226.600 o
8 0 1 14.111 9.124 0.600 26.053 o
8 0 2 54.858 47.295 1.492 3.133 o
8 0 3 161.749 144.472 3.919 0.454 o
8 0 4 65.473 57.624 1.766 2.297 o
8 0 5 18.224 13.861 0.745 17.370 o
8 0 6 0.045 -0.276 0.263 1501.610 o
8 0 7 29.434 23.966 0.836 8.721 o
8 0 8 0.743 0.232 0.309 508.246 o
8 0 9 19.426 20.649 1.146 12.775 o
8 0 10 13.153 14.553 0.920 21.220 o
8 1 0 17.000 14.605 0.745 18.142 o
8 1 1 69.987 69.001 2.017 1.915 o
8 1 2 27.582 22.292 0.884 9.526 o
8 1 3 57.585 50.727 1.574 2.855 o
8 1 4 216.812 212.924 5.689 0.246 o
8 1 5 19.463 20.784 0.691 14.030 o
8 1 6 3.557 2.923 0.329 121.888 o
8 1 7 29.789 26.546 0.867 8.216 o
8 1 8 4.244 3.526 0.647 79.692 o
8 1 9 5.127 4.101 0.635 69.358 o
8 1 10 27.732 27.402 1.098 8.391 o
8 2 0 17.132 17.683 0.800 16.467 o
8 2 1 16.099 20.709 1.368 13.705 o
8 2 2 310.383 316.223 8.259 0.121 o
8 2 3 294.683 278.602 7.292 0.141 o
8 2 4 0.015 0.782 0.625 252.459 o
8 2 5 3.664 5.586 1.251 42.787 o
8 2 6 3.078 2.571 0.412 129.812 o
8 2 7 47.846 45.288 1.519 3.689 o
8 2 8 3.713 3.122 0.467 104.337 o
8 2 9 3.833 3.989 0.782 71.731 o
8 2 10 9.595 12.156 0.884 28.645 o
8 3 0 35.687 31.419 1.563 5.791 o
8 3 1 2.396 -0.234 0.547 169.774 o
8 3 2 15.257 13.365 1.016 18.954 o
8 3 3 82.143 79.095 3.204 1.381 o
8 3 4 304.317 296.996 10.864 0.121 o
8 3 5 22.741 24.229 1.485 9.679 o
8 3 6 6.754 4.924 0.467 60.659 o
8 3 7 76.979 75.998 2.293 1.612 o
8 3 8 11.826 8.959 0.800 28.468 o
8 3 9 24.291 23.141 1.251 9.875 o
8 3 10 92.355 90.418 2.735 1.172 o
8 4 0 1.283 1.016 0.469 230.701 o
8 4 1 8.432 7.972 1.016 33.353 o
8 4 2 362.979 354.519 12.818 0.087 o
8 4 3 446.225 447.916 16.178 0.057 o
8 4 4 14.748 16.726 1.172 16.957 o
8 4 5 32.278 34.780 1.798 5.822 o
8 4 6 4.535 3.250 0.467 90.516 o
8 4 7 5.300 4.716 0.523 70.816 o
8 4 8 7.277 6.909 0.634 47.583 o
8 4 9 2.691 1.793 0.523 134.739 o
8 4 10 21.384 18.289 1.077 12.588 o
8 5 0 0.010 -0.138 0.356 887.678 o
8 5 1 1.949 1.012 0.742 122.113 o
8 5 2 4.609 4.064 0.703 69.966 o
8 5 3 134.088 131.850 5.080 0.563 o
8 5 4 224.106 222.981 8.285 0.214 o
8 5 5 21.386 22.744 1.407 10.631 o
8 5 6 0.787 0.625 0.547 245.083 o
8 5 7 27.901 26.401 1.132 8.437 o
8 5 8 24.361 21.921 1.046 10.504 o
8 5 9 6.201 4.787 0.742 54.773 o
8 6 0 6.191 6.636 0.664 52.634 o
8 6 1 8.833 8.377 0.745 36.964 o
8 6 2 108.833 111.471 3.244 0.849 o
8 6 3 261.274 272.923 10.082 0.154 o
8 6 4 23.767 25.479 1.563 8.982 o
8 6 5 59.877 64.401 2.814 2.167 o
8 6 6 9.340 10.395 1.172 26.630 o
8 6 7 0.000 0.234 0.625 278.864 o
8 6 8 16.301 16.540 0.966 16.887 o
8 6 9 14.602 14.088 0.957 19.631 o
8 7 0 6.153 5.054 0.523 62.612 o
8 7 1 36.027 41.131 1.458 5.137 o
8 7 2 0.097 0.039 0.586 315.590 o
8 7 3 68.064 66.668 2.970 1.854 o
8 7 4 222.887 229.546 8.597 0.210 o
8 7 5 0.305 -0.547 0.547 330.615 o
8 7 6 0.315 -0.078 0.625 260.251 o
8 7 7 4.643 4.533 0.860 59.164 o
8 7 8 3.971 3.283 0.782 73.605 o
8 8 1 3.727 4.085 0.742 75.064 o
8 8 2 7.737 7.812 0.712 42.067 o
8 8 3 36.352 35.014 1.876 5.164 o
8 8 4 2.582 2.345 0.703 103.958 o
8 8 5 21.389 21.337 1.485 10.675 o
8 8 6 8.212 6.721 0.938 37.173 o
9 -4 0 8.083 9.841 0.732 37.234 o
9 -4 1 2.485 2.614 0.467 137.947 o
9 -4 2 13.225 15.501 0.879 20.874 o
9 -4 3 5.090 4.533 0.782 60.412 o
9 -4 4 1.265 0.860 0.625 175.358 o
9 -4 5 20.375 22.587 1.641 10.344 o
9 -3 0 25.324 28.665 1.157 8.818 o
9 -3 1 15.015 15.645 0.823 19.195 o
9 -3 2 14.870 17.561 0.879 18.119 o
9 -3 3 18.475 21.208 0.935 13.835 o
9 -3 4 8.704 8.678 0.676 38.105 o
9 -3 5 4.835 4.142 0.782 63.417 o
9 -3 6 9.094 8.519 1.172 28.599 o
9 -2 0 0.206 0.000 0.387 632.754 o
9 -2 1 102.479 96.144 2.787 1.007 o
9 -2 2 11.394 11.527 0.860 26.306 o
9 -2 3 15.365 16.461 0.845 18.343 o
9 -2 4 68.943 66.272 2.036 1.985 o
9 -2 5 38.424 35.816 1.291 5.281 o
9 -2 6 2.381 2.448 0.586 124.001 o
9 -2 7 37.434 41.345 2.267 4.373 o
9 -1 0 33.461 34.015 1.243 6.229 o
9 -1 1 2.593 3.557 0.442 125.897 o
9 -1 2 44.525 44.998 1.993 3.761 o
9 -1 3 8.065 9.953 0.689 37.882 o
9 -1 4 4.020 3.776 0.467 94.100 o
9 -1 5 24.606 24.818 1.012 9.928 o
9 -1 6 41.390 43.667 1.513 4.343 o
9 -1 7 17.674 18.165 0.935 15.357 o
9 -1 8 12.816 14.537 1.407 17.799 o
9 0 0 0.844 2.032 0.547 194.993 o
9 0 1 219.692 211.156 5.660 0.243 o
9 0 2 32.285 35.028 2.110 5.462 o
9 0 3 0.029 -0.430 0.352 889.451 o
9 0 4 98.158 94.906 2.706 1.069 o
9 0 5 89.124 80.766 2.374 1.321 o
9 0 6 18.828 16.555 0.855 15.403 o
9 0 7 15.209 18.241 0.935 17.241 o
9 0 8 34.028 38.932 1.458 5.566 o
9 0 9 0.194 1.719 0.782 148.033 o
9 1 0 101.510 98.424 2.790 1.005 o
9 1 1 0.273 0.703 0.547 290.372 o
9 1 2 100.962 95.546 2.706 1.032 o
9 1 3 28.002 28.547 1.094 8.166 o
9 1 4 2.230 0.956 0.356 207.256 o
9 1 5 87.322 83.393 3.361 1.247 o
9 1 6 109.027 108.013 4.299 0.813 o
9 1 7 58.623 60.806 2.657 2.314 o
9 1 8 0.678 0.313 0.625 220.836 o
9 1 9 39.422 46.034 1.603 4.376 o
9 2 0 0.884 0.703 0.469 280.326 o
9 2 1 44.114 41.345 1.876 4.008 o
9 2 2 0.018 0.625 0.547 327.013 o
9 2 3 1.657 1.563 0.547 168.052 o
9 2 4 10.977 11.020 1.016 25.641 o
9 2 5 20.888 16.804 1.172 12.928 o
9 2 6 11.550 9.301 0.938 27.036 o
9 2 7 0.920 0.693 0.412 315.782 o
9 2 8 18.129 19.829 0.966 14.374 o
9 2 9 0.316 0.198 0.467 406.953 o
9 3 0 122.284 120.440 4.689 0.666 o
9 3 1 3.376 3.283 0.625 93.580 o
9 3 2 52.270 51.036 2.267 2.939 o
9 3 3 38.267 36.577 1.798 4.897 o
9 3 4 13.136 13.677 1.172 19.768 o
9 3 5 58.700 59.087 2.579 2.364 o
9 3 6 128.427 123.867 3.480 0.658 o
9 3 7 12.075 13.345 1.954 14.505 o
9 3 8 1.157 0.938 0.547 208.251 o
9 3 9 18.794 19.986 1.050 13.628 o
9 4 0 6.242 5.080 0.703 55.231 o
9 4 1 61.835 63.229 2.735 2.139 o
9 4 2 16.360 16.100 1.251 15.553 o
9 4 3 59.858 58.149 2.579 2.337 o
9 4 4 69.160 73.389 3.126 1.714 o
9 4 5 0.245 0.078 0.625 263.064 o
9 4 6 0.439 0.000 0.547 312.573 o
9 4 7 23.446 23.499 2.188 7.860 o
9 4 8 7.118 7.046 0.656 47.406 o
9 4 9 6.577 5.087 0.578 57.710 o
9 5 0 35.682 34.311 1.719 5.438 o
9 5 1 5.675 4.064 0.703 61.902 o
9 5 2 0.307 -1.407 0.547 330.386 o
9 5 3 0.008 -0.313 0.625 290.301 o
9 5 4 45.267 44.315 2.188 3.632 o
9 5 5 2.752 2.892 0.703 97.060 o
9 5 6 41.096 39.547 2.032 4.274 o
9 5 7 7.491 6.956 0.938 38.930 o
9 5 8 0.122 -0.703 0.442 533.518 o
9 6 0 11.696 10.864 1.094 23.828 o
9 6 1 38.826 36.890 1.876 4.756 o
9 6 2 0.994 -0.547 0.625 210.852 o
9 6 3 141.499 139.353 5.393 0.509 o
9 6 4 70.274 76.594 3.283 1.627 o
9 6 5 1.146 0.782 0.703 156.345 o
9 6 6 1.884 1.719 0.703 123.292 o
9 6 7 21.884 23.056 1.485 10.175 o
9 7 2 2.548 1.536 0.664 117.824 o
9 7 3 7.326 13.677 1.329 24.898 o
9 7 4 208.273 209.695 7.894 0.243 o
9 7 5 17.985 17.351 1.407 13.415 o
9 7 6 13.153 11.567 1.172 20.855 o
10 -2 1 13.167 13.672 0.879 22.040 o
10 -2 2 0.599 0.610 0.412 373.825 o
10 -2 3 5.970 6.084 0.578 58.396 o
10 -2 4 19.481 23.450 1.046 12.333 o
10 -2 5 12.424 19.185 1.954 12.913 o
10 -1 0 7.796 9.926 1.094 31.109 o
10 -1 1 33.990 37.311 1.353 5.777 o
10 -1 2 11.186 12.502 0.745 26.984 o
10 -1 3 0.138 -0.144 0.356 774.321 o
10 -1 4 15.011 16.016 0.879 18.715 o
10 -1 5 29.126 33.593 1.268 7.087 o
10 -1 6 0.149 0.625 0.387 522.590 o
10 0 0 26.646 24.216 1.077 9.226 o
10 0 1 0.477 1.178 0.508 272.327 o
10 0 2 28.022 29.764 1.132 7.954 o
10 0 3 17.461 12.661 0.768 18.526 o
10 0 4 3.766 3.322 0.442 103.815 o
10 0 5 52.006 56.273 2.501 2.739 o
10 0 6 46.368 45.096 2.110 3.560 o
10 0 7 0.047 -1.094 0.547 371.714 o
10 1 0 11.971 11.255 1.016 24.010 o
10 1 1 89.614 98.946 3.986 1.061 o
10 1 2 8.831 9.301 1.016 31.021 o
10 1 3 6.837 8.597 1.016 36.546 o
10 1 4 55.191 55.179 2.423 2.639 o
10 1 5 12.755 15.084 1.172 19.448 o
10 1 6 0.716 1.251 0.625 191.767 o
10 1 7 36.158 34.623 1.798 5.283 o
10 2 0 50.050 48.848 2.267 3.128 o
10 2 1 0.098 1.172 0.625 231.044 o
10 2 2 31.052 36.734 1.876 5.775 o
10 2 3 29.440 26.339 1.485 7.538 o
10 2 4 0.573 1.251 0.625 199.272 o
10 2 5 25.215 28.293 1.563 8.198 o
10 2 6 58.815 60.259 2.657 2.317 o
10 2 7 19.186 17.976 1.407 12.632 o
10 3 0 15.784 15.397 1.251 16.215 o
10 3 1 107.140 100.041 3.986 0.878 o
10 3 2 10.074 10.239 0.938 28.839 o
10 3 3 21.600 20.946 1.329 11.127 o
10 3 4 51.799 50.255 2.345 2.958 o
10 3 5 3.505 3.830 0.703 81.635 o
10 3 6 7.020 6.096 0.860 44.083 o
10 3 7 73.272 73.389 3.204 1.609 o
10 4 1 3.914 4.533 0.782 68.818 o
10 4 2 23.076 24.619 1.485 9.506 o
10 4 3 5.795 5.549 0.782 53.381 o
10 4 4 8.092 8.285 1.016 33.783 o
10 4 5 7.470 7.190 0.938 38.641 o
10 4 6 28.728 27.355 1.641 7.346 o
10 4 7 7.799 9.379 1.094 31.668 o
10 5 2 13.103 10.317 1.094 22.364 o
10 5 3 5.618 4.377 0.782 57.632 o
10 5 4 5.251 5.393 0.782 56.803 o
10 5 5 3.493 2.267 0.703 91.120 o
10 5 6 9.064 8.675 1.172 28.514 o
;
_iucr_refine_instructions_details
;
TITL mo_210910C_0m in P-1
CELL 0.71073 9.1342 9.6011 10.2981 82.095 72.36 81.458
ZERR 2 0.0025 0.0026 0.0028 0.004 0.004 0.004
LATT 1
SFAC C H N S
UNIT 34 38 2 2

L.S. 1
PLAN  -2 0 0
SIZE 0.1 0.1 0.1
TEMP 23
ACTA 
FMAP 2
BOND $H
SHEL 999 0.85
WGHT 0.090916 0.219085
FVAR 0.357698
REM <olex2.extras>
REM <HklSrc "%.\\mo_210910C_0m.hkl">
REM </olex2.extras>

C4    1     0.30032  0.30763  0.52644  11.00000  0.06007  0.06585  0.04211 =
 -0.01540  0.00831 -0.00648 
AFIX 43
H4    2     0.23714  0.33647  0.60984  11.00000 -1.20000 
AFIX 0
C5    1     0.23928  0.31127  0.41899  11.00000  0.04019  0.05839  0.05466 =
 -0.00754  0.00334 -0.00639 
AFIX 43
H5    2     0.13602  0.34477  0.42861  11.00000 -1.20000 
AFIX 0
N1    3     0.58560  0.16139  0.15414  11.00000  0.03897  0.03362  0.03105 =
 -0.00464 -0.00931 -0.00281 
C3    1     0.45430  0.26161  0.51149  11.00000  0.06363  0.06127  0.03482 =
 -0.00988 -0.00822 -0.01208 
AFIX 43
H3    2     0.49375  0.26097  0.58492  11.00000 -1.20000 
AFIX 0
S1    4     0.25730  0.26886  0.15652  11.00000  0.03234  0.06758  0.05786 =
 -0.00396 -0.01382 -0.01165 
C10   1     0.58805  0.00894  0.15236  11.00000  0.06658  0.03694  0.04541 =
 -0.00524 -0.01579 -0.00291 
AFIX 137
H10a  2     0.61867 -0.04039  0.22927  11.00000 -1.50000 
H10b  2     0.48675 -0.01199  0.15758  11.00000 -1.50000 
H10c  2     0.66034 -0.02082  0.06906  11.00000 -1.50000 
AFIX 0
C19   1     0.93943  0.10586 -0.18039  11.00000  0.05975  0.07867  0.08461 =
 -0.03143 -0.01127  0.01469 
AFIX 137
H19a  2     0.87311  0.03430 -0.17189  11.00000 -1.50000 
H19b  2     0.95729  0.15646 -0.26991  11.00000 -1.50000 
H19c  2     1.03624  0.06220 -0.16743  11.00000 -1.50000 
AFIX 0
C6    1     0.33392  0.26420  0.29562  11.00000  0.03750  0.04225  0.04501 =
 -0.00323 -0.00439 -0.01114 
C1    1     0.48961  0.21449  0.28011  11.00000  0.03720  0.03268  0.03415 =
 -0.00274 -0.00489 -0.00823 
C17   1     0.86249  0.20869 -0.07212  11.00000  0.03696  0.05885  0.04249 =
 -0.00577 -0.00571 -0.00215 
AFIX 13
H17   2     0.85305  0.15600  0.01802  11.00000 -1.20000 
AFIX 0
C8    1     0.80199  0.31035  0.34180  11.00000  0.05251  0.09486  0.15729 =
 0.02729 -0.03018 -0.02720 
AFIX 137
H8a   2     0.78973  0.36151  0.25816  11.00000 -1.50000 
H8b   2     0.75590  0.36830  0.41590  11.00000 -1.50000 
H8c   2     0.91007  0.28608  0.33336  11.00000 -1.50000 
AFIX 0
C7    1     0.72356  0.17652  0.37019  11.00000  0.04900  0.05917  0.04226 =
 -0.01083 -0.01782 -0.00049 
AFIX 13
H7    2     0.76621  0.12343  0.28969  11.00000 -1.20000 
AFIX 0
C2    1     0.55264  0.21576  0.38786  11.00000  0.04754  0.03909  0.03582 =
 -0.00449 -0.00886 -0.00854 
C11   1     0.56982  0.24445  0.03103  11.00000  0.03845  0.03142  0.03433 =
 -0.00617 -0.01273 -0.00537 
C16   1     0.70124  0.26829 -0.07843  11.00000  0.04118  0.03884  0.03467 =
 -0.00862 -0.00958 -0.00465 
C18   1     0.96475  0.32551 -0.08741  11.00000  0.04727  0.09414  0.10013 =
 -0.02317 -0.01927 -0.01474 
AFIX 137
H18a  2     0.97655  0.37836 -0.17546  11.00000 -1.50000 
H18b  2     0.91762  0.38759 -0.01687  11.00000 -1.50000 
H18c  2     1.06439  0.28408 -0.07953  11.00000 -1.50000 
AFIX 0
C12   1     0.42361  0.30206  0.02018  11.00000  0.03724  0.03811  0.04328 =
 -0.00740 -0.01537 -0.00634 
C15   1     0.68031  0.34947 -0.19681  11.00000  0.05570  0.04642  0.03424 =
 -0.00231 -0.00971 -0.00929 
AFIX 43
H15   2     0.76634  0.36521 -0.27111  11.00000 -1.20000 
AFIX 0
C14   1     0.53577  0.40660 -0.20613  11.00000  0.06585  0.04127  0.04108 =
 0.00022 -0.02381 -0.00720 
AFIX 43
H14   2     0.52550  0.46035 -0.28585  11.00000 -1.20000 
AFIX 0
C13   1     0.40695  0.38436 -0.09805  11.00000  0.05243  0.04010  0.05561 =
 -0.00569 -0.03005 -0.00168 
AFIX 43
H13   2     0.30947  0.42385 -0.10367  11.00000 -1.20000 
AFIX 0
C9    1     0.75846  0.08420  0.49158  11.00000  0.08186  0.08888  0.07683 =
 0.00727 -0.03923  0.00686 
AFIX 137
H9a   2     0.72350  0.13609  0.57076  11.00000 -1.50000 
H9b   2     0.70606  0.00097  0.50929  11.00000 -1.50000 
H9c   2     0.86788  0.05715  0.47150  11.00000 -1.50000 
AFIX 0
HKLF 4

END
Q1 1 0.777778 0.366667 0.46875 11 0.05 0.27
Q2 1 1 -0.033333 -0.21875 11 0.05 0.26
Q3 1 0.703704 0.033333 -0.15625 11 0.05 0.25
Q4 1 0.925926 0.533333 -0.3125 11 0.05 0.23
Q5 1 0.925926 -0.1 0.5 11 0.05 0.22
Q6 1 0.888889 0.466667 -0.0625 11 0.05 0.2
Q7 1 0.777778 -0.033333 -0.0625 11 0.05 0.2
Q8 1 0.740741 0.066667 0.3125 11 0.05 0.2
Q9 1 0.5 0.5 -0.5 11 0.05 0.2
Q10 1 0.592593 0.466667 -0.4375 11 0.05 0.2
Q11 1 0.740741 0.5 -0.125 11 0.05 0.18
Q12 1 1.111111 0.366667 -0.15625 11 0.05 0.18
Q13 1 1.111111 0.433333 -0.25 11 0.05 0.18
Q14 1 0.555556 -0.033333 0.0625 11 0.05 0.18
Q15 1 0.703704 0.433333 -0.4375 11 0.05 0.18
Q16 1 0 0.3 0.53125 11 0.05 0.18
Q17 1 0.407407 0.266667 0.28125 11 0.05 0.17
Q18 1 0.666667 0 0.59375 11 0.05 0.17
Q19 1 1.111111 -0.066667 -0.1875 11 0.05 0.17
Q20 1 0.740741 0.333333 -0.34375 11 0.05 0.16

  REM The information below was added by Olex2.
  REM
  REM R1 = 0.0465 for 2517 Fo > 4sig(Fo) and 0.0526 for all 2874 data
  REM 195 parameters refined using 0 restraints
  REM Highest difference peak 0.2664, deepest hole -0.4144
  REM Mean Shift 0.0000, Max Shift 0.0001.

  REM +++ Tabular Listing of Refinement Information +++
  REM R1_all = 0.0526
  REM R1_gt = 0.0465
  REM wR_ref = 0.1488
  REM GOOF = 1.0767
  REM Shift_max = 0.0001
  REM Shift_mean = 0.0000
  REM Reflections_all = 2874
  REM Reflections_gt = 2517
  REM Parameters = 195
  REM Hole = -0.4144
  REM Peak = 0.2664
  REM Flack = n/a

  
;
_olex2_submission_special_instructions  'No special instructions were received'
