# Supplementary material for: Accurately adjusted phenothiazine conformations: reversible conformation transformation at room temperature and self-recoverable stimuli-responsive phosphorescence
Source: Light Sci Appl. 2025 Feb 26;14:99. doi: 10.1038/s41377-024-01716-7 (PMC11862005; doi:10.1038/s41377-024-01716-7)
Supplement: Supplementary file 5 — Crystal informations [file 41377_2024_1716_MOESM5_ESM.zip › cif/IM-HPT.cif]

data_20220928-gy6-1_auto
_audit_creation_date               2022-09-29
_audit_creation_method
;
Olex2 1.2
(compiled 2018.05.29 svn.r3508 for OlexSys, GUI svn.r5506)
;
_shelxl_version_number             2013-2
_audit_contact_author_address      ?
_audit_contact_author_email        ?
_audit_contact_author_name         ''
_audit_contact_author_phone        ?
_publ_contact_author_id_orcid      ?
_publ_section_references
;
Bourhis, L.J., Dolomanov, O.V., Gildea, R.J., Howard, J.A.K., Puschmann, H.
 (2015). Acta Cryst. A71, 59-75.

Dolomanov, O.V., Bourhis, L.J., Gildea, R.J, Howard, J.A.K. & Puschmann, H.
 (2009), J. Appl. Cryst. 42, 339-341.

Sheldrick, G.M. (2015). Acta Cryst. C71, 3-8.
;
_chemical_name_common              ?
_chemical_name_systematic
;
 ?
;
_chemical_formula_moiety           'C16 H17 N S'
_chemical_formula_sum              'C16 H17 N S'
_chemical_formula_weight           255.36
_chemical_absolute_configuration   ?
_chemical_melting_point            ?
_chemical_oxdiff_formula           CHNS
loop_
  _atom_type_symbol
  _atom_type_description
  _atom_type_scat_dispersion_real
  _atom_type_scat_dispersion_imag
  _atom_type_scat_source
 'C' 'C' 0.0181 0.0091 'International Tables Vol C Tables 4.2.6.8 and 6.1.1.4'
 'H' 'H' 0.0000 0.0000 'International Tables Vol C Tables 4.2.6.8 and 6.1.1.4'
 'N' 'N' 0.0311 0.0180 'International Tables Vol C Tables 4.2.6.8 and 6.1.1.4'
 'S' 'S' 0.3331 0.5567 'International Tables Vol C Tables 4.2.6.8 and 6.1.1.4'

_shelx_space_group_comment
;
The symmetry employed for this shelxl refinement is uniquely defined
by the following loop, which should always be used as a source of
symmetry information in preference to the above space-group names.
They are only intended as comments.
;
_space_group_crystal_system        'orthorhombic'
_space_group_IT_number             19
_space_group_name_H-M_alt          'P 21 21 21'
_space_group_name_Hall             'P 2ac 2ab'
loop_
  _space_group_symop_operation_xyz
 'x, y, z'
 '-x+1/2, -y, z+1/2'
 'x+1/2, -y+1/2, -z'
 '-x, y+1/2, -z+1/2'

_cell_length_a                     8.1235(3)
_cell_length_b                     8.4076(3)
_cell_length_c                     19.8254(7)
_cell_angle_alpha                  90
_cell_angle_beta                   90
_cell_angle_gamma                  90
_cell_volume                       1354.06(8)
_cell_formula_units_Z              4
_cell_measurement_reflns_used      5245
_cell_measurement_temperature      301.07(10)
_cell_measurement_theta_max        75.8300
_cell_measurement_theta_min        2.1720
_shelx_estimated_absorpt_T_max     0.829
_shelx_estimated_absorpt_T_min     0.829
_exptl_absorpt_coefficient_mu      1.947
_exptl_absorpt_correction_T_max    1.00000
_exptl_absorpt_correction_T_min    0.51087
_exptl_absorpt_correction_type     multi-scan
_exptl_absorpt_process_details
;
CrysAlisPro 1.171.41.112a (Rigaku Oxford Diffraction, 2021)
Empirical absorption correction using spherical harmonics,
implemented in SCALE3 ABSPACK scaling algorithm.
;
_exptl_crystal_colour              'clear light colourless'
_exptl_crystal_colour_lustre       clear
_exptl_crystal_colour_modifier     light
_exptl_crystal_colour_primary      colourless
_exptl_crystal_density_diffrn      1.253
_exptl_crystal_density_meas        ?
_exptl_crystal_density_method      ?
_exptl_crystal_description         block
_exptl_crystal_F_000               544
_exptl_crystal_size_max            0.1
_exptl_crystal_size_mid            0.1
_exptl_crystal_size_min            0.1
_exptl_special_details
;
 ?
;
_exptl_transmission_factor_max     ?
_exptl_transmission_factor_min     ?
_diffrn_reflns_av_R_equivalents    0.0304
_diffrn_reflns_av_unetI/netI       0.0262
_diffrn_reflns_Laue_measured_fraction_full  0.997
_diffrn_reflns_Laue_measured_fraction_max  0.953
_diffrn_reflns_limit_h_max         10
_diffrn_reflns_limit_h_min         -8
_diffrn_reflns_limit_k_max         10
_diffrn_reflns_limit_k_min         -9
_diffrn_reflns_limit_l_max         24
_diffrn_reflns_limit_l_min         -20
_diffrn_reflns_number              6022
_diffrn_reflns_point_group_measured_fraction_full  0.945
_diffrn_reflns_point_group_measured_fraction_max  0.883
_diffrn_reflns_theta_full          67.684
_diffrn_reflns_theta_max           76.069
_diffrn_reflns_theta_min           4.460
_diffrn_ambient_environment        air
_diffrn_ambient_temperature        301.07(10)
_diffrn_detector                   'Hybrid Pixel Array Detector'
_diffrn_detector_area_resol_mean   10.0000
_diffrn_detector_type              'HyPix-Arc 150'
_diffrn_measured_fraction_theta_full  0.997
_diffrn_measured_fraction_theta_max  0.953
_diffrn_measurement_details
;
List of Runs (angles in degrees, time in seconds):

  # Type    Start    End  Width  t~exp~   \w     \q     \k     \f   Frames
--------------------------------------------------------------------------
  1  \w     69.00  95.00   0.50    0.20    --   76.75  15.00-150.00   52
  2  \w     32.00  57.00   0.50    0.20    --   62.89-137.00-143.00   50
  3  \w     46.00  71.00   0.50    0.20    --   76.75-137.00-143.00   50
  4  \w     36.00  79.00   0.50    0.20    --   72.93-133.00  33.00   86
  5  \w     31.00  80.00   0.50    0.20    --   62.89-125.00  90.00   98
  6  \w    -88.00 -62.00   0.50    0.20    --  -63.41 -15.00-120.00   52
  7  \w   -121.00 -91.00   0.50    0.20    --  -81.49 -15.00-150.00   60
  8  \w   -115.00 -73.00   0.50    0.20    --  -76.23 -15.00-120.00   84
  9  \w   -111.00 -68.00   0.50    0.20    --  -71.74 -15.00  60.00   86
 10  \w   -116.00 -71.00   0.50    0.20    --  -76.23 -15.00 150.00   90
 11  \w    -62.00 -34.00   0.50    0.20    --  -63.41 137.00 -81.00   56
 12  \w    -97.00 -48.00   0.50    0.20    --  -81.49 137.00 -81.00   98
 13  \w    -97.00 -42.00   0.50    0.20    --  -81.49 125.00   0.00  110
 14  \w    -56.00 -27.00   0.50    0.20    --  -63.41 133.00 102.00   58
 15  \w   -103.00 -78.00   0.50    0.20    --  -81.49 133.00 102.00   50
;
_diffrn_measurement_device         'four-circle diffractometer'
_diffrn_measurement_device_type    'ROD, Synergy Custom system, HyPix-Arc 150'
_diffrn_measurement_method         '\w scans'
_diffrn_orient_matrix_type        
 'CrysAlisPro convention (1999,Acta A55,543-557)'
_diffrn_orient_matrix_UB_11        0.0727193000
_diffrn_orient_matrix_UB_12        -0.1395234000
_diffrn_orient_matrix_UB_13        0.0405560000
_diffrn_orient_matrix_UB_21        0.1750610000
_diffrn_orient_matrix_UB_22        0.0605847000
_diffrn_orient_matrix_UB_23        -0.0154800000
_diffrn_orient_matrix_UB_31        -0.0040579000
_diffrn_orient_matrix_UB_32        0.1021387000
_diffrn_orient_matrix_UB_33        0.0644752000
_diffrn_oxdiff_digest_frames
;
01866a91ef080671a78c5a7cc1a591efd1010805652
;
_diffrn_oxdiff_digest_hkl
;
01809b62d3d02a71c78a655e696f8add1df2a8
;
_diffrn_radiation_monochromator    mirror
_diffrn_radiation_probe            x-ray
_diffrn_radiation_type             CuK\a
_diffrn_radiation_wavelength       1.54184
_diffrn_source                     'Rotating-anode X-ray tube'
_diffrn_source_type                'Rigaku (Cu) X-ray Source'
_reflns_Friedel_coverage           0.588
_reflns_Friedel_fraction_full      0.872
_reflns_Friedel_fraction_max       0.784
_reflns_number_gt                  2417
_reflns_number_total               2494
_reflns_odcompleteness_completeness  99.65
_reflns_odcompleteness_iscentric   1
_reflns_odcompleteness_theta       66.97
_reflns_special_details
;
 Reflections were merged by SHELXL according to the crystal
 class for the calculation of statistics and refinement.
 
 _reflns_Friedel_fraction is defined as the number of unique
 Friedel pairs measured divided by the number that would be
 possible theoretically, ignoring centric projections and
 systematic absences.
;
_reflns_threshold_expression       'I > 2\s(I)'
_computing_cell_refinement         'CrysAlisPro 1.171.41.112a (Rigaku OD, 2021)'
_computing_data_collection         'CrysAlisPro 1.171.41.112a (Rigaku OD, 2021)'
_computing_data_reduction          'CrysAlisPro 1.171.41.112a (Rigaku OD, 2021)'
_computing_molecular_graphics      'Olex2 (Dolomanov et al., 2009)'
_computing_publication_material    'Olex2 (Dolomanov et al., 2009)'
_computing_structure_refinement    'ShelXL (Sheldrick, 2015)'
_computing_structure_solution      'olex2.solve (Bourhis et al., 2015)'
_refine_diff_density_max           0.297
_refine_diff_density_min           -0.595
_refine_diff_density_rms           0.131
_refine_ls_abs_structure_details
;
 Flack x determined using 878 quotients [(I+)-(I-)]/[(I+)+(I-)]
 (Parsons and Flack (2004), Acta Cryst. A60, s61).
;
_refine_ls_abs_structure_Flack     0.011(16)
_refine_ls_extinction_coef         .
_refine_ls_extinction_method       none
_refine_ls_goodness_of_fit_ref     1.104
_refine_ls_hydrogen_treatment      mixed
_refine_ls_matrix_type             full
_refine_ls_number_parameters       170
_refine_ls_number_reflns           2494
_refine_ls_number_restraints       0
_refine_ls_R_factor_all            0.0531
_refine_ls_R_factor_gt             0.0523
_refine_ls_restrained_S_all        1.104
_refine_ls_shift/su_max            0.015
_refine_ls_shift/su_mean           0.001
_refine_ls_structure_factor_coef   Fsqd
_refine_ls_weighting_details
;
 w=1/[\s^2^(Fo^2^)+(0.0935P)^2^+0.0982P]
 where P=(Fo^2^+2Fc^2^)/3
;
_refine_ls_weighting_scheme        calc
_refine_ls_wR_factor_gt            0.1271
_refine_ls_wR_factor_ref           0.1282
_refine_special_details
;
 ?
;
_olex2_refinement_description
;
1. Fixed Uiso
 At 1.2 times of:
  All C(H) groups
 At 1.5 times of:
  All C(H,H,H) groups
2.a Ternary CH refined with riding coordinates:
 C14(H14)
2.b Aromatic/amide H refined with riding coordinates:
 C5(H5), C3(H3), C10(H10), C4(H4), C8(H8), C9(H9)
2.c Idealised Me refined as rotating group:
 C13(H13A,H13B,H13C), C15(H15A,H15B,H15C), C16(H16A,H16B,H16C)
;
_atom_sites_solution_hydrogens     mixed
_atom_sites_solution_primary       iterative
_atom_sites_solution_secondary     ?
loop_
  _atom_site_label
  _atom_site_type_symbol
  _atom_site_fract_x
  _atom_site_fract_y
  _atom_site_fract_z
  _atom_site_U_iso_or_equiv
  _atom_site_adp_type
  _atom_site_occupancy
  _atom_site_site_symmetry_order
  _atom_site_calc_flag
  _atom_site_refinement_flags_posn
  _atom_site_refinement_flags_adp
  _atom_site_refinement_flags_occupancy
  _atom_site_disorder_assembly
  _atom_site_disorder_group
 S1 S -0.11075(9) -0.55644(10) -0.45408(4) 0.0551(3) Uani 1 1 d . . . . .
 N1 N -0.4303(3) -0.4011(3) -0.48308(10) 0.0411(5) Uani 1 1 d . . . . .
 C12 C -0.4121(3) -0.4441(3) -0.41487(11) 0.0384(5) Uani 1 1 d . . . . .
 C1 C -0.3774(3) -0.5016(3) -0.53543(12) 0.0356(5) Uani 1 1 d . . . . .
 C14 C -0.6170(3) -0.4135(3) -0.60968(12) 0.0414(6) Uani 1 1 d . . . . .
 H14 H -0.6082 -0.3163 -0.5827 0.050 Uiso 1 1 calc R . . . .
 C2 C -0.4619(3) -0.5097(3) -0.59723(12) 0.0372(5) Uani 1 1 d . . . . .
 C6 C -0.2322(3) -0.5888(3) -0.52634(13) 0.0416(6) Uani 1 1 d . . . . .
 C5 C -0.1767(4) -0.6929(3) -0.57595(16) 0.0502(7) Uani 1 1 d . . . . .
 H5 H -0.0839 -0.7553 -0.5684 0.060 Uiso 1 1 calc R . . . .
 C11 C -0.5333(4) -0.4060(3) -0.36732(13) 0.0447(6) Uani 1 1 d . . . . .
 C3 C -0.3984(4) -0.6113(3) -0.64649(13) 0.0456(6) Uani 1 1 d . . . . .
 H3 H -0.4518 -0.6175 -0.6879 0.055 Uiso 1 1 calc R . . . .
 C13 C -0.6876(4) -0.3207(5) -0.38733(16) 0.0640(9) Uani 1 1 d . . . . .
 H13A H -0.6598 -0.2202 -0.4072 0.096 Uiso 1 1 calc GR . . . .
 H13B H -0.7547 -0.3034 -0.3481 0.096 Uiso 1 1 calc GR . . . .
 H13C H -0.7473 -0.3839 -0.4194 0.096 Uiso 1 1 calc GR . . . .
 C10 C -0.5061(4) -0.4489(4) -0.30022(14) 0.0548(7) Uani 1 1 d . . . . .
 H10 H -0.5838 -0.4217 -0.2677 0.066 Uiso 1 1 calc R . . . .
 C4 C -0.2599(4) -0.7027(4) -0.63623(14) 0.0527(7) Uani 1 1 d . . . . .
 H4 H -0.2229 -0.7708 -0.6699 0.063 Uiso 1 1 calc R . . . .
 C15 C -0.7686(4) -0.5026(5) -0.5852(2) 0.0691(10) Uani 1 1 d . . . . .
 H15A H -0.7823 -0.5979 -0.6113 0.104 Uiso 1 1 calc GR . . . .
 H15B H -0.8639 -0.4363 -0.5903 0.104 Uiso 1 1 calc GR . . . .
 H15C H -0.7551 -0.5299 -0.5385 0.104 Uiso 1 1 calc GR . . . .
 C16 C -0.6364(5) -0.3627(5) -0.68305(15) 0.0657(9) Uani 1 1 d . . . . .
 H16A H -0.5420 -0.3018 -0.6966 0.099 Uiso 1 1 calc GR . . . .
 H16B H -0.7338 -0.2989 -0.6877 0.099 Uiso 1 1 calc GR . . . .
 H16C H -0.6457 -0.4553 -0.7111 0.099 Uiso 1 1 calc GR . . . .
 C8 C -0.2483(4) -0.5699(4) -0.32793(15) 0.0576(8) Uani 1 1 d . . . . .
 H8 H -0.1553 -0.6270 -0.3152 0.069 Uiso 1 1 calc R . . . .
 C9 C -0.3657(5) -0.5313(4) -0.28091(14) 0.0623(9) Uani 1 1 d . . . . .
 H9 H -0.3511 -0.5603 -0.2360 0.075 Uiso 1 1 calc R . . . .
 C7 C -0.2688(4) -0.5234(3) -0.39482(14) 0.0449(6) Uani 1 1 d . . . . .
 H1 H -0.512(5) -0.348(5) -0.4918(19) 0.059(10) Uiso 1 1 d . . . . .

loop_
  _atom_site_aniso_label
  _atom_site_aniso_U_11
  _atom_site_aniso_U_22
  _atom_site_aniso_U_33
  _atom_site_aniso_U_23
  _atom_site_aniso_U_13
  _atom_site_aniso_U_12
 S1 0.0346(4) 0.0652(5) 0.0655(4) -0.0028(4) -0.0108(3) 0.0068(3)
 N1 0.0425(12) 0.0407(11) 0.0402(10) -0.0022(9) -0.0040(9) 0.0124(9)
 C12 0.0413(12) 0.0348(11) 0.0391(11) -0.0031(9) -0.0071(9) -0.0025(11)
 C1 0.0333(11) 0.0324(10) 0.0412(11) 0.0021(9) 0.0028(9) 0.0013(10)
 C14 0.0433(13) 0.0413(12) 0.0396(11) -0.0034(10) -0.0036(10) 0.0050(12)
 C2 0.0385(13) 0.0352(11) 0.0380(11) 0.0014(9) 0.0037(10) -0.0011(10)
 C6 0.0331(12) 0.0394(12) 0.0524(13) 0.0022(10) 0.0026(10) 0.0036(10)
 C5 0.0424(14) 0.0453(14) 0.0630(17) 0.0010(12) 0.0085(13) 0.0096(12)
 C11 0.0467(14) 0.0443(13) 0.0430(12) -0.0038(11) -0.0023(11) -0.0058(12)
 C3 0.0509(14) 0.0445(13) 0.0413(11) -0.0024(10) 0.0043(12) 0.0007(13)
 C13 0.0523(18) 0.087(3) 0.0527(15) -0.0129(16) 0.0036(14) 0.0165(18)
 C10 0.0672(18) 0.0563(16) 0.0411(12) -0.0009(12) 0.0006(12) -0.0132(17)
 C4 0.0575(17) 0.0489(15) 0.0517(14) -0.0070(12) 0.0147(13) 0.0074(14)
 C15 0.0396(16) 0.071(2) 0.097(2) 0.006(2) 0.0112(17) 0.0037(15)
 C16 0.070(2) 0.079(2) 0.0479(15) 0.0044(14) -0.0134(15) 0.0170(19)
 C8 0.069(2) 0.0522(15) 0.0515(14) 0.0037(13) -0.0222(14) 0.0035(16)
 C9 0.089(2) 0.0563(17) 0.0419(13) 0.0074(12) -0.0163(14) -0.0085(18)
 C7 0.0452(14) 0.0408(13) 0.0489(12) 0.0004(11) -0.0122(11) 0.0018(12)

_geom_special_details
;
 All esds (except the esd in the dihedral angle between two l.s. planes)
 are estimated using the full covariance matrix.  The cell esds are taken
 into account individually in the estimation of esds in distances, angles
 and torsion angles; correlations between esds in cell parameters are only
 used when they are defined by crystal symmetry.  An approximate (isotropic)
 treatment of cell esds is used for estimating esds involving l.s. planes.
;
loop_
  _geom_bond_atom_site_label_1
  _geom_bond_atom_site_label_2
  _geom_bond_distance
  _geom_bond_site_symmetry_2
  _geom_bond_publ_flag
 S1 C6 1.760(3) . ?
 S1 C7 1.762(3) . ?
 N1 C12 1.407(3) . ?
 N1 C1 1.406(3) . ?
 C12 C11 1.400(4) . ?
 C12 C7 1.399(4) . ?
 C1 C2 1.406(3) . ?
 C1 C6 1.401(3) . ?
 C14 C2 1.517(4) . ?
 C14 C15 1.521(5) . ?
 C14 C16 1.524(4) . ?
 C2 C3 1.396(4) . ?
 C6 C5 1.391(4) . ?
 C5 C4 1.376(4) . ?
 C11 C13 1.498(4) . ?
 C11 C10 1.396(4) . ?
 C3 C4 1.377(4) . ?
 C10 C9 1.389(5) . ?
 C8 C9 1.373(5) . ?
 C8 C7 1.393(4) . ?

loop_
  _geom_angle_atom_site_label_1
  _geom_angle_atom_site_label_2
  _geom_angle_atom_site_label_3
  _geom_angle
  _geom_angle_site_symmetry_1
  _geom_angle_site_symmetry_3
  _geom_angle_publ_flag
 C6 S1 C7 99.12(13) . . ?
 C1 N1 C12 121.5(2) . . ?
 C11 C12 N1 121.0(2) . . ?
 C7 C12 N1 118.8(2) . . ?
 C7 C12 C11 120.2(2) . . ?
 N1 C1 C2 121.6(2) . . ?
 C6 C1 N1 118.5(2) . . ?
 C6 C1 C2 119.9(2) . . ?
 C2 C14 C15 111.0(2) . . ?
 C2 C14 C16 113.0(2) . . ?
 C15 C14 C16 111.0(3) . . ?
 C1 C2 C14 121.4(2) . . ?
 C3 C2 C1 117.3(2) . . ?
 C3 C2 C14 121.3(2) . . ?
 C1 C6 S1 119.71(19) . . ?
 C5 C6 S1 119.4(2) . . ?
 C5 C6 C1 120.7(2) . . ?
 C4 C5 C6 119.5(3) . . ?
 C12 C11 C13 121.3(2) . . ?
 C10 C11 C12 118.1(3) . . ?
 C10 C11 C13 120.5(3) . . ?
 C4 C3 C2 122.7(3) . . ?
 C9 C10 C11 121.4(3) . . ?
 C5 C4 C3 119.8(3) . . ?
 C9 C8 C7 119.8(3) . . ?
 C8 C9 C10 120.1(3) . . ?
 C12 C7 S1 119.5(2) . . ?
 C8 C7 S1 120.2(3) . . ?
 C8 C7 C12 120.3(3) . . ?

loop_
  _geom_torsion_atom_site_label_1
  _geom_torsion_atom_site_label_2
  _geom_torsion_atom_site_label_3
  _geom_torsion_atom_site_label_4
  _geom_torsion
  _geom_torsion_site_symmetry_1
  _geom_torsion_site_symmetry_2
  _geom_torsion_site_symmetry_3
  _geom_torsion_site_symmetry_4
  _geom_torsion_publ_flag
 S1 C6 C5 C4 -171.5(2) . . . . ?
 N1 C12 C11 C13 1.1(4) . . . . ?
 N1 C12 C11 C10 -178.6(2) . . . . ?
 N1 C12 C7 S1 3.8(3) . . . . ?
 N1 C12 C7 C8 -179.0(3) . . . . ?
 N1 C1 C2 C14 -1.7(4) . . . . ?
 N1 C1 C2 C3 179.0(2) . . . . ?
 N1 C1 C6 S1 -6.0(3) . . . . ?
 N1 C1 C6 C5 178.5(2) . . . . ?
 C12 N1 C1 C2 146.0(2) . . . . ?
 C12 N1 C1 C6 -37.3(3) . . . . ?
 C12 C11 C10 C9 -1.9(5) . . . . ?
 C1 N1 C12 C11 -142.6(3) . . . . ?
 C1 N1 C12 C7 38.6(4) . . . . ?
 C1 C2 C3 C4 0.7(4) . . . . ?
 C1 C6 C5 C4 4.0(4) . . . . ?
 C14 C2 C3 C4 -178.6(3) . . . . ?
 C2 C1 C6 S1 170.68(19) . . . . ?
 C2 C1 C6 C5 -4.8(4) . . . . ?
 C2 C3 C4 C5 -1.5(4) . . . . ?
 C6 S1 C7 C12 -35.3(2) . . . . ?
 C6 S1 C7 C8 147.4(3) . . . . ?
 C6 C1 C2 C14 -178.3(2) . . . . ?
 C6 C1 C2 C3 2.4(4) . . . . ?
 C6 C5 C4 C3 -0.9(4) . . . . ?
 C11 C12 C7 S1 -175.0(2) . . . . ?
 C11 C12 C7 C8 2.3(4) . . . . ?
 C11 C10 C9 C8 1.2(5) . . . . ?
 C13 C11 C10 C9 178.5(3) . . . . ?
 C15 C14 C2 C1 -86.7(3) . . . . ?
 C15 C14 C2 C3 92.5(3) . . . . ?
 C16 C14 C2 C1 147.8(3) . . . . ?
 C16 C14 C2 C3 -32.9(4) . . . . ?
 C9 C8 C7 S1 174.3(2) . . . . ?
 C9 C8 C7 C12 -3.0(5) . . . . ?
 C7 S1 C6 C1 36.5(2) . . . . ?
 C7 S1 C6 C5 -147.9(2) . . . . ?
 C7 C12 C11 C13 179.8(3) . . . . ?
 C7 C12 C11 C10 0.2(4) . . . . ?
 C7 C8 C9 C10 1.3(5) . . . . ?

_shelx_res_file
;
TITL
CELL 1.54184 8.123537 8.407612 19.825367 90 90 90
ZERR 4 0.0003 0.00028 0.000657 0 0 0
LATT -1
SYMM 0.5-X,-Y,0.5+Z
SYMM 0.5+X,0.5-Y,-Z
SYMM -X,0.5+Y,0.5-Z
SFAC C H N S
UNIT 64 68 4 4

L.S. 2
PLAN  10
SIZE 0.1 0.1 0.1
TEMP 28
HTAB
BOND
CONF
fmap 2
acta
REM <olex2.extras>
REM <HklSrc "%.\\20220928-GY6-1_auto.hkl">
REM </olex2.extras>

WGHT    0.093500    0.098200
FVAR      10.37530
S1    4   -0.110754   -0.556437   -0.454078    11.00000    0.03455    0.06517 =
         0.06549   -0.00284   -0.01078    0.00682
N1    3   -0.430282   -0.401098   -0.483077    11.00000    0.04251    0.04067 =
         0.04023   -0.00219   -0.00400    0.01243
C12   1   -0.412147   -0.444096   -0.414873    11.00000    0.04129    0.03483 =
         0.03909   -0.00312   -0.00706   -0.00249
C1    1   -0.377448   -0.501639   -0.535426    11.00000    0.03332    0.03240 =
         0.04120    0.00214    0.00277    0.00129
C14   1   -0.616954   -0.413531   -0.609677    11.00000    0.04328    0.04133 =
         0.03959   -0.00342   -0.00359    0.00500
AFIX  13
H14   2   -0.608177   -0.316297   -0.582656    11.00000   -1.20000
AFIX   0
C2    1   -0.461940   -0.509676   -0.597232    11.00000    0.03852    0.03518 =
         0.03798    0.00138    0.00373   -0.00107
C6    1   -0.232157   -0.588839   -0.526336    11.00000    0.03306    0.03944 =
         0.05239    0.00224    0.00260    0.00362
C5    1   -0.176652   -0.692852   -0.575949    11.00000    0.04243    0.04526 =
         0.06296    0.00102    0.00853    0.00962
AFIX  43
H5    2   -0.083934   -0.755262   -0.568424    11.00000   -1.20000
AFIX   0
C11   1   -0.533273   -0.405951   -0.367321    11.00000    0.04672    0.04428 =
         0.04298   -0.00384   -0.00229   -0.00576
C3    1   -0.398406   -0.611290   -0.646494    11.00000    0.05090    0.04450 =
         0.04135   -0.00240    0.00426    0.00069
AFIX  43
H3    2   -0.451751   -0.617498   -0.687916    11.00000   -1.20000
AFIX   0
C13   1   -0.687616   -0.320698   -0.387329    11.00000    0.05226    0.08695 =
         0.05266   -0.01291    0.00356    0.01653
AFIX 137
H13A  2   -0.659802   -0.220152   -0.407247    11.00000   -1.50000
H13B  2   -0.754709   -0.303434   -0.348145    11.00000   -1.50000
H13C  2   -0.747266   -0.383863   -0.419419    11.00000   -1.50000
AFIX   0
C10   1   -0.506140   -0.448853   -0.300221    11.00000    0.06717    0.05627 =
         0.04110   -0.00092    0.00059   -0.01322
AFIX  43
H10   2   -0.583805   -0.421665   -0.267742    11.00000   -1.20000
AFIX   0
C4    1   -0.259948   -0.702695   -0.636229    11.00000    0.05755    0.04891 =
         0.05167   -0.00699    0.01474    0.00741
AFIX  43
H4    2   -0.222898   -0.770821   -0.669924    11.00000   -1.20000
AFIX   0
C15   1   -0.768554   -0.502643   -0.585186    11.00000    0.03957    0.07063 =
         0.09716    0.00584    0.01119    0.00373
AFIX 137
H15A  2   -0.782319   -0.597917   -0.611271    11.00000   -1.50000
H15B  2   -0.863925   -0.436320   -0.590338    11.00000   -1.50000
H15C  2   -0.755095   -0.529931   -0.538490    11.00000   -1.50000
AFIX   0
C16   1   -0.636412   -0.362691   -0.683052    11.00000    0.07005    0.07923 =
         0.04786    0.00442   -0.01336    0.01700
AFIX 137
H16A  2   -0.542028   -0.301843   -0.696586    11.00000   -1.50000
H16B  2   -0.733755   -0.298875   -0.687680    11.00000   -1.50000
H16C  2   -0.645708   -0.455338   -0.711098    11.00000   -1.50000
AFIX   0
C8    1   -0.248255   -0.569925   -0.327926    11.00000    0.06916    0.05215 =
         0.05146    0.00366   -0.02216    0.00349
AFIX  43
H8    2   -0.155263   -0.626977   -0.315150    11.00000   -1.20000
AFIX   0
C9    1   -0.365659   -0.531270   -0.280911    11.00000    0.08886    0.05627 =
         0.04191    0.00744   -0.01630   -0.00850
AFIX  43
H9    2   -0.351113   -0.560319   -0.236042    11.00000   -1.20000
AFIX   0
C7    1   -0.268835   -0.523436   -0.394822    11.00000    0.04518    0.04077 =
         0.04889    0.00043   -0.01217    0.00177
H1    2   -0.512496   -0.347942   -0.491783    11.00000    0.05906
HKLF 4

REM
REM R1 =  0.0523 for    2417 Fo > 4sig(Fo)  and  0.0531 for all    2494 data
REM    170 parameters refined using      0 restraints

END

WGHT      0.0935      0.0982

REM Instructions for potential hydrogen bonds

REM No hydrogen bonds found for HTAB generation

REM Highest difference peak  0.297,  deepest hole -0.595,  1-sigma level  0.131
Q1    1  -0.2432 -0.7699 -0.3288  11.00000  0.05    0.30
Q2    1  -0.3773 -0.7300 -0.2729  11.00000  0.05    0.29
Q3    1  -0.5894 -0.1779 -0.6221  11.00000  0.05    0.26
Q4    1  -0.5053 -0.2800 -0.2176  11.00000  0.05    0.25
Q5    1  -0.8376 -0.1976 -0.6871  11.00000  0.05    0.24
Q6    1  -0.5880 -0.1603 -0.6671  11.00000  0.05    0.24
Q7    1  -0.6520 -0.1731 -0.5812  11.00000  0.05    0.24
Q8    1  -0.6831 -0.1953 -0.6802  11.00000  0.05    0.24
Q9    1  -0.4859 -0.6953 -0.1925  11.00000  0.05    0.24
Q10   1  -0.4840 -0.2388 -0.3029  11.00000  0.05    0.24
;
_shelx_res_checksum                76164
_shelx_hkl_file
;
   0   0   1 85.0316 5.81303   5
   0   0   2 480213. 4251.47  10
   0   0   3 9.53629 25.1806  13
   0   0   3 32.6186 92.7872  10
   0   0   3 6.63364 14.0317   5
   0   0   3 93.4873 20.9386  15
   0   0   4 410902. 3353.59  13
   0   0   4 396359. 3329.30  15
   0   0   5 12.0914 25.1315  15
   0   0   5 7.37966 20.3633   5
   0   0   5 39.7139 117.252  10
   0   0   5 38.0385 14.0408   1
   0   0   5 1.15067 48.5224  11
   0   0   5 69.7206 37.5820  13
   0   0   6 36664.7 371.310   1
   0   0   6 41791.9 489.996  13
   0   0   6 37550.7 517.124  11
   0   0   6 42547.6 414.149   5
   0   0   7 11.6464 50.5957  11
   0   0   7 15.3963 14.4854   1
   0   0   7 39.7438 22.9984   5
   0   0   7 3.67060 38.0721  13
   0   0   7 35.7787 32.5256   4
   0   0   8 25161.1 309.110   5
   0   0   8 25301.0 377.766   4
   0   0   8 25339.2 392.995  13
   0   0   9 13.2493 47.5831  13
   0   0   9 1.45037 38.9164   4
   0   0   9 6.87558 60.2906  11
   0   0  10 30839.8 576.342  11
   0   0  10 31270.5 400.388   5
   0   0  11 29.1573 47.8359  13
   0   0  11 28.7316 69.2133  11
   0   0  11 56.6945 45.4032   4
   0   0  11-5.63609 71.9394  12
   0   0  11-2.02428 27.3912   5
   0   0  12 67192.7 762.768   5
   0   0  12 67876.4 924.082  13
   0   0  12 67650.7 1023.20  11
   0   0  13 24.5687 32.9617   5
   0   0  13 11.8016 49.3734   4
   0   0  13 7.18118 83.6747  12
   0   0  13 3.60998 81.6876  11
   0   0  14 51287.7 923.870  12
   0   0  14 52870.5 799.246   4
   0   0  14 47942.1 620.486   5
   0   0  14 48673.3 809.825  13
   0   0  14 50314.7 921.835  11
   0   0  15 40.4729 38.4494   5
   0   0  15 8.77455 97.7607  12
   0   0  15 46.7045 71.4944  13
   0   0  15-4.41824 95.6418  11
   0   0  15-14.8646 64.3551   4
   0   0  16 27172.7 567.617   4
   0   0  16 26050.8 659.408  12
   0   0  17-48.9490 87.2435  13
   0   0  17-24.2953 111.933  12
   0   0  17 16.7333 75.0374   4
   0   0  18 4972.97 297.153  12
   0   0  18 4667.28 251.670  13
   0   0  19-6.40260 56.6757   4
   0   0  19-32.2457 91.0895  12
   0   0  20 802.908 141.427  12
   0   0  20 850.739 107.621   4
   0   0  21-31.5536 58.9574   4
   0   0  22 6064.49 258.372  12
   0   0  23 13.6716 57.8906  12
   0   0  24 108.672 51.7556  12
   0  -1   0 32.2115 10.4924   5
   0  -1   0 19.6491 38.1437  10
   0  -1   1 14739.2 256.193  10
   0   1   1 14271.4 180.255  14
   0   1   2 32288.2 380.119   3
   0   1   2 34765.2 373.541  13
   0   1   2 34277.4 328.966   5
   0  -1   2 33965.2 483.165  10
   0   1   2 34120.3 358.516  12
   0   1   2 32101.1 379.851   2
   0   1   3 21521.2 282.616  12
   0   1   3 23452.6 301.767  13
   0   1   3 22689.1 247.924   5
   0  -1   3 23417.0 447.446  10
   0   1   3 21044.1 294.570   3
   0   1   3 21957.9 258.328   4
   0   1   4 18807.3 283.675  12
   0   1   4 19239.2 252.582   4
   0   1   4 20222.0 296.931  13
   0  -1   4 21141.1 504.469  10
   0   1   4 19864.6 236.556   5
   0  -1   5 483.207 40.4171  13
   0   1   5 417.116 53.0327  12
   0  -1   5 601.618 178.778  10
   0   1   5 413.812 39.7413   4
   0   1   5 487.429 36.7494   5
   0   1   5 496.343 58.1912  13
   0  -1   6 200579. 2525.03  10
   0   1   6 205604. 1817.65   5
   0   1   6 193482. 1869.80  15
   0  -1   6 200661. 1781.54   5
   0   1   6 197182. 1925.79  11
   0   1   6 210200. 1936.69  13
   0   1   6 200693. 1919.79  12
   0   1   6 201658. 1857.22   4
   0  -1   6 205427. 1844.33  13
   0  -1   7 804.838 39.9500   5
   0  -1   7 688.132 215.101  10
   0   1   7 713.049 59.6200  15
   0   1   7 751.714 48.9114   5
   0   1   7 832.211 79.4380  11
   0   1   7 915.030 62.0526   4
   0   1   7 775.795 77.7135  12
   0   1   7 866.341 81.4661  13
   0  -1   7 813.055 59.0700  13
   0   1   8 2588.16 112.208  15
   0   1   8 2965.80 114.023   4
   0   1   8 2939.72 144.129  13
   0  -1   8 2663.22 107.235  13
   0   1   8 2887.66 140.980  12
   0  -1   8 2902.24 81.6682   5
   0   1   9 146767. 1558.90  12
   0   1   9 144428. 1566.53  11
   0  -1   9 136279. 1358.47   1
   0   1   9 151499. 1467.25   4
   0   1   9 157368. 1580.85  13
   0  -1   9 148081. 1344.38   5
   0   1   9 144629. 1480.01  15
   0   1   9 148512. 1389.00   5
   0  -1   9 149247. 1457.76  13
   0   1  10 16190.0 272.815   5
   0  -1  10 15334.3 410.434  11
   0   1  10 15548.9 370.852  11
   0   1  10 15998.9 365.976  13
   0   1  10 15056.9 360.351  12
   0  -1  10 14605.1 245.287   1
   0  -1  10 15038.2 306.778  13
   0   1  10 15158.3 323.061  15
   0   1  11 72632.0 873.101   4
   0  -1  11 72497.4 1061.00  11
   0   1  11 71868.8 974.775  12
   0   1  11 72317.6 967.487  13
   0   1  11 71977.3 787.435   5
   0  -1  12 9411.64 262.941  13
   0   1  12 10445.0 276.011   4
   0  -1  12 9413.66 186.482   5
   0  -1  12 9912.51 366.391  11
   0   1  12 10344.8 228.674   5
   0  -1  12 10594.6 300.655   4
   0   1  13 11786.7 260.320   5
   0   1  13 11363.1 364.463  13
   0   1  13 12840.5 329.492   4
   0  -1  13 11156.7 306.182  13
   0  -1  13 12301.8 430.129  11
   0  -1  13 12324.1 343.749   4
   0   1  13 12029.3 385.433  12
   0   1  14 25924.9 509.928   4
   0  -1  14 24619.3 638.208  11
   0   1  14 24965.9 584.926  13
   0   1  14 23853.9 414.794   5
   0   1  14 24808.5 577.526  12
   0  -1  14 25802.4 537.155   4
   0   1  15 18.9839 47.1968   5
   0   1  15 58.2832 98.9542  13
   0   1  15 30.5233 61.0537   4
   0   1  15 19.2198 86.7184  12
   0  -1  15 6.14701 67.6248   4
   0  -1  15 23.4745 98.2076  11
   0  -1  15 4.62454 104.962  12
   0   1  16 4826.14 278.338  12
   0  -1  16 4951.21 307.326  11
   0   1  16 4927.87 280.246  13
   0  -1  16 5070.82 245.652   4
   0   1  16 5354.94 238.546   4
   0  -1  16 4962.10 303.357  12
   0   1  17 6650.93 343.980  12
   0  -1  17 5958.70 345.348  12
   0   1  17 6457.28 272.643   4
   0  -1  17 6293.67 286.886   4
   0   1  17 5311.78 296.093  13
   0  -1  17 5681.53 336.210  11
   0   1  18 117.513 69.3416   4
   0   1  18 26.0768 102.435  12
   0  -1  18 60.0657 105.077  12
   0  -1  18 124.980 77.0458   4
   0   1  18 72.5799 95.5623  13
   0  -1  19 91.1477 100.923  12
   0   1  19 51.7635 92.3113  13
   0   1  19 20.4909 82.9453  12
   0  -1  20 2723.00 218.808  12
   0   1  20 2700.79 199.438  12
   0  -1  20 2857.32 185.369   4
   0  -1  21 900.854 109.027   4
   0   1  22 889.416 110.922  12
   0  -1  22 867.022 95.5491   4
   0  -1  22 910.422 126.815  12
   0  -1  23 1278.94 117.988  12
   0   1  23 1231.54 108.259  12
   0  -1  24 4282.13 161.845  12
   0   2   0 942091. 8177.89  13
   0  -2   0 999999. 8374.84  10
   0  -2  -1 14061.2 283.124  10
   0   2   1 14524.4 220.501  13
   0   2   2 181984. 1808.32   2
   0   2   2 185552. 1707.89  14
   0  -2  -2 181076. 1780.56  10
   0   2   3 137260. 1215.82   5
   0   2   3 129027. 1325.07   2
   0   2   3 137561. 1305.15  13
   0   2   3 128966. 1258.41  14
   0  -2   3 142559. 1656.93  10
   0   2   3 128317. 1330.36   3
   0  -2  -3 134145. 1324.11  10
   0   2   3 130259. 1250.12  12
   0   2   4 51586.3 649.196   3
   0   2   4 50373.1 592.843  14
   0   2   4 51703.9 584.535  12
   0  -2  -4 50068.4 632.289  10
   0   2   5 33271.1 442.046  12
   0  -2   5 33470.7 351.977  13
   0   2   5 35412.6 403.216   5
   0   2   5 34123.3 504.235   3
   0   2   5 34902.8 491.931  13
   0   2   6 79887.6 829.179   4
   0  -2   6 82592.1 1508.68  10
   0   2   6 79371.6 882.763  12
   0  -2   6 79263.1 767.502  13
   0   2   6 83404.4 944.433  13
   0  -2   7 47174.5 1199.66  10
   0  -2   7 52552.8 510.025   5
   0   2   7 52305.5 660.197  12
   0  -2   7 48180.4 538.170  13
   0   2   7 52542.6 707.418  13
   0   2   7 50958.7 599.164   4
   0   2   7 52874.3 584.602   5
   0   2   8 32224.0 498.564  15
   0   2   8 33509.2 551.105  13
   0   2   8 33796.6 517.004  12
   0  -2   8 30582.9 396.376  13
   0   2   8 32879.0 452.705   4
   0   2   8 33401.5 428.882   5
   0  -2   8 31683.8 347.936   5
   0   2   9 100331. 1026.72   5
   0  -2   9 97557.5 924.651   5
   0   2   9 101811. 1219.36  13
   0   2   9 97559.3 1123.19  15
   0   2   9 102278. 1162.77  12
   0   2  10 10017.0 276.657  15
   0   2  10 10714.7 231.853   5
   0   2  10 10718.3 253.253   4
   0   2  10 10798.0 329.260  13
   0   2  10 10618.6 298.708  12
   0   2  11 13781.0 279.681   5
   0  -2  11 13241.0 279.077   1
   0   2  12 36389.6 710.487  13
   0   2  12 35371.2 525.957   5
   0   2  12 37199.9 582.904   4
   0   2  12 35817.5 626.170  15
   0   2  12 37310.4 669.634  12
   0   2  13 334.517 61.9249   5
   0   2  13 250.705 66.4755   4
   0  -2  13 188.676 113.513  11
   0   2  13 285.114 74.0015  15
   0   2  13 137.190 88.7610  12
   0   2  13 167.347 95.5136  13
   0   2  14 49867.3 753.874   4
   0   2  14 49405.7 852.291  12
   0  -2  14 51427.1 855.545   4
   0   2  14 48587.3 913.802  13
   0  -2  14 48206.2 989.852  11
   0   2  15 111809. 1346.45   4
   0  -2  15 111017. 1690.32  11
   0   2  15 108138. 1565.95  13
   0   2  15 109614. 1467.01  12
   0   2  16 56175.0 1063.85  13
   0   2  16 53408.9 916.967  12
   0  -2  16 54198.9 1092.58  11
   0  -2  16 55317.1 929.236   4
   0  -2  17 61469.3 1186.37  11
   0  -2  17 63917.6 1196.04  12
   0   2  17 61983.1 1147.72  13
   0  -2  17 64937.4 1018.52   4
   0   2  17 64528.7 1038.29  12
   0  -2  18 445.524 133.012  12
   0   2  18 429.714 108.557  12
   0  -2  18 371.343 90.1074   4
   0   2  18 414.633 126.292  13
   0  -2  19 859.572 154.394  12
   0  -2  19 962.116 161.460  11
   0   2  19 927.457 163.888  13
   0   2  19 770.870 120.398  12
   0   2  20 6014.35 265.794  12
   0  -2  20 6334.48 268.907   4
   0  -2  20 6212.40 324.791  12
   0  -2  21 316.236 76.0293   4
   0  -2  21 300.536 103.630  12
   0   2  21 375.123 90.7069  12
   0  -2  22 2797.33 153.008   4
   0  -2  22 2896.22 196.867  12
   0  -2  23 155.840 69.1847  12
   0  -2  23 148.800 51.4524   4
   0  -2  24 510.461 64.8106  12
   0  -3   0 47.4075 105.705  10
   0  -3   1 5831.58 291.409  10
   0  -3  -1 5933.45 265.576  10
   0   3   2 81283.6 878.128  14
   0  -3   2 88943.6 1322.94  10
   0   3   2 81618.3 910.217  13
   0  -3  -2 87611.8 1167.12  10
   0   3   3 45069.5 593.643  13
   0  -3  -3 47877.3 804.716  10
   0  -3   3 50022.8 1007.46  10
   0   3   3 43758.5 554.292  14
   0   3   4 75960.9 943.201   3
   0  -3   4 74225.3 1364.99  10
   0  -3   5 42677.9 1083.03  10
   0   3   5 42576.0 649.255   3
   0   3   5 43229.7 626.618  13
   0   3   6 45927.2 708.425   3
   0   3   6 45888.7 685.481  13
   0  -3   6 43598.0 1211.26  10
   0   3   6 47624.7 554.592   5
   0   3   6 44970.5 589.478  12
   0   3   7 4357.77 195.990  13
   0   3   7 4386.08 210.842   3
   0   3   7 4372.26 136.462   5
   0   3   7 4177.50 152.003  12
   0   3   8 89.0716 40.6613   5
   0  -3   8 10.8300 225.737  10
   0   3   8 39.6552 48.7080  12
   0   3   8 29.4347 63.7698  13
   0   3   9 134224. 1474.20  12
   0   3   9 138817. 1416.23   5
   0  -3  10 5817.99 557.677  10
   0   3  10 9159.60 228.828   5
   0   3  11 58585.2 823.898  12
   0   3  11 59056.6 852.160  15
   0   3  12 24034.7 513.404  15
   0   3  12 25032.5 609.472  13
   0  -3  12 23893.3 454.270   1
   0   3  12 23319.6 484.511  12
   0   3  13 12061.6 353.161  12
   0   3  13 12800.1 453.692  13
   0   3  13 12677.1 376.001  15
   0  -3  14 10541.9 468.714  11
   0   3  14 9976.30 341.080  15
   0   3  14 10335.3 432.318  13
   0   3  14 9847.14 332.436  12
   0   3  15 40628.1 897.536  13
   0   3  15 39339.7 724.445  12
   0  -3  15 40370.0 779.352   4
   0  -3  15 40620.0 953.649  11
   0   3  16 532.195 106.816  12
   0  -3  16 494.661 112.323   4
   0   3  16 749.708 153.573  13
   0  -3  16 576.878 158.736  11
   0  -3  17 369.534 97.9987   4
   0   3  17 372.621 98.2988  12
   0   3  17 443.519 138.499  13
   0  -3  18 64.6565 111.098  12
   0  -3  18 5.47594 112.083  11
   0   3  18 96.3163 107.497  13
   0   3  18 112.319 82.5080  12
   0  -3  19 14820.7 424.198   4
   0  -3  19 14515.2 515.085  11
   0  -3  19 14314.4 507.849  12
   0  -3  20 934.678 112.951   4
   0  -3  20 855.712 144.006  11
   0  -3  21 1177.51 145.744  12
   0  -3  21 1043.46 108.905   4
   0  -3  22 22.1958 71.1635  12
   0  -3  22-5.82681 45.3915   4
   0  -3  23 1009.37 96.3932  12
   0  -3  23 1065.00 77.6327   4
   0  -4   0 6265.94 390.886  10
   0  -4   1 35857.5 947.357  10
   0  -4  -1 36174.0 911.477  10
   0   4   2 9568.47 239.907  14
   0  -4  -2 8503.43 433.302  10
   0   4   2 8548.78 306.019   2
   0  -4   2 9506.73 512.739  10
   0   4   3 76340.5 903.815  14
   0  -4  -3 75397.6 1387.43  10
   0   4   3 74579.3 946.467  13
   0   4   3 77097.1 1048.40   2
   0   4   4 301.998 85.9440   2
   0  -4  -4 89.1103 147.498  10
   0   4   4 122.539 60.8437  13
   0  -4   4 255.878 224.806  10
   0   4   4 126.406 48.9893  14
   0   4   5 16267.9 350.837  14
   0   4   5 16188.1 383.467  13
   0   4   6 169359. 1868.03  13
   0   4   6 166371. 1906.32   3
   0   4   7 594.269 102.550  13
   0  -4   7 535.769 285.437  10
   0   4   7 857.655 125.430   3
   0  -4   8 17046.9 894.984  10
   0   4   9 5134.14 263.148  13
   0  -4   9 2929.01 453.370  10
   0   4  10 7373.51 280.481  15
   0   4  10 7275.95 327.388  13
   0   4  11 4339.05 222.883  15
   0   4  11 4773.78 281.138  13
   0  -4  12 455.216 342.517  10
   0   4  12 607.097 102.722  15
   0  -4  12 619.697 100.780   1
   0   4  12 534.161 131.868  13
   0   4  13 15832.3 539.756  13
   0   4  13 15693.5 447.410  15
   0  -4  13 16083.7 410.881   1
   0   4  14 2204.48 226.915  13
   0   4  14 2349.95 181.628  15
   0   4  15 43663.0 983.118  13
   0   4  15 46093.0 832.486  15
   0  -4  15 44289.0 1036.38  11
   0  -4  16 16262.6 478.841   4
   0   4  16 17729.4 618.411  13
   0  -4  17 39315.9 935.098  11
   0  -4  18 571.455 141.745  11
   0  -4  18 556.419 104.903   4
   0  -4  18 534.034 143.330  12
   0  -4  19 2167.62 158.253   4
   0  -4  19 2229.19 206.983  11
   0  -4  20 2061.13 184.405  11
   0  -4  20 2146.86 148.803   4
   0  -4  20 2039.66 184.964  12
   0  -4  21 3.00198 70.5551  12
   0  -4  21 36.6913 50.5284   4
   0  -4  22 1292.83 108.363  12
   0  -4  22 1237.23 87.1938   4
   0  -4  23 23.2621 39.4979  12
   0   5   1 71399.8 896.288  14
   0   5   1 66635.4 1087.70   2
   0   5   2 32177.4 682.964   2
   0   5   2 36193.6 584.269  14
   0   5   3 10855.9 373.654   2
   0   5   3 11308.8 301.107  14
   0   5   4 51464.5 774.424  14
   0   5   4 53968.6 938.421   2
   0   5   4 52752.9 937.163   3
   0   5   5 9356.23 294.659  14
   0   5   5 10042.8 373.562   3
   0  -5   6 9226.11 695.203  10
   0   5   6 12009.7 412.481   3
   0   5   7 846.726 150.513   3
   0   5   7 770.752 126.010  13
   0  -5   7 722.229 318.904  10
   0   5   8 6710.78 311.577  13
   0   5   8 7246.71 347.826   3
   0  -5   9 10130.2 792.985  10
   0   5   9 15218.9 491.383  13
   0  -5  10 2488.20 481.591  10
   0   5  10 3791.58 262.393  13
   0   5  11 18342.5 586.260  13
   0  -5  11 17718.7 457.846   1
   0   5  11 18640.2 511.535  15
   0   5  12 972.024 172.523  13
   0  -5  12 1202.40 136.951   1
   0   5  12 1263.90 147.171  15
   0   5  13 22639.7 577.242  15
   0  -5  13 21304.1 505.148   1
   0   5  13 20876.6 655.947  13
   0   5  14 629.644 116.730  15
   0  -5  14 550.111 94.4786   1
   0   5  15 15318.7 462.623  15
   0  -5  16 8541.42 333.306   4
   0  -5  16 8617.01 423.297  11
   0  -5  17 9175.44 424.588  11
   0  -5  17 9725.70 343.789   4
   0  -5  18 1103.76 121.108   4
   0  -5  18 1025.67 154.134  11
   0  -5  19 2600.02 195.349  12
   0  -5  19 2455.64 192.968  11
   0  -5  19 2590.41 152.450   4
   0  -5  20 6169.45 263.891  12
   0  -5  20 6238.21 265.217  11
   0  -5  20 6552.88 221.742   4
   0  -5  21 38.6137 59.7539  12
   0  -5  21 80.1426 41.0743   4
   0  -5  22 1600.47 88.3022  12
   0   6   0 23360.3 645.638   2
   0   6   0 22769.0 486.396  14
   0   6   1 1113.90 115.051  14
   0  -6   1 370.568 270.230  10
   0  -6  -1 360.571 248.543  10
   0   6   1 834.160 166.895   2
   0   6  -1 960.196 109.584  14
   0   6   2 3238.44 237.169   2
   0   6   2 3125.97 177.423  14
   0   6   3 1489.53 174.637   2
   0   6   3 1653.30 186.124   3
   0   6   3 1341.68 129.321  14
   0   6   4 5321.62 311.009   3
   0   6   4 5205.13 244.919  14
   0   6   4 5368.37 306.590   2
   0   6   5 14295.6 411.046  14
   0   6   5 14591.2 495.911   3
   0   6   6 34472.8 781.768   3
   0  -6   6 19226.3 1051.28  10
   0   6   7 22800.5 661.014   3
   0  -6   7 11695.1 845.675  10
   0  -6   8 135.067 314.760  10
   0  -6   9 20854.2 1164.44  10
   0  -6   9 37053.8 689.604   1
   0  -6  10 5289.08 626.284  10
   0  -6  10 9811.50 352.809   1
   0  -6  11 748.818 123.020   1
   0   6  11 744.452 125.623  15
   0  -6  12 2768.20 190.259   1
   0   6  12 3066.40 214.886  15
   0   6  13 1787.39 169.203  15
   0  -6  13 1511.63 145.933   1
   0   6  14 169.051 83.1816  15
   0  -6  16 1467.01 135.652   4
   0  -6  16 1443.20 180.993  11
   0  -6  17 9774.17 387.161  11
   0  -6  17 9818.45 310.570   4
   0  -6  18 83.2949 87.8459  12
   0  -6  18 50.3722 54.9726   4
   0  -6  18 109.837 84.4378  11
   0  -6  19 685.613 73.6711   4
   0  -6  19 598.127 96.6959  12
   0  -6  19 608.912 96.5231  11
   0  -6  20 149.210 53.3047  12
   0   7   0 16.0503 116.578   2
   0   7   0-6.44451 64.7202  14
   0  -7   0 40.3572 232.190  10
   0   7   1 26965.6 579.956  14
   0   7   1 27366.3 710.018   2
   0   7  -1 27322.2 579.062  14
   0   7  -1 27171.8 733.319   2
   0  -7  -1 24946.6 517.901   1
   0   7  -2 26072.6 738.438   2
   0   7   2 27101.4 728.812   3
   0   7   2 26079.3 590.628  14
   0  -7  -2 23960.1 505.982   1
   0   7   2 27755.1 728.190   2
   0   7  -2 24214.8 548.549  14
   0   7   3 3468.06 217.245  14
   0   7  -3 3021.89 190.031  14
   0   7   3 3483.57 276.023   2
   0   7   3 3430.67 274.607   3
   0   7  -3 3384.59 285.230   2
   0   7   4 7458.02 313.043  14
   0   7   4 7439.85 380.181   3
   0   7   5 1838.03 210.430   3
   0  -7   5 1098.44 360.214  10
   0   7   6 36471.0 879.337   3
   0  -7   6 27302.3 601.215   1
   0  -7   7 650.454 120.227   1
   0   7   7 757.587 161.119   3
   0  -7   8 5234.24 265.341   1
   0  -7   9 1637.41 161.946   1
   0   7  10 5609.10 287.641  15
   0  -7  10 4943.94 258.692   1
   0   7  11 3110.35 210.357  15
   0   7  12 550.762 103.250  15
   0  -7  12 591.183 102.609   1
   0  -7  13 1332.74 127.512   1
   0   7  14 43.2764 64.2036  15
   0  -7  14 107.265 67.6381   1
   0   7  15 647.797 97.0588  15
   0  -7  15 535.638 121.628  11
   0  -7  16 832.196 93.3500   4
   0  -7  16 903.659 128.835  11
   0  -7  17 1752.19 141.296  11
   0  -7  17 1806.15 110.464   4
   0  -7  18 2973.61 115.500   4
   0  -7  18 2685.61 139.705  12
   0  -8   0 12660.7 383.068   1
   0   8   0 14547.9 523.537   2
   0   8   0 13627.1 419.048  14
   0   8   0 15181.6 534.655   3
   0   8   1 5715.47 335.300   3
   0   8   1 5794.24 337.797   2
   0   8  -1 5572.75 320.520   3
   0  -8   1 4942.37 248.658   1
   0   8  -1 4712.72 238.421  14
   0   8  -1 5241.77 308.739   2
   0   8   1 5261.42 267.660  14
   0   8   2 1140.63 133.805  14
   0   8   2 1201.84 177.076   3
   0   8  -2 1106.67 174.356   2
   0   8   2 1265.86 185.101   2
   0   8  -2 1060.03 118.685  14
   0  -8   2 1075.44 131.675   1
   0   8   3 2256.88 221.419   3
   0  -8   3 1832.79 163.044   1
   0   8  -3 2021.09 220.042   2
   0   8  -3 1874.09 153.047  14
   0   8  -4 62.2581 111.187   2
   0   8   4 47.0155 103.707   3
   0   8  -4 18.8604 57.0115  14
   0  -8   4-32.8361 81.5513   1
   0   8   5 1187.24 177.980   3
   0   8  -5 1037.87 180.402   2
   0  -8   5 789.486 124.820   1
   0   8  -5 905.892 111.812  14
   0   8  -6 1252.70 125.746  14
   0   8  -6 1225.63 184.165   2
   0   8  -7 4526.65 215.340  14
   0   8  -7 4542.78 305.132   2
   0   8  -8 6804.43 360.410   2
   0   8  -8 7258.94 269.560  14
   0  -8   8 6888.47 283.499   1
   0   8  -9 15647.7 399.372  14
   0  -8   9 14652.6 415.096   1
   0   8 -10 1406.95 122.469  14
   0  -8  10 1440.83 138.127   1
   0   8  10 1742.84 151.197  15
   0  -8  11 1140.46 117.949   1
   0   8  11 1400.12 133.637  15
   0   8  12 623.572 96.2248  15
   0  -8  12 518.120 85.9356   1
   0  -8  13 625.554 83.8225   1
   0   8 -13 608.087 74.3613  14
   0   8  13 713.167 91.3625  15
   0  -8  14 264.094 84.3243  11
   0   8  14 304.068 63.9680  15
   0   8 -14 303.106 54.7576  14
   0  -8  15 2320.00 114.141   4
   0  -8  16 897.577 81.5723  12
   0   9   0 11.9445 60.8936  14
   0   9   0 16.7080 97.8948   3
   0   9  -1 895.058 149.425   2
   0   9  -1 621.331 97.7090  14
   0   9   1 661.543 138.871   3
   0   9  -1 782.970 145.446   3
   0  -9   1 601.840 87.3993   1
   0   9  -2 30212.2 691.857   2
   0   9  -2 30515.3 694.265   3
   0   9   2 30706.8 691.793   3
   0   9  -3 412.009 84.5643  14
   0   9  -3 603.059 139.923   3
   0   9  -3 307.978 120.066   2
   0  -9   3 309.329 83.1441   1
   0   9   3 383.743 130.962   3
   0   9  -4 7146.12 259.548  14
   0   9  -4 8429.53 347.520   3
   0  -9   4 6598.01 250.009   1
   0   9  -4 8420.23 347.029   2
   0   9  -5 4829.39 260.252   3
   0   9  -5 4906.00 256.760   2
   0  -9   5 4004.87 195.476   1
   0   9  -5 4501.66 200.798  14
   0   9  -6 5317.24 208.432  14
   0  -9   6 5101.74 214.445   1
   0   9  -6 5539.49 262.189   2
   0  -9   7 23.3831 66.5474   1
   0   9  -7-8.36015 43.8740  14
   0   9  -7 55.0487 82.0715   2
   0   9  -8 192.179 84.2568   2
   0   9  -8 223.682 55.5595  14
   0   9   8 207.024 69.7280  15
   0  -9   8 198.562 69.6553   1
   0   9  -9 10698.5 268.853  14
   0  -9   9 10803.8 295.518   1
   0   9 -10 149.843 44.0378  14
   0   9 -10 132.637 72.3159   2
   0   9  10 132.885 57.8159  15
   0  -9  10 155.599 60.2763   1
   0   9  11-1.76193 44.0044  15
   0   9  12-2.79650 35.6946  15
   0  10   0 7857.85 275.247   3
   0  10  -1-23.4467 69.7520   3
   0  10  -2 2949.76 166.500   3
   0  10  -3 146.116 66.3927   3
   0  10  -4 2131.21 136.074   3
   0  10   5 531.515 68.9432  15
   0  10  -5 559.550 79.3547   3
   0  10   6 457.618 60.7433  15
   0  10  -6 440.793 69.2661   3
   0  10  -7 213.074 53.4451   3
   0  10   7 251.168 46.5616  15
   0  10   8 7985.45 180.449  15
  -1   0   0 220.513 30.3081   9
   1   0   0 179.733 21.8604   8
   1   0   0 196.399 22.8374   6
   1   0  -1 4633.72 77.7314   6
  -1   0   1 5244.09 63.8189   4
  -1   0   1 4490.38 95.0312   9
   1   0   1 4793.94 69.8929  11
  -1   0  -1 4577.14 87.2361   9
   1   0   1 4939.77 60.8761   4
  -1   0   1 4994.25 72.3540  11
   1   0   1 4616.76 83.2398   8
   1   0   2 93779.6 856.083  11
  -1   0   2 93995.5 861.059  11
  -1   0  -2 90891.2 847.342   9
   1   0   2 92092.5 858.801   8
  -1   0   3 133273. 1222.67  15
  -1   0   3 142297. 1279.83  11
   1   0   3 136585. 1227.58  15
   1   0   3 134445. 1266.29  11
  -1   0   3 138442. 1288.35  13
  -1   0  -3 134897. 1224.56   9
   1   0   3 139514. 1255.92   7
  -1   0   4 668.029 40.1437  15
  -1   0   4 684.564 58.6877  11
   1   0   4 711.011 42.1866  15
   1   0   4 734.159 56.9911   7
   1   0   4 686.919 57.4325  11
  -1   0   4 710.878 58.4153  13
  -1   0   5 4455.45 140.253  11
  -1   0   5 4413.00 130.472  13
   1   0   5 4304.99 133.304  11
   1   0   5 4140.90 133.043   7
  -1   0   6 205784. 1805.50   5
   1   0   6 198336. 1951.69  11
  -1   0   6 204818. 1883.69   4
  -1   0   6 201702. 1920.49  13
   1   0   6 197980. 1872.07   4
  -1   0   6 202719. 1972.62  11
  -1   0   7 128453. 1360.04  11
  -1   0   7 129753. 1263.44   4
   1   0   7 122835. 1331.28  11
  -1   0   7 127861. 1169.07   5
   1   0   7 124827. 1242.74   4
   1   0   7 131096. 1427.14  10
   1   0   7 123833. 1198.18   5
  -1   0   7 124807. 1293.80  13
   1   0   8 84271.9 1246.45  10
  -1   0   8 82809.1 961.514  13
   1   0   8 87821.7 991.801  13
   1   0   8 82145.4 913.419   4
  -1   0   8 85148.0 934.641   4
  -1   0   8 86995.4 834.365   5
   1   0   9 19062.6 285.278   5
   1   0   9 18495.8 401.226  11
  -1   0   9 19934.4 426.153  11
  -1   0   9 19402.2 345.799   4
  -1   0   9 18616.7 365.467  13
   1   0   9 20185.0 378.712  13
   1   0   9 18878.8 330.689   4
   1   0  10 70229.2 893.913  13
   1   0  10 67548.3 934.456  12
  -1   0  10 70773.9 975.560  11
  -1   0  10 70882.6 967.997  12
   1   0  10 67339.8 940.430  11
  -1   0  10 67001.2 885.327  13
   1   0  10 72414.3 773.634   5
   1   0  11 12032.1 319.442  13
   1   0  11 11503.9 339.515  12
   1   0  11 11226.9 338.731  11
  -1   0  11 12108.6 357.980  12
  -1   0  11 11492.1 315.814  13
   1   0  11 11812.1 234.536   5
   1   0  11 11829.9 282.767   4
  -1   0  11 12427.0 299.026   4
  -1   0  11 11958.3 356.352  11
  -1   0  12 31438.8 588.682  13
   1   0  12 32044.5 531.857   4
   1   0  12 30353.8 444.125   5
  -1   0  12 33083.1 552.132   4
  -1   0  12 32472.4 653.168  11
   1   0  12 31630.5 629.291  11
  -1   0  13 64.0698 54.5673   4
   1   0  13 31.4085 77.7644  12
   1   0  13 48.0732 65.5234  13
   1   0  13 43.2373 38.1606   5
  -1   0  13 33.5959 82.9196  11
  -1   0  13 29.7130 85.0579  12
   1   0  13 103.765 53.4302   4
   1   0  13 45.5814 76.9001  11
  -1   0  14 105.969 75.0477  13
  -1   0  14 60.0044 62.0593   4
   1   0  14 24.4651 66.2012  13
   1   0  14 35.9966 39.3701   5
  -1   0  14 84.1746 94.0758  11
   1   0  14 178.852 97.0165  12
   1   0  14 95.0907 90.1985  11
   1   0  14 34.8433 55.0642   4
  -1   0  14 12.6617 91.9665  12
  -1   0  15 73703.2 1191.83  11
   1   0  15 75926.5 1023.49   4
  -1   0  15 65012.1 1041.83  13
   1   0  15 65804.6 1021.96  13
   1   0  15 72448.1 1161.41  11
   1   0  15 70355.8 1125.21  12
   1   0  15 66915.5 835.905   5
  -1   0  15 76669.6 1050.38   4
  -1   0  15 71565.9 1157.89  12
   1   0  16 43843.2 811.247  13
  -1   0  16 43976.8 840.303  13
   1   0  16 48924.7 923.381  12
  -1   0  16 49633.5 816.417   4
   1   0  16 50346.0 799.887   4
  -1   0  16 50059.7 953.217  12
   1   0  16 43402.2 622.599   5
   1   0  17 66176.4 1120.65  12
  -1   0  17 69319.1 1025.72   4
   1   0  17 63415.2 1041.47  13
  -1   0  17 67521.9 1152.76  12
   1   0  17 71115.0 1012.74   4
   1   0  18 1483.15 174.591  12
   1   0  18 1950.96 154.916   4
  -1   0  18 1715.54 152.451   4
   1   0  18 1403.86 149.240  13
  -1   0  18 1861.08 193.829  12
  -1   0  19 23208.9 633.996  12
   1   0  19 21346.7 588.416  12
  -1   0  20 2864.32 216.857  12
   1   0  20 2915.95 177.339   4
   1   0  20 2713.00 206.116  12
  -1   0  20 2944.31 180.094   4
   1   0  21 39.5446 54.9009   4
  -1   0  21 25.6923 54.5007   4
  -1   0  22 210.065 80.6481  12
   1   0  22 151.974 75.7370  12
   1   0  23 1415.40 112.405  12
  -1   0  23 1413.61 112.874  12
   1   0  24 5047.67 165.413  12
  -1   0  24 4701.24 161.794  12
   1  -1  24 490.021 63.3151  12
   1  -1  23 1754.95 126.634  12
  -1   1  23 1785.58 120.483  12
  -1   1  22 1938.06 142.366  12
   1  -1  22 2107.61 161.011  12
   1  -1  22 2141.47 132.494   4
  -1   1  21 1153.38 126.994  12
   1  -1  21 1159.06 157.555  12
   1  -1  21 1260.73 120.779   4
  -1   1  20 597.648 114.930  12
   1  -1  20 620.936 97.6251   4
   1  -1  20 578.604 124.162  12
   1  -1  19 3843.16 257.555  12
  -1   1  19 3785.42 241.657  12
  -1   1  18 1247.99 165.733  12
  -1   1  18 1234.72 128.182   4
   1  -1  18 1316.27 133.597   4
   1  -1  18 1128.20 163.742  12
   1  -1  17 36976.3 711.574   4
   1  -1  17 34630.8 824.330  11
  -1   1  17 36721.4 798.578  12
  -1   1  17 36874.6 689.631   4
   1  -1  17 34878.8 822.244  12
   1  -1  16 29674.3 610.111   4
  -1   1  16 29870.9 591.668   4
   1  -1  16 28737.0 723.907  12
  -1   1  16 31171.8 712.823  12
   1  -1  16 28027.7 716.284  11
  -1   1  16 27183.9 699.855  13
   1  -1  15 17676.9 440.828   4
  -1   1  15 16302.1 496.660  13
   1  -1  15 15816.7 302.052   5
   1  -1  15 15815.2 407.158  13
   1  -1  15 17474.9 534.679  12
  -1   1  15 18935.8 440.424   4
  -1   1  15 17962.9 509.799  12
   1  -1  15 17129.4 534.003  11
  -1   1  14 6463.78 301.069  13
   1  -1  14 6535.59 320.316  11
   1  -1  14 6022.23 237.046  13
   1  -1  14 6860.90 260.702   4
  -1   1  14 6828.06 303.588  12
  -1   1  14 6997.63 255.027   4
   1  -1  14 5958.46 170.242   5
   1  -1  14 6696.25 319.809  12
  -1   1  13 2601.44 190.098  13
   1  -1  13 2919.99 215.109  11
  -1   1  13 2821.02 158.227   4
   1  -1  13 2671.77 157.228   4
  -1   1  13 2640.40 185.967  12
   1  -1  13 2470.69 104.761   5
  -1   1  12 21053.3 417.502   4
   1  -1  12 19114.4 319.401   5
   1  -1  12 18687.9 401.404  13
   1  -1  12 19457.9 513.209  11
   1  -1  12 20618.8 430.803   4
  -1   1  11 55389.5 732.269   4
  -1   1  11 55179.2 830.411  12
   1  -1  11 55158.5 754.994   4
   1  -1  11 51956.1 734.405  13
   1  -1  11 51340.7 613.141   5
   1  -1  11 54650.0 886.161  11
  -1   1  11 54421.2 841.166  13
   1  -1  10 99262.5 1241.97  11
  -1   1  10 88999.9 1032.94  15
   1  -1  10 90096.3 932.265   5
  -1   1  10 99977.1 1185.35  13
   1  -1  10 88687.1 954.962   1
   1  -1  10 95691.8 1066.80  13
  -1   1  10 97739.4 1164.88  12
   1  -1  10 83271.8 1645.12  10
   1  -1   9 227612. 2213.40   1
  -1   1   9 258040. 2452.01  13
  -1   1   9 252113. 2414.99  12
   1  -1   9 264484. 3100.39  10
  -1   1   9 248852. 2313.70   4
  -1   1   9 229950. 2296.35  15
   1  -1   9 255227. 2339.11  13
  -1   1   8 61732.2 789.441  13
  -1   1   8 61280.4 696.834   4
   1  -1   8 60563.7 1031.76  10
  -1   1   8 59377.3 756.556  12
  -1   1   8 55321.3 679.243  15
   1  -1   8 53349.8 623.268   1
  -1   1   7 19748.5 354.740  12
  -1   1   7 21333.2 319.371   4
  -1   1   7 19400.3 313.843  15
  -1   1   7 20847.6 382.188  13
   1  -1   7 18279.0 276.991   1
   1  -1   7 20212.9 467.230  10
  -1   1   6 30729.2 387.459   4
  -1   1   6 31884.5 466.979  13
   1  -1   6 27204.3 355.572   1
  -1   1   6 28699.5 390.687  15
  -1   1   6 30759.5 435.421  12
   1  -1   6 31921.2 517.648  10
   1  -1   5 5492.49 124.785   1
  -1  -1  -5 5693.12 97.8120   9
  -1   1   5 6108.04 132.702   4
  -1   1   5 5519.64 133.258  15
  -1   1   5 5962.76 157.360  12
  -1   1   5 6152.78 176.826  13
   1  -1   4 132942. 1356.86   7
  -1  -1  -4 130019. 1215.28   9
  -1   1   4 142459. 1255.95   4
  -1   1   4 134519. 1290.92  12
  -1   1   4 143320. 1359.37  13
   1  -1   4 135424. 1260.93   1
  -1   1   3 371317. 3216.15  13
   1  -1   3 354636. 3124.58   1
  -1   1   3 347430. 3161.10   3
   1  -1   3 371858. 3207.44   7
  -1  -1  -3 350940. 3122.07   9
  -1   1   3 359662. 3155.07  12
  -1   1   3 359682. 3108.93   4
  -1   1   2 203346. 1807.07  14
  -1   1   2 198092. 1813.53  12
  -1   1   2 205403. 1845.52   3
   1  -1   2 213145. 1878.03   7
   1  -1   2 211722. 1829.51   1
  -1   1   2 204567. 1846.09   2
  -1   1   1 289135. 2554.10   2
   1  -1   1 299855. 2528.84   1
   1   1   1 296531. 2719.37   2
   1  -1  -1 296184. 2667.62   1
   1   1   2 202926. 1789.79   8
   1   1   2 213594. 1819.44  12
   1  -1  -2 208366. 1795.65   8
   1   1   2 206242. 1817.99  14
   1   1   2 204668. 1857.48   3
   1   1   2 211111. 1860.93   2
   1   1   2 201913. 1790.73   6
   1  -1  -3 357436. 3153.69   8
   1  -1  -3 352275. 3154.49   6
   1   1   3 355747. 3259.31   3
   1   1   4 129588. 1235.68  12
   1   1   4 132098. 1199.71   4
   1   1   5 5050.91 129.861  15
  -1  -1   5 4416.96 110.695  13
   1   1   5 4912.30 113.231   4
   1   1   5 4954.19 110.128   7
   1  -1  -5 4561.67 80.3958   6
   1   1   5 4936.75 105.484   5
   1   1   5 4847.14 136.417  12
  -1  -1   6 25176.1 345.590  13
   1   1   6 25404.6 385.271  12
   1   1   6 26889.1 332.022   5
   1   1   6 27880.5 379.749  15
  -1  -1   6 27160.8 273.195   5
   1   1   6 26388.8 344.309   4
   1   1   7 15327.2 297.391  12
  -1  -1   7 15330.7 266.165  13
   1   1   7 15986.1 307.558  11
  -1  -1   7 16356.5 193.324   5
   1   1   7 16335.6 289.424  15
   1   1   7 16207.6 265.267   4
   1   1   7 17166.6 330.759  13
   1   1   8 56059.1 730.560  13
   1   1   8 54656.9 639.298   4
   1   1   8 54257.0 666.451  15
   1   1   8 50570.3 687.522  12
  -1  -1   8 52024.0 642.887  13
   1   1   8 55056.8 608.546   5
  -1  -1   8 53664.7 529.959   5
  -1  -1   9 242354. 2283.60  13
   1   1   9 246948. 2315.95  15
   1   1   9 234948. 2212.90   5
   1   1   9 234721. 2354.59  12
   1   1   9 247450. 2400.38  13
  -1  -1   9 240220. 2123.24   5
   1   1   9 241280. 2269.96   4
   1   1  10 86737.9 1084.28  12
  -1  -1  10 86284.2 1011.22  13
  -1  -1  10 91460.1 1201.40  11
   1   1  10 90877.8 1038.05  15
   1   1  10 87729.1 940.264   5
   1   1  10 95398.5 1136.33  13
   1   1  11 54556.5 713.270   4
   1   1  11 55753.5 824.251  13
   1   1  11 53214.0 650.485   5
  -1  -1  11 56276.3 776.370   4
   1   1  11 54424.7 804.906  12
  -1  -1  11 57037.5 918.262  11
   1   1  12 20638.0 402.256   4
  -1  -1  12 20432.4 535.591  11
  -1  -1  12 20852.9 441.654   4
   1   1  13 1965.86 109.877   5
   1   1  13 2112.07 161.917  12
  -1  -1  13 2253.01 200.485  11
   1   1  13 2349.33 139.594   4
   1   1  13 2029.34 164.848  13
  -1  -1  13 2202.73 146.209   4
  -1  -1  14 6305.09 318.069  11
   1   1  14 6250.00 233.502   4
   1   1  14 5513.75 262.216  13
   1   1  14 6249.82 278.061  12
  -1  -1  14 6346.20 319.978  12
  -1  -1  14 5990.15 251.226   4
   1   1  14 5751.69 189.253   5
   1   1  15 16196.9 467.972  12
   1   1  15 16217.2 398.385   4
  -1  -1  15 15571.2 518.784  12
   1   1  15 15611.1 460.660  13
  -1  -1  15 15944.6 528.116  11
  -1  -1  15 16141.8 427.830   4
   1   1  15 15075.9 326.942   5
  -1  -1  16 27245.1 717.369  11
   1   1  16 25175.5 456.279   5
   1   1  16 26753.0 638.714  13
   1   1  16 27762.6 549.563   4
  -1  -1  16 27567.7 715.112  12
   1   1  16 27639.9 653.685  12
  -1  -1  16 27267.6 592.624   4
  -1  -1  17 34874.4 826.563  12
   1   1  17 32486.3 742.113  13
   1   1  17 35168.6 651.714   4
  -1  -1  17 34520.2 695.914   4
  -1  -1  17 34801.3 831.997  11
   1   1  17 35488.8 756.551  12
  -1  -1  18 901.032 118.192   4
   1   1  18 831.268 130.764  13
  -1  -1  18 1089.30 161.807  12
   1   1  18 963.234 145.428  12
   1   1  18 988.495 113.956   4
   1   1  19 3147.08 214.590  12
  -1  -1  19 3211.50 240.701  12
   1   1  19 2986.14 222.617  13
   1   1  20 408.174 99.5290  12
  -1  -1  20 398.888 87.2175   4
  -1  -1  20 336.622 109.774  12
  -1  -1  21 723.387 100.428   4
  -1  -1  21 773.777 140.639  12
   1   1  21 848.097 114.728  12
  -1  -1  22 2134.12 135.388   4
   1   1  22 2299.16 148.356  12
  -1  -1  22 2126.00 164.508  12
  -1  -1  23 1896.37 132.849  12
   1   1  23 2084.97 124.640  12
  -1  -1  24 586.581 66.5782  12
   1  -2  24 1457.54 88.2502  12
   1  -2  23 52.8004 43.7502   4
   1  -2  23 36.6018 57.2717  12
   1  -2  22 194.014 63.0052   4
   1  -2  22 183.709 86.6922  12
   1  -2  21 152.271 66.0660   4
  -1   2  21 127.923 68.8259  12
   1  -2  21 117.494 88.2203  12
   1  -2  20 1089.49 121.940   4
   1  -2  19 3718.51 260.952  12
  -1   2  19 3871.29 224.183  12
   1  -2  19 3773.49 264.169  11
   1  -2  18 985.356 166.397  12
   1  -2  18 972.979 163.634  11
   1  -2  18 1084.87 129.246   4
  -1   2  18 1152.61 141.521  12
  -1   2  17 26430.3 616.890  12
   1  -2  17 26722.6 719.329  12
   1  -2  17 27395.2 601.053   4
   1  -2  17 25590.4 714.982  11
  -1   2  16 8110.46 397.548  13
  -1   2  16 8389.78 338.953  12
   1  -2  16 8387.46 324.108   4
   1  -2  16 8267.01 393.870  12
   1  -2  16 8031.66 396.048  11
  -1   2  15 27287.4 723.652  13
   1  -2  15 28643.0 749.639  11
  -1   2  15 28920.8 555.939   4
  -1   2  15 28023.8 628.794  12
   1  -2  15 29397.8 615.414   4
  -1   2  14 12299.0 391.825  12
   1  -2  14 12618.1 380.438   4
  -1   2  14 12052.7 446.105  13
  -1   2  14 12556.7 337.165   4
   1  -2  14 11662.5 457.665  11
  -1   2  13 23339.0 462.644   4
   1  -2  13 22136.3 604.991  11
  -1   2  13 23230.7 600.917  13
  -1   2  13 23480.4 537.701  12
  -1   2  12 15783.8 353.678   4
  -1   2  12 15887.5 468.536  13
  -1   2  12 14566.4 365.037  15
  -1   2  12 15212.5 406.246  12
   1  -2  11 11687.3 215.641   5
   1  -2  11 11536.5 263.819   1
  -1   2  10 14649.9 411.112  13
   1  -2  10 13621.7 235.425   5
  -1   2  10 14606.5 306.388   4
  -1   2  10 13807.6 324.483  15
   1  -2  10 13182.4 276.865  13
  -1   2  10 14599.8 354.605  12
   1  -2  10 13561.6 283.505   1
   1  -2  10 13650.0 714.203  10
   1  -2   9 38466.1 1053.21  10
   1  -2   9 37073.1 520.448   1
  -1   2   9 39748.8 607.654  12
  -1   2   9 36454.6 555.432  15
  -1   2   9 40146.1 682.765  13
   1  -2   9 37336.9 512.322  13
   1  -2   8 70124.6 808.829   1
  -1   2   8 67317.2 831.150  15
  -1   2   8 71643.8 868.629  12
  -1   2   8 71438.0 958.750  13
   1  -2   8 66124.1 1241.28  10
  -1   2   8 68043.3 787.387   4
  -1   2   7 12740.3 239.686   4
  -1   2   7 12394.0 271.207  12
   1  -2   7 12020.3 244.134   1
   1  -2   7 11862.2 409.902  10
   1  -2   6 9253.97 196.875   1
  -1   2   6 10064.6 221.978  12
  -1  -2  -6 9733.20 148.063   9
   1  -2   6 9770.53 325.979  10
   1  -2   5 72400.9 986.180  10
  -1   2   5 74246.4 875.772   3
  -1   2   5 73370.2 805.895  12
  -1   2   5 75462.3 906.177  13
  -1   2   4 89944.6 979.527   3
  -1   2   4 89125.4 911.554  12
  -1   2   4 88430.3 912.963  14
  -1   2   3 401626. 3579.58  13
  -1   2   3 396712. 3526.58   3
  -1   2   3 397539. 3521.40   2
   1  -2   2 561474. 4787.03   7
  -1   2   2 556851. 4784.11   2
   1  -2   1 445941. 3954.02   7
   1   2   0 441743. 4079.40  13
  -1  -2   0 351420. 4596.56  10
   1   2   1 412830. 3757.90  13
   1  -2  -1 423146. 3739.14   1
  -1  -2   2 389990. 5535.81  10
   1   2   2 527545. 4974.16  13
   1   2   2 495737. 5049.18   2
   1  -2  -2 599361. 4935.99   1
   1   2   3 348761. 3344.49   3
   1   2   3 378407. 3266.84  14
   1   2   3 369436. 3160.54   8
   1   2   3 365552. 3296.58  13
   1  -2  -3 385201. 3213.45   7
   1  -2  -3 363593. 3189.05   1
   1   2   3 370414. 3160.44   6
   1   2   3 376373. 3200.37   5
   1   2   3 351713. 3338.87   2
   1  -2  -4 89714.8 843.264   1
   1   2   4 96646.2 883.935   5
   1   2   4 91043.3 915.549  12
   1   2   4 94986.2 984.233  13
   1   2   4 89984.1 1000.34   3
   1   2   4 92438.8 827.882   8
   1   2   5 71970.7 862.005   3
   1   2   5 70057.6 705.920   5
   1   2   5 69426.4 751.721  12
   1   2   5 71070.9 814.487  13
   1   2   6 10914.1 257.343  13
   1   2   6 10254.3 215.511  12
   1   2   7 13958.3 243.631   4
   1   2   7 14296.5 321.949  13
   1   2   7 14224.2 237.002   5
   1   2   7 14098.6 281.288  12
   1   2   8 77499.9 900.791  15
   1   2   8 70851.3 784.481   5
   1   2   8 76023.3 952.732  13
   1   2   8 72017.2 809.204   4
   1   2   8 74029.6 879.544  12
   1   2   9 39031.5 586.592  15
   1   2   9 38095.8 498.925   5
   1   2   9 39286.8 590.392  12
   1   2  10 14376.8 276.854   5
   1   2  10 14735.7 340.373  15
   1   2  10 14605.4 379.094  13
   1   2  10 14703.6 297.492   4
   1   2  10 14692.2 345.618  12
   1   2  11 11321.3 249.590   5
   1   2  11 12187.6 280.386   4
   1   2  12 14815.2 328.488   4
   1   2  12 14348.0 302.108   5
   1   2  12 14245.3 416.063  13
   1   2  12 14568.9 383.096  12
   1   2  12 14849.6 376.938  15
   1   2  13 24502.9 576.872  13
   1   2  13 23499.2 418.672   5
   1   2  13 24801.6 536.508  12
   1   2  13 24739.6 460.339   4
  -1  -2  13 24758.9 655.593  11
   1   2  14 10247.8 292.822   4
   1   2  14 9822.08 265.822   5
   1   2  14 10406.0 348.428  12
   1   2  14 10364.3 388.521  13
  -1  -2  14 10347.4 348.723   4
  -1  -2  14 10267.3 437.511  11
  -1  -2  15 27749.1 603.871   4
   1   2  15 26432.0 477.977   5
   1   2  15 27515.7 670.779  13
   1   2  15 27923.1 604.393  12
  -1  -2  15 27945.0 752.785  11
  -1  -2  16 8737.17 336.677   4
   1   2  16 9398.84 400.842  13
   1   2  16 8988.78 266.207   5
   1   2  16 9223.82 341.050  12
  -1  -2  16 8853.36 413.962  12
  -1  -2  16 8494.89 412.780  11
   1   2  17 25492.2 583.468  12
  -1  -2  17 26140.0 718.296  12
   1   2  17 25008.4 662.071  13
  -1  -2  17 24162.5 573.483   4
  -1  -2  17 25257.6 714.539  11
  -1  -2  18 705.815 111.091   4
   1   2  18 596.788 113.171  12
  -1  -2  18 697.332 154.256  12
  -1  -2  18 733.308 155.249  11
   1   2  18 664.758 140.440  13
   1   2  19 3681.54 256.770  13
   1   2  19 4029.59 222.901  12
  -1  -2  19 4014.53 269.990  12
  -1  -2  19 4124.77 283.122  11
  -1  -2  20 1151.48 126.047   4
  -1  -2  21 127.875 66.7062   4
  -1  -2  21 81.3557 90.5052  12
   1   2  21 95.5569 63.5372  12
  -1  -2  22 149.143 61.1399   4
  -1  -2  22 130.236 90.1875  12
  -1  -2  23-14.5868 56.6318  12
  -1  -2  23 42.4429 39.9655   4
  -1  -2  24 1670.22 88.7846  12
   1  -3  23 115.732 38.1090   4
   1  -3  23 119.294 56.1606  12
   1  -3  22 397.931 88.1396  12
   1  -3  22 364.527 63.4196   4
   1  -3  21 1837.18 161.065  12
   1  -3  21 1807.00 130.306   4
   1  -3  20 6022.78 250.916   4
   1  -3  20 5552.94 285.703  12
   1  -3  20 5839.49 300.357  11
   1  -3  19 6.51768 68.1685   4
   1  -3  19 34.7272 98.0994  11
   1  -3  19 64.0607 99.3559  12
   1  -3  18 10889.7 454.137  12
  -1   3  18 11382.8 367.113  12
   1  -3  18 11364.1 465.976  11
   1  -3  17 14136.4 430.477   4
  -1   3  17 13435.7 409.968  12
   1  -3  17 13223.5 508.290  12
   1  -3  16 13146.7 527.833  11
  -1   3  16 13050.6 402.520  12
   1  -3  16 13609.6 427.443   4
   1  -3  15 18690.3 506.596   4
   1  -3  15 17728.1 611.556  11
  -1   3  15 17280.9 602.614  13
  -1   3  15 17035.4 456.684  12
  -1   3  14 49930.6 821.141  15
   1  -3  14 49656.1 1029.35  11
  -1   3  14 49486.8 812.667  12
  -1   3  13 27169.7 552.942  12
  -1   3  13 28283.3 716.467  13
  -1   3  13 27225.3 564.458  15
   1  -3  12 21398.9 437.158   1
  -1   3  12 21447.4 476.738  15
  -1   3  12 21746.5 475.030  12
  -1   3  12 23083.3 617.147  13
  -1   3  11 31592.0 565.688  12
  -1   3  11 31098.2 574.285  15
   1  -3  11 31216.5 543.216   1
   1  -3  10 10731.3 291.276   1
   1  -3  10 10047.5 683.927  10
  -1   3  10 10600.8 380.346  13
  -1   3   9 22466.8 424.205  12
  -1   3   8 61873.7 946.949  13
  -1   3   8 59322.1 774.844  12
  -1   3   7 63607.2 930.167  13
  -1   3   7 62388.6 769.683  12
  -1   3   6 69319.9 966.517  13
   1  -3   6 66754.0 1159.05  10
  -1   3   5 13194.3 343.848  13
  -1   3   5 12666.9 313.383   3
   1  -3   4 54916.1 884.034  10
  -1   3   4 57289.0 808.447  13
  -1   3   3 1052.12 70.5161  14
   1  -3   3 1266.76 128.951  10
  -1   3   2 180582. 1725.14  14
  -1  -3  -1 26720.1 764.307  10
  -1  -3   0 70216.4 1441.41  10
   1   3   0 87939.8 840.032  13
   1   3   1 31128.8 387.611  13
  -1  -3   1 25679.0 823.056  10
   1   3   2 188209. 1669.85   5
   1   3   2 179631. 1759.64  13
   1  -3  -3 1938.97 77.3743   1
  -1  -3   3 1263.35 282.530  10
   1   3   3 1645.56 86.3694  14
   1   3   3 1780.02 95.3151  13
   1   3   3 2253.71 74.9246   5
   1   3   3 1768.37 50.1541   6
   1   3   4 55137.6 696.556  13
   1   3   4 56878.5 779.099   3
   1  -3  -4 56616.6 589.232   1
   1   3   5 15506.0 356.635   3
   1   3   5 15215.0 320.113  13
   1   3   5 15792.0 243.593   5
   1   3   6 68156.5 719.264   5
   1   3   6 71113.1 941.646   3
   1   3   7 69830.3 749.336   5
   1   3   7 69437.8 921.627  13
   1   3   7 67504.9 801.768  12
   1   3   8 57209.1 843.460  13
   1   3   8 58216.5 674.751   5
   1   3   9 20439.8 343.287   5
   1   3   9 20662.3 436.151  15
   1   3  10 8539.48 219.819   5
   1   3  11 28518.0 462.834   5
   1   3  11 27363.8 508.097  12
   1   3  11 28156.2 607.395  13
   1   3  11 29148.2 561.885  15
   1   3  12 20227.2 442.029  12
   1   3  12 21238.2 547.355  13
   1   3  12 21554.6 400.900   5
   1   3  12 21358.3 488.550  15
   1   3  13 24323.7 452.781   5
   1   3  13 25010.3 625.108  13
   1   3  13 24783.9 513.023  12
   1   3  14 44141.5 669.987   5
   1   3  14 45672.8 797.396  15
   1   3  14 42566.9 733.814  12
  -1  -3  14 44006.7 970.193  11
   1   3  14 46348.3 917.918  13
  -1  -3  15 14193.5 447.202   4
   1   3  15 15314.2 519.105  13
  -1  -3  15 14295.4 552.404  11
   1   3  15 14871.8 408.671  12
   1   3  16 11258.0 357.448  12
   1   3  16 11142.4 445.389  13
  -1  -3  16 11237.2 490.845  11
  -1  -3  16 10312.8 376.179   4
   1   3  17 11780.2 365.453  12
  -1  -3  17 11201.3 471.165  12
   1   3  17 12207.0 478.526  13
  -1  -3  17 11406.8 389.044   4
   1   3  18 12483.4 370.719  12
  -1  -3  18 12003.5 477.308  12
   1   3  18 11396.7 458.064  13
  -1  -3  18 11624.0 474.999  11
  -1  -3  19 29.8697 105.605  11
   1   3  19 103.210 106.392  13
  -1  -3  19 103.825 65.1720   4
  -1  -3  19 84.4621 113.445  12
  -1  -3  20 5198.09 282.033  12
   1   3  20 5456.92 302.577  13
  -1  -3  20 5339.84 237.634   4
  -1  -3  21 2060.87 135.968   4
  -1  -3  21 1970.95 165.759  12
  -1  -3  22 451.295 66.4674   4
  -1  -3  22 424.793 86.7750  12
  -1  -3  23 45.7439 35.7223   4
  -1  -3  23 40.9627 48.9465  12
   1  -4  22 344.125 70.6526  12
   1  -4  22 410.564 54.5282   4
   1  -4  21 387.075 69.0435   4
   1  -4  21 380.396 91.1333  12
   1  -4  20 2164.00 145.127   4
   1  -4  20 2186.69 183.349  12
   1  -4  20 2045.49 176.226  11
   1  -4  19 6874.38 331.790  12
   1  -4  19 7330.23 276.138   4
   1  -4  19 6959.77 335.966  11
   1  -4  18 3479.40 205.364   4
   1  -4  18 3228.23 252.852  11
   1  -4  18 3198.32 247.504  12
   1  -4  17 873.875 169.836  11
   1  -4  16 595.496 110.064   4
   1  -4  16 473.672 143.201  11
   1  -4  15 16813.6 605.704  11
  -1   4  15 18047.2 484.753  15
  -1   4  14 4293.85 237.624  15
   1  -4  14 4349.98 216.173   1
   1  -4  13 21424.3 475.142   1
  -1   4  13 23067.0 538.254  15
   1  -4  12 22762.0 492.463   1
  -1   4  12 22869.3 529.114  15
  -1   4  11 21464.9 630.984  13
   1  -4  11 20992.2 467.363   1
  -1   4  11 21584.7 504.895  15
  -1   4  10 7605.39 359.562  13
  -1   4  10 7790.47 289.548  15
   1  -4  10 8123.29 288.223   1
  -1   4   9 32474.6 740.950  13
   1  -4   9 34218.4 607.986   1
   1  -4   8 16064.3 795.696  10
   1  -4   8 17369.3 397.756   1
   1  -4   7 2359.74 318.749  10
  -1   4   7 3190.04 206.849   3
   1  -4   6 2405.81 281.690  10
  -1   4   6 3195.23 192.076   3
  -1   4   5 69105.2 891.244  14
  -1   4   5 71635.5 1021.72   2
  -1   4   4 11732.9 357.173   2
  -1   4   4 11145.0 275.939  14
  -1   4   3 48696.3 759.507   2
  -1   4   3 46512.9 627.558  14
   1  -4   3 46511.9 894.690  10
  -1   4   2 67029.7 966.381   2
  -1   4   2 62562.0 774.588  14
  -1   4   1 28170.8 443.928  14
   1  -4   1 24766.2 570.151  10
  -1  -4   0 104162. 2035.50  10
   1  -4   0 146602. 1649.84  10
   1   4   1 34866.6 505.451  14
   1  -4  -1 29837.3 595.784  10
   1   4   2 70904.7 803.261  14
   1   4   2 58634.7 728.349  13
   1   4   2 66311.4 961.448   2
   1  -4  -2 62345.1 910.761  10
   1   4   3 40870.6 697.231   2
   1   4   3 41717.6 594.096  13
   1  -4  -3 40244.0 698.044  10
   1   4   4 11683.4 285.259  14
   1   4   4 10562.7 270.163  13
   1  -4  -4 13048.8 247.073   1
   1   4   4 12267.1 364.079   2
   1  -4  -4 10926.5 326.225  10
   1   4   5 59757.6 830.573  13
   1   4   5 68945.1 863.643  14
   1   4   6 3411.13 121.435   5
   1   4   6 2879.45 158.718  13
   1   4   6 3138.70 190.093   3
   1   4   7 3341.17 213.003   3
   1   4   7 3152.49 123.089   5
   1   4   7 2845.14 168.898  13
   1   4   8 20836.5 356.089   5
  -1  -4   8 13072.6 825.649  10
   1   4   9 32873.3 661.465  13
   1   4   9 35855.5 522.944   5
   1   4  10 6013.24 194.899   5
   1   4  10 5726.64 254.395  15
   1   4  10 5374.94 268.698  13
   1   4  11 22873.1 530.823  15
   1   4  11 21626.4 566.744  13
   1   4  12 23611.4 551.368  15
   1   4  12 22870.6 614.824  13
   1   4  13 23992.0 569.031  15
   1   4  13 22615.9 622.542  13
   1   4  14 3518.05 257.412  13
   1   4  14 3702.09 225.979  15
   1   4  15 17512.3 577.817  13
   1   4  15 17661.8 487.309  15
  -1  -4  15 16546.5 599.051  11
   1   4  16 382.699 129.129  13
  -1  -4  16 532.032 107.403   4
  -1  -4  16 504.811 149.772  11
   1   4  17 743.069 146.042  13
  -1  -4  17 873.046 171.843  11
  -1  -4  18 3081.03 194.179   4
  -1  -4  18 2913.66 238.848  12
   1   4  18 3037.93 246.819  13
  -1  -4  18 2796.93 238.603  11
  -1  -4  19 6971.64 268.372   4
  -1  -4  19 6594.07 326.809  12
  -1  -4  19 7259.58 343.271  11
  -1  -4  20 2308.54 187.428  12
  -1  -4  20 2202.63 184.900  11
  -1  -4  20 2400.02 151.781   4
  -1  -4  21 614.898 77.5813   4
  -1  -4  21 683.000 106.246  12
  -1  -4  22 433.496 55.4225   4
  -1  -4  22 418.554 71.4392  12
   1  -5  21 594.958 81.3884  12
   1  -5  21 531.397 57.3703   4
   1  -5  20 4813.80 182.939   4
   1  -5  20 4567.23 220.275  12
   1  -5  20 4326.14 216.263  11
   1  -5  19 2001.15 173.958  12
   1  -5  19 1890.09 170.954  11
   1  -5  19 2078.81 136.856   4
   1  -5  18 2593.25 167.608   4
   1  -5  18 2548.24 212.993  11
   1  -5  18 2607.03 211.501  12
   1  -5  17 4792.76 306.392  11
   1  -5  17 5154.97 246.794   4
   1  -5  16 254.470 89.3147   4
   1  -5  16 242.260 128.546  11
  -1   5  15 17543.2 488.383  15
   1  -5  15 15094.7 578.222  11
   1  -5  14 4055.73 217.853   1
  -1   5  14 4218.05 240.654  15
   1  -5  13 5229.03 246.051   1
  -1   5  13 5552.44 274.552  15
   1  -5  12 4949.07 242.331   1
  -1   5  12 4968.71 259.615  15
  -1   5  11 1315.70 144.253  15
   1  -5  11 1339.02 139.770   1
   1  -5  10 3880.43 533.712  10
   1  -5  10 6294.79 278.934   1
   1  -5   9 760.084 358.410  10
   1  -5   9 979.129 133.635   1
   1  -5   8 5732.07 254.852   1
   1  -5   8 4159.75 525.769  10
  -1   5   7 61125.2 1059.58   3
   1  -5   7 58848.7 895.002   1
  -1   5   6 62907.4 1032.74   3
   1  -5   6 59560.0 869.967   1
   1  -5   5 5447.84 470.764  10
  -1   5   5 6232.15 293.119   3
  -1   5   5 6022.58 239.124  14
  -1   5   5 6456.29 302.472   2
  -1   5   4 41719.1 692.049  14
  -1   5   4 43650.2 825.015   2
  -1   5   4 43662.2 826.180   3
   1  -5   3 7791.77 479.755  10
  -1   5   3 8360.25 325.894   2
  -1   5   3 8204.46 259.142  14
  -1   5   2 38633.6 620.911  14
  -1   5   2 39456.6 775.358   2
  -1   5   1 26911.6 636.261   2
  -1   5   1 28094.2 500.401  14
   1   5   0 1028.94 100.723  14
  -1   5   0 1092.17 100.960  14
   1   5   1 31413.7 689.863   2
   1   5   1 31442.6 541.594  14
   1   5   2 41930.2 790.230   2
   1   5   2 41752.0 631.833  14
   1  -5  -3 5866.71 361.553  10
   1   5   3 6386.34 286.357   2
   1   5   3 6794.26 234.828  14
   1   5   3 6631.63 293.308   3
   1   5   4 47830.7 868.828   3
   1   5   4 48900.6 874.560   2
   1   5   4 49163.2 749.933  14
   1   5   5 6333.42 246.015  14
   1   5   5 6090.24 234.328  13
   1   5   5 6475.43 298.453   3
  -1  -5   6 37844.6 1445.39  10
   1   5   6 63409.9 1017.88   3
   1   5   7 56355.9 896.799  13
   1   5   7 62030.2 1064.13   3
   1   5   8 4284.47 237.522  13
   1   5   9 1160.29 142.691  13
   1   5  10 5153.97 280.691  13
   1   5  11 1408.95 171.021  13
   1   5  11 1489.88 151.072  15
   1   5  12 4358.48 274.900  13
   1   5  12 4558.63 248.055  15
   1   5  13 4865.60 297.458  13
  -1  -5  13 4078.80 211.113   1
   1   5  13 4886.72 261.588  15
   1   5  14 4153.30 240.917  15
   1   5  14 3894.77 275.928  13
  -1  -5  14 3471.08 197.414   1
   1   5  15 14789.8 441.511  15
   1   5  15 14350.2 523.732  13
  -1  -5  15 14749.9 565.398  11
  -1  -5  16 589.745 105.860   4
   1   5  16 643.362 141.879  13
  -1  -5  16 406.042 143.354  11
  -1  -5  17 4765.59 301.174  11
  -1  -5  17 4725.60 236.217   4
  -1  -5  18 2900.10 219.672  12
  -1  -5  18 2867.34 221.604  11
  -1  -5  18 2946.68 175.061   4
  -1  -5  19 2447.64 186.659  12
  -1  -5  19 2573.28 149.235   4
  -1  -5  19 2436.15 187.068  11
  -1  -5  20 5327.31 189.937   4
  -1  -5  20 4759.13 221.914  11
  -1  -5  20 5254.21 231.638  12
  -1  -5  21 642.964 62.6852   4
  -1  -5  21 630.006 76.6814  12
   1  -6  20 2257.49 117.011  12
   1  -6  19 1603.58 128.915  12
   1  -6  19 1814.20 104.903   4
   1  -6  18 918.088 92.5737   4
   1  -6  18 889.999 122.498  11
   1  -6  18 799.029 118.263  12
   1  -6  17 4613.58 266.984  11
   1  -6  17 4492.79 204.136   4
   1  -6  16 4113.58 215.830   4
   1  -6  16 3974.52 271.149  11
   1  -6  15 4463.66 305.693  11
  -1   6  14 1657.98 158.069  15
  -1   6  13 6981.39 307.418  15
   1  -6  13 6067.76 272.855   1
   1  -6  12 1143.12 132.661   1
  -1   6  12 1203.75 143.422  15
   1  -6  12 769.033 349.833  10
  -1   6  11 8746.32 349.443  15
   1  -6  11 8454.45 329.422   1
   1  -6  10 4388.33 570.044  10
   1  -6  10 7103.96 302.056   1
   1  -6   9 147.915 99.6556   1
   1  -6   9 138.473 284.412  10
   1  -6   8 13703.6 933.594  10
   1  -6   8 23421.1 579.721   1
  -1   6   7 3278.24 270.703   3
   1  -6   7 3351.15 223.580   1
   1  -6   6 4445.04 245.809   1
  -1   6   6 4193.41 281.079   3
  -1   6   5 894.133 159.445   3
   1  -6   5 940.075 135.621   1
   1  -6   5 555.523 307.412  10
  -1   6   5 1037.03 121.677  14
   1  -6   4 6538.19 276.725   1
  -1   6   4 6152.37 262.317  14
  -1   6   4 6258.51 334.282   3
  -1   6   4 6762.68 345.835   2
  -1   6   3 1865.25 198.656   3
   1  -6   3 1601.57 364.578  10
   1  -6   3 2043.46 163.935   1
  -1   6   3 1785.82 147.360  14
  -1   6   3 1950.95 206.324   2
   1  -6   2 14337.4 816.375  10
  -1   6   2 15283.6 403.075  14
   1  -6   2 16940.4 431.196   1
  -1   6   2 16016.8 506.182   2
   1   6  -1 36467.2 637.686  14
  -1   6   1 35039.7 809.831   2
  -1   6   1 34877.9 643.839  14
   1   6  -1 34962.1 825.727   2
  -1   6   0 18818.3 450.895  14
   1   6   0 20078.1 605.066   2
   1   6   0 19360.5 445.476  14
  -1   6   0 18455.8 587.451   2
   1  -6   0 20125.5 454.865   1
   1   6   1 37122.1 815.709   2
  -1   6  -1 33569.6 824.450   2
  -1   6  -1 33678.2 627.912  14
   1  -6  -1 38134.3 647.335   1
   1   6   1 33976.8 624.317  14
   1   6   2 15038.9 486.739   2
   1   6   2 14406.2 385.659  14
   1   6   3 1234.96 127.436  14
   1   6   3 1150.12 171.357   3
   1   6   3 1218.96 175.194   2
   1   6   4 5975.91 320.866   3
   1   6   4 5050.84 238.632  14
   1   6   4 6092.38 323.438   2
   1   6   5 1559.97 186.828   3
   1   6   6 4085.39 278.058   3
   1   6   7 4089.44 291.152   3
   1   6  11 9736.03 372.152  15
  -1  -6  12 1150.24 132.201   1
   1   6  12 1405.44 151.632  15
  -1  -6  13 5842.04 258.210   1
   1   6  13 7297.03 315.445  15
   1   6  14 1186.18 139.042  15
  -1  -6  14 875.527 106.361   1
  -1  -6  15 4754.30 305.916  11
  -1  -6  16 4449.98 221.366   4
  -1  -6  16 4414.04 281.001  11
  -1  -6  17 5045.90 271.558  11
  -1  -6  17 5064.52 214.663   4
  -1  -6  18 1153.37 130.043  12
  -1  -6  18 1107.55 126.211  11
  -1  -6  18 1284.70 104.470   4
  -1  -6  19 1982.77 136.434  12
  -1  -6  19 2117.04 110.541   4
  -1  -6  20 2245.32 112.828  12
   1  -7  18 3156.05 143.785  12
   1  -7  17 3081.17 135.241   4
   1  -7  17 2878.57 167.391  12
   1  -7  16 5197.28 199.372   4
   1  -7  16 4545.72 238.765  11
   1  -7  15 4528.92 258.086  11
  -1   7  14 2775.01 176.038  15
   1  -7  13 2558.97 173.847   1
  -1   7  12 3353.75 211.268  15
   1  -7  12 3190.07 204.134   1
  -1   7  11 13907.2 437.529  15
   1  -7  10 6559.02 290.607   1
  -1   7  10 6861.60 318.168  15
   1  -7   9 5684.74 626.086  10
   1  -7   9 11950.4 398.885   1
   1  -7   8 6127.26 642.876  10
   1  -7   8 11793.8 403.163   1
   1  -7   7 1617.67 396.762  10
   1  -7   7 3198.20 214.505   1
   1  -7   6 4020.85 240.300   1
  -1   7   6 4598.92 315.886   3
   1  -7   5 2301.83 189.151   1
  -1   7   5 2381.14 231.217   3
   1   7  -4 6862.43 280.811  14
   1  -7   4 7182.92 313.143   1
  -1   7   4 6743.40 300.219  14
  -1   7   4 7635.46 381.745   3
   1  -7   3 10994.1 387.344   1
   1   7  -3 9860.32 450.776   2
  -1   7   3 11326.6 466.873   2
  -1   7   3 10144.8 360.892  14
  -1   7   3 10750.9 453.882   3
   1   7  -3 9546.34 323.682  14
  -1   7   2 4309.20 314.902   3
   1  -7   2 3887.83 229.776   1
   1   7  -2 4180.05 311.235   2
   1   7  -2 4130.87 216.552  14
  -1   7   2 3620.31 217.883  14
  -1   7   2 4254.65 311.369   2
  -1   7   1 12503.3 476.140   2
   1   7  -1 12382.6 377.040  14
  -1   7   1 12166.7 386.250  14
   1  -7   1 13030.4 401.467   1
  -1   7   1 13197.9 492.290   3
   1   7   0 29310.3 740.578   2
  -1   7   0 28498.4 743.174   2
  -1   7   0 24452.9 548.124  14
   1   7   0 24989.8 540.086  14
   1  -7   0 27869.6 579.148   1
   1   7   1 15082.3 519.994   2
   1  -7  -1 13349.2 378.853   1
  -1   7  -1 15374.9 571.955   2
  -1   7  -1 14068.8 415.462  14
   1   7   1 14321.9 414.653  14
   1   7   1 15274.6 526.689   3
   1   7   2 4845.67 312.923   3
   1   7   2 3865.40 222.396  14
   1   7   2 4889.88 314.696   2
  -1   7  -2 4114.29 225.640  14
  -1   7  -2 4540.21 324.262   2
   1   7   3 9943.88 355.093  14
  -1   7  -3 10136.1 475.777   2
   1   7   3 11382.7 459.103   2
   1   7   3 11331.5 458.623   3
  -1   7  -3 9499.57 332.630  14
   1   7   4 7707.49 377.646   3
  -1   7  -4 6751.86 286.923  14
   1   7   5 2497.88 225.348   3
   1   7   6 5394.63 334.978   3
  -1  -7  10 4792.57 237.547   1
   1   7  10 7138.36 318.896  15
   1   7  11 14312.2 442.839  15
  -1  -7  12 3743.27 210.612   1
  -1  -7  13 1981.32 142.585   1
   1   7  14 2698.03 175.234  15
  -1  -7  14 1884.15 130.635   1
  -1  -7  15 4433.60 248.669  11
  -1  -7  16 4767.06 236.694  11
  -1  -7  16 5083.06 192.269   4
  -1  -7  17 2867.67 160.482  12
  -1  -7  17 2972.43 130.571   4
  -1  -7  18 3208.31 139.625  12
   1  -8  16 1510.63 94.1874  12
   1  -8  15 3159.75 127.138   4
   1  -8  14 166.307 80.3558  11
   1   8 -13 1482.76 144.377   2
  -1   8  13 1645.09 123.681  15
   1   8 -13 1449.01 95.9495  14
  -1   8  12 295.097 77.4316  15
   1   8 -12 312.931 62.5467  14
   1  -8  11 263.631 86.3875   1
   1   8 -11 280.800 63.0606  14
  -1   8  11 396.061 88.3510  15
  -1   8  10 1984.25 159.596  15
   1   8 -10 1605.74 122.574  14
   1  -8  10 1803.13 153.776   1
   1  -8   9 5505.09 252.549   1
   1   8  -9 5482.43 219.090  14
   1   8  -9 5429.33 307.177   2
   1  -8   8 11868.5 378.290   1
   1   8  -8 12528.7 466.680   2
   1   8  -8 12047.3 334.253  14
   1   8  -7 4637.12 292.980   2
   1   8  -7 4193.17 199.125  14
   1   8  -6 5502.38 238.970  14
   1   8  -6 6000.21 334.499   2
   1   8  -5 1916.74 145.451  14
   1   8  -5 2349.50 228.013   2
   1   8  -4 912.363 110.667  14
   1  -8   4 913.776 125.529   1
  -1   8   4 1391.40 186.356   3
   1   8  -4 1176.99 174.708   2
   1   8  -3 1033.00 167.736   2
   1   8  -3 795.585 102.885  14
   1  -8   3 698.050 110.321   1
  -1   8   3 926.318 161.147   3
   1  -8   2 1172.48 131.728   1
  -1   8   2 1509.20 189.231   3
   1   8  -2 1112.25 119.505  14
   1   8  -2 1208.86 168.698   2
  -1   8   2 1396.90 148.014  14
   1   8  -1 5725.79 321.086   2
   1   8  -1 5758.48 323.698   3
   1  -8   1 4939.25 239.483   1
  -1   8   1 5694.89 274.805  14
  -1   8   1 6020.60 346.594   3
   1   8  -1 5071.58 243.399  14
  -1   8   1 6020.80 348.974   2
   1   8   0 4046.05 282.523   2
  -1   8   0 3862.91 295.883   2
   1   8   0 3511.45 208.885  14
   1   8   0 3998.45 283.434   3
  -1   8   0 3474.27 212.892  14
  -1   8   0 4154.05 302.852   3
   1  -8   0 2996.12 183.185   1
  -1   8  -1 5036.21 249.954  14
  -1   8  -1 5225.01 318.925   2
   1   8   1 5724.44 329.072   3
   1   8   1 5143.52 255.808  14
  -1   8  -1 5489.08 327.269   3
   1   8   1 6016.34 335.065   2
  -1   8  -2 954.085 159.186   2
   1   8   2 955.431 161.573   3
  -1   8  -2 825.587 112.012  14
   1   8   2 877.509 120.935  14
  -1   8  -3 705.142 154.424   2
  -1   8  -3 479.072 96.5627  14
   1   8   3 743.348 144.763   3
  -1   8  -4 1414.85 204.678   2
   1   8   4 1269.73 174.512   3
  -1   8  -4 1203.08 128.144  14
  -1   8  -5 1738.72 146.012  14
  -1   8  -5 2272.68 241.147   2
   1   8   5 1970.69 214.584   3
  -1   8  -6 6001.48 255.954  14
  -1   8  -6 6477.85 362.974   2
  -1   8  -7 5152.54 229.436  14
  -1   8  -7 5282.35 328.630   2
  -1   8  -8 12203.0 351.341  14
  -1   8  -8 12455.5 485.160   2
  -1   8  -9 5722.44 233.783  14
  -1  -8   9 5160.31 244.968   1
  -1  -8  10 1566.77 137.343   1
  -1   8 -10 1826.36 135.671  14
   1   8  10 2047.18 159.829  15
  -1  -8  11 306.750 83.6106   1
   1   8  11 324.204 82.4212  15
  -1   8 -11 287.609 69.2950  14
  -1  -8  12 186.765 65.0812   1
  -1   8 -12 183.483 56.9342  14
   1   8  12 185.497 69.2201  15
  -1   8 -13 1620.38 108.438  14
  -1  -8  13 1365.74 102.583   1
  -1   8 -14 120.496 44.3121  14
  -1  -8  15 3086.33 122.566   4
  -1   9  12 734.869 65.8874  15
   1   9 -12 402.435 58.4485   3
  -1   9  11 6798.65 205.756  15
  -1   9  10 996.305 92.2957  15
   1   9 -10 711.884 66.0819  14
   1   9  -9 1313.92 117.783   2
   1   9  -9 1045.47 81.6029  14
  -1   9   9 1386.72 111.127  15
   1   9  -8 5708.71 235.069   2
  -1   9   8 6437.79 236.919  15
   1   9  -7 3457.79 193.743   2
   1   9  -7 3162.50 149.772  14
   1  -9   7 3230.33 176.836   1
   1   9  -6 1896.13 162.382   3
   1   9  -6 1995.75 161.609   2
   1   9  -6 1979.32 124.889  14
   1  -9   6 1914.63 141.127   1
   1   9  -5 986.199 132.140   3
   1   9  -5 957.777 96.9017  14
   1  -9   5 936.611 111.796   1
   1   9  -5 1055.51 134.802   2
   1   9  -4 1271.66 151.773   2
   1   9  -4 1090.76 108.160  14
   1   9  -4 1430.65 159.730   3
   1  -9   4 956.139 111.347   1
   1   9  -3 6707.03 305.731   3
  -1   9   3 7575.27 349.557   3
   1   9  -3 6153.80 244.359  14
   1  -9   3 5339.41 229.170   1
   1   9  -3 6748.30 306.611   2
   1   9  -2 47.2723 58.3382  14
   1  -9   2 71.0922 65.5845   1
  -1   9   2 25.5163 97.3917   3
   1   9  -2 76.3394 91.2097   2
   1   9  -2 11.5497 92.9915   3
  -1   9   1 15918.4 491.046   3
   1   9  -1 14832.2 455.016   3
  -1  -9   0 123.515 61.0916   1
  -1   9   0 276.727 114.433   3
   1   9   0 191.185 106.045   3
  -1   9  -1 16179.4 488.343   3
   1   9   1 15616.0 465.452   3
  -1   9  -2 38.2474 61.5429  14
  -1  -9   2-19.0010 60.9206   1
  -1   9  -2 86.6649 105.602   2
   1   9   2-4.25209 97.3767   3
  -1   9  -2 16.6539 102.944   3
   1   9   3 8450.24 358.127   3
  -1   9  -3 7284.15 275.537  14
  -1   9  -3 8136.08 350.167   3
  -1   9  -3 8174.69 352.515   2
  -1   9  -4 1108.43 114.901  14
  -1  -9   4 867.759 101.831   1
  -1   9  -4 1223.18 153.341   3
  -1   9  -4 1334.20 159.997   2
  -1   9  -5 1130.50 142.950   2
  -1   9  -5 1080.74 147.092   3
  -1   9  -5 996.436 104.843  14
  -1  -9   5 839.483 98.3156   1
  -1   9  -6 2237.59 178.605   3
  -1   9  -6 1966.58 131.823  14
  -1  -9   6 1702.62 127.103   1
  -1   9  -6 1971.54 165.780   2
  -1   9  -7 4040.38 220.193   2
  -1   9  -7 3445.60 163.568  14
  -1  -9   7 3264.82 168.444   1
   1   9   7 4270.05 199.343  15
  -1   9  -8 5926.78 252.041   2
  -1   9  -8 5219.27 190.742  14
   1   9   8 6000.80 222.806  15
  -1   9  -9 1087.74 117.857   2
  -1  -9   9 1017.23 96.2306   1
   1   9   9 1122.20 98.6713  15
  -1   9  -9 964.908 83.8429  14
  -1  -9  10 541.030 71.7763   1
  -1   9 -10 625.603 91.6107   2
   1   9  10 635.031 75.8047  15
  -1   9 -10 537.537 63.3694  14
   1   9  11 6337.97 188.702  15
  -1  -9  11 5160.02 168.288   1
  -1  10   7 1634.07 87.1663  15
   1  10  -6 1864.77 105.693   3
  -1  10   6 2324.11 108.097  15
  -1  10   5 688.606 70.1720  15
   1  10  -5 531.315 70.5364   3
   1  10  -4 2141.56 126.633   3
  -1  10   4 2324.34 121.520  15
   1  10  -3 419.270 75.6312   3
   1  10  -2 5989.19 222.533   3
   1  10  -1 1091.24 108.603   3
  -1  10   0 7760.27 272.195   3
  -1  10  -1 1312.47 126.779   3
  -1  10  -2 6237.03 242.157   3
  -1  10  -3 622.853 90.0190   3
  -1  10  -4 2691.95 144.603   3
   1  10   4 2500.85 120.711  15
  -1  10  -5 764.587 86.1696   3
   1  10   5 719.150 67.9499  15
  -1  10  -6 2061.09 117.314   3
   1  10   6 2211.89 101.163  15
   1  10   7 1753.15 83.4366  15
  -2   0   0 133210. 1255.90   9
   2   0   0 132507. 1231.09   8
   2   0   0 132546. 1232.50   6
  -2   0  -1 92156.7 904.242   9
   2   0  -1 89123.5 870.991   8
   2   0   1 90319.2 884.874   8
   2   0  -1 90267.4 872.344   6
   2   0  -2 5420.44 116.839   6
  -2   0   2 5423.70 136.275   9
  -2   0  -2 5510.13 132.158   9
  -2   0   2 6360.42 101.483  11
   2   0   2 5765.52 132.151   8
   2   0   2 5919.35 79.0780   4
  -2   0   2 6060.18 84.8333   4
   2   0   2 5438.58 90.2953  11
  -2   0   3 1040.36 53.6246  12
  -2   0  -3 1025.36 61.0935   9
   2   0   3 933.375 47.2139  12
   2   0   3 1055.47 65.6388   8
  -2   0   3 1039.56 54.4211  11
   2   0  -3 1050.32 53.3818   6
   2   0   3 1048.41 38.1765   4
  -2   0   3 1053.66 65.4440   9
   2   0   3 982.943 48.8472  11
  -2   0   3 1054.00 42.6573   4
  -2   0   4 129714. 1256.52   9
   2   0   4 127126. 1185.76   4
   2   0   4 127364. 1238.39  11
  -2   0   4 132907. 1264.88  11
  -2   0  -4 133137. 1248.42   9
  -2   0   4 132521. 1205.89   4
   2   0   5 16842.5 282.762  11
  -2   0   5 17072.0 272.655   9
   2   0   5 17203.2 298.530   7
  -2   0   5 17805.7 301.755  11
   2   0   5 16801.5 236.167   4
  -2   0   5 17850.3 255.688   4
  -2   0   6 5895.66 147.571   9
  -2   0   6 5701.10 178.267  11
   2   0   6 5930.36 184.366   7
   2   0   6 5325.23 164.716  11
   2   0   6 5700.54 133.685   4
  -2   0   6 5861.71 143.995   4
  -2   0   7 53415.7 616.543   9
   2   0   7 52591.3 712.795   7
  -2   0   7 56918.2 727.970  12
   2   0   7 52184.7 693.966  11
  -2   0   7 57420.9 734.652  11
   2   0   7 55265.4 624.091   4
  -2   0   7 58501.1 658.849   4
  -2   0   8 315.994 44.2662   9
   2   0   8 259.988 45.2345   4
   2   0   8 279.970 64.4113  12
  -2   0   8 336.114 70.2407  12
  -2   0   8 286.936 48.8090   4
   2   0   9 85969.5 1058.94  12
   2   0   9 87497.2 938.986   5
   2   0   9 87970.3 965.283   4
  -2   0   9 91602.1 1112.08  12
  -2   0   9 89286.6 1000.87   4
   2   0   9 86114.4 1064.39  11
  -2   0   9 92109.9 1119.13  11
   2   0  10 1844.04 131.387  11
   2   0  10 1929.45 95.0665   5
   2   0  10 1771.53 128.966  12
  -2   0  10 1976.29 145.130  12
  -2   0  10 1968.82 146.327  11
  -2   0  11 14931.5 409.238  11
   2   0  11 13041.1 267.166   5
   2   0  11 13761.9 370.732  11
   2   0  11 13866.1 370.411  12
  -2   0  11 15102.6 407.168  12
  -2   0  11 14573.5 332.135   4
   2   0  11 14025.4 308.677   4
  -2   0  12 13408.9 337.656   4
   2   0  12 12327.4 372.796  11
   2   0  12 11956.1 264.977   5
  -2   0  12 13713.1 413.407  11
   2   0  12 12526.9 358.446  13
   2   0  12 13361.0 316.743   4
   2   0  13 96626.0 1308.16  12
   2   0  13 93385.0 1261.03  13
   2   0  13 88869.2 1056.02   5
  -2   0  13 101445. 1384.92  12
   2   0  13 100316. 1180.87   4
  -2   0  13 98722.7 1219.52   4
   2   0  13 93507.3 1299.24  11
  -2   0  13 101272. 1386.86  11
   2   0  14 7069.83 209.337   5
   2   0  14 7761.42 259.413   4
  -2   0  14 8043.95 287.024   4
   2   0  14 7401.38 298.364  13
   2   0  14 7478.89 310.447  12
  -2   0  14 7978.26 338.557  12
   2   0  15 115.996 69.6832   4
  -2   0  15 54.7692 64.9923   4
   2   0  15 69.0898 49.0686   5
   2   0  15 145.900 99.4607  12
  -2   0  15 132.390 105.454  12
   2   0  15 121.178 82.3448  13
   2   0  16 221.738 104.382  12
   2   0  16 45.6457 70.0028   4
  -2   0  16 259.047 82.8035   4
   2   0  16 58.7892 81.1065  13
   2   0  16 45.7518 48.7921   5
  -2   0  16 75.0918 102.350  12
   2   0  17 49501.4 911.327  12
  -2   0  17 48609.9 829.445   4
  -2   0  17 49565.3 949.285  12
   2   0  17 50550.7 798.872   4
   2   0  18 3553.20 152.352   5
   2   0  18 3995.30 234.178  13
  -2   0  18 4710.19 290.957  12
   2   0  18 4669.18 268.787  12
   2   0  18 4447.79 216.366   4
  -2   0  18 4176.54 215.883   4
   2   0  19 2888.10 132.395   5
  -2   0  19 3412.99 236.744  12
   2   0  19 3225.64 208.515  13
   2   0  19 3391.02 225.274  12
  -2   0  20 8322.31 284.872   4
   2   0  20 7825.72 308.430  13
   2   0  21 1173.50 124.781  12
  -2   0  21 1074.60 127.163  12
   2   0  22 883.507 98.2400  12
  -2   0  22 783.079 97.6980  12
   2   0  23 77.7653 51.4094  12
  -2   0  23 136.922 52.8584  12
   2  -1  23 223.391 54.8955  12
  -2   1  22 1351.19 112.151  12
   2  -1  22 1352.28 117.977  12
   2  -1  21 898.698 94.0063   4
   2  -1  21 923.992 123.740  12
  -2   1  21 783.969 108.645  12
   2  -1  20 6229.44 245.933   4
   2  -1  19 36326.1 770.794  12
  -2   1  19 36586.2 738.585  12
   2  -1  18 3580.43 249.266  12
   2  -1  18 3600.17 202.649   4
  -2   1  18 3340.40 222.543  12
   2  -1  17 19831.7 570.397  12
  -2   1  17 21349.6 568.077  12
  -2   1  17 19347.9 472.487   4
   2  -1  17 20548.2 485.372   4
   2  -1  16 38007.7 715.432  13
   2  -1  16 36301.3 555.834   5
   2  -1  16 45772.4 761.782   4
   2  -1  16 43883.2 887.355  11
  -2   1  16 44447.4 750.593   4
   2  -1  16 43133.6 882.402  12
  -2   1  16 45580.3 862.770  12
  -2   1  15 37594.1 667.148   4
   2  -1  15 37652.2 662.336   4
   2  -1  15 36470.6 780.254  12
   2  -1  15 36321.6 782.372  11
   2  -1  14 3048.23 171.619   4
   2  -1  14 2809.88 129.718   5
   2  -1  14 2811.82 179.005  13
  -2   1  14 3247.16 220.719  12
  -2   1  14 3147.02 175.873   4
   2  -1  14 2880.02 217.532  12
   2  -1  14 2992.40 222.287  11
  -2   1  13 38875.3 639.363   4
  -2   1  13 40328.9 740.164  12
   2  -1  13 35253.3 520.868   5
   2  -1  13 35614.4 643.611  13
   2  -1  13 37873.4 755.503  11
   2  -1  13 39584.1 646.683   4
   2  -1  13 37030.6 743.329  12
  -2   1  12 4640.34 192.518   4
  -2   1  12 4394.16 221.007  12
   2  -1  12 4281.04 237.023  11
   2  -1  12 4115.33 181.050   4
   2  -1  11 13849.9 324.471   4
   2  -1  11 13893.5 351.234  13
  -2   1  11 14374.4 326.076   4
   2  -1  11 12853.7 265.843   5
   2  -1  11 13419.0 396.426  11
   2  -1  10 44087.0 627.584   4
   2  -1  10 40431.1 887.152  10
  -2   1  10 43913.2 617.014   4
  -2   1  10 43821.4 688.096  12
   2  -1  10 40350.5 712.824  11
   2  -1   9 135557. 1655.36  10
   2  -1   9 134608. 1532.95  11
  -2   1   8 80688.9 894.459   4
  -2   1   8 82329.9 969.011  12
  -2   1   7 168300. 1597.26   4
  -2   1   7 167930. 1507.61   9
  -2   1   7 166810. 1667.36  12
  -2  -1  -6 150137. 1467.96   9
  -2   1   6 157638. 1496.18   4
  -2   1   6 157026. 1555.24  12
  -2   1   6 148522. 1489.53  15
   2  -1   6 152287. 1645.15   7
  -2  -1  -5 46821.6 533.312   9
  -2   1   5 46049.9 506.633   9
   2  -1   5 47931.7 651.571   7
  -2   1   5 51236.3 582.998  12
  -2   1   5 44499.3 524.544  15
  -2   1   5 48616.8 525.200   4
  -2  -1  -4 161618. 1546.43   9
  -2   1   4 166462. 1517.65   9
  -2   1   4 163373. 1518.63  15
  -2   1   4 167342. 1506.56   4
  -2   1   4 165699. 1546.52  12
   2  -1   4 168663. 1644.22   7
  -2   1   3 197399. 1748.27   9
  -2   1   3 196097. 1734.06  12
  -2  -1  -2 212006. 2001.73   9
  -2   1   2 213091. 1938.95   3
  -2   1   1 125774. 1144.53  14
  -2   1   1 127948. 1177.75   3
   2  -1   1 128629. 1237.92   8
  -2   1   1 129578. 1177.90   2
   2   1   0 13049.4 155.298  14
   2  -1   0 12861.6 209.931   8
   2   1   0 13079.9 190.297   6
   2   1   1 130018. 1207.46   6
   2  -1  -1 133498. 1231.52   8
   2   1   1 133634. 1162.78  14
   2   1   1 128676. 1192.53   3
   2   1   1 129049. 1206.57   8
   2   1   1 126411. 1191.04   2
   2   1   2 213632. 1900.01   6
   2   1   2 206838. 1901.07   3
   2  -1  -2 213068. 1900.15   8
   2   1   2 210086. 1899.12   8
   2  -1  -3 187554. 1698.30   6
   2   1   3 184280. 1673.09  12
   2  -1  -3 189130. 1699.19   8
   2   1   3 189921. 1712.47   8
   2   1   4 175614. 1554.68  15
   2   1   4 170452. 1510.04   4
   2   1   4 169990. 1567.42   8
   2  -1  -4 164090. 1529.65   8
   2   1   4 165699. 1547.83  12
   2  -1  -4 162540. 1533.24   6
   2   1   5 52050.6 575.442  15
   2  -1  -5 48278.7 530.449   8
   2   1   5 52131.3 532.937   4
   2   1   5 52082.1 579.772  12
   2  -1  -5 48275.1 528.910   6
   2   1   6 157577. 1485.02   7
   2   1   6 157888. 1485.33  15
   2   1   6 153084. 1432.88   4
   2   1   6 148810. 1486.13  12
   2  -1  -6 150013. 1414.22   6
   2   1   7 171234. 1619.22   4
   2   1   7 172716. 1623.99   5
   2   1   7 181127. 1683.68  15
   2  -1  -7 172008. 1593.21   6
   2   1   7 163368. 1675.99  12
   2   1   7 173432. 1688.03   7
   2   1   8 75210.9 902.492  12
   2   1   8 78389.1 835.004   5
   2   1   8 79756.8 847.265   4
   2  -1  -8 74621.3 787.413   6
   2   1   9 130512. 1309.59   5
   2  -1  -9 131443. 1262.61   6
   2   1   9 129334. 1416.85  12
   2   1  10 44636.4 715.042  13
  -2  -1  10 45443.8 666.663   4
   2   1  10 43289.9 566.883   5
   2   1  10 42149.7 654.430  12
   2   1  10 44089.1 592.897   4
  -2  -1  10 46687.3 788.501  11
  -2  -1  11 13785.9 341.080   4
  -2  -1  11 14572.9 435.064  11
   2   1  11 14161.9 304.030   4
   2   1  11 13342.4 278.206   5
   2   1  12 3307.43 184.447  12
   2   1  12 3247.55 195.240  13
   2   1  12 3204.75 138.433   5
  -2  -1  12 3651.16 233.061  11
  -2  -1  12 3295.30 170.267   4
   2   1  12 3678.85 157.814   4
   2   1  13 36709.1 712.034  13
  -2  -1  13 38900.7 793.863  11
   2   1  13 33449.4 525.920   5
   2   1  13 35456.0 664.720  12
   2   1  13 38103.6 592.525   4
  -2  -1  13 38682.9 784.007  12
  -2  -1  13 36692.4 651.423   4
   2   1  14 2446.51 180.531  12
   2   1  14 2207.08 125.158   5
   2   1  14 2555.09 188.295  13
   2   1  14 2284.35 140.787   4
  -2  -1  14 2597.46 216.938  12
  -2  -1  14 2451.29 164.532   4
  -2  -1  14 2635.29 218.836  11
   2   1  15 30298.5 520.084   5
  -2  -1  15 34864.7 793.616  12
  -2  -1  15 32286.4 643.326   4
   2   1  15 34022.2 734.545  13
   2   1  15 36842.8 626.595   4
   2   1  15 35791.7 724.679  12
  -2  -1  15 33891.5 789.792  11
  -2  -1  16 43833.3 916.816  12
   2   1  16 43982.8 704.308   4
   2   1  16 44322.1 822.698  12
  -2  -1  16 40915.9 761.155   4
   2   1  16 40684.6 806.499  13
  -2  -1  16 44520.5 927.279  11
   2   1  17 21224.3 542.058  12
   2   1  17 20027.7 557.352  13
   2   1  17 22192.4 474.757   4
  -2  -1  17 22101.8 621.905  12
  -2  -1  17 19124.0 490.282   4
   2   1  18 3005.83 146.391   5
  -2  -1  18 3005.56 234.589  12
   2   1  18 2846.83 215.149  13
  -2  -1  18 2818.57 188.545   4
   2   1  18 3099.25 207.051  12
   2   1  19 32296.4 529.269   5
   2   1  19 33866.3 737.215  13
  -2  -1  19 36598.3 781.476  12
   2   1  19 36821.2 698.855  12
  -2  -1  19 33997.1 659.976   4
  -2  -1  20 5925.32 246.007   4
  -2  -1  21 897.290 124.754  12
  -2  -1  21 863.362 96.7291   4
   2   1  21 734.203 113.790  13
   2   1  21 864.530 102.455  12
  -2  -1  22 1428.86 124.576  12
   2   1  22 1618.10 116.044  12
  -2  -1  23 222.238 57.0582  12
   2  -2  22 4880.06 173.845   4
   2  -2  22 4600.50 202.663  12
   2  -2  21 3672.17 174.727   4
   2  -2  21 3954.54 223.937  12
   2  -2  20 3569.89 187.781   4
   2  -2  20 3286.57 215.837  12
  -2   2  20 3364.75 192.207  12
  -2   2  19 4792.42 239.722  12
   2  -2  19 5111.52 288.336  12
   2  -2  19 4760.98 227.627   4
   2  -2  18 8288.20 372.391  12
  -2   2  18 8174.37 320.532  12
   2  -2  18 8308.69 376.280  11
   2  -2  17 9306.22 409.805  12
  -2   2  17 9226.43 343.872  12
   2  -2  17 9638.36 333.207   4
   2  -2  16 3885.54 269.036  12
  -2   2  16 4010.68 237.494  12
   2  -2  16 3981.27 214.774   4
   2  -2  16 4037.99 273.275  11
   2  -2  15 1653.78 193.694  12
  -2   2  15 1716.82 160.004  12
   2  -2  15 1752.35 196.358  11
   2  -2  15 1876.41 153.176   4
   2  -2  14 5185.27 303.994  11
   2  -2  14 4525.15 155.724   5
  -2   2  14 5192.47 255.564  12
   2  -2  14 5287.41 238.926   4
   2  -2  13 20249.5 463.080   4
   2  -2  13 19428.7 560.542  11
  -2   2  13 20211.9 480.358  12
   2  -2  12 14030.9 453.473  11
   2  -2  12 13645.6 273.074   5
  -2   2  12 13243.4 336.695  15
  -2   2  11 47936.7 680.316   4
  -2   2  10 251.846 58.2545  15
  -2   2  10 347.981 57.9289   4
  -2   2  10 239.486 72.7351  12
  -2   2   9 57484.2 752.322  15
   2  -2   9 56946.6 741.843   1
   2  -2   9 55114.7 1031.28  10
   2  -2   8 61183.6 1006.28  10
  -2   2   8 61589.3 774.841  15
   2  -2   8 63877.1 783.264   1
   2  -2   7 26230.9 415.946   1
  -2  -2  -7 27086.5 357.856   9
  -2   2   7 26770.0 421.274  15
  -2  -2  -6 43547.9 514.003   9
  -2   2   6 42964.9 550.313  12
  -2  -2  -5 57498.0 651.118   9
   2  -2   5 55789.8 665.722   1
   2  -2   4 37514.0 492.173   1
  -2   2   4 38332.7 517.638   3
  -2   2   3 49152.7 559.436  14
   2  -2   3 49756.8 592.810   1
  -2   2   3 51059.0 614.745   3
   2  -2   3 49236.9 670.753   7
  -2   2   2 182183. 1688.90   2
   2  -2   2 175780. 1668.31   1
   2  -2   2 184023. 1760.76   7
  -2   2   2 177641. 1626.30  14
   2   2  -2 176118. 1518.30   5
  -2   2   2 179271. 1694.19   3
   2  -2   1 96859.6 997.214   1
   2   2  -1 98928.2 879.258   5
  -2   2   1 100649. 962.246  14
   2  -2   1 99810.5 1056.07   7
   2   2   0 69702.1 641.466   5
   2  -2   0 67830.3 774.071   7
   2  -2   0 68941.0 736.909   1
   2   2   1 91314.0 816.728   5
   2   2   1 90715.5 868.572  14
   2  -2  -1 88680.5 893.015   1
   2   2   2 184627. 1549.61   5
   2   2   2 177773. 1600.65  14
   2   2   2 158146. 1655.35   3
   2   2   2 159264. 1654.05   2
   2   2   2 170166. 1578.20   6
   2   2   3 54022.1 572.600   6
   2   2   3 52461.3 657.184   3
   2  -2  -3 51808.2 588.306   8
   2   2   3 54874.0 607.080  14
   2   2   3 53509.1 569.410   8
   2   2   4 32732.2 377.696   5
   2   2   4 31895.8 384.451   8
   2   2   4 33111.6 488.723   3
   2   2   5 57495.8 606.355   8
   2   2   5 55790.8 618.784  12
   2  -2  -6 39296.6 462.478   8
   2   2   6 41423.4 519.425  12
   2   2   7 29982.4 396.742   5
   2   2   7 26758.9 490.071  13
   2   2   7 28655.6 447.419  15
   2   2   7 26448.3 406.411  12
   2   2   8 67779.0 825.364  15
   2   2   8 67555.9 745.382   5
   2   2   8 62395.4 778.357  12
   2   2   8 63030.9 888.929  13
   2   2   9 56062.0 665.820   5
   2   2   9 57236.1 758.645  15
   2   2   9 53969.7 722.949  12
   2   2   9 52329.8 806.393  13
   2   2  10 116.079 58.3942  15
   2   2  10 139.934 42.2863   5
   2   2  10 96.5631 54.6797  12
   2   2  11 43980.9 594.089   5
   2   2  11 44502.5 773.390  13
   2   2  12 14758.5 431.675  13
   2   2  12 14605.2 311.273   5
   2   2  12 15178.9 375.446  12
  -2  -2  12 15935.0 500.205  11
  -2  -2  13 18538.6 461.510   4
   2   2  13 18437.1 367.236   5
   2   2  13 18399.9 431.081  12
   2   2  13 19173.6 507.645  13
   2   2  14 3171.50 149.410   5
   2   2  14 3489.56 233.961  13
  -2  -2  14 3549.21 264.661  11
   2   2  14 3313.67 191.238  12
  -2  -2  14 3069.14 192.811   4
   2   2  15 1702.23 115.020   5
   2   2  15 1818.57 175.395  13
  -2  -2  15 1841.02 207.044  12
   2   2  15 1990.80 159.962  12
  -2  -2  15 1911.85 208.274  11
  -2  -2  15 1977.56 162.018   4
   2   2  16 2985.37 152.764   5
   2   2  16 2760.65 214.632  13
  -2  -2  16 3061.17 248.521  12
   2   2  16 3352.04 202.121  12
  -2  -2  16 2941.70 192.589   4
  -2  -2  16 3357.04 258.799  11
   2   2  17 8382.56 368.682  13
  -2  -2  17 8971.90 408.938  12
   2   2  17 8354.40 307.820  12
  -2  -2  17 8071.95 314.933   4
   2   2  18 8158.81 252.414   5
  -2  -2  18 9285.36 406.060  11
   2   2  18 8897.16 385.618  13
  -2  -2  18 9044.48 394.328  12
   2   2  18 8609.70 305.840  12
  -2  -2  19 4724.61 283.230  12
  -2  -2  19 4335.16 222.336   4
   2   2  19 4360.79 214.067  12
   2   2  19 4241.76 261.887  13
   2   2  20 2562.87 203.592  13
  -2  -2  20 2986.62 173.332   4
  -2  -2  20 2983.83 212.971  12
   2   2  20 3006.09 171.144  12
  -2  -2  21 3172.97 162.366   4
   2   2  21 2814.36 198.678  13
  -2  -2  22 4417.52 166.275   4
  -2  -2  22 4131.80 191.917  12
  -2  -2  23 576.483 68.1663  12
   2  -3  22 1417.99 115.013  12
   2  -3  22 1682.06 94.1225   4
   2  -3  21 4032.50 169.929   4
   2  -3  21 3852.08 200.522  12
   2  -3  20 525.732 87.4053   4
   2  -3  20 570.911 112.664  12
   2  -3  19 4785.67 223.379   4
   2  -3  19 4328.23 263.804  11
   2  -3  18 173.752 77.5226   4
   2  -3  18 101.778 101.746  12
   2  -3  18 127.228 103.090  11
   2  -3  17 319.865 120.701  12
   2  -3  17 407.960 123.100  11
  -2   3  16 942.562 120.540  12
   2  -3  16 1063.42 129.054   4
   2  -3  15 10099.1 353.441   4
   2  -3  15 9615.71 437.402  11
  -2   3  15 9357.99 332.071  12
   2  -3  14 9378.77 334.270   4
   2  -3  14 9436.87 427.051  11
  -2   3  14 9088.42 323.037  12
  -2   3  13 8248.90 298.406  12
  -2   3  13 7808.17 280.964  15
   2  -3  13 8367.15 397.518  11
   2  -3  12 3032.73 462.052  10
  -2   3  12 3508.89 186.906  15
  -2   3  12 3502.30 189.326  12
   2  -3  11 7607.08 569.870  10
   2  -3  11 7423.24 258.143   1
  -2   3  11 7694.12 263.722  12
  -2   3  11 6935.65 251.500  15
   2  -3  10 23119.5 856.287  10
  -2   3  10 23859.0 465.176  12
   2  -3  10 23733.6 465.482   1
   2  -3   9 11674.2 303.130   1
   2  -3   9 10948.4 498.003  10
   2  -3   8 34497.0 565.035   1
  -2   3   8 36727.4 556.359  12
  -2  -3  -6 28573.4 431.053   9
  -2   3   6 30371.8 549.417   3
   2  -3   5 119381. 1281.24   1
  -2   3   5 120537. 1355.34   3
  -2   3   4 101329. 1154.38   3
   2  -3   4 96856.7 1084.29   1
  -2   3   3 94055.8 1052.92   3
   2  -3   3 87598.3 963.395   1
  -2   3   2 246363. 2319.44  14
   2  -3   2 243992. 2476.80   7
  -2   3   1 95852.6 1009.62  14
   2  -3   1 92274.0 1111.48   7
   2   3   0 8684.53 125.859   5
   2   3   0 8056.21 161.561  13
   2  -3   0 8405.49 196.876   1
   2  -3   0 7723.24 226.110   7
   2   3   1 102216. 938.153   5
   2  -3  -1 102759. 1045.62   1
   2  -3  -1 100129. 1111.78   7
   2   3   2 245066. 2297.02   6
   2   3   2 265886. 2282.87   5
   2   3   2 269637. 2384.08  14
   2   3   2 239979. 2376.05  13
   2  -3  -2 258426. 2428.00   7
   2  -3  -2 271859. 2380.41   1
   2   3   3 83752.5 915.988  13
   2   3   3 79526.9 803.853   8
   2   3   3 81058.7 1003.08   3
   2  -3  -3 82754.7 905.517   7
   2   3   3 78742.3 804.174   6
   2   3   4 96871.1 927.255   5
   2   3   4 90271.4 1112.13   3
   2   3   4 92022.4 914.891   8
   2   3   4 93126.9 1049.74  13
   2  -3  -4 95410.1 1008.72   7
   2   3   5 123268. 1157.89   5
   2   3   5 120494. 1398.52   3
   2   3   5 112553. 1286.76  13
   2  -3  -5 116704. 1206.22   7
   2   3   6 28938.8 383.364   5
   2   3   6 26669.2 479.681  13
   2   3   7 104611. 1059.63   5
   2   3   7 98232.6 1214.57  13
   2   3   8 33071.8 454.810   5
   2   3   8 34413.3 572.035  15
   2   3   8 30523.5 578.860  13
   2   3   8 31546.9 485.575  12
   2   3   9 12749.7 264.080   5
   2   3  10 21040.5 364.432   5
   2   3  10 19665.8 391.988  12
   2   3  10 20406.7 451.238  15
   2   3  11 7119.34 207.383   5
   2   3  11 7444.29 270.119  15
   2   3  11 6673.50 292.345  13
   2   3  11 6876.83 231.378  12
   2   3  12 2273.07 123.482   5
   2   3  12 2237.88 188.661  13
   2   3  12 2277.99 161.400  15
   2   3  12 2083.49 138.352  12
   2   3  13 7561.75 233.505   5
   2   3  13 7428.82 328.128  13
   2   3  13 7890.82 296.597  15
   2   3  13 7604.94 263.373  12
  -2  -3  13 7987.95 398.454  11
  -2  -3  14 7232.29 301.729   4
   2   3  14 7328.55 236.540   5
   2   3  14 6838.17 326.354  13
   2   3  14 7418.95 269.287  12
  -2  -3  14 7589.96 393.566  11
  -2  -3  15 9272.02 345.535   4
   2   3  15 9041.10 263.160   5
   2   3  15 8916.06 384.827  13
  -2  -3  15 9574.58 441.260  11
   2   3  15 9322.10 307.634  12
   2   3  16 1048.18 157.542  13
   2   3  16 916.811 111.109  12
  -2  -3  16 1025.04 127.335   4
   2   3  17 714.109 137.423  13
  -2  -3  17 717.607 143.607  12
  -2  -3  17 549.731 100.219   4
  -2  -3  17 614.347 142.499  11
   2   3  18 148.852 95.9330  13
  -2  -3  18 331.351 83.3469   4
  -2  -3  18 185.958 118.844  12
  -2  -3  18 231.744 120.060  11
  -2  -3  19 4304.24 215.158   4
  -2  -3  19 4408.54 268.355  11
   2   3  20 347.948 110.105  13
  -2  -3  20 461.755 81.3465   4
  -2  -3  20 351.805 106.719  12
   2   3  21 3527.29 217.932  13
  -2  -3  21 3882.01 165.650   4
  -2  -3  21 3656.64 195.190  12
  -2  -3  22 1645.36 114.957  12
   2  -4  21 125.742 45.6068   4
   2  -4  21 99.8916 62.9402  12
   2  -4  20 386.552 69.5654   4
   2  -4  20 375.756 94.1943  12
   2  -4  19 268.684 74.7200   4
   2  -4  19 245.881 101.505  12
   2  -4  19 268.314 101.523  11
   2  -4  18 4761.29 222.348   4
   2  -4  18 4455.64 274.214  11
   2  -4  17 3738.00 267.037  12
   2  -4  17 4155.48 281.000  11
   2  -4  17 4157.45 222.183   4
   2  -4  16 8748.50 420.204  11
   2  -4  15 7781.44 320.425   4
  -2   4  14 5504.98 254.216  15
   2  -4  14 5848.37 352.286  11
   2  -4  13 8221.60 728.260  10
  -2   4  13 11892.8 374.732  15
   2  -4  12 204.092 89.0274   1
   2  -4  12 131.254 289.024  10
  -2   4  12 137.271 75.6711  15
   2  -4  11 1048.09 343.827  10
  -2   4  11 978.496 113.214  15
   2  -4  11 1103.93 129.754   1
   2  -4  10 74.2848 241.886  10
   2  -4  10 16.9654 73.0366   1
  -2   4  10-14.4268 59.7100  15
   2  -4   9 16299.0 764.513  10
   2  -4   9 18335.5 436.012   1
   2  -4   8 20120.7 448.369   1
   2  -4   8 17825.6 703.789  10
   2  -4   7 33027.8 582.562   1
   2  -4   7 26056.7 772.620  10
  -2   4   6 18521.2 472.323   3
   2  -4   6 16722.7 382.146   1
   2  -4   5 44841.6 672.802   1
   2  -4   5 37650.2 819.580  10
   2  -4   4 222830. 2222.12   1
  -2   4   4 231788. 2343.86   2
  -2   4   3 35043.6 618.818   2
  -2   4   3 32376.2 516.239  14
  -2   4   2 113890. 1262.65  14
  -2   4   2 126262. 1453.28   2
  -2   4   1 151820. 1719.78   2
   2  -4   1 147448. 1533.45   1
   2  -4   0 18616.9 360.258   1
   2   4   0 18945.5 356.649  14
   2   4   1 145435. 1752.18   2
   2  -4  -1 149730. 1549.30   1
   2   4   2 116721. 1422.80   2
   2  -4  -2 119689. 1251.47   1
   2   4   2 117580. 1155.05   6
   2   4   3 31381.9 487.776  13
   2   4   3 31334.2 394.029   5
   2   4   3 30707.7 599.496   3
   2   4   3 33000.2 520.293  14
   2  -4  -3 33599.7 479.011   1
   2   4   3 32914.2 608.998   2
   2   4   4 212309. 1973.93   5
   2   4   4 210569. 2124.53  13
   2   4   4 208206. 2294.46   2
   2   4   5 41650.7 516.128   5
   2   4   5 41968.9 642.707  13
   2   4   6 15809.8 450.047   3
   2   4   6 15775.6 379.541  13
   2   4   6 15942.7 279.460   5
   2   4   7 28638.2 417.879   5
   2   4   8 15586.9 298.569   5
   2   4   8 14189.9 390.077  13
   2   4   9 17859.5 334.853   5
   2   4   9 18178.4 446.194  15
   2   4  10 31.1652 60.6410  15
   2   4  10 63.8951 44.9234   5
   2   4  10 20.6845 72.8768  13
   2   4  11 1188.15 95.4696   5
   2   4  11 1186.78 141.890  13
   2   4  11 1205.94 129.731  15
   2   4  12 170.623 76.5213  15
   2   4  12 140.422 93.7457  13
   2   4  12 115.774 57.3353   5
   2   4  13 11843.0 306.278   5
   2   4  13 11752.4 388.429  15
   2   4  13 11040.4 417.303  13
   2   4  14 6693.30 337.922  13
   2   4  14 7516.66 310.895  15
  -2  -4  14 7809.58 405.527  11
  -2  -4  15 6778.05 297.277   4
   2   4  15 6613.17 338.957  13
   2   4  16 8442.22 376.091  13
  -2  -4  16 8750.44 418.041  11
  -2  -4  17 3418.93 257.221  11
  -2  -4  17 3649.86 208.542   4
  -2  -4  17 3220.30 248.980  12
   2   4  17 3559.29 253.518  13
  -2  -4  18 4053.36 206.072   4
  -2  -4  18 3908.63 256.576  11
  -2  -4  19 314.804 75.9737   4
   2   4  19 254.307 102.723  13
  -2  -4  19 320.267 104.007  12
  -2  -4  19 225.317 95.3479  11
  -2  -4  20 230.367 59.6110   4
  -2  -4  20 293.834 85.3223  12
  -2  -4  21 80.8483 57.1648  12
  -2  -4  22 108.243 42.1380  12
   2  -5  20 799.182 93.7239  12
   2  -5  20 1041.18 78.6297   4
   2  -5  19 101.439 56.2681   4
   2  -5  19 102.668 81.1111  12
   2  -5  19 116.706 75.3771  11
   2  -5  18 780.546 126.825  12
   2  -5  18 844.712 98.4827   4
   2  -5  18 775.215 126.299  11
   2  -5  17 263.057 79.4603   4
   2  -5  17 213.018 104.808  11
   2  -5  16 579.105 101.407   4
   2  -5  16 473.109 133.953  11
   2  -5  15 1083.12 128.907   4
   2  -5  15 959.924 170.226  11
   2  -5  14 3026.06 488.941  10
  -2   5  14 6595.80 291.306  15
   2  -5  13 15866.4 1007.87  10
  -2   5  13 28122.1 617.709  15
  -2   5  12 28820.0 634.530  15
   2  -5  12 29509.1 636.703   1
  -2   5  11 35151.9 710.040  15
   2  -5  11 36885.3 723.610   1
   2  -5  10 51865.5 872.415   1
  -2   5  10 52994.8 900.326  15
   2  -5   9 3413.05 474.342  10
   2  -5   9 3904.32 223.958   1
   2  -5   8 25274.8 1064.07  10
   2  -5   8 29695.7 611.703   1
   2  -5   7 204.266 93.1490   1
   2  -5   7 276.070 216.154  10
  -2   5   7 257.941 116.561   3
   2  -5   6 41.1417 177.529  10
   2  -5   6 46.6342 76.6756   1
  -2   5   6 99.9261 94.4694   3
  -2   5   5 4555.26 250.953   3
   2  -5   5 4301.98 214.330   1
  -2   5   4 8598.92 340.134   3
   2  -5   4 8612.18 293.808   1
  -2   5   4 9222.58 351.732   2
  -2   5   3 38680.9 753.003   3
   2  -5   3 38418.9 648.843   1
  -2   5   3 39198.9 753.903   2
  -2   5   2 53950.4 901.981   2
   2  -5   2 56172.1 799.243   1
  -2   5   1 15439.0 365.959  14
  -2   5   1 15614.7 462.997   2
   2   5  -1 17071.4 376.627  14
   2  -5   1 16628.7 380.133   1
   2   5   0 58159.0 984.513   2
   2   5   0 60281.9 804.024  14
  -2   5   0 52317.4 772.447  14
  -2   5   0 56231.6 996.703   2
   2  -5   0 62520.4 833.961   1
   2  -5   0 48504.2 965.132  10
   2  -5  -1 16034.5 360.009   1
   2   5   1 16088.7 365.389  14
   2   5   2 56712.2 921.112   2
   2  -5  -2 56706.3 757.094   1
   2   5   2 55541.0 781.864  14
   2   5   3 44679.5 835.441   3
   2   5   3 43725.1 830.439   2
   2   5   4 10864.9 382.122   3
   2   5   4 10134.6 304.038  14
   2   5   4 11546.3 399.777   2
   2   5   5 4926.26 260.663   3
   2   5   6 91.9355 90.9276   3
   2   5   7 167.069 64.9172  13
   2   5   8 26523.6 575.817  13
   2   5   9 3359.95 210.024  13
   2   5  10 42411.4 822.855  13
   2   5  10 47534.5 844.332  15
   2   5  11 33914.5 692.454  15
   2   5  11 30560.1 697.180  13
   2   5  12 25031.5 594.775  15
   2   5  12 21538.0 584.964  13
   2   5  13 27683.2 629.367  15
   2   5  13 24049.7 630.270  13
   2   5  14 5120.36 294.218  13
   2   5  14 5870.44 277.291  15
   2   5  15 1309.94 164.855  13
  -2  -5  15 1246.79 178.184  11
  -2  -5  16 485.483 94.6899   4
   2   5  16 454.708 117.078  13
  -2  -5  16 501.404 135.176  11
  -2  -5  17 138.602 66.4931   4
   2   5  17 161.754 101.595  13
  -2  -5  17 193.160 101.432  11
  -2  -5  18 719.334 118.512  12
  -2  -5  18 797.445 92.7008   4
  -2  -5  18 667.230 117.662  11
  -2  -5  19 116.067 54.9548   4
  -2  -5  19 90.2201 76.2208  12
  -2  -5  19 85.3412 72.3964  11
  -2  -5  20 1326.76 106.495  12
   2  -6  18 3020.41 175.740  12
   2  -6  18 3515.95 147.086   4
   2  -6  17 1352.28 143.890  12
   2  -6  17 1449.86 149.587  11
   2  -6  17 1659.48 120.432   4
   2  -6  16 4353.46 206.067   4
   2  -6  16 4138.35 257.745  11
   2  -6  15 6106.58 256.067   4
   2  -6  15 5687.04 317.345  11
  -2   6  13 18489.8 494.486  15
   2  -6  12 1400.15 388.040  10
  -2   6  12 2451.48 186.430  15
   2  -6  11 16878.5 485.261   1
  -2   6  11 17476.1 490.043  15
   2  -6  10 477.229 308.283  10
  -2   6  10 640.303 116.515  15
   2  -6  10 653.878 125.421   1
   2  -6   9 11412.9 866.079  10
   2  -6   9 16473.2 473.324   1
   2  -6   8 5823.55 633.987  10
   2  -6   8 7576.47 320.921   1
   2  -6   7 2881.55 455.222  10
   2  -6   7 3751.16 233.367   1
  -2   6   6 10120.7 433.380   3
   2  -6   6 9623.41 353.394   1
   2  -6   5 690.530 125.596   1
   2  -6   5 408.235 262.468  10
  -2   6   5 596.847 140.226   3
   2  -6   4 42302.6 1333.71  10
   2  -6   4 50923.9 852.780   1
  -2   6   4 45588.9 802.435  14
  -2   6   4 49771.0 956.951   3
  -2   6   3 6155.27 267.658  14
   2  -6   3 6760.96 283.396   1
  -2   6   3 6683.50 342.007   3
  -2   6   3 7064.80 351.662   2
  -2   6   2 959.126 160.788   2
   2  -6   2 742.383 224.560  10
  -2   6   2 914.031 109.432  14
   2   6  -2 943.876 102.421  14
   2   6  -2 834.177 166.770   2
   2  -6   2 1079.82 131.651   1
  -2   6   2 1100.39 167.093   3
  -2   6   1 16071.0 512.375   2
   2  -6   1 16500.7 423.159   1
   2   6  -1 16110.6 399.914  14
   2   6  -1 16872.8 543.478   2
   2   6   0 12769.9 458.447   2
  -2   6   0 12718.9 491.096   2
   2   6   0 11840.9 340.599  14
   2  -6   0 12474.5 356.548   1
  -2   6  -1 17057.2 571.982   2
   2   6   1 17516.5 514.903   2
   2  -6  -1 17291.2 412.157   1
   2   6   1 16262.5 402.097  14
  -2   6  -1 15970.4 416.897  14
   2  -6  -2 438.770 86.0217   1
  -2   6  -2 525.487 89.2601  14
   2  -6  -2 290.659 173.442  10
   2   6   2 446.852 92.1669  14
   2   6   2 475.074 123.805   2
  -2   6  -2 437.239 159.959   2
   2   6   2 602.187 128.467   3
   2   6   3 6118.22 260.694  14
   2   6   3 6517.51 328.741   3
   2   6   3 6860.55 335.542   2
   2   6   4 58475.6 1040.46   3
   2   6   4 54154.4 881.013  14
   2   6   5 687.597 138.110   3
   2   6   6 13234.0 495.691   3
   2   6  10 494.991 111.462  15
   2   6  10 427.457 105.736  13
   2   6  11 16540.5 473.437  15
   2   6  11 13688.9 439.711  13
   2   6  12 2103.92 190.418  13
   2   6  12 2317.04 186.494  15
   2   6  13 16284.4 505.390  13
   2   6  13 18416.4 489.106  15
  -2  -6  14 5460.98 228.583   1
  -2  -6  14 6464.15 337.447  11
  -2  -6  15 6451.71 256.331   4
  -2  -6  15 5984.53 314.633  11
  -2  -6  16 5020.20 213.110   4
  -2  -6  16 4931.74 267.635  11
  -2  -6  17 1388.26 138.063  12
  -2  -6  17 1516.69 143.450  11
  -2  -6  17 1578.74 114.018   4
  -2  -6  18 3110.67 167.723  12
  -2  -6  18 3282.12 138.248   4
  -2  -6  19 1826.45 105.457  12
   2  -7  16 2485.26 125.089   4
   2  -7  15 5284.36 202.310   4
   2  -7  15 4656.50 245.001  11
  -2   7  14 53.9984 58.1862  15
   2  -7  14 8.09099 87.5733  11
  -2   7  13 7465.85 280.768  15
   2  -7  12 542.325 301.152  10
  -2   7  11 3373.40 205.563  15
  -2   7  10 17133.0 477.649  15
  -2   7   9 1163.13 136.986  15
   2  -7   9 1219.02 147.595   1
   2  -7   8 2437.16 461.192  10
   2  -7   8 4478.98 255.531   1
   2  -7   7 12875.2 423.008   1
   2  -7   7 8173.55 720.133  10
   2  -7   6 1480.39 160.642   1
  -2   7   6 1585.64 201.443   3
   2  -7   5 443.361 307.535  10
   2  -7   5 597.776 122.625   1
   2   7  -5 525.890 89.8933  14
  -2   7   5 677.341 155.087   3
   2  -7   4 13197.5 415.456   1
  -2   7   4 14218.5 512.949   3
   2  -7   3 11779.2 388.152   1
   2   7  -3 10942.2 340.758  14
  -2   7   3 13007.1 488.701   3
   2   7  -3 12307.7 486.528   2
  -2   7   3 11132.7 381.808  14
   2  -7   2 16145.4 451.697   1
   2   7  -2 17498.9 578.824   2
  -2   7   2 15097.7 451.669  14
   2   7  -2 15336.9 411.963  14
  -2   7   2 17535.4 583.426   3
  -2   7   2 17293.7 583.856   2
   2  -7   1 1301.32 139.607   1
   2  -7   1 887.670 308.832  10
   2   7  -1 1193.17 166.789   2
   2   7  -1 901.724 107.664  14
  -2   7   1 1140.78 131.134  14
  -2   7   1 1302.96 183.834   3
  -2   7   1 1401.93 200.566   2
   2   7   0 10028.6 411.046   2
  -2   7   0 9594.85 417.644   2
   2   7   0 8989.24 313.543  14
  -2   7   0 8649.46 321.805  14
   2   7   0 10143.5 420.188   3
  -2   7   0 9883.51 424.327   3
   2  -7   0 9774.25 339.460   1
   2  -7  -1 984.253 303.933  10
  -2   7  -1 1425.99 193.051   2
  -2   7  -1 1483.58 139.320  14
   2   7   1 1521.13 141.819  14
   2   7   1 1995.58 212.259   3
   2  -7  -1 1515.23 141.825   1
   2   7   1 1732.94 200.716   2
  -2   7  -2 17027.8 463.412  14
  -2   7  -2 19195.4 615.774   2
   2   7   2 18044.8 472.668  14
   2   7   2 20469.4 605.013   3
   2   7   2 20044.7 599.106   2
  -2   7  -3 14645.8 562.248   2
   2   7   3 14277.4 423.752  14
  -2   7  -3 13687.3 410.133  14
   2   7   4 15902.4 522.581   3
  -2   7  -4 12740.5 387.953  14
   2   7   5 1365.47 183.559   3
  -2   7  -5 1465.10 143.001  14
   2   7   9 1402.22 151.636  15
   2   7  10 17395.8 477.235  15
  -2  -7  12 883.475 107.550   1
   2   7  12 1048.21 119.981  15
  -2  -7  13 6410.87 244.085   1
   2   7  13 7976.98 283.472  15
   2   7  14 78.2608 58.6019  15
  -2  -7  14 57.5113 85.1907  11
  -2  -7  15 5230.42 193.671   4
  -2  -7  15 4957.58 235.559  11
  -2  -7  17 286.706 58.5284  12
  -2   8  13 3611.94 158.887  15
  -2   8  12 609.218 83.0220  15
   2   8 -12 426.300 56.5685  14
   2   8 -11 8725.06 238.325  14
   2   8 -11 8688.79 312.574   2
  -2   8  10 3202.20 181.965  15
   2   8 -10 2873.28 143.081  14
   2   8 -10 3240.12 206.408   2
   2   8  -9 3216.57 158.754  14
   2   8  -9 3410.04 220.644   2
  -2   8   9 3734.32 204.356  15
  -2   8   8 1468.82 146.490  15
   2   8  -8 1402.79 111.267  14
   2   8  -8 1397.28 162.767   2
   2   8  -7 1262.41 109.769  14
   2   8  -7 1401.81 172.317   2
   2  -8   7 1386.24 150.679   1
   2   8  -6 2105.77 202.750   2
   2   8  -6 1912.40 136.586  14
   2  -8   6 2346.00 182.388   1
   2   8  -5 804.935 137.737   2
   2   8  -5 628.745 89.3012  14
   2   8  -4 3172.42 223.089   2
   2   8  -4 2832.14 163.541  14
   2   8  -3 6329.92 309.532   2
   2   8  -3 6077.11 243.685  14
   2  -8   2 366.383 268.520  10
   2   8  -2 233.459 75.2895  14
   2   8  -2 261.249 106.303   2
  -2   8   1 34008.2 798.386   3
   2   8  -1 31589.2 630.300  14
  -2   8   1 30293.3 651.663  14
   2   8  -1 34440.2 777.900   3
   2   8  -1 34690.6 783.036   2
   2   8   0 1443.68 173.539   3
  -2   8   0 1258.44 140.346  14
  -2   8   0 1462.78 190.988   3
   2   8   0 1294.19 129.908  14
   2   8   0 1517.00 176.956   2
  -2   8   0 1566.73 200.003   2
   2   8   1 33680.6 764.378   3
  -2   8  -1 31490.5 660.833  14
   2   8   1 31315.2 639.533  14
  -2   8  -1 37001.0 870.958   3
  -2   8  -1 38600.4 880.065   2
  -2   8  -2 196.505 77.8523  14
  -2   8  -2 149.496 115.805   2
  -2   8  -3 7452.98 360.432   2
  -2   8  -3 6891.02 279.094  14
  -2   8  -4 3514.83 262.867   2
  -2   8  -4 2669.77 170.414  14
  -2   8  -5 803.272 164.453   2
  -2   8  -5 742.319 103.150  14
  -2   8  -6 2153.85 212.671   2
  -2   8  -6 2094.47 156.515  14
  -2   8  -7 1774.38 202.427   2
  -2   8  -7 1642.90 134.964  14
  -2   8  -8 1662.46 131.516  14
   2   8   8 1760.35 150.178  15
  -2   8  -8 1683.08 196.487   2
  -2   8  -9 4090.97 193.467  14
   2   8   9 4618.05 219.298  15
  -2   8  -9 4538.43 279.106   2
  -2   8 -10 3426.60 168.441  14
  -2  -8  10 3104.26 173.293   1
  -2   8 -10 3437.26 236.156   2
   2   8  10 3746.77 189.078  15
  -2  -8  11 8287.07 268.245   1
  -2   8 -11 8796.99 258.234  14
  -2   8 -12 555.045 112.244   2
   2   8  12 552.764 77.5122  15
  -2   8 -12 508.911 70.2498  14
  -2  -8  12 433.399 70.8394   1
  -2   9  10 404.846 61.0667  15
  -2   9   9 1100.45 92.3877  15
  -2   9   8 3004.33 151.908  15
   2   9  -8 2494.53 118.458  14
   2   9  -7 3219.50 140.454  14
  -2   9   7 3522.20 171.297  15
   2   9  -6 121.492 49.5113  14
  -2   9   6 137.367 63.5427  15
   2   9  -6 110.291 72.5431   2
   2   9  -6 185.756 74.7197   3
   2   9  -5 2398.23 134.961  14
   2   9  -5 2940.17 180.925   3
   2   9  -5 2665.65 174.012   2
   2   9  -4 2380.40 167.557   3
   2   9  -4 1987.25 127.482  14
   2   9  -4 2162.46 161.883   2
   2   9  -3 136.299 78.3305   3
   2   9  -3 138.196 54.0752  14
   2   9  -2 184.572 61.6613  14
  -2   9   2 224.957 107.851   3
   2   9  -2 223.558 90.5579   3
  -2   9   1 8280.35 354.580   3
   2   9  -1 6478.74 277.564   3
  -2   9   0 2056.68 178.118   3
   2   9   0 1754.24 157.696   3
   2   9   1 7906.49 319.542   3
  -2   9  -1 8098.39 332.642   3
  -2   9  -2 228.611 70.2922  14
  -2  -9   2 152.446 62.9416   1
   2   9   2 185.121 92.6089   3
  -2   9  -2 190.169 94.5201   3
  -2   9  -3 144.750 63.7539  14
  -2   9  -3 247.184 97.5503   2
  -2   9  -3 224.001 96.4437   3
  -2  -9   3 130.857 65.2766   1
  -2   9  -4 2251.95 147.028  14
  -2   9  -4 2614.53 195.783   3
  -2   9  -4 2470.67 190.051   2
  -2   9  -5 3024.82 165.637  14
  -2   9  -5 3627.25 221.800   3
  -2   9  -5 3191.24 209.748   2
  -2   9  -6 194.598 94.3390   2
  -2   9  -6 147.890 59.3722  14
   2   9   6 177.527 64.0414  15
  -2   9  -6 255.680 95.8627   3
  -2  -9   6 152.525 65.9433   1
   2   9   7 4424.15 180.877  15
  -2   9  -7 4308.50 177.883  14
  -2   9  -7 4631.20 227.233   3
  -2   9  -7 4661.76 225.630   2
  -2   9  -8 2903.72 173.029   2
   2   9   8 2939.56 138.806  15
  -2   9  -8 2951.38 174.339   3
  -2   9  -8 2753.60 134.852  14
  -2  -9   9 796.788 80.7746   1
  -2   9  -9 1018.27 105.750   3
   2   9   9 1037.88 83.4624  15
  -2  -9  10 367.445 56.5446   1
   2   9  10 479.839 58.0279  15
  -2   9 -10 316.053 69.1326   3
  -2  -9  11 488.424 54.1083   1
  -2  10  -3 3423.08 152.868   3
   2  10   3 3093.19 113.090  15
   2  10   4 366.364 44.8029  15
  -3   0   0 13.3878 41.6840   9
   3   0   0 1.08071 35.7181   8
   3   0  -1 9477.02 202.449   6
  -3   0   1 10034.2 222.848   9
  -3   0  -1 9854.98 217.581   9
   3   0  -1 9762.51 201.050   8
   3   0   1 9786.81 208.567   8
  -3   0   2 14558.0 276.769   9
   3   0   2 14865.5 278.355   8
  -3   0  -2 14933.6 275.851   9
   3   0  -2 14585.5 258.363   8
   3   0  -2 14813.1 261.921   6
  -3   0   3 6827.77 100.357   4
  -3   0   3 6825.57 182.931   9
  -3   0  -3 6565.76 176.634   9
   3   0   3 7040.01 187.628   8
   3   0  -3 6896.60 164.840   8
   3   0   3 6535.70 102.473  12
   3   0  -3 6835.58 164.044   6
  -3   0   4 160081. 1569.18   9
   3   0   4 160614. 1592.07   8
   3   0   4 153954. 1399.53   4
  -3   0   4 154286. 1424.93   4
   3   0   4 151649. 1437.44  12
  -3   0   4 163994. 1461.56  12
  -3   0   5 5240.15 163.847   9
  -3   0  -5 5494.78 164.244   9
   3   0   5 5391.14 181.205   7
   3   0   5 4683.09 123.744  12
  -3   0   5 5872.24 150.018  12
   3   0   5 5141.60 106.819   4
  -3   0   5 5339.18 123.827   4
   3   0   5 4894.11 128.167  11
  -3   0   6 190632. 1795.02   9
  -3   0   6 185262. 1779.57  12
   3   0   6 189481. 1876.06   7
   3   0   6 181806. 1670.19   4
  -3   0   6 177463. 1705.71   4
   3   0   6 175436. 1734.72  12
   3   0   6 176681. 1736.28  11
  -3   0   6 189036. 1788.22  11
  -3   0   7 250745. 2330.72   9
   3   0   7 240434. 2331.33  12
  -3   0   7 251974. 2392.29  12
   3   0   7 265876. 2496.25   7
   3   0   7 248684. 2249.32   4
  -3   0   7 235900. 2288.65   4
   3   0  -7 245395. 2291.82   6
   3   0   7 238754. 2327.83  11
  -3   0   7 253964. 2395.87  11
  -3   0   8 32350.0 473.861   9
   3   0   8 31174.0 502.661  12
   3   0   8 33171.5 443.123   4
   3   0   8 31633.0 579.265   7
  -3   0   8 32585.2 479.329   4
   3   0  -8 32280.1 461.959   6
   3   0   9 62840.4 837.920  12
  -3   0   9 69173.5 908.614  12
   3   0  -9 65463.6 773.297   6
   3   0   9 61382.9 834.677  11
  -3   0   9 69640.6 919.867  11
  -3   0  10 52809.1 729.722   4
   3   0  10 53802.1 687.682   5
   3   0  10 51940.5 762.805  12
  -3   0  10 58578.0 842.063  12
   3   0  10 54734.3 694.875   4
   3   0 -10 55696.6 694.820   6
   3   0  10 51787.0 771.386  11
  -3   0  10 58895.1 856.879  11
   3   0  11 740.541 76.2075   5
   3   0  11 812.908 76.7859   4
  -3   0  11 795.866 85.6987   4
   3   0  12 1795.12 107.515   5
   3   0  12 2148.29 168.329  13
   3   0  12 1984.18 148.695  12
  -3   0  12 2328.16 176.830  12
   3   0  12 2183.33 123.614   4
  -3   0  12 2023.42 131.928   4
   3   0 -12 2037.43 111.904   6
   3   0  13 15300.7 440.073  13
   3   0  13 14098.1 316.719   5
   3   0  13 16979.1 369.725   4
  -3   0  13 15483.6 389.642   4
   3   0  13 15773.5 434.975  12
  -3   0  13 16790.4 467.516  12
   3   0  14 3407.60 215.706  13
   3   0  14 3409.10 155.910   5
   3   0  14 3993.10 180.604   4
  -3   0  14 3694.58 191.205   4
   3   0  14 3724.66 211.223  12
  -3   0  14 3906.01 237.783  12
   3   0  15 15264.7 368.819   4
   3   0  15 12362.3 308.120   5
   3   0  15 13712.2 432.270  13
  -3   0  15 13193.7 372.486   4
   3   0  15 14302.8 423.686  12
  -3   0  15 16055.8 482.155  12
   3   0  16 140.726 56.6709   4
  -3   0  16 143.635 63.4672   4
   3   0  16 147.617 53.7902   5
   3   0  16 179.029 84.3557  13
   3   0  16 182.058 89.7526  12
  -3   0  16 160.108 99.4189  12
   3   0  17 1303.01 100.174   5
   3   0  17 1331.87 152.840  13
   3   0  17 1582.47 124.624   4
  -3   0  17 1299.73 125.557   4
   3   0  17 1484.78 155.338  12
  -3   0  17 1668.55 171.775  12
   3   0  18 505.656 71.3969   5
   3   0  18 570.131 106.943  13
   3   0  18 493.413 105.295  12
  -3   0  18 544.294 115.413  12
   3   0  19 6119.37 191.868   5
   3   0  20 60.8933 69.5205  13
   3   0  20 44.8967 65.4663  12
  -3   0  20 61.2445 70.5582  12
   3   0  21 65.7383 64.0866  13
  -3   0  21 106.810 62.8612  12
   3  -1  20 4354.99 212.932  12
  -3   1  20 4163.40 197.033  12
   3  -1  19 2686.84 152.350   4
   3  -1  18 5078.51 212.994   4
   3  -1  18 5274.29 266.738  12
  -3   1  18 5013.57 242.800  12
   3  -1  17 1376.04 96.8510   5
   3  -1  17 1756.80 153.728  13
   3  -1  17 1957.36 142.307   4
   3  -1  17 1680.78 165.751  12
  -3   1  17 1919.99 163.686  12
   3  -1  16 23282.9 589.300  12
   3  -1  16 24404.7 509.232   4
  -3   1  16 23694.2 569.674  12
  -3   1  15 5082.38 222.138   4
   3  -1  15 5373.68 274.129  12
   3  -1  15 5714.11 230.053   4
  -3   1  15 5672.37 274.661  12
   3  -1  15 4686.25 179.816   5
   3  -1  15 5031.70 250.287  13
   3  -1  14 2377.53 175.862  13
   3  -1  14 2365.52 126.503   5
  -3   1  14 2594.23 156.137   4
   3  -1  14 2599.25 200.393  12
  -3   1  14 2786.40 195.295  12
   3  -1  14 2815.01 163.016   4
   3  -1  14 2836.08 209.825  11
   3  -1  13 19582.1 484.340  13
  -3   1  13 19973.3 432.977   4
   3  -1  13 20192.9 513.276  12
   3  -1  13 21332.0 433.651   4
   3  -1  13 20161.0 513.803  11
   3  -1  12 6643.18 206.743   5
  -3   1  12 7842.47 251.879   4
   3  -1  12 7385.84 293.549  12
   3  -1  12 7445.98 237.953   4
   3  -1  12 7405.63 294.118  11
  -3   1  11 246.747 61.1239   4
   3  -1  11 84.0006 42.9507   4
   3  -1  11 94.4092 69.9302  11
  -3   1  10 37881.1 582.590   4
   3  -1  10 37866.0 563.504   4
  -3   1   9 41016.0 632.269  12
   3  -1   9 35645.9 619.754  11
   3  -1   8 51205.7 633.317   4
  -3   1   8 49349.0 636.301   4
   3  -1   8 48195.2 809.935   7
   3  -1   8 50089.8 721.421  11
   3  -1   7 14642.0 264.732   4
  -3  -1  -7 15150.7 291.890   9
  -3   1   7 14167.2 259.406   4
  -3   1   7 16132.1 309.003  12
   3  -1   7 13690.5 366.237   7
  -3   1   7 14845.7 270.617   9
  -3  -1  -6 61574.7 718.254   9
  -3   1   6 62137.3 695.323   9
  -3   1   6 56444.2 644.594  15
  -3   1   6 58499.5 652.822   4
   3  -1   6 60620.1 842.353   7
  -3   1   6 64734.4 710.070  12
   3  -1   6 57275.7 726.454  11
  -3   1   5 13631.1 220.828  15
  -3  -1  -5 14231.8 278.124   9
  -3   1   5 13414.1 253.670   9
   3  -1   5 13808.7 328.514   7
   3  -1   5 13470.5 260.883  11
  -3  -1  -4 75550.0 859.989   9
  -3   1   4 77273.1 836.535   9
   3  -1   4 77056.7 926.642   7
  -3  -1  -3 21434.7 353.249   9
  -3   1   3 20487.3 322.436   9
  -3  -1  -2 261721. 2379.91   9
  -3   1   2 269305. 2335.81   9
   3  -1   2 265780. 2383.70   8
  -3  -1  -1 85026.4 852.844   9
   3   1  -1 83567.9 788.783   6
  -3  -1   0 271395. 2118.70   9
  -3   1   0 275412. 2039.35   9
   3   1   0 264514. 2005.58   8
   3  -1   0 263940. 2039.86   8
   3   1   0 268414. 2006.13   6
   3   1   1 78258.0 790.736   6
  -3  -1   1 82922.7 895.254   9
  -3   1  -1 65456.4 649.606   2
  -3   1  -1 82355.3 825.330   9
  -3   1  -1 67247.5 626.497  14
   3   1   1 77363.6 785.985   8
   3  -1  -1 79709.1 811.888   8
   3   1   2 267043. 2517.22   8
   3  -1  -2 273917. 2515.38   8
   3  -1  -3 16857.9 295.102   8
   3   1   3 17762.4 309.290   8
   3  -1  -4 74880.9 839.837   6
   3  -1  -4 75726.2 838.140   8
   3   1   4 75687.4 752.388  12
   3   1   5 16350.8 252.102  15
   3  -1  -5 14674.8 264.874   8
   3   1   5 15462.0 305.262   8
   3   1   5 14466.3 231.024  12
  -3  -1   5 16221.6 304.649  11
   3  -1  -6 55636.3 657.946   8
   3   1   6 59875.9 732.192   7
   3   1   6 54456.8 634.973  12
  -3  -1   6 60716.7 757.068  11
  -3  -1   7 14515.9 286.686   4
   3  -1  -7 14307.3 267.094   8
   3   1   7 14456.1 236.191   4
   3   1   7 14794.9 317.917   7
   3   1   7 14166.9 270.456  12
  -3  -1   7 15292.3 348.120  11
  -3  -1   8 48597.4 660.850   4
  -3  -1   8 51930.4 735.423   9
   3  -1  -8 51303.1 629.236   8
   3   1   8 53736.9 635.089   5
   3   1   8 49649.8 591.585   4
   3   1   8 50924.5 658.573  12
   3   1   8 49189.6 712.825   7
   3  -1  -8 51233.0 634.027   6
  -3  -1   9 31949.1 552.960   9
   3   1   9 34370.1 488.204   5
   3  -1  -9 34058.2 481.567   8
   3   1   9 36257.2 556.230  12
  -3  -1   9 35920.0 643.507  11
   3  -1  -9 32475.2 478.166   6
   3   1  10 38209.7 541.702   5
   3   1  10 42601.3 568.109   4
  -3  -1  10 42529.1 732.875  12
   3   1  10 43623.9 660.589  12
  -3  -1  10 41753.6 734.340  11
  -3  -1  10 37834.3 608.920   4
  -3  -1  11 318.653 64.4848   4
   3   1  11 341.824 56.3652   5
   3   1  11 505.576 62.6895   4
   3   1  11 385.408 90.1432  13
  -3  -1  11 359.732 99.3727  11
   3   1  12 5920.27 198.338   5
   3   1  12 5542.21 262.830  13
   3   1  12 6006.80 197.929   4
  -3  -1  12 6267.09 294.688  12
   3   1  12 5950.27 237.534  12
  -3  -1  12 5357.83 218.364   4
  -3  -1  12 6133.22 290.042  11
   3   1  13 21174.1 403.710   5
   3   1  13 20151.2 525.797  13
   3   1  13 22775.2 422.265   4
  -3  -1  13 23586.1 594.967  12
   3   1  13 21868.2 484.323  12
  -3  -1  13 20513.3 464.739   4
  -3  -1  13 23194.8 593.977  11
   3   1  14 1582.24 109.226   5
   3   1  14 1822.60 120.707   4
   3   1  14 1725.66 168.509  13
  -3  -1  14 1776.51 182.270  12
   3   1  14 1735.87 146.046  12
  -3  -1  14 1891.06 147.575   4
  -3  -1  14 1952.15 189.778  11
   3   1  15 6341.66 222.093   4
   3   1  15 5722.22 291.736  13
  -3  -1  15 6027.73 305.381  12
   3   1  15 6157.48 263.126  12
  -3  -1  15 5616.27 248.375   4
   3   1  16 22133.5 594.619  13
  -3  -1  16 21060.0 501.656   4
   3   1  16 21012.6 496.529  12
   3   1  17 1225.48 98.6423   5
   3   1  17 1269.49 151.707  13
  -3  -1  17 1253.94 123.753   4
  -3  -1  17 1248.73 156.501  12
   3   1  17 1325.28 133.057  12
   3   1  18 4667.38 182.665   5
   3   1  18 5066.11 269.413  13
  -3  -1  18 5838.73 293.968  12
   3   1  18 5625.47 242.697  12
   3   1  19 1696.84 109.588   5
  -3  -1  19 2002.37 142.530   4
   3   1  20 3016.92 132.147   5
   3   1  20 3339.22 206.453  13
  -3  -1  20 3763.93 201.153  12
   3   1  20 3561.63 172.866  12
   3   1  21 5347.91 241.731  13
  -3  -1  21 6200.75 222.741  12
   3   1  22 5503.56 216.707  13
  -3  -1  22 5651.02 172.795  12
   3  -2  20 211.407 57.9828   4
   3  -2  19 7811.59 257.395   4
   3  -2  19 7350.03 297.752  12
   3  -2  18 6367.25 246.458   4
   3  -2  18 6334.90 302.396  12
  -3   2  18 6095.41 257.133  12
   3  -2  17 1817.44 177.436  12
  -3   2  17 1887.50 156.383  12
   3  -2  16 1774.52 184.815  12
  -3   2  16 1742.98 152.220  12
   3  -2  16 1853.13 146.751   4
   3  -2  15 7848.21 350.446  12
  -3   2  15 8474.47 311.934  12
   3  -2  15 8770.77 297.364   4
   3  -2  15 8150.83 358.015  11
   3  -2  14 17763.2 352.674   5
   3  -2  14 18344.9 446.855  13
   3  -2  14 20590.5 559.586  12
  -3   2  14 21983.6 506.943  12
   3  -2  14 22275.0 477.847   4
   3  -2  14 20737.4 565.135  11
   3  -2  13 15592.2 332.057   5
   3  -2  13 16544.1 420.327  13
  -3   2  13 19266.1 459.136  12
   3  -2  13 18051.8 522.521  11
   3  -2  13 19320.9 434.466   4
  -3   2  12 6961.96 262.571  12
   3  -2  12 6878.65 311.697  11
   3  -2  12 7202.73 251.877   4
  -3   2  11 52363.9 786.056  12
   3  -2  11 50780.8 887.531  11
   3  -2  10 5452.20 251.477  11
   3  -2  10 5431.43 317.255  10
  -3   2   9 20683.4 385.257  15
  -3   2   9 22799.4 421.756  12
  -3   2   8 38658.7 559.107  15
  -3   2   8 44887.1 608.964  12
  -3  -2  -7 62164.4 742.484   9
  -3   2   7 57686.8 718.756  15
  -3   2   7 64791.7 758.678  12
   3  -2   7 54752.3 912.811   7
  -3   2   6 149343. 1493.45  15
   3  -2   6 148123. 1738.71   7
  -3  -2  -5 21148.7 372.012   9
   3  -2   5 20513.5 456.602   7
  -3   2   5 20390.9 321.794  15
  -3  -2  -4 36306.9 533.106   9
   3  -2   4 34716.9 589.559   7
  -3  -2  -3 64561.2 810.496   9
  -3   2   3 63778.0 732.945   3
   3  -2   3 62336.5 843.328   7
  -3   2   2 100620. 1040.30   3
   3  -2   2 102152. 1166.07   7
  -3   2   1 8219.03 151.352  14
  -3   2   1 8220.52 182.430   2
  -3   2   0 44184.3 534.530   2
  -3   2   0 44206.0 476.398  14
   3   2   1 10056.6 208.382   3
   3   2   1 10389.9 211.368   8
   3   2   1 10467.4 177.495  14
   3   2   1 9727.43 204.600   2
   3   2   2 109828. 1142.09   3
   3   2   2 109457. 1118.73   8
   3  -2  -2 112119. 1159.09   8
   3   2   2 108827. 1120.61   6
   3   2   3 67578.3 768.597   8
   3  -2  -3 69472.1 790.447   8
   3   2   4 34092.7 407.429   5
   3   2   4 32160.0 457.842   8
   3   2   5 23973.6 339.735   5
   3   2   5 24415.4 386.531   8
   3   2   5 24663.6 373.311  15
   3   2   6 154974. 1481.91   5
   3   2   6 156127. 1543.54  15
   3  -2  -6 151116. 1518.24   8
   3   2   7 58395.8 668.893   5
   3  -2  -7 57596.0 687.928   8
   3   2   8 36014.7 480.611   5
   3   2   8 34696.3 498.992  12
   3   2   9 17679.8 449.257  13
   3   2   9 21081.6 357.380   5
   3   2   9 21741.1 418.697  15
   3   2   9 18538.4 350.121  12
   3   2  10 6772.58 197.567   5
  -3  -2  10 6879.68 301.562  11
   3   2  10 6810.88 280.635  13
  -3  -2  11 43773.8 731.860   4
   3   2  11 48801.4 648.722   5
   3   2  11 43308.8 795.200  13
   3   2  11 45591.2 674.556  12
  -3  -2  11 51069.2 908.802  11
   3   2  12 4866.62 176.324   5
   3   2  12 4519.51 247.660  13
   3   2  12 4819.98 195.948  12
  -3  -2  12 4759.17 218.096   4
   3   2  13 17099.3 356.204   5
   3   2  13 16705.5 489.795  13
   3   2  13 16559.1 388.174  12
  -3  -2  13 17096.1 436.339   4
   3   2  14 20973.0 410.646   5
   3   2  14 20219.5 551.124  13
  -3  -2  14 23111.9 622.352  12
   3   2  14 21598.0 463.420  12
  -3  -2  14 20609.9 491.077   4
  -3  -2  14 23575.1 632.201  11
   3   2  15 7846.92 243.098   5
   3   2  15 8700.07 373.532  13
  -3  -2  15 9485.70 398.007  12
   3   2  15 8442.94 284.145  12
  -3  -2  15 8418.70 307.585   4
  -3  -2  15 9141.60 394.138  11
   3   2  16 1265.79 158.268  13
  -3  -2  16 1486.06 176.849  12
   3   2  16 1218.96 119.310  12
  -3  -2  16 1167.32 127.629   4
   3   2  17 1716.75 118.956   5
   3   2  17 1807.20 181.211  13
  -3  -2  17 2052.41 194.318  12
   3   2  17 1862.27 139.757  12
   3   2  18 3918.59 168.005   5
   3   2  18 4112.17 253.578  13
  -3  -2  18 4705.20 219.564   4
  -3  -2  18 4756.61 262.562  12
   3   2  18 4278.46 197.126  12
  -3  -2  19 7145.92 252.097   4
  -3  -2  19 7524.54 305.770  12
   3   2  20 112.461 83.3002  13
  -3  -2  20 168.192 83.3391  12
   3   2  21 7168.12 282.608  13
  -3  -2  21 8149.54 246.991  12
   3   2  22 268.150 79.6071  13
   3  -3  20 387.534 59.8199   4
   3  -3  19 4437.19 187.874   4
   3  -3  19 4121.39 220.414  12
   3  -3  18 5276.43 218.269   4
   3   3 -18 4682.88 181.151   6
   3  -3  17 5670.94 301.110  12
   3  -3  17 6209.63 251.468   4
   3  -3  17 5653.59 301.757  11
   3  -3  16 5723.57 309.731  12
   3  -3  16 5650.19 309.936  11
   3  -3  15 12694.6 463.156  12
   3  -3  15 13473.2 388.209   4
   3  -3  14 203.741 72.9844   4
   3  -3  14 280.519 109.524  11
   3  -3  13 33556.1 1324.75  10
   3  -3  13 40153.9 698.462   4
   3  -3  13 33294.6 516.892   5
   3  -3  13 38542.3 836.308  11
   3  -3  12 29953.9 1132.39  10
  -3   3  12 29962.9 562.293  15
   3  -3  12 30511.9 719.415  11
  -3   3  11 4084.16 190.579  15
   3  -3  11 3965.14 385.373  10
  -3   3  10 22950.2 456.156  15
   3  -3  10 21506.6 729.884  10
   3  -3   9 20342.7 634.787  10
   3  -3   8 33739.3 786.510  10
  -3   3   7 50669.8 697.040  15
  -3  -3  -6 36877.3 564.605   9
  -3  -3  -5 126227. 1358.72   9
   3  -3   5 113137. 1491.53   7
  -3  -3  -4 51036.8 749.169   9
   3  -3   4 47210.2 802.416   7
  -3   3   3 24774.9 433.196   3
   3  -3   3 22197.0 482.925   7
  -3   3   2 64444.1 809.080   3
   3  -3   2 58219.3 870.113   7
  -3   3   1 39289.3 496.684  14
   3  -3   1 40080.3 637.779   7
   3   3   0 146060. 1568.05   2
   3   3   0 154241. 1427.99  14
   3  -3   0 134232. 1555.60   7
  -3   3   0 138857. 1409.10  14
   3   3   0 147193. 1430.59   6
   3   3   1 34959.7 548.944   2
   3   3   1 38372.1 416.355   5
   3   3   1 40719.4 506.487  14
   3  -3  -1 36181.3 580.259   7
   3   3   1 38077.9 575.782   3
   3   3   1 40730.7 526.499   6
   3   3   2 68482.5 784.005   8
   3   3   2 68708.9 875.349   3
   3   3   3 28094.9 353.058   5
   3   3   3 27401.7 408.509   8
   3  -3  -3 27094.0 463.792   7
   3   3   4 51757.9 747.885   3
   3   3   4 51054.7 560.015   5
   3   3   5 130558. 1262.04   5
   3  -3  -5 127086. 1380.64   7
   3   3   6 32543.0 571.773  13
   3   3   6 33084.4 441.214   5
   3   3   7 47387.0 598.069   5
   3   3   7 52261.5 730.317  15
   3   3   8 32439.9 460.089   5
   3   3   8 30788.0 596.649  13
   3   3   9 19815.5 347.180   5
   3   3   9 19340.7 467.202  13
   3   3  10 19485.5 360.117   5
   3   3  10 19104.5 490.130  13
   3   3  11 4634.27 217.841  15
   3   3  11 4215.75 162.768   5
   3   3  12 27637.3 469.896   5
  -3  -3  12 29407.7 714.447  11
  -3  -3  13 34904.2 676.949   4
   3   3  13 34226.7 549.681   5
   3   3  13 33125.6 735.516  13
   3   3  14 518.604 73.8403   5
  -3  -3  14 406.000 89.2235   4
   3   3  14 420.345 109.103  13
  -3  -3  14 482.496 132.337  11
  -3  -3  15 12631.0 467.959  12
  -3  -3  15 12328.7 380.314   4
   3   3  16 5786.86 211.880   5
   3   3  16 5472.25 298.233  13
  -3  -3  16 6133.24 320.797  12
  -3  -3  16 5793.60 253.135   4
  -3  -3  16 6141.93 324.146  11
   3   3  17 5320.75 200.274   5
   3   3  17 5148.82 290.362  13
  -3  -3  17 5788.94 310.708  12
  -3  -3  17 5939.80 251.615   4
  -3  -3  17 6184.50 316.302  11
  -3  -3  18 5653.77 234.766   4
   3   3  19 3790.51 233.254  13
  -3  -3  19 4094.32 217.093  12
   3   3  20 360.883 100.099  13
  -3  -3  20 452.223 88.3627  12
   3   3  21 5293.21 241.750  13
  -3  -3  21 5233.41 176.361  12
   3   4 -20 2109.45 95.1479   8
   3  -4  20 2427.34 106.499   4
   3  -4  19 6860.44 214.645   4
   3   4 -19 5734.59 180.921   6
   3  -4  18 2299.16 139.969   4
   3   4 -18 1971.31 118.076   6
   3  -4  17 592.939 124.685  12
   3  -4  17 586.972 87.1724   4
   3  -4  17 593.538 121.092  11
   3  -4  16 2390.25 206.172  12
   3  -4  16 2139.26 200.283  11
   3  -4  16 2121.71 152.736   4
   3  -4  15 1733.39 196.304  11
   3  -4  14 12584.9 384.850   4
   3  -4  14 7968.65 704.503  10
  -3   4  13 14218.4 395.429  15
   3  -4  13 14877.0 524.199  11
   3  -4  12 51156.3 1675.79  10
  -3   4  12 59686.6 905.547  15
   3  -4  11 84569.4 2013.91  10
  -3   4  11 87087.2 1159.71  15
  -3   4  10 19233.9 446.698  15
   3  -4  10 18024.1 793.212  10
  -3   4   9 10191.9 312.302  15
   3  -4   9 8977.95 505.580  10
  -3   4   8 5603.67 225.891  15
   3  -4   8 4829.20 338.987  10
   3  -4   7 20079.4 468.570   1
   3  -4   7 16017.4 566.968  10
   3  -4   6 6372.30 256.648   1
  -3  -4  -5 20797.5 461.481   9
  -3   4   5 22263.9 513.573   3
   3  -4   5 22146.6 477.552   1
   3  -4   4 65366.1 914.181   1
  -3   4   3 10228.5 317.610   2
   3  -4   3 9793.54 293.565   1
   3  -4   2 40453.0 640.486   1
  -3   4   2 41202.1 683.166   2
  -3   4   1 51901.7 782.646   2
   3   4  -1 51927.9 659.263  14
   3   4  -1 50130.9 809.650   2
   3  -4   1 52225.6 729.443   1
   3   4   0 11820.4 340.244   2
  -3   4   0 12237.1 371.159   2
   3   4   0 12117.8 277.432  14
   3   4   0 12520.9 258.285   6
   3   4   1 41880.9 683.291   2
  -3   4  -1 41228.9 596.141  14
   3   4   1 42080.2 594.338  14
   3   4   1 43228.3 561.049   6
   3   4   2 42270.5 558.799   8
   3   4   2 46321.1 642.476  14
   3   4   2 44809.1 736.157   3
   3   4   2 47205.3 742.474   2
   3   4   2 40651.8 546.720   6
   3   4   3 6803.85 216.349  14
   3  -4  -3 5557.29 219.025   7
   3   4   4 59782.4 655.334   5
   3   4   4 59230.4 787.530  13
   3   4   5 19968.3 313.151   5
   3   4   5 19635.6 412.252  13
   3   4   6 5207.23 149.754   5
   3   4   7 15321.3 286.472   5
   3   4   7 15020.1 386.227  13
   3   4   8 6241.10 179.812   5
   3   4   8 6265.41 256.521  13
   3   4   9 7359.51 203.619   5
   3   4   9 7435.46 290.959  13
   3   4  10 17489.0 344.078   5
   3   4  10 18109.7 493.733  13
   3   4  11 83029.2 1009.96   5
   3   4  11 84409.8 1263.38  13
   3   4  12 52364.8 735.271   5
   3   4  12 49804.0 923.177  13
   3   4  13 14099.7 456.695  13
  -3  -4  13 15443.2 532.554  11
  -3  -4  14 10787.3 358.216   4
   3   4  14 10121.8 277.042   5
   3   4  14 10318.0 396.743  13
   3   4  15 1670.24 117.794   5
   3   4  15 1554.74 173.144  13
  -3  -4  15 1985.32 205.837  11
   3   4  16 1903.94 186.137  13
  -3  -4  16 2044.20 194.106  12
  -3  -4  16 1873.37 188.906  11
  -3  -4  16 2000.47 149.192   4
  -3  -4  17 626.914 121.195  12
  -3  -4  17 633.849 90.8148   4
  -3  -4  17 400.189 106.785  11
   3   4  18 1669.49 169.164  13
  -3  -4  18 1819.42 155.579  12
  -3  -4  18 1848.69 159.065  11
   3   4  19 5140.81 255.448  13
  -3  -4  19 5743.99 233.246  12
   3   4  20 2515.22 177.137  13
  -3  -4  20 2455.42 127.814  12
   3  -5  18 436.244 66.0566   4
   3   5 -18 344.353 55.2922   6
   3  -5  17 704.804 85.1025   4
   3   5 -17 649.505 75.0635   6
   3  -5  16 3260.76 225.734  12
   3  -5  16 3604.64 234.322  11
   3  -5  16 3599.18 183.247   4
   3  -5  15 4807.40 291.635  11
   3  -5  15 5201.17 233.243   4
   3  -5  14 10746.1 348.568   4
   3  -5  14 10184.3 432.703  11
  -3   5  13 21755.0 510.421  15
   3  -5  13 21449.4 642.990  11
   3  -5  12 3495.07 541.608  10
  -3   5  12 4457.35 227.366  15
   3  -5  11 18199.3 1035.73  10
  -3   5  11 21770.3 521.129  15
   3  -5  10 9771.16 721.080  10
  -3   5  10 10597.2 347.562  15
   3  -5   9 19167.1 902.004  10
  -3   5   9 25149.2 554.440  15
   3  -5   8 19701.0 515.940   1
   3  -5   8 15408.7 735.628  10
   3  -5   7 52690.5 880.608   1
   3  -5   7 39259.1 1110.50  10
   3  -5   6 13650.5 411.886   1
   3  -5   6 9925.25 511.090  10
  -3   5   5 36315.4 747.714   3
   3  -5   5 35310.0 679.355   1
  -3   5   4 18706.2 503.306   3
   3  -5   4 18359.7 471.047   1
  -3   5   3 2195.52 179.203   3
  -3   5   3 2164.65 143.513  14
  -3   5   3 2320.58 187.236   2
   3  -5   3 2280.81 169.536   1
   3  -5   3 2078.42 216.177  10
   3   5  -2 1143.93 97.6520  14
   3   5  -2 1097.59 147.578   2
  -3   5   2 1112.29 147.276   3
  -3   5   2 998.706 103.538  14
   3  -5   2 1145.11 127.323   1
  -3   5   2 1199.17 149.924   2
  -3   5   1 3200.53 206.794   2
   3   5  -1 3525.00 229.895   2
   3   5  -1 3193.80 155.726  14
  -3   5   1 3126.73 161.134  14
   3  -5   1 3435.96 191.084   1
   3   5   0 4993.12 252.779   2
  -3   5   0 5118.91 272.702   2
  -3   5   0 4461.63 189.569  14
   3   5   0 4605.07 185.722  14
   3   5   0 4543.94 156.659   6
   3   5   1 4186.48 227.058   2
  -3   5  -1 3580.76 173.178  14
  -3   5  -1 4011.76 253.059   2
   3   5   1 3613.72 170.875  14
   3   5   1 4141.74 228.229   3
   3   5   2 982.358 100.076  14
  -3   5  -2 805.650 90.9944  14
   3   5   2 1097.69 133.770   3
   3   5   2 1134.61 139.549   2
   3   5   3 4486.97 239.653   3
   3   5   3 4136.44 191.932  14
   3   5   4 20325.2 523.990   3
   3   5   5 44269.9 860.966   3
   3   5   7 48219.2 616.900   5
   3   5   8 15658.7 309.668   5
   3   5   8 15227.7 414.467  13
   3   5   9 22636.1 397.022   5
   3   5   9 21831.7 525.064  13
   3   5  10 11646.1 369.282  15
   3   5  10 9697.99 348.848  13
   3   5  11 22804.6 534.561  15
   3   5  11 19184.4 519.899  13
   3   5  12 4953.82 247.941  15
   3   5  12 4477.86 251.404  13
   3   5  13 20075.2 550.481  13
  -3  -5  13 21221.3 635.496  11
  -3  -5  14 10362.0 338.741   4
   3   5  14 10036.1 377.885  13
  -3  -5  14 10366.4 422.554  11
  -3  -5  15 4788.36 277.315  11
  -3  -5  15 4411.48 212.526   4
   3   5  16 3594.73 224.084  13
  -3  -5  16 3385.85 216.777  12
  -3  -5  16 3682.81 227.954  11
   3   5  17 670.730 109.810  13
  -3  -5  17 613.300 106.774  12
  -3  -5  17 578.673 104.789  11
   3   5  18 380.647 98.4826  13
  -3  -5  18 346.239 76.4964  12
  -3  -5  19 781.880 75.9844  12
   3  -6  17 834.036 70.8867   4
   3   6 -17 695.164 62.3780   6
   3   6 -16 425.494 63.5248   6
   3  -6  16 411.122 66.7719   4
   3  -6  15 2429.51 143.562   4
   3  -6  14 2749.56 168.856   4
   3  -6  14 2505.60 207.622  11
   3  -6  13 3175.32 471.390  10
   3  -6  13 6137.34 330.474  11
  -3   6  12 17776.6 457.774  15
   3  -6  11 5639.51 623.750  10
  -3   6  11 9135.65 330.558  15
   3  -6  10 9522.49 797.723  10
  -3   6  10 13137.9 399.204  15
   3  -6   9 3189.28 486.465  10
  -3   6   9 3809.39 218.416  15
   3  -6   8 105.552 247.765  10
   3  -6   7 16055.8 873.985  10
   3  -6   6 15118.8 806.200  10
   3  -6   6 19968.7 539.651   1
  -3   6   5 19325.4 584.828   3
   3  -6   5 17806.8 504.540   1
  -3   6   4 96580.2 1402.22   3
   3   6  -4 86015.9 1118.87  14
   3   6  -4 83882.0 1361.22   2
   3  -6   4 95373.7 1305.69   1
   3   6  -3 74961.3 1011.13  14
   3   6  -3 73948.1 1231.76   2
   3   6  -2 35954.3 770.798   2
  -3   6   2 34718.0 661.327  14
  -3   6   2 40765.4 835.067   3
   3   6  -2 36611.9 635.092  14
   3  -6   2 39628.1 742.188   1
  -3   6   2 40091.6 830.107   2
   3   6  -1 21284.2 566.288   2
  -3   6   1 19480.3 472.470  14
   3   6  -1 18535.1 421.226  14
  -3   6   1 22797.7 632.291   3
  -3   6   1 23699.9 643.910   2
   3  -6   1 15628.0 622.438  10
   3   6   0 1779.50 178.573   2
  -3   6   0 1645.03 187.336   2
  -3   6   0 1494.74 133.435  14
   3   6   0 1716.27 137.571  14
   3   6   0 1770.30 179.973   3
   3  -6   0 1473.64 213.517  10
  -3   6  -1 17280.2 548.304   2
  -3   6  -1 14481.4 395.132  14
   3   6   1 17690.8 436.070  14
   3   6   1 18390.5 537.209   3
   3   6   1 18656.0 536.266   2
   3  -6  -1 13644.1 564.604  10
  -3   6  -2 39850.8 889.379   2
   3   6   2 35998.8 652.391  14
   3   6   2 41184.0 810.284   3
  -3   6  -2 32677.0 633.476  14
   3   6   2 41392.7 825.639   2
   3  -6  -2 29674.1 838.122  10
   3   6   3 86256.1 1241.62   3
  -3   6  -3 66278.0 983.820  14
  -3   6  -3 77365.4 1310.54   2
   3  -6  -3 59533.7 1231.82  10
   3   6   4 103628. 1439.17   3
  -3   6  -4 82945.6 1189.48  14
   3   6   5 21560.7 611.449   3
   3   6   8 50.3576 73.3509  15
   3   6   9 3462.90 208.869  15
   3   6  10 12963.5 392.188  15
   3   6  11 9959.28 339.668  15
   3   6  12 18141.0 460.574  15
  -3  -6  13 5407.82 288.075  11
   3   6  14 2047.80 165.012  13
  -3  -6  14 2190.06 186.595  11
   3   6  15 2120.09 163.917  13
  -3  -6  15 2334.03 176.303  11
  -3  -6  16 298.221 82.6123  12
  -3  -6  17 625.157 76.9786  12
   3   7 -15 402.450 50.3880   6
   3   7 -14 461.786 59.7489   6
   3  -7  14 510.441 67.4820   4
   3  -7  13 4355.62 184.027   4
   3  -7  12 243.785 252.527  10
  -3   7  12 505.062 87.5650  15
   3  -7  11 2913.24 453.878  10
  -3   7  11 5531.80 236.812  15
   3  -7  10 1387.54 371.934  10
   3   7 -10 2145.16 131.638  14
  -3   7   9 14071.7 409.466  15
   3   7  -9 12617.9 330.068  14
   3   7  -8 9904.25 290.408  14
   3   7  -8 9397.50 384.113   2
   3   7  -7 8576.80 269.728  14
   3   7  -7 8771.15 371.471   2
   3  -7   6 1551.05 385.877  10
   3   7  -6 1833.84 188.775   2
   3   7  -6 1604.14 124.483  14
   3  -7   5 6250.83 610.638  10
   3   7  -5 7284.02 348.481   2
   3   7  -5 6615.59 244.735  14
   3  -7   4 6049.43 582.944  10
   3   7  -4 6664.85 328.794   2
   3  -7   3 1919.49 356.584  10
  -3   7   3 2238.98 211.094   3
   3  -7   2 1366.63 320.522  10
  -3   7   2 2007.99 204.161   3
   3   7  -2 1713.70 169.116   3
  -3   7   1 11263.5 448.673   3
   3   7  -1 11445.3 436.402   3
   3   7   0 6451.11 321.973   3
  -3   7   0 6434.82 345.408   3
   3   7   1 10823.6 410.600   3
  -3   7  -1 11564.9 454.614   3
   3   7   2 1959.48 184.942   3
  -3   7  -3 2983.98 253.191   2
   3   7   3 3198.16 235.817   3
   3   7   4 7963.93 367.302   3
  -3   7  -4 6905.40 361.541   2
  -3   7  -5 10071.6 452.159   2
  -3   7  -5 7665.19 291.018  14
  -3   7  -6 1944.70 151.408  14
  -3   7  -6 2266.19 235.921   2
  -3   7  -7 9360.88 316.111  14
  -3   7  -7 10273.7 456.592   2
   3   7   8 11953.6 373.953  15
  -3   7  -8 10248.9 335.490  14
  -3   7  -9 13537.7 382.309  14
   3   7  11 5719.49 234.072  15
   3   7  12 211.530 68.2850  15
  -3  -7  13 3822.25 207.827  11
  -3  -7  15 251.369 58.6048  12
   3   8 -11 322.603 47.9042   6
   3  -8  10 806.817 270.886  10
   3  -8   9 675.329 276.215  10
   3   8  -8 336.311 57.4638  14
  -3   8   8 455.692 85.3689  15
   3  -8   7-40.5475 247.437  10
  -3   8   7 68.0321 67.1372  15
   3   8  -7 67.5605 46.2868  14
   3  -8   6 886.904 309.906  10
   3   8  -6 1171.03 98.0653  14
   3  -8   5 6581.19 598.888  10
   3   8  -5 10353.5 288.490  14
   3  -8   4 15682.0 893.382  10
   3   8  -4 25314.3 485.306  14
  -3   8   3 9626.67 403.030   3
   3   8  -3 8085.10 272.295  14
   3   8  -2 24824.4 586.469   3
   3   8  -2 22736.9 474.686  14
  -3   8   1 3521.83 248.614   3
   3   8  -1 3184.71 212.417   3
   3   8  -1 3072.16 171.067  14
   3   8   0-79.5730 94.4010   3
  -3   8   0-31.3289 104.597   3
   3   8   1 3463.70 226.480   3
  -3   8  -1 3552.17 248.373   3
  -3   8  -1 3096.54 190.493  14
   3   8   2 28483.4 658.387   3
  -3   8  -2 27443.2 683.454   3
  -3   8  -2 26864.5 678.879   2
  -3   8  -3 10632.7 421.227   3
  -3   8  -3 10598.1 420.841   2
  -3   8  -4 31878.9 717.905   3
  -3   8  -4 31755.2 711.981   2
  -3   8  -5 13831.8 446.815   2
  -3   8  -5 13680.9 447.488   3
  -3   8  -6 919.482 142.815   2
   3   8   6 826.996 100.457  15
  -3   8  -6 740.489 93.6156  14
   3   8   7 49.8504 58.5819  15
  -3   8  -7 16.2311 49.0172  14
  -3   8  -7 77.6566 89.9669   2
   3   8   8 263.161 65.3801  15
  -3   8  -8 208.495 60.5805  14
  -3   8  -8 311.342 106.710   2
  -3   8  -9 1275.56 142.957   2
   3   8   9 1266.02 103.112  15
  -3   8 -10 2153.39 166.865   2
   3   8  10 1953.77 116.615  15
   3   8  11 453.248 60.1177  15
  -3  -8  11 387.946 73.2335   1
  -3  -8  12 276.216 67.6615   9
  -3  -8  12 243.397 53.6150   1
  -3  -9   0 129.605 48.7599   1
  -3   9   0 316.894 94.9875   3
  -3  -9   1 1080.64 107.820   9
  -3  -9   1 915.839 79.9368   1
  -3  -9   2 906.785 104.370   9
  -3  -9   2 896.250 81.2037   1
  -3   9  -3 2482.38 164.985   3
  -3  -9   3 1642.47 105.110   1
   3   9   4 1085.73 88.1578  15
  -3   9  -4 1209.48 122.996   3
   3   9   5 1964.07 106.640  15
  -3   9  -5 2060.31 142.998   3
  -3   9  -6 3389.64 167.344   3
  -3  -9   6 2692.07 132.715   1
  -3  -9   7 266.013 59.5964   1
  -3   9  -7 324.347 70.5824   3
  -3  -9   8 587.513 88.6218   9
  -3  -9   8 625.885 71.9664   1
  -3  -9   9 1565.89 102.743   9
  -3  -9   9 1547.96 86.8688   1
  -3  -9  10 300.182 41.6805   1
   4   0   0 41344.3 590.785   8
   4   0  -1 60733.0 766.966   8
   4   0   1 59683.4 790.555   8
   4   0  -2 66001.9 813.804   6
   4   0  -2 66239.0 810.615   8
   4   0   2 64754.3 834.671   8
   4   0  -3 2698.72 133.846   6
   4   0  -3 2791.49 132.676   8
   4   0   3 2770.22 145.255   8
   4   0  -4 93681.4 1060.61   8
   4   0   4 92538.2 1126.19   8
   4   0  -4 93154.0 1061.50   6
   4   0  -5 2770.41 136.940   6
   4   0   6 17849.4 414.421   7
   4   0  -6 17976.9 362.292   6
   4   0  -7 167.405 57.2201   6
   4   0   7 205.837 80.2315   7
   4   0  -8 48678.2 678.264   8
   4   0   8 47907.3 821.754   7
   4   0  -8 48876.9 681.246   6
   4   0  -9 5574.63 202.376   8
   4   0  -9 5820.18 205.749   6
   4   0 -10 75450.3 950.762   8
   4   0 -10 74012.5 947.026   6
   4   0 -11 58389.7 808.161   8
   4   0 -11 58210.2 809.232   6
   4   0 -12 28344.4 521.300   8
   4   0 -12 28286.0 519.457   6
   4   0  13 15910.9 346.815   5
   4   0  13 15752.1 473.071  13
   4   0  14 3308.31 161.731   5
   4   0  14 3038.45 215.949  13
   4   0  15 1531.46 160.373  13
   4   0  16 900.503 87.3385   5
   4   0  16 925.695 132.459  13
   4   0  17 1023.68 90.1355   5
   4   0  17 1072.89 136.123  13
   4   0  18 5222.12 180.663   5
   4   0  19 825.249 73.8351   5
   4   0  19 791.320 109.548  13
   4   0  20 856.576 104.949  13
   4   0  21 1263.30 106.286  13
   4  -1  18 2543.25 122.607   5
   4  -1  17 3622.19 152.688   5
   4  -1  17 4270.82 227.221  13
   4  -1  16 571.964 72.7782   5
   4  -1  16 622.638 104.842  13
   4  -1  15 7153.83 303.462  13
   4  -1  14 6145.11 210.667   5
   4  -1  14 7077.68 308.618  13
   4  -1  13 6280.89 216.269   5
   4   1 -13 7986.43 277.895   6
   4  -1  12 19245.3 397.356   5
   4   1 -12 22429.1 464.649   6
   4   1 -11 18652.2 414.304   6
   4   1 -10 4110.17 181.540   6
   4  -1   9 11356.1 410.582   7
   4   1  -9 13754.4 326.278   6
   4   1  -8 5862.21 205.581   6
   4   1  -7 14136.1 325.365   6
  -4  -1  -6 115929. 1332.96   9
   4   1  -6 118118. 1279.93   6
   4  -1   5 731.264 106.513   7
   4   1  -5 831.999 89.7960   6
   4  -1   4 203680. 2189.76   7
   4   1  -4 215811. 2091.52   6
   4   1  -3 13646.6 295.977   8
   4   1  -3 13827.0 298.230   6
   4   1  -2 12571.6 288.877   8
   4  -1   2 11822.2 309.985   8
   4   1  -2 12694.3 289.060   6
   4   1  -1 26588.9 446.407   8
   4  -1   1 27020.3 474.233   8
   4   1  -1 27559.0 450.650   6
   4   1   0 2158.97 121.706   6
   4   1   0 2279.35 122.523   8
   4  -1   0 2319.68 128.206   8
   4   1   1 23575.1 418.130   8
   4  -1  -1 23973.1 430.129   8
   4  -1  -2 9065.02 246.872   8
   4   1   2 8859.38 243.239   8
   4  -1  -3 14334.7 312.617   8
   4   1   3 14232.0 326.332   8
   4  -1  -4 203457. 2014.16   8
   4   1   4 200510. 2053.40   8
  -4  -1   5 1421.68 125.076   9
   4  -1  -5 1343.99 101.360   8
   4   1   5 1473.72 118.440   8
  -4  -1   6 111487. 1334.74   9
   4   1   6 111503. 1312.89   7
  -4  -1   7 12192.0 336.613   9
   4   1   7 11741.6 327.347   7
  -4  -1   8 3249.75 177.634   9
   4  -1  -8 2782.98 140.172   8
  -4  -1   9 11826.2 332.591   9
   4  -1  -9 11979.3 296.904   8
   4   1   9 12409.2 276.502   5
   4   1  10 3139.68 139.121   5
   4   1  11 15657.2 329.996   5
   4   1  12 19642.4 385.429   5
   4   1  12 18747.6 515.816  13
   4   1  13 5679.83 204.489   5
   4   1  13 5296.46 275.729  13
   4   1  14 5075.04 196.990   5
   4   1  14 4566.73 262.039  13
   4   1  15 6602.23 316.154  13
   4   1  16 441.314 72.8321   5
   4   1  16 452.978 107.899  13
   4   1  17 4394.72 177.281   5
   4   1  17 4688.89 268.967  13
   4   1  18 3161.08 144.655   5
   4   1  19 5922.29 187.800   5
   4   1  19 5996.30 269.715  13
   4   1  20 806.305 71.8104   5
   4   1  20 811.717 109.730  13
   4   1  21 1272.36 115.454  13
   4   1  22 608.166 73.0152  13
   4  -2  17 3181.72 131.427   5
   4  -2  16 1332.33 96.0963   5
   4   2 -16 1857.97 137.267   6
   4  -2  15 14172.2 317.267   5
   4  -2  15 15352.8 417.663  13
   4  -2  14 5012.46 244.551  13
   4   2 -14 5815.41 227.880   6
   4  -2  13 12231.8 306.796   5
   4   2 -13 14839.9 371.469   6
   4   2 -12 58097.0 854.381   6
   4   2 -11 35860.3 611.878   6
   4  -2  11 29781.3 823.577  10
   4  -2  10 81129.0 1374.19  10
   4  -2   8 1245.17 157.006   7
  -4  -2  -7 20747.6 418.909   9
   4  -2   7 19182.6 529.449   7
  -4  -2  -6 11219.0 301.373   9
   4   2  -6 12135.3 300.330   6
  -4  -2  -5 37401.3 604.884   9
   4   2  -5 39241.5 584.321   6
  -4  -2  -4 97043.2 1172.51   9
   4   2  -4 101412. 1107.72   6
  -4  -2  -3 37157.3 616.575   9
   4  -2   3 34804.3 642.190   7
  -4  -2  -2 62239.5 871.703   9
   4  -2   2 59082.6 868.299   7
  -4  -2  -1 56778.5 823.156   9
   4   2  -1 55976.1 729.338   6
  -4  -2   0 25248.7 509.943   9
   4   2   0 24366.3 426.112   8
   4   2   0 25727.6 439.885   6
   4   2   1 50940.5 702.273   6
   4   2   1 52261.3 696.931   8
   4  -2  -1 49969.4 728.363   8
   4   2   2 67016.2 841.474   8
   4  -2  -2 65855.1 866.256   8
   4   2   3 31826.2 521.205   8
   4  -2  -3 32437.3 530.709   8
   4   2   4 93078.9 1131.12   8
   4  -2  -4 97008.8 1140.85   8
   4   2   5 34755.2 461.206   5
   4   2   5 32196.3 550.988   8
  -4  -2   6 11536.1 389.166   9
   4   2   6 9728.23 217.958   5
  -4  -2   7 20899.0 505.906   9
   4   2   7 18921.8 329.557   5
  -4  -2   8 1297.66 151.138   9
   4   2   8 1344.16 86.1775   5
  -4  -2   9 7727.51 307.974   9
   4   2   9 6909.83 191.690   5
  -4  -2  10 77502.1 1110.33   9
   4   2  10 79606.4 939.797   5
   4   2  10 75872.8 1149.82  13
   4   2  11 34003.0 533.195   5
   4   2  11 33777.5 712.427  13
   4   2  12 47917.1 677.070   5
   4   2  12 44327.4 851.980  13
   4   2  13 13430.4 315.310   5
   4   2  13 13138.4 443.318  13
   4   2  14 3861.43 245.180  13
   4   2  15 15356.6 344.679   5
   4   2  15 14222.6 464.258  13
   4   2  16 1372.12 103.311   5
   4   2  16 1339.70 161.009  13
   4   2  17 2823.95 142.759   5
   4   2  17 2648.56 199.438  13
   4   2  18 708.735 76.4923   5
   4   2  19 1189.46 89.2904   5
   4   2  19 1177.86 137.642  13
   4   2  20 498.489 94.7839  13
   4   2  21 652.546 93.4813  13
   4   2  22 2694.88 133.722  13
   4   3 -18 60.4739 51.3623   6
   4   3 -18 82.0172 52.2335   8
   4   3 -17 6478.19 231.686   6
   4   3 -16 1116.33 110.395   6
   4   3 -15 16992.0 400.293   6
   4  -3  14 1957.19 110.100   5
   4   3 -13 2175.35 150.933   6
   4  -3  12 6928.79 518.372  10
   4  -3  11 99624.2 1841.44  10
   4  -3  10 12471.2 545.231  10
   4  -3   9 22988.1 704.193  10
  -4  -3  -6 7973.20 261.504   9
   4  -3   6 6749.42 321.133   7
  -4  -3  -5 2540.82 160.928   9
   4  -3   5 2289.43 191.366   7
  -4  -3  -4 40036.1 683.059   9
   4   3  -4 44462.8 639.941   6
  -4  -3  -3 4098.00 207.596   9
   4   3  -3 4141.61 168.054   6
  -4  -3  -2 40994.4 726.473   9
   4   3  -2 43254.6 623.483   6
  -4  -3  -1 9681.65 336.207   9
   4   3  -1 10354.2 269.305   6
   4   3   0 8699.37 244.654   6
   4   3   1 7310.48 222.470   6
   4   3   2 38357.9 578.039   6
   4  -3  -2 35420.7 626.939   7
   4   3   3 2403.07 89.8756   5
   4  -3  -3 2389.39 154.623   7
   4   3   4 35936.9 459.279   5
   4  -3  -4 36110.7 626.314   7
   4   3   5 2923.39 109.167   5
   4   3   6 8687.50 201.278   5
   4   3   7 1699.13 92.3889   5
   4   3   8 16230.5 311.078   5
   4   3   8 17093.5 438.420  13
   4   3   9 22696.8 385.692   5
   4   3   9 22971.5 535.680  13
   4   3  10 13260.8 290.453   5
   4   3  10 12899.4 407.103  13
  -4  -3  11 107235. 1440.91   9
   4   3  11 103411. 1418.40  13
   4   3  12 8042.92 235.029   5
   4   3  12 7914.59 337.630  13
   4   3  13 2266.00 189.048  13
   4   3  14 1694.99 114.967   5
   4   3  14 1808.13 180.739  13
   4   3  15 14673.2 332.827   5
   4   3  15 14053.2 459.412  13
   4   3  16 773.050 82.6255   5
   4   3  16 900.000 132.779  13
   4   3  17 6012.00 195.805   5
   4   3  18 18.0989 45.6452   5
   4   3  18 10.7933 76.0546  13
   4   3  19 1393.79 141.358  13
   4   3  20 410.954 87.4248  13
   4   3  21 6202.02 219.236  13
   4   4 -19 795.773 68.2327   8
   4   4 -18 2163.72 115.795   8
   4   4 -18 2122.52 116.050   6
   4   4 -17 5398.32 204.252   6
   4   4 -16 1434.21 112.984   6
   4   4 -15 7321.33 246.719   6
   4   4 -14 2464.93 153.931   6
   4  -4  13 10070.5 770.328  10
   4  -4  12 11004.2 738.784  10
   4  -4  11 13167.0 728.194  10
   4  -4  10 16582.9 726.393  10
   4  -4   9 5933.39 402.007  10
   4  -4   8 8180.46 443.819  10
  -4  -4  -5 96471.2 1262.19   9
  -4  -4  -4 58553.5 929.711   9
   4   4  -4 65357.1 856.625   6
  -4  -4  -3 17094.0 462.280   9
   4   4  -3 17668.4 370.274   6
  -4  -4  -2 7415.13 315.648   9
   4   4  -2 8079.50 245.396   6
   4  -4   1 11031.3 373.104   7
   4   4  -1 15465.1 344.616   6
   4   4   0 8905.32 249.520   8
   4   4   0 8894.72 250.373   6
   4   4   1 15391.5 340.833   8
   4   4   1 14916.7 339.471   6
   4   4   2 6674.10 221.884   6
   4   4   2 6834.75 222.177   8
   4  -4  -2 7319.95 297.577   7
   4  -4  -3 17126.2 449.539   7
   4  -4  -4 51018.7 836.828   7
   4   4   5 88294.8 932.347   5
   4   4   5 90388.7 1117.73  13
   4   4   6 13417.1 356.527  13
   4   4   6 13213.9 253.309   5
   4   4   7 24025.4 378.901   5
   4   4   7 24230.2 516.554  13
   4   4   8 8090.23 205.427   5
   4   4   8 8437.92 303.964  13
   4   4   9 5637.17 176.346   5
   4   4   9 6010.23 264.449  13
   4   4  10 17639.8 343.038   5
   4   4  10 18010.9 473.567  13
   4   4  11 12958.3 291.248   5
   4   4  11 13593.9 425.255  13
  -4  -4  12 11090.7 404.854   9
   4   4  12 10832.4 389.998  13
   4   4  13 10874.6 274.126   5
   4   4  13 10740.0 381.601  13
   4   4  14 1992.99 116.032   5
   4   4  14 1830.60 165.302  13
   4   4  15 6805.16 214.586   5
   4   4  15 6848.86 305.889  13
   4   4  17 4652.48 240.878  13
   4   4  18 2030.32 157.909  13
   4   4  19 913.416 110.307  13
   4   4  20 4349.76 190.821  13
   4   5 -18 763.868 67.7711   8
   4   5 -17 84.2908 47.4013   6
   4   5 -16 1529.29 108.905   6
   4   5 -15 2488.58 136.692   6
   4   5 -14 44.2189 56.8438   6
   4  -5  14-102.623 250.391  10
   4   5 -13 13094.3 343.742   6
   4  -5  12 2880.83 476.346  10
   4  -5  11 20938.1 1037.15  10
   4  -5  10 1067.91 299.438  10
   4  -5   9 17324.7 800.091  10
   4  -5   8 11056.4 598.678  10
   4  -5   7 9236.22 495.309  10
   4  -5   6 42771.4 1057.53  10
  -4  -5  -5 39622.9 729.386   9
   4  -5   5 36702.8 956.144  10
  -4  -5  -4 22776.0 554.688   9
   4   5  -4 25231.7 474.533   6
  -4  -5  -3 13153.8 433.381   9
   4   5  -3 13414.4 325.322   6
  -4  -5  -2 27517.4 688.772   9
   4   5  -2 27049.0 497.716   6
   4   5  -1 6173.85 219.798   6
   4   5   0 13718.3 334.010   8
   4   5   0 13366.5 330.323   6
   4   5   9 14525.4 399.775  13
   4   5  10 1197.99 87.6918   5
   4   5  10 1184.36 127.955  13
   4   5  11 20981.4 375.610   5
   4   5  11 20590.1 508.017  13
   4   5  12 3447.85 208.889  13
  -4  -5  13 13310.4 413.996   9
   4   5  13 13373.2 408.452  13
   4   5  15 2511.11 174.187  13
   4   5  16 1388.85 135.040  13
   4   5  17 61.5590 64.1316  13
   4   5  18 863.735 101.376  13
   4   6 -17 1103.33 72.2045   8
   4   6 -16 1027.66 74.3899   8
   4   6 -16 1021.37 77.4933   6
   4   6 -15 158.098 52.8853   6
   4  -6  14 227.166 236.441  10
   4   6 -14 388.190 66.8042   6
   4  -6  13 8599.99 669.120  10
   4   6 -13 13102.9 303.559   6
   4  -6  12 336.688 280.199  10
   4   6 -12 470.113 75.4981   6
   4   6 -11 864.124 96.3644   6
   4   6 -10 2304.49 143.219   6
   4  -6   9 8949.54 688.661  10
   4   6  -9 9939.38 290.889   6
   4  -6   8 5027.14 526.592  10
   4   6  -8 5173.45 210.104   6
   4  -6   7 7130.82 552.489  10
   4  -6   6 18894.5 834.980  10
   4   6  -5 12828.1 323.210   6
   4  -6   5 11538.0 607.812  10
   4   6  -4 23805.2 467.073   6
   4  -6   4 20302.0 784.820  10
  -4  -6  -3 5138.96 273.815   9
   4   6  -3 5643.25 219.907   6
  -4  -6  -2 13112.6 447.029   9
   4  -6   2 11220.9 537.164  10
   4  -6   1 3202.93 298.054  10
   4  -6   0 2302.13 246.574  10
   4  -6  -1 3367.66 278.803  10
   4  -6  -2 10138.5 459.597  10
   4  -6  -3 6371.17 365.478  10
  -4  -6  12 573.681 118.374   9
  -4  -6  13 12779.3 370.962   9
   4   7 -15 602.619 54.0990   8
   4   7 -14 1801.58 89.5576   8
   4  -7  13 2158.12 325.565  10
   4   7 -13 4112.15 146.822   6
   4  -7  12 1850.34 343.017  10
   4   7 -12 3699.43 149.979   6
   4  -7  11 846.681 298.461  10
   4   7 -11 1176.84 91.2179   6
   4  -7  10 2388.73 426.745  10
   4   7 -10 4112.10 166.654   6
   4  -7   9 823.981 326.559  10
   4   7  -9 1043.98 94.5626   6
   4  -7   8 10849.5 792.755  10
   4   7  -8 13056.3 312.544   6
   4   7  -7 8090.65 243.058   6
   4   7  -6 12240.3 309.417   6
   4  -7   5 10074.4 709.084  10
   4  -7   4 14992.2 819.687  10
   4  -7   3 7493.09 577.483  10
   4  -7   2 1243.23 282.888  10
   4  -7   1 2202.17 328.752  10
   4  -7   0 3647.66 396.465  10
   4  -7  -1 2299.83 322.761  10
  -4  -7  11 1095.87 126.298   9
  -4  -7  12 3418.79 179.119   9
   4  -8  10-18.9451 196.735  10
   4  -8   9 588.310 240.637  10
   4  -8   8 1360.48 310.258  10
   4  -8   7 2683.14 392.586  10
   4  -8   6 10982.3 710.916  10
   4  -8   5 2531.90 398.365  10
   4  -8   4 205.487 238.367  10
   4  -8   3 3136.45 423.932  10
   4  -8   2 5808.57 527.529  10
   4  -8   1-85.6035 205.505  10
  -4  -8  -1 37.5538 68.9646   9
   4  -8   0 665.037 263.321  10
  -4  -8   0 964.660 122.009   9
  -4  -8   1 108.085 84.3790   9
  -4  -8   2 6861.62 287.526   9
  -4  -8   3 4043.41 225.282   9
  -4  -8   4 453.091 113.397   9
  -4  -8   5 3393.10 220.087   9
  -4  -8   6 16870.5 466.044   9
  -4  -8   7 3358.57 194.621   9
  -4  -8   8 1928.58 147.939   9
  -4  -8   9 1112.34 113.570   9
  -4  -8  10 104.150 66.0134   9
  -4  -8  10 97.4790 45.6387   1
  -4  -8  11 2272.74 118.540   9
  -4  -8  11 2205.14 105.087   1
  -4  -9   0 504.326 53.7951   1
  -4  -9   1 468.370 65.4718   9
  -4  -9   1 432.227 51.4472   1
  -4  -9   2 744.740 78.2924   9
  -4  -9   3 444.728 54.3119   1
  -4  -9   3 540.152 74.6014   9
  -4  -9   4 3338.89 143.583   9
  -4  -9   4 2879.50 115.115   1
  -4  -9   5 1454.82 100.174   9
  -4  -9   5 1473.17 85.9633   1
  -4  -9   6 1185.44 88.5242   9
  -4  -9   6 1174.03 76.5219   1
  -4  -9   7 1809.61 89.7378   1
  -4  -9   8 2230.86 90.4629   1
  -5   0   0-5.11634 70.1059   9
   5   0   0 120.371 70.8407   8
  -5   0   1 102054. 1252.75   9
  -5   0  -1 101868. 1250.38   9
   5   0  -1 98254.3 1251.67   8
   5   0   1 98701.1 1243.79   8
  -5   0   2 11701.5 340.639   9
   5   0  -2 11597.0 329.195   8
   5   0   2 11542.7 345.096   8
  -5   0   3 170328. 1868.60   9
  -5   0  -3 167371. 1869.76   9
   5   0  -3 169701. 1837.23   8
   5   0   3 167456. 1903.00   8
  -5   0   4 10230.0 317.942   9
   5   0  -4 10523.3 318.516   8
  -5   0   5 25682.9 520.257   9
   5   0  -5 24831.1 504.136   8
   5   0   5 25639.8 571.978   7
   5   0  -6 63.0051 65.5669   6
  -5   0   6 70.0083 67.4176   9
   5   0  -6 57.0738 69.9106   8
   5   0   6 52.1608 84.6616   7
   5   0  -7 39312.3 672.279   6
  -5   0   7 37935.1 657.089   9
   5   0  -7 39732.3 671.810   8
   5   0  -8 1213.25 125.534   6
  -5   0   8 1030.36 117.506   9
   5   0  -8 1202.49 123.166   8
   5   0   8 1121.19 158.176   7
   5   0  -9 18998.0 450.859   6
   5   0  -9 19268.4 453.439   8
   5   0 -10 8976.02 308.866   6
   5   0 -10 9135.32 309.488   8
   5   0 -11 19117.6 458.647   6
   5   0 -11 18941.1 455.574   8
   5   0  11 18018.9 388.241   5
   5   0  12 6887.43 230.000   5
   5   0 -12 7199.53 271.556   8
   5   0  13 8957.71 368.108  13
   5   0  14 15596.9 358.406   5
   5   0  14 13748.8 450.968  13
   5   0  15 36258.7 575.296   5
   5   0  15 33739.0 723.336  13
   5   0  16 235.120 59.1198   5
   5   0  16 216.333 90.4650  13
   5   0  17 7162.96 213.315   5
   5   0  18 623.487 66.8364   5
   5   0  18 670.029 104.325  13
   5   0  19 6189.92 171.216   5
   5   0  19 6749.25 248.644  13
   5   0  20 1070.49 96.8522  13
   5  -1  19 4857.24 189.927  13
   5  -1  18 429.032 55.5382   5
   5  -1  18 452.803 85.3525  13
   5  -1  17 2989.56 133.721   5
   5  -1  17 3314.96 191.203  13
   5  -1  16 2248.10 124.613   5
   5  -1  16 2429.96 179.223  13
   5  -1  15 1027.47 96.1683   5
   5  -1  15 1117.15 135.735  13
   5   1 -14 20869.8 481.345   6
   5  -1  14 17731.1 381.014   5
   5   1 -14 21168.9 478.947   8
   5  -1  14 16789.5 493.216  13
   5   1 -13 41255.9 720.398   8
   5   1 -12 20725.9 486.303   8
   5   1 -12 20371.5 488.702   6
   5   1 -11 26841.5 571.471   8
   5   1 -11 26556.2 568.242   6
   5   1 -10 42353.6 742.156   8
   5   1 -10 41283.3 737.990   6
   5   1  -9 26403.3 552.359   8
   5   1  -9 25543.2 542.487   6
   5   1  -8 25673.0 536.413   8
   5   1  -8 24431.0 525.965   6
   5   1  -7 7855.23 282.476   8
   5   1  -7 7862.49 283.946   6
  -5  -1  -6 32934.5 617.092   9
   5   1  -6 33975.1 613.930   8
   5   1  -6 34834.8 626.161   6
  -5  -1  -5 7249.45 285.708   9
  -5   1   5 6550.93 249.386   9
   5   1  -5 6739.16 250.743   8
   5   1  -5 6573.37 252.411   6
   5   1  -4 34639.6 603.663   6
  -5  -1  -4 32481.0 604.844   9
  -5   1   4 33539.3 601.097   9
   5   1  -4 34686.6 609.934   8
   5  -1   4 31747.0 653.631   7
   5   1  -3 3349.42 183.837   6
  -5  -1  -3 3367.08 190.277   9
  -5   1   3 3314.71 181.652   9
   5   1  -3 3397.57 182.752   8
  -5  -1  -2 347.278 97.5685   9
  -5   1   2 396.429 90.2804   9
   5   1  -2 399.855 82.3972   8
  -5  -1  -1 949.187 116.877   9
   5   1  -1 907.380 105.266   8
   5  -1   1 914.635 117.309   8
  -5  -1   0 5677.79 240.928   9
   5   1   0 5876.62 231.944   8
   5  -1   0 5239.91 230.766   8
  -5  -1   1 1459.10 140.066   9
   5   1   1 1663.33 135.199   8
   5  -1  -1 1476.91 130.384   8
  -5  -1   2 823.758 115.921   9
   5   1   2 866.109 105.580   8
   5  -1  -2 836.504 102.065   8
  -5  -1   3 2204.34 168.727   9
   5  -1  -3 2138.64 153.954   8
   5   1   3 2112.12 150.534   8
  -5  -1   4 32642.9 630.180   9
   5  -1  -4 32055.0 596.747   8
   5   1   4 30647.0 604.684   8
  -5  -1   5 6322.48 267.319   9
   5  -1  -5 6398.77 252.239   8
  -5  -1   6 33281.6 641.500   9
   5  -1  -6 33003.0 602.658   8
   5   1   6 31188.2 632.519   7
  -5  -1   7 7122.04 283.177   9
   5  -1  -7 7102.79 266.908   8
   5   1   7 6416.03 280.281   7
  -5  -1   8 21601.4 498.923   9
   5  -1  -8 21940.2 483.620   8
  -5  -1   9 26055.7 549.754   9
   5   1   9 26052.7 453.183   5
   5  -1  -9 27436.5 547.985   8
   5   1  10 36891.9 573.595   5
   5  -1 -10 39377.0 683.790   8
   5   1  11 25263.2 452.425   5
   5   1  12 17621.5 373.133   5
   5   1  12 17643.7 521.658  13
   5   1  13 36863.2 784.335  13
   5   1  14 19796.5 402.514   5
   5   1  14 18395.4 529.112  13
   5   1  15 1309.84 102.461   5
   5   1  15 1241.66 151.908  13
   5   1  16 3051.19 144.266   5
   5   1  16 2926.40 206.161  13
   5   1  17 3295.80 145.368   5
   5   1  18 368.053 59.0797   5
   5   1  18 339.183 90.4574  13
   5   1  19 5404.24 162.456   5
   5   1  19 5375.44 230.944  13
   5   1  20 588.860 86.7956  13
   5   1  21 2933.41 130.322  13
   5   2 -16 214.165 69.2441   6
   5  -2  16 191.387 51.8761   5
   5   2 -16 189.279 70.0322   8
   5  -2  15 11127.3 279.650   5
   5  -2  15 11607.0 362.523  13
   5   2 -14 13114.1 375.251   8
   5  -2  14 9753.78 265.881   5
   5  -2  14 10744.1 364.594  13
   5   2 -14 12800.1 370.166   6
   5   2 -13 8742.43 309.927   8
   5  -2  13 7174.81 237.746   5
   5   2 -12 3170.84 187.775   8
   5   2 -12 3021.61 189.423   6
   5   2 -11 9479.13 314.776   8
   5   2 -11 9732.90 325.502   6
   5   2 -10 996.061 122.255   6
   5   2  -9 27893.9 571.445   6
   5   2  -8 15614.1 396.941   8
   5   2  -8 15878.6 406.535   6
  -5  -2  -7 68705.6 981.311   9
   5   2  -7 70276.8 966.752   8
  -5  -2  -6 6973.55 270.683   9
   5   2  -6 7045.00 257.307   8
   5   2  -6 6928.89 260.432   6
  -5  -2  -5 19855.4 471.796   9
   5   2  -5 20818.6 462.572   8
   5   2  -5 20389.2 464.437   6
  -5  -2  -4 15036.2 413.163   9
   5   2  -4 16925.1 408.528   8
   5  -2   4 15184.4 470.387   7
   5   2  -4 16577.0 405.153   6
  -5  -2  -3 28656.7 588.190   9
   5   2  -3 30915.9 570.547   8
   5  -2   3 27849.2 630.479   7
   5   2  -3 31577.5 576.069   6
   5   2  -2 32264.5 585.560   6
  -5  -2  -2 31756.2 628.839   9
   5   2  -2 32802.6 582.086   8
   5   2  -1 14088.8 370.636   6
  -5  -2  -1 14040.6 409.357   9
   5   2  -1 14770.8 374.724   8
   5  -2   1 13486.2 412.708   7
  -5  -2   0 8407.29 315.681   9
   5   2   0 8592.30 283.017   8
  -5  -2   1 13066.7 401.662   9
   5   2   1 12826.6 344.892   8
  -5  -2   2 30429.3 639.023   9
   5   2   2 29503.7 567.810   8
   5   2   3 30524.3 588.532   8
   5  -2  -3 30739.5 599.244   8
  -5  -2   4 13948.6 424.116   9
   5   2   4 14067.1 383.474   8
   5  -2  -4 13036.4 372.650   8
   5   2   5 18304.6 320.220   5
   5  -2  -5 18432.5 438.894   8
   5   2   5 17931.7 449.133   8
  -5  -2   6 7119.52 307.445   9
   5   2   6 6641.75 186.244   5
   5  -2  -6 6654.12 259.197   8
  -5  -2   7 66156.9 1026.62   9
   5  -2  -7 63589.7 925.871   8
  -5  -2   8 16937.8 478.766   9
   5   2   8 15240.6 310.391   5
  -5  -2   9 26994.6 601.754   9
   5   2   9 23505.7 404.068   5
   5   2  10 575.795 73.7666   5
  -5  -2  10 492.765 113.010   9
   5   2  11 9553.57 260.391   5
   5   2  11 9580.10 369.528  13
   5   2  12 3450.08 226.883  13
   5   2  13 7069.19 222.577   5
   5   2  13 6539.51 311.063  13
   5   2  14 10697.5 276.331   5
   5   2  14 11056.5 403.778  13
   5   2  15 12661.3 300.604   5
   5   2  15 12729.8 426.690  13
   5   2  16 360.110 62.3494   5
   5   2  17 4967.50 172.711   5
   5   2  17 4916.23 246.112  13
   5   2  18 1637.35 96.7449   5
   5   2  18 1733.87 148.659  13
   5   2  19 6837.32 180.598   5
   5   2  19 6456.05 252.409  13
   5   2  20 1374.45 111.777  13
   5   2  21 28.8853 40.7928  13
   5   3 -18 3249.81 135.984   8
   5   3 -17 80.7452 54.9555   6
   5   3 -17 91.0073 58.0001   8
   5   3 -16 827.697 100.835   8
   5   3 -16 772.628 99.7350   6
   5   3 -15 5836.90 238.663   8
   5   3 -15 5717.99 232.945   6
   5   3 -14 437.426 87.0259   6
   5  -3  14 340.596 59.1081   5
   5  -3  13 2120.49 127.059   5
   5   3 -13 2608.96 170.666   6
   5   3 -11 368.933 93.0856   6
   5  -3  11 360.134 170.376  10
   5   3 -10 9884.38 339.584   6
   5  -3  10 7837.87 444.027  10
   5   3  -9 7365.86 293.670   6
   5   3  -8 42651.7 755.676   6
  -5  -3  -7 15915.1 414.858   9
   5   3  -7 17596.8 443.292   6
  -5  -3  -6 39819.7 714.669   9
   5   3  -6 43850.9 726.456   6
   5   3  -5 80590.3 1050.62   8
   5   3  -5 82455.7 1072.20   6
  -5  -3  -4 68262.1 1042.13   9
   5   3  -4 75342.5 1008.31   8
   5  -3   4 65755.9 1169.66   7
   5   3  -4 75460.4 1010.82   6
  -5  -3  -3 1694.44 164.738   9
   5   3  -3 1778.96 145.075   8
   5  -3   3 1419.99 174.100   7
   5   3  -3 1689.46 141.285   6
   5   3  -2 18029.3 425.047   8
   5   3  -2 17794.9 426.850   6
   5   3  -1 18301.5 425.152   6
  -5  -3  -1 18365.9 494.997   9
   5   3  -1 18274.8 421.512   8
   5  -3   1 16877.0 494.676   7
   5   3   0 4511.80 212.708   6
  -5  -3   0 4620.74 257.233   9
   5   3   0 4826.43 214.616   8
   5  -3   0 4121.36 239.385   7
  -5  -3   1 20967.6 549.909   9
   5   3   1 22235.4 476.614   8
  -5  -3   2 17576.8 501.111   9
   5   3   2 16965.6 411.056   8
   5  -3  -2 16182.9 454.402   7
  -5  -3   3 1126.83 162.544   9
   5   3   3 1172.05 122.580   8
   5  -3  -3 1213.58 136.181   7
   5   3   4 63418.6 917.135   8
   5  -3  -4 64088.4 997.114   7
  -5  -3   5 77526.3 1197.20   9
   5  -3  -5 75555.3 1098.42   7
  -5  -3   6 36176.7 765.054   9
   5  -3  -6 34928.5 684.035   7
  -5  -3   7 16478.4 498.711   9
   5   3   7 14687.8 289.733   5
   5   3   8 33026.3 497.530   5
   5   3   8 33231.7 673.699  13
  -5  -3   9 6382.24 307.607   9
   5   3   9 5771.12 182.658   5
   5   3   9 6041.20 276.863  13
   5   3  10 8156.84 225.132   5
   5   3  10 8628.81 333.795  13
  -5  -3  11 657.203 123.193   9
   5   3  11 683.353 114.757  13
   5   3  12 6350.64 201.546   5
   5   3  12 6992.74 312.172  13
   5   3  13 2786.89 135.828   5
   5   3  13 3033.64 207.288  13
   5   3  14 671.404 76.1057   5
   5   3  14 628.296 115.271  13
   5   3  15 4850.77 173.721   5
   5   3  16 986.455 84.0572   5
   5   3  16 858.081 121.534  13
   5   3  17 84.8022 46.7942   5
   5   3  17 75.3435 76.2322  13
   5   3  18 2786.65 114.971   5
   5   3  18 2746.19 173.124  13
   5   3  19 737.970 92.6403  13
   5   3  20 3270.59 148.132  13
   5   4 -18 2156.75 102.507   8
   5   4 -17 85.9356 50.6695   6
   5   4 -17 108.934 52.5704   8
   5   4 -16 696.847 87.4601   8
   5   4 -16 687.010 87.4250   6
   5   4 -15 1089.36 109.130   8
   5   4 -15 1156.84 112.370   6
   5   4 -14 10883.0 313.037   8
   5   4 -14 10592.2 310.522   6
   5  -4  13 763.752 308.891  10
   5  -4  13 683.231 71.5797   5
   5   4 -13 894.830 109.000   6
   5  -4  12 2792.28 408.298  10
   5   4 -12 3528.31 199.418   6
   5   4 -11 7594.24 292.507   6
   5  -4  11 6164.02 488.163  10
   5  -4  10 1335.47 249.719  10
   5   4  -9 138.707 76.4325   6
   5  -4   9 93.6850 138.903  10
   5   4  -8 7152.86 277.423   6
   5  -4   8 6231.02 405.049  10
   5   4  -7 9262.17 323.049   6
  -5  -4  -6 30419.4 630.935   9
   5   4  -6 33851.4 636.899   6
  -5  -4  -5 18331.1 480.741   9
   5   4  -5 20990.3 478.335   6
  -5  -4  -4 1793.28 168.655   9
   5   4  -4 1790.04 142.860   8
   5  -4   4 1345.30 185.045   7
   5   4  -4 1731.55 143.768   6
  -5  -4  -3 6038.35 288.690   9
   5   4  -3 6593.93 257.979   8
   5   4  -3 6455.83 255.035   6
   5   4  -2 84321.6 1089.21   8
   5   4  -2 82317.5 1085.32   6
  -5  -4  -1 3105.63 229.433   9
   5   4  -1 3550.40 187.128   8
   5  -4   1 2962.20 228.312   7
   5   4  -1 3701.12 193.611   6
   5   4   0 60110.6 881.642   6
   5   4   0 60834.9 881.333   8
  -5  -4   1 4143.47 269.105   9
   5   4   1 4649.22 212.148   8
   5  -4  -1 3870.64 254.344   7
  -5  -4   2 73189.4 1211.11   9
   5   4   2 73345.9 999.859   8
  -5  -4   3 6477.27 338.811   9
   5  -4  -3 6059.93 301.201   7
  -5  -4   4 1180.03 184.999   9
   5  -4  -4 941.999 135.203   7
  -5  -4   5 19557.4 590.650   9
  -5  -4   6 30257.3 734.286   9
   5   4   6 25887.6 531.032  13
  -5  -4   7 8811.91 392.692   9
   5   4   7 7477.58 276.826  13
   5   4   8 6002.54 173.393   5
   5   4   8 6485.20 266.142  13
  -5  -4   9 105.689 108.885   9
   5   4   9 68.5340 67.5392  13
   5   4  10 1170.50 85.1820   5
  -5  -4  10 1244.66 156.912   9
   5   4  10 1195.78 132.637  13
   5   4  11 5977.46 183.805   5
  -5  -4  11 6667.24 308.441   9
   5   4  11 6030.07 270.050  13
   5   4  12 3730.53 147.417   5
   5   4  12 4239.31 234.081  13
   5   4  13 786.017 75.0497   5
   5   4  13 696.160 107.391  13
   5   4  14 8619.85 219.031   5
   5   4  15 969.847 78.8970   5
   5   4  15 942.506 117.552  13
   5   4  16 581.786 98.3805  13
   5   4  17 128.201 66.5452  13
   5   4  18 2030.90 134.540  13
   5   4  19 849.768 82.4090  13
   5   5 -17 24.1108 38.1346   8
   5   5 -16 6740.59 197.930   8
   5   5 -16 6403.77 196.858   6
   5   5 -15 336.268 68.3845   8
   5   5 -15 383.516 68.9649   6
   5   5 -14 1969.14 126.623   8
   5   5 -14 1817.79 122.779   6
   5  -5  13 503.856 284.401  10
   5   5 -13 640.169 85.3141   8
   5   5 -13 788.977 94.5258   6
   5  -5  12 2035.44 409.549  10
   5   5 -12 2875.52 166.441   6
   5   5 -11 1582.76 134.370   6
   5   5 -10 208.915 76.8100   6
   5  -5  10 243.161 220.643  10
   5   5  -9 8718.76 304.663   6
   5  -5   9 6877.93 512.688  10
   5   5  -8 8561.44 299.964   6
   5  -5   8 6996.35 471.171  10
   5  -5   7 10678.7 546.964  10
   5  -5   6 15123.4 633.151  10
  -5  -5  -5 10948.6 366.747   9
   5   5  -5 11649.0 333.117   8
   5   5  -5 11968.8 343.725   6
   5  -5   5 10526.5 522.040  10
  -5  -5  -4 64832.2 1046.42   9
   5   5  -4 68087.0 959.904   8
   5   5  -4 67264.3 956.458   6
   5   5  -3 6084.96 247.570   8
   5   5  -3 6402.51 253.385   6
  -5  -5  -2 16858.4 501.818   9
   5   5  -2 18063.3 429.006   8
   5   5  -2 18161.2 433.801   6
   5   5  -1 2062.62 149.104   6
  -5  -5  -1 1901.54 191.324   9
   5   5  -1 2235.82 153.566   8
  -5  -5   0 2845.85 231.726   9
   5   5   0 3149.81 175.023   8
  -5  -5   1 2316.08 217.882   9
  -5  -5   2 14672.6 511.770   9
  -5  -5   3 5103.20 307.487   9
  -5  -5   4 59281.9 1101.35   9
  -5  -5   5 11146.0 449.004   9
  -5  -5   6 14705.8 512.596   9
  -5  -5   7 12977.7 477.182   9
  -5  -5   8 10158.6 417.409   9
  -5  -5  11 1316.46 147.410   9
  -5  -5  12 2657.48 181.775   9
   5   5  12 2721.31 166.790  13
   5   5  13 616.133 95.2965  13
   5   5  14 1284.54 116.419  13
   5   6 -16 672.271 55.2613   8
   5   6 -15 893.770 70.7210   8
   5   6 -14 4135.96 155.822   8
   5   6 -14 4253.65 159.497   6
   5   6 -13 2315.42 126.411   8
   5   6 -13 2235.34 126.069   6
   5   6 -12 2157.97 125.462   8
   5   6 -12 1955.72 120.626   6
   5  -6  11 2021.40 398.145  10
   5   6 -11 2158.47 129.437   8
   5   6 -11 2277.39 134.664   6
   5  -6  10 13372.9 832.155  10
   5   6 -10 13615.1 332.541   8
   5   6 -10 13772.3 338.010   6
   5  -6   9 2483.25 403.425  10
   5   6  -9 2643.72 149.935   8
   5   6  -9 2508.38 149.817   6
   5   6  -8 733.854 92.4515   6
   5   6  -7 4346.43 195.049   6
   5  -6   6 1210.41 249.024  10
   5   6  -6 1444.31 124.451   8
   5   6  -6 1311.13 114.974   6
   5   6  -5 57.0579 58.3337   6
   5  -6   5 87.5808 155.053  10
   5   6  -5 88.5142 64.6977   8
   5   6  -4 11937.1 333.193   8
   5   6  -4 11996.5 338.354   6
  -5  -6  -3 3200.89 209.916   9
   5   6  -3 3636.05 180.601   8
   5  -6   3 3137.81 313.976  10
   5   6  -3 3514.62 180.309   6
  -5  -6  -2 13587.7 436.984   9
   5  -6   2 12831.8 574.434  10
   5  -6   1 551.664 162.143  10
  -5  -6  -1 593.052 125.829   9
  -5  -6   0 9230.30 375.664   9
   5  -6   0 9149.10 465.700  10
   5  -6  -1 664.766 164.490  10
  -5  -6   1 738.942 140.840   9
  -5  -6   2 12904.4 464.148   9
   5  -6  -2 12196.3 522.108  10
  -5  -6   3 2855.25 235.043   9
   5  -6  -3 2618.86 250.841  10
  -5  -6   4 9294.44 398.191   9
  -5  -6   7 4519.00 275.823   9
  -5  -6   8 852.643 145.697   9
  -5  -6   9 2328.67 193.308   9
  -5  -6  10 13946.6 414.121   9
  -5  -6  11 2042.02 160.508   9
  -5  -6  12 1807.33 136.472   9
   5   7 -13 5601.98 149.609   8
   5  -7  12-17.4100 187.187  10
   5   7 -12 99.6617 40.7881   8
   5   7 -11 8215.55 208.005   8
   5   7 -11 8159.45 209.982   6
   5  -7  10 304.578 248.514  10
   5   7 -10 367.481 58.5902   8
   5   7 -10 359.064 59.2482   6
   5   7  -9 5069.26 177.260   8
   5   7  -9 5134.93 179.797   6
   5  -7   8 2007.76 383.097  10
   5   7  -8 2090.17 120.281   8
   5   7  -8 2030.67 119.398   6
   5  -7   7 1466.12 334.796  10
   5   7  -7 1610.58 108.968   8
   5   7  -7 1585.08 108.669   6
   5  -7   6 2181.76 377.883  10
   5  -7   5 7498.62 593.048  10
   5  -7   4 10967.5 670.936  10
   5  -7   3 787.639 255.803  10
   5  -7   2 1999.06 308.490  10
  -5  -7  -2 2248.48 166.565   9
  -5  -7  -1 2587.80 181.641   9
   5  -7   1 2184.84 321.621  10
   5  -7   0 563.801 197.632  10
  -5  -7   0 805.588 127.098   9
  -5  -7   1 3402.03 215.171   9
   5  -7  -1 3099.78 325.810  10
  -5  -7   2 1770.99 170.199   9
  -5  -7   3 785.943 131.352   9
  -5  -7   4 10227.8 370.006   9
  -5  -7   5 6960.72 305.039   9
  -5  -7   6 1510.10 156.747   9
  -5  -7   7 1787.07 160.468   9
  -5  -7   8 1409.06 139.939   9
  -5  -7   9 4756.72 218.724   9
  -5  -7  10 260.865 75.7685   9
  -5  -7  11 7613.35 235.066   9
   5  -8  10 1322.59 215.277  10
   5  -8   9 31.2365 161.017  10
   5  -8   8 1265.17 255.481  10
   5  -8   7 849.963 248.500  10
   5  -8   6 667.940 245.806  10
   5  -8   5 3225.36 391.798  10
   5  -8   4 760.560 260.191  10
   5  -8   3 912.790 266.302  10
   5  -8   2 645.372 243.065  10
   5  -8   1 163.513 209.184  10
  -5  -8  -1 256.785 68.6612   9
   5  -8   0 1058.61 252.165  10
  -5  -8   0 978.239 99.9585   9
  -5  -8   1 316.362 77.1682   9
  -5  -8   2 829.403 102.709   9
  -5  -8   3 1612.38 127.887   9
  -5  -8   4 756.158 97.7156   9
  -5  -8   5 3493.85 172.710   9
  -5  -8   6 828.481 96.6405   9
  -5  -8   7 1126.37 100.719   9
  -5  -8   8 2005.37 118.448   9
  -5  -8   9 608.879 68.4702   9
  -6   0   0 120924. 1551.29   9
   6   0   0 122305. 1595.01   8
  -6   0   1 38076.4 745.844   9
  -6   0  -1 37442.4 733.715   9
   6   0  -1 36121.5 724.115   8
   6   0   1 37194.6 748.695   8
   6   0  -2 65107.7 1043.97   8
   6   0   2 66500.1 1090.28   8
  -6   0   3 6860.84 315.332   9
   6   0  -3 6248.10 292.436   8
  -6   0   4 364.941 125.604   9
   6   0  -4 206.095 93.3153   8
   6   0   4 465.573 123.386   7
  -6   0   5 9750.15 371.400   9
   6   0  -5 9091.75 348.264   8
  -6   0   6 2460.37 190.180   9
   6   0  -6 2514.23 193.996   8
   6   0   6 2457.75 213.834   7
  -6   0   7 17488.5 467.700   9
   6   0   7 16640.4 535.537   7
  -6   0   8 1010.79 129.401   9
   6   0  -8 916.879 129.569   8
   6   0   8 742.727 150.643   7
   6   0  -9 5038.65 258.008   8
   6   0   9 3948.73 271.837   7
   6   0 -10 12519.1 401.424   8
   6   0  11 2358.66 139.297   5
   6   0 -11 2614.73 187.173   8
   6   0  12 25.9664 49.2613   5
   6   0 -12-3.38676 72.0892   8
   6   0  13 12656.1 310.422   5
   6   0  13 13016.0 436.976  13
   6   0  14 5046.91 190.944   5
   6   0  14 4880.24 258.684  13
   6   0  15 3394.02 151.758   5
   6   0  16 9255.81 235.254   5
   6   0  16 8773.39 318.617  13
   6   0  17 4210.96 145.299   5
   6   0  17 4078.83 203.212  13
   6   0  18 1159.29 74.0234   5
   6   0  18 978.007 97.7260  13
   6   0  19 6684.45 203.325  13
   6  -1  18 322.210 43.3111   5
   6  -1  18 350.232 66.3184  13
   6  -1  17 1355.99 83.3442   5
   6  -1  17 1489.62 123.424  13
   6  -1  16 6935.61 200.822   5
   6  -1  16 6378.47 258.427  13
   6  -1  15 5191.54 185.017   5
   6  -1  15 4549.67 232.544  13
   6  -1  14 2549.37 134.481   5
   6   1 -14 2567.55 171.490   8
   6  -1  14 2233.33 181.137  13
   6  -1  13 8025.27 241.305   5
   6  -1  12 7012.33 239.928   5
   6   1 -12 7486.01 302.010   8
   6   1 -11 7428.67 307.036   8
   6   1 -10 7329.76 304.891   8
   6   1  -9 42361.6 773.225   8
   6  -1   9 34351.9 867.037   7
   6   1  -8 2007.15 170.650   8
   6  -1   8 1632.60 204.139   7
   6   1  -7 109079. 1433.11   8
   6  -1   7 103209. 1628.04   7
   6   1  -6 10781.4 375.603   8
   6  -1   6 9836.69 421.308   7
   6   1  -5 71726.5 1083.27   8
   6  -1   5 65778.9 1178.04   7
  -6  -1  -4 22401.7 556.669   9
   6   1  -4 22950.8 546.247   8
   6  -1   4 21595.6 602.433   7
   6   1  -3 21921.4 542.713   8
   6  -1   3 21167.3 589.581   7
  -6  -1  -2 3600.06 225.795   9
   6   1  -2 3954.57 231.249   8
  -6  -1  -1 9033.66 346.716   9
   6   1  -1 9462.46 353.057   8
  -6  -1   0 1224.01 155.040   9
   6   1   0 1335.98 153.668   8
   6  -1   0 1191.25 148.907   8
  -6  -1   1 7547.04 323.659   9
   6   1   1 6937.55 300.000   8
   6  -1  -1 7581.73 327.683   8
  -6  -1   2 3557.56 228.090   9
   6   1   2 3446.47 225.796   8
   6  -1  -2 3864.59 235.383   8
  -6  -1   3 25734.5 605.489   9
   6  -1  -3 25371.2 602.098   8
   6   1   3 25118.1 607.564   8
  -6  -1   4 20621.8 539.378   9
   6  -1  -4 19877.9 521.407   8
  -6  -1   5 66843.1 1067.31   9
   6  -1  -5 67306.1 1054.94   8
   6   1   5 66294.4 1098.72   7
  -6  -1   6 9943.64 368.317   9
   6  -1  -6 9755.27 351.772   8
   6   1   6 9534.23 378.265   7
  -6  -1   7 100967. 1379.93   9
   6  -1  -7 103384. 1377.82   8
  -6  -1   8 2172.35 180.165   9
   6   1   8 1902.44 118.476   5
   6  -1  -8 1969.32 170.729   8
  -6  -1   9 36566.7 708.634   9
   6   1   9 35296.5 562.276   5
   6  -1 -10 5333.59 252.609   8
   6   1  11 5596.69 192.122   5
   6   1  12 7115.24 230.951   5
   6   1  12 6862.39 322.831  13
   6   1  13 7107.38 223.071   5
   6   1  13 6497.26 307.495  13
   6   1  14 2745.04 139.048   5
   6   1  14 2524.51 189.825  13
   6   1  15 4816.18 172.091   5
   6   1  16 6597.27 193.282   5
   6   1  16 6357.84 268.368  13
   6   1  17 1566.81 91.4411   5
   6   1  17 1631.85 140.748  13
   6   1  18 213.214 42.8373   5
   6   1  18 242.726 69.3732  13
   6   1  19 1573.83 109.841  13
   6  -2  16 5123.39 164.740   5
   6  -2  16 4975.68 202.886  13
   6  -2  15 12870.4 289.702   5
   6  -2  15 12134.2 352.244  13
   6  -2  14 15047.5 324.979   5
   6   2 -14 16744.6 416.647   8
   6   2 -13 6852.44 280.446   6
   6  -2  13 6533.00 218.601   5
   6   2 -12 2064.92 167.664   6
   6   2 -12 2369.53 179.790   8
   6  -2  12 2083.43 133.651   5
   6   2 -11 2980.05 201.172   6
   6   2 -11 2849.23 197.437   8
   6   2 -10 2311.14 181.371   8
   6   2  -9 3449.18 218.667   6
   6   2  -9 3378.35 216.669   8
   6   2  -8 8562.11 333.769   6
   6   2  -8 8437.22 328.529   8
   6   2  -7 11846.8 397.685   6
   6   2  -7 11993.8 394.166   8
   6   2  -6 13686.9 430.032   6
  -6  -2  -6 13518.3 426.687   9
   6   2  -6 14280.0 433.943   8
   6  -2   6 12591.4 502.419   7
   6   2  -5 27646.1 620.703   6
  -6  -2  -5 30433.9 686.432   9
   6   2  -5 28642.4 626.750   8
   6  -2   5 25707.8 722.052   7
  -6  -2  -4 12372.7 408.074   9
   6   2  -4 13084.6 404.112   8
   6  -2   4 12103.3 468.143   7
  -6  -2  -3 2747.08 207.169   9
   6   2  -3 3045.37 204.744   8
   6  -2   3 2689.25 230.779   7
  -6  -2  -2 98162.5 1388.97   9
   6  -2   2 95546.4 1467.41   7
  -6  -2  -1 34410.1 730.464   9
   6   2  -1 35767.7 707.331   8
   6  -2   1 33300.7 758.204   7
  -6  -2   0 60823.4 1027.88   9
   6   2   0 62929.7 1001.02   8
   6  -2   0 59875.0 1062.85   7
  -6  -2   1 34082.7 733.141   9
   6   2   1 35265.2 716.760   8
  -6  -2   2 98584.8 1399.02   9
   6   2   2 96473.4 1337.52   8
  -6  -2   3 2387.88 209.430   9
   6   2   3 2508.62 196.334   8
  -6  -2   4 11596.8 410.298   9
   6   2   4 11503.4 398.650   8
  -6  -2   5 28481.8 653.879   9
   6   2   5 24389.1 399.649   5
  -6  -2   6 9947.73 381.273   9
   6   2   6 8241.94 210.739   5
  -6  -2   7 12050.4 415.181   9
   6   2   7 10519.1 250.548   5
  -6  -2   8 7068.22 314.952   9
   6   2   8 6142.78 185.595   5
  -6  -2   9 4522.34 254.000   9
  -6  -2  10 2441.26 183.471   9
   6   2  10 2441.34 127.078   5
   6   2  10 2643.00 196.865  13
   6   2  11 2061.58 118.761   5
   6   2  11 2107.34 177.946  13
   6   2  12 1542.87 103.697   5
   6   2  12 1708.66 161.052  13
   6   2  13 6367.94 200.435   5
   6   2  13 6600.74 299.438  13
   6   2  14 14864.6 309.558   5
   6   2  15 12817.0 278.833   5
   6   2  15 12960.7 387.992  13
   6   2  16 5932.93 175.697   5
   6   2  16 5997.34 258.950  13
   6   2  17 4752.30 147.070   5
   6   2  17 4602.17 210.224  13
   6   2  18 185.824 63.4175  13
   6   2  19 4994.58 178.970  13
   6   3 -17 366.013 57.8089   8
   6   3 -16 5479.37 196.136   8
   6   3 -15 13307.1 338.816   8
   6   3 -14 598.908 98.5243   6
   6  -3  14 472.670 63.1978   5
   6   3 -14 475.954 93.3558   8
   6   3 -13 6658.79 270.083   6
   6   3 -13 6414.18 262.013   8
   6  -3  13 5457.95 193.506   5
   6  -3  13 5438.21 238.563  13
   6   3 -12 5282.67 244.635   6
   6   3 -11 7884.59 302.895   8
   6   3 -11 7485.98 299.223   6
   6   3 -10 17008.0 458.069   8
   6   3 -10 16878.6 458.968   6
   6   3  -9 27111.9 603.975   8
   6   3  -8 18525.7 486.966   8
  -6  -3  -7 17611.0 478.876   9
   6   3  -7 18343.3 483.191   8
   6   3  -7 18524.5 490.962   6
   6   3  -6 13067.7 407.851   6
  -6  -3  -6 14035.9 454.478   9
   6   3  -6 13529.2 411.944   8
   6   3  -5 10989.0 373.852   6
  -6  -3  -5 9739.95 362.983   9
   6   3  -5 10469.3 362.137   8
   6  -3   5 9064.34 442.143   7
   6   3  -4 942.719 130.701   6
  -6  -3  -4 991.407 140.266   9
   6   3  -4 1116.21 138.984   8
   6  -3   4 799.649 164.188   7
   6   3  -3 4455.15 241.021   6
  -6  -3  -3 4378.83 256.612   9
   6   3  -3 4559.39 240.329   8
   6  -3   3 3766.62 285.527   7
  -6  -3  -2 16228.2 487.843   9
   6   3  -2 16829.4 463.297   8
   6  -3   2 15249.8 534.880   7
  -6  -3  -1 7411.57 335.303   9
   6   3  -1 7431.35 301.745   8
   6  -3   1 6668.00 349.271   7
  -6  -3   0 8732.82 369.123   9
   6   3   0 9314.16 342.012   8
   6  -3   0 8479.81 387.517   7
  -6  -3   1 7496.00 348.427   9
   6   3   1 7698.23 316.321   8
   6  -3  -1 7057.68 349.376   7
  -6  -3   2 14350.1 489.684   9
   6   3   2 15171.0 439.597   8
   6  -3  -2 14113.2 478.989   7
  -6  -3   3 5819.53 310.656   9
   6   3   3 5704.60 274.197   8
   6  -3  -3 5509.17 300.574   7
  -6  -3   4 597.608 136.365   9
   6   3   4 527.613 112.103   8
   6  -3  -4 494.295 118.907   7
  -6  -3   5 8579.04 368.100   9
   6  -3  -5 8303.20 354.541   7
  -6  -3   6 11133.4 421.128   9
   6  -3  -6 10270.9 391.960   7
  -6  -3   7 16439.5 507.929   9
   6  -3  -7 16511.2 489.597   7
  -6  -3   8 17484.9 516.438   9
   6   3   8 15424.7 437.832  13
   6   3   9 20925.4 370.313   5
   6   3   9 22229.3 533.478  13
   6   3  10 14099.0 292.422   5
   6   3  10 15774.6 441.501  13
   6   3  11 5468.43 174.935   5
   6   3  11 5658.88 264.630  13
   6   3  12 4718.91 162.365   5
   6   3  12 4837.83 243.803  13
   6   3  13 4934.77 163.599   5
   6   3  14 310.376 53.5522   5
   6   3  14 419.618 94.8948  13
   6   3  15 12338.9 253.542   5
   6   3  15 12301.3 357.638  13
   6   3  16 4586.49 138.892   5
   6   3  16 4751.03 210.350  13
   6   3  17 370.867 46.8599   5
   6   3  17 336.845 73.0069  13
   6   3  18 1872.55 114.202  13
   6   4 -16 2306.64 117.477   8
   6   4 -15 9114.37 254.017   8
   6   4 -14 9654.38 285.929   6
   6   4 -14 9939.04 288.900   8
   6   4 -13 3689.76 188.936   6
   6   4 -13 3417.93 180.182   8
   6   4 -12 1901.54 144.432   8
   6  -4  12 1523.77 101.363   5
   6   4 -12 1952.49 148.187   6
   6  -4  11 497.500 223.142  10
   6   4 -11 569.674 97.2555   8
   6   4 -11 527.990 100.072   6
   6   4 -10 2437.56 174.167   6
   6   4  -9 6067.16 266.279   8
   6  -4   9 5878.36 410.274  10
   6   4  -9 6120.06 269.783   6
   6   4  -8 14671.4 418.455   8
   6   4  -8 14268.5 416.668   6
   6   4  -7 8038.30 308.525   8
   6   4  -7 7762.82 308.753   6
   6   4  -6 15674.2 439.659   8
  -6  -4  -5 16017.6 462.350   9
   6   4  -5 17148.0 460.505   8
   6   4  -4 18700.6 486.196   6
   6   4  -4 19323.3 494.875   8
   6   4  -3 3206.89 203.687   6
  -6  -4  -3 3132.33 221.518   9
   6   4  -3 3340.58 205.567   8
   6  -4   3 2520.78 233.975   7
  -6  -4  -2 12641.5 434.566   9
   6   4  -2 13446.2 403.515   8
  -6  -4  -1 3225.73 233.094   9
   6   4  -1 3589.59 209.740   8
   6  -4   1 2835.22 237.297   7
  -6  -4   0 71.7794 103.043   9
   6   4   0 51.2426 69.4051   8
   6  -4   0 131.290 110.631   7
  -6  -4   1 3408.44 246.131   9
   6   4   1 3600.72 213.775   8
   6  -4  -1 2950.77 245.992   7
  -6  -4   2 12298.2 446.995   9
   6   4   2 12597.0 386.447   8
   6  -4  -2 11274.4 459.462   7
  -6  -4   3 3679.09 261.044   9
   6  -4  -3 3699.49 260.020   7
  -6  -4   4 14861.2 501.397   9
   6  -4  -4 14781.3 504.264   7
  -6  -4   5 19105.6 565.997   9
   6  -4  -5 18287.4 553.877   7
  -6  -4   6 12322.7 452.044   9
  -6  -4   7 6597.42 324.881   9
   6   4   8 11070.3 337.119  13
   6   4   9 4586.50 216.448  13
   6   4  10 2107.58 100.467   5
   6   4  10 2292.57 155.060  13
   6   4  11 412.740 52.6472   5
  -6  -4  11 368.967 97.0422   9
   6   4  12 1362.45 82.0864   5
   6   4  12 1562.48 129.798  13
   6   4  13 3156.53 118.762   5
   6   4  13 3187.10 176.038  13
   6   4  14 8573.22 194.571   5
   6   4  14 8184.81 269.557  13
   6   4  15 8343.92 261.381  13
   6   4  16 1814.80 117.379  13
   6   4  17 2197.85 115.918  13
   6   5 -15 2703.57 119.331   8
   6   5 -14 887.401 84.7382   6
   6   5 -14 927.835 84.8605   8
   6   5 -13 6852.72 225.799   6
   6   5 -13 6687.32 223.127   8
   6   5 -12 2748.76 155.678   6
   6   5 -12 2827.00 154.719   8
   6   5 -11 2613.63 156.390   6
   6  -5  11 2735.73 395.589  10
   6   5 -11 2683.66 156.205   8
   6  -5  10 4788.22 449.790  10
   6   5 -10 4797.17 212.551   8
   6   5 -10 4873.60 217.753   6
   6   5  -9 1997.21 146.504   8
   6  -5   9 2066.92 308.684  10
   6   5  -9 2022.87 147.439   6
   6   5  -8 9135.40 308.323   6
   6   5  -7 564.124 102.186   6
   6   5  -6 759.641 109.686   6
   6  -5   6 719.946 186.485  10
   6   5  -6 858.207 113.225   8
   6   5  -5 4690.19 231.920   6
   6   5  -5 4864.99 231.348   8
   6  -5   5 4336.04 352.589  10
   6   5  -4 783.530 109.489   6
   6   5  -4 773.223 110.878   8
  -6  -5  -3 1165.20 146.796   9
   6   5  -3 1241.16 127.219   8
  -6  -5  -2 6294.57 298.420   9
   6   5  -2 7094.88 278.383   8
  -6  -5  -1 7145.11 328.585   9
   6   5  -1 7296.17 280.616   8
  -6  -5   0 17822.0 527.729   9
  -6  -5   1 7034.42 333.630   9
  -6  -5   2 6427.38 320.323   9
  -6  -5   3 1298.43 171.524   9
  -6  -5   4 431.537 130.486   9
  -6  -5   7 555.636 127.092   9
  -6  -5   8 8136.77 335.794   9
  -6  -5   9 1630.64 158.757   9
  -6  -5  10 4520.44 232.630   9
  -6  -5  11 2120.66 152.039   9
   6   6 -13 3735.97 134.022   8
   6   6 -12 165.361 49.5869   8
   6   6 -11 4570.71 172.684   6
   6   6 -11 4461.58 169.747   8
   6   6 -10 144.868 57.2081   6
   6  -6  10 270.244 259.675  10
   6   6 -10 199.477 60.2794   8
   6   6  -9 1165.12 104.575   6
   6  -6   9 1300.12 306.168  10
   6   6  -9 1214.14 105.421   8
   6   6  -8 414.924 77.8246   6
   6  -6   8 557.014 254.123  10
   6   6  -8 513.168 79.2418   8
   6   6  -7 8301.83 266.225   6
   6   6  -7 8021.24 259.811   8
   6  -6   7 7535.84 537.251  10
   6   6  -6 6949.70 245.889   6
   6   6  -6 7083.59 245.469   8
   6   6  -5 3479.46 173.982   8
   6  -6   5 3425.95 343.724  10
   6   6  -4 12623.4 338.028   8
   6  -6   4 11203.0 560.416  10
  -6  -6  -3 8889.01 315.872   9
   6  -6   3 8485.24 474.615  10
  -6  -6  -2 3868.84 218.382   9
   6  -6   2 3848.85 331.233  10
  -6  -6  -1 4860.53 250.441   9
  -6  -6   0 7803.08 322.833   9
   6  -6   0 6521.46 395.061  10
  -6  -6   1 4099.47 240.761   9
   6  -6  -1 4175.42 315.373  10
  -6  -6   2 3378.06 223.596   9
   6  -6  -2 3065.14 269.636  10
  -6  -6   3 9714.83 366.752   9
   6  -6  -3 9740.51 446.074  10
  -6  -6   4 11434.4 394.568   9
  -6  -6   5 3562.21 227.618   9
  -6  -6   6 6156.21 282.486   9
  -6  -6   7 7823.15 306.851   9
  -6  -6   8 335.925 94.1608   9
  -6  -6   9 1155.14 123.697   9
  -6  -6  10 304.209 80.1871   9
  -6  -6  11 4155.60 170.278   9
   6  -7  10 1142.30 242.346  10
   6  -7   9 1017.78 253.550  10
   6  -7   8-21.0362 212.071  10
   6  -7   7 1594.81 326.573  10
   6  -7   6 2063.81 345.977  10
   6  -7   5 6129.39 490.508  10
   6  -7   4 2034.76 336.203  10
   6  -7   3 2481.53 329.615  10
   6  -7   2 5227.86 424.761  10
  -6  -7  -2 5011.41 204.213   9
   6  -7   1 1073.59 248.796  10
  -6  -7  -1 1153.77 112.914   9
   6  -7   0 8222.29 488.956  10
  -6  -7   0 7593.37 265.809   9
   6  -7  -1 957.582 226.761  10
  -6  -7   1 1055.61 117.473   9
   6  -7  -2 4886.26 378.357  10
  -6  -7   2 4860.81 222.698   9
  -6  -7   3 2378.95 162.760   9
  -6  -7   4 2231.24 156.014   9
  -6  -7   5 5863.50 235.546   9
  -6  -7   6 2102.92 144.913   9
  -6  -7   7 1701.66 128.308   9
  -6  -7   8 41.4729 57.3781   9
  -6  -7   9 1342.36 97.9633   9
   6  -8   5 882.929 199.615  10
   6  -8   4 132.134 159.958  10
   6  -8   3 2765.56 295.670  10
   6  -8   2 670.489 191.855  10
   6  -8   1 1220.79 218.357  10
  -6  -8   2 751.148 73.1423   9
  -6  -8   3 3260.04 131.606   9
  -6  -8   4 39.0130 43.2865   9
   7   0   0 63.0424 104.628   8
   7   0  -1 2925.42 233.074   8
   7   0  -2 97647.6 1467.33   8
   7   0  -3 40916.0 865.160   8
   7   0   3 40405.1 898.099   7
   7   0  -4 62752.1 1091.18   8
   7   0   4 60756.3 1144.95   7
   7   0  -5 13714.8 467.978   8
   7   0   5 13700.4 511.542   7
   7   0  -6 4642.55 266.362   8
   7   0   6 4320.48 293.828   7
   7   0  -7 548.429 118.278   8
   7   0   7 398.532 136.475   7
   7   0  -8 14147.8 455.286   8
   7   0   8 12326.2 489.366   7
   7   0   9 42.2432 52.2015   5
   7   0  -9 15.7763 84.5252   8
   7   0  10 3675.10 163.567   5
   7   0  11 4026.98 166.179   5
   7   0 -11 4518.49 240.235   8
   7   0  12 1355.72 99.4893   5
   7   0  13 11780.2 276.373   5
   7   0  13 11548.0 376.917  13
   7   0  14 2297.40 115.520   5
   7   0  14 2422.41 169.948  13
   7   0  15 803.258 71.2337   5
   7   0  15 758.599 101.079  13
   7   0  16 11908.7 232.090   5
   7   0  16 12358.1 317.556  13
   7   0  17 15.7055 44.5480  13
   7  -1  17 1866.60 99.3969  13
   7  -1  16 967.414 65.8343   5
   7  -1  16 919.170 91.1110  13
   7  -1  15 691.199 66.1072   5
   7  -1  15 667.256 93.9797  13
   7  -1  14 4166.49 154.647   5
   7  -1  14 3766.98 200.886  13
   7  -1  13 2085.57 116.390   5
   7  -1  13 1823.25 158.737  13
   7   1 -13 2128.34 156.101   8
   7  -1  12 19920.9 384.942   5
   7   1 -12 23306.6 538.957   8
   7  -1  11 4730.58 189.247   5
   7   1 -11 5210.27 263.158   8
   7  -1  10 41547.8 639.410   5
   7   1  -9 3091.26 220.193   8
   7   1  -8 4891.79 274.994   8
   7  -1   8 3773.91 277.375   7
   7   1  -7 8514.11 366.252   8
   7  -1   7 7030.79 375.690   7
   7   1  -6 8404.81 368.125   8
   7  -1   6 7999.00 419.473   7
   7   1  -5 28147.6 692.330   8
   7  -1   5 25235.0 727.881   7
   7   1  -4 7845.63 358.103   8
   7  -1   4 7527.47 393.503   7
   7   1  -3 1582.38 175.761   8
   7  -1   3 1449.72 188.382   7
   7   1  -2 22562.4 605.110   8
   7  -1   2 23153.3 668.689   7
  -7  -1  -1 3879.85 257.364   9
   7   1  -1 3688.99 255.675   8
   7  -1   1 3589.75 276.278   7
  -7  -1   0 81445.4 1290.27   9
   7   1   0 86521.6 1342.10   8
  -7  -1   1 3114.34 242.989   9
   7   1   1 3241.11 247.736   8
  -7  -1   2 27565.1 709.844   9
  -7  -1   3 984.803 169.556   9
  -7  -1   4 8275.64 379.684   9
   7  -1  -4 7620.89 357.635   8
   7   1   4 7337.58 358.476   7
   7  -1  -5 27844.7 688.309   8
   7   1   5 26380.7 687.296   7
  -7  -1   6 8338.60 357.429   9
   7  -1  -6 8332.02 362.970   8
   7   1   6 7872.38 371.425   7
  -7  -1   7 7401.13 320.110   9
   7   1   7 6630.97 208.334   5
   7  -1  -7 7773.57 347.737   8
  -7  -1   8 4120.62 241.339   9
   7   1   8 3857.95 155.674   5
   7   1   9 2911.02 136.891   5
   7  -1  -9 3627.80 228.289   8
   7   1  10 36713.5 548.593   5
   7   1  11 4803.50 175.908   5
   7   1  11 4593.72 252.287  13
   7   1  12 19704.2 364.921   5
   7   1  13 2038.98 109.191   5
   7   1  13 2133.74 167.860  13
   7   1  14 3330.90 130.743   5
   7   1  14 3574.04 200.819  13
   7   1  15 854.707 67.7180   5
   7   1  15 778.161 101.783  13
   7   1  16 986.689 66.6798   5
   7   1  16 1015.90 106.996  13
   7   1  17 2457.61 127.878  13
   7  -2  16 4947.78 160.971  13
   7  -2  15 4591.11 141.610   5
   7   2 -15 4784.53 176.856   8
   7  -2  14 570.353 65.4401   5
   7  -2  14 514.163 84.7162  13
   7   2 -14 550.987 90.2249   8
   7  -2  13 6828.59 200.226   5
   7   2 -13 7414.40 276.067   8
   7  -2  12 550.751 75.1600   5
   7   2 -12 652.162 108.869   8
   7  -2  11 8961.26 260.425   5
   7   2 -11 9493.48 341.291   8
   7   2  -8 6945.86 313.816   8
   7   2  -7 633.978 121.811   8
   7  -2   7 557.361 158.265   7
   7   2  -6 938.622 139.310   8
   7  -2   6 798.508 167.775   7
   7   2  -5 8340.26 359.074   8
   7  -2   5 7743.87 412.210   7
   7   2  -4 18506.0 539.456   8
   7  -2   4 18035.2 635.515   7
  -7  -2  -3 21222.1 587.134   9
   7   2  -3 22421.1 603.285   8
   7  -2   3 20534.5 659.813   7
  -7  -2  -2 43259.8 904.155   9
   7   2  -2 40986.4 850.315   8
  -7  -2  -1 16711.3 521.517   9
   7   2  -1 17505.8 530.226   8
   7  -2   1 16894.8 586.448   7
  -7  -2   0 35.1094 99.9087   9
   7   2   0 34.9659 95.5493   8
   7  -2   0 75.5989 104.639   7
  -7  -2   1 17023.6 527.743   9
   7   2   1 17513.4 533.677   8
   7  -2  -1 17309.7 570.897   7
  -7  -2   2 35369.7 781.587   9
   7   2   2 35743.1 787.932   8
   7  -2  -2 34982.0 821.666   7
  -7  -2   3 22713.8 613.294   9
   7  -2  -3 23975.2 671.366   7
  -7  -2   4 15457.6 500.159   9
   7   2   4 16410.5 514.640   7
   7  -2  -4 16657.0 549.976   7
  -7  -2   5 7767.95 349.649   9
  -7  -2   6 490.569 124.536   9
   7   2   6 459.256 56.7802   5
   7   2   7 467.844 58.6018   5
  -7  -2   7 611.957 126.895   9
   7   2   8 4106.17 151.203   5
  -7  -2   9 7255.77 302.387   9
   7  -2  -9 8073.92 345.817   7
   7   2  10 736.496 72.5574   5
   7   2  10 824.784 117.698  13
   7   2  11 6550.40 186.174   5
   7   2  12 611.331 62.7971   5
   7   2  12 591.085 101.032  13
   7   2  13 5328.44 159.484   5
   7   2  13 5547.60 242.494  13
   7   2  14 528.510 54.7305   5
   7   2  14 517.162 87.0612  13
   7   2  15 4082.37 125.635   5
   7   2  15 4749.03 205.586  13
   7   2  16 5141.64 190.404  13
   7   2  17 31.0207 41.4383  13
   7   3 -15 7747.10 214.393   8
   7  -3  14 6438.17 171.283   5
   7   3 -14 7696.01 243.696   8
   7  -3  13 143.047 45.3565   5
   7   3 -13 129.295 70.0895   8
   7  -3  13 77.7891 56.0548  13
   7  -3  12 2506.07 125.709   5
   7   3 -12 2549.45 165.554   8
   7   3 -11 2064.42 159.824   8
   7   3 -10 4447.12 228.923   8
   7  -3  10 3597.55 299.254  10
   7  -3   9 779.582 174.132  10
   7   3  -9 838.431 124.326   8
   7   3  -7 15249.4 454.264   8
   7   3  -6 1053.46 139.117   8
   7   3  -5 17562.8 496.289   8
   7  -3   5 12868.1 526.482   7
  -7  -3  -4 10514.4 391.290   9
   7  -3   4 10223.4 478.696   7
  -7  -3  -3 1698.31 176.475   9
   7   3  -3 1810.01 173.118   8
   7  -3   3 1511.81 207.058   7
  -7  -3  -2 5829.90 300.758   9
   7   3  -2 6775.36 319.916   8
   7  -3   2 6268.79 373.468   7
  -7  -3  -1 1677.51 184.106   9
   7   3  -1 1740.71 171.722   8
   7  -3   1 1556.75 205.336   7
  -7  -3   0 5164.78 294.378   9
   7   3   0 5560.98 284.591   8
   7  -3   0 5021.66 329.381   7
  -7  -3   1 2025.36 203.689   9
   7   3   1 2170.89 188.618   8
   7  -3  -1 2097.82 219.959   7
  -7  -3   2 6275.73 327.831   9
   7   3   2 6612.44 311.310   8
   7  -3  -2 6152.97 342.957   7
  -7  -3   3 2275.08 209.153   9
   7  -3  -3 1983.58 206.621   7
  -7  -3   4 12029.2 438.137   9
   7  -3  -4 11460.9 458.298   7
  -7  -3   5 16971.9 518.453   9
   7  -3  -5 17292.7 552.503   7
   7   3   6 744.674 102.639  13
   7  -3  -6 1131.67 160.175   7
   7   3   7 11944.8 355.750  13
   7  -3  -7 14706.8 478.314   7
  -7  -3   8 14019.6 432.782   9
   7   3   8 12133.8 358.415  13
   7   3   9 607.672 57.9103   5
  -7  -3   9 739.282 122.853   9
   7   3  10 3895.65 131.416   5
  -7  -3  10 4407.76 219.471   9
   7   3  10 4091.76 203.453  13
   7   3  11 1594.74 83.8052   5
   7   3  11 1620.94 132.077  13
   7   3  12 1779.59 86.5036   5
   7   3  12 1872.59 135.420  13
   7   3  13 70.8950 34.5394   5
   7   3  13 122.833 61.9667  13
   7   3  14 5607.83 141.611   5
   7   3  14 5865.85 209.495  13
   7   3  15 6694.61 211.675  13
   7   3  16 321.296 55.2732  13
   7   4 -14 4041.17 156.318   8
   7   4 -13 6681.50 219.835   8
   7  -4  12 1666.96 89.2094   5
   7   4 -12 1898.00 130.260   8
   7   4 -11 5123.83 218.460   8
   7  -4  11 4582.92 160.818   5
   7   4 -10 1781.76 141.853   8
   7  -4  10 1690.44 267.473  10
   7   4  -9 6035.91 252.113   8
   7  -4   9 6017.97 413.124  10
   7   4  -8 2523.08 173.772   8
   7  -4   8 2399.69 275.132  10
   7   4  -7 5476.67 251.596   8
   7  -4   7 5288.61 372.121  10
  -7  -4  -5 111.372 85.1800   9
  -7  -4  -4 6481.86 314.452   9
   7   4  -2 4064.68 236.487   8
   7  -4   2 3517.26 286.237   7
   7   4  -1 36185.1 710.355   8
   7  -4   1 28811.9 769.644   7
   7   4   0 299.980 97.0112   8
   7  -4   0 326.666 137.341   7
   7  -4  -1 31965.9 810.846   7
   7  -4  -2 3138.07 244.582   7
   7  -4  -3 12677.5 476.854   7
  -7  -4   4 5065.05 279.838   9
   7  -4  -4 5242.94 301.626   7
  -7  -4   5 184.187 106.518   9
  -7  -4   6 1177.09 153.039   9
  -7  -4   7 5537.04 275.125   9
  -7  -4   8 1638.01 160.001   9
  -7  -4   9 6168.05 263.632   9
  -7  -4  10 1558.41 134.606   9
   7   5 -13 526.811 61.0477   8
   7   5 -12 2719.12 129.867   8
   7   5 -11 134.044 57.3269   8
   7  -5  10 560.614 233.163  10
   7   5 -10 668.590 83.3843   8
   7  -5   9 3790.34 379.762  10
   7   5  -9 3508.50 172.417   8
   7   5  -8 3165.37 171.047   8
   7  -5   8 2985.24 319.346  10
   7   5  -7 9119.27 293.688   8
   7  -5   7 8485.12 488.046  10
   7  -5   6 457.049 166.260  10
   7   5  -6 634.321 96.0738   8
   7   5  -5 7047.78 270.302   8
   7  -5   5 6516.48 409.970  10
   7  -5   4 190.915 142.136  10
  -7  -5  -4 227.184 93.5410   9
   7   5  -4 292.535 81.9827   8
  -7  -5  -3 7183.42 287.056   9
   7   5  -3 8511.69 300.350   8
  -7  -5  -2 1607.85 155.434   9
   7   5  -2 1766.53 143.800   8
  -7  -5  -1 3864.92 226.831   9
  -7  -5   0 5675.38 276.022   9
  -7  -5   1 4020.81 240.998   9
  -7  -5   2 1825.73 171.241   9
  -7  -5   3 8514.74 336.395   9
  -7  -5   4 345.573 107.093   9
  -7  -5   5 7226.94 300.968   9
  -7  -5   6 434.842 107.274   9
  -7  -5   7 9016.64 316.115   9
  -7  -5   8 2763.34 174.187   9
  -7  -5   9 3212.56 174.397   9
   7  -6  10 363.843 183.655  10
   7   6 -10 683.119 64.4047   8
   7  -6   9 1646.44 292.134  10
   7   6  -9 1791.75 102.331   8
   7  -6   8 4113.21 403.885  10
   7   6  -8 4760.57 169.865   8
   7  -6   7 708.070 230.704  10
   7   6  -7 675.503 77.5152   8
   7  -6   6 1429.16 266.901  10
   7  -6   5 3802.66 349.994  10
   7  -6   4 116.917 149.570  10
  -7  -6  -3 2150.95 148.843   9
   7  -6   3 2147.27 256.966  10
   7  -6   2 696.304 174.023  10
  -7  -6  -2 507.487 87.9473   9
  -7  -6  -1 2056.00 147.474   9
   7  -6   1 1981.66 224.629  10
   7  -6   0 219.891 138.107  10
  -7  -6   0 169.632 77.2296   9
  -7  -6   1 2405.84 164.659   9
   7  -6  -1 2237.92 233.775  10
   7  -6  -2 452.428 141.497  10
  -7  -6   2 407.293 95.8635   9
  -7  -6   3 2067.82 155.840   9
   7  -6  -3 1827.71 197.603  10
   7  -6  -4-39.0127 107.983  10
  -7  -6   4-26.6895 69.1001   9
  -7  -6   5 3723.12 190.565   9
  -7  -6   6 1195.94 116.138   9
  -7  -6   7 891.353 97.9160   9
  -7  -6   8 4143.89 171.738   9
  -7  -6   9 1673.21 103.568   9
   7  -7   6 85.1604 164.791  10
   7  -7   5 1258.93 249.546  10
   7  -7   4 533.602 203.026  10
   7  -7   3 5767.63 422.081  10
   7  -7   2 342.931 185.247  10
   7  -7   1 2885.62 298.574  10
   7  -7   0 6893.42 416.099  10
  -7  -7   0 6027.87 185.564   9
   7  -7  -1 2868.48 281.952  10
  -7  -7   1 2708.28 130.183   9
  -7  -7   2 596.249 73.3736   9
  -7  -7   3 5537.22 183.411   9
  -7  -7   4 468.215 66.9860   9
  -7  -7   5 1370.21 92.4885   9
   8   0   0 61054.7 1169.07   7
   8   0   1 291.591 132.515   7
   8   0   2 5144.15 318.797   7
   8   0   3 20516.3 641.137   7
   8   0   4 1210.39 179.134   7
   8   0   5 6239.31 353.236   7
   8   0   6 207.491 55.0954   5
   8   0  -6 202.212 104.133   8
   8   0   7 1008.17 86.0675   5
   8   0  -7 1227.39 160.200   8
   8   0   7 919.628 156.290   7
   8   0   8 8764.21 226.821   5
   8   0   9 1211.67 86.3944   5
   8   0  10 9656.94 228.442   5
   8   0  11 4526.77 150.914   5
   8   0  11 4423.38 219.738  13
   8   0  12 13093.1 254.579   5
   8   0  12 13255.4 354.683  13
   8   0  13 9952.87 204.533   5
   8   0  13 10522.9 297.229  13
   8   0 -13 10475.5 276.834   7
   8   0  14 4569.94 177.530  13
   8   0  15 7523.13 205.151  13
   8  -1  14 4148.17 162.163  13
   8  -1  13 4074.88 129.405   5
   8  -1  13 4083.28 179.722  13
   8  -1  12 5576.52 165.615   5
   8  -1  12 5137.02 221.498  13
   8  -1  11 6581.57 180.239   5
   8   1 -11 8058.54 286.006   8
   8  -1  10 4107.13 148.871   5
   8   1 -10 4586.70 232.513   8
   8  -1   9 2836.13 135.367   5
   8   1  -9 3202.63 208.252   8
   8  -1   8 258.353 62.6572   5
   8   1  -8 282.160 105.946   8
   8   1  -7 20456.0 556.483   8
   8   1  -6 7360.27 338.297   8
   8  -1   5 5180.92 334.339   7
   8  -1   4 3201.69 276.052   7
   8  -1   3 657.288 160.809   7
   8   1  -2 2608.48 227.581   8
   8  -1   2 2876.34 256.018   7
   8  -1   1 5764.34 350.653   7
   8  -1   0 2010.76 215.336   7
   8   1   1 7031.10 359.682   7
   8  -1  -1 6376.69 356.971   7
   8  -1  -2 1830.07 202.590   7
   8   1   2 1843.25 194.361   7
   8  -1  -3 1370.72 183.502   7
   8   1   3 1477.23 178.515   7
   8  -1  -4 1975.88 212.836   7
   8   1   4 1680.99 191.108   7
   8   1   5 4362.29 141.592   5
   8   1   6 5220.65 159.375   5
   8   1   7 16068.8 290.208   5
   8   1   8 393.322 55.3903   5
   8   1   9 2831.68 118.183   5
   8  -1  -9 3621.32 231.167   7
   8   1  10 4168.80 138.796   5
   8   1  10 4314.46 214.553  13
   8   1  11 5743.66 156.881   5
   8   1  11 6006.88 240.004  13
   8   1  12 4778.43 136.742   5
   8   1  12 5094.81 210.825  13
   8   1  13 3725.56 170.539  13
   8   1  14 3586.55 153.217  13
   8   1  15 947.313 73.7637  13
   8  -2  13 2069.89 116.924  13
   8   2 -13 2272.18 123.581   8
   8  -2  12 5868.48 162.179   5
   8  -2  12 5726.00 216.216  13
   8   2 -12 6334.49 226.068   8
   8  -2  11 4209.38 144.403   5
   8   2 -11 4828.35 217.515   8
   8  -2  10 2207.99 116.942   5
   8   2 -10 2068.65 156.046   8
   8  -2   9 2826.82 136.535   5
   8   2  -9 2708.59 185.681   8
   8   2  -8 8835.70 333.705   8
   8   2  -7 542.739 115.810   8
   8   2  -6 3231.62 222.092   8
   8   2  -5 7360.24 331.107   8
   8  -2   4 2784.35 249.991   7
   8  -2   3 17946.8 624.913   7
   8  -2   2 20135.3 669.881   7
   8  -2   1 9738.22 457.295   7
   8  -2   0 38750.8 914.469   7
   8  -2  -1 8916.39 427.200   7
  -8  -2   2 20648.1 576.353   9
   8   2   2 21819.3 597.349   7
   8  -2  -2 21078.8 650.118   7
  -8  -2   3 17785.6 525.042   9
   8  -2  -3 18019.5 593.614   7
  -8  -2   4 3242.41 230.002   9
  -8  -2   5 8135.27 339.997   9
   8  -2  -6 3820.28 252.946   7
   8  -2  -7 728.464 135.594   7
   8   2   8 7143.56 262.506  13
   8  -2  -8 9492.39 365.985   7
   8   2   9 1680.04 78.9803   5
   8   2   9 1898.02 137.040  13
   8   2  10 1483.19 73.2508   5
   8   2  10 1712.82 126.488  13
   8   2  11 3774.56 113.295   5
   8   2  11 4308.14 185.522  13
   8   2  12 6072.38 209.441  13
   8   2  13 2816.25 138.430  13
   8   2  14 2275.77 107.811  13
   8  -3  12 1437.35 91.6045  13
   8   3 -12 1757.03 114.847   8
   8  -3  11 2529.57 104.353   5
   8  -3  11 2434.78 134.791  13
   8   3 -11 2725.19 151.882   8
   8  -3  10 2951.13 125.243   5
   8   3 -10 2759.51 162.883   8
   8   3  -9 10825.7 330.861   8
   8   3  -8 1237.79 129.101   8
   8  -3   8 1186.45 185.493  10
   8   3  -7 6524.92 276.202   8
   8   3  -6 495.439 104.450   8
   8   3  -5 6355.56 288.050   8
   8   3  -4 4417.85 246.549   8
   8   3  -3 12395.8 414.973   8
   8   3  -2 12740.3 420.415   8
  -8  -3  -1 18017.5 513.150   9
   8   3  -1 19370.8 530.157   8
  -8  -3   0 20210.0 548.264   9
  -8  -3   1 18892.2 522.518   9
  -8  -3   2 13640.2 451.893   9
  -8  -3   3 13817.3 447.277   9
  -8  -3   4 3410.67 229.973   9
   8  -3  -4 3699.01 262.448   7
  -8  -3   5 7104.72 309.743   9
   8  -3  -5 7154.35 349.579   7
  -8  -3   6 377.866 105.539   9
   8  -3  -6 310.053 113.099   7
  -8  -3   7 6962.66 281.462   9
   8  -3  -7 7443.25 320.245   7
  -8  -3   8 1526.47 136.111   9
   8   4 -11 248.457 57.0599   8
   8   4 -10 199.519 61.3773   8
   8  -4  10 173.433 43.2666  13
   8  -4   9 2883.66 117.281   5
   8   4  -9 2775.12 150.258   8
   8   4  -8 1331.27 116.155   8
   8  -4   8 1358.87 213.184  10
   8   4  -7 1990.36 143.731   8
   8  -4   7 1689.93 207.980  10
   8   4  -6 1908.27 145.979   8
   8  -4   6 1745.15 213.781  10
   8   4  -5 3623.52 198.798   8
   8  -4   5 3710.55 295.382  10
   8   4  -4 3279.34 192.803   8
   8   4  -3 6602.60 271.285   8
   8   4  -2 4694.07 232.067   8
  -8  -4  -1 1944.20 167.481   9
   8   4  -1 2014.35 159.591   8
  -8  -4   0 1876.08 163.423   9
  -8  -4   1 1927.10 173.472   9
   8  -4  -1 1725.75 202.300   7
  -8  -4   2 4970.59 265.882   9
   8  -4  -2 3983.49 269.304   7
  -8  -4   3 5659.64 262.231   9
   8  -4  -3 5191.51 295.370   7
  -8  -4   4 2720.10 185.144   9
   8  -4  -4 2494.60 202.312   7
  -8  -4   5 4182.35 217.754   9
  -8  -4   6 1886.17 158.879   9
  -8  -4   7 2237.61 153.299   9
  -8  -4   8 1209.87 112.107   9
   8   5  -9 3751.29 139.017   8
   8  -5   8 3440.76 316.369  10
   8   5  -8 3758.47 147.710   8
   8  -5   7 1919.38 244.857  10
   8   5  -7 1977.07 116.681   8
   8   5  -6 1075.51 94.3379   8
   8  -5   6 1195.02 200.963  10
   8   5  -5 1382.46 105.217   8
   8  -5   5 1215.04 196.571  10
   8  -5   4 319.865 136.730  10
   8  -5   3 2598.48 249.842  10
   8  -5   2 4103.49 292.481  10
  -8  -5  -1 5717.87 227.970   9
   8  -5   1 6187.67 352.040  10
  -8  -5   0 9711.44 298.335   9
   8  -5   0 11056.2 454.662  10
  -8  -5   1 5808.03 239.478   9
   8  -5  -1 6279.77 345.756  10
  -8  -5   2 4573.53 222.265   9
  -8  -5   3 2198.89 148.894   9
   8  -5  -4 398.931 113.688  10
  -8  -5   4 372.838 83.6151   9
  -8  -5   5 1352.35 124.971   9
   8  -5  -5 1055.37 140.916  10
  -8  -5   6 979.938 104.935   9
  -8  -5   7 2046.14 121.559   9
   8  -6   5 3621.87 304.271  10
   8  -6   4 3186.72 295.110  10
   8  -6   3 6751.13 392.111  10
   8  -6   2 837.884 182.855  10
   8  -6   1 825.407 170.010  10
   8  -6   0 960.837 166.209  10
   8  -6  -1 676.817 145.532  10
  -8  -6   1 639.912 74.4351   9
  -8  -6   2 586.167 70.5848   9
  -8  -6   3 5497.59 177.666   9
   9   0   0 9.24655 103.019   7
   9   0  -1 2205.39 204.307   7
   9   0   1 2062.79 198.756   7
   9   0  -2 56.8936 94.1075   7
   9   0   2 18.3239 95.8251   7
   9   0  -3 13339.0 454.363   7
   9   0   3 12786.5 459.860   7
   9   0  -4 2221.50 195.169   7
   9   0   4 1690.33 172.876   7
   9   0  -5 9068.11 358.809   7
   9   0   5 7640.89 323.510   7
   9   0   6 121.140 34.2949   5
   9   0  -6 251.012 100.110   7
   9   0  -7 15920.8 442.636   7
   9   0  -8 3163.58 191.008   7
   9   0   9 12295.3 310.681  13
   9   0  -9 14375.8 367.611   7
   9   0  10 5888.98 196.429  13
   9   0 -10 6469.10 222.070   7
   9   0  11 207.282 50.6512  13
   9  -1  11 3531.22 135.320  13
   9  -1  10 1048.51 91.6805  13
   9   1 -10 1080.32 99.8898   7
   9  -1   9 5689.11 212.136  13
   9   1  -9 6789.59 249.636   7
   9   1  -8 978.716 119.500   7
   9  -1   7 685.064 56.5715   5
   9  -1   6 1428.40 79.5121   5
   9  -1   5 1038.24 71.4892   5
   9   1  -5 1317.02 153.588   7
   9  -1   5 974.592 150.934   7
   9  -1   4 861.233 67.2085   5
   9   1  -4 891.730 136.879   7
   9  -1   4 954.389 154.045   7
   9   1  -3 14704.7 459.175   7
   9  -1   3 11876.6 437.344   7
   9   1  -2 631.765 125.676   7
   9  -1   2 574.134 139.212   7
   9   1  -1 12622.6 426.734   7
   9  -1   1 12573.6 478.617   7
   9   1   0 28.8052 92.2658   7
   9  -1   0 24.1443 102.433   7
   9   1   1 12621.8 431.876   7
   9  -1  -1 12246.4 451.595   7
   9  -1  -2 609.755 133.192   7
   9   1   2 560.928 122.619   7
   9  -1  -3 14030.3 473.566   7
   9   1   3 13046.2 430.590   7
   9  -1  -4 734.207 138.195   7
   9  -1  -5 1083.62 152.494   7
   9  -1  -6 1850.54 172.491   7
   9   1   7 798.693 89.8073  13
   9  -1  -7 1020.27 129.536   7
   9   1   8 639.685 79.7655  13
   9  -1  -8 795.665 108.485   7
   9   1   9 4727.37 172.901  13
   9  -1  -9 5592.31 216.341   7
   9   1  10 873.085 75.3981  13
   9   1  11 2480.56 107.171  13
   9  -2  10 798.947 72.8061  13
   9   2 -10 1063.16 92.1663   7
   9  -2   6 677.237 62.6424   5
   9   2  -3 513.323 110.974   7
   9  -2   3 457.801 124.779   7
   9   2  -2 5463.17 263.317   7
   9  -2   2 4750.67 289.676   7
   9   2  -1 5099.68 252.914   7
   9  -2   1 5008.76 301.718   7
   9   2   0 5327.71 257.448   7
   9  -2   0 5027.12 297.795   7
   9  -2  -1 5328.84 302.827   7
   9  -2  -2 4868.49 289.237   7
   9  -2  -3 313.161 116.579   7
   9  -2  -4 4395.76 261.861   7
   9  -2  -5 7428.63 322.512   7
   9  -2  -6 723.551 123.648   7
   9  -2  -7 14641.8 399.357   7
   9  -2  -8 2112.22 135.952   7
   9  -3   5 1547.84 178.641  10
   9   3  -3 1095.91 118.254   7
   9  -3  -1 4500.11 266.689   7
   9  -3  -2 429.340 115.332   7
   9  -3  -3 719.604 127.202   7
   9  -3  -4 1080.40 136.543   7
   9  -3  -5 1330.51 134.655   7
   9  -4   5 2575.64 214.051  10
   9  -4   4 163.787 94.8847  10
   9  -4   3 580.393 129.652  10
   9  -4   2 8445.58 364.822  10
   9  -4   1 6475.40 318.548  10
  10   0   0 2798.92 165.619   7
  10   0  -1 1845.01 134.170   7
  10   0   1 1672.82 123.890   7
  10   0  -2 2472.75 154.038   7
  10   0  -3 2227.87 143.920   7
  10   0  -4 671.258 89.1727   7
  10   0  -5 2755.70 141.829   7
  10   1  -4 7165.28 225.885   7
  10   1  -3 7627.80 240.873   7
  10   1  -2 2346.27 141.149   7
  10   1  -1 1070.08 98.3574   7
  10  -1   0 468.845 90.8950   7
  10  -1  -1 1224.10 113.569   7
  10  -1  -2 2132.16 143.046   7
  10  -1  -3 7738.43 252.611   7
  10  -1  -4 7439.17 234.267   7
   0   0   0    0.00    0.00   0

TITL 20220928-GY6-1_auto in P2(1)2(1)2(1)
REM P2(1)2(1)2(1) (#19 in standard setting)
CELL 1.54184   8.123537   8.407612  19.825367  90.0000  90.0000  90.0000
ZERR   26.00   0.000300   0.000280   0.000657   0.0000   0.0000   0.0000
LATT -1
SYMM -x+1/2,-y, z+1/2
SYMM -x, y+1/2,-z+1/2
SYMM  x+1/2,-y+1/2,-z
SFAC C H N S
UNIT 26.00 26.00 26.00 26.00
REM  CrysAlisPro recorded range (K): Min=301.1; max=301.1; aver:301.1
TEMP 28
TREF
HKLF 4
END
;
_shelx_hkl_checksum                3578
_olex2_submission_special_instructions  'No special instructions were received'
_oxdiff_exptl_absorpt_empirical_details
;
Empirical correction (ABSPACK) includes:
- Absorption correction using spherical harmonics
- Frame scaling
;
_oxdiff_exptl_absorpt_empirical_full_max  4.935
_oxdiff_exptl_absorpt_empirical_full_min  0.329
