# Supplementary material for: Accurately adjusted phenothiazine conformations: reversible conformation transformation at room temperature and self-recoverable stimuli-responsive phosphorescence
Source: Light Sci Appl. 2025 Feb 26;14:99. doi: 10.1038/s41377-024-01716-7 (PMC11862005; doi:10.1038/s41377-024-01716-7)
Supplement: Supplementary file 5 — Crystal informations [file 41377_2024_1716_MOESM5_ESM.zip › cif/IM-IPT.cif]

data_mo_210918A_0m
_audit_creation_date               2021-10-18
_audit_creation_method
;
Olex2 1.2
(compiled 2018.05.29 svn.r3508 for OlexSys, GUI svn.r5506)
;
_audit_contact_author_address      ?
_audit_contact_author_email        ?
_audit_contact_author_name         ''
_audit_contact_author_phone        ?
_publ_contact_author_id_orcid      ?
_publ_section_references
;
Bourhis, L.J., Dolomanov, O.V., Gildea, R.J., Howard, J.A.K., Puschmann, H.
 (2015). Acta Cryst. A71, 59-75.

Dolomanov, O.V., Bourhis, L.J., Gildea, R.J, Howard, J.A.K. & Puschmann, H.
 (2009), J. Appl. Cryst. 42, 339-341.
;
_chemical_formula_moiety           'C19 H23 N S'
_chemical_formula_sum              'C19 H23 N S'
_chemical_formula_weight           297.47
loop_
  _atom_type_symbol
  _atom_type_scat_dispersion_real
  _atom_type_scat_dispersion_imag
  _atom_type_scat_Cromer_Mann_a1
  _atom_type_scat_Cromer_Mann_a2
  _atom_type_scat_Cromer_Mann_a3
  _atom_type_scat_Cromer_Mann_a4
  _atom_type_scat_Cromer_Mann_b1
  _atom_type_scat_Cromer_Mann_b2
  _atom_type_scat_Cromer_Mann_b3
  _atom_type_scat_Cromer_Mann_b4
  _atom_type_scat_Cromer_Mann_c
  _atom_type_scat_source
  _atom_type_scat_dispersion_source
 H 0.00000 0.00000 0.49300 0.32291 0.14019 0.04081 10.51090 26.12570 3.14236
 57.79970 0.0030380000826
 'International Tables Volume C Table 6.1.1.4 (pp. 500-502)'
 'Henke, Gullikson and Davis, At. Data and Nucl. Data Tables, 1993, 54, 2'
 C 0.00347 0.00161 2.31000 1.02000 1.58860 0.86500 20.84390 10.20750 0.56870
 51.65120 0.215599998832
 'International Tables Volume C Table 6.1.1.4 (pp. 500-502)'
 'Henke, Gullikson and Davis, At. Data and Nucl. Data Tables, 1993, 54, 2'
 S 0.12424 0.12443 6.90530 5.20340 1.43790 1.58630 1.46790 22.21510 0.25360
 56.17200 0.866900026798
 'International Tables Volume C Table 6.1.1.4 (pp. 500-502)'
 'Henke, Gullikson and Davis, At. Data and Nucl. Data Tables, 1993, 54, 2'
 N 0.00653 0.00323 12.21260 3.13220 2.01250 1.16630 0.00570 9.89330 28.99750
 0.58260 -11.5290002823
 'International Tables Volume C Table 6.1.1.4 (pp. 500-502)'
 'Henke, Gullikson and Davis, At. Data and Nucl. Data Tables, 1993, 54, 2'

_space_group_crystal_system        'triclinic'
_space_group_IT_number             2
_space_group_name_H-M_alt          'P -1'
_space_group_name_Hall             '-P 1'
loop_
  _space_group_symop_id
  _space_group_symop_operation_xyz
 1 x,y,z
 2 -x,-y,-z

_symmetry_Int_Tables_number        2
_cell_length_a                     9.3072(15)
_cell_length_b                     9.6424(16)
_cell_length_c                     10.5012(17)
_cell_angle_alpha                  95.376(2)
_cell_angle_beta                   110.853(2)
_cell_angle_gamma                  100.335(2)
_cell_volume                       853.6(2)
_cell_formula_units_Z              2
_cell_measurement_reflns_used      4557
_cell_measurement_temperature      296
_cell_measurement_theta_max        31.71
_cell_measurement_theta_min        2.41
_exptl_absorpt_coefficient_mu      0.184
_exptl_absorpt_correction_type     'none'
_exptl_crystal_colour              'clear light colourless'
_exptl_crystal_colour_lustre       clear
_exptl_crystal_colour_modifier     light
_exptl_crystal_colour_primary      colourless
_exptl_crystal_density_diffrn      1.1573
_exptl_crystal_density_meas        .
_exptl_crystal_description         block
_exptl_crystal_F_000               320.3497
_exptl_crystal_size_max            0.1
_exptl_crystal_size_mid            0.1
_exptl_crystal_size_min            0.1
_diffrn_reflns_av_R_equivalents    0.0991
_diffrn_reflns_av_unetI/netI       0.0769
_diffrn_reflns_limit_h_max         13
_diffrn_reflns_limit_h_min         -13
_diffrn_reflns_limit_k_max         14
_diffrn_reflns_limit_k_min         -14
_diffrn_reflns_limit_l_max         15
_diffrn_reflns_limit_l_min         -11
_diffrn_reflns_number              9344
_diffrn_reflns_theta_full          25.0257
_diffrn_reflns_theta_max           25.03
_diffrn_reflns_theta_min           2.11
_diffrn_ambient_temperature        296.15
_diffrn_measured_fraction_theta_full  0.9970
_diffrn_measured_fraction_theta_max  0.9970
_diffrn_measurement_device_type    'Bruker APEX-II CCD'
_diffrn_measurement_method         '\f and \w scans'
_diffrn_radiation_monochromator    'graphite'
_diffrn_radiation_type             'Mo K\a'
_diffrn_radiation_wavelength       0.71073
_diffrn_standards_number           0
_reflns_Friedel_coverage           0.0
_reflns_limit_h_max                10
_reflns_limit_h_min                -11
_reflns_limit_k_max                11
_reflns_limit_k_min                -11
_reflns_limit_l_max                12
_reflns_limit_l_min                0
_reflns_number_gt                  2568
_reflns_number_total               3017
_reflns_threshold_expression       I>=2u(I)
_computing_cell_refinement         'SAINT v7.68A (Bruker, 2009)'
_computing_data_reduction          'SAINT v7.68A (Bruker, 2009)'
_computing_molecular_graphics      'Olex2 (Dolomanov et al., 2009)'
_computing_publication_material    'Olex2 (Dolomanov et al., 2009)'
_computing_structure_refinement    'olex2.refine (Bourhis et al., 2015)'
_computing_structure_solution      'olex2.solve (Bourhis et al., 2015)'
_refine_diff_density_max           0.3383
_refine_diff_density_min           -0.5389
_refine_diff_density_rms           0.1096
_refine_ls_d_res_high              0.8401
_refine_ls_d_res_low               9.6682
_refine_ls_goodness_of_fit_ref     1.0621
_refine_ls_hydrogen_treatment      constr
_refine_ls_matrix_type             full
_refine_ls_number_constraints      36
_refine_ls_number_parameters       195
_refine_ls_number_reflns           3017
_refine_ls_number_restraints       0
_refine_ls_R_factor_all            0.0693
_refine_ls_R_factor_gt             0.0568
_refine_ls_restrained_S_all        1.0621
_refine_ls_shift/su_max            0.0004
_refine_ls_shift/su_mean           0.0000
_refine_ls_structure_factor_coef   Fsqd
_refine_ls_weighting_details      
 'w=1/[\s^2^(Fo^2^)+(0.1051P)^2^+0.1982P] where P=(Fo^2^+2Fc^2^)/3'
_refine_ls_weighting_scheme        calc
_refine_ls_wR_factor_gt            0.1553
_refine_ls_wR_factor_ref           0.1735
_olex2_refinement_description
;
1. Fixed Uiso
 At 1.2 times of:
  All C(H) groups
 At 1.5 times of:
  All C(H,H,H) groups
2.a Ternary CH refined with riding coordinates:
 C22(H22), C20(H20)
2.b Aromatic/amide H refined with riding coordinates:
 C13(H13), C14(H14), C15(H15), C5UV(H5UV), C2WL(H2WL), C2AA(H2AA)
2.c Idealised Me refined as rotating group:
 C21(H21a,H21b,H21c), C23(H23a,H23b,H23c), C4KL(H4Ka,H4Kb,H4Kc), C8KV(H8Ka,
 H8Kb,H8Kc), C2(H2a,H2b,H2c)
;
_atom_sites_solution_primary       iterative
loop_
  _atom_site_label
  _atom_site_type_symbol
  _atom_site_fract_x
  _atom_site_fract_y
  _atom_site_fract_z
  _atom_site_U_iso_or_equiv
  _atom_site_adp_type
  _atom_site_occupancy
  _atom_site_refinement_flags_posn
 N1 N 1.19181(17) 0.31875(15) 0.23160(14) 0.0371(4) Uani 1.000000 .
 S1 S 1.27715(7) 0.15545(6) 0.46883(5) 0.0615(3) Uani 1.000000 .
 C15 C 0.9820(4) 0.1746(3) 0.4540(3) 0.0693(7) Uani 1.000000 .
 C13 C 0.8062(3) 0.2668(3) 0.2748(3) 0.0755(8) Uani 1.000000 .
 C14 C 0.8372(4) 0.2047(3) 0.3909(3) 0.0797(8) Uani 1.000000 .
 C21 C 1.4342(3) 0.4924(3) 0.2563(3) 0.0769(8) Uani 1.000000 .
 C17 C 1.0690(2) 0.27774(18) 0.28380(18) 0.0403(4) Uani 1.000000 .
 C23 C 1.0434(3) 0.1401(3) -0.1431(3) 0.0701(7) Uani 1.000000 .
 C22 C 1.1999(2) 0.2352(2) -0.0394(2) 0.0474(5) Uani 1.000000 .
 C16 C 1.0974(3) 0.2087(2) 0.39866(19) 0.0486(5) Uani 1.000000 .
 C18 C 0.9196(3) 0.3045(2) 0.2181(2) 0.0520(5) Uani 1.000000 .
 C20 C 1.3175(3) 0.4484(2) 0.3214(2) 0.0519(5) Uani 1.000000 .
 C19 C 1.25797(19) 0.19943(18) 0.20917(19) 0.0385(4) Uani 1.000000 .
 C2WL C 1.3948(3) -0.0266(3) 0.1726(3) 0.0738(8) Uani 1.000000 .
 C2AA C 1.3392(3) 0.0477(3) 0.0662(3) 0.0633(6) Uani 1.000000 .
 C4KL C 1.3117(4) 0.2811(4) -0.1133(3) 0.0851(9) Uani 1.000000 .
 C5UV C 1.3788(3) 0.0066(3) 0.2965(3) 0.0656(7) Uani 1.000000 .
 C7LM C 1.2689(2) 0.1617(2) 0.0812(2) 0.0446(5) Uani 1.000000 .
 C8KV C 1.2441(4) 0.5699(3) 0.3443(5) 0.1043(12) Uani 1.000000 .
 C12E C 1.3093(2) 0.1194(2) 0.3137(2) 0.0489(5) Uani 1.000000 .
 C2 C 0.8804(3) 0.3697(3) 0.0901(3) 0.0724(7) Uani 1.000000 .
 H13 H 0.7065(3) 0.2844(3) 0.2324(3) 0.0906(9) Uiso 1.000000 R
 H14 H 0.7597(4) 0.1829(3) 0.4271(3) 0.0957(10) Uiso 1.000000 R
 H15 H 1.0031(4) 0.1320(3) 0.5325(3) 0.0832(9) Uiso 1.000000 R
 H5UV H 1.4138(3) -0.0453(3) 0.3672(3) 0.0787(8) Uiso 1.000000 R
 H2WL H 1.4438(3) -0.1001(3) 0.1605(3) 0.0885(9) Uiso 1.000000 R
 H2AA H 1.3487(3) 0.0215(3) -0.0175(3) 0.0760(8) Uiso 1.000000 R
 H21a H 1.477(2) 0.4126(8) 0.239(2) 0.1153(12) Uiso 1.000000 GR
 H21b H 1.3823(7) 0.523(2) 0.1707(13) 0.1153(12) Uiso 1.000000 GR
 H21c H 1.5180(15) 0.5695(17) 0.3177(11) 0.1153(12) Uiso 1.000000 GR
 H23a H 0.9952(12) 0.1919(8) -0.2143(12) 0.1051(10) Uiso 1.000000 GR
 H23b H 1.0632(4) 0.0558(11) -0.1839(16) 0.1051(10) Uiso 1.000000 GR
 H23c H 0.9739(10) 0.1129(19) -0.0961(5) 0.1051(10) Uiso 1.000000 GR
 H22 H 1.1762(2) 0.3221(2) -0.0033(2) 0.0569(6) Uiso 1.000000 R
 H20 H 1.3734(3) 0.4231(2) 0.4113(2) 0.0623(6) Uiso 1.000000 R
 H4Ka H 1.331(2) 0.1976(4) -0.156(2) 0.1276(13) Uiso 1.000000 GR
 H4Kb H 1.2644(13) 0.335(2) -0.1827(18) 0.1276(13) Uiso 1.000000 GR
 H4Kc H 1.4100(11) 0.339(2) -0.0473(5) 0.1276(13) Uiso 1.000000 GR
 H8Ka H 1.191(3) 0.598(2) 0.2572(6) 0.1564(19) Uiso 1.000000 GR
 H8Kb H 1.169(3) 0.5402(11) 0.385(3) 0.1564(19) Uiso 1.000000 GR
 H8Kc H 1.3248(6) 0.6497(13) 0.405(3) 0.1564(19) Uiso 1.000000 GR
 H2a H 0.7679(3) 0.355(2) 0.0456(13) 0.1086(11) Uiso 1.000000 GR
 H2b H 0.927(2) 0.4705(5) 0.1141(4) 0.1086(11) Uiso 1.000000 GR
 H2c H 0.921(2) 0.3258(17) 0.0284(10) 0.1086(11) Uiso 1.000000 GR

loop_
  _atom_site_aniso_label
  _atom_site_aniso_U_11
  _atom_site_aniso_U_22
  _atom_site_aniso_U_33
  _atom_site_aniso_U_12
  _atom_site_aniso_U_13
  _atom_site_aniso_U_23
 N1 0.0402(8) 0.0351(7) 0.0345(7) 0.0022(6) 0.0172(6) 0.0001(6)
 S1 0.0686(4) 0.0623(4) 0.0391(3) 0.0068(3) 0.0063(3) 0.0126(2)
 C15 0.106(2) 0.0572(13) 0.0610(14) 0.0071(13) 0.0576(15) 0.0075(11)
 C13 0.0685(15) 0.0729(16) 0.107(2) 0.0234(13) 0.0575(16) 0.0100(15)
 C14 0.097(2) 0.0747(16) 0.103(2) 0.0206(15) 0.0796(19) 0.0165(15)
 C21 0.0686(16) 0.0664(15) 0.0797(17) -0.0267(12) 0.0365(14) -0.0150(13)
 C17 0.0491(10) 0.0360(9) 0.0379(9) 0.0058(7) 0.0227(8) -0.0008(7)
 C23 0.0660(15) 0.0783(16) 0.0511(13) 0.0003(12) 0.0150(11) 0.0009(11)
 C22 0.0496(11) 0.0533(11) 0.0430(10) 0.0034(9) 0.0282(9) -0.0006(8)
 C16 0.0671(13) 0.0414(9) 0.0367(10) 0.0039(9) 0.0247(9) 0.0002(7)
 C18 0.0549(12) 0.0499(11) 0.0606(13) 0.0161(9) 0.0324(10) 0.0048(9)
 C20 0.0599(12) 0.0409(10) 0.0449(11) -0.0054(9) 0.0191(9) -0.0049(8)
 C19 0.0286(8) 0.0373(9) 0.0433(9) 0.0008(7) 0.0113(7) -0.0011(7)
 C2WL 0.0513(13) 0.0641(14) 0.112(2) 0.0263(11) 0.0337(14) 0.0072(14)
 C2AA 0.0516(12) 0.0626(13) 0.0852(16) 0.0161(10) 0.0396(12) -0.0034(12)
 C4KL 0.0859(19) 0.106(2) 0.088(2) 0.0152(17) 0.0634(18) 0.0269(17)
 C5UV 0.0416(11) 0.0602(13) 0.0852(17) 0.0194(10) 0.0078(11) 0.0169(12)
 C7LM 0.0329(9) 0.0448(10) 0.0547(11) 0.0007(7) 0.0222(8) -0.0038(8)
 C8KV 0.102(2) 0.0469(13) 0.159(3) -0.0069(14) 0.067(2) -0.0312(17)
 C12E 0.0344(9) 0.0479(10) 0.0513(11) 0.0026(8) 0.0054(8) 0.0038(8)
 C2 0.0624(15) 0.0841(17) 0.0819(17) 0.0366(13) 0.0275(13) 0.0294(14)

loop_
  _geom_bond_atom_site_label_1
  _geom_bond_atom_site_label_2
  _geom_bond_distance
  _geom_bond_site_symmetry_2
  _geom_bond_publ_flag
 N1 C17 1.445(2) . ?
 N1 C20 1.513(2) . ?
 N1 C19 1.437(2) . ?
 S1 C16 1.763(2) . ?
 S1 C12E 1.772(2) . ?
 C15 C14 1.371(4) . ?
 C15 C16 1.397(3) . ?
 C15 H15 0.9300 . ?
 C13 C14 1.370(4) . ?
 C13 C18 1.397(3) . ?
 C13 H13 0.9300 . ?
 C14 H14 0.9300 . ?
 C21 C20 1.498(3) . ?
 C21 H21a 0.9600 . ?
 C21 H21b 0.9600 . ?
 C21 H21c 0.9600 . ?
 C17 C16 1.398(3) . ?
 C17 C18 1.398(3) . ?
 C23 C22 1.534(3) . ?
 C23 H23a 0.9600 . ?
 C23 H23b 0.9600 . ?
 C23 H23c 0.9600 . ?
 C22 C4KL 1.535(3) . ?
 C22 C7LM 1.507(3) . ?
 C22 H22 0.9800 . ?
 C18 C2 1.492(3) . ?
 C20 C8KV 1.500(4) . ?
 C20 H20 0.9800 . ?
 C19 C7LM 1.403(3) . ?
 C19 C12E 1.395(3) . ?
 C2WL C2AA 1.379(4) . ?
 C2WL C5UV 1.376(4) . ?
 C2WL H2WL 0.9300 . ?
 C2AA C7LM 1.400(3) . ?
 C2AA H2AA 0.9300 . ?
 C4KL H4Ka 0.9600 . ?
 C4KL H4Kb 0.9600 . ?
 C4KL H4Kc 0.9600 . ?
 C5UV C12E 1.391(3) . ?
 C5UV H5UV 0.9300 . ?
 C8KV H8Ka 0.9600 . ?
 C8KV H8Kb 0.9600 . ?
 C8KV H8Kc 0.9600 . ?
 C2 H2a 0.9600 . ?
 C2 H2b 0.9600 . ?
 C2 H2c 0.9600 . ?

loop_
  _geom_angle_atom_site_label_1
  _geom_angle_atom_site_label_2
  _geom_angle_atom_site_label_3
  _geom_angle
  _geom_angle_site_symmetry_1
  _geom_angle_site_symmetry_3
  _geom_angle_publ_flag
 C20 N1 C17 112.84(14) . . ?
 C19 N1 C17 110.76(13) . . ?
 C19 N1 C20 112.06(14) . . ?
 C12E S1 C16 98.24(9) . . ?
 C16 C15 C14 119.1(2) . . ?
 H15 C15 C14 120.44(14) . . ?
 H15 C15 C16 120.44(16) . . ?
 C18 C13 C14 122.1(3) . . ?
 H13 C13 C14 118.97(16) . . ?
 H13 C13 C18 118.97(16) . . ?
 C13 C14 C15 120.3(2) . . ?
 H14 C14 C15 119.84(14) . . ?
 H14 C14 C13 119.84(16) . . ?
 H21a C21 C20 109.5 . . ?
 H21b C21 C20 109.5 . . ?
 H21b C21 H21a 109.5 . . ?
 H21c C21 C20 109.5 . . ?
 H21c C21 H21a 109.5 . . ?
 H21c C21 H21b 109.5 . . ?
 C16 C17 N1 120.42(17) . . ?
 C18 C17 N1 120.15(16) . . ?
 C18 C17 C16 119.42(18) . . ?
 H23a C23 C22 109.5 . . ?
 H23b C23 C22 109.5 . . ?
 H23b C23 H23a 109.5 . . ?
 H23c C23 C22 109.5 . . ?
 H23c C23 H23a 109.5 . . ?
 H23c C23 H23b 109.5 . . ?
 C4KL C22 C23 110.1(2) . . ?
 C7LM C22 C23 110.27(17) . . ?
 C7LM C22 C4KL 114.03(19) . . ?
 H22 C22 C23 107.37(14) . . ?
 H22 C22 C4KL 107.37(15) . . ?
 H22 C22 C7LM 107.37(10) . . ?
 C15 C16 S1 119.54(18) . . ?
 C17 C16 S1 119.49(15) . . ?
 C17 C16 C15 120.9(2) . . ?
 C17 C18 C13 118.1(2) . . ?
 C2 C18 C13 120.5(2) . . ?
 C2 C18 C17 121.47(18) . . ?
 C21 C20 N1 110.27(16) . . ?
 C8KV C20 N1 110.6(2) . . ?
 C8KV C20 C21 110.3(2) . . ?
 H20 C20 N1 108.55(10) . . ?
 H20 C20 C21 108.55(16) . . ?
 H20 C20 C8KV 108.5(2) . . ?
 C7LM C19 N1 120.04(16) . . ?
 C12E C19 N1 120.17(16) . . ?
 C12E C19 C7LM 119.78(17) . . ?
 C5UV C2WL C2AA 120.8(2) . . ?
 H2WL C2WL C2AA 119.61(14) . . ?
 H2WL C2WL C5UV 119.61(14) . . ?
 C7LM C2AA C2WL 121.6(2) . . ?
 H2AA C2AA C2WL 119.22(14) . . ?
 H2AA C2AA C7LM 119.22(14) . . ?
 H4Ka C4KL C22 109.5 . . ?
 H4Kb C4KL C22 109.5 . . ?
 H4Kb C4KL H4Ka 109.5 . . ?
 H4Kc C4KL C22 109.5 . . ?
 H4Kc C4KL H4Ka 109.5 . . ?
 H4Kc C4KL H4Kb 109.5 . . ?
 C12E C5UV C2WL 118.7(2) . . ?
 H5UV C5UV C2WL 120.66(14) . . ?
 H5UV C5UV C12E 120.66(15) . . ?
 C19 C7LM C22 121.61(16) . . ?
 C2AA C7LM C22 120.53(19) . . ?
 C2AA C7LM C19 117.8(2) . . ?
 H8Ka C8KV C20 109.5 . . ?
 H8Kb C8KV C20 109.5 . . ?
 H8Kb C8KV H8Ka 109.5 . . ?
 H8Kc C8KV C20 109.5 . . ?
 H8Kc C8KV H8Ka 109.5 . . ?
 H8Kc C8KV H8Kb 109.5 . . ?
 C19 C12E S1 119.78(15) . . ?
 C5UV C12E S1 118.82(18) . . ?
 C5UV C12E C19 121.3(2) . . ?
 H2a C2 C18 109.5 . . ?
 H2b C2 C18 109.5 . . ?
 H2b C2 H2a 109.5 . . ?
 H2c C2 C18 109.5 . . ?
 H2c C2 H2a 109.5 . . ?
 H2c C2 H2b 109.5 . . ?

loop_
  _refln_index_h
  _refln_index_k
  _refln_index_l
  _refln_F_squared_meas
  _refln_F_squared_sigma
 0 0 -1 21.53 0.12
 0 0 1 23.31 0.12
 0 0 1 16.18 0.13
 0 0 -2 242.34 1.23
 0 0 2 256.01 1.24
 0 0 2 250.01 1.72
 0 0 -3 25.33 0.23
 0 0 3 26.07 0.22
 0 0 3 19.33 0.25
 0 0 4 121.76 0.53
 0 0 5 103.14 0.56
 0 0 5 123.3 0.84
 0 0 6 20.05 0.29
 0 0 6 24.4 0.45
 0 0 7 4.29 0.2
 0 0 7 4.03 0.25
 0 0 8 6.92 0.25
 0 0 8 8.69 0.39
 0 0 9 2.83 0.29
 0 0 10 0.63 0.23
 0 0 11 0.6 0.23
 0 0 12 7.73 0.51
 0 0 13 9.41 0.57
 0 -1 13 5.19 0.49
 0 -1 12 23.28 0.71
 0 -1 11 23.93 0.66
 0 -1 10 20.45 0.56
 0 -1 9 2.93 0.32
 0 -1 8 116.19 0.8
 0 -1 8 146.19 1.18
 0 -1 7 7.19 0.25
 0 -1 6 0.25 0.08
 0 -1 6 0.15 0.1
 0 -1 5 312.59 1.58
 0 -1 5 248.44 2.09
 0 -1 4 115.65 0.57
 0 -1 4 0 0.01
 0 -1 3 367.47 1.88
 0 -1 3 446.27 1.87
 0 -1 2 24.3 0.21
 0 -1 2 30.54 0.17
 0 -1 1 1372 8.76
 0 1 -1 1287 9.61
 0 -1 0 153.28 0.88
 0 -1 0 279.16 1.31
 0 1 0 200.17 1.07
 0 -1 -1 1439 11.93
 0 1 1 1617 10.84
 0 1 1 1780 12.85
 0 -1 -2 1737 16.08
 0 1 2 1908 13.86
 0 1 2 2129 20.01
 0 -1 -3 103.88 0.54
 0 1 3 125.7 0.5
 0 1 3 67.28 0.49
 0 -1 -4 60.36 0.46
 0 1 4 69.95 0.4
 0 1 4 76.68 0.61
 0 -1 -5 477 2.4
 0 1 5 513.68 2.32
 0 1 5 572.33 3.99
 0 -1 -6 65.27 0.58
 0 1 6 64.94 0.48
 0 1 6 76.8 0.75
 0 1 7 0.35 0.1
 0 1 7 0.41 0.15
 0 1 8 29.72 0.58
 0 1 9 0.43 0.18
 0 1 10 10.41 0.48
 0 1 11 4.31 0.42
 0 1 12 1.02 0.31
 0 1 13 -0.23 0.28
 0 -2 13 0.49 0.28
 0 -2 12 0.51 0.27
 0 -2 11 11.75 0.51
 0 -2 10 28.94 0.66
 0 -2 9 3.07 0.32
 0 2 -9 2.56 0.24
 0 -2 8 72.82 0.85
 0 2 -8 65.91 0.67
 0 -2 7 0.05 0.03
 0 -2 7 131.01 0.67
 0 -2 6 0.02 0.02
 0 -2 6 0.07 0.06
 0 -2 5 3.71 0.14
 0 -2 4 109.37 0.7
 0 -2 4 211.43 0.93
 0 2 -4 112.32 0.63
 0 -2 3 589.87 3.52
 0 -2 3 1126 9.8
 0 2 -3 957.65 4.15
 0 -2 2 1160 14.05
 0 -2 2 1269 8.82
 0 2 -2 1137 4.41
 0 -2 1 8.06 0.15
 0 -2 1 8.63 0.13
 0 2 -1 4.19 0.12
 0 -2 0 749.16 3.14
 0 -2 0 790.86 3.31
 0 2 0 762.6 3.15
 0 2 1 24.74 0.24
 0 2 1 26.56 0.28
 0 -2 -2 183.95 0.87
 0 2 2 214.06 2.24
 0 2 2 219.06 1.28
 0 -2 -3 68.76 0.52
 0 2 3 86.81 0.45
 0 2 3 51.85 0.47
 0 -2 -4 16.78 0.3
 0 2 4 20.16 0.25
 0 2 4 20.88 0.37
 0 -2 -5 153.46 0.9
 0 2 5 177.66 0.74
 0 2 5 193.08 1.12
 0 -2 -6 136.14 0.9
 0 2 6 151.26 0.73
 0 2 6 166.59 1.13
 0 -2 -7 29.52 0.47
 0 2 7 32.56 0.39
 0 2 7 37.4 0.63
 0 2 8 12.32 0.46
 0 2 9 1.84 0.26
 0 2 10 13.49 0.5
 0 2 11 6.86 0.47
 0 2 12 11.99 0.6
 0 2 13 1.96 0.37
 0 -3 13 0.44 0.28
 0 -3 12 2.32 0.3
 0 -3 11 2.5 0.3
 0 -3 10 6.63 0.4
 0 -3 9 0.32 0.18
 0 3 -9 0.04 0.14
 0 -3 8 2.03 0.23
 0 3 -8 2.17 0.21
 0 -3 7 0.04 0.03
 0 3 -7 22.57 0.43
 0 -3 6 64.18 0.69
 0 -3 6 67.53 0.43
 0 3 -6 52.91 0.57
 0 -3 5 43.85 0.53
 0 -3 5 45.8 0.34
 0 3 -5 36.49 0.46
 0 -3 4 275.53 1.7
 0 -3 4 293.64 3.55
 0 3 -4 236.2 1.03
 0 -3 3 572.19 3.47
 0 -3 3 600.92 6.32
 0 -3 2 121.81 0.66
 0 -3 2 127.24 0.55
 0 -3 1 221.09 1.03
 0 -3 1 239.3 1.49
 0 -3 0 341.81 2.13
 0 3 0 332.82 1.56
 0 -3 -1 0 0.02
 0 3 1 1552 5.59
 0 -3 -2 752.2 4.06
 0 3 2 850.13 3.84
 0 3 2 545.64 3.33
 0 -3 -3 9.79 0.26
 0 3 3 11.73 0.24
 0 3 3 11.52 0.3
 0 -3 -4 88.01 0.71
 0 3 4 103.69 0.6
 0 3 4 104.2 0.8
 0 -3 -5 2 0.2
 0 3 5 2.61 0.19
 0 3 5 2.41 0.27
 0 -3 -6 0.69 0.14
 0 3 6 1 0.11
 0 3 6 1.39 0.2
 0 -3 -7 21.84 0.46
 0 3 7 27.6 0.57
 0 -3 -8 8.91 0.35
 0 3 8 10.16 0.42
 0 3 9 0.34 0.21
 0 3 10 -0.04 0.23
 0 3 11 -0.12 0.26
 0 3 12 1.3 0.33
 0 -4 13 17 0.66
 0 -4 12 1.43 0.26
 0 -4 11 17.85 0.57
 0 -4 10 23.55 0.61
 0 -4 9 21.97 0.56
 0 4 -9 18.74 0.46
 0 -4 8 31.12 0.61
 0 4 -8 26.37 0.51
 0 -4 7 2.72 0.25
 0 4 -7 4.04 0.26
 0 -4 6 6.77 0.28
 0 -4 6 6.87 0.18
 0 4 -6 5.44 0.26
 0 -4 5 37.25 0.51
 0 -4 5 37.49 0.35
 0 4 -5 31.21 0.46
 0 -4 4 205.79 1.08
 0 -4 4 217.04 0.81
 0 4 -4 185.9 1.01
 0 -4 3 58.82 0.56
 0 -4 3 61.57 0.45
 0 4 -3 55.14 0.55
 0 -4 2 88.6 0.63
 0 -4 2 85.25 0.55
 0 -4 1 45.78 0.45
 0 4 -1 46.32 0.46
 0 -4 0 17.87 0.29
 0 4 0 19.24 0.32
 0 -4 -1 33.87 0.42
 0 4 1 34.78 0.4
 0 -4 -2 200.56 2.82
 0 4 2 442.92 5.08
 0 4 2 468.29 2.76
 0 -4 -3 557.35 3.66
 0 4 3 638.97 3.01
 0 4 3 645.64 4
 0 -4 -4 37.6 0.54
 0 4 4 46.43 0.48
 0 4 4 45.25 0.61
 0 -4 -5 29.73 0.51
 0 4 5 36.14 0.44
 0 4 5 35.74 0.59
 0 -4 -6 55.23 0.7
 0 4 6 67.65 0.59
 0 4 6 67.75 0.82
 0 -4 -7 30.24 0.56
 0 4 7 37.41 0.69
 0 -4 -8 5.92 0.34
 0 4 8 6.88 0.4
 0 -4 -9 7.62 0.4
 0 4 9 8.29 0.48
 0 4 10 0.82 0.27
 0 4 11 0.53 0.29
 0 4 12 1.07 0.33
 0 -5 13 1.51 0.3
 0 -5 12 0.92 0.26
 0 -5 11 1.91 0.28
 0 -5 10 16.9 0.55
 0 5 -10 14.5 0.46
 0 -5 9 35.15 0.7
 0 5 -9 31.6 0.61
 0 -5 8 34.5 0.65
 0 5 -8 31.12 0.58
 0 -5 7 53.03 0.73
 0 5 -7 47.06 0.66
 0 -5 6 14.09 0.4
 0 -5 6 8.32 0.2
 0 5 -6 12.48 0.37
 0 -5 5 26.41 0.46
 0 5 -5 23.41 0.45
 0 -5 4 0.07 0.1
 0 -5 4 0.14 0.04
 0 5 -4 0.08 0.12
 0 -5 3 111.31 0.82
 0 -5 3 99.19 0.65
 0 5 -3 106.67 0.82
 0 -5 2 105.48 0.77
 0 -5 2 110.82 0.72
 0 -5 1 68.9 0.62
 0 -5 1 70.07 0.6
 0 5 -1 71.08 0.64
 0 -5 0 22.58 0.37
 0 5 0 23.42 0.39
 0 -5 -1 10.05 0.29
 0 5 1 14.1 0.32
 0 5 2 142.52 0.87
 0 5 2 148.13 0.98
 0 -5 -3 58.97 0.68
 0 5 3 66.75 0.62
 0 5 3 67.88 0.73
 0 -5 -4 114.7 0.97
 0 5 4 143.8 0.9
 0 5 4 138.87 1.08
 0 -5 -5 76.56 0.83
 0 5 5 93.63 0.74
 0 5 5 96.02 0.97
 0 -5 -6 0.27 0.16
 0 5 6 -0.09 0.18
 0 -5 -7 6.44 0.35
 0 5 7 6.17 0.39
 0 -5 -8 47.88 0.78
 0 5 8 58.97 0.94
 0 -5 -9 3.33 0.33
 0 5 9 3.93 0.38
 0 -5 -10 0.24 0.2
 0 5 10 0.29 0.27
 0 5 11 2.23 0.37
 0 5 12 1.25 0.35
 0 -6 13 5.6 0.5
 0 -6 12 0.26 0.24
 0 -6 11 2.13 0.29
 0 -6 10 1.33 0.26
 0 6 -10 1.25 0.23
 0 -6 9 0.3 0.18
 0 6 -9 0.32 0.2
 0 -6 8 3.93 0.33
 0 6 -8 3.61 0.32
 0 -6 7 62.61 0.83
 0 6 -7 56.77 0.77
 0 -6 6 8.74 0.36
 0 -6 6 8.79 0.24
 0 6 -6 8.14 0.36
 0 -6 5 18.66 0.44
 0 -6 5 19.42 0.34
 0 6 -5 18.86 0.45
 0 -6 4 21.24 0.44
 0 -6 4 22.25 0.36
 0 6 -4 20.71 0.46
 0 -6 3 1.38 0.16
 0 -6 3 1.65 0.17
 0 6 -3 1.15 0.15
 0 -6 2 47.31 0.58
 0 -6 2 49.89 0.55
 0 6 -2 49.01 0.61
 0 -6 1 85.16 0.76
 0 -6 1 86.97 0.75
 0 6 -1 86.04 0.79
 0 -6 0 156.35 1.03
 0 6 0 160.03 1.04
 0 -6 -1 0.09 0.12
 0 6 1 0.13 0.15
 0 -6 -2 0.04 0.05
 0 6 2 0.67 0.17
 0 6 2 0.2 0.15
 0 6 3 402.13 1.59
 0 6 3 418.33 1.85
 0 -6 -4 55 0.76
 0 6 4 65.74 0.69
 0 6 4 65.63 0.81
 0 -6 -5 4.4 0.31
 0 6 5 4.14 0.32
 0 6 5 5.04 0.41
 0 -6 -6 23.92 0.57
 0 6 6 27.11 0.67
 0 -6 -7 2.34 0.26
 0 6 7 2.82 0.32
 0 -6 -8 0.21 0.19
 0 6 8 -0.18 0.22
 0 -6 -9 4.16 0.37
 0 6 9 5.29 0.47
 0 -6 -10 0.13 0.23
 0 6 10 0.26 0.28
 0 6 11 0.2 0.32
 0 -7 13 3.13 0.39
 0 -7 12 10.35 0.56
 0 -7 11 7.01 0.45
 0 7 -11 5.73 0.45
 0 -7 10 1.2 0.25
 0 7 -10 1.04 0.24
 0 -7 9 14.51 0.5
 0 7 -9 14.09 0.49
 0 -7 8 25.58 0.62
 0 7 -8 24.77 0.61
 0 -7 7 18.7 0.53
 0 7 -7 17.62 0.52
 0 -7 6 22.37 0.53
 0 7 -6 20.97 0.51
 0 -7 5 2.68 0.24
 0 -7 5 3.18 0.21
 0 7 -5 3.09 0.31
 0 -7 4 0.61 0.15
 0 -7 4 0.49 0.12
 0 7 -4 0.5 0.18
 0 -7 3 0.77 0.16
 0 -7 3 0.78 0.13
 0 7 -3 -0.05 0.04
 0 -7 2 2.54 0.25
 0 -7 2 2.31 0.22
 0 7 -2 1.75 0.22
 0 -7 1 -0.08 0.12
 0 7 -1 -0.06 0.17
 0 -7 0 88.57 0.86
 0 7 0 92.12 0.88
 0 -7 -1 93.53 0.92
 0 7 1 98.05 0.9
 0 -7 -2 4.6 0.31
 0 7 2 4.82 0.32
 0 7 2 4.85 0.32
 0 -7 -3 10.34 0.38
 0 7 3 11.86 0.39
 0 7 3 12.37 0.45
 0 -7 -4 14.41 0.48
 0 7 4 16.32 0.45
 0 7 4 16.91 0.53
 0 -7 -5 133.82 1.26
 0 7 5 178.73 1.21
 0 7 5 168.6 1.42
 0 -7 -6 4.86 0.38
 0 7 6 4.39 0.47
 0 -7 -7 -0.1 0.19
 0 7 7 -0.66 0.24
 0 -7 -8 3.31 0.35
 0 7 8 4.06 0.46
 0 -7 -9 -0.09 0.21
 0 7 9 0.03 0.28
 0 -7 -10 0.43 0.26
 0 7 10 0.91 0.33
 0 -8 12 -0.17 0.26
 0 -8 11 5.2 0.45
 0 8 -11 5.06 0.46
 0 -8 10 13.18 0.52
 0 8 -10 13.98 0.55
 0 -8 9 1.29 0.25
 0 8 -9 1.45 0.26
 0 -8 8 9.36 0.44
 0 8 -8 8.88 0.44
 0 -8 7 54.04 0.84
 0 8 -7 52.83 0.85
 0 -8 6 12.96 0.47
 0 8 -6 13.3 0.49
 0 -8 5 6.01 0.35
 0 -8 5 6.71 0.29
 0 8 -5 6.2 0.39
 0 -8 4 -0.01 0.15
 0 -8 4 0.03 0.12
 0 8 -4 0.06 0.19
 0 -8 3 14.45 0.42
 0 -8 3 15.78 0.41
 0 8 -3 13.74 0.45
 0 -8 2 0.32 0.15
 0 -8 2 0.1 0.13
 0 -8 1 1.25 0.18
 0 8 -1 1.2 0.24
 0 -8 0 11.99 0.38
 0 8 0 12.9 0.44
 0 -8 -1 6.6 0.33
 0 8 1 8.18 0.38
 0 -8 -2 0.78 0.2
 0 8 2 1.13 0.22
 0 8 2 0.69 0.22
 0 -8 -3 1.03 0.21
 0 8 3 2.24 0.25
 0 8 3 0.83 0.24
 0 -8 -4 0.24 0.19
 0 8 4 0.78 0.22
 0 8 4 0.3 0.24
 0 -8 -5 62.15 0.95
 0 8 5 76.61 1.06
 0 -8 -6 11.3 0.51
 0 8 6 13.22 0.6
 0 -8 -7 0.19 0.24
 0 8 7 0.04 0.28
 0 -8 -8 1.55 0.29
 0 8 8 2.05 0.35
 0 -8 -9 5.79 0.46
 0 8 9 8.41 0.58
 0 -8 -10 1.5 0.32
 0 -9 11 6.91 0.51
 0 9 -11 7.65 0.54
 0 -9 10 0.89 0.27
 0 9 -10 0.89 0.3
 0 -9 9 0.75 0.24
 0 9 -9 0.6 0.26
 0 -9 8 3.59 0.33
 0 9 -8 3.82 0.4
 0 -9 7 4.1 0.36
 0 9 -7 4.47 0.4
 0 -9 6 11.42 0.46
 0 9 -6 12.47 0.5
 0 -9 5 17.76 0.53
 0 -9 5 19.4 0.45
 0 9 -5 18.06 0.54
 0 -9 4 1.03 0.22
 0 -9 4 1.58 0.2
 0 9 -4 1.42 0.26
 0 -9 3 44.39 0.74
 0 -9 3 45.91 0.69
 0 9 -3 43.2 0.78
 0 -9 2 42.15 0.69
 0 9 -2 40.17 0.75
 0 -9 1 3.02 0.31
 0 9 -1 2.84 0.3
 0 -9 0 1.44 0.22
 0 9 0 1.42 0.25
 0 -9 -1 4.12 0.33
 0 9 1 3.21 0.34
 0 -9 -2 1.9 0.24
 0 9 2 2.36 0.27
 0 9 2 1.48 0.26
 0 -9 -3 6.67 0.38
 0 9 3 8.79 0.43
 0 9 3 7.41 0.44
 0 -9 -4 29.9 0.71
 0 9 4 36.84 0.69
 0 9 4 34.14 0.76
 0 -9 -5 7.24 0.43
 0 9 5 9.4 0.54
 0 -9 -6 17.41 0.63
 0 9 6 25.01 0.76
 0 -9 -7 1.18 0.3
 0 9 7 2.16 0.37
 0 -9 -8 -0.12 0.22
 0 9 8 0.24 0.31
 0 -9 -9 1.01 0.3
 0 9 9 0.56 0.34
 0 -10 11 2.92 0.38
 0 10 -11 2.12 0.38
 0 -10 10 14.31 0.62
 0 10 -10 14.46 0.66
 0 -10 9 0.29 0.25
 0 10 -9 -0.04 0.27
 0 -10 8 0.33 0.22
 0 10 -8 0.44 0.27
 0 -10 7 1.26 0.26
 0 10 -7 1.15 0.28
 0 -10 6 0.07 0.2
 0 10 -6 -0.11 0.23
 0 -10 5 4.79 0.38
 0 10 -5 4.73 0.37
 0 -10 4 0.49 0.21
 0 -10 4 0.67 0.18
 0 10 -4 0.39 0.22
 0 -10 3 1.15 0.23
 0 -10 3 0.88 0.2
 0 10 -3 0.98 0.28
 0 -10 2 33.59 0.67
 0 10 -2 35.3 0.74
 0 10 -1 0.31 0.24
 0 -10 0 0.28 0.2
 0 10 0 0.63 0.25
 0 -10 -1 1.27 0.24
 0 10 1 1.26 0.27
 0 10 1 0.08 0.26
 0 -10 -2 14.24 0.51
 0 10 2 16.71 0.53
 0 10 2 16.61 0.58
 0 -10 -3 1.56 0.27
 0 10 3 2.27 0.3
 0 10 3 2.08 0.32
 0 -10 -4 1.65 0.29
 0 10 4 1.97 0.34
 0 -10 -5 11.38 0.55
 0 10 5 14.26 0.63
 0 -10 -6 6.75 0.49
 0 10 6 9.76 0.64
 0 -10 -7 0.9 0.3
 0 10 7 2.26 0.38
 0 -11 10 6.64 0.52
 0 11 -10 7.11 0.58
 0 -11 9 4.32 0.46
 0 11 -9 5.77 0.52
 0 -11 8 1.09 0.27
 0 11 -8 1.44 0.32
 0 -11 7 -0.01 0.21
 0 11 -7 0.28 0.25
 0 -11 6 8.64 0.47
 0 11 -6 9.21 0.52
 0 -11 5 10.87 0.5
 0 11 -5 11.68 0.55
 0 -11 4 -0.08 0.21
 0 -11 4 0.07 0.18
 0 11 -4 -0.1 0.25
 0 -11 3 0.24 0.2
 0 11 -3 0.34 0.26
 0 -11 2 2.28 0.27
 0 11 -2 2.21 0.33
 0 -11 1 0.23 0.21
 0 11 -1 0.4 0.27
 0 -11 0 0.17 0.21
 0 11 0 0.23 0.26
 0 -11 -1 8.4 0.46
 0 11 1 8.81 0.48
 0 11 1 8.23 0.5
 0 -11 -2 0.37 0.22
 0 11 2 0.07 0.27
 0 11 2 0.01 0.26
 0 -11 -3 6.09 0.42
 0 11 3 7.79 0.51
 0 -11 -4 0.65 0.27
 0 11 4 0.69 0.31
 0 -11 -5 0.07 0.25
 0 11 5 -0.1 0.3
 0 -11 -6 0.32 0.28
 0 11 6 1.15 0.36
 0 -12 8 3.19 0.38
 0 12 -8 4.43 0.49
 0 -12 7 0.03 0.25
 0 12 -7 0.19 0.3
 0 -12 6 -0.03 0.21
 0 12 -6 0.04 0.29
 0 -12 5 4.37 0.42
 0 12 -5 4.38 0.47
 0 12 -4 12.96 0.6
 0 -12 3 2.2 0.28
 0 12 -3 1.94 0.35
 0 -12 2 1.22 0.26
 0 12 -2 1.08 0.32
 0 -12 1 -0.36 0.2
 0 12 -1 -0.08 0.27
 0 -12 0 -0.16 0.21
 0 12 0 -0.3 0.27
 0 12 0 -0.19 0.26
 0 -12 -1 -0.06 0.2
 0 12 1 0.06 0.28
 0 12 1 0.12 0.26
 0 -12 -2 1.8 0.31
 0 12 2 2.17 0.34
 0 12 2 2.19 0.34
 0 -12 -3 0.05 0.22
 0 12 3 -0.28 0.28
 0 -12 -4 -0.17 0.24
 0 12 4 -0.09 0.3
 0 -13 6 -0.06 0.24
 0 13 -6 0.07 0.31
 0 13 -5 -0.11 0.31
 0 13 -4 0.03 0.31
 0 13 -3 1.39 0.35
 0 -13 2 4.55 0.43
 0 13 -2 4.26 0.5
 0 -13 1 0.39 0.24
 0 13 -1 -0.15 0.33
 0 -13 0 0 0.23
 0 13 0 -0.28 0.28
 0 13 0 0.16 0.27
 0 -13 -1 -0.13 0.24
 0 13 1 0.1 0.29
 0 13 1 0.37 0.29
 0 13 2 0.55 0.31
 0 -14 2 0.21 0.25
 -1 14 0 0.01 0.32
 -1 14 -1 0.09 0.32
 1 -14 1 0.01 0.26
 -1 13 2 -0.15 0.28
 1 -13 -2 -0.07 0.21
 -1 13 1 -0.31 0.28
 -1 13 1 0.52 0.3
 1 -13 -1 0.1 0.24
 -1 13 0 -0.5 0.27
 1 -13 0 0.06 0.22
 -1 13 -1 1.39 0.34
 1 -13 1 1.57 0.28
 -1 13 -2 0.49 0.34
 -1 13 -3 1.74 0.36
 -1 13 -4 0.53 0.31
 -1 13 -5 -0.13 0.29
 -1 13 -6 0.03 0.29
 1 -13 6 -0.05 0.25
 -1 12 5 -0.03 0.31
 -1 12 4 0.41 0.31
 1 -12 -4 0.51 0.27
 -1 12 3 0.4 0.3
 1 -12 -3 0.06 0.23
 -1 12 2 0.35 0.29
 -1 12 2 0.61 0.29
 1 -12 -2 0.18 0.22
 -1 12 1 -0.49 0.26
 -1 12 1 -0.02 0.26
 1 -12 -1 -0.2 0.21
 -1 12 0 5.35 0.5
 1 -12 0 5.46 0.43
 -1 12 -1 1.33 0.32
 1 -12 1 1.03 0.26
 -1 12 -2 1.35 0.32
 1 -12 2 1.83 0.27
 -1 12 -3 0.23 0.28
 -1 12 -4 -0.24 0.26
 1 -12 4 -0.04 0.22
 -1 12 -5 0.55 0.3
 1 -12 5 0.45 0.24
 -1 12 -6 1.02 0.32
 1 -12 6 1.36 0.29
 -1 12 -7 0.62 0.3
 1 -12 7 0.18 0.25
 -1 12 -8 0.33 0.31
 1 -12 8 0.41 0.28
 -1 11 7 4.43 0.54
 -1 11 6 0.64 0.33
 1 -11 -6 0.37 0.27
 -1 11 5 0.22 0.3
 1 -11 -5 0.08 0.23
 -1 11 4 1 0.31
 1 -11 -4 0.72 0.26
 -1 11 3 1.26 0.31
 1 -11 -3 1.13 0.27
 -1 11 2 7.9 0.46
 -1 11 2 8.73 0.51
 1 -11 -2 7.58 0.45
 -1 11 1 2.41 0.32
 -1 11 1 2.1 0.32
 1 -11 -1 2.35 0.29
 -1 11 0 0.02 0.25
 1 -11 0 0.21 0.2
 -1 11 -1 1.92 0.3
 1 -11 1 1.87 0.26
 -1 11 -2 3.63 0.41
 1 -11 2 5.08 0.37
 -1 11 -3 8.61 0.49
 1 -11 3 8.61 0.43
 -1 11 -4 4.6 0.39
 1 -11 4 4.99 0.4
 -1 11 -5 1.64 0.31
 1 -11 5 1.72 0.28
 -1 11 -6 -0.26 0.25
 1 -11 6 -0.12 0.18
 -1 11 -7 -0.2 0.26
 1 -11 7 -0.1 0.21
 -1 11 -8 1.29 0.32
 1 -11 8 0.71 0.28
 -1 11 -9 -0.05 0.29
 1 -11 9 -0.62 0.24
 -1 11 -10 0.04 0.32
 -1 10 8 2.68 0.4
 1 -10 -8 1.68 0.33
 -1 10 7 1.13 0.35
 1 -10 -7 0.85 0.29
 -1 10 6 0.96 0.33
 1 -10 -6 0.44 0.26
 -1 10 5 3.3 0.38
 1 -10 -5 2.58 0.32
 -1 10 4 2.06 0.33
 1 -10 -4 2.08 0.28
 -1 10 3 4.11 0.36
 -1 10 3 4.23 0.42
 1 -10 -3 3.68 0.34
 -1 10 2 -0.14 0.21
 -1 10 2 -0.13 0.23
 1 -10 -2 0.08 0.17
 -1 10 1 0.29 0.22
 1 -10 -1 0.41 0.2
 -1 10 0 2.07 0.29
 1 -10 0 2.27 0.26
 -1 10 -1 1.34 0.26
 1 -10 1 1.15 0.22
 -1 10 -2 1.57 0.28
 1 -10 2 1.44 0.22
 -1 10 -3 17.17 0.57
 1 -10 3 17.88 0.55
 1 -10 3 18.65 0.49
 -1 10 -4 3.09 0.37
 1 -10 4 3.3 0.34
 -1 10 -5 5.58 0.42
 1 -10 5 5.53 0.39
 -1 10 -6 2.39 0.3
 1 -10 6 2.72 0.33
 -1 10 -7 0.32 0.25
 1 -10 7 0.12 0.2
 -1 10 -8 7.56 0.49
 1 -10 8 7.19 0.46
 -1 10 -9 5.92 0.49
 1 -10 9 5.23 0.45
 -1 10 -10 0.62 0.33
 1 -10 10 0.72 0.29
 -1 10 -11 0.55 0.33
 -1 9 9 1.91 0.38
 1 -9 -9 1.35 0.31
 -1 9 8 0.25 0.3
 1 -9 -8 -0.05 0.22
 -1 9 7 4.52 0.49
 1 -9 -7 2.46 0.34
 -1 9 6 1.73 0.33
 1 -9 -6 1.37 0.27
 -1 9 5 8.31 0.46
 1 -9 -5 6.95 0.41
 -1 9 4 0.14 0.21
 -1 9 4 0.18 0.25
 1 -9 -4 0.35 0.19
 -1 9 3 6.55 0.37
 -1 9 3 6.37 0.43
 1 -9 -3 6.68 0.39
 -1 9 2 2.35 0.27
 -1 9 2 1.66 0.28
 1 -9 -2 2.5 0.28
 -1 9 1 12.12 0.44
 1 -9 -1 11.96 0.41
 -1 9 0 0.97 0.22
 1 -9 0 0.94 0.19
 -1 9 -1 38.81 0.69
 1 -9 1 40.63 0.67
 -1 9 -2 67.55 0.92
 1 -9 2 65.79 0.88
 1 -9 2 74.79 0.86
 -1 9 -3 12.79 0.51
 1 -9 3 13.19 0.45
 1 -9 3 14.77 0.42
 -1 9 -4 0.51 0.23
 1 -9 4 0.47 0.18
 1 -9 4 0.57 0.16
 -1 9 -5 3.63 0.33
 1 -9 5 3.41 0.34
 -1 9 -6 0.33 0.22
 1 -9 6 0.28 0.18
 -1 9 -7 0.92 0.24
 1 -9 7 1.14 0.21
 -1 9 -8 0.58 0.24
 1 -9 8 0.27 0.19
 -1 9 -9 2.59 0.32
 1 -9 9 2.07 0.3
 -1 9 -10 20.03 0.7
 1 -9 10 19.25 0.67
 -1 9 -11 0.08 0.29
 1 -9 11 0.16 0.27
 -1 8 10 1.83 0.38
 1 -8 -10 1.08 0.3
 -1 8 9 0.97 0.3
 1 -8 -9 0.79 0.25
 -1 8 8 0.41 0.29
 1 -8 -8 -0.06 0.2
 -1 8 7 0.94 0.27
 1 -8 -7 0.42 0.23
 -1 8 6 0.69 0.28
 1 -8 -6 0.44 0.24
 -1 8 5 50.64 0.87
 1 -8 -5 39.7 0.75
 -1 8 4 11.63 0.42
 -1 8 4 11.28 0.49
 1 -8 -4 10.45 0.45
 -1 8 3 -0.13 0.19
 1 -8 -3 0 0.17
 -1 8 2 44.61 0.66
 -1 8 2 44.51 0.75
 1 -8 -2 44.47 0.71
 -1 8 1 20.61 0.49
 1 -8 -1 20.91 0.5
 -1 8 0 -0.11 0.17
 1 -8 0 0.04 0.12
 -1 8 -1 19.84 0.51
 1 -8 1 20.74 0.46
 -1 8 -2 135.47 1.17
 1 -8 2 137.39 1.16
 1 -8 2 142.76 1.06
 -1 8 -3 30.48 0.63
 1 -8 3 31.49 0.61
 1 -8 3 34.56 0.54
 -1 8 -4 0.19 0.19
 1 -8 4 0.13 0.17
 1 -8 4 0.19 0.12
 -1 8 -5 19.01 0.53
 1 -8 5 19.13 0.52
 -1 8 -6 4.99 0.34
 1 -8 6 4.81 0.33
 -1 8 -7 -0.03 0.21
 1 -8 7 0.18 0.19
 -1 8 -8 0.01 0.2
 1 -8 8 0.13 0.17
 -1 8 -9 0.11 0.22
 1 -8 9 0.2 0.2
 -1 8 -10 0.22 0.24
 1 -8 10 0.13 0.23
 -1 8 -11 5.1 0.47
 1 -8 11 4.86 0.45
 1 -8 12 -0.04 0.25
 -1 7 11 0.58 0.34
 -1 7 10 7.53 0.56
 1 -7 -10 5.44 0.44
 -1 7 9 2.67 0.37
 1 -7 -9 2.17 0.29
 -1 7 8 0.23 0.25
 1 -7 -8 0.15 0.2
 -1 7 7 4.23 0.43
 1 -7 -7 3.32 0.35
 -1 7 6 48.85 0.86
 1 -7 -6 40.62 0.76
 -1 7 5 3.83 0.37
 1 -7 -5 3.79 0.36
 -1 7 4 152.06 1.04
 -1 7 4 156.87 1.3
 1 -7 -4 133.4 1.19
 -1 7 3 0.09 0.17
 -1 7 3 -0.28 0.17
 1 -7 -3 0.04 0.15
 -1 7 2 70.66 0.74
 -1 7 2 75.45 0.85
 1 -7 -2 66.36 0.78
 -1 7 1 8.17 0.34
 1 -7 -1 7.39 0.3
 -1 7 0 37.19 0.58
 1 -7 0 38.09 0.56
 -1 7 -1 0.14 0.16
 1 -7 1 0.88 0.16
 1 -7 1 0.14 0.11
 -1 7 -2 0.88 0.2
 1 -7 2 1.51 0.19
 1 -7 2 1.97 0.21
 -1 7 -3 0.05 0.03
 1 -7 3 64.46 0.76
 1 -7 3 71.75 0.66
 -1 7 -4 0.61 0.17
 1 -7 4 0.73 0.16
 1 -7 4 0.82 0.12
 -1 7 -5 21.14 0.52
 1 -7 5 21.36 0.51
 -1 7 -6 22.19 0.54
 1 -7 6 22.48 0.53
 -1 7 -7 37.51 0.68
 1 -7 7 40.61 0.72
 -1 7 -8 11.31 0.46
 1 -7 8 12.41 0.48
 -1 7 -9 -0.01 0.19
 1 -7 9 0 0.18
 -1 7 -10 4.47 0.38
 1 -7 10 4.37 0.38
 -1 7 -11 0 0.24
 1 -7 11 0.24 0.23
 1 -7 12 -0.35 0.24
 -1 6 11 -0.12 0.3
 -1 6 10 2.03 0.34
 -1 6 9 8.01 0.5
 1 -6 -9 6.25 0.4
 -1 6 8 11.97 0.53
 1 -6 -8 8.26 0.42
 -1 6 7 1.11 0.25
 1 -6 -7 1.23 0.23
 -1 6 6 4.92 0.44
 1 -6 -6 4.97 0.33
 -1 6 5 351.38 1.39
 -1 6 5 355.77 1.89
 1 -6 -5 296.26 1.71
 -1 6 4 5.46 0.28
 -1 6 4 5.35 0.36
 1 -6 -4 1.4 0.17
 -1 6 3 39.37 0.52
 -1 6 3 41.4 0.61
 1 -6 -3 -0.04 0.03
 -1 6 2 60.37 0.62
 1 -6 -2 59.34 0.69
 -1 6 1 73.33 0.69
 1 -6 -1 73.04 0.72
 -1 6 0 35.77 0.51
 1 -6 0 34.44 0.48
 -1 6 -1 0.18 0.12
 1 -6 1 0.3 0.12
 1 -6 1 0.33 0.1
 -1 6 -2 9.22 0.31
 1 -6 2 9.94 0.3
 1 -6 2 10.3 0.27
 -1 6 -3 3.29 0.19
 1 -6 3 10.51 0.32
 1 -6 3 11.02 0.26
 -1 6 -4 0.26 0.16
 1 -6 4 0.13 0.09
 1 -6 4 0.23 0.07
 -1 6 -5 8.83 0.36
 1 -6 5 6.17 0.18
 -1 6 -6 0.53 0.18
 1 -6 6 0.3 0.15
 -1 6 -7 22.53 0.53
 1 -6 7 24.17 0.56
 -1 6 -8 19.72 0.52
 1 -6 8 23.13 0.58
 -1 6 -9 12.98 0.46
 1 -6 9 14.61 0.5
 -1 6 -10 5.97 0.4
 1 -6 10 6.36 0.39
 1 -6 11 10.98 0.52
 1 -6 12 0.84 0.29
 1 -6 13 0.81 0.27
 -1 5 12 0.43 0.32
 -1 5 11 0.66 0.28
 -1 5 10 0.3 0.27
 -1 5 9 9.55 0.47
 1 -5 -9 7.62 0.4
 -1 5 8 17.72 0.58
 1 -5 -8 14.43 0.47
 -1 5 7 8.36 0.41
 1 -5 -7 7.96 0.37
 1 -5 -6 0.29 0.17
 -1 5 5 23.63 0.37
 -1 5 5 24.78 0.54
 1 -5 -5 19.04 0.44
 -1 5 4 79.42 0.61
 -1 5 4 84.26 0.84
 1 -5 -4 69.24 0.75
 -1 5 3 126.86 0.77
 -1 5 3 138.89 1
 -1 5 2 62.37 0.55
 -1 5 2 68.32 0.68
 1 -5 -2 61.79 0.63
 -1 5 1 73.58 0.62
 1 -5 -1 73.86 0.65
 -1 5 0 118.9 0.78
 1 -5 0 119.92 0.82
 1 -5 0 124.42 0.79
 -1 5 -1 33.68 0.44
 1 -5 1 33.55 0.44
 1 -5 1 35.94 0.41
 -1 5 -2 14.32 0.32
 1 -5 2 17.69 0.34
 -1 5 -3 79.55 0.72
 1 -5 3 55.32 0.59
 1 -5 3 81.07 0.53
 -1 5 -4 75.78 0.74
 1 -5 4 33.23 0.49
 1 -5 4 81.84 0.5
 -1 5 -5 1.74 0.18
 1 -5 5 0.05 0.02
 1 -5 5 1.47 0.11
 -1 5 -6 31.79 0.55
 1 -5 6 0.04 0.02
 -1 5 -7 0.06 0.15
 1 -5 7 -0.18 0.14
 -1 5 -8 2.75 0.29
 1 -5 8 3.09 0.3
 -1 5 -9 0.04 0.18
 1 -5 9 -0.03 0.16
 -1 5 -10 1.91 0.25
 1 -5 10 2.11 0.27
 1 -5 11 8.18 0.47
 1 -5 12 2 0.32
 1 -5 13 4.5 0.43
 -1 4 12 1.86 0.36
 -1 4 11 2.44 0.35
 -1 4 10 0.3 0.25
 -1 4 9 22.74 0.61
 -1 4 8 33.41 0.67
 1 -4 -8 27.61 0.57
 -1 4 7 14.61 0.46
 1 -4 -7 12.9 0.41
 -1 4 6 -0.25 0.09
 -1 4 6 -0.24 0.16
 1 -4 -6 -0.08 0.13
 -1 4 5 7.14 0.21
 -1 4 5 7.52 0.34
 1 -4 -5 6.37 0.29
 -1 4 4 16.84 0.28
 -1 4 4 14.85 0.39
 1 -4 -4 12.13 0.34
 -1 4 3 300.56 1.19
 -1 4 3 323.47 1.36
 1 -4 -3 207.4 1.09
 -1 4 2 26.36 0.33
 -1 4 2 30 0.41
 1 -4 -2 25.33 0.37
 -1 4 1 202.97 0.87
 1 -4 -1 211.64 0.96
 -1 4 0 177.65 0.84
 -1 4 -1 82.42 0.61
 1 -4 1 87.62 0.54
 -1 4 -2 0.08 0.03
 1 -4 2 0.03 0.02
 1 -4 2 1.8 0.12
 -1 4 -3 81.8 0.67
 1 -4 3 90.7 0.46
 -1 4 -4 4.96 0.24
 1 -4 4 3.38 0.12
 -1 4 -5 102.84 0.83
 1 -4 5 94.14 0.82
 1 -4 5 111.95 0.43
 -1 4 -6 51.91 0.63
 -1 4 -7 47.35 0.64
 1 -4 7 49.45 0.71
 -1 4 -8 10.2 0.37
 1 -4 8 12.1 0.43
 -1 4 -9 8.05 0.36
 1 -4 9 9.57 0.4
 -1 4 -10 0.23 0.18
 1 -4 10 0.5 0.21
 1 -4 11 0.39 0.22
 1 -4 12 0.91 0.27
 1 -4 13 0.27 0.27
 -1 3 13 0.47 0.32
 -1 3 12 2.66 0.37
 -1 3 11 1.34 0.3
 -1 3 10 7.48 0.45
 -1 3 9 -0.22 0.2
 -1 3 8 56.58 0.81
 -1 3 7 74.54 0.86
 1 -3 -7 62.97 0.71
 -1 3 6 9.97 0.2
 -1 3 6 6.42 0.27
 1 -3 -6 8.48 0.3
 -1 3 5 133.39 0.57
 -1 3 5 142.04 0.99
 1 -3 -5 113.63 0.84
 -1 3 4 278.92 0.97
 -1 3 4 283.71 1.27
 1 -3 -4 234.84 1.12
 -1 3 3 22.9 0.25
 -1 3 3 16.11 0.3
 1 -3 -3 20.51 0.33
 -1 3 2 343.24 4.69
 -1 3 2 0.08 0.02
 1 -3 -2 -0.03 0.02
 -1 3 1 0.13 0.07
 1 -3 -1 0.04 0.06
 -1 3 0 32.98 0.32
 1 -3 0 34.84 0.32
 -1 3 -1 132.71 0.67
 1 -3 1 187.74 0.99
 -1 3 -2 0.01 0.02
 1 -3 2 0 0.02
 1 -3 2 34.2 0.24
 1 -3 3 290.49 1.13
 1 -3 3 226.07 1.19
 1 -3 3 308.19 1.08
 1 -3 4 70.33 0.6
 1 -3 4 79.94 0.67
 1 -3 4 75.15 0.28
 1 -3 5 4.06 0.23
 1 -3 5 4.41 0.24
 1 -3 5 4.44 0.09
 1 -3 6 15.49 0.35
 1 -3 6 18.59 0.42
 1 -3 7 27.9 0.49
 1 -3 7 31.05 0.57
 1 -3 8 104.74 1.05
 -1 3 -9 16.35 0.44
 1 -3 9 19.5 0.54
 1 -3 10 14.97 0.53
 1 -3 11 10.06 0.5
 1 -3 12 0.05 0.24
 1 -3 13 7.88 0.53
 -1 2 13 0.51 0.31
 -1 2 12 0.49 0.29
 -1 2 11 1.1 0.27
 -1 2 10 1.74 0.27
 -1 2 9 4.02 0.37
 -1 2 8 0.14 0.18
 -1 2 7 0.05 0.04
 -1 2 6 16.26 0.2
 -1 2 6 13.9 0.35
 1 -2 -6 15.96 0.34
 -1 2 5 192.62 0.57
 -1 2 5 112.69 0.82
 1 -2 -5 173.99 0.95
 -1 2 4 263.79 0.97
 1 -2 -4 222.43 0.99
 -1 2 3 74.29 0.31
 -1 2 3 0.02 0.02
 1 -2 -3 64.07 0.49
 -1 2 2 1834 12.72
 -1 2 1 958.74 3.24
 1 -2 -1 1041 4.1
 -1 2 0 84.39 0.42
 1 -2 0 81.54 0.42
 1 -2 0 88.09 0.39
 1 -2 1 523.83 2.84
 1 -2 1 930.09 3.9
 1 -2 1 933.97 7.65
 1 -2 2 218 1.09
 1 -2 2 236.62 1.19
 1 -2 2 216.39 0.65
 1 -2 3 176.38 0.8
 1 -2 4 407.38 2.51
 1 -2 4 467.46 3.3
 1 -2 4 494.98 1.36
 1 -2 5 66.06 0.58
 1 -2 5 75.2 0.69
 1 -2 5 78.77 0.33
 1 -2 6 35.99 0.47
 1 -2 6 41.51 0.57
 1 -2 6 42.88 0.3
 1 -2 7 28.93 0.47
 1 -2 7 33.72 0.57
 1 -2 8 18.18 0.44
 1 -2 8 23.55 0.56
 1 -2 9 4.01 0.29
 1 -2 9 5.42 0.36
 1 -2 10 6.49 0.41
 1 -2 11 12.15 0.5
 1 -2 12 2.73 0.34
 1 -2 13 3.14 0.38
 -1 1 13 3.4 0.4
 -1 1 12 7.79 0.51
 -1 1 11 0.01 0.22
 -1 1 10 22.12 0.6
 -1 1 9 14.48 0.48
 -1 1 8 11.12 0.38
 -1 1 7 52.81 0.38
 -1 1 7 0.04 0.02
 -1 1 6 23.81 0.24
 -1 1 5 3.5 0.11
 -1 1 4 168.48 0.45
 -1 1 4 114.96 0.7
 -1 1 3 3.35 0.15
 1 -1 -3 3.62 0.13
 -1 1 2 1347 13.01
 1 -1 -2 1225 13.45
 -1 1 1 346.43 1.72
 1 -1 -1 304.86 1.17
 1 -1 -1 320.82 2.98
 1 -1 0 1065 9.01
 1 -1 0 957.93 7.6
 -1 1 -1 62.3 0.14
 1 -1 1 27.97 0.23
 1 -1 1 56.13 0.31
 1 -1 2 79.65 0.45
 1 -1 2 85.35 0.47
 1 -1 3 538.93 2.81
 1 -1 3 288.5 2.15
 1 -1 4 26.77 0.33
 1 -1 4 31.31 0.4
 1 -1 5 20.87 0.32
 1 -1 5 23.93 0.4
 1 -1 6 43.19 0.48
 1 -1 6 51.13 0.63
 1 -1 7 78.91 0.69
 1 -1 7 94.27 0.91
 1 -1 8 15.72 0.4
 1 -1 8 19.93 0.51
 1 -1 9 -0.09 0.17
 1 -1 10 1.31 0.24
 1 -1 11 5.22 0.43
 1 -1 12 -0.01 0.25
 1 -1 13 0.74 0.3
 -1 0 14 0.45 0.29
 -1 0 13 3.53 0.41
 -1 0 12 28.35 0.76
 -1 0 11 2.93 0.32
 -1 0 10 8.53 0.44
 -1 0 9 -0.22 0.14
 -1 0 8 20.84 0.45
 -1 0 6 202.14 1.13
 -1 0 5 259.16 1.35
 -1 0 4 26.28 0.34
 1 0 -4 20.89 0.19
 -1 0 3 224.62 1.66
 1 0 -3 167.38 0.58
 -1 0 2 354.44 1.91
 1 0 -2 281.04 2.62
 -1 0 1 904.39 6.85
 -1 0 1 596.41 7.31
 1 0 -1 865.66 6.84
 -1 0 0 258.75 1.19
 1 0 0 177.25 1.09
 1 0 0 250.4 0.79
 -1 0 -1 1145 9.06
 1 0 1 1298 12.85
 1 0 1 1226 10.16
 -1 0 -2 642.85 2.36
 1 0 2 752.2 3.29
 1 0 2 766.65 3.45
 -1 0 -3 0.22 0.05
 1 0 3 0.15 0.05
 1 0 3 0.12 0.05
 -1 0 -4 4.24 0.13
 1 0 4 4.87 0.16
 1 0 4 4.91 0.2
 -1 0 -5 6.82 0.18
 1 0 5 6.61 0.21
 1 0 5 7.52 0.26
 1 0 6 4.44 0.21
 1 0 6 5.01 0.28
 1 0 7 46.54 0.53
 1 0 7 56.33 0.73
 1 0 8 101.08 0.81
 1 0 8 118.76 1.13
 1 0 9 1.59 0.24
 1 0 10 8.18 0.42
 1 0 11 9.69 0.51
 1 0 12 7.6 0.51
 1 0 13 1.54 0.34
 -1 -1 14 0.9 0.31
 -1 -1 13 3.18 0.37
 -1 -1 12 3.95 0.44
 -1 -1 11 11.1 0.5
 -1 -1 10 22.73 0.58
 -1 -1 9 15.49 0.48
 -1 -1 8 0.15 0.13
 1 1 -8 -0.02 0.1
 -1 -1 7 35.4 0.56
 -1 -1 7 34.23 0.42
 -1 -1 6 43.81 0.54
 1 1 -6 32.78 0.35
 -1 -1 5 576.56 11.67
 -1 -1 5 587.03 3.01
 1 1 -5 452.08 1.99
 -1 -1 4 232.91 1.69
 -1 -1 4 236.37 1.35
 1 1 -4 181.48 0.64
 -1 -1 3 558.83 3
 -1 -1 3 581.17 2.8
 1 1 -3 441.46 2.08
 -1 -1 2 41.73 0.28
 -1 -1 2 42.76 0.28
 1 1 -2 33.19 0.24
 -1 -1 1 56.01 0.23
 -1 -1 1 66.8 0.33
 1 1 -1 57.54 0.3
 -1 -1 0 1109 11.43
 1 1 0 739.41 9.37
 -1 -1 -1 1014 3.73
 1 1 1 1136 12.78
 1 1 1 1149 12.16
 -1 -1 -2 186.22 0.97
 1 1 2 227.79 1.21
 1 1 2 237.81 1.46
 -1 -1 -3 1.05 0.1
 1 1 3 1.45 0.12
 1 1 3 0.16 0.04
 -1 -1 -4 32.57 0.36
 1 1 4 39.87 0.39
 1 1 4 41.82 0.47
 -1 -1 -5 16.96 0.3
 1 1 5 19.46 0.31
 1 1 5 21.17 0.41
 -1 -1 -6 2.62 0.19
 1 1 6 2.91 0.19
 1 1 6 2.83 0.27
 -1 -1 -7 19.68 0.37
 1 1 7 20.28 0.37
 1 1 7 22.59 0.51
 1 1 8 34.29 0.64
 1 1 9 -0.03 0.19
 1 1 10 7.62 0.42
 1 1 11 5.15 0.44
 1 1 12 5.61 0.5
 1 1 13 2.77 0.39
 -1 -2 14 0.89 0.3
 -1 -2 13 3.49 0.39
 -1 -2 12 17.31 0.59
 -1 -2 11 10.43 0.48
 -1 -2 10 2.94 0.34
 -1 -2 9 0.16 0.15
 -1 -2 8 124.74 1.07
 -1 -2 8 130.78 0.81
 1 2 -8 95.65 0.73
 -1 -2 7 5.56 0.3
 -1 -2 7 3.95 0.18
 1 2 -7 4.16 0.23
 -1 -2 6 21.08 0.39
 -1 -2 6 9.89 0.21
 1 2 -6 9.23 0.23
 -1 -2 5 6.2 0.22
 -1 -2 5 6.35 0.18
 1 2 -5 2.57 0.13
 -1 -2 4 7.24 0.21
 -1 -2 4 7.48 0.17
 1 2 -4 5.09 0.17
 -1 -2 3 19.35 0.26
 -1 -2 3 20.8 0.24
 1 2 -3 15.91 0.24
 -1 -2 2 243.74 1.51
 -1 -2 2 269.8 1.63
 1 2 -2 228.99 1.25
 -1 -2 1 322 1.7
 -1 -2 1 371.44 2.09
 1 2 -1 299.04 1.62
 1 2 0 3529 26.66
 -1 -2 -1 16.59 0.25
 1 2 1 18.97 0.26
 1 2 1 19.03 0.24
 -1 -2 -2 164.97 0.77
 1 2 2 204.7 1.14
 1 2 2 188.82 0.8
 -1 -2 -3 7.87 0.21
 1 2 3 9.65 0.22
 1 2 3 9.7 0.25
 -1 -2 -4 219.42 1.02
 1 2 4 269.53 1.16
 1 2 4 282.04 1.24
 -1 -2 -5 110.78 0.78
 1 2 5 133.5 0.78
 1 2 5 140.01 0.99
 -1 -2 -6 1.05 0.14
 1 2 6 1.12 0.14
 1 2 6 1.13 0.18
 -1 -2 -7 -0.09 0.12
 1 2 7 -0.05 0.11
 1 2 7 0.03 0.17
 -1 -2 -8 4.04 0.27
 1 2 8 4.16 0.36
 1 2 9 5.85 0.41
 1 2 10 3.7 0.4
 1 2 11 0.27 0.25
 1 2 12 0.07 0.28
 -1 -3 14 3.55 0.44
 -1 -3 13 6.93 0.49
 -1 -3 12 3.82 0.4
 -1 -3 11 18.8 0.59
 -1 -3 10 22.56 0.58
 -1 -3 9 0.15 0.15
 1 3 -9 -0.15 0.13
 -1 -3 8 107.13 1.02
 -1 -3 8 109.68 0.73
 1 3 -8 85.49 0.76
 -1 -3 7 122.86 0.99
 -1 -3 7 82.19 0.59
 1 3 -7 99.89 0.77
 -1 -3 6 48.78 0.59
 1 3 -6 39.2 0.47
 -1 -3 5 41.63 0.49
 -1 -3 5 39.59 0.38
 1 3 -5 33.78 0.42
 -1 -3 4 80.58 0.62
 -1 -3 4 85.23 0.53
 1 3 -4 62.27 0.53
 -1 -3 3 74.75 0.54
 -1 -3 3 81.84 0.52
 -1 -3 2 0.73 0.08
 -1 -3 2 1.18 0.1
 -1 -3 1 84.38 0.5
 -1 -3 1 76.13 0.52
 -1 -3 0 0.02 0.02
 1 3 0 0.71 0.1
 -1 -3 -1 861.09 4.53
 1 3 1 1027 4.74
 1 3 1 741.36 3.8
 -1 -3 -2 222.38 1.02
 1 3 2 263.57 1.02
 1 3 2 233.78 1
 -1 -3 -3 34.72 0.45
 1 3 3 42.95 0.45
 1 3 3 44.04 0.5
 -1 -3 -4 18.61 0.36
 1 3 4 24.12 0.37
 1 3 4 24.69 0.44
 -1 -3 -5 63.9 0.67
 1 3 5 79.72 0.65
 1 3 5 80.75 0.79
 -1 -3 -6 97.89 0.86
 1 3 6 120.45 0.83
 1 3 6 128.54 1.08
 -1 -3 -7 0.78 0.16
 1 3 7 0.9 0.15
 1 3 7 1.03 0.21
 -1 -3 -8 9.05 0.37
 1 3 8 10.12 0.46
 -1 -3 -9 0.08 0.15
 1 3 9 0.15 0.23
 1 3 10 5.03 0.43
 1 3 11 8.64 0.52
 1 3 12 5.93 0.53
 -1 -4 14 0.77 0.3
 -1 -4 13 0.53 0.25
 -1 -4 12 0.52 0.24
 -1 -4 11 0.38 0.22
 -1 -4 10 10.36 0.43
 -1 -4 9 15.71 0.46
 1 4 -9 13.51 0.41
 -1 -4 8 0.17 0.17
 1 4 -8 0.12 0.15
 -1 -4 7 44.5 0.65
 -1 -4 7 47.83 0.49
 1 4 -7 38.24 0.54
 -1 -4 6 61.66 0.69
 -1 -4 6 52.48 0.49
 1 4 -6 52.11 0.6
 -1 -4 5 36.75 0.5
 -1 -4 5 19.19 0.3
 1 4 -5 31.76 0.46
 -1 -4 4 79.03 0.66
 -1 -4 4 35.49 0.39
 1 4 -4 71.19 0.64
 -1 -4 3 357.92 1.96
 -1 -4 3 246.42 1.57
 1 4 -3 344.47 1.66
 -1 -4 2 266.81 1.05
 -1 -4 2 281.99 1.66
 1 4 -2 219 1.03
 -1 -4 1 24.49 0.33
 -1 -4 1 27.32 0.37
 1 4 -1 25.04 0.37
 -1 -4 0 3.65 0.17
 1 4 0 3.95 0.21
 1 4 1 280.77 1.16
 1 4 1 281.72 1.14
 -1 -4 -2 0.48 0.11
 1 4 2 0.55 0.13
 1 4 2 0.57 0.13
 -1 -4 -3 98.43 0.81
 1 4 3 118.99 0.79
 1 4 3 120.56 0.88
 -1 -4 -4 13.47 0.36
 1 4 4 16.29 0.36
 1 4 4 16.18 0.39
 -1 -4 -5 12.94 0.38
 1 4 5 15.96 0.36
 1 4 5 16.48 0.45
 -1 -4 -6 -0.16 0.13
 1 4 6 -0.12 0.12
 1 4 6 -0.25 0.17
 -1 -4 -7 2.39 0.26
 1 4 7 2.45 0.27
 -1 -4 -8 17.39 0.48
 1 4 8 21.69 0.61
 -1 -4 -9 2.07 0.24
 1 4 9 2.56 0.31
 1 4 10 -0.06 0.24
 1 4 11 1.43 0.33
 1 4 12 2.59 0.39
 -1 -5 14 10.61 0.59
 -1 -5 13 5.24 0.46
 -1 -5 12 0.23 0.22
 -1 -5 11 21.25 0.63
 -1 -5 10 11.68 0.47
 1 5 -10 10.48 0.43
 -1 -5 9 1.94 0.24
 1 5 -9 1.71 0.22
 -1 -5 8 3.33 0.3
 1 5 -8 2.89 0.29
 -1 -5 7 -0.04 0.15
 -1 -5 7 0.19 0.11
 1 5 -7 0.51 0.17
 -1 -5 6 13.96 0.39
 -1 -5 6 15.19 0.32
 1 5 -6 12.76 0.38
 -1 -5 5 29.99 0.49
 -1 -5 5 32.69 0.43
 1 5 -5 27.27 0.47
 -1 -5 4 21.15 0.39
 -1 -5 4 22.5 0.37
 1 5 -4 19.99 0.4
 -1 -5 3 72.17 0.65
 -1 -5 3 76.75 0.64
 1 5 -3 70.53 0.68
 -1 -5 2 124.61 0.82
 -1 -5 2 130.82 0.84
 -1 -5 1 79.01 0.65
 -1 -5 1 80.81 0.68
 1 5 -1 81.93 0.71
 -1 -5 0 64.94 0.64
 1 5 0 70 0.67
 -1 -5 -1 157.99 1.02
 1 5 1 297.79 1.33
 1 5 1 295.66 1.3
 -1 -5 -2 23.6 0.45
 1 5 2 26.29 0.45
 1 5 2 25.85 0.46
 -1 -5 -3 43.94 0.61
 1 5 3 52.05 0.6
 1 5 3 53.1 0.66
 -1 -5 -4 24.61 0.51
 1 5 4 28.18 0.49
 1 5 4 28.75 0.56
 -1 -5 -5 3.03 0.28
 1 5 5 2.9 0.28
 1 5 5 3.39 0.34
 -1 -5 -6 1.44 0.21
 1 5 6 1.38 0.19
 1 5 6 1.45 0.25
 -1 -5 -7 2.4 0.29
 1 5 7 2.64 0.3
 -1 -5 -8 1.84 0.24
 1 5 8 2.17 0.31
 -1 -5 -9 0.57 0.21
 1 5 9 0.76 0.28
 1 5 10 0.26 0.27
 1 5 11 -0.34 0.28
 -1 -6 13 12.2 0.57
 -1 -6 12 4.32 0.41
 -1 -6 11 3.06 0.33
 -1 -6 10 12.19 0.49
 1 6 -10 11.31 0.44
 -1 -6 9 52.58 0.82
 1 6 -9 50.19 0.76
 -1 -6 8 16.47 0.49
 1 6 -8 16.22 0.49
 -1 -6 7 13.9 0.43
 -1 -6 7 14.67 0.34
 1 6 -7 12.65 0.44
 -1 -6 6 7.46 0.33
 -1 -6 6 7.36 0.28
 1 6 -6 7.35 0.36
 -1 -6 5 3.5 0.26
 -1 -6 5 3.77 0.21
 1 6 -5 3.83 0.3
 -1 -6 4 79.83 0.77
 -1 -6 4 84.52 0.72
 1 6 -4 82.97 0.84
 -1 -6 3 20.66 0.41
 -1 -6 3 21.99 0.4
 1 6 -3 14.37 0.37
 -1 -6 2 5.96 0.26
 -1 -6 2 6.57 0.26
 1 6 -2 5.48 0.29
 -1 -6 1 3.18 0.21
 1 6 -1 3.33 0.28
 -1 -6 0 12.18 0.34
 1 6 0 12.26 0.38
 -1 -6 -1 25.51 0.46
 1 6 1 92.04 0.82
 1 6 1 95.53 0.84
 -1 -6 -2 -0.02 0.02
 1 6 2 3.96 0.3
 1 6 2 1.46 0.2
 -1 -6 -3 56.55 0.75
 1 6 3 67.09 0.75
 1 6 3 65.95 0.78
 -1 -6 -4 5.62 0.34
 1 6 4 6.05 0.35
 1 6 4 6.03 0.38
 -1 -6 -5 49.42 0.77
 1 6 5 61.01 0.74
 1 6 5 62.92 0.86
 -1 -6 -6 14.82 0.48
 1 6 6 18.33 0.57
 -1 -6 -7 0.56 0.2
 1 6 7 0.19 0.25
 -1 -6 -8 2.32 0.27
 1 6 8 2.73 0.34
 -1 -6 -9 -0.14 0.2
 1 6 9 -0.07 0.26
 1 6 10 -0.06 0.28
 1 6 11 1.02 0.34
 -1 -7 13 0.84 0.3
 -1 -7 12 3.45 0.42
 -1 -7 11 0.39 0.23
 -1 -7 10 5.52 0.37
 1 7 -10 5.59 0.4
 -1 -7 9 0.7 0.21
 1 7 -9 0.68 0.23
 -1 -7 8 6.67 0.36
 1 7 -8 6.1 0.4
 -1 -7 7 81.82 0.96
 1 7 -7 77.82 0.95
 -1 -7 6 3.45 0.3
 -1 -7 6 3.59 0.25
 1 7 -6 3.04 0.33
 -1 -7 5 22.86 0.5
 -1 -7 5 26.53 0.47
 1 7 -5 23.95 0.55
 -1 -7 4 5.43 0.29
 -1 -7 4 5.86 0.27
 1 7 -4 5.53 0.35
 -1 -7 3 33.19 0.55
 -1 -7 3 35.5 0.54
 -1 -7 2 71.94 0.77
 -1 -7 2 75.77 0.79
 1 7 -2 67.02 0.8
 -1 -7 1 50.27 0.67
 1 7 -1 52.56 0.72
 -1 -7 0 41 0.64
 1 7 0 43.33 0.66
 -1 -7 -1 0.53 0.16
 1 7 1 0.88 0.21
 1 7 1 0.67 0.18
 -1 -7 -2 0.6 0.17
 1 7 2 0.78 0.2
 1 7 2 0.61 0.19
 -1 -7 -3 4.14 0.33
 1 7 3 4.4 0.31
 1 7 3 4.51 0.34
 -1 -7 -4 0.23 0.19
 1 7 4 2.19 0.24
 1 7 4 0.39 0.22
 -1 -7 -5 0.61 0.2
 1 7 5 0.44 0.22
 1 7 5 0.52 0.24
 -1 -7 -6 6.98 0.41
 1 7 6 8.55 0.5
 -1 -7 -7 0.08 0.2
 1 7 7 -0.47 0.25
 -1 -7 -8 3.63 0.37
 1 7 8 4.14 0.48
 -1 -7 -9 4.35 0.4
 1 7 9 5.79 0.52
 1 7 10 -0.03 0.31
 -1 -8 12 6.19 0.49
 -1 -8 11 3.26 0.39
 1 8 -11 2.74 0.35
 -1 -8 10 0.03 0.21
 1 8 -10 -0.02 0.23
 -1 -8 9 0.81 0.22
 1 8 -9 1.19 0.26
 -1 -8 8 0.6 0.2
 1 8 -8 0.46 0.23
 -1 -8 7 2.77 0.32
 1 8 -7 2.38 0.3
 -1 -8 6 6.04 0.36
 -1 -8 6 6.68 0.31
 1 8 -6 6.15 0.37
 -1 -8 5 3.04 0.29
 -1 -8 5 4.19 0.26
 1 8 -5 3.59 0.32
 -1 -8 4 5.28 0.31
 -1 -8 4 5.67 0.31
 1 8 -4 5.67 0.35
 -1 -8 3 0.33 0.16
 -1 -8 3 0.34 0.13
 1 8 -3 0.19 0.19
 -1 -8 2 36.67 0.62
 1 8 -2 36.36 0.68
 -1 -8 1 10.61 0.39
 1 8 -1 10.72 0.41
 -1 -8 0 20.46 0.51
 1 8 0 22.24 0.55
 -1 -8 -1 34.4 0.66
 1 8 1 38.28 0.67
 1 8 1 38.59 0.67
 -1 -8 -2 6.03 0.37
 1 8 2 7.27 0.38
 1 8 2 7.04 0.39
 -1 -8 -3 35.61 0.71
 1 8 3 43.09 0.71
 1 8 3 41.56 0.73
 -1 -8 -4 6.66 0.41
 1 8 4 9.16 0.44
 1 8 4 8.12 0.45
 -1 -8 -5 5.37 0.38
 1 8 5 7.21 0.5
 -1 -8 -6 15.22 0.57
 1 8 6 19.57 0.67
 -1 -8 -7 -0.27 0.22
 1 8 7 -0.41 0.28
 -1 -8 -8 2.19 0.32
 1 8 8 3.08 0.39
 -1 -8 -9 0.07 0.25
 1 8 9 0.43 0.33
 -1 -9 12 3.8 0.45
 -1 -9 11 5.33 0.46
 1 9 -11 4.69 0.48
 -1 -9 10 8.43 0.48
 1 9 -10 8.31 0.52
 -1 -9 9 6.21 0.42
 1 9 -9 6.74 0.46
 -1 -9 8 9.6 0.45
 1 9 -8 9.82 0.49
 -1 -9 7 14.32 0.5
 1 9 -7 14.22 0.54
 -1 -9 6 2.28 0.26
 1 9 -6 2.86 0.33
 -1 -9 5 -0.09 0.16
 -1 -9 5 0.01 0.13
 1 9 -5 -0.07 0.22
 -1 -9 4 2.36 0.29
 -1 -9 4 1.88 0.21
 1 9 -4 2.15 0.28
 -1 -9 3 39.78 0.7
 -1 -9 3 39.49 0.68
 1 9 -3 40.2 0.77
 -1 -9 2 6.46 0.37
 1 9 -2 5.9 0.44
 -1 -9 1 9.58 0.42
 1 9 -1 10.45 0.44
 -1 -9 0 4.48 0.34
 1 9 0 4.3 0.34
 -1 -9 -1 4.34 0.35
 1 9 1 4.36 0.38
 1 9 1 3.94 0.36
 -1 -9 -2 0.04 0.18
 1 9 2 -0.12 0.22
 1 9 2 -0.42 0.19
 -1 -9 -3 0.54 0.22
 1 9 3 1.17 0.26
 1 9 3 1.02 0.26
 -1 -9 -4 1.79 0.28
 1 9 4 2.02 0.28
 1 9 4 1.88 0.31
 -1 -9 -5 42.45 0.88
 1 9 5 56.35 1
 -1 -9 -6 6.94 0.49
 1 9 6 10.92 0.65
 -1 -9 -7 0.15 0.26
 1 9 7 0.64 0.31
 -1 -9 -8 0.87 0.29
 1 9 8 1.78 0.37
 -1 -10 11 0.17 0.27
 1 10 -11 -0.05 0.31
 -1 -10 10 5.3 0.45
 1 10 -10 4.8 0.55
 -1 -10 9 2.04 0.3
 1 10 -9 1.97 0.34
 -1 -10 8 4.12 0.38
 1 10 -8 4.11 0.44
 -1 -10 7 11.07 0.49
 1 10 -7 11.63 0.54
 -1 -10 6 19.94 0.59
 1 10 -6 21.15 0.65
 -1 -10 5 1.08 0.23
 -1 -10 5 1.3 0.21
 1 10 -5 1.19 0.29
 -1 -10 4 3.4 0.34
 -1 -10 4 3.26 0.32
 1 10 -4 3.49 0.36
 -1 -10 3 22.94 0.59
 1 10 -3 22.94 0.65
 -1 -10 2 9.39 0.45
 1 10 -2 9.54 0.47
 -1 -10 1 2.97 0.3
 1 10 -1 4.03 0.4
 -1 -10 0 0.46 0.2
 1 10 0 0.84 0.26
 -1 -10 -1 1.32 0.25
 1 10 1 1.64 0.29
 1 10 1 1.74 0.28
 -1 -10 -2 -0.1 0.2
 1 10 2 -0.12 0.22
 1 10 2 0 0.22
 -1 -10 -3 3.74 0.39
 1 10 3 4.48 0.39
 1 10 3 4.08 0.45
 -1 -10 -4 0.46 0.25
 1 10 4 0.15 0.29
 -1 -10 -5 0.13 0.25
 1 10 5 0.36 0.31
 -1 -10 -6 4.1 0.44
 1 10 6 6.25 0.56
 -1 -10 -7 1.16 0.32
 1 10 7 1.53 0.36
 -1 -11 10 1.53 0.33
 1 11 -10 0.87 0.37
 -1 -11 9 0.78 0.27
 1 11 -9 1.06 0.35
 -1 -11 8 0.76 0.25
 1 11 -8 0.49 0.3
 -1 -11 7 0.16 0.21
 1 11 -7 -0.23 0.23
 -1 -11 6 0.39 0.22
 1 11 -6 0.16 0.28
 -1 -11 5 7.93 0.45
 1 11 -5 8.66 0.52
 -1 -11 4 3.57 0.36
 1 11 -4 3.82 0.44
 -1 -11 3 1.4 0.25
 1 11 -3 1.24 0.31
 -1 -11 2 9.19 0.44
 1 11 -2 9.43 0.49
 -1 -11 1 -0.27 0.19
 1 11 -1 -0.1 0.25
 -1 -11 0 0.94 0.25
 1 11 0 0.76 0.27
 1 11 0 0.5 0.26
 -1 -11 -1 0.81 0.25
 1 11 1 1.22 0.29
 1 11 1 1.03 0.28
 -1 -11 -2 8.12 0.46
 1 11 2 10.44 0.51
 1 11 2 10.72 0.56
 -1 -11 -3 2.89 0.35
 1 11 3 3.36 0.39
 -1 -11 -4 0.03 0.25
 1 11 4 0.35 0.3
 -1 -11 -5 0.1 0.27
 1 11 5 0.3 0.32
 1 11 6 0.77 0.33
 -1 -12 9 2.47 0.37
 -1 -12 8 0.05 0.25
 1 12 -8 0.05 0.31
 -1 -12 7 0.47 0.25
 1 12 -7 0.37 0.31
 -1 -12 6 2.17 0.31
 1 12 -6 2.05 0.37
 1 12 -5 0.8 0.29
 -1 -12 4 0.47 0.23
 1 12 -4 0.21 0.3
 -1 -12 3 0.17 0.22
 1 12 -3 -0.13 0.29
 -1 -12 2 4.55 0.42
 1 12 -2 4.62 0.48
 -1 -12 1 -0.26 0.21
 1 12 -1 -0.06 0.28
 -1 -12 0 0.14 0.25
 1 12 0 0.64 0.29
 1 12 0 0.97 0.28
 -1 -12 -1 -0.28 0.2
 1 12 1 -0.05 0.27
 1 12 1 0.14 0.27
 -1 -12 -2 0.64 0.27
 1 12 2 1.05 0.31
 1 12 2 1.21 0.32
 -1 -12 -3 0.97 0.28
 1 12 3 1.47 0.34
 1 12 4 -0.08 0.33
 -1 -13 7 0.04 0.26
 1 13 -5 1.5 0.37
 1 13 -4 1.12 0.35
 -1 -13 3 0.28 0.23
 1 13 -3 -0.34 0.31
 -1 -13 2 0.18 0.23
 1 13 -2 -0.24 0.32
 -1 -13 1 -0.28 0.23
 1 13 -1 -0.22 0.3
 1 13 -1 0.68 0.3
 -1 -13 0 -0.2 0.24
 1 13 0 0.18 0.31
 1 13 0 0.33 0.3
 1 13 1 0.51 0.32
 1 13 1 0.64 0.33
 1 13 2 -0.2 0.31
 -2 14 0 -0.04 0.32
 2 -14 0 -0.19 0.24
 -2 14 -1 0.82 0.34
 -2 13 3 -0.11 0.3
 2 -13 -3 -0.07 0.25
 -2 13 2 1.3 0.34
 2 -13 -2 0.86 0.28
 -2 13 1 0.26 0.3
 -2 13 1 1.09 0.32
 2 -13 -1 0.62 0.26
 -2 13 0 0.06 0.3
 2 -13 0 -0.24 0.2
 -2 13 -1 0.62 0.33
 2 -13 1 1.07 0.26
 -2 13 -2 4.58 0.49
 -2 13 -3 -0.01 0.29
 -2 13 -4 0.31 0.29
 -2 13 -5 0.9 0.32
 2 -13 5 0.8 0.29
 -2 12 5 0.32 0.33
 2 -12 -5 0.15 0.25
 -2 12 4 -0.22 0.29
 2 -12 -4 0.1 0.24
 -2 12 3 1.58 0.33
 2 -12 -3 1.59 0.29
 -2 12 2 0.28 0.29
 -2 12 2 0.51 0.29
 2 -12 -2 0.2 0.23
 -2 12 1 -0.33 0.26
 2 -12 -1 -0.04 0.21
 -2 12 0 0.57 0.29
 2 -12 0 0.71 0.24
 -2 12 -1 0.05 0.26
 2 -12 1 -0.15 0.19
 -2 12 -2 3.64 0.43
 -2 12 -3 0.35 0.25
 -2 12 -4 1.35 0.31
 2 -12 4 0.88 0.27
 -2 12 -5 4.32 0.46
 2 -12 5 4.22 0.42
 -2 12 -6 1.55 0.33
 2 -12 6 1.9 0.32
 -2 12 -7 0.2 0.29
 2 -12 7 0.4 0.26
 -2 12 -8 0.04 0.29
 -2 11 7 0.62 0.34
 2 -11 -7 0.88 0.3
 -2 11 6 0.64 0.33
 2 -11 -6 0.47 0.27
 -2 11 5 2.2 0.36
 2 -11 -5 1.81 0.31
 -2 11 4 1.15 0.32
 2 -11 -4 1.16 0.26
 -2 11 3 1.02 0.3
 2 -11 -3 0.46 0.23
 -2 11 2 3.99 0.4
 -2 11 2 4.37 0.44
 2 -11 -2 3.51 0.34
 -2 11 1 1.37 0.28
 2 -11 -1 1.72 0.26
 -2 11 0 2.68 0.33
 2 -11 0 2.59 0.32
 -2 11 -1 1.46 0.3
 2 -11 1 1.58 0.24
 -2 11 -2 0.83 0.27
 2 -11 2 0.86 0.21
 -2 11 -3 -0.01 0.21
 2 -11 3 0.03 0.2
 -2 11 -4 0.57 0.26
 2 -11 4 0.82 0.24
 -2 11 -5 0.89 0.28
 2 -11 5 0.96 0.25
 -2 11 -6 3.08 0.36
 2 -11 6 2.73 0.32
 -2 11 -7 -0.08 0.26
 2 -11 7 -0.3 0.22
 -2 11 -8 2.03 0.35
 2 -11 8 2.03 0.32
 -2 11 -9 -0.03 0.29
 2 -11 9 -0.47 0.24
 -2 10 8 0.5 0.33
 2 -10 -8 0.12 0.26
 -2 10 7 0.46 0.32
 2 -10 -7 0.41 0.27
 -2 10 6 3.42 0.4
 2 -10 -6 3.7 0.37
 -2 10 5 -0.2 0.26
 2 -10 -5 -0.19 0.18
 -2 10 4 0.14 0.26
 2 -10 -4 0.17 0.2
 -2 10 3 0.24 0.24
 -2 10 3 0.56 0.26
 2 -10 -3 0.49 0.21
 -2 10 2 12.7 0.49
 -2 10 2 12.33 0.49
 2 -10 -2 11.52 0.47
 -2 10 1 0.25 0.22
 2 -10 -1 0.32 0.19
 -2 10 0 21.36 0.58
 2 -10 0 21.64 0.55
 -2 10 -1 4.5 0.39
 2 -10 1 5 0.34
 -2 10 -2 14.3 0.5
 2 -10 2 15.45 0.52
 2 -10 2 15.54 0.46
 -2 10 -3 8.97 0.46
 2 -10 3 9.78 0.45
 -2 10 -4 1.29 0.26
 2 -10 4 1.42 0.24
 -2 10 -5 1.87 0.29
 2 -10 5 2.2 0.28
 -2 10 -6 0.03 0.23
 2 -10 6 0.01 0.18
 -2 10 -7 1.65 0.29
 2 -10 7 1.48 0.27
 -2 10 -8 -0.02 0.25
 2 -10 8 0.42 0.24
 -2 10 -9 -0.02 0.27
 2 -10 9 -0.14 0.21
 -2 10 -10 0.99 0.35
 2 -10 10 1.46 0.32
 -2 10 -11 0.45 0.31
 -2 9 9 0.42 0.32
 2 -9 -9 -0.01 0.25
 -2 9 8 2.06 0.36
 2 -9 -8 1.32 0.28
 -2 9 7 1.07 0.29
 2 -9 -7 0.25 0.23
 -2 9 6 0.56 0.27
 2 -9 -6 0.07 0.22
 -2 9 5 2.14 0.29
 2 -9 -5 2.04 0.26
 -2 9 4 10.67 0.47
 2 -9 -4 9.65 0.44
 -2 9 3 -0.2 0.21
 -2 9 3 0.26 0.23
 2 -9 -3 0.12 0.17
 -2 9 2 12.86 0.44
 2 -9 -2 13.04 0.46
 -2 9 1 1.77 0.25
 2 -9 -1 1.7 0.22
 -2 9 0 3.11 0.32
 2 -9 0 2.62 0.29
 -2 9 -1 0.34 0.2
 2 -9 1 0.2 0.17
 -2 9 -2 12.44 0.5
 2 -9 2 13.46 0.49
 2 -9 2 15.82 0.46
 -2 9 -3 71.46 0.96
 2 -9 3 69.51 0.92
 2 -9 3 80.57 0.82
 -2 9 -4 7.8 0.42
 2 -9 4 7.13 0.39
 -2 9 -5 3.28 0.35
 2 -9 5 3.21 0.32
 -2 9 -6 7.95 0.44
 2 -9 6 7.65 0.39
 -2 9 -7 1.49 0.26
 2 -9 7 1.58 0.25
 -2 9 -8 8.5 0.47
 2 -9 8 8.24 0.46
 -2 9 -9 6.04 0.45
 2 -9 9 6.26 0.42
 -2 9 -10 1.07 0.31
 2 -9 10 1.27 0.29
 -2 9 -11 -0.02 0.3
 2 -9 11 0.7 0.29
 -2 8 10 3.09 0.41
 -2 8 9 1.53 0.34
 2 -8 -9 1.09 0.28
 -2 8 8 0.89 0.3
 2 -8 -8 0.47 0.25
 -2 8 7 3.84 0.43
 2 -8 -7 2.3 0.3
 -2 8 6 0.35 0.23
 2 -8 -6 0.01 0.21
 -2 8 5 1.48 0.28
 2 -8 -5 1.68 0.25
 -2 8 4 9.13 0.37
 -2 8 4 9.85 0.47
 2 -8 -4 9.13 0.41
 -2 8 3 37.27 0.6
 -2 8 3 38.46 0.7
 2 -8 -3 36.46 0.67
 -2 8 2 25.08 0.51
 2 -8 -2 27.32 0.56
 -2 8 1 2.28 0.24
 2 -8 -1 2.85 0.27
 -2 8 0 0.54 0.19
 2 -8 0 0.68 0.16
 -2 8 -1 28.61 0.58
 2 -8 1 27.54 0.57
 2 -8 1 29.03 0.52
 -2 8 -2 37.16 0.68
 2 -8 2 37.84 0.65
 2 -8 2 42.83 0.6
 -2 8 -3 27.28 0.61
 2 -8 3 28.55 0.6
 2 -8 3 31.73 0.49
 -2 8 -4 1.92 0.24
 2 -8 4 2.61 0.29
 -2 8 -5 2.1 0.26
 2 -8 5 2.76 0.3
 -2 8 -6 3.39 0.34
 2 -8 6 3.2 0.32
 -2 8 -7 8.34 0.43
 2 -8 7 9.2 0.42
 -2 8 -8 5.96 0.41
 2 -8 8 6.58 0.41
 -2 8 -9 7.13 0.44
 2 -8 9 7.19 0.44
 -2 8 -10 7.05 0.46
 2 -8 10 8.25 0.46
 -2 8 -11 1.04 0.31
 2 -8 11 1.01 0.29
 -2 7 11 0.83 0.34
 -2 7 10 0.16 0.3
 -2 7 9 0.48 0.28
 2 -7 -9 0.12 0.22
 -2 7 8 0.28 0.25
 2 -7 -8 -0.1 0.18
 -2 7 7 0.98 0.27
 2 -7 -7 0.41 0.22
 -2 7 6 2.87 0.35
 2 -7 -6 2.34 0.28
 -2 7 5 93.08 1.06
 2 -7 -5 78.84 0.97
 -2 7 4 3.35 0.28
 -2 7 4 3.07 0.32
 2 -7 -4 3.24 0.28
 -2 7 3 0.02 0.16
 -2 7 3 -0.24 0.17
 2 -7 -3 -0.06 0.15
 -2 7 2 0.46 0.17
 2 -7 -2 0.5 0.15
 -2 7 1 47.63 0.62
 2 -7 -1 48.9 0.64
 -2 7 0 34.06 0.55
 2 -7 0 35.46 0.53
 -2 7 -1 27.45 0.52
 2 -7 1 0.02 0.03
 2 -7 1 29.91 0.47
 -2 7 -2 146.58 1.12
 2 -7 2 0 0.03
 2 -7 2 167.4 0.99
 2 -7 3 7.08 0.25
 -2 7 -4 15.97 0.47
 2 -7 4 15.63 0.43
 -2 7 -5 1.81 0.23
 2 -7 5 1.87 0.21
 -2 7 -6 9.64 0.41
 2 -7 6 9.84 0.41
 -2 7 -7 1.91 0.25
 2 -7 7 2.04 0.25
 -2 7 -8 5.34 0.38
 2 -7 8 6 0.39
 -2 7 -9 2.15 0.28
 2 -7 9 2.43 0.29
 -2 7 -10 4.07 0.38
 2 -7 10 4.31 0.4
 -2 7 -11 1.64 0.29
 2 -7 11 2.03 0.32
 2 -7 12 0.15 0.25
 -2 6 12 1.68 0.37
 -2 6 11 4.22 0.49
 -2 6 10 1.09 0.31
 -2 6 9 1.71 0.3
 2 -6 -9 0.91 0.23
 -2 6 8 0.31 0.21
 2 -6 -8 0.18 0.19
 -2 6 7 -0.11 0.19
 2 -6 -7 -0.37 0.18
 -2 6 6 115.75 1.16
 2 -6 -6 92.95 1.01
 -2 6 5 1.93 0.19
 -2 6 5 2.93 0.31
 2 -6 -5 1.66 0.22
 -2 6 4 7.05 0.29
 2 -6 -4 0.05 0.04
 -2 6 3 7.74 0.28
 2 -6 -3 7.93 0.32
 -2 6 2 8.09 0.29
 2 -6 -2 7.89 0.3
 -2 6 1 19.82 0.4
 2 -6 -1 21.28 0.4
 -2 6 0 0.11 0.12
 2 -6 0 -0.02 0.08
 2 -6 0 0.14 0.1
 -2 6 -1 8.32 0.31
 2 -6 1 7.08 0.28
 2 -6 1 8.78 0.26
 -2 6 -2 87.89 0.81
 2 -6 2 81.23 0.79
 2 -6 2 96.46 0.67
 2 -6 3 38.26 0.56
 -2 6 -4 18.61 0.44
 2 -6 4 20.92 0.29
 -2 6 -5 28.15 0.54
 2 -6 5 28.45 0.55
 -2 6 -6 20.89 0.51
 2 -6 6 22.75 0.53
 -2 6 -7 37.57 0.68
 2 -6 7 41.94 0.73
 -2 6 -8 5.96 0.4
 2 -6 8 7.33 0.4
 -2 6 -9 3.17 0.33
 2 -6 9 3.25 0.34
 -2 6 -10 1.37 0.25
 2 -6 10 1.51 0.28
 2 -6 11 1.84 0.3
 2 -6 12 -0.1 0.24
 -2 5 12 0.15 0.31
 -2 5 11 0.97 0.32
 -2 5 10 5.56 0.46
 -2 5 9 12.21 0.52
 -2 5 8 6.03 0.38
 2 -5 -8 4.69 0.33
 -2 5 7 0.34 0.23
 2 -5 -7 0.55 0.19
 -2 5 6 18.24 0.5
 2 -5 -6 18.23 0.46
 -2 5 5 33.14 0.38
 -2 5 5 -0.05 0.03
 2 -5 -5 28.62 0.52
 -2 5 4 1.33 0.13
 -2 5 4 0.02 0.03
 2 -5 -4 0.09 0.04
 -2 5 3 110.86 0.68
 2 -5 -3 115.93 0.89
 -2 5 2 3.42 0.2
 2 -5 -2 3.86 0.2
 -2 5 1 150.78 0.85
 2 -5 -1 163.49 0.93
 -2 5 0 6.48 0.25
 2 -5 0 6.6 0.25
 2 -5 0 6.89 0.22
 -2 5 -1 33.73 0.46
 2 -5 1 32.78 0.46
 -2 5 -2 65.22 0.64
 2 -5 2 69.88 0.67
 2 -5 2 75.32 0.51
 -2 5 -3 30.13 0.47
 2 -5 3 30.53 0.47
 2 -5 3 32.25 0.31
 -2 5 -4 0.54 0.13
 2 -5 4 0.45 0.12
 2 -5 4 0.47 0.06
 -2 5 -5 27.83 0.52
 2 -5 5 29.7 0.54
 -2 5 -6 39.06 0.63
 2 -5 6 42.06 0.65
 -2 5 -7 21.46 0.52
 2 -5 7 25.05 0.56
 -2 5 -8 18.08 0.52
 2 -5 8 20.49 0.55
 -2 5 -9 12.91 0.47
 2 -5 9 13.96 0.49
 -2 5 -10 10.41 0.46
 2 -5 10 12.13 0.49
 2 -5 11 8.78 0.49
 2 -5 12 0.57 0.27
 -2 4 13 2.75 0.41
 -2 4 12 0.22 0.3
 -2 4 11 1.23 0.31
 -2 4 10 0.55 0.25
 -2 4 9 2.06 0.26
 -2 4 8 1.58 0.25
 -2 4 7 10.85 0.4
 2 -4 -7 10.17 0.38
 -2 4 6 0.03 0.03
 2 -4 -6 3.58 0.27
 -2 4 5 57.67 0.38
 -2 4 5 23.65 0.45
 2 -4 -5 49.94 0.62
 -2 4 4 77.47 0.47
 -2 4 4 72.34 0.7
 2 -4 -4 71.64 0.69
 -2 4 3 14.44 0.24
 -2 4 3 16.59 0.35
 2 -4 -3 14.71 0.31
 -2 4 2 60.53 0.46
 2 -4 -2 64.85 0.57
 -2 4 1 596.6 3.13
 2 -4 -1 535.45 3.19
 -2 4 0 107.83 0.68
 2 -4 0 105.03 0.69
 2 -4 0 86.45 0.56
 -2 4 -1 155.39 0.86
 2 -4 1 148.85 0.84
 2 -4 1 165.88 0.69
 2 -4 2 0.27 0.09
 2 -4 2 0.19 0.09
 2 -4 2 0.37 0.06
 2 -4 3 86.98 0.72
 2 -4 3 88.61 0.72
 2 -4 3 95.36 0.38
 2 -4 4 23.97 0.41
 2 -4 4 25.35 0.43
 2 -4 5 8.13 0.31
 2 -4 5 9.01 0.3
 2 -4 6 4.64 0.3
 2 -4 6 6.3 0.33
 2 -4 7 9.44 0.37
 2 -4 7 11.43 0.41
 2 -4 8 8.25 0.36
 2 -4 8 9.9 0.41
 2 -4 9 6.5 0.39
 -2 4 -10 2.75 0.34
 2 -4 10 3.69 0.36
 2 -4 11 13.37 0.56
 2 -4 12 1.35 0.29
 -2 3 13 0.86 0.33
 -2 3 12 6.44 0.51
 -2 3 11 9 0.51
 -2 3 10 2.05 0.28
 -2 3 9 27.52 0.63
 -2 3 8 2.72 0.3
 -2 3 7 -0.04 0.07
 -2 3 6 5.94 0.27
 2 -3 -6 6.6 0.28
 -2 3 5 38.54 0.22
 -2 3 5 39.92 0.55
 2 -3 -5 32.58 0.47
 -2 3 4 15.51 0.18
 -2 3 4 17.56 0.36
 2 -3 -4 14.48 0.31
 -2 3 3 31.13 0.26
 -2 3 3 37.62 0.43
 -2 3 2 13.33 0.2
 -2 3 1 19.26 0.25
 2 -3 -1 21.27 0.28
 2 -3 0 0.33 0.06
 2 -3 0 0.42 0.07
 2 -3 0 0.29 0.06
 2 -3 1 196.73 0.8
 2 -3 2 19.45 0.31
 2 -3 3 312.34 1.83
 2 -3 3 325.42 1.97
 2 -3 4 0.54 0.11
 2 -3 4 0.55 0.11
 2 -3 5 17.77 0.37
 2 -3 5 19.46 0.39
 2 -3 6 136.55 1
 2 -3 6 160.47 1.16
 2 -3 7 63.82 0.74
 2 -3 7 74.4 0.87
 2 -3 8 0.05 0.17
 2 -3 8 0.07 0.17
 2 -3 9 4.19 0.33
 2 -3 9 5.46 0.37
 2 -3 10 -0.03 0.17
 2 -3 11 2.06 0.31
 2 -3 12 0.02 0.24
 2 -3 13 0.22 0.26
 -2 2 13 0.77 0.31
 -2 2 12 0.73 0.29
 -2 2 11 2.59 0.31
 -2 2 10 12.01 0.49
 -2 2 9 17.37 0.5
 -2 2 8 16.82 0.48
 -2 2 7 25.12 0.5
 -2 2 6 27.17 0.47
 -2 2 5 60.77 0.61
 -2 2 4 73.09 0.6
 -2 2 3 16.01 0.13
 -2 2 3 20.58 0.29
 -2 2 2 12.34 0.22
 2 -2 -2 10.59 0.14
 2 -2 -1 379.25 1.98
 2 -2 0 366.65 2.21
 2 -2 0 323.8 1.71
 2 -2 1 142.21 1.15
 2 -2 1 340.94 1.98
 2 -2 2 23.73 0.32
 2 -2 2 19.64 0.27
 2 -2 3 466.75 2.59
 2 -2 3 500.16 3.27
 2 -2 4 32.12 0.43
 2 -2 4 34.97 0.45
 2 -2 5 4.36 0.22
 2 -2 5 4.97 0.25
 2 -2 6 2.61 0.22
 2 -2 6 3.29 0.26
 2 -2 7 78.02 0.79
 2 -2 7 90.96 0.95
 2 -2 8 65.25 0.78
 2 -2 8 75.29 0.93
 2 -2 9 13.16 0.43
 2 -2 9 16.6 0.52
 2 -2 10 10.59 0.47
 2 -2 11 7.93 0.47
 2 -2 12 0.71 0.26
 2 -2 13 0.02 0.27
 -2 1 14 -0.62 0.27
 -2 1 13 -0.11 0.28
 -2 1 12 1.69 0.32
 -2 1 11 8.29 0.47
 -2 1 10 2.54 0.31
 -2 1 9 0.55 0.19
 -2 1 8 27.8 0.56
 -2 1 7 22.71 0.47
 -2 1 6 7.73 0.29
 -2 1 5 361.08 2.4
 -2 1 4 218.94 1.21
 -2 1 3 0.54 0.07
 -2 1 2 208.27 1.27
 2 -1 -2 198.98 0.93
 2 -1 -1 28.96 0.23
 -2 1 0 460.96 1.99
 2 -1 0 423.13 2.39
 2 -1 0 352.34 1.61
 -2 1 -1 5.96 0.1
 2 -1 1 5.3 0.13
 -2 1 -2 110.33 0.33
 2 -1 2 119.23 0.65
 2 -1 2 127.07 0.62
 -2 1 -3 46.69 0.24
 2 -1 3 51.9 0.47
 2 -1 3 28.8 0.35
 -2 1 -4 0.18 0.05
 2 -1 4 0.2 0.08
 2 -1 4 0.52 0.1
 -2 1 -5 24.1 0.24
 2 -1 5 25.33 0.4
 2 -1 5 26.91 0.44
 2 -1 6 5.07 0.24
 2 -1 6 5.75 0.3
 2 -1 7 11.78 0.38
 2 -1 7 13.96 0.46
 2 -1 8 75.17 0.81
 2 -1 8 88.44 1.01
 2 -1 9 11.78 0.41
 2 -1 9 15.43 0.52
 2 -1 10 0.68 0.23
 2 -1 11 10.18 0.51
 2 -1 12 7.6 0.51
 2 -1 13 4.69 0.49
 -2 0 14 2.78 0.38
 -2 0 13 4.52 0.46
 -2 0 12 5.26 0.47
 -2 0 11 0.24 0.23
 -2 0 10 1.02 0.21
 -2 0 9 11.99 0.44
 -2 0 8 28.72 0.55
 -2 0 7 0.97 0.15
 2 0 -7 0.64 0.08
 -2 0 6 1.14 0.13
 2 0 -6 0.97 0.08
 -2 0 5 4.25 0.2
 2 0 -5 3.72 0.12
 -2 0 4 208.27 1.43
 2 0 -4 173.76 0.52
 -2 0 3 224.71 1.26
 -2 0 3 216.39 1.35
 2 0 -3 203.63 0.91
 -2 0 2 264.81 1.4
 -2 0 2 220.11 1.56
 2 0 -2 252.09 1.29
 -2 0 1 916.8 5.15
 -2 0 1 949.81 12
 2 0 -1 907.6 10.09
 -2 0 0 1569 14.84
 2 0 0 1471 15.17
 2 0 0 1500 8.68
 -2 0 -1 1059 10.14
 2 0 1 1080 14.75
 2 0 1 1089 11.6
 -2 0 -2 24.59 0.23
 2 0 2 28.6 0.33
 2 0 2 29.41 0.3
 -2 0 -3 5.35 0.14
 2 0 3 6.14 0.19
 -2 0 -4 4.56 0.15
 2 0 4 5.57 0.2
 2 0 4 5.76 0.22
 -2 0 -5 52.75 0.43
 2 0 5 61.47 0.59
 2 0 5 65.83 0.67
 -2 0 -6 24.36 0.34
 2 0 6 26.26 0.43
 2 0 6 29.32 0.52
 2 0 7 150.98 1.03
 2 0 7 165.74 1.24
 2 0 8 -0.12 0.17
 2 0 8 0.52 0.22
 2 0 9 5.79 0.42
 2 0 10 -0.07 0.21
 2 0 11 -0.37 0.22
 2 0 12 0.04 0.26
 -2 -1 14 -0.45 0.25
 -2 -1 13 0.29 0.24
 -2 -1 12 22.34 0.65
 -2 -1 11 2.67 0.3
 -2 -1 10 17.23 0.51
 -2 -1 9 1.5 0.21
 -2 -1 9 1.69 0.17
 -2 -1 8 46.32 0.65
 -2 -1 8 45.59 0.55
 -2 -1 7 73.08 0.73
 -2 -1 7 73.86 0.64
 2 1 -7 55.34 0.44
 -2 -1 6 82.99 0.71
 -2 -1 6 79.54 0.62
 2 1 -6 62.85 0.44
 -2 -1 5 94.83 0.67
 -2 -1 5 48.88 0.45
 2 1 -5 75.67 0.45
 -2 -1 4 31.85 0.35
 -2 -1 4 23.34 0.3
 2 1 -4 25.51 0.26
 -2 -1 3 0.04 0.05
 -2 -1 3 0.4 0.07
 2 1 -3 0.33 0.07
 -2 -1 2 66.64 0.3
 -2 -1 2 69.76 0.44
 2 1 -2 62.45 0.39
 -2 -1 1 556.22 1.51
 -2 -1 1 298.31 6.39
 2 1 -1 683.77 3.24
 -2 -1 0 111.21 0.54
 2 1 0 123.42 1.03
 -2 -1 -1 413.06 2.41
 2 1 1 489.37 8.36
 2 1 1 509.14 2.42
 -2 -1 -2 0.06 0.05
 2 1 2 -0.05 0.07
 2 1 2 0.17 0.07
 -2 -1 -3 1.11 0.12
 2 1 3 0.26 0.08
 2 1 3 1.02 0.1
 -2 -1 -4 152.08 0.78
 2 1 4 185.11 0.96
 2 1 4 198.07 1.04
 -2 -1 -5 6.33 0.22
 2 1 5 7.58 0.27
 2 1 5 8.35 0.31
 -2 -1 -6 9.17 0.27
 2 1 6 9.87 0.31
 2 1 6 11.14 0.38
 -2 -1 -7 27.55 0.44
 2 1 7 31.75 0.51
 2 1 7 35.14 0.63
 2 1 8 50.06 0.67
 2 1 8 54.55 0.83
 2 1 9 22.34 0.62
 2 1 10 4.27 0.42
 2 1 11 1.46 0.3
 2 1 12 3.08 0.38
 -2 -2 14 -0.04 0.25
 -2 -2 13 -0.1 0.24
 -2 -2 12 0.2 0.24
 -2 -2 11 3.45 0.36
 -2 -2 10 4.38 0.36
 -2 -2 9 1.46 0.21
 -2 -2 9 0.95 0.15
 -2 -2 8 28.23 0.56
 -2 -2 8 29.59 0.47
 2 2 -8 22.07 0.39
 -2 -2 7 50.97 0.63
 -2 -2 7 52.69 0.55
 2 2 -7 30.43 0.4
 -2 -2 6 77.43 0.69
 -2 -2 6 78.27 0.61
 -2 -2 5 0.79 0.11
 -2 -2 5 0.68 0.09
 2 2 -5 0.38 0.08
 -2 -2 4 195.78 0.85
 2 2 -4 152.7 0.72
 -2 -2 3 179.67 0.96
 -2 -2 3 145.92 2.75
 2 2 -3 165.64 0.74
 -2 -2 2 20.67 0.21
 -2 -2 2 21.84 0.28
 2 2 -2 22.66 0.3
 -2 -2 1 1206 3.61
 -2 -2 1 0.03 0.02
 -2 -2 0 213.24 0.87
 2 2 0 180.31 1.24
 2 2 0 225.79 0.96
 -2 -2 -1 788.59 4.14
 2 2 1 943.58 4.77
 2 2 1 956.38 3.92
 -2 -2 -2 22.84 0.33
 2 2 2 28.81 0.37
 2 2 2 15.08 0.25
 -2 -2 -3 1.87 0.16
 2 2 3 2.44 0.18
 2 2 3 5.56 0.22
 -2 -2 -4 134.78 0.84
 2 2 4 170.31 0.96
 2 2 4 174.03 1.02
 -2 -2 -5 -0.02 0.11
 2 2 5 0.28 0.12
 2 2 5 0.28 0.14
 -2 -2 -6 59.54 0.65
 2 2 6 71.67 0.7
 2 2 6 77.76 0.84
 -2 -2 -7 -0.1 0.13
 2 2 7 0.05 0.13
 2 2 7 -0.07 0.17
 2 2 8 3.63 0.32
 2 2 9 1.77 0.28
 2 2 10 13.92 0.57
 2 2 11 5.92 0.52
 2 2 12 6.64 0.54
 -2 -3 14 0.95 0.29
 -2 -3 13 2.06 0.32
 -2 -3 12 3.04 0.33
 -2 -3 11 0.26 0.21
 -2 -3 10 4.07 0.34
 -2 -3 9 4.1 0.29
 -2 -3 9 4.71 0.28
 2 3 -9 3.25 0.28
 -2 -3 8 107.15 1
 -2 -3 8 111.32 0.83
 2 3 -8 87.9 0.75
 -2 -3 7 69.27 0.75
 -2 -3 7 72.47 0.65
 2 3 -7 56.28 0.59
 -2 -3 6 16.35 0.35
 -2 -3 6 16.12 0.31
 2 3 -6 13.49 0.32
 -2 -3 5 65.86 0.59
 -2 -3 5 69.83 0.58
 2 3 -5 55.57 0.53
 -2 -3 4 1.04 0.1
 -2 -3 4 1.23 0.11
 2 3 -4 0.85 0.12
 -2 -3 3 0.02 0.06
 -2 -3 3 0.07 0.06
 2 3 -3 0.06 0.09
 -2 -3 2 7.96 0.18
 -2 -3 2 8.11 0.22
 2 3 -2 7.55 0.22
 -2 -3 1 31.13 0.37
 -2 -3 0 310.85 6.74
 2 3 0 403.72 2.48
 -2 -3 -1 70.67 0.6
 2 3 1 84.09 0.65
 2 3 1 48.04 0.43
 -2 -3 -2 167.1 0.95
 2 3 2 207.09 1.03
 2 3 2 202 0.95
 -2 -3 -3 146.89 0.93
 2 3 3 185.06 1.02
 2 3 3 185.3 1.01
 -2 -3 -4 56.83 0.62
 2 3 4 72.01 0.68
 2 3 4 73.89 0.72
 -2 -3 -5 62.03 0.68
 2 3 5 78.17 0.73
 2 3 5 82.22 0.83
 -2 -3 -6 5.1 0.3
 2 3 6 7.14 0.31
 2 3 6 7.09 0.37
 -2 -3 -7 1.48 0.19
 2 3 7 2.31 0.25
 2 3 7 1.79 0.23
 -2 -3 -8 2.12 0.22
 2 3 8 2.35 0.29
 2 3 9 3.2 0.4
 2 3 10 1.76 0.31
 2 3 11 0.74 0.3
 2 3 12 0.93 0.33
 -2 -4 14 2.31 0.34
 -2 -4 13 2.9 0.35
 -2 -4 12 2.1 0.3
 -2 -4 11 24.54 0.64
 -2 -4 10 3.93 0.34
 -2 -4 9 1.01 0.19
 2 4 -9 0.68 0.18
 -2 -4 8 57.94 0.77
 -2 -4 8 61.24 0.64
 2 4 -8 51.46 0.65
 -2 -4 7 -0.11 0.13
 -2 -4 7 -0.19 0.12
 2 4 -7 0.32 0.15
 -2 -4 6 117.77 0.9
 -2 -4 6 125.06 0.83
 2 4 -6 101.92 0.82
 -2 -4 5 19.4 0.37
 -2 -4 5 21.19 0.36
 2 4 -5 18.28 0.38
 -2 -4 4 0.31 0.09
 -2 -4 4 0.28 0.09
 2 4 -4 0.49 0.13
 -2 -4 3 107.85 0.69
 -2 -4 3 122.95 0.8
 2 4 -3 109.32 0.78
 -2 -4 2 48.81 0.45
 -2 -4 2 55.48 0.55
 2 4 -2 53.68 0.57
 -2 -4 1 6.3 0.23
 2 4 -1 5.96 0.24
 -2 -4 0 0.01 0.03
 2 4 0 0.06 0.11
 -2 -4 -1 7.28 0.27
 2 4 1 8.46 0.29
 2 4 1 8.37 0.25
 -2 -4 -2 4.92 0.23
 2 4 2 5.89 0.27
 2 4 2 6.14 0.25
 -2 -4 -3 47.61 0.6
 2 4 3 61.57 0.65
 2 4 3 61.64 0.65
 -2 -4 -4 16.68 0.41
 2 4 4 20.68 0.44
 2 4 4 22.07 0.46
 -2 -4 -5 4.29 0.29
 2 4 5 5.74 0.3
 2 4 5 6.2 0.35
 -2 -4 -6 13.02 0.41
 2 4 6 17.53 0.43
 2 4 6 17.81 0.5
 -2 -4 -7 10.34 0.39
 2 4 7 13.76 0.49
 -2 -4 -8 8.95 0.41
 2 4 8 11.52 0.5
 2 4 9 0.47 0.26
 2 4 10 7.61 0.51
 2 4 11 1.19 0.33
 -2 -5 14 1.23 0.3
 -2 -5 13 3.44 0.41
 -2 -5 12 0.57 0.24
 -2 -5 11 0.03 0.18
 -2 -5 10 5.4 0.37
 2 5 -10 4.62 0.36
 -2 -5 9 39.49 0.7
 2 5 -9 35.36 0.61
 -2 -5 8 2.44 0.28
 -2 -5 8 3.14 0.24
 2 5 -8 2.86 0.29
 -2 -5 7 26.94 0.53
 -2 -5 7 30.03 0.48
 2 5 -7 26.91 0.52
 -2 -5 6 10.37 0.35
 -2 -5 6 11.56 0.33
 2 5 -6 10.42 0.37
 -2 -5 5 7.77 0.29
 -2 -5 5 8.38 0.28
 2 5 -5 7.9 0.33
 -2 -5 4 37.11 0.49
 -2 -5 4 39.81 0.51
 2 5 -4 36.82 0.55
 -2 -5 3 56.51 0.57
 -2 -5 3 63.27 0.64
 2 5 -3 60.93 0.67
 -2 -5 2 17.13 0.33
 -2 -5 2 18.1 0.37
 -2 -5 1 14.12 0.35
 2 5 -1 15.15 0.38
 -2 -5 0 21.18 0.41
 2 5 0 28.63 0.48
 -2 -5 -1 10.88 0.32
 2 5 1 13.09 0.37
 2 5 1 12.89 0.33
 -2 -5 -2 2.18 0.22
 2 5 2 2.4 0.29
 2 5 2 2.25 0.24
 -2 -5 -3 0.23 0.13
 2 5 3 0.5 0.16
 2 5 3 0.5 0.16
 -2 -5 -4 -0.14 0.13
 2 5 4 -0.16 0.14
 2 5 4 0.12 0.16
 -2 -5 -5 7.69 0.36
 2 5 5 9.5 0.37
 2 5 5 10.69 0.44
 -2 -5 -6 1.15 0.22
 2 5 6 1.92 0.22
 2 5 6 2.16 0.26
 -2 -5 -7 0.01 0.17
 2 5 7 -0.06 0.21
 -2 -5 -8 2.58 0.31
 2 5 8 3.88 0.42
 2 5 9 0.36 0.27
 2 5 10 0.46 0.3
 2 5 11 5.62 0.53
 -2 -6 14 4.28 0.47
 -2 -6 13 0.56 0.26
 -2 -6 12 0.98 0.26
 -2 -6 11 1.87 0.27
 -2 -6 10 0.61 0.21
 2 6 -10 0.3 0.22
 -2 -6 9 0.27 0.18
 2 6 -9 -0.35 0.2
 -2 -6 8 0.01 0.15
 2 6 -8 -0.31 0.18
 -2 -6 7 27.71 0.55
 -2 -6 7 29.72 0.5
 2 6 -7 26.69 0.56
 -2 -6 6 4.62 0.29
 -2 -6 6 4.83 0.27
 2 6 -6 5 0.34
 -2 -6 5 1.48 0.17
 -2 -6 5 1.39 0.16
 2 6 -5 1.33 0.21
 -2 -6 4 0.44 0.13
 -2 -6 4 0.49 0.13
 2 6 -4 0.43 0.17
 -2 -6 3 58.43 0.63
 -2 -6 3 61.99 0.69
 -2 -6 2 23.1 0.42
 -2 -6 2 24.94 0.47
 -2 -6 1 8.09 0.32
 2 6 -1 8.58 0.36
 2 6 0 24.83 0.51
 -2 -6 -1 0.01 0.03
 2 6 1 70.95 0.78
 2 6 1 73.14 0.74
 -2 -6 -2 0.68 0.16
 2 6 2 1.26 0.21
 2 6 2 1.25 0.19
 -2 -6 -3 3.4 0.3
 2 6 3 3.83 0.3
 2 6 3 3.45 0.31
 -2 -6 -4 12.35 0.43
 2 6 4 14.76 0.43
 2 6 4 15.51 0.47
 -2 -6 -5 0.67 0.2
 2 6 5 0.89 0.21
 2 6 5 1.06 0.23
 -2 -6 -6 0.12 0.19
 2 6 6 0.42 0.23
 -2 -6 -7 0.22 0.2
 2 6 7 -0.21 0.23
 -2 -6 -8 0.24 0.22
 2 6 8 0.1 0.27
 2 6 9 2.32 0.35
 2 6 10 5.66 0.53
 -2 -7 13 8.42 0.52
 -2 -7 12 1.9 0.3
 -2 -7 11 5.12 0.4
 -2 -7 10 0.28 0.2
 2 7 -10 0.1 0.21
 -2 -7 9 7.52 0.4
 2 7 -9 6.56 0.4
 -2 -7 8 2.14 0.24
 2 7 -8 1.98 0.27
 -2 -7 7 9.71 0.39
 -2 -7 7 10.83 0.35
 2 7 -7 8.04 0.43
 -2 -7 6 -0.18 0.13
 -2 -7 6 -0.16 0.12
 2 7 -6 -0.2 0.19
 -2 -7 5 2.94 0.26
 -2 -7 5 2.72 0.25
 2 7 -5 3.11 0.33
 -2 -7 4 5.21 0.29
 -2 -7 4 5.89 0.3
 2 7 -4 6.59 0.38
 -2 -7 3 0.06 0.13
 -2 -7 3 0.06 0.13
 2 7 -3 -0.04 0.17
 -2 -7 2 0.09 0.14
 2 7 -2 -0.17 0.19
 -2 -7 1 0.82 0.16
 2 7 -1 0.69 0.22
 -2 -7 0 6.97 0.33
 2 7 0 8.23 0.4
 -2 -7 -1 59.25 0.81
 2 7 1 67.81 0.83
 2 7 1 67.7 0.79
 -2 -7 -2 0.55 0.17
 2 7 2 0.48 0.21
 2 7 2 0.55 0.19
 -2 -7 -3 4.53 0.34
 2 7 3 5.01 0.34
 2 7 3 5.27 0.36
 -2 -7 -4 2.05 0.25
 2 7 4 2.47 0.27
 2 7 4 2.31 0.27
 -2 -7 -5 6.52 0.4
 2 7 5 7.86 0.42
 2 7 5 9.19 0.46
 -2 -7 -6 -0.26 0.19
 2 7 6 -0.35 0.23
 -2 -7 -7 3.89 0.38
 2 7 7 4.63 0.48
 -2 -7 -8 5.51 0.42
 2 7 8 7.85 0.58
 -2 -7 -9 0.24 0.24
 2 7 9 0.08 0.3
 -2 -8 13 0.76 0.28
 -2 -8 12 2.2 0.32
 -2 -8 11 2.07 0.3
 2 8 -11 2.09 0.31
 -2 -8 10 6.83 0.43
 2 8 -10 6.71 0.45
 -2 -8 9 2.91 0.33
 2 8 -9 2.46 0.31
 -2 -8 8 4.42 0.34
 2 8 -8 4.54 0.39
 -2 -8 7 16.72 0.49
 -2 -8 7 19.52 0.48
 2 8 -7 16.91 0.55
 -2 -8 6 0.95 0.19
 -2 -8 6 1.15 0.18
 2 8 -6 0.99 0.25
 -2 -8 5 8.25 0.38
 -2 -8 5 8.29 0.35
 2 8 -5 8.3 0.43
 -2 -8 4 0.95 0.18
 -2 -8 4 0.41 0.16
 2 8 -4 0.76 0.23
 -2 -8 3 21.36 0.49
 -2 -8 3 22.68 0.52
 2 8 -3 22.57 0.56
 -2 -8 2 0.32 0.16
 2 8 -2 0.16 0.22
 -2 -8 1 1.67 0.21
 2 8 -1 1.29 0.25
 -2 -8 0 16.74 0.48
 2 8 0 20.58 0.55
 2 8 0 21.11 0.5
 -2 -8 -1 1.58 0.23
 2 8 1 1.68 0.25
 2 8 1 1.96 0.24
 -2 -8 -2 0.32 0.19
 2 8 2 0.88 0.23
 2 8 2 0.7 0.22
 -2 -8 -3 2.83 0.34
 2 8 3 3.92 0.35
 2 8 3 3.42 0.36
 -2 -8 -4 0.14 0.2
 2 8 4 -0.05 0.22
 2 8 4 0.24 0.24
 -2 -8 -5 12.61 0.53
 2 8 5 17.64 0.61
 -2 -8 -6 4.78 0.42
 2 8 6 7.6 0.53
 -2 -8 -7 2.33 0.33
 2 8 7 3.44 0.41
 -2 -8 -8 0.01 0.24
 2 8 8 -0.02 0.3
 -2 -8 -9 4.16 0.46
 2 8 9 5.41 0.54
 -2 -9 12 0.25 0.26
 -2 -9 11 0.22 0.25
 2 9 -11 -0.34 0.27
 -2 -9 10 0.58 0.23
 2 9 -10 0.16 0.28
 -2 -9 9 -0.15 0.19
 2 9 -9 0 0.25
 -2 -9 8 0.09 0.18
 2 9 -8 -0.09 0.24
 -2 -9 7 14.4 0.5
 2 9 -7 15.4 0.57
 -2 -9 6 10.69 0.43
 -2 -9 6 11.68 0.41
 2 9 -6 11.03 0.5
 -2 -9 5 0.54 0.19
 -2 -9 5 0.87 0.18
 2 9 -5 0.7 0.25
 -2 -9 4 4.75 0.33
 -2 -9 4 4.34 0.34
 2 9 -4 5.36 0.41
 -2 -9 3 8.17 0.42
 2 9 -3 9.21 0.49
 -2 -9 2 51.48 0.83
 2 9 -2 56.56 0.9
 -2 -9 1 5.2 0.37
 2 9 -1 6 0.42
 -2 -9 0 0.17 0.19
 2 9 0 -0.25 0.21
 2 9 0 0.12 0.19
 -2 -9 -1 0.05 0.17
 2 9 1 -0.07 0.22
 2 9 1 -0.01 0.2
 -2 -9 -2 2.43 0.3
 2 9 2 3.62 0.38
 2 9 2 3.23 0.38
 -2 -9 -3 0.69 0.22
 2 9 3 1.24 0.25
 2 9 3 0.86 0.25
 -2 -9 -4 5.1 0.43
 2 9 4 7.26 0.46
 2 9 4 7.96 0.5
 -2 -9 -5 9.92 0.53
 2 9 5 13.02 0.61
 -2 -9 -6 11.34 0.56
 2 9 6 15.59 0.66
 -2 -9 -7 0.8 0.29
 2 9 7 1.77 0.36
 -2 -10 11 1.29 0.29
 2 10 -11 0.89 0.34
 -2 -10 10 1.2 0.27
 2 10 -10 1.13 0.36
 -2 -10 9 -0.07 0.2
 2 10 -9 -0.27 0.26
 -2 -10 8 1.31 0.25
 2 10 -8 1.73 0.32
 -2 -10 7 3.16 0.38
 2 10 -7 3.74 0.43
 -2 -10 6 2.22 0.28
 -2 -10 6 1.87 0.25
 2 10 -6 2.09 0.33
 -2 -10 5 6.29 0.41
 -2 -10 5 6.8 0.39
 2 10 -5 6.39 0.46
 -2 -10 4 5.14 0.38
 2 10 -4 4.87 0.4
 -2 -10 3 29.46 0.69
 2 10 -3 31.69 0.76
 -2 -10 2 2.46 0.29
 2 10 -2 2.79 0.35
 -2 -10 1 7.04 0.44
 2 10 -1 8.48 0.48
 -2 -10 0 1.71 0.27
 2 10 0 2.09 0.31
 2 10 0 3.12 0.36
 -2 -10 -1 2.1 0.29
 2 10 1 2.56 0.31
 2 10 1 2.62 0.3
 -2 -10 -2 1.58 0.26
 2 10 2 2.12 0.3
 2 10 2 1.79 0.29
 -2 -10 -3 1.69 0.3
 2 10 3 2.5 0.34
 2 10 3 2.29 0.32
 -2 -10 -4 0.17 0.24
 2 10 4 0.1 0.28
 -2 -10 -5 5.06 0.47
 2 10 5 8.18 0.58
 -2 -10 -6 -0.21 0.26
 -2 -11 10 5.5 0.49
 2 11 -10 4.2 0.48
 -2 -11 9 4.24 0.41
 2 11 -9 3.59 0.42
 -2 -11 8 0.36 0.23
 2 11 -8 0.03 0.28
 -2 -11 7 0.03 0.2
 2 11 -7 0.08 0.27
 -2 -11 6 4.72 0.41
 2 11 -6 4.94 0.47
 -2 -11 5 2.12 0.28
 -2 -11 5 2.44 0.28
 2 11 -5 2.29 0.35
 -2 -11 4 1.02 0.24
 2 11 -4 0.88 0.31
 -2 -11 3 4.17 0.41
 2 11 -3 3.91 0.42
 -2 -11 2 0.73 0.25
 2 11 -2 0.71 0.31
 -2 -11 1 -0.09 0.19
 2 11 -1 -0.07 0.27
 -2 -11 0 -0.14 0.19
 2 11 0 0.09 0.26
 2 11 0 0 0.24
 -2 -11 -1 0.44 0.24
 2 11 1 1.11 0.3
 2 11 1 0.53 0.26
 -2 -11 -2 1.06 0.28
 2 11 2 1.06 0.3
 2 11 2 0.82 0.3
 -2 -11 -3 0.43 0.27
 2 11 3 0.81 0.32
 -2 -11 -4 0.6 0.29
 -2 -12 9 2.25 0.34
 -2 -12 8 3.82 0.45
 2 12 -8 2.96 0.42
 -2 -12 7 0.27 0.23
 2 12 -7 0.09 0.31
 -2 -12 6 -0.09 0.22
 2 12 -6 -0.13 0.3
 -2 -12 5 0.71 0.25
 2 12 -5 0.45 0.29
 -2 -12 4 1.01 0.25
 2 12 -4 0.45 0.33
 -2 -12 3 1.55 0.29
 2 12 -3 1.41 0.37
 -2 -12 2 0.92 0.28
 2 12 -2 1.36 0.36
 -2 -12 1 -0.16 0.25
 2 12 -1 0.6 0.31
 2 12 -1 0.72 0.27
 -2 -12 0 -0.48 0.22
 2 12 0 -0.06 0.28
 -2 -12 -1 -0.3 0.21
 2 12 1 0.51 0.29
 -2 -12 -2 1.03 0.3
 2 12 2 1.87 0.34
 -2 -13 4 1.24 0.28
 -2 -13 3 0.37 0.26
 2 13 -3 0.15 0.33
 -2 -13 2 0 0.25
 2 13 -2 0.44 0.35
 -2 -13 1 -0.01 0.25
 2 13 -1 -0.01 0.32
 2 13 0 1.12 0.34
 3 -14 -1 0.31 0.27
 -3 14 0 0.37 0.32
 -3 14 -1 -0.16 0.3
 -3 14 -2 0.37 0.32
 -3 13 3 3.24 0.42
 3 -13 -3 3.65 0.44
 -3 13 2 0.61 0.32
 3 -13 -2 0.07 0.24
 -3 13 1 0.14 0.29
 -3 13 1 0.72 0.31
 3 -13 -1 0.3 0.24
 -3 13 0 0.59 0.32
 3 -13 0 1.14 0.28
 -3 13 -1 0.1 0.3
 -3 13 -2 -0.22 0.29
 -3 13 -3 0.58 0.31
 -3 13 -4 0.2 0.29
 -3 13 -5 0.26 0.3
 3 -13 5 0.08 0.25
 -3 12 5 -0.09 0.32
 3 -12 -5 0.34 0.26
 -3 12 4 0.18 0.31
 3 -12 -4 0.33 0.25
 -3 12 3 0.06 0.3
 3 -12 -3 0.25 0.24
 -3 12 2 7.07 0.52
 3 -12 -2 5.34 0.4
 -3 12 1 7.16 0.5
 3 -12 -1 7.67 0.45
 -3 12 0 1.34 0.31
 3 -12 0 1.62 0.26
 -3 12 -1 1.54 0.32
 -3 12 -2 -0.06 0.26
 -3 12 -3 0.05 0.26
 -3 12 -4 0.99 0.3
 3 -12 4 0.94 0.27
 -3 12 -5 0.67 0.29
 3 -12 5 0.72 0.26
 -3 12 -6 1.46 0.33
 3 -12 6 1.49 0.3
 -3 12 -7 -0.43 0.26
 3 -12 7 -0.13 0.23
 -3 11 7 0.19 0.34
 3 -11 -7 0.26 0.24
 -3 11 6 5.27 0.53
 3 -11 -6 5.31 0.46
 -3 11 5 -0.24 0.29
 3 -11 -5 0.17 0.24
 -3 11 4 1.31 0.32
 3 -11 -4 1.34 0.28
 -3 11 3 0.66 0.26
 3 -11 -3 0.29 0.22
 -3 11 2 1.17 0.26
 -3 11 2 0.76 0.27
 3 -11 -2 0.63 0.22
 -3 11 1 0.12 0.25
 3 -11 -1 0.15 0.19
 -3 11 0 2.51 0.31
 3 -11 0 3.39 0.34
 -3 11 -1 13.58 0.54
 3 -11 1 15.23 0.51
 -3 11 -2 6.74 0.45
 -3 11 -3 -0.1 0.23
 3 -11 3 -0.01 0.19
 -3 11 -4 5.02 0.43
 3 -11 4 4.82 0.4
 -3 11 -5 7.55 0.48
 3 -11 5 7.09 0.45
 -3 11 -6 1.05 0.27
 3 -11 6 0.95 0.26
 -3 11 -7 0.16 0.26
 3 -11 7 0.02 0.23
 -3 11 -8 0.46 0.29
 3 -11 8 0.33 0.26
 -3 11 -9 1.59 0.35
 3 -10 -9 0.9 0.3
 -3 10 8 -0.36 0.29
 3 -10 -8 -0.08 0.25
 -3 10 7 0.97 0.34
 3 -10 -7 1.27 0.29
 -3 10 6 4.36 0.47
 3 -10 -6 3.62 0.4
 -3 10 5 1.05 0.3
 3 -10 -5 1.12 0.26
 -3 10 4 12.44 0.55
 3 -10 -4 11.22 0.49
 -3 10 3 9.2 0.44
 -3 10 3 9.78 0.47
 3 -10 -3 9.5 0.45
 -3 10 2 -0.22 0.2
 3 -10 -2 0.08 0.19
 -3 10 1 0.54 0.22
 3 -10 -1 0.51 0.19
 -3 10 0 5.6 0.39
 3 -10 0 6.33 0.36
 -3 10 -1 0.11 0.22
 3 -10 1 0.07 0.16
 -3 10 -2 9.65 0.46
 3 -10 2 9.7 0.43
 -3 10 -3 4.18 0.35
 3 -10 3 4.39 0.34
 -3 10 -4 0.21 0.23
 3 -10 4 0.55 0.2
 -3 10 -5 5.31 0.38
 3 -10 5 6.07 0.38
 -3 10 -6 5.23 0.43
 3 -10 6 4.57 0.36
 -3 10 -7 0.71 0.26
 3 -10 7 0.34 0.21
 -3 10 -8 0.61 0.27
 3 -10 8 0.49 0.24
 -3 10 -9 3.77 0.46
 3 -10 9 3.18 0.37
 -3 10 -10 5.07 0.51
 -3 9 10 0.34 0.33
 -3 9 9 2.28 0.37
 -3 9 8 0.26 0.3
 3 -9 -8 0.06 0.24
 -3 9 7 1.76 0.33
 3 -9 -7 1.45 0.28
 -3 9 6 -0.16 0.25
 3 -9 -6 -0.3 0.2
 -3 9 5 -0.07 0.22
 3 -9 -5 0.08 0.18
 -3 9 4 1.42 0.26
 3 -9 -4 0.96 0.21
 -3 9 3 26.54 0.56
 -3 9 3 29.27 0.68
 3 -9 -3 24.89 0.58
 -3 9 2 28.63 0.58
 3 -9 -2 29.9 0.62
 -3 9 1 0.88 0.21
 3 -9 -1 0.8 0.19
 -3 9 0 12.81 0.44
 3 -9 0 13.91 0.42
 -3 9 -1 12.94 0.46
 3 -9 1 11.08 0.44
 3 -9 1 13.34 0.41
 -3 9 -2 84.74 1.02
 3 -9 2 88.17 1.04
 3 -9 2 96.43 0.9
 -3 9 -3 1.2 0.25
 3 -9 3 1.24 0.23
 -3 9 -4 2.97 0.34
 3 -9 4 2.39 0.28
 -3 9 -5 0.15 0.21
 3 -9 5 0.04 0.19
 -3 9 -6 2.62 0.3
 3 -9 6 2.98 0.34
 -3 9 -7 -0.04 0.21
 3 -9 7 -0.08 0.19
 -3 9 -8 0.04 0.23
 3 -9 8 0.04 0.21
 -3 9 -9 -0.28 0.24
 3 -9 9 0.34 0.24
 -3 9 -10 5.89 0.51
 3 -9 10 6.58 0.5
 -3 9 -11 1.87 0.35
 -3 8 10 6.48 0.55
 -3 8 9 0.43 0.27
 -3 8 8 0.76 0.27
 3 -8 -8 0.63 0.24
 -3 8 7 8.13 0.49
 3 -8 -7 5.82 0.41
 -3 8 6 8.12 0.43
 3 -8 -6 7.39 0.41
 -3 8 5 -0.2 0.19
 3 -8 -5 0.05 0.17
 -3 8 4 3.76 0.3
 -3 8 4 3.71 0.38
 3 -8 -4 3.91 0.34
 -3 8 3 3.51 0.32
 -3 8 3 4.69 0.39
 3 -8 -3 5.03 0.34
 -3 8 2 38.3 0.62
 3 -8 -2 40.56 0.66
 -3 8 1 30.47 0.56
 3 -8 -1 33.87 0.58
 -3 8 0 6.15 0.34
 3 -8 0 6.33 0.32
 -3 8 -1 7.23 0.37
 3 -8 1 6.17 0.38
 3 -8 1 7.47 0.31
 -3 8 -2 95.81 1.01
 3 -8 2 99.41 1.03
 3 -8 2 114.24 0.89
 -3 8 -3 105.21 1.09
 3 -8 3 107.41 1.1
 -3 8 -4 1.14 0.22
 3 -8 4 0.85 0.19
 -3 8 -5 4.1 0.35
 3 -8 5 3.82 0.33
 -3 8 -6 6.01 0.39
 3 -8 6 5.37 0.35
 -3 8 -7 4.31 0.37
 3 -8 7 4.96 0.37
 -3 8 -8 0.65 0.24
 3 -8 8 0.48 0.22
 -3 8 -9 0.45 0.24
 3 -8 9 0.53 0.22
 -3 8 -10 0.5 0.27
 3 -8 10 1.25 0.29
 -3 8 -11 0.99 0.32
 3 -8 11 1.4 0.31
 -3 7 11 0.33 0.32
 -3 7 10 2.97 0.38
 -3 7 9 8.05 0.5
 -3 7 8 12.92 0.55
 3 -7 -8 10.16 0.45
 -3 7 7 0.08 0.23
 3 -7 -7 -0.49 0.18
 -3 7 6 13.05 0.48
 3 -7 -6 11.47 0.46
 -3 7 5 20.73 0.55
 3 -7 -5 18.18 0.5
 -3 7 4 7.76 0.32
 -3 7 4 8.86 0.42
 3 -7 -4 9 0.38
 -3 7 3 13.64 0.37
 -3 7 3 12.32 0.44
 3 -7 -3 14.55 0.42
 -3 7 2 49.34 0.62
 3 -7 -2 54.61 0.7
 -3 7 1 1.44 0.19
 3 -7 -1 1.54 0.17
 -3 7 0 2.17 0.25
 3 -7 0 2.44 0.22
 -3 7 -1 1.19 0.18
 3 -7 1 1.07 0.18
 3 -7 1 1.09 0.16
 -3 7 -2 -0.13 0.19
 3 -7 2 0.06 0.16
 3 -7 2 0.4 0.13
 -3 7 -3 130.72 1.13
 3 -7 3 142.88 1.18
 -3 7 -4 40.37 0.7
 3 -7 4 39.3 0.67
 -3 7 -5 -0.07 0.17
 3 -7 5 0.07 0.16
 -3 7 -6 9.27 0.42
 3 -7 6 8.83 0.39
 -3 7 -7 24.44 0.61
 3 -7 7 24.57 0.62
 -3 7 -8 16.27 0.55
 3 -7 8 17.01 0.54
 -3 7 -9 4.8 0.4
 3 -7 9 5.39 0.41
 -3 7 -10 2.52 0.31
 3 -7 10 2.72 0.33
 -3 7 -11 0.48 0.26
 3 -7 11 0.35 0.25
 -3 6 12 0.16 0.32
 -3 6 11 0.34 0.31
 -3 6 10 1 0.28
 -3 6 9 7.08 0.47
 -3 6 8 3.45 0.38
 -3 6 7 0 0.21
 3 -6 -7 -0.02 0.17
 -3 6 6 0.56 0.21
 3 -6 -6 0.04 0.18
 -3 6 5 139.99 1.19
 3 -6 -5 98.39 0.99
 -3 6 4 16.53 0.34
 -3 6 4 14.6 0.41
 3 -6 -4 17.45 0.43
 -3 6 3 26.27 0.41
 -3 6 3 27.76 0.51
 3 -6 -3 29.11 0.51
 -3 6 2 1.53 0.16
 3 -6 -2 2.08 0.22
 -3 6 1 66.89 0.66
 3 -6 -1 72.71 0.69
 -3 6 0 23.9 0.44
 3 -6 0 23.5 0.44
 3 -6 0 26.36 0.41
 -3 6 -1 46.02 0.61
 3 -6 1 45.71 0.61
 3 -6 1 51.18 0.52
 -3 6 -2 216.82 1.31
 3 -6 2 213.07 1.29
 -3 6 -3 0.03 0.03
 3 -6 3 0.88 0.17
 3 -6 3 1.84 0.17
 -3 6 -4 0.89 0.18
 3 -6 4 0.71 0.19
 -3 6 -5 24.43 0.55
 3 -6 5 25.18 0.55
 -3 6 -6 0.2 0.18
 3 -6 6 0.85 0.19
 -3 6 -7 0.37 0.2
 3 -6 7 0.72 0.19
 -3 6 -8 9.64 0.43
 3 -6 8 11.22 0.46
 -3 6 -9 12.65 0.49
 3 -6 9 14.25 0.54
 -3 6 -10 5.18 0.4
 3 -6 10 5.17 0.39
 3 -6 11 2.02 0.31
 3 -6 12 1.89 0.33
 -3 5 13 8.77 0.61
 -3 5 12 1.21 0.34
 -3 5 11 13.12 0.6
 -3 5 10 1.22 0.29
 -3 5 9 5.53 0.42
 -3 5 8 0.19 0.21
 -3 5 7 6.14 0.4
 -3 5 6 21.01 0.52
 3 -5 -6 18.46 0.48
 -3 5 5 29.94 0.35
 -3 5 5 35.67 0.59
 3 -5 -5 -0.01 0.02
 -3 5 4 5.54 0.21
 -3 5 4 6.81 0.32
 3 -5 -4 5.96 0.26
 -3 5 3 12.1 0.27
 -3 5 3 15.13 0.38
 3 -5 -3 13.95 0.35
 -3 5 2 34.92 0.43
 3 -5 -2 38.56 0.49
 -3 5 1 102.23 0.73
 3 -5 -1 114.11 0.78
 -3 5 0 201.27 1.06
 3 -5 0 193.26 1.07
 3 -5 0 214.95 0.98
 3 -5 1 44 0.53
 3 -5 2 43.46 0.57
 3 -5 2 42.27 0.54
 3 -5 2 48.33 0.39
 3 -5 3 26.65 0.47
 3 -5 4 254.28 1.45
 3 -5 4 255.32 1.43
 3 -5 5 16.96 0.47
 3 -5 5 17.61 0.47
 3 -5 6 0.12 0.16
 3 -5 6 -0.17 0.15
 3 -5 7 10.74 0.41
 3 -5 7 11.15 0.41
 3 -5 8 0 0.17
 3 -5 8 0.11 0.16
 3 -5 9 0.06 0.17
 -3 5 -10 0.06 0.21
 3 -5 10 -0.13 0.21
 3 -5 11 1.25 0.28
 3 -5 12 0.06 0.24
 -3 4 13 1.74 0.38
 -3 4 12 4.52 0.44
 -3 4 11 16.45 0.62
 -3 4 10 0.13 0.22
 -3 4 9 20.37 0.56
 -3 4 8 51.45 0.79
 -3 4 7 19.29 0.52
 -3 4 6 129.31 1.06
 -3 4 5 5 0.15
 -3 4 5 6.38 0.29
 3 -4 -5 5.2 0.25
 -3 4 4 25.04 0.27
 -3 4 4 32.36 0.49
 3 -4 -4 26.56 0.44
 -3 4 3 3.95 0.16
 -3 4 3 4.6 0.24
 3 -4 -3 4.01 0.19
 -3 4 2 5.35 0.18
 3 -4 -2 5.92 0.21
 3 -4 -1 576.16 3.45
 3 -4 -1 841.45 4.34
 3 -4 0 13.72 0.3
 3 -4 0 13.04 0.3
 3 -4 0 11.48 0.23
 3 -4 1 260.04 1.17
 3 -4 1 255.16 1.13
 3 -4 2 13.2 0.32
 3 -4 2 12.9 0.29
 3 -4 3 23.76 0.42
 3 -4 3 24.16 0.41
 3 -4 4 9.5 0.33
 3 -4 4 10.05 0.32
 3 -4 5 172.68 1.2
 3 -4 5 182.2 1.23
 3 -4 6 66.51 0.8
 3 -4 6 72.95 0.85
 3 -4 7 34.1 0.62
 3 -4 7 36.61 0.66
 3 -4 8 7.95 0.37
 3 -4 8 8.68 0.4
 3 -4 9 7.86 0.41
 3 -4 9 8.81 0.43
 3 -4 10 7.61 0.43
 3 -4 10 8.69 0.46
 3 -4 11 -0.06 0.21
 3 -4 12 1.09 0.29
 -3 3 13 13.26 0.66
 -3 3 12 -0.17 0.27
 -3 3 11 0.57 0.28
 -3 3 10 15.1 0.55
 -3 3 9 1.23 0.24
 -3 3 8 0.92 0.2
 -3 3 7 57.67 0.73
 -3 3 6 76.27 0.78
 -3 3 5 155.94 1
 -3 3 4 153.13 0.5
 -3 3 4 196.45 1.03
 -3 3 3 176.22 0.63
 -3 3 3 210.33 0.98
 3 -3 -2 47.86 0.38
 3 -3 -1 79.43 0.53
 3 -3 0 88.68 0.6
 3 -3 1 153.06 0.85
 -3 3 -2 88.15 0.35
 3 -3 2 71.09 0.58
 3 -3 3 0.82 0.13
 3 -3 3 0.79 0.12
 3 -3 4 1.94 0.21
 3 -3 4 2.09 0.2
 3 -3 5 16.89 0.42
 3 -3 5 17.69 0.42
 3 -3 6 27.88 0.54
 3 -3 6 30.28 0.57
 3 -3 7 49.15 0.72
 3 -3 7 52.38 0.77
 3 -3 8 6.92 0.36
 3 -3 8 8.11 0.4
 3 -3 9 14.75 0.48
 3 -3 9 16.54 0.53
 3 -3 10 13.59 0.49
 3 -3 10 15.45 0.56
 3 -3 11 9.57 0.51
 3 -3 12 -0.13 0.23
 -3 2 14 -0.46 0.3
 -3 2 13 0.6 0.32
 -3 2 12 3.79 0.45
 -3 2 11 47.92 0.89
 -3 2 10 5.14 0.4
 -3 2 9 6.74 0.36
 -3 2 8 0.1 0.15
 -3 2 7 -0.17 0.13
 -3 2 6 -0.22 0.12
 -3 2 5 14.01 0.33
 -3 2 4 370.85 2.34
 -3 2 3 21.81 0.3
 3 -2 -3 19.52 0.2
 -3 2 2 28.51 0.31
 3 -2 -2 27.76 0.27
 3 -2 -1 355.31 2.08
 3 -2 0 0.61 0.07
 3 -2 0 0.75 0.07
 -3 2 -1 229.51 0.91
 3 -2 1 186.13 0.77
 -3 2 -2 357.08 1.22
 3 -2 2 306.25 2.26
 3 -2 3 393.48 2.1
 3 -2 3 405.67 2
 3 -2 4 4.94 0.25
 3 -2 4 5.43 0.24
 3 -2 5 96.51 0.84
 3 -2 5 102.77 0.87
 3 -2 6 32.57 0.56
 3 -2 6 36.31 0.6
 3 -2 7 0.92 0.21
 3 -2 7 0.74 0.23
 3 -2 8 1.22 0.22
 3 -2 8 1.61 0.24
 3 -2 9 0.23 0.18
 3 -2 9 0.16 0.2
 3 -2 10 -0.25 0.2
 3 -2 11 7.66 0.48
 3 -2 12 2.24 0.34
 -3 1 14 2.45 0.39
 -3 1 13 -0.34 0.26
 -3 1 12 1.13 0.3
 -3 1 11 0.16 0.25
 -3 1 10 17.5 0.54
 -3 1 9 116.26 1.11
 -3 1 8 39.01 0.61
 -3 1 7 29.01 0.5
 -3 1 6 55.98 0.6
 -3 1 5 486.14 2.52
 -3 1 4 6.63 0.22
 3 -1 -4 5.72 0.11
 -3 1 3 96.64 0.52
 3 -1 -3 90.87 0.4
 -3 1 2 7.77 0.15
 -3 1 2 8.04 0.18
 3 -1 -2 7.52 0.16
 -3 1 1 162.75 0.73
 3 -1 -1 155.8 0.67
 -3 1 0 20.25 0.23
 3 -1 0 16.74 0.25
 3 -1 0 16.02 0.18
 -3 1 -1 142.48 0.55
 3 -1 1 130.26 0.57
 -3 1 -2 151.04 0.54
 3 -1 2 159.26 0.87
 3 -1 2 154.22 0.73
 -3 1 -3 168.38 0.57
 3 -1 3 194.96 1.03
 3 -1 3 199.69 0.95
 -3 1 -4 29.05 0.26
 3 -1 4 33.55 0.48
 3 -1 4 34.8 0.47
 -3 1 -5 33.28 0.3
 3 -1 5 37.68 0.54
 3 -1 5 40.7 0.56
 3 -1 6 65.44 0.73
 3 -1 6 71.61 0.8
 3 -1 7 201.6 1.33
 3 -1 7 216.93 1.47
 3 -1 8 3.35 0.37
 3 -1 8 5.3 0.41
 3 -1 9 -0.45 0.18
 3 -1 9 -0.24 0.2
 3 -1 10 5.29 0.42
 3 -1 11 3.01 0.34
 3 -1 12 -0.01 0.25
 -3 0 14 0.47 0.3
 -3 0 13 0.99 0.3
 -3 0 12 3.91 0.44
 -3 0 11 -0.15 0.19
 -3 0 11 0.51 0.18
 -3 0 10 0.02 0.19
 -3 0 10 -0.14 0.16
 -3 0 9 0.42 0.19
 -3 0 9 0.14 0.15
 -3 0 8 111.89 0.97
 -3 0 8 106.2 0.89
 -3 0 7 33.59 0.51
 -3 0 7 31.03 0.48
 3 0 -7 27.42 0.23
 -3 0 6 119.56 0.83
 -3 0 6 112.17 0.8
 3 0 -6 103.13 0.42
 -3 0 5 533.87 3.03
 -3 0 5 527.21 3.16
 3 0 -5 506.92 1.94
 -3 0 4 16.99 0.26
 -3 0 4 15.75 0.29
 3 0 -4 16.21 0.2
 -3 0 3 546.34 2.51
 -3 0 3 -0.01 0.02
 3 0 -3 522.53 2.56
 -3 0 2 6.57 0.11
 -3 0 2 5.25 0.17
 3 0 -2 6.66 0.16
 -3 0 1 79.12 0.5
 3 0 -1 77.93 0.5
 -3 0 0 375.83 1.96
 3 0 0 349.12 1.34
 -3 0 -1 2.39 0.13
 3 0 1 1.64 0.13
 3 0 1 2.41 0.12
 -3 0 -2 91.96 0.52
 3 0 2 106.51 0.72
 3 0 2 110.61 0.61
 -3 0 -3 2.11 0.14
 3 0 3 5.71 0.24
 3 0 3 2.68 0.18
 -3 0 -4 71.15 0.5
 3 0 4 86.88 0.74
 3 0 4 90.47 0.73
 -3 0 -5 17.62 0.29
 3 0 5 21.11 0.42
 3 0 5 22.34 0.44
 3 0 6 7.12 0.34
 3 0 6 7.47 0.35
 3 0 7 43.64 0.67
 3 0 7 47.22 0.75
 3 0 8 146.12 1.19
 3 0 8 162.52 1.39
 3 0 9 10.87 0.5
 3 0 10 0.23 0.23
 3 0 11 2.87 0.34
 3 0 12 5.72 0.49
 -3 -1 14 0.41 0.28
 -3 -1 13 7.62 0.5
 -3 -1 12 3.64 0.42
 -3 -1 11 1.97 0.28
 -3 -1 10 4.82 0.35
 -3 -1 10 5.35 0.33
 -3 -1 9 20.8 0.52
 -3 -1 9 20.91 0.47
 -3 -1 8 19.34 0.46
 -3 -1 8 17.66 0.41
 -3 -1 7 0.43 0.12
 -3 -1 7 0.36 0.12
 3 1 -7 0.13 0.09
 -3 -1 6 1.62 0.2
 -3 -1 6 0.34 0.11
 3 1 -6 0.26 0.1
 -3 -1 5 56.97 0.52
 -3 -1 5 57.23 0.55
 3 1 -5 51.48 0.41
 -3 -1 4 719.5 3.52
 -3 -1 4 737.08 4.05
 3 1 -4 665.25 3.05
 -3 -1 3 356.44 1.72
 3 1 -3 344.87 1.87
 -3 -1 2 1 0.06
 -3 -1 2 0.01 0.02
 3 1 -2 0.84 0.09
 -3 -1 1 24.47 0.31
 -3 -1 0 1525 19.08
 3 1 0 1673 11.16
 -3 -1 -1 85.38 0.57
 3 1 1 96.8 0.68
 3 1 1 101.6 0.49
 -3 -1 -2 159.12 0.79
 3 1 2 194.95 1
 3 1 2 191.38 0.81
 -3 -1 -3 205.27 0.93
 3 1 3 259.41 1.22
 3 1 3 262.78 1.34
 -3 -1 -4 18.94 0.33
 3 1 4 23.32 0.42
 3 1 4 24.16 0.43
 -3 -1 -5 8.54 0.26
 3 1 5 10.24 0.35
 3 1 5 10.75 0.35
 -3 -1 -6 0.75 0.14
 3 1 6 0.61 0.17
 3 1 6 1.06 0.19
 3 1 7 102.06 0.95
 3 1 7 114.9 1.11
 3 1 8 6.22 0.39
 3 1 8 6.56 0.45
 3 1 9 25.91 0.7
 3 1 10 1.64 0.3
 3 1 11 -0.27 0.24
 3 1 12 2.25 0.36
 -3 -2 14 -0.19 0.24
 -3 -2 13 1.43 0.3
 -3 -2 12 8.45 0.47
 -3 -2 11 0.56 0.22
 -3 -2 10 8.09 0.41
 -3 -2 10 8.45 0.34
 -3 -2 9 -0.05 0.16
 -3 -2 9 0.3 0.15
 -3 -2 8 362.9 1.7
 -3 -2 8 382.54 1.6
 3 2 -8 298.94 1.17
 -3 -2 7 9.04 0.32
 -3 -2 7 8.97 0.31
 3 2 -7 5.25 0.24
 -3 -2 6 -0.02 0.09
 -3 -2 6 0 0.09
 3 2 -6 -0.01 0.08
 -3 -2 5 236.12 1.25
 -3 -2 5 248.24 1.13
 -3 -2 4 0.42 0.08
 -3 -2 4 0.29 0.11
 3 2 -4 0.15 0.06
 -3 -2 3 83.31 0.45
 -3 -2 3 94.04 0.66
 3 2 -3 40.55 0.41
 -3 -2 2 230.82 0.8
 3 2 -2 226.13 1.48
 -3 -2 1 44.28 0.46
 3 2 -1 32.95 0.4
 -3 -2 0 481.01 9.19
 3 2 0 382.02 2.35
 3 2 0 570.42 2.57
 -3 -2 -1 290.28 1.56
 3 2 1 346.05 1.33
 3 2 1 362.19 1.54
 -3 -2 -2 13.59 0.3
 3 2 2 14.88 0.34
 -3 -2 -3 48.55 0.54
 3 2 3 60.59 0.64
 3 2 3 63.35 0.59
 -3 -2 -4 123.22 0.86
 3 2 4 152.17 1.02
 3 2 4 155.94 1
 -3 -2 -5 132.71 0.93
 3 2 5 162.95 1.11
 3 2 5 172.85 1.16
 -3 -2 -6 11.36 0.34
 3 2 6 14.55 0.42
 3 2 6 15.03 0.44
 3 2 7 27.81 0.56
 3 2 7 30.7 0.63
 3 2 8 22.72 0.61
 3 2 9 2.05 0.31
 3 2 10 0.73 0.29
 3 2 11 0.04 0.29
 -3 -3 14 -0.11 0.24
 -3 -3 13 1.07 0.26
 -3 -3 12 0.67 0.25
 -3 -3 11 16.24 0.53
 -3 -3 10 0.09 0.14
 -3 -3 9 51.84 0.74
 -3 -3 9 53.24 0.65
 3 3 -9 42.7 0.55
 -3 -3 8 26.83 0.56
 -3 -3 8 28.35 0.54
 3 3 -8 23.36 0.48
 -3 -3 7 193.27 1.17
 -3 -3 7 199.08 1.13
 3 3 -7 168.25 0.98
 -3 -3 6 322.94 1.36
 -3 -3 6 331.77 1.83
 3 3 -6 280.56 1.22
 -3 -3 5 5.12 0.21
 -3 -3 5 4.99 0.23
 3 3 -5 4.19 0.24
 -3 -3 4 21.53 0.31
 -3 -3 4 24.54 0.39
 3 3 -4 22.27 0.37
 -3 -3 3 254.25 1.05
 -3 -3 3 303.95 1.81
 3 3 -3 284.05 1.2
 -3 -3 2 59.27 0.4
 -3 -3 2 70.64 0.62
 3 3 -2 70.61 0.62
 -3 -3 1 154.38 0.91
 -3 -3 0 70.12 0.64
 3 3 0 78.7 0.68
 3 3 0 78.07 0.5
 -3 -3 -1 141.97 0.92
 3 3 1 171.93 1.02
 -3 -3 -2 25.15 0.43
 3 3 2 32.15 0.49
 3 3 2 31.64 0.42
 -3 -3 -3 2.08 0.21
 3 3 3 2.53 0.24
 3 3 3 2.95 0.23
 -3 -3 -4 16.26 0.4
 3 3 4 20.91 0.44
 3 3 4 21.42 0.44
 -3 -3 -5 2.6 0.25
 3 3 5 2.82 0.29
 3 3 5 3.44 0.31
 -3 -3 -6 26.63 0.51
 3 3 6 32.05 0.56
 3 3 6 34.36 0.63
 -3 -3 -7 8.92 0.37
 3 3 7 11.37 0.41
 3 3 7 11.47 0.46
 3 3 8 18.26 0.6
 3 3 9 9.53 0.51
 3 3 10 8.25 0.56
 3 3 11 0.16 0.31
 -3 -4 14 0.04 0.24
 -3 -4 13 0.73 0.26
 -3 -4 12 4.95 0.41
 -3 -4 11 1.85 0.26
 -3 -4 10 2.77 0.31
 -3 -4 9 1.15 0.2
 -3 -4 9 1.51 0.18
 3 4 -9 1.44 0.2
 -3 -4 8 82.21 0.88
 -3 -4 8 90.46 0.85
 3 4 -8 74.8 0.78
 -3 -4 7 4.86 0.33
 -3 -4 7 3.37 0.33
 3 4 -7 6.05 0.34
 -3 -4 6 29.92 0.48
 -3 -4 6 32.78 0.5
 3 4 -6 28.58 0.48
 -3 -4 5 73.82 0.64
 -3 -4 5 82.94 0.74
 3 4 -5 74.24 0.71
 -3 -4 4 17.82 0.32
 -3 -4 4 22.36 0.4
 3 4 -4 18.29 0.37
 -3 -4 3 46.97 0.45
 -3 -4 3 54.79 0.6
 3 4 -3 53.07 0.6
 -3 -4 2 98.34 0.61
 -3 -4 2 110.41 0.83
 3 4 -2 112.96 0.86
 3 4 -1 125.45 0.9
 -3 -4 0 61.16 0.66
 3 4 0 69.48 0.7
 -3 -4 -1 0.38 0.13
 3 4 1 1 0.17
 3 4 1 0.77 0.13
 -3 -4 -2 63.01 0.7
 3 4 2 79.02 0.78
 3 4 2 81.85 0.7
 -3 -4 -3 0.08 0.13
 3 4 3 -0.01 0.14
 3 4 3 0.08 0.14
 -3 -4 -4 58.7 0.73
 3 4 4 72.02 0.79
 3 4 4 77.62 0.8
 -3 -4 -5 9.25 0.36
 3 4 5 11.82 0.41
 3 4 5 13.11 0.46
 -3 -4 -6 0.35 0.19
 3 4 6 0.84 0.2
 3 4 6 0.53 0.22
 -3 -4 -7 0.17 0.17
 3 4 7 0.24 0.21
 3 4 8 0.42 0.25
 3 4 9 0.76 0.28
 3 4 10 6.28 0.51
 3 4 11 1.58 0.37
 -3 -5 14 2.52 0.34
 -3 -5 13 0.92 0.27
 -3 -5 12 0.3 0.22
 -3 -5 11 15.34 0.53
 -3 -5 10 7.24 0.39
 -3 -5 9 1.03 0.19
 -3 -5 9 1.13 0.17
 3 5 -9 0.66 0.2
 -3 -5 8 21.11 0.5
 -3 -5 8 24.05 0.5
 3 5 -8 21.47 0.52
 3 5 -7 0.42 0.2
 -3 -5 6 113.65 0.92
 -3 -5 6 123.57 0.96
 3 5 -6 113.94 0.97
 -3 -5 5 4.55 0.24
 -3 -5 5 5.25 0.28
 3 5 -5 5.87 0.32
 -3 -5 4 25.66 0.41
 -3 -5 4 28.7 0.47
 3 5 -4 27.91 0.49
 -3 -5 3 2.57 0.2
 -3 -5 3 2.91 0.22
 3 5 -3 2.75 0.29
 -3 -5 2 11.4 0.33
 3 5 -2 5.54 0.26
 -3 -5 1 27.36 0.47
 3 5 -1 51.48 0.66
 3 5 0 102.23 0.91
 3 5 0 100.44 0.74
 -3 -5 -1 26.93 0.51
 3 5 1 31.33 0.55
 3 5 1 30.95 0.46
 -3 -5 -2 25.45 0.5
 3 5 2 32.7 0.57
 3 5 2 33.8 0.51
 -3 -5 -3 1.42 0.2
 3 5 3 1.85 0.22
 3 5 3 2.04 0.21
 -3 -5 -4 6.75 0.35
 3 5 4 10.16 0.4
 3 5 4 11.13 0.42
 -3 -5 -5 36.58 0.67
 3 5 5 48.17 0.73
 3 5 5 49.7 0.75
 -3 -5 -6 8.71 0.4
 3 5 6 11.58 0.44
 3 5 6 12.43 0.51
 -3 -5 -7 1.42 0.23
 3 5 7 1.63 0.29
 3 5 8 2.33 0.32
 3 5 9 1.16 0.33
 3 5 10 8.07 0.55
 -3 -6 14 1.23 0.3
 -3 -6 13 5.57 0.45
 -3 -6 12 0.02 0.21
 -3 -6 11 -0.05 0.19
 -3 -6 10 1 0.22
 3 6 -10 1 0.23
 -3 -6 9 7.46 0.38
 3 6 -9 7.01 0.39
 -3 -6 8 3.75 0.32
 -3 -6 8 4.41 0.29
 3 6 -8 4.02 0.34
 -3 -6 7 2.23 0.23
 -3 -6 7 2.44 0.22
 3 6 -7 2.36 0.26
 -3 -6 6 26.16 0.52
 -3 -6 6 28.01 0.53
 3 6 -6 28.2 0.58
 -3 -6 5 31.45 0.51
 -3 -6 5 35.6 0.59
 3 6 -5 35.19 0.62
 -3 -6 4 17.57 0.4
 -3 -6 4 19.35 0.45
 3 6 -4 20.04 0.5
 -3 -6 3 47.19 0.57
 -3 -6 3 52.3 0.69
 3 6 -3 36.15 0.61
 -3 -6 2 27.59 0.53
 3 6 -2 0.01 0.04
 -3 -6 1 1.41 0.17
 3 6 -1 2.67 0.31
 3 6 0 15.95 0.46
 3 6 0 15.72 0.39
 -3 -6 -1 15.33 0.44
 3 6 1 18.68 0.5
 3 6 1 18.31 0.42
 -3 -6 -2 2.4 0.26
 3 6 2 2.48 0.3
 3 6 2 2.39 0.23
 -3 -6 -3 3.02 0.27
 3 6 3 4.11 0.32
 3 6 3 4.64 0.33
 -3 -6 -4 0.06 0.16
 3 6 4 0.15 0.19
 3 6 4 0.36 0.19
 -3 -6 -5 0.68 0.21
 3 6 5 1.31 0.23
 3 6 5 1.36 0.24
 -3 -6 -6 1.42 0.25
 3 6 6 2.19 0.29
 -3 -6 -7 10.82 0.47
 3 6 7 15.1 0.61
 3 6 8 6.88 0.5
 3 6 9 1.24 0.34
 -3 -7 13 0.06 0.24
 -3 -7 12 1.22 0.27
 -3 -7 11 -0.05 0.2
 -3 -7 10 0.82 0.23
 3 7 -10 0.62 0.25
 -3 -7 9 1.06 0.21
 3 7 -9 1.15 0.25
 -3 -7 8 -0.1 0.15
 -3 -7 8 -0.1 0.14
 3 7 -8 -0.04 0.2
 -3 -7 7 0.67 0.18
 -3 -7 7 0.73 0.17
 3 7 -7 0.43 0.23
 -3 -7 6 5.49 0.32
 -3 -7 6 5.56 0.33
 3 7 -6 6.07 0.4
 -3 -7 5 10.7 0.37
 -3 -7 5 10.81 0.4
 3 7 -5 11.77 0.46
 -3 -7 4 17.72 0.44
 -3 -7 4 17.84 0.46
 3 7 -4 19.53 0.53
 -3 -7 3 27.94 0.5
 -3 -7 3 31.7 0.6
 3 7 -3 32.8 0.64
 -3 -7 2 4.39 0.29
 3 7 -2 5.05 0.33
 -3 -7 1 28.26 0.57
 3 7 -1 32.7 0.64
 -3 -7 0 112.76 1.11
 3 7 0 135.56 1.21
 3 7 0 137.58 1.06
 -3 -7 -1 -0.05 0.17
 3 7 1 0.29 0.22
 3 7 1 -0.44 0.18
 -3 -7 -2 0.91 0.21
 3 7 2 1.21 0.24
 3 7 2 1.02 0.22
 -3 -7 -3 1.92 0.25
 3 7 3 2.97 0.35
 3 7 3 2.36 0.27
 -3 -7 -4 0.07 0.19
 3 7 4 0.29 0.22
 3 7 4 0.57 0.21
 -3 -7 -5 0.48 0.22
 3 7 5 0.44 0.24
 3 7 5 0.9 0.25
 -3 -7 -6 1.44 0.27
 3 7 6 2.1 0.33
 -3 -7 -7 0.6 0.24
 3 7 7 0.37 0.29
 -3 -7 -8 0.29 0.24
 -3 -8 13 2.06 0.32
 -3 -8 12 0.3 0.24
 -3 -8 11 0.61 0.23
 -3 -8 10 0.89 0.23
 3 8 -10 0.68 0.29
 -3 -8 9 2.39 0.27
 3 8 -9 2.32 0.3
 -3 -8 8 0.65 0.19
 -3 -8 8 0.74 0.17
 3 8 -8 0.85 0.25
 -3 -8 7 0.19 0.16
 -3 -8 7 0.27 0.16
 3 8 -7 0.27 0.23
 -3 -8 6 0.35 0.17
 -3 -8 6 0.26 0.17
 3 8 -6 0.45 0.24
 -3 -8 5 32.72 0.6
 -3 -8 5 34.64 0.66
 3 8 -5 36.71 0.73
 -3 -8 4 5.46 0.33
 -3 -8 4 5.63 0.34
 3 8 -4 6.75 0.43
 -3 -8 3 29.52 0.61
 3 8 -3 32.4 0.67
 -3 -8 2 0.77 0.2
 3 8 -2 1.14 0.26
 -3 -8 1 0.82 0.2
 3 8 -1 0.48 0.24
 -3 -8 0 4.55 0.36
 3 8 0 5.19 0.39
 3 8 0 5.28 0.38
 -3 -8 -1 45.28 0.79
 3 8 1 55.16 0.86
 3 8 1 58.24 0.81
 -3 -8 -2 6.69 0.38
 3 8 2 9.41 0.44
 3 8 2 8.72 0.45
 -3 -8 -3 1.46 0.25
 3 8 3 3.04 0.35
 3 8 3 2.91 0.3
 -3 -8 -4 1.07 0.25
 3 8 4 1.03 0.25
 3 8 4 1.42 0.28
 -3 -8 -5 7.99 0.45
 3 8 5 12.43 0.58
 -3 -8 -6 0.62 0.27
 -3 -8 -7 0.05 0.25
 -3 -8 -8 3.74 0.43
 -3 -9 12 0.22 0.23
 -3 -9 11 1.97 0.3
 3 9 -11 0.88 0.31
 -3 -9 10 -0.08 0.2
 3 9 -10 -0.1 0.27
 -3 -9 9 -0.06 0.18
 3 9 -9 -0.29 0.25
 -3 -9 8 9.09 0.45
 3 9 -8 9.59 0.51
 -3 -9 7 10.34 0.46
 -3 -9 7 11.13 0.44
 3 9 -7 9.46 0.5
 -3 -9 6 6.28 0.36
 -3 -9 6 6.76 0.38
 3 9 -6 5.76 0.44
 -3 -9 5 0.13 0.18
 -3 -9 5 0.12 0.18
 3 9 -5 0.32 0.26
 -3 -9 4 11.28 0.44
 3 9 -4 13.94 0.55
 -3 -9 3 68.49 0.96
 3 9 -3 71.6 1.03
 -3 -9 2 0.15 0.18
 3 9 -2 -0.46 0.25
 -3 -9 1 6.95 0.39
 3 9 -1 7.58 0.43
 3 9 -1 9.03 0.43
 -3 -9 0 0.87 0.23
 3 9 0 0.88 0.27
 3 9 0 0.86 0.23
 -3 -9 -1 1.01 0.24
 3 9 1 1.25 0.27
 3 9 1 1.07 0.25
 -3 -9 -2 0.02 0.21
 3 9 2 0.44 0.24
 3 9 2 0.02 0.23
 -3 -9 -3 0.32 0.21
 3 9 3 0.49 0.25
 -3 -9 -4 0.65 0.26
 3 9 4 1.46 0.29
 -3 -9 -5 10.11 0.55
 -3 -9 -6 0.74 0.29
 -3 -10 11 0.17 0.23
 3 10 -11 -0.6 0.28
 -3 -10 10 1.58 0.29
 3 10 -10 0.62 0.33
 -3 -10 9 0.01 0.2
 3 10 -9 -0.03 0.28
 -3 -10 8 0.43 0.21
 3 10 -8 0.27 0.28
 -3 -10 7 4.95 0.41
 -3 -10 7 4.66 0.36
 3 10 -7 4.64 0.46
 -3 -10 6 7.97 0.44
 -3 -10 6 8.62 0.45
 3 10 -6 8.74 0.52
 -3 -10 5 -0.07 0.2
 -3 -10 5 0.26 0.19
 3 10 -5 0.15 0.25
 -3 -10 4 18.12 0.58
 3 10 -4 18.99 0.62
 -3 -10 3 13.42 0.54
 3 10 -3 13.87 0.59
 -3 -10 2 20.42 0.63
 3 10 -2 22.58 0.65
 -3 -10 1 4.69 0.41
 3 10 -1 4.76 0.44
 3 10 -1 5.56 0.39
 -3 -10 0 4.4 0.4
 3 10 0 4.82 0.43
 -3 -10 -1 1.42 0.28
 3 10 1 1.74 0.31
 -3 -10 -2 0.16 0.22
 3 10 2 0.41 0.28
 -3 -10 -3 0.75 0.27
 3 10 3 1.4 0.32
 -3 -10 -4 0.28 0.24
 -3 -10 -5 0.19 0.28
 -3 -11 10 0.15 0.25
 3 11 -10 -0.65 0.31
 -3 -11 9 1.13 0.27
 3 11 -9 0.79 0.35
 -3 -11 8 0.27 0.22
 3 11 -8 0.17 0.3
 -3 -11 7 0.58 0.23
 3 11 -7 0.79 0.32
 -3 -11 6 0.1 0.23
 -3 -11 6 0.13 0.21
 3 11 -6 0.17 0.27
 -3 -11 5 0.59 0.23
 3 11 -5 0.51 0.31
 -3 -11 4 0.98 0.26
 3 11 -4 1.21 0.34
 -3 -11 3 3.62 0.42
 3 11 -3 3.79 0.43
 -3 -11 2 12.74 0.57
 3 11 -2 13.44 0.62
 -3 -11 1 0.89 0.27
 3 11 -1 0.95 0.31
 -3 -11 0 0 0.23
 3 11 0 0.29 0.28
 -3 -11 -1 0 0.23
 3 11 1 0.22 0.28
 -3 -11 -2 6.65 0.49
 3 11 2 9.14 0.54
 -3 -11 -3 3.64 0.44
 3 12 -7 -0.82 0.29
 3 12 -6 0.12 0.32
 -3 -12 5 0.28 0.22
 3 12 -5 -0.57 0.29
 -3 -12 4 0.51 0.25
 3 12 -4 0.66 0.33
 -3 -12 3 12.78 0.6
 3 12 -3 14.59 0.68
 -3 -12 2 1.49 0.32
 3 12 -2 1.49 0.37
 -3 -12 1 0.21 0.28
 3 12 -1 1.57 0.36
 -3 -12 0 2.37 0.36
 3 12 0 4.11 0.47
 3 12 1 1.79 0.35
 3 12 2 0.92 0.33
 -3 -13 5 1.85 0.32
 -3 -13 4 0.31 0.25
 -4 14 0 0.23 0.33
 -4 14 -1 0.77 0.35
 4 -13 -4 0.87 0.3
 -4 13 3 1.05 0.37
 4 -13 -3 1.22 0.3
 -4 13 2 7.21 0.55
 4 -13 -2 6.86 0.48
 -4 13 1 2.51 0.37
 4 -13 -1 2.66 0.33
 -4 13 0 1.56 0.33
 -4 13 -1 2.98 0.39
 -4 13 -2 3.24 0.4
 -4 13 -3 1.82 0.35
 -4 13 -4 -0.15 0.27
 4 -13 4 -0.08 0.24
 4 -12 -6 1.47 0.32
 -4 12 5 -0.72 0.31
 4 -12 -5 0.1 0.25
 -4 12 4 0.05 0.3
 4 -12 -4 0.47 0.25
 -4 12 3 4.59 0.49
 4 -12 -3 4.17 0.41
 -4 12 2 1.17 0.31
 4 -12 -2 0.64 0.25
 -4 12 1 1.36 0.3
 4 -12 -1 1.08 0.25
 -4 12 0 14.35 0.61
 -4 12 -1 2 0.33
 -4 12 -2 0.6 0.29
 -4 12 -3 0.43 0.28
 4 -12 3 0.33 0.24
 -4 12 -4 0.25 0.27
 4 -12 4 0.33 0.24
 -4 12 -5 1.06 0.31
 4 -12 5 0.88 0.27
 -4 12 -6 -0.1 0.26
 4 -12 6 0.12 0.24
 -4 11 7 0.79 0.35
 4 -11 -7 0.95 0.29
 -4 11 6 4.55 0.52
 4 -11 -6 4.84 0.45
 -4 11 5 14.39 0.64
 4 -11 -5 11.64 0.55
 -4 11 4 1.87 0.32
 4 -11 -4 1.48 0.28
 -4 11 3 0.75 0.29
 4 -11 -3 0.56 0.23
 -4 11 2 1.08 0.25
 4 -11 -2 1.6 0.25
 -4 11 1 7.45 0.43
 4 -11 -1 8.88 0.43
 -4 11 0 0.09 0.23
 4 -11 0 0.03 0.19
 -4 11 -1 2.15 0.3
 -4 11 -2 -0.15 0.23
 -4 11 -3 1.36 0.29
 4 -11 3 1.91 0.29
 -4 11 -4 0.71 0.25
 4 -11 4 0.83 0.25
 -4 11 -5 -0.27 0.24
 4 -11 5 0.17 0.2
 -4 11 -6 1.24 0.3
 4 -11 6 1.33 0.28
 -4 11 -7 0.52 0.28
 4 -11 7 0.66 0.27
 -4 11 -8 0.55 0.3
 4 -11 8 -0.01 0.26
 -4 10 9 0.68 0.33
 -4 10 8 0.09 0.28
 -4 10 7 0.07 0.28
 4 -10 -7 0.31 0.23
 -4 10 6 2.78 0.38
 4 -10 -6 2.28 0.3
 -4 10 5 0.21 0.28
 4 -10 -5 0.43 0.23
 -4 10 4 9.29 0.51
 4 -10 -4 8.65 0.45
 -4 10 3 2.27 0.27
 -4 10 3 2.61 0.31
 4 -10 -3 2.11 0.26
 -4 10 2 7.11 0.4
 4 -10 -2 7.96 0.41
 -4 10 1 0.28 0.22
 4 -10 -1 0.27 0.18
 -4 10 0 15.95 0.51
 4 -10 0 18.45 0.5
 -4 10 -1 8.46 0.43
 -4 10 -2 0.8 0.24
 4 -10 2 0.96 0.22
 -4 10 -3 0.05 0.22
 4 -10 3 -0.1 0.19
 -4 10 -4 5.74 0.42
 4 -10 4 6.06 0.38
 -4 10 -5 6.93 0.46
 4 -10 5 8.4 0.46
 -4 10 -6 0.4 0.26
 4 -10 6 0.54 0.23
 -4 10 -7 -0.31 0.23
 4 -10 7 0.1 0.22
 -4 10 -8 4.79 0.46
 4 -10 8 4.94 0.45
 -4 10 -9 1.16 0.32
 4 -10 9 0.84 0.3
 -4 9 10 2.48 0.39
 -4 9 9 0.05 0.3
 -4 9 8 -0.08 0.29
 -4 9 7 -0.02 0.27
 4 -9 -7 0.09 0.22
 -4 9 6 4.34 0.43
 4 -9 -6 4.43 0.38
 -4 9 5 1.89 0.28
 4 -9 -5 2.5 0.3
 -4 9 4 7 0.41
 4 -9 -4 6.05 0.36
 -4 9 3 0.33 0.2
 -4 9 3 0.82 0.24
 4 -9 -3 0.36 0.19
 -4 9 2 6.57 0.36
 4 -9 -2 7.35 0.38
 -4 9 1 1.51 0.22
 4 -9 -1 1.26 0.2
 -4 9 0 0.56 0.2
 4 -9 0 0.18 0.16
 -4 9 -1 8.67 0.41
 4 -9 1 9.37 0.43
 4 -9 1 9.17 0.38
 -4 9 -2 14.68 0.5
 4 -9 2 14.31 0.49
 -4 9 -3 0.33 0.19
 4 -9 3 0.38 0.19
 -4 9 -4 2.46 0.29
 4 -9 4 2.93 0.33
 -4 9 -5 10.8 0.49
 4 -9 5 10.86 0.47
 -4 9 -6 4.06 0.39
 4 -9 6 3.63 0.37
 -4 9 -7 -0.08 0.22
 4 -9 7 0.12 0.21
 -4 9 -8 0.75 0.27
 4 -9 8 0.61 0.24
 -4 9 -9 8.47 0.54
 4 -9 9 9.14 0.54
 -4 9 -10 4.46 0.49
 4 -9 10 5.2 0.49
 -4 8 11 0.32 0.32
 -4 8 10 2.46 0.37
 -4 8 9 5.23 0.48
 -4 8 8 -0.09 0.23
 -4 8 7 0.65 0.27
 4 -8 -7 0.96 0.24
 -4 8 6 0.17 0.22
 4 -8 -6 0.39 0.21
 -4 8 5 3.32 0.34
 4 -8 -5 3.5 0.31
 -4 8 4 17.04 0.44
 -4 8 4 20.66 0.58
 4 -8 -4 17.39 0.49
 -4 8 3 62.65 0.72
 -4 8 3 72.92 0.92
 4 -8 -3 70.56 0.88
 -4 8 2 9.07 0.36
 4 -8 -2 10.47 0.39
 -4 8 1 4.43 0.3
 4 -8 -1 5.06 0.3
 -4 8 0 8.18 0.36
 4 -8 0 8.96 0.33
 -4 8 -1 0.59 0.18
 4 -8 1 -0.11 0.18
 4 -8 1 -0.03 0.15
 -4 8 -2 4.84 0.36
 4 -8 2 5.33 0.36
 -4 8 -3 21.07 0.56
 4 -8 3 21.43 0.54
 -4 8 -4 -0.3 0.17
 4 -8 4 0.02 0.17
 -4 8 -5 0.83 0.23
 4 -8 5 0.73 0.21
 -4 8 -6 3.01 0.35
 4 -8 6 3.14 0.34
 -4 8 -7 2.5 0.3
 4 -8 7 2.56 0.29
 -4 8 -8 0.08 0.22
 4 -8 8 -0.38 0.18
 -4 8 -9 0.13 0.25
 4 -8 9 0.23 0.21
 -4 8 -10 12.01 0.6
 4 -8 10 13.29 0.61
 -4 8 -11 1.16 0.31
 -4 7 11 -0.01 0.3
 -4 7 10 1.8 0.35
 -4 7 9 7.56 0.45
 -4 7 8 0.16 0.24
 -4 7 7 3.82 0.4
 -4 7 6 11.06 0.48
 4 -7 -6 10.1 0.43
 -4 7 5 5.9 0.37
 4 -7 -5 5.4 0.33
 -4 7 4 0.6 0.17
 -4 7 4 0.33 0.22
 4 -7 -4 0.73 0.18
 -4 7 3 28.85 0.48
 4 -7 -3 31.79 0.57
 -4 7 2 53.51 0.64
 4 -7 -2 62.39 0.74
 -4 7 1 11.28 0.36
 4 -7 -1 12.67 0.36
 -4 7 0 14.46 0.4
 4 -7 0 12.49 0.42
 4 -7 0 16.02 0.37
 -4 7 -1 0.77 0.18
 4 -7 1 0.22 0.19
 4 -7 1 1.1 0.16
 -4 7 -2 298.33 1.69
 4 -7 2 291.06 1.65
 -4 7 -3 0.8 0.22
 4 -7 3 0.93 0.2
 -4 7 -4 37.65 0.67
 4 -7 4 37.33 0.66
 -4 7 -5 6.51 0.38
 4 -7 5 7.06 0.37
 -4 7 -6 8.29 0.4
 4 -7 6 8.25 0.41
 -4 7 -7 3.99 0.36
 4 -7 7 4.41 0.36
 -4 7 -8 0.17 0.21
 4 -7 8 0.07 0.2
 -4 7 -9 0.41 0.23
 4 -7 9 0.39 0.23
 -4 7 -10 -0.14 0.25
 4 -7 10 0.55 0.26
 -4 7 -11 2.11 0.35
 4 -7 11 2.01 0.34
 -4 6 12 0.47 0.3
 -4 6 11 1.39 0.34
 -4 6 10 10.83 0.56
 -4 6 9 0.21 0.23
 -4 6 8 0.46 0.24
 -4 6 7 36.33 0.71
 -4 6 6 61.66 0.84
 -4 6 5 47.93 0.74
 4 -6 -5 45.18 0.7
 -4 6 4 3.86 0.24
 -4 6 4 4.47 0.35
 4 -6 -4 4.52 0.27
 -4 6 3 9.94 0.29
 4 -6 -3 11.99 0.37
 -4 6 2 11.02 0.31
 4 -6 -2 12.82 0.35
 -4 6 1 84.67 0.76
 4 -6 -1 95.95 0.79
 -4 6 0 -0.03 0.13
 4 -6 0 -0.01 0.13
 4 -6 0 0.11 0.1
 4 -6 1 25.86 0.5
 4 -6 2 69.58 0.8
 4 -6 2 66.45 0.77
 4 -6 3 157.3 1.21
 4 -6 3 277.23 1.56
 4 -6 4 3.66 0.32
 4 -6 4 3.22 0.3
 4 -6 5 4.79 0.33
 4 -6 5 4.82 0.31
 4 -6 6 2.63 0.28
 4 -6 6 2.47 0.29
 4 -6 7 22.78 0.59
 4 -6 7 23.36 0.6
 4 -6 8 15.83 0.54
 -4 6 -9 0.14 0.21
 4 -6 9 0.44 0.22
 -4 6 -10 3.41 0.4
 4 -6 10 4.92 0.43
 4 -6 11 0.21 0.24
 -4 5 13 1.55 0.38
 -4 5 12 8.09 0.56
 -4 5 11 1.9 0.34
 -4 5 10 0.28 0.26
 -4 5 9 33.87 0.73
 -4 5 8 48.58 0.78
 -4 5 7 9.64 0.44
 -4 5 6 4.56 0.38
 -4 5 5 76.35 0.51
 -4 5 5 95.43 0.91
 -4 5 4 0.08 0.1
 -4 5 4 -0.13 0.13
 -4 5 3 81.27 0.62
 -4 5 3 95.47 0.82
 -4 5 2 107.98 0.75
 4 -5 -1 67.82 0.64
 4 -5 0 2.95 0.22
 4 -5 0 2.53 0.21
 4 -5 1 8.98 0.3
 4 -5 1 8.64 0.29
 4 -5 2 25.07 0.46
 4 -5 2 22.97 0.44
 4 -5 3 13.76 0.39
 4 -5 4 45.59 0.67
 4 -5 4 46.17 0.67
 4 -5 5 15.72 0.46
 4 -5 5 15.35 0.43
 4 -5 6 1.96 0.24
 4 -5 6 1.84 0.22
 4 -5 7 8.5 0.41
 4 -5 7 9.37 0.41
 4 -5 8 14.8 0.52
 4 -5 8 15.66 0.52
 4 -5 9 4.49 0.37
 4 -5 9 4.65 0.39
 4 -5 10 2.74 0.32
 4 -5 11 2.25 0.33
 -4 4 13 27.48 0.84
 -4 4 12 0.51 0.32
 -4 4 11 8.05 0.52
 -4 4 10 2.35 0.31
 -4 4 9 4.02 0.38
 -4 4 8 2.08 0.25
 -4 4 7 37.12 0.64
 -4 4 6 4.79 0.35
 -4 4 5 30.97 0.29
 -4 4 5 40.49 0.57
 -4 4 4 2.77 0.15
 -4 4 4 2.99 0.24
 -4 4 3 45.11 0.53
 4 -4 -3 19.31 0.28
 4 -4 -2 58.01 0.51
 4 -4 -1 254.47 1.12
 4 -4 0 391.43 1.83
 4 -4 0 371.41 1.82
 4 -4 1 85.78 0.74
 4 -4 1 82.59 0.68
 -4 4 -2 21.27 0.24
 4 -4 2 18.61 0.39
 4 -4 2 16.57 0.35
 4 -4 3 11.54 0.31
 4 -4 3 25.23 0.45
 4 -4 4 23.12 0.5
 4 -4 4 22.9 0.47
 4 -4 5 13.18 0.4
 4 -4 5 13.04 0.41
 4 -4 6 5.19 0.33
 4 -4 6 4.07 0.32
 4 -4 7 0.33 0.19
 4 -4 7 0.31 0.18
 4 -4 8 0.13 0.18
 4 -4 8 0.02 0.18
 4 -4 9 3.1 0.34
 4 -4 9 3.77 0.35
 4 -4 10 1.77 0.27
 4 -4 10 1.34 0.27
 4 -4 11 -0.15 0.22
 -4 3 14 1.08 0.36
 -4 3 13 9.44 0.6
 -4 3 12 27.94 0.76
 -4 3 11 65.91 1.03
 -4 3 10 6.58 0.4
 -4 3 9 -0.13 0.18
 -4 3 8 9.97 0.41
 -4 3 7 7.11 0.33
 -4 3 6 0.18 0.14
 -4 3 5 16.67 0.18
 -4 3 5 23.08 0.42
 -4 3 4 40.01 0.48
 4 -3 -4 32.55 0.29
 -4 3 3 58.67 0.53
 4 -3 -3 52.83 0.42
 4 -3 -1 15.72 0.29
 4 -3 0 361.26 2.36
 -4 3 -1 118.72 0.57
 4 -3 1 99.8 0.76
 4 -3 1 89.52 0.64
 -4 3 -2 54.44 0.34
 4 -3 2 43.51 0.49
 4 -3 3 86.76 0.8
 4 -3 3 82.97 0.71
 4 -3 4 72.97 0.79
 4 -3 4 72.33 0.73
 4 -3 5 70.72 0.82
 4 -3 5 72.76 0.8
 4 -3 6 0.88 0.19
 4 -3 6 0.55 0.19
 4 -3 7 12.2 0.43
 4 -3 7 12.48 0.45
 4 -3 8 10.85 0.43
 4 -3 8 11.81 0.46
 4 -3 9 3.41 0.34
 4 -3 9 3.8 0.36
 4 -3 10 1.29 0.27
 4 -3 10 1.53 0.28
 4 -3 11 0.5 0.25
 4 -3 12 -0.04 0.24
 -4 2 14 -0.18 0.31
 -4 2 13 2.03 0.36
 -4 2 12 -0.25 0.23
 -4 2 11 32.4 0.76
 -4 2 10 74.09 0.97
 -4 2 9 10.74 0.4
 -4 2 8 24.21 0.51
 -4 2 7 82.73 0.82
 -4 2 6 11.45 0.33
 -4 2 5 24.91 0.4
 4 -2 -5 19.58 0.17
 -4 2 4 12.52 0.28
 4 -2 -4 10.68 0.18
 -4 2 3 36.59 0.37
 4 -2 -3 36.51 0.34
 4 -2 -2 73.74 0.51
 -4 2 1 437.06 2.14
 4 -2 -1 286.88 2.13
 4 -2 -1 338.98 1.58
 -4 2 0 44.77 0.39
 4 -2 0 41.11 0.47
 4 -2 0 34.44 0.34
 -4 2 -1 34.91 0.33
 4 -2 1 31.56 0.45
 4 -2 1 22.12 0.3
 -4 2 -2 9.94 0.18
 4 -2 2 6.45 0.23
 4 -2 2 8.83 0.24
 -4 2 -3 12.6 0.17
 4 -2 3 13.63 0.36
 4 -2 3 13.51 0.31
 4 -2 4 16.63 0.41
 4 -2 4 17.67 0.39
 4 -2 5 79.4 0.85
 4 -2 5 81.89 0.82
 4 -2 6 27.08 0.56
 4 -2 6 28.6 0.57
 4 -2 7 12.04 0.44
 4 -2 7 11.81 0.45
 4 -2 8 1.33 0.22
 4 -2 8 0.9 0.22
 4 -2 9 4.74 0.37
 4 -2 9 5 0.38
 4 -2 10 17.83 0.6
 4 -2 11 2.86 0.35
 4 -2 12 0.09 0.25
 -4 1 14 -0.02 0.29
 -4 1 13 3.69 0.4
 -4 1 12 3.39 0.36
 -4 1 12 3.44 0.37
 -4 1 11 12.88 0.54
 -4 1 11 14.01 0.49
 -4 1 10 14.11 0.5
 -4 1 9 8.71 0.4
 -4 1 8 24.44 0.51
 -4 1 7 22.33 0.45
 -4 1 6 59.5 0.6
 -4 1 5 242.44 1.04
 4 -1 -5 224.03 0.81
 -4 1 4 4.45 0.18
 -4 1 4 1.34 0.15
 4 -1 -4 4.27 0.15
 -4 1 3 49.08 0.36
 -4 1 3 48.35 0.49
 4 -1 -3 47.97 0.39
 -4 1 2 72.9 0.37
 -4 1 2 78.41 0.58
 4 -1 -2 61.36 0.47
 -4 1 1 37.49 0.39
 4 -1 -1 27.77 0.35
 -4 1 0 310.83 1.07
 4 -1 0 304.65 2.24
 4 -1 0 251.75 0.95
 -4 1 -1 236.96 0.86
 4 -1 1 119.99 0.81
 4 -1 1 218.23 0.79
 -4 1 -2 77.81 0.48
 4 -1 2 81.84 0.71
 -4 1 -3 49.14 0.39
 4 -1 3 56.4 0.65
 4 -1 3 57.67 0.56
 -4 1 -4 31.55 0.32
 4 -1 4 36.81 0.56
 4 -1 4 38.41 0.53
 4 -1 5 79.22 0.84
 4 -1 5 84.19 0.82
 4 -1 6 1.05 0.2
 4 -1 6 1.36 0.21
 4 -1 7 19.15 0.51
 4 -1 7 20.77 0.56
 4 -1 8 4.59 0.38
 4 -1 8 4.94 0.39
 4 -1 9 0.34 0.22
 4 -1 9 0.26 0.22
 4 -1 10 0.29 0.23
 4 -1 11 4.09 0.43
 4 -1 12 0.41 0.27
 -4 0 14 2.98 0.38
 -4 0 13 5.18 0.47
 -4 0 12 13.66 0.57
 -4 0 11 29.09 0.68
 -4 0 11 29.58 0.62
 -4 0 10 81.91 0.97
 -4 0 10 78.47 0.9
 -4 0 9 4.79 0.34
 -4 0 9 4.23 0.33
 -4 0 8 7.75 0.34
 -4 0 8 6.63 0.34
 -4 0 7 37.26 0.52
 -4 0 7 36.23 0.54
 4 0 -7 34.84 0.29
 -4 0 6 1.42 0.18
 -4 0 6 0.87 0.13
 4 0 -6 1.04 0.09
 -4 0 5 2.22 0.18
 -4 0 5 1.12 0.16
 4 0 -5 1.73 0.15
 -4 0 4 910.22 3.85
 -4 0 4 868.23 4.79
 4 0 -4 878.95 3.87
 -4 0 3 3.41 0.11
 -4 0 3 2.39 0.15
 4 0 -3 2.45 0.14
 -4 0 2 162.34 0.84
 -4 0 1 69.91 0.54
 4 0 -1 70.09 0.57
 -4 0 0 41.67 0.42
 4 0 0 42.93 0.48
 4 0 0 38.57 0.24
 -4 0 -1 60.42 0.49
 4 0 1 34.13 0.45
 4 0 1 64.2 0.42
 -4 0 -2 378.54 1.75
 4 0 2 422.93 2.55
 4 0 2 222.79 1.05
 -4 0 -3 204.87 0.89
 4 0 3 247.93 1.31
 4 0 3 255.72 1.12
 -4 0 -4 2.72 0.18
 4 0 4 2.82 0.26
 4 0 4 2.59 0.25
 4 0 5 26.42 0.52
 4 0 5 28.58 0.52
 4 0 6 30.94 0.58
 4 0 6 32.54 0.6
 4 0 7 60.47 0.83
 4 0 7 64.23 0.87
 4 0 8 0.05 0.22
 4 0 8 -0.29 0.21
 4 0 9 3.34 0.33
 4 0 10 -0.03 0.24
 4 0 11 0.86 0.28
 -4 -1 15 0.84 0.31
 -4 -1 14 0.03 0.25
 -4 -1 13 0.49 0.26
 -4 -1 12 2.11 0.31
 -4 -1 11 -0.08 0.21
 -4 -1 11 0.13 0.17
 -4 -1 10 68.68 0.9
 -4 -1 10 69.11 0.84
 -4 -1 9 117.7 1.05
 -4 -1 9 116.39 1.01
 -4 -1 8 144.28 1.06
 -4 -1 8 141.51 1.06
 -4 -1 7 14.99 0.35
 -4 -1 7 15.05 0.36
 4 1 -7 13.56 0.26
 -4 -1 6 75.32 0.63
 -4 -1 6 70.81 0.69
 4 1 -6 56.04 0.46
 -4 -1 5 933.53 4.47
 -4 -1 5 928.35 8.54
 4 1 -5 430.66 2.45
 -4 -1 4 52.56 0.39
 -4 -1 4 51.93 0.56
 -4 -1 3 140.3 0.45
 4 1 -3 110.21 0.68
 -4 -1 2 133.27 0.81
 4 1 -2 134.81 0.79
 -4 -1 1 179.99 0.92
 4 1 -1 186.5 0.96
 -4 -1 0 169.51 0.89
 4 1 0 124.78 0.83
 4 1 0 186.4 0.52
 -4 -1 -1 3.31 0.22
 4 1 1 7.1 0.3
 4 1 1 3.7 0.17
 -4 -1 -2 25.69 0.38
 4 1 2 29.8 0.47
 -4 -1 -3 29.71 0.41
 4 1 3 34.9 0.53
 4 1 3 36.46 0.46
 -4 -1 -4 70.79 0.63
 4 1 4 86.87 0.85
 4 1 4 88.94 0.76
 -4 -1 -5 18.72 0.37
 4 1 5 21.52 0.48
 4 1 5 23.51 0.48
 4 1 6 0.41 0.18
 4 1 6 0.28 0.19
 4 1 7 44.65 0.72
 4 1 7 48.38 0.78
 4 1 8 41.09 0.74
 4 1 8 43.99 0.8
 4 1 9 -0.2 0.24
 4 1 10 0.42 0.26
 4 1 11 2.77 0.37
 -4 -2 15 0.25 0.27
 -4 -2 14 2.54 0.34
 -4 -2 13 7.99 0.49
 -4 -2 12 -0.31 0.21
 -4 -2 11 -0.33 0.17
 -4 -2 11 0.03 0.15
 -4 -2 10 15.16 0.49
 -4 -2 10 15.93 0.47
 -4 -2 9 5.48 0.34
 -4 -2 9 5.58 0.35
 -4 -2 8 204.19 1.25
 -4 -2 8 206.13 1.28
 4 2 -8 178.13 0.95
 -4 -2 7 111.64 0.84
 -4 -2 7 109.27 0.89
 4 2 -7 99.9 0.72
 -4 -2 6 36.12 0.45
 -4 -2 6 35.55 0.51
 4 2 -6 33.02 0.43
 -4 -2 5 4.39 0.21
 -4 -2 5 5.05 0.24
 4 2 -5 5.91 0.24
 -4 -2 4 203.87 0.75
 -4 -2 4 226.28 1.16
 4 2 -4 219.87 1.04
 -4 -2 3 324.01 1.12
 -4 -2 3 341.23 2.05
 4 2 -3 399.86 1.66
 -4 -2 2 49.7 0.54
 4 2 -2 49.38 0.53
 -4 -2 1 0.6 0.1
 4 2 -1 0.04 0.11
 4 2 -1 0.24 0.05
 -4 -2 0 698.48 3.83
 4 2 0 824.63 2.88
 -4 -2 -1 7.72 0.27
 4 2 1 8.37 0.33
 4 2 1 8.03 0.23
 -4 -2 -2 13.07 0.32
 4 2 2 16.38 0.4
 4 2 2 12.8 0.27
 -4 -2 -3 23.32 0.42
 4 2 3 29.58 0.52
 4 2 3 31.15 0.45
 -4 -2 -4 5.23 0.26
 4 2 4 6.08 0.32
 4 2 4 6.67 0.31
 -4 -2 -5 1.2 0.16
 4 2 5 1.31 0.21
 4 2 5 1.39 0.19
 4 2 6 0.24 0.18
 4 2 6 0.26 0.18
 4 2 7 0.37 0.2
 4 2 7 0.52 0.23
 4 2 8 44.57 0.84
 4 2 9 1.9 0.31
 4 2 10 -0.01 0.26
 4 2 11 -0.22 0.26
 -4 -3 15 0.43 0.27
 -4 -3 14 0.29 0.25
 -4 -3 13 15.09 0.59
 -4 -3 12 18.92 0.59
 -4 -3 11 3.51 0.34
 -4 -3 10 5.04 0.35
 -4 -3 10 5.62 0.35
 -4 -3 9 18.61 0.47
 -4 -3 9 20.4 0.5
 -4 -3 8 309.62 1.56
 -4 -3 8 317.44 1.6
 4 3 -8 277.28 1.31
 -4 -3 7 23.97 0.46
 -4 -3 7 23.76 0.49
 4 3 -7 20.14 0.44
 -4 -3 6 75.46 0.65
 -4 -3 6 80.21 0.78
 4 3 -6 71.22 0.69
 -4 -3 5 17.84 0.31
 -4 -3 5 19.71 0.41
 4 3 -5 17.8 0.39
 -4 -3 4 50.17 0.42
 -4 -3 4 59.37 0.63
 4 3 -4 57.61 0.61
 -4 -3 3 25.74 0.27
 -4 -3 3 32.54 0.48
 4 3 -3 31.66 0.47
 -4 -3 2 20.74 0.37
 4 3 -2 50.14 0.59
 -4 -3 1 121.2 0.89
 4 3 -1 111.04 0.87
 4 3 -1 125.62 0.56
 -4 -3 0 466.93 2.76
 4 3 0 548.47 3.24
 4 3 0 545.57 5.31
 -4 -3 -1 31.18 0.5
 4 3 1 39.23 0.56
 -4 -3 -2 28.48 0.49
 4 3 2 36.17 0.57
 4 3 2 37.68 0.46
 -4 -3 -3 23.72 0.46
 4 3 3 30.56 0.55
 4 3 3 31.39 0.48
 -4 -3 -4 19.05 0.44
 4 3 4 24.06 0.52
 4 3 4 26.26 0.5
 -4 -3 -5 24.23 0.49
 4 3 5 30.71 0.6
 4 3 5 33.14 0.6
 -4 -3 -6 4.78 0.32
 4 3 6 4.85 0.34
 4 3 6 5.62 0.39
 4 3 7 20.59 0.54
 4 3 7 21.3 0.58
 4 3 8 2.07 0.3
 4 3 9 4.78 0.46
 -4 -4 15 0.58 0.29
 -4 -4 14 0.06 0.24
 -4 -4 13 0.34 0.25
 -4 -4 12 3.82 0.39
 -4 -4 11 22.56 0.59
 -4 -4 10 14.92 0.47
 -4 -4 10 15.25 0.44
 -4 -4 9 2.72 0.28
 -4 -4 9 3.08 0.31
 4 4 -9 2.6 0.29
 -4 -4 8 204.4 1.31
 -4 -4 8 220.87 1.38
 4 4 -8 189.02 1.2
 -4 -4 7 127.48 0.97
 -4 -4 7 137.27 1.08
 4 4 -7 128 1
 -4 -4 6 30.81 0.46
 -4 -4 6 33.76 0.54
 4 4 -6 30.46 0.52
 -4 -4 5 1.24 0.13
 -4 -4 5 1.75 0.2
 4 4 -5 1.3 0.19
 -4 -4 4 29.09 0.37
 -4 -4 4 35.18 0.54
 4 4 -4 33.87 0.53
 -4 -4 3 1.01 0.1
 -4 -4 3 1.16 0.15
 4 4 -3 0.9 0.17
 -4 -4 2 15.71 0.35
 4 4 -2 58.29 0.67
 -4 -4 1 2.89 0.23
 4 4 -1 3.27 0.19
 -4 -4 0 3.56 0.26
 4 4 0 4.89 0.32
 -4 -4 -1 1.22 0.17
 4 4 1 2.25 0.28
 4 4 1 2.07 0.23
 -4 -4 -2 0.29 0.14
 4 4 2 0.77 0.19
 4 4 2 0.78 0.14
 -4 -4 -3 -0.21 0.14
 4 4 3 0.24 0.17
 4 4 3 0.25 0.15
 -4 -4 -4 6.74 0.34
 4 4 4 8.32 0.38
 4 4 4 8.88 0.38
 -4 -4 -5 49.92 0.74
 4 4 5 61.34 0.83
 4 4 5 66.07 0.84
 -4 -4 -6 9.52 0.4
 4 4 6 11.68 0.46
 4 4 6 12.21 0.46
 4 4 7 0.79 0.25
 4 4 8 19.19 0.64
 -4 -5 14 0.06 0.25
 -4 -5 13 0.3 0.23
 -4 -5 12 4.93 0.41
 -4 -5 11 -0.14 0.18
 -4 -5 10 1.48 0.23
 -4 -5 10 1.66 0.22
 -4 -5 9 2.92 0.31
 -4 -5 9 3.52 0.31
 4 5 -9 2.97 0.34
 -4 -5 8 0.36 0.17
 -4 -5 8 0.33 0.18
 4 5 -8 0.5 0.22
 -4 -5 7 126.94 1
 -4 -5 7 145.36 1.15
 4 5 -7 133.38 1.1
 -4 -5 6 127.09 0.93
 -4 -5 6 147.06 1.14
 4 5 -6 138.78 1.11
 -4 -5 5 8.94 0.29
 -4 -5 5 11.04 0.37
 4 5 -5 10.29 0.4
 -4 -5 4 0.28 0.11
 -4 -5 4 0.42 0.13
 4 5 -4 0.23 0.18
 -4 -5 3 110.52 0.73
 -4 -5 3 121.63 1.01
 4 5 -3 127.05 1.04
 -4 -5 1 0.03 0.04
 4 5 -1 0.27 0.08
 4 5 -1 1.3 0.15
 -4 -5 0 0.35 0.15
 4 5 0 0.46 0.19
 4 5 0 0.4 0.13
 -4 -5 -1 1.71 0.21
 4 5 1 2.34 0.25
 4 5 1 2.55 0.27
 -4 -5 -2 -0.16 0.15
 4 5 2 -0.04 0.16
 4 5 2 0.1 0.15
 -4 -5 -3 1.15 0.19
 4 5 3 1.67 0.23
 4 5 3 2.16 0.26
 -4 -5 -4 20.19 0.53
 4 5 4 25.82 0.59
 4 5 4 28.22 0.58
 -4 -5 -5 0.54 0.2
 4 5 5 0.8 0.24
 4 5 5 0.95 0.22
 -4 -5 -6 3.72 0.34
 4 5 6 5.08 0.37
 4 5 6 5.37 0.4
 -4 -6 14 2.02 0.33
 -4 -6 13 0.25 0.23
 -4 -6 12 1.09 0.26
 -4 -6 11 10.14 0.46
 -4 -6 10 4.25 0.34
 4 6 -10 3.97 0.35
 -4 -6 9 2.3 0.28
 -4 -6 9 3.29 0.32
 4 6 -9 2.33 0.27
 -4 -6 8 30.23 0.59
 -4 -6 8 33.5 0.62
 4 6 -8 30.69 0.63
 -4 -6 7 23.59 0.5
 -4 -6 7 26.82 0.58
 4 6 -7 26.04 0.59
 -4 -6 6 2.33 0.22
 -4 -6 6 2.67 0.32
 4 6 -6 3.92 0.37
 -4 -6 5 160.16 1.05
 -4 -6 5 177.22 1.29
 4 6 -5 181.73 1.35
 -4 -6 4 3.53 0.25
 -4 -6 4 4.45 0.32
 4 6 -4 4.11 0.32
 -4 -6 3 3.06 0.3
 4 6 -3 2.87 0.33
 -4 -6 2 41.49 0.66
 4 6 -2 44.56 0.69
 -4 -6 1 53.1 0.76
 4 6 -1 61.18 0.83
 4 6 -1 59.98 0.64
 -4 -6 0 24.21 0.54
 4 6 0 29.56 0.62
 4 6 0 29.84 0.5
 -4 -6 -1 -0.07 0.16
 4 6 1 -0.13 0.2
 4 6 1 -0.27 0.16
 -4 -6 -2 8.06 0.39
 4 6 2 11.32 0.44
 4 6 2 10.75 0.39
 -4 -6 -3 5.33 0.33
 4 6 3 6.62 0.38
 4 6 3 7.01 0.38
 -4 -6 -4 11.36 0.46
 4 6 4 14.32 0.49
 -4 -6 -5 7.25 0.42
 4 6 5 8.94 0.46
 -4 -6 -6 4.04 0.38
 -4 -6 -7 0.05 0.22
 -4 -7 14 0.7 0.27
 -4 -7 13 4.84 0.45
 -4 -7 12 0 0.2
 -4 -7 11 0.8 0.23
 -4 -7 10 13.14 0.48
 4 7 -10 12.97 0.51
 -4 -7 9 5.78 0.37
 -4 -7 9 6.16 0.35
 4 7 -9 5.94 0.4
 -4 -7 8 2.5 0.3
 -4 -7 8 2.58 0.3
 4 7 -8 2.84 0.35
 -4 -7 7 23.51 0.52
 -4 -7 7 26.48 0.58
 4 7 -7 25.27 0.62
 -4 -7 6 75.91 0.84
 -4 -7 6 81.42 0.96
 4 7 -6 81.94 1
 -4 -7 5 9.53 0.38
 -4 -7 5 10.74 0.44
 4 7 -5 12.34 0.5
 -4 -7 4 -0.08 0.15
 -4 -7 4 0.15 0.17
 4 7 -4 0.57 0.23
 -4 -7 3 5.97 0.36
 4 7 -3 6.41 0.4
 -4 -7 2 5.41 0.32
 4 7 -2 5.75 0.39
 -4 -7 1 -0.07 0.15
 4 7 -1 0.21 0.22
 4 7 -1 0.27 0.17
 -4 -7 0 11.49 0.43
 4 7 0 14 0.5
 4 7 0 14.29 0.43
 -4 -7 -1 22.82 0.57
 4 7 1 29.36 0.66
 -4 -7 -2 0.38 0.2
 4 7 2 0.59 0.24
 -4 -7 -3 -0.3 0.16
 4 7 3 -0.32 0.22
 -4 -7 -4 -0.04 0.21
 4 7 4 0.21 0.22
 -4 -7 -5 7.55 0.46
 4 7 5 10.64 0.51
 -4 -7 -6 1.54 0.28
 -4 -7 -7 1.2 0.27
 -4 -8 13 0.01 0.24
 -4 -8 12 0.22 0.21
 -4 -8 11 0.75 0.23
 -4 -8 10 0.05 0.19
 4 8 -10 -0.16 0.24
 -4 -8 9 1.51 0.24
 4 8 -9 2.06 0.3
 -4 -8 8 3.08 0.3
 -4 -8 8 3.35 0.32
 4 8 -8 3.6 0.39
 -4 -8 7 3.6 0.33
 -4 -8 7 3.55 0.33
 4 8 -7 3.84 0.4
 -4 -8 6 0.77 0.19
 -4 -8 6 0.8 0.2
 4 8 -6 0.96 0.27
 -4 -8 5 62.23 0.79
 -4 -8 5 61.95 0.9
 4 8 -5 69.36 0.99
 -4 -8 4 27.46 0.64
 4 8 -4 29.73 0.7
 -4 -8 3 15.07 0.51
 4 8 -3 16.04 0.56
 -4 -8 2 0.26 0.18
 4 8 -2 0.09 0.24
 -4 -8 1 0.29 0.19
 4 8 -1 -0.19 0.23
 -4 -8 0 24.76 0.63
 4 8 0 28.34 0.68
 -4 -8 -1 0.84 0.23
 4 8 1 1.41 0.28
 -4 -8 -2 0.23 0.21
 4 8 2 0.46 0.25
 -4 -8 -3 -0.14 0.18
 4 8 3 0.01 0.24
 -4 -8 -4 1.16 0.27
 4 8 4 1.34 0.28
 -4 -8 -5 0.35 0.26
 -4 -8 -6 0.01 0.24
 -4 -8 -7 -0.25 0.24
 4 9 -11 -0.27 0.29
 4 9 -10 3.56 0.38
 -4 -9 9 1.9 0.27
 4 9 -9 2.27 0.33
 -4 -9 8 1.18 0.24
 -4 -9 8 1.38 0.23
 4 9 -8 1.25 0.3
 -4 -9 7 0.6 0.2
 4 9 -7 -0.15 0.25
 -4 -9 6 -0.05 0.18
 4 9 -6 -0.07 0.26
 -4 -9 5 0.19 0.19
 4 9 -5 0.14 0.26
 -4 -9 4 1.68 0.27
 4 9 -4 2.22 0.31
 -4 -9 3 18.24 0.56
 4 9 -3 20.29 0.62
 -4 -9 2 11.95 0.48
 4 9 -2 13.54 0.57
 -4 -9 1 7.46 0.44
 4 9 -1 8.05 0.48
 -4 -9 0 10.82 0.47
 4 9 0 13.77 0.56
 -4 -9 -1 1.07 0.24
 4 9 1 1.74 0.3
 -4 -9 -2 1.3 0.27
 4 9 2 1.94 0.31
 -4 -9 -3 0.54 0.24
 4 9 3 0.95 0.28
 -4 -9 -4 1.81 0.3
 4 9 4 2.82 0.35
 -4 -9 -5 4.36 0.46
 4 10 -11 -0.36 0.3
 4 10 -10 -0.46 0.28
 4 10 -9 0.56 0.31
 4 10 -8 6.84 0.52
 -4 -10 7 8.02 0.47
 4 10 -7 7.66 0.53
 -4 -10 6 -0.15 0.19
 4 10 -6 -0.15 0.29
 -4 -10 5 4.19 0.39
 4 10 -5 4.7 0.47
 -4 -10 4 1.39 0.25
 4 10 -4 1.59 0.33
 -4 -10 3 0.88 0.25
 4 10 -3 0.77 0.29
 -4 -10 2 1.47 0.26
 4 10 -2 1.64 0.33
 -4 -10 1 0.01 0.21
 4 10 -1 0.23 0.28
 -4 -10 0 0.49 0.23
 4 10 0 0.81 0.3
 -4 -10 -1 12.43 0.57
 4 10 1 16.27 0.63
 -4 -10 -2 2.52 0.34
 4 10 2 4.55 0.49
 -4 -10 -3 -0.06 0.25
 4 10 3 -0.26 0.27
 -4 -10 -4 2.64 0.37
 4 11 -9 -0.53 0.31
 4 11 -8 0.04 0.32
 -4 -11 7 4.08 0.42
 4 11 -7 3.05 0.41
 -4 -11 6 0.49 0.24
 4 11 -6 0.36 0.31
 -4 -11 5 0.67 0.24
 4 11 -5 1.24 0.34
 -4 -11 4 1.57 0.3
 4 11 -4 2.41 0.38
 -4 -11 3 25.45 0.73
 4 11 -3 31.98 0.86
 4 11 -2 0.41 0.34
 -4 -11 1 4.31 0.41
 4 11 -1 5.6 0.51
 -4 -11 0 0.11 0.25
 4 11 0 -0.07 0.29
 -4 -11 -1 4.3 0.45
 4 11 1 6.24 0.51
 4 11 2 0.71 0.31
 -4 -12 6 0.28 0.24
 -4 -12 5 0.15 0.24
 4 12 -5 0.31 0.32
 -4 -12 4 3.87 0.45
 4 12 -4 5.33 0.54
 -4 -12 3 0.88 0.28
 4 12 -3 1.27 0.38
 -4 -12 2 20.84 0.74
 4 12 -2 25.25 0.83
 4 12 -1 4.88 0.53
 -5 14 0 1.56 0.38
 5 -13 -4 0.03 0.27
 -5 13 3 13.92 0.68
 5 -13 -3 12.26 0.59
 -5 13 2 1.67 0.37
 5 -13 -2 0.97 0.28
 -5 13 0 -0.15 0.29
 -5 13 -1 6.64 0.51
 -5 13 -2 1.65 0.35
 -5 13 -3 0.04 0.28
 -5 12 5 -0.55 0.31
 5 -12 -5 0.2 0.26
 -5 12 4 4.84 0.51
 5 -12 -4 4.72 0.44
 -5 12 3 0.5 0.28
 5 -12 -3 0.38 0.25
 5 -12 -2 4.07 0.4
 -5 12 1 0.96 0.29
 -5 12 0 4.1 0.43
 -5 12 -1 0.05 0.28
 -5 12 -2 7.46 0.5
 -5 12 -3 2 0.34
 5 -12 3 2 0.31
 -5 12 -4 0.23 0.27
 5 -12 4 -0.02 0.24
 -5 12 -5 1.21 0.32
 5 -12 5 1.06 0.29
 5 -12 6 1.64 0.32
 -5 11 7 0.2 0.33
 -5 11 6 2.55 0.39
 -5 11 5 1.33 0.34
 5 -11 -5 1.12 0.27
 -5 11 4 1.9 0.33
 5 -11 -4 1.18 0.25
 -5 11 3 0.47 0.27
 5 -11 -3 0.4 0.23
 -5 11 2 0.37 0.23
 5 -11 -2 0.33 0.22
 -5 11 1 1.03 0.26
 5 -11 -1 0.74 0.22
 -5 11 0 0.09 0.22
 -5 11 -1 10.17 0.52
 -5 11 -2 2.95 0.34
 5 -11 2 3.7 0.36
 -5 11 -3 2.25 0.32
 5 -11 3 2.33 0.31
 -5 11 -4 0.08 0.25
 5 -11 4 0.37 0.22
 -5 11 -5 1.56 0.31
 5 -11 5 1.61 0.29
 -5 11 -6 0.92 0.3
 5 -11 6 0.72 0.27
 -5 11 -7 3.03 0.38
 5 -11 7 2.55 0.36
 -5 10 9 0.32 0.33
 -5 10 8 2.42 0.39
 -5 10 7 2.16 0.36
 -5 10 6 3.87 0.46
 -5 10 5 4.67 0.45
 5 -10 -5 4.48 0.4
 -5 10 4 0.11 0.25
 5 -10 -4 -0.04 0.2
 -5 10 3 0.28 0.24
 5 -10 -3 0.6 0.21
 -5 10 2 5.17 0.38
 5 -10 -2 5.83 0.37
 -5 10 1 -0.25 0.18
 5 -10 -1 -0.06 0.17
 -5 10 0 2.62 0.33
 5 -10 0 2.29 0.25
 -5 10 -1 3.46 0.35
 -5 10 -2 3.01 0.36
 5 -10 2 3.35 0.33
 -5 10 -3 1.28 0.25
 5 -10 3 1.05 0.24
 -5 10 -4 -0.12 0.22
 5 -10 4 0.13 0.19
 -5 10 -5 1.71 0.31
 5 -10 5 2.02 0.27
 -5 10 -6 0.17 0.25
 5 -10 6 0.61 0.24
 -5 10 -7 -0.05 0.25
 5 -10 7 0.03 0.24
 -5 10 -8 1.94 0.34
 5 -10 8 1.07 0.31
 -5 9 10 0.76 0.33
 -5 9 9 1.34 0.35
 -5 9 8 -0.17 0.28
 -5 9 7 -0.26 0.27
 -5 9 6 0.97 0.29
 -5 9 5 6.09 0.4
 -5 9 4 0.18 0.23
 5 -9 -4 0.25 0.19
 -5 9 3 0.39 0.19
 -5 9 3 0.57 0.23
 5 -9 -3 0.69 0.2
 -5 9 2 10.89 0.41
 5 -9 -2 12.74 0.44
 -5 9 1 -0.07 0.17
 5 -9 -1 0.01 0.16
 -5 9 0 13.68 0.46
 -5 9 -1 2.69 0.31
 5 -9 1 2.2 0.25
 -5 9 -2 0.17 0.2
 5 -9 2 -0.13 0.18
 -5 9 -3 22.41 0.62
 5 -9 3 22.17 0.6
 -5 9 -4 8.98 0.46
 5 -9 4 8.91 0.45
 -5 9 -5 3.97 0.4
 5 -9 5 3.87 0.37
 -5 9 -6 2.66 0.33
 5 -9 6 3.28 0.36
 -5 9 -7 0.69 0.26
 5 -9 7 0.86 0.23
 -5 9 -8 1.42 0.31
 5 -9 8 1.02 0.28
 -5 9 -9 0.48 0.28
 5 -9 9 0.02 0.26
 -5 8 11 -0.25 0.3
 -5 8 10 1.39 0.31
 -5 8 9 1.58 0.33
 -5 8 8 6.03 0.47
 -5 8 7 3.58 0.42
 -5 8 6 0.3 0.22
 -5 8 5 0.9 0.22
 -5 8 4 0.37 0.21
 -5 8 3 0.44 0.17
 -5 8 2 5.64 0.33
 -5 8 1 0.19 0.17
 -5 8 0 7.41 0.35
 -5 8 -1 1.18 0.22
 5 -8 1 1.38 0.21
 -5 8 -2 0.11 0.2
 5 -8 2 0.76 0.18
 -5 8 -3 0.79 0.22
 5 -8 3 1.17 0.21
 -5 8 -4 10.69 0.46
 5 -8 4 10.34 0.44
 -5 8 -5 16.2 0.55
 5 -8 5 15.6 0.52
 -5 8 -6 5.7 0.42
 5 -8 6 5.51 0.39
 -5 8 -7 -0.05 0.21
 5 -8 7 -0.05 0.19
 -5 8 -8 4.08 0.42
 5 -8 8 3.84 0.4
 -5 8 -9 6.05 0.49
 5 -8 9 6.37 0.48
 -5 8 -10 1.32 0.34
 5 -8 10 1.37 0.31
 -5 7 12 1.32 0.35
 -5 7 11 0.19 0.3
 -5 7 10 5.02 0.44
 -5 7 9 2.28 0.33
 -5 7 8 0.08 0.22
 -5 7 7 6.12 0.43
 -5 7 6 8.75 0.41
 -5 7 5 6.78 0.4
 -5 7 4 4.02 0.26
 -5 7 4 4.81 0.38
 -5 7 3 2.35 0.23
 -5 7 2 0.83 0.17
 -5 7 1 0.71 0.17
 -5 7 0 3.94 0.3
 5 -7 0 3.53 0.3
 5 -7 1 4.2 0.32
 5 -7 2 0.51 0.18
 5 -7 3 11.27 0.44
 5 -7 3 11.33 0.41
 5 -7 4 -0.21 0.16
 5 -7 4 -0.08 0.16
 5 -7 5 0.16 0.19
 5 -7 5 -0.11 0.16
 5 -7 6 2.33 0.28
 5 -7 6 2.02 0.26
 5 -7 7 3.23 0.35
 5 -7 8 2.27 0.29
 -5 7 -9 4.79 0.45
 5 -7 9 5.03 0.44
 -5 7 -10 9.43 0.58
 5 -7 10 10.66 0.57
 -5 6 12 -0.09 0.29
 -5 6 11 4.51 0.48
 -5 6 10 0.38 0.28
 -5 6 9 15.14 0.57
 -5 6 8 0.34 0.21
 -5 6 7 14.31 0.5
 -5 6 6 12.86 0.48
 -5 6 5 87.69 0.95
 -5 6 4 13.56 0.34
 -5 6 4 16.33 0.45
 -5 6 3 33.41 0.48
 -5 6 2 7.55 0.31
 5 -6 -1 0.46 0.14
 5 -6 0 0.03 0.12
 5 -6 0 -0.04 0.13
 5 -6 1 3.33 0.28
 5 -6 1 2.15 0.27
 5 -6 2 171.81 1.29
 5 -6 2 164.44 1.19
 5 -6 3 7.22 0.38
 5 -6 3 7.58 0.35
 5 -6 4 -0.12 0.16
 5 -6 4 0.07 0.15
 5 -6 5 0.52 0.2
 5 -6 5 0.61 0.17
 5 -6 6 6.98 0.4
 5 -6 6 6.49 0.37
 5 -6 7 0.67 0.23
 5 -6 7 0.61 0.21
 5 -6 8 0.84 0.25
 5 -6 8 0.77 0.23
 5 -6 9 0.11 0.24
 5 -6 9 0.13 0.22
 5 -6 10 5.54 0.46
 -5 5 13 5.34 0.54
 -5 5 12 11.62 0.61
 -5 5 11 0.5 0.29
 -5 5 10 19.4 0.63
 -5 5 9 1.11 0.24
 -5 5 8 2.08 0.26
 -5 5 7 31.76 0.64
 -5 5 6 188.84 1.33
 -5 5 5 -0.07 0.11
 -5 5 5 0.2 0.18
 -5 5 4 1.22 0.14
 -5 5 4 1.12 0.19
 5 -5 -3 5.12 0.23
 5 -5 -2 34.06 0.47
 5 -5 -1 4.63 0.24
 5 -5 0 22.07 0.43
 5 -5 0 22.16 0.41
 5 -5 1 3.61 0.26
 5 -5 1 3.52 0.26
 -5 5 -2 104.91 0.59
 5 -5 2 86.75 0.89
 5 -5 2 81.31 0.79
 5 -5 3 26.3 0.54
 5 -5 3 31.96 0.55
 5 -5 4 4.34 0.32
 5 -5 4 4.32 0.29
 5 -5 5 9.41 0.41
 5 -5 5 9.16 0.38
 5 -5 6 18.63 0.54
 5 -5 6 17.49 0.5
 5 -5 7 13.26 0.49
 5 -5 7 13.84 0.5
 5 -5 8 3.27 0.36
 5 -5 8 3.69 0.36
 5 -5 9 0.05 0.22
 5 -5 9 0.26 0.21
 5 -5 10 0.95 0.28
 5 -5 10 1.34 0.28
 5 -5 11 0.34 0.25
 -5 4 13 14.46 0.67
 -5 4 12 7.29 0.52
 -5 4 11 0.58 0.28
 -5 4 10 3.94 0.4
 -5 4 9 3.98 0.36
 -5 4 8 12.15 0.45
 -5 4 7 9.76 0.41
 -5 4 6 42.46 0.64
 -5 4 5 94.79 0.55
 -5 4 5 124.8 0.96
 -5 4 4 0.53 0.14
 5 -4 -4 0.09 0.04
 -5 4 3 0.33 0.12
 5 -4 -3 0.45 0.1
 5 -4 -2 2.45 0.17
 5 -4 -1 25.89 0.42
 5 -4 0 3.3 0.22
 5 -4 0 3.48 0.21
 -5 4 -1 0.64 0.1
 5 -4 1 0.64 0.13
 5 -4 1 0.94 0.13
 -5 4 -2 4.95 0.17
 5 -4 2 2.05 0.2
 5 -4 2 3.73 0.22
 5 -4 3 73.26 0.74
 5 -4 4 0.12 0.15
 5 -4 4 -0.18 0.13
 5 -4 5 0.24 0.17
 5 -4 5 0.03 0.15
 5 -4 6 0.76 0.21
 5 -4 6 0.22 0.18
 5 -4 7 17.14 0.53
 5 -4 7 17.54 0.52
 5 -4 8 25.44 0.65
 5 -4 8 27.94 0.66
 5 -4 9 1.17 0.26
 5 -4 9 1.64 0.27
 5 -4 10 2.09 0.3
 5 -4 10 2.48 0.32
 5 -4 11 1.38 0.3
 -5 3 14 0.34 0.31
 -5 3 13 5.27 0.53
 -5 3 12 7.14 0.51
 -5 3 11 9.75 0.51
 -5 3 10 1.49 0.26
 -5 3 9 0.59 0.2
 -5 3 8 4.34 0.32
 -5 3 7 -0.33 0.15
 -5 3 6 67.62 0.72
 -5 3 5 115.4 0.84
 5 -3 -5 91.59 0.51
 -5 3 4 98.35 0.72
 5 -3 -4 75.87 0.52
 -5 3 3 74.36 0.6
 5 -3 -3 56.98 0.5
 5 -3 -2 0.57 0.1
 -5 3 1 45.22 0.48
 5 -3 -1 39.12 0.48
 -5 3 0 29.74 0.37
 5 -3 0 25.79 0.43
 5 -3 0 17.57 0.29
 -5 3 -1 16.45 0.27
 5 -3 1 15.22 0.36
 5 -3 1 13.23 0.28
 -5 3 -2 1.88 0.14
 5 -3 2 1.13 0.13
 5 -3 3 26.35 0.45
 5 -3 4 1.02 0.19
 5 -3 4 0.74 0.16
 5 -3 5 13.35 0.44
 5 -3 5 13.8 0.42
 5 -3 6 17.55 0.5
 5 -3 6 17.56 0.48
 5 -3 7 0.09 0.18
 5 -3 7 0.09 0.17
 5 -3 8 1.26 0.24
 5 -3 8 0.85 0.22
 5 -3 9 3.17 0.38
 5 -3 9 3.65 0.36
 5 -3 10 4.75 0.43
 5 -3 11 2 0.31
 -5 2 14 0.64 0.31
 -5 2 13 8.73 0.56
 -5 2 13 9.64 0.51
 -5 2 12 3.04 0.34
 -5 2 12 2.74 0.31
 -5 2 11 0.56 0.25
 -5 2 10 22.06 0.58
 -5 2 9 34.93 0.64
 -5 2 8 0.7 0.17
 -5 2 7 3.23 0.29
 -5 2 6 5.03 0.27
 -5 2 5 17.76 0.35
 5 -2 -5 16.06 0.23
 -5 2 4 123.34 0.72
 -5 2 4 125.6 0.9
 5 -2 -4 111.11 0.63
 -5 2 3 241.97 0.95
 -5 2 3 268.89 1.24
 5 -2 -3 153.76 0.8
 -5 2 2 11.74 0.28
 5 -2 -2 10.76 0.27
 -5 2 1 47.49 0.49
 5 -2 -1 43.23 0.5
 5 -2 -1 36.12 0.34
 -5 2 0 233.06 0.98
 5 -2 0 212.36 1.14
 5 -2 0 178.94 0.76
 -5 2 -1 25.63 0.33
 5 -2 1 25.04 0.44
 -5 2 -2 2.45 0.15
 5 -2 2 1.72 0.17
 -5 2 -3 78.22 0.48
 5 -2 3 86.65 0.86
 5 -2 3 83.02 0.71
 5 -2 4 19.59 0.48
 5 -2 4 19.89 0.42
 5 -2 5 5.69 0.31
 5 -2 5 5.93 0.31
 5 -2 6 5.04 0.33
 5 -2 6 4.43 0.31
 5 -2 7 1.71 0.25
 5 -2 7 1.43 0.23
 5 -2 8 2.31 0.28
 5 -2 8 2.25 0.27
 5 -2 9 3.45 0.38
 5 -2 9 3.96 0.4
 5 -2 10 0.09 0.23
 5 -2 11 0.47 0.25
 -5 1 15 1.79 0.35
 -5 1 14 -0.09 0.28
 -5 1 13 1.61 0.32
 -5 1 13 1.69 0.27
 -5 1 12 14.78 0.57
 -5 1 12 14.24 0.54
 -5 1 11 32.45 0.71
 -5 1 11 30.7 0.67
 -5 1 10 0.99 0.22
 -5 1 10 0.76 0.21
 -5 1 9 16.04 0.46
 -5 1 9 15.81 0.48
 -5 1 8 14.76 0.41
 -5 1 8 14.75 0.44
 -5 1 7 120.22 0.9
 -5 1 7 113.56 0.98
 -5 1 6 41.23 0.5
 -5 1 6 39.26 0.57
 5 -1 -6 37.59 0.33
 -5 1 5 4.17 0.2
 -5 1 5 2.29 0.18
 5 -1 -5 3.41 0.16
 -5 1 4 77.72 0.51
 -5 1 4 75.02 0.69
 -5 1 3 24.7 0.26
 -5 1 3 24.53 0.4
 5 -1 -3 23.51 0.34
 -5 1 2 26.53 0.23
 -5 1 2 29.17 0.41
 5 -1 -2 27.65 0.39
 -5 1 1 2.38 0.18
 5 -1 -1 2.44 0.2
 -5 1 0 108.34 0.7
 5 -1 0 104.51 0.81
 5 -1 0 84.06 0.45
 -5 1 -1 -0.01 0.07
 5 -1 1 -0.06 0.09
 5 -1 1 -0.04 0.06
 -5 1 -2 0.72 0.1
 5 -1 2 0.57 0.13
 5 -1 2 0.44 0.09
 -5 1 -3 69.38 0.52
 5 -1 3 77.87 0.82
 5 -1 3 79.03 0.67
 5 -1 4 1.28 0.2
 5 -1 4 1.37 0.17
 5 -1 5 25.77 0.55
 5 -1 5 27.48 0.51
 5 -1 6 5.17 0.34
 5 -1 6 5.13 0.32
 5 -1 7 17.94 0.54
 5 -1 7 18.74 0.52
 5 -1 8 5.51 0.38
 5 -1 8 5.78 0.4
 5 -1 9 1.84 0.27
 5 -1 9 1.51 0.26
 5 -1 10 5.14 0.42
 5 -1 11 1.95 0.32
 -5 0 15 1.2 0.32
 -5 0 14 0 0.26
 -5 0 13 -0.11 0.24
 -5 0 12 0.53 0.25
 -5 0 12 -0.06 0.2
 -5 0 11 9.14 0.49
 -5 0 11 8.72 0.47
 -5 0 10 104.3 1.06
 -5 0 10 101.58 1.06
 -5 0 9 1.74 0.21
 -5 0 9 1.6 0.22
 -5 0 8 0.13 0.15
 -5 0 8 0.15 0.16
 -5 0 7 -0.08 0.11
 -5 0 7 0.01 0.12
 5 0 -7 0.28 0.09
 -5 0 6 6.38 0.25
 -5 0 6 5.63 0.29
 5 0 -6 6.26 0.19
 -5 0 5 201.93 0.85
 -5 0 5 195.96 1.15
 -5 0 4 52.45 0.37
 -5 0 4 31.06 0.46
 5 0 -4 46.98 0.47
 -5 0 3 20.47 0.17
 -5 0 3 20.58 0.38
 5 0 -3 20 0.34
 -5 0 2 112.02 0.79
 5 0 -2 110.67 0.77
 -5 0 1 102.88 0.74
 5 0 -1 101.9 0.78
 -5 0 0 32.74 0.42
 5 0 0 33.59 0.49
 5 0 0 27.73 0.23
 -5 0 -1 6.32 0.22
 5 0 1 5.8 0.17
 -5 0 -2 12.49 0.28
 5 0 2 14 0.39
 -5 0 -3 0.05 0.09
 5 0 3 0.03 0.13
 5 0 3 -0.04 0.1
 -5 0 -4 13.17 0.3
 5 0 4 15.53 0.44
 5 0 4 16.09 0.38
 5 0 5 0.1 0.16
 5 0 5 0.14 0.14
 5 0 6 -0.01 0.17
 5 0 6 0.12 0.16
 5 0 7 0.1 0.21
 5 0 7 -0.4 0.19
 5 0 8 13 0.5
 5 0 8 14.69 0.55
 5 0 9 1.63 0.27
 -5 -1 15 4.05 0.46
 -5 -1 14 0.41 0.27
 -5 -1 13 1.87 0.3
 -5 -1 12 4.24 0.41
 -5 -1 12 4.1 0.38
 -5 -1 11 4.4 0.37
 -5 -1 11 4.01 0.36
 -5 -1 10 0.62 0.2
 -5 -1 10 0.41 0.2
 -5 -1 9 25.86 0.53
 -5 -1 9 25.67 0.56
 -5 -1 8 28.97 0.51
 -5 -1 8 26.72 0.54
 -5 -1 7 8.9 0.28
 -5 -1 7 9.07 0.34
 5 1 -7 6.59 0.21
 -5 -1 6 8.21 0.25
 -5 -1 6 8.09 0.3
 5 1 -6 7.96 0.25
 -5 -1 5 0.92 0.1
 -5 -1 5 0.94 0.16
 5 1 -5 1.2 0.14
 -5 -1 4 180.29 0.6
 5 1 -4 190.05 0.99
 -5 -1 3 0.73 0.13
 5 1 -3 0.54 0.11
 -5 -1 2 31.96 0.46
 5 1 -2 32.46 0.46
 -5 -1 1 10.16 0.29
 5 1 -1 10.19 0.31
 -5 -1 0 87.7 0.72
 5 1 0 88.28 0.79
 5 1 0 89.38 0.37
 -5 -1 -1 115.87 0.82
 5 1 1 127.11 0.99
 5 1 1 127.78 0.61
 -5 -1 -2 21.04 0.38
 5 1 2 25.36 0.5
 5 1 2 9.93 0.23
 -5 -1 -3 59.32 0.62
 5 1 3 71.29 0.8
 5 1 3 73.15 0.65
 -5 -1 -4 -0.21 0.11
 5 1 4 0.12 0.16
 5 1 4 0.17 0.13
 5 1 5 7.76 0.37
 5 1 5 8.4 0.36
 5 1 6 1.26 0.22
 5 1 6 1.17 0.21
 5 1 7 10.39 0.45
 5 1 7 10.68 0.49
 5 1 8 0.16 0.24
 5 1 8 0.15 0.25
 -5 -2 15 0.49 0.27
 -5 -2 14 2.5 0.33
 -5 -2 13 5.3 0.43
 -5 -2 12 11.67 0.49
 -5 -2 12 11.35 0.47
 -5 -2 11 2.14 0.25
 -5 -2 11 2.06 0.24
 -5 -2 10 45.81 0.72
 -5 -2 10 42.68 0.71
 -5 -2 9 1.97 0.21
 -5 -2 9 1.68 0.22
 -5 -2 8 2.52 0.26
 -5 -2 8 2.05 0.22
 5 2 -8 1.7 0.18
 -5 -2 7 1.93 0.2
 -5 -2 7 1.9 0.22
 5 2 -7 1.03 0.16
 -5 -2 6 0.32 0.1
 -5 -2 6 0.37 0.14
 5 2 -6 1.02 0.15
 -5 -2 5 36.02 0.37
 -5 -2 5 40.53 0.58
 5 2 -5 39.24 0.51
 -5 -2 4 27.86 0.26
 -5 -2 4 32.89 0.5
 5 2 -4 34.86 0.49
 -5 -2 3 54.24 0.63
 5 2 -3 55.63 0.61
 -5 -2 2 8.52 0.29
 5 2 -2 9.33 0.29
 -5 -2 1 81.7 0.75
 5 2 -1 89.88 0.82
 -5 -2 0 17.93 0.39
 5 2 0 19.65 0.23
 -5 -2 -1 61.5 0.67
 5 2 1 71.47 0.78
 5 2 1 73.45 0.51
 -5 -2 -2 10.46 0.33
 5 2 2 12.55 0.4
 5 2 2 13.17 0.3
 -5 -2 -3 13.05 0.36
 5 2 3 16.95 0.46
 5 2 3 17.57 0.38
 -5 -2 -4 3.72 0.27
 5 2 4 4.98 0.33
 5 2 4 4.85 0.29
 -5 -2 -5 7.91 0.33
 5 2 5 9.7 0.41
 5 2 5 10.3 0.39
 5 2 6 12.88 0.46
 5 2 6 13.67 0.48
 5 2 7 21.64 0.6
 -5 -3 15 0.55 0.27
 -5 -3 14 0.46 0.25
 -5 -3 13 0.18 0.24
 -5 -3 12 6.35 0.44
 -5 -3 11 6 0.39
 -5 -3 11 6.07 0.37
 -5 -3 10 19.01 0.49
 -5 -3 10 19.94 0.52
 -5 -3 9 6.41 0.34
 -5 -3 9 5.91 0.35
 -5 -3 8 31.86 0.53
 -5 -3 8 33.52 0.61
 5 3 -8 29.72 0.54
 -5 -3 7 4.17 0.25
 -5 -3 7 3.89 0.31
 5 3 -7 2.53 0.23
 -5 -3 6 25.76 0.38
 -5 -3 6 27.9 0.51
 5 3 -6 26.75 0.47
 -5 -3 5 35.72 0.39
 -5 -3 5 42.63 0.6
 5 3 -5 41.22 0.57
 -5 -3 4 8.34 0.19
 -5 -3 4 9.53 0.33
 5 3 -4 10.39 0.34
 5 3 -3 34.78 0.54
 -5 -3 2 15.1 0.39
 5 3 -2 15.7 0.41
 -5 -3 1 253.78 1.38
 -5 -3 0 120.7 0.98
 -5 -3 -1 5.41 0.31
 5 3 1 5.39 0.31
 -5 -3 -2 3.69 0.29
 5 3 2 5.73 0.35
 5 3 2 5.93 0.26
 -5 -3 -3 2.24 0.26
 5 3 3 2.86 0.3
 -5 -3 -4 1.11 0.19
 5 3 4 1.25 0.22
 -5 -3 -5 1.37 0.2
 5 3 5 1.72 0.25
 5 3 6 0.12 0.2
 5 3 7 0.63 0.24
 -5 -4 15 0.12 0.26
 -5 -4 14 1.87 0.3
 -5 -4 13 6.73 0.47
 -5 -4 12 4.44 0.39
 -5 -4 11 0.8 0.21
 -5 -4 11 0.61 0.19
 -5 -4 10 2.95 0.3
 -5 -4 10 3.28 0.32
 -5 -4 9 0.02 0.15
 -5 -4 9 -0.05 0.16
 5 4 -9 0 0.17
 -5 -4 8 2.59 0.29
 -5 -4 8 1.71 0.22
 5 4 -8 0.89 0.21
 -5 -4 7 68.01 0.69
 -5 -4 7 75.41 0.86
 5 4 -7 72.18 0.82
 -5 -4 6 2.55 0.22
 -5 -4 6 3.07 0.29
 5 4 -6 2.39 0.24
 -5 -4 5 1.27 0.12
 -5 -4 5 1.61 0.19
 5 4 -5 1.44 0.19
 -5 -4 4 28.64 0.34
 -5 -4 4 35.37 0.59
 5 4 -4 35.61 0.58
 -5 -4 3 0 0.03
 5 4 -3 59.65 0.73
 -5 -4 2 0.47 0.12
 5 4 -2 0.8 0.19
 -5 -4 1 47 0.67
 -5 -4 0 146.81 1.16
 5 4 0 178.32 1.3
 -5 -4 -1 13.74 0.44
 5 4 1 17.5 0.47
 -5 -4 -2 8.14 0.36
 5 4 2 12.28 0.44
 -5 -4 -3 1.31 0.21
 5 4 3 2.19 0.25
 -5 -4 -4 15.53 0.47
 5 4 4 18.78 0.54
 -5 -4 -5 3.6 0.31
 5 4 5 4.38 0.39
 5 4 6 -0.08 0.21
 -5 -5 15 1.4 0.3
 -5 -5 14 1.14 0.28
 -5 -5 13 1.27 0.26
 -5 -5 12 8.77 0.46
 -5 -5 11 8.51 0.44
 -5 -5 10 6.14 0.38
 -5 -5 10 6.11 0.36
 -5 -5 9 1.03 0.19
 -5 -5 9 1.06 0.2
 5 5 -9 0.97 0.22
 -5 -5 8 71.3 0.79
 -5 -5 8 72.97 0.88
 5 5 -8 76.1 0.9
 -5 -5 7 1.34 0.18
 -5 -5 7 1.55 0.23
 5 5 -7 1.39 0.25
 -5 -5 6 11.88 0.34
 -5 -5 6 14.27 0.45
 5 5 -6 13.52 0.46
 -5 -5 5 29.08 0.42
 -5 -5 5 33.46 0.6
 5 5 -5 32.55 0.6
 -5 -5 4 36.48 0.44
 -5 -5 4 41.25 0.66
 5 5 -4 42.82 0.68
 -5 -5 3 9.13 0.38
 5 5 -3 11.06 0.43
 -5 -5 2 29.24 0.56
 5 5 -2 32.31 0.6
 -5 -5 1 1.49 0.21
 5 5 -1 1.42 0.24
 -5 -5 0 26.6 0.56
 5 5 0 32.82 0.63
 -5 -5 -1 -0.08 0.17
 5 5 1 0.23 0.2
 -5 -5 -2 3.2 0.33
 5 5 2 5.19 0.37
 -5 -5 -3 4.33 0.35
 5 5 3 5.89 0.38
 -5 -5 -4 2.22 0.26
 5 5 4 3.5 0.36
 -5 -5 -5 10.1 0.44
 5 5 5 13.33 0.5
 5 5 6 8.88 0.48
 -5 -6 13 0.85 0.25
 -5 -6 12 0.61 0.23
 -5 -6 11 1.4 0.25
 -5 -6 10 13.71 0.46
 -5 -6 10 15.3 0.5
 5 6 -10 14.42 0.5
 -5 -6 9 0.13 0.15
 -5 -6 9 0.02 0.17
 5 6 -9 -0.03 0.21
 -5 -6 8 11.68 0.41
 -5 -6 8 13.07 0.46
 5 6 -8 13.26 0.49
 -5 -6 7 66.33 0.75
 -5 -6 7 74.96 0.94
 5 6 -7 75.07 0.94
 -5 -6 6 16.96 0.51
 5 6 -6 17.56 0.54
 -5 -6 5 0.24 0.17
 5 6 -5 -0.05 0.2
 -5 -6 4 2.11 0.25
 5 6 -4 1.87 0.26
 -5 -6 3 0.7 0.19
 5 6 -3 0.82 0.23
 -5 -6 2 27.32 0.6
 5 6 -2 32.7 0.66
 -5 -6 1 0.74 0.21
 5 6 -1 1.19 0.24
 -5 -6 0 0.32 0.19
 5 6 0 0.36 0.22
 -5 -6 -1 -0.22 0.17
 5 6 1 -0.35 0.2
 -5 -6 -2 -0.27 0.18
 5 6 2 0.37 0.23
 -5 -6 -3 -0.1 0.2
 5 6 3 0.15 0.22
 -5 -6 -4 0.6 0.22
 5 6 4 0.77 0.25
 -5 -6 -5 3.38 0.37
 5 6 5 4.49 0.41
 -5 -6 -6 1.73 0.28
 -5 -7 10 0.23 0.2
 5 7 -10 0.05 0.25
 -5 -7 9 0.12 0.19
 5 7 -9 0.2 0.24
 -5 -7 8 -0.05 0.17
 5 7 -8 0.31 0.23
 -5 -7 7 7.78 0.41
 5 7 -7 8.32 0.45
 -5 -7 6 9.44 0.43
 5 7 -6 10.53 0.49
 -5 -7 5 26.4 0.62
 5 7 -5 27.4 0.66
 -5 -7 4 -0.1 0.17
 5 7 -4 -0.3 0.22
 -5 -7 3 8.86 0.42
 5 7 -3 9.49 0.43
 -5 -7 2 7.84 0.4
 5 7 -2 7.98 0.4
 -5 -7 1 0.12 0.18
 5 7 -1 -0.24 0.21
 -5 -7 0 10.43 0.43
 5 7 0 12.24 0.51
 -5 -7 -1 4.56 0.38
 5 7 1 5.75 0.42
 -5 -7 -2 0.11 0.21
 5 7 2 0.25 0.24
 5 7 3 0.42 0.25
 -5 -7 -4 6.25 0.45
 5 7 4 9.73 0.52
 -5 -7 -5 -0.02 0.22
 5 7 5 0.23 0.27
 -5 -7 -6 0.11 0.25
 5 8 -10 6.64 0.51
 -5 -8 9 1.55 0.24
 5 8 -9 1.66 0.31
 -5 -8 8 1.49 0.24
 5 8 -8 1.11 0.28
 -5 -8 7 2.71 0.34
 5 8 -7 2.64 0.33
 -5 -8 6 0.02 0.18
 5 8 -6 -0.18 0.24
 -5 -8 5 11.46 0.48
 5 8 -5 12.33 0.54
 -5 -8 4 1 0.23
 5 8 -4 0.67 0.27
 -5 -8 3 2.08 0.26
 5 8 -3 1.7 0.3
 -5 -8 2 3.28 0.32
 5 8 -2 3.34 0.41
 -5 -8 1 0.85 0.21
 5 8 -1 0.91 0.28
 -5 -8 0 0.06 0.2
 5 8 0 0.21 0.26
 -5 -8 -1 3.21 0.37
 5 8 1 2.52 0.32
 -5 -8 -2 -0.09 0.22
 5 8 2 0.14 0.25
 -5 -8 -3 1.59 0.28
 5 8 3 1.88 0.33
 -5 -8 -4 1.83 0.32
 5 8 4 2.84 0.35
 -5 -8 -5 2.06 0.32
 -5 -8 -6 0 0.25
 5 9 -10 2.07 0.36
 -5 -9 9 3.81 0.37
 5 9 -9 4.04 0.49
 -5 -9 8 3.22 0.36
 5 9 -8 3.16 0.36
 -5 -9 7 8.68 0.46
 5 9 -7 10.15 0.54
 -5 -9 6 4.39 0.39
 5 9 -6 4.29 0.45
 -5 -9 5 2.93 0.33
 5 9 -5 2.8 0.36
 -5 -9 4 0.16 0.19
 5 9 -4 0.36 0.27
 -5 -9 3 0.59 0.23
 5 9 -3 0.39 0.28
 -5 -9 2 0.49 0.22
 5 9 -2 0.12 0.27
 -5 -9 1 0.5 0.22
 5 9 -1 0.68 0.29
 -5 -9 0 0.02 0.22
 5 9 0 0.39 0.28
 -5 -9 -1 8.32 0.47
 5 9 1 11.66 0.57
 -5 -9 -2 0.34 0.25
 5 9 2 0.44 0.3
 -5 -9 -3 0.35 0.26
 5 9 3 0.76 0.32
 -5 -9 -4 3.23 0.39
 5 9 4 4.18 0.45
 5 10 -11 -0.11 0.3
 5 10 -10 -0.46 0.3
 5 10 -9 -0.06 0.29
 -5 -10 8 -0.05 0.2
 5 10 -8 0.34 0.3
 -5 -10 7 5.18 0.43
 5 10 -7 5.96 0.51
 -5 -10 6 1.36 0.27
 5 10 -6 1.84 0.35
 -5 -10 5 7.55 0.47
 5 10 -5 7.49 0.52
 -5 -10 4 1.83 0.29
 5 10 -4 2.17 0.36
 -5 -10 3 1.41 0.28
 5 10 -3 1.12 0.31
 -5 -10 2 -0.03 0.22
 -5 -10 1 0.16 0.23
 5 10 -1 -0.03 0.3
 -5 -10 0 6.63 0.48
 5 10 0 8.45 0.57
 -5 -10 -1 2.55 0.35
 5 10 1 4.48 0.48
 -5 -10 -2 0.95 0.3
 5 10 2 1.05 0.33
 5 10 3 3.43 0.42
 5 11 -8 0.31 0.34
 -5 -11 7 0.38 0.24
 5 11 -7 0.21 0.32
 -5 -11 6 0.16 0.23
 5 11 -6 0.44 0.32
 -5 -11 5 -0.16 0.22
 5 11 -5 0.44 0.31
 -5 -11 4 0.01 0.24
 5 11 -4 0.18 0.32
 -5 -11 3 0.6 0.28
 5 11 -3 0.31 0.31
 -5 -11 2 11.41 0.59
 5 11 -2 12.21 0.65
 -5 -11 1 0.58 0.27
 5 11 -1 0.38 0.34
 5 11 0 2.1 0.38
 -6 13 2 4.87 0.51
 -6 13 0 -0.24 0.26
 -6 13 -1 -0.07 0.3
 -6 13 -2 0.63 0.3
 -6 12 5 -0.33 0.32
 -6 12 4 0.67 0.34
 -6 12 3 11.96 0.62
 -6 12 1 0.66 0.27
 -6 12 0 0.25 0.25
 -6 12 -1 1.16 0.3
 -6 12 -2 0.38 0.28
 -6 12 -3 0.41 0.28
 6 -12 3 0.69 0.27
 -6 12 -4 -0.16 0.26
 6 -12 4 -0.23 0.24
 6 -12 5 0.79 0.28
 -6 11 7 -0.48 0.3
 -6 11 6 0.74 0.33
 -6 11 5 1.24 0.33
 -6 11 4 0.43 0.29
 -6 11 3 2.05 0.31
 -6 11 2 0.4 0.24
 -6 11 1 0.12 0.23
 -6 11 0 0.05 0.22
 -6 11 -1 7.64 0.47
 -6 11 -2 3.42 0.41
 -6 11 -3 0.52 0.28
 6 -11 3 0.84 0.26
 -6 11 -4 0.01 0.25
 6 -11 4 -0.08 0.23
 -6 11 -5 1.14 0.3
 6 -11 5 1.33 0.3
 -6 11 -6 0.25 0.27
 6 -11 6 0 0.24
 -6 10 9 1.75 0.38
 -6 10 8 1.46 0.36
 -6 10 7 0.55 0.31
 -6 10 6 2.66 0.37
 -6 10 5 0.38 0.28
 -6 10 4 -0.23 0.24
 -6 10 3 0.27 0.24
 -6 10 2 2.04 0.26
 -6 10 1 3.46 0.36
 -6 10 0 0.61 0.22
 -6 10 -1 0.26 0.21
 -6 10 -2 8.44 0.46
 6 -10 2 8.61 0.47
 -6 10 -3 2.05 0.29
 6 -10 3 2.41 0.3
 -6 10 -4 2.58 0.33
 6 -10 4 2.54 0.31
 -6 10 -5 2.71 0.35
 6 -10 5 3.2 0.39
 -6 10 -6 1.05 0.29
 6 -10 6 0.82 0.27
 -6 10 -7 0.76 0.29
 6 -10 7 0.64 0.27
 -6 9 10 0.73 0.33
 -6 9 9 4.87 0.52
 -6 9 8 3.67 0.41
 -6 9 7 -0.27 0.26
 -6 9 6 6.4 0.47
 -6 9 5 0.43 0.25
 -6 9 4 -0.09 0.23
 -6 9 3 5.72 0.35
 -6 9 2 4.06 0.32
 -6 9 1 -0.04 0.17
 -6 9 0 0.67 0.21
 -6 9 -1 3.85 0.35
 6 -9 1 3.71 0.35
 -6 9 -2 0.65 0.23
 6 -9 2 0.81 0.22
 -6 9 -3 0.48 0.23
 6 -9 3 0.33 0.21
 -6 9 -4 0.22 0.21
 6 -9 4 -0.14 0.2
 -6 9 -5 10.4 0.52
 6 -9 5 10.82 0.5
 -6 9 -6 3.39 0.41
 6 -9 6 3.41 0.39
 -6 9 -7 0.58 0.27
 6 -9 7 0.01 0.23
 -6 9 -8 0.56 0.28
 6 -9 8 0.39 0.27
 -6 8 11 -0.04 0.3
 -6 8 10 0.63 0.29
 -6 8 9 1.68 0.34
 -6 8 8 1.61 0.32
 -6 8 7 0.21 0.26
 -6 8 6 2.75 0.32
 -6 8 5 3.93 0.38
 -6 8 4 0.29 0.21
 -6 8 3 8.94 0.37
 -6 8 2 20.12 0.5
 -6 8 1 0.21 0.17
 -6 8 0 7.78 0.38
 -6 8 -1 -0.43 0.15
 6 -8 1 -0.04 0.17
 -6 8 -2 8.17 0.42
 6 -8 2 9.14 0.41
 6 -8 3 2.56 0.31
 6 -8 4 6.18 0.38
 6 -8 5 1.03 0.24
 6 -8 6 4.86 0.39
 -6 8 -7 0.18 0.24
 6 -8 7 0.09 0.22
 -6 8 -8 0.02 0.24
 6 -8 8 -0.27 0.23
 -6 8 -9 -0.07 0.28
 6 -8 9 -0.26 0.25
 -6 7 12 3 0.4
 -6 7 11 0.07 0.3
 -6 7 10 3.22 0.38
 -6 7 9 0.16 0.26
 -6 7 8 9.46 0.5
 -6 7 7 0.17 0.23
 -6 7 6 1.53 0.26
 -6 7 5 0.3 0.2
 -6 7 4 0.04 0.14
 -6 7 4 0 0.18
 -6 7 3 2.9 0.27
 -6 7 2 29.41 0.55
 6 -7 0 15.6 0.44
 6 -7 0 14.56 0.43
 6 -7 1 0.23 0.16
 6 -7 1 -0.07 0.16
 6 -7 2 13.34 0.47
 6 -7 2 14.24 0.45
 6 -7 3 34.41 0.7
 6 -7 3 34.01 0.65
 6 -7 4 1.4 0.23
 6 -7 4 1.59 0.23
 6 -7 5 4.77 0.38
 6 -7 5 5.38 0.37
 6 -7 6 2.89 0.33
 6 -7 6 3.31 0.35
 6 -7 7 1.04 0.25
 6 -7 7 1.32 0.26
 6 -7 8 1.29 0.31
 6 -7 8 1.45 0.28
 6 -7 9 3.38 0.42
 -6 6 12 0.47 0.3
 -6 6 11 -0.35 0.28
 -6 6 10 17.01 0.63
 -6 6 9 0.17 0.24
 -6 6 8 4.18 0.4
 -6 6 7 -0.03 0.2
 -6 6 6 16.82 0.51
 -6 6 5 37.39 0.66
 -6 6 4 5.78 0.27
 -6 6 4 6.8 0.38
 6 -6 -2 -0.11 0.13
 6 -6 -1 0.27 0.14
 6 -6 0 1.18 0.18
 6 -6 0 0.76 0.17
 6 -6 1 10.03 0.38
 6 -6 1 9.16 0.35
 6 -6 2 6.26 0.36
 6 -6 2 6.14 0.36
 6 -6 3 49.24 0.79
 6 -6 3 48.41 0.72
 6 -6 4 11.95 0.46
 6 -6 4 11.4 0.42
 6 -6 5 0.02 0.18
 6 -6 5 -0.02 0.16
 6 -6 6 7.78 0.44
 6 -6 6 7.9 0.41
 6 -6 7 2.59 0.32
 6 -6 7 2.79 0.31
 6 -6 8 3.82 0.43
 6 -6 8 4.26 0.42
 6 -6 9 5.99 0.47
 6 -6 9 6.36 0.48
 6 -6 10 5.46 0.5
 6 -6 10 6.01 0.51
 -6 5 13 0.62 0.31
 -6 5 12 0.53 0.3
 -6 5 11 3.85 0.45
 -6 5 10 0.49 0.26
 -6 5 9 3.99 0.38
 -6 5 8 4.9 0.38
 -6 5 7 1.46 0.23
 -6 5 6 8.34 0.41
 -6 5 5 21.1 0.5
 -6 5 4 34.46 0.57
 6 -5 -4 29.91 0.45
 6 -5 -3 16.7 0.38
 6 -5 -2 30.11 0.5
 6 -5 -1 24.66 0.47
 -6 5 0 0.3 0.12
 6 -5 0 0.35 0.14
 6 -5 0 0.19 0.13
 -6 5 -1 21.28 0.36
 6 -5 1 17.38 0.44
 6 -5 1 16.1 0.39
 6 -5 2 49.37 0.72
 6 -5 2 49.55 0.66
 6 -5 3 13.58 0.44
 6 -5 3 13.32 0.4
 6 -5 4 1.14 0.21
 6 -5 4 0.95 0.18
 6 -5 5 -0.03 0.18
 6 -5 5 -0.1 0.16
 6 -5 6 2.2 0.28
 6 -5 6 2.54 0.31
 6 -5 7 1.06 0.27
 6 -5 7 0.91 0.23
 6 -5 8 5.81 0.44
 6 -5 8 7.28 0.46
 6 -5 9 0.36 0.26
 6 -5 9 1.1 0.26
 6 -5 10 2.86 0.36
 6 -5 10 2.8 0.35
 -6 4 14 -0.01 0.29
 -6 4 14 -0.22 0.25
 -6 4 13 1.51 0.34
 -6 4 12 0.22 0.27
 -6 4 11 2.63 0.33
 -6 4 10 0.42 0.24
 -6 4 9 3.8 0.36
 -6 4 8 4.04 0.34
 -6 4 7 1 0.2
 -6 4 6 107.52 0.95
 -6 4 5 110.22 0.91
 6 -4 -5 45.48 0.45
 -6 4 4 1 0.17
 6 -4 -4 0.86 0.13
 -6 4 3 3.21 0.27
 6 -4 -3 3.98 0.22
 6 -4 -2 0.36 0.13
 -6 4 1 0.39 0.12
 6 -4 -1 0.44 0.13
 -6 4 0 49.31 0.53
 6 -4 0 40.21 0.58
 6 -4 0 38.12 0.49
 -6 4 -1 20.09 0.34
 6 -4 1 18.14 0.45
 6 -4 1 15.54 0.35
 6 -4 2 115.7 1.06
 6 -4 2 101.65 0.84
 6 -4 3 1.73 0.23
 6 -4 3 2.24 0.26
 6 -4 4 3.23 0.32
 6 -4 4 3.51 0.3
 6 -4 5 0 0.16
 6 -4 5 0.28 0.17
 6 -4 6 16.22 0.52
 6 -4 6 15.85 0.49
 6 -4 7 17.28 0.57
 6 -4 7 17.73 0.54
 6 -4 8 -0.02 0.23
 6 -4 8 0.22 0.21
 6 -4 9 -0.08 0.23
 6 -4 9 0.1 0.23
 6 -4 10 0.06 0.24
 6 -4 10 0.41 0.26
 -6 3 14 1.98 0.36
 -6 3 14 1.9 0.32
 -6 3 13 3.89 0.48
 -6 3 13 2.52 0.34
 -6 3 12 -0.13 0.25
 -6 3 12 -0.08 0.22
 -6 3 11 1.47 0.28
 -6 3 10 2.45 0.28
 -6 3 9 15.18 0.48
 -6 3 8 0.12 0.16
 -6 3 7 4.71 0.33
 -6 3 6 194.89 1.16
 -6 3 5 18.7 0.42
 -6 3 4 26.91 0.42
 -6 3 4 26.79 0.48
 6 -3 -4 23.88 0.38
 -6 3 3 4.04 0.22
 -6 3 3 4.29 0.27
 6 -3 -3 4.04 0.22
 -6 3 2 16.67 0.36
 6 -3 -2 14.61 0.35
 -6 3 1 73.16 0.66
 6 -3 -1 63.4 0.68
 -6 3 0 3.87 0.22
 6 -3 0 2.82 0.23
 6 -3 0 2.92 0.2
 -6 3 -1 10.57 0.26
 6 -3 1 9.16 0.33
 6 -3 1 8.31 0.26
 6 -3 2 2.5 0.21
 6 -3 2 5.77 0.25
 6 -3 3 45.36 0.7
 6 -3 3 43.74 0.58
 6 -3 4 2.68 0.28
 6 -3 4 2.88 0.26
 6 -3 5 9.1 0.42
 6 -3 5 9.57 0.37
 6 -3 6 2.1 0.26
 6 -3 6 1.78 0.23
 6 -3 7 10.71 0.49
 6 -3 7 10.78 0.44
 6 -3 8 15.08 0.56
 6 -3 8 15.57 0.54
 6 -3 9 2.9 0.35
 6 -3 9 3.47 0.37
 -6 2 14 1.03 0.31
 -6 2 14 0.78 0.28
 -6 2 13 0.08 0.27
 -6 2 13 -0.09 0.25
 -6 2 12 1.75 0.3
 -6 2 12 1.63 0.27
 -6 2 11 1.85 0.29
 -6 2 11 1.69 0.26
 -6 2 10 0.08 0.2
 -6 2 10 0.12 0.17
 -6 2 9 0.08 0.17
 -6 2 9 0.23 0.17
 -6 2 8 14.24 0.41
 -6 2 8 11.72 0.44
 -6 2 7 38.11 0.56
 -6 2 7 38.9 0.66
 -6 2 6 4.47 0.29
 -6 2 6 0.01 0.03
 6 -2 -6 5.17 0.2
 -6 2 5 44.36 0.49
 -6 2 5 41.27 0.6
 6 -2 -5 23.93 0.33
 -6 2 4 13.13 0.3
 -6 2 4 13.93 0.38
 6 -2 -4 13.66 0.3
 -6 2 3 59.74 0.46
 -6 2 3 64.11 0.68
 6 -2 -3 58.98 0.58
 -6 2 2 14.86 0.35
 6 -2 -2 13.5 0.33
 -6 2 1 74.59 0.66
 6 -2 -1 66.69 0.69
 -6 2 0 48.64 0.52
 6 -2 0 45.17 0.6
 6 -2 0 32.76 0.36
 -6 2 -1 0.91 0.13
 6 -2 1 0.87 0.17
 6 -2 1 0.67 0.1
 -6 2 -2 3.39 0.19
 6 -2 2 2.86 0.21
 6 -2 3 0.31 0.18
 6 -2 3 0.37 0.13
 6 -2 4 -0.3 0.16
 6 -2 4 0.1 0.13
 6 -2 5 1.45 0.23
 6 -2 5 2.05 0.24
 6 -2 6 1.01 0.23
 6 -2 6 0.87 0.2
 6 -2 7 2.16 0.28
 6 -2 7 1.81 0.24
 6 -2 8 1.96 0.3
 6 -2 8 2.09 0.27
 6 -2 9 3.3 0.4
 -6 1 15 0.52 0.29
 -6 1 14 -0.22 0.27
 -6 1 13 4.31 0.46
 -6 1 13 4.63 0.48
 -6 1 12 0.62 0.25
 -6 1 12 0.61 0.23
 -6 1 11 0.29 0.21
 -6 1 11 -0.16 0.2
 -6 1 10 6.66 0.4
 -6 1 10 6.33 0.39
 -6 1 9 26.9 0.54
 -6 1 9 25.3 0.57
 -6 1 8 7.12 0.35
 -6 1 8 6.84 0.38
 -6 1 7 1.6 0.18
 -6 1 7 1.72 0.21
 -6 1 6 2.8 0.22
 -6 1 6 -0.02 0.03
 -6 1 5 31.38 0.37
 -6 1 5 15.51 0.37
 6 -1 -5 29.92 0.4
 -6 1 4 0 0.08
 -6 1 4 0.02 0.11
 6 -1 -4 0.12 0.1
 -6 1 3 15.85 0.2
 -6 1 3 15.23 0.36
 6 -1 -3 15.4 0.33
 -6 1 2 0.64 0.07
 -6 1 2 0.69 0.13
 6 -1 -2 0.8 0.13
 -6 1 1 161.86 0.98
 6 -1 -1 154.48 1.04
 -6 1 0 28.79 0.43
 6 -1 0 28.2 0.49
 6 -1 0 21.83 0.26
 -6 1 -1 30.56 0.43
 6 -1 1 21.62 0.3
 -6 1 -2 18.34 0.34
 6 -1 2 18.15 0.33
 6 -1 3 44.23 0.7
 6 -1 3 42.22 0.52
 6 -1 4 1.19 0.22
 6 -1 4 1.04 0.16
 6 -1 5 0.91 0.21
 6 -1 5 1.07 0.18
 6 -1 6 9.59 0.43
 6 -1 6 10.22 0.41
 6 -1 7 1.07 0.25
 6 -1 8 -0.07 0.22
 6 -1 9 -0.02 0.24
 -6 0 15 0.72 0.29
 -6 0 14 0.07 0.26
 -6 0 13 0.49 0.27
 -6 0 13 0.54 0.24
 -6 0 12 4.25 0.44
 -6 0 12 4.38 0.41
 -6 0 11 7.17 0.44
 -6 0 11 6.9 0.43
 -6 0 10 0.03 0.16
 -6 0 10 -0.05 0.18
 -6 0 9 7.08 0.35
 -6 0 9 6.6 0.35
 -6 0 8 -0.04 0.14
 -6 0 8 0.03 0.17
 -6 0 7 29.68 0.45
 -6 0 7 28.31 0.55
 6 0 -7 21.39 0.33
 -6 0 6 6.32 0.23
 -6 0 6 3.05 0.2
 6 0 -6 6.54 0.24
 -6 0 5 74.12 0.49
 6 0 -5 72.51 0.63
 -6 0 4 4.34 0.13
 -6 0 4 4.38 0.27
 6 0 -4 3.54 0.22
 -6 0 3 4.92 0.26
 6 0 -3 4.9 0.24
 -6 0 2 59.25 0.65
 6 0 -2 56.52 0.64
 -6 0 1 0.31 0.13
 6 0 -1 0.5 0.14
 -6 0 0 30.52 0.46
 6 0 0 31.51 0.54
 -6 0 -1 8.19 0.29
 -6 0 -2 3.59 0.24
 6 0 2 4.49 0.32
 -6 0 -3 68.05 0.66
 6 0 3 78.53 0.92
 6 0 4 12.1 0.44
 6 0 5 1.25 0.23
 6 0 6 2.05 0.27
 6 0 7 16.25 0.55
 6 0 8 2.38 0.32
 -6 -1 15 0.07 0.27
 -6 -1 14 -0.4 0.22
 -6 -1 13 0.61 0.26
 -6 -1 13 0.5 0.23
 -6 -1 12 0.33 0.21
 -6 -1 12 0.17 0.21
 -6 -1 11 1.25 0.24
 -6 -1 11 0.79 0.23
 -6 -1 10 1.99 0.22
 -6 -1 10 2.02 0.25
 -6 -1 9 0.04 0.14
 -6 -1 9 0.34 0.18
 -6 -1 8 22.92 0.44
 -6 -1 8 22.57 0.53
 -6 -1 7 0.84 0.13
 -6 -1 7 0.83 0.18
 6 1 -7 1.04 0.14
 -6 -1 6 0.46 0.1
 -6 -1 6 0.38 0.16
 6 1 -6 0.44 0.13
 -6 -1 5 115.69 0.55
 -6 -1 5 0.06 0.04
 6 1 -5 124.79 0.87
 -6 -1 4 28.43 0.5
 6 1 -4 32.37 0.49
 -6 -1 3 37.97 0.55
 6 1 -3 38.07 0.54
 -6 -1 2 5.5 0.26
 6 1 -2 5.27 0.26
 -6 -1 1 75.36 0.74
 6 1 -1 79.99 0.81
 -6 -1 0 9.54 0.33
 -6 -1 -1 2.96 0.24
 -6 -1 -2 18.63 0.42
 6 1 2 20.96 0.52
 -6 -1 -3 15.14 0.39
 6 1 3 18.7 0.51
 6 1 4 8.61 0.41
 6 1 5 2.65 0.32
 6 1 6 0.56 0.23
 6 1 7 1.01 0.26
 6 1 8 6.18 0.47
 -6 -2 15 0.53 0.27
 -6 -2 14 0.05 0.25
 -6 -2 13 1.89 0.29
 -6 -2 12 -0.06 0.19
 -6 -2 12 0.02 0.2
 -6 -2 11 2.14 0.25
 -6 -2 11 1.79 0.25
 -6 -2 10 1.2 0.2
 -6 -2 10 1.25 0.22
 -6 -2 9 2.32 0.26
 -6 -2 9 1.75 0.23
 -6 -2 8 0.32 0.13
 -6 -2 8 0.05 0.17
 6 2 -8 0.45 0.14
 -6 -2 7 5.04 0.24
 -6 -2 7 5.41 0.33
 6 2 -7 4.3 0.29
 -6 -2 6 3.67 0.19
 -6 -2 6 3.89 0.3
 6 2 -6 3.6 0.27
 6 2 -5 6.77 0.3
 6 2 -4 45.89 0.61
 -6 -2 3 -0.02 0.13
 6 2 -3 0.11 0.14
 -6 -2 2 21.93 0.45
 6 2 -2 24.4 0.5
 -6 -2 1 13.91 0.4
 6 2 -1 14.87 0.43
 -6 -2 0 84.9 0.84
 -6 -2 -1 16.01 0.42
 6 2 1 19.38 0.52
 -6 -2 -2 5.22 0.32
 6 2 2 5.42 0.37
 -6 -2 -3 9.22 0.36
 6 2 3 11.63 0.44
 -6 -2 -4 2.16 0.21
 6 2 4 3.27 0.33
 6 2 5 2.05 0.26
 6 2 6 0.13 0.22
 6 2 7 7.27 0.45
 -6 -3 14 0.64 0.25
 -6 -3 13 0.9 0.25
 -6 -3 12 4.26 0.37
 -6 -3 12 3.88 0.37
 -6 -3 11 0.91 0.22
 -6 -3 11 1.22 0.23
 -6 -3 10 0.82 0.18
 -6 -3 10 0.53 0.2
 -6 -3 9 -0.15 0.13
 -6 -3 9 -0.01 0.16
 -6 -3 8 19.35 0.41
 -6 -3 8 20.65 0.52
 6 3 -8 20.38 0.46
 -6 -3 7 0.14 0.16
 6 3 -7 -0.24 0.16
 -6 -3 6 22.27 0.52
 6 3 -6 21.17 0.47
 -6 -3 5 9.54 0.36
 6 3 -5 9.77 0.37
 6 3 -4 59.62 0.73
 -6 -3 3 3.66 0.29
 6 3 -3 3.94 0.3
 -6 -3 2 8.67 0.34
 6 3 -2 9.93 0.39
 -6 -3 1 184.13 1.29
 6 3 -1 190.53 1.35
 -6 -3 0 34.66 0.62
 6 3 0 42.4 0.71
 -6 -3 -1 130.72 1.1
 6 3 1 166.9 1.34
 -6 -3 -2 3.76 0.32
 6 3 2 5.32 0.34
 -6 -3 -3 1.93 0.22
 6 3 3 2.74 0.33
 -6 -3 -4 4.8 0.32
 6 3 4 5.68 0.38
 6 3 5 7.17 0.42
 6 3 6 1.53 0.27
 6 3 7 12.14 0.55
 -6 -4 12 4.35 0.39
 -6 -4 11 0.48 0.21
 -6 -4 10 7.14 0.4
 -6 -4 9 0.41 0.17
 6 4 -9 0.38 0.18
 -6 -4 8 3.8 0.33
 6 4 -8 3.19 0.34
 -6 -4 7 14.39 0.46
 6 4 -7 12.46 0.43
 -6 -4 6 4.37 0.29
 6 4 -6 4.03 0.33
 -6 -4 5 2.01 0.23
 6 4 -5 2.3 0.24
 -6 -4 4 70.79 0.85
 6 4 -4 79.58 0.89
 -6 -4 3 8.54 0.36
 6 4 -3 9.69 0.41
 -6 -4 2 56.57 0.78
 6 4 -2 64.06 0.84
 -6 -4 1 41.9 0.68
 6 4 -1 49.84 0.75
 -6 -4 0 29.85 0.6
 6 4 0 37.47 0.69
 6 4 1 0.07 0.22
 -6 -4 -2 3.22 0.33
 6 4 2 4.64 0.35
 -6 -4 -3 2.5 0.31
 6 4 3 3.82 0.36
 -6 -4 -4 0.07 0.17
 6 4 4 0.2 0.22
 6 4 5 1.63 0.28
 6 4 6 5.77 0.43
 -6 -5 11 2.41 0.27
 -6 -5 10 5.94 0.39
 -6 -5 9 2.79 0.31
 6 5 -9 2.59 0.31
 -6 -5 8 3.25 0.33
 6 5 -8 2 0.26
 -6 -5 7 24.84 0.59
 6 5 -7 24.51 0.58
 -6 -5 6 9.65 0.41
 6 5 -6 8.99 0.42
 -6 -5 5 0.06 0.15
 6 5 -5 -0.14 0.2
 -6 -5 4 1.26 0.2
 6 5 -4 1.33 0.24
 -6 -5 3 5.15 0.33
 6 5 -3 6.76 0.39
 -6 -5 2 34.25 0.65
 6 5 -2 40.68 0.72
 -6 -5 1 11.89 0.45
 6 5 -1 14.25 0.5
 -6 -5 0 11.04 0.46
 6 5 0 14.38 0.51
 -6 -5 -1 0.3 0.22
 6 5 1 0.9 0.23
 -6 -5 -2 9.19 0.45
 6 5 2 12.06 0.5
 -6 -5 -3 -0.06 0.19
 6 5 3 0.18 0.23
 -6 -5 -4 5.08 0.38
 6 5 4 6.48 0.43
 6 5 5 1.74 0.31
 6 5 6 1.35 0.3
 -6 -6 11 -0.08 0.19
 -6 -6 10 -0.23 0.2
 -6 -6 9 0.09 0.19
 6 6 -9 0.36 0.23
 -6 -6 8 16.32 0.53
 6 6 -8 17.95 0.57
 -6 -6 7 -0.18 0.18
 6 6 -7 0.11 0.23
 -6 -6 6 2.44 0.27
 6 6 -6 3.06 0.36
 -6 -6 5 26.5 0.62
 6 6 -5 27.37 0.64
 -6 -6 4 0.2 0.17
 6 6 -4 0.12 0.2
 -6 -6 3 3.45 0.33
 6 6 -3 4.25 0.37
 -6 -6 2 -0.01 0.18
 6 6 -2 0.2 0.22
 -6 -6 1 0.45 0.2
 6 6 -1 0.34 0.21
 -6 -6 0 15.34 0.53
 6 6 0 19.04 0.59
 -6 -6 -1 0.61 0.24
 6 6 1 1.28 0.27
 -6 -6 -2 6.3 0.44
 6 6 2 9.81 0.49
 -6 -6 -3 -0.2 0.22
 6 6 3 0.75 0.27
 -6 -6 -4 4.24 0.4
 6 6 4 5.84 0.45
 -6 -6 -5 2.75 0.32
 6 6 5 3.99 0.44
 -6 -7 10 2.51 0.29
 6 7 -10 2.33 0.31
 -6 -7 9 0.1 0.2
 6 7 -9 0.15 0.24
 -6 -7 8 5.74 0.4
 6 7 -8 6.7 0.44
 -6 -7 7 2.2 0.28
 6 7 -7 1.98 0.29
 -6 -7 6 4.09 0.37
 6 7 -6 4.84 0.41
 -6 -7 5 0.08 0.17
 6 7 -5 -0.24 0.22
 -6 -7 4 1.57 0.23
 6 7 -4 1.47 0.28
 -6 -7 3 4.74 0.37
 6 7 -3 5.85 0.42
 -6 -7 2 -0.07 0.17
 6 7 -2 0.04 0.24
 -6 -7 1 0.24 0.2
 6 7 -1 0.11 0.24
 -6 -7 0 1.33 0.26
 6 7 0 1.58 0.3
 -6 -7 -1 -0.27 0.22
 6 7 1 0.38 0.26
 -6 -7 -2 -0.15 0.24
 6 7 2 0.3 0.27
 -6 -7 -3 0.76 0.28
 6 7 3 1.75 0.33
 -6 -7 -4 0.51 0.26
 6 7 4 1.16 0.31
 -6 -7 -5 0.31 0.25
 6 7 5 0.53 0.3
 -6 -8 10 -0.02 0.22
 6 8 -10 0.08 0.26
 -6 -8 9 0.54 0.22
 6 8 -9 0.96 0.3
 -6 -8 8 0.03 0.19
 6 8 -8 -0.21 0.25
 -6 -8 7 3.03 0.37
 6 8 -7 3.37 0.41
 -6 -8 6 2.92 0.36
 6 8 -6 3.17 0.35
 -6 -8 5 1.05 0.24
 6 8 -5 1.36 0.3
 -6 -8 4 0.18 0.19
 6 8 -4 0.07 0.26
 -6 -8 3 1.64 0.25
 6 8 -3 1.5 0.31
 -6 -8 2 4.26 0.39
 6 8 -2 5.59 0.45
 -6 -8 1 1.36 0.25
 6 8 -1 1.87 0.32
 -6 -8 0 0.97 0.26
 6 8 0 1.69 0.32
 -6 -8 -1 0.52 0.26
 6 8 1 1.14 0.31
 -6 -8 -2 4.04 0.43
 6 8 2 5.65 0.48
 -6 -8 -3 2.18 0.34
 6 8 3 2.95 0.38
 -6 -8 -4 0.32 0.28
 6 8 4 0.93 0.32
 6 9 -10 0.11 0.31
 -6 -9 9 -0.21 0.2
 6 9 -9 -0.08 0.28
 -6 -9 8 1.23 0.26
 6 9 -8 1.6 0.34
 -6 -9 7 0.27 0.23
 6 9 -7 0.26 0.29
 -6 -9 6 0.13 0.2
 6 9 -6 0.14 0.28
 -6 -9 5 0.82 0.25
 6 9 -5 1.31 0.32
 -6 -9 4 0.12 0.22
 6 9 -4 0.47 0.27
 -6 -9 3 0.38 0.21
 6 9 -3 0.29 0.29
 -6 -9 2 0.34 0.23
 6 9 -2 0.22 0.29
 -6 -9 1 0.48 0.25
 6 9 -1 -0.12 0.27
 -6 -9 0 5.03 0.45
 6 9 0 6.42 0.51
 -6 -9 -1 2.1 0.31
 6 9 1 2.45 0.38
 -6 -9 -2 2.06 0.34
 6 9 2 2.62 0.4
 -6 -9 -3 -0.09 0.27
 6 9 3 0.41 0.31
 6 10 -10 -0.2 0.3
 -6 -10 9 -0.17 0.21
 6 10 -9 -0.16 0.31
 -6 -10 8 0.79 0.26
 6 10 -8 1.19 0.36
 -6 -10 7 2.25 0.33
 6 10 -7 2.81 0.39
 -6 -10 6 0.26 0.24
 6 10 -6 0.57 0.32
 -6 -10 5 -0.04 0.2
 6 10 -5 0 0.29
 -6 -10 4 0.23 0.23
 6 10 -4 -0.06 0.28
 -6 -10 3 0.25 0.24
 6 10 -3 -0.23 0.29
 -6 -10 2 0.55 0.26
 6 10 -2 0.04 0.32
 -6 -10 1 1.47 0.31
 6 10 -1 0.81 0.35
 -6 -10 0 2.89 0.37
 6 10 0 3.41 0.42
 6 10 1 6.37 0.57
 -6 -11 8 0.83 0.27
 -6 -11 7 1.11 0.28
 -6 -11 6 0.71 0.27
 -6 -11 5 0.64 0.26
 -6 -11 4 -0.04 0.25
 -7 13 0 -0.46 0.25
 -7 13 -1 0.56 0.3
 -7 12 5 0.99 0.36
 -7 12 4 6.1 0.54
 -7 12 3 0.6 0.32
 -7 12 1 0.28 0.26
 -7 12 0 0.02 0.26
 -7 12 -1 0.15 0.26
 -7 12 -2 1.89 0.34
 -7 12 -3 0.8 0.3
 7 -12 4 0.71 0.28
 -7 11 7 -0.64 0.29
 -7 11 6 1.3 0.35
 -7 11 5 0.09 0.29
 -7 11 4 -0.03 0.28
 -7 11 3 0.13 0.26
 -7 11 1 1.19 0.26
 -7 11 0 0.34 0.24
 -7 11 -1 3.51 0.43
 -7 11 -2 0.27 0.26
 -7 11 -3 6.07 0.48
 7 -11 3 6.77 0.48
 -7 11 -4 0.21 0.26
 7 -11 4 0.13 0.24
 -7 11 -5 0.22 0.27
 7 -11 5 0.29 0.25
 -7 10 9 1.09 0.38
 -7 10 8 7.61 0.58
 -7 10 7 0.37 0.31
 -7 10 6 -0.06 0.28
 -7 10 5 2.15 0.33
 -7 10 4 2.92 0.35
 -7 10 3 2.55 0.32
 -7 10 2 -0.02 0.21
 -7 10 1 0.58 0.23
 -7 10 0 0.14 0.21
 -7 10 -1 3.24 0.37
 -7 10 -2 6.3 0.45
 7 -10 2 6.43 0.45
 -7 10 -3 0.41 0.26
 7 -10 3 0.25 0.24
 -7 10 -4 0.62 0.27
 7 -10 4 0.74 0.26
 -7 10 -5 0.04 0.25
 7 -10 5 0.12 0.22
 -7 10 -6 0.09 0.26
 7 -10 6 0.26 0.24
 7 -10 7 -0.04 0.25
 -7 9 10 1.47 0.36
 -7 9 9 7.75 0.57
 -7 9 8 2.63 0.37
 -7 9 7 2.9 0.36
 -7 9 6 1.79 0.32
 -7 9 5 0.13 0.24
 -7 9 4 1.73 0.28
 -7 9 3 0.14 0.17
 -7 9 2 4.18 0.35
 -7 9 1 1.4 0.23
 -7 9 0 -0.11 0.19
 -7 9 -1 3.84 0.36
 7 -9 1 4.56 0.36
 -7 9 -2 0.96 0.25
 7 -9 2 1.03 0.23
 -7 9 -3 3.92 0.39
 7 -9 3 2.83 0.31
 -7 9 -4 4.51 0.42
 7 -9 4 4.73 0.44
 -7 9 -5 3.41 0.41
 7 -9 5 2.83 0.33
 -7 9 -6 0.25 0.25
 7 -9 6 0.13 0.24
 -7 9 -7 0.11 0.25
 7 -9 7 -0.25 0.22
 -7 8 11 -0.47 0.28
 -7 8 10 -0.16 0.31
 -7 8 9 2.13 0.36
 -7 8 8 6.44 0.49
 -7 8 7 8.13 0.49
 -7 8 6 0.64 0.26
 -7 8 5 2.47 0.29
 -7 8 4 -0.54 0.19
 -7 8 3 5.47 0.31
 -7 8 2 2.56 0.29
 -7 8 1 3.42 0.31
 7 -8 1 -0.07 0.17
 7 -8 1 0.19 0.17
 7 -8 2 1.97 0.27
 7 -8 2 2.64 0.31
 7 -8 3 0.69 0.24
 7 -8 3 0.61 0.21
 7 -8 4 5.88 0.44
 7 -8 4 5.87 0.41
 7 -8 5 9.96 0.52
 7 -8 5 9.84 0.49
 7 -8 6 2.26 0.33
 7 -8 6 1.92 0.3
 7 -8 7 0 0.22
 7 -8 8 0.17 0.26
 -7 7 12 0.37 0.31
 -7 7 11 -0.33 0.28
 -7 7 10 4.31 0.47
 -7 7 9 0.61 0.28
 -7 7 8 0.46 0.26
 -7 7 7 4.11 0.42
 -7 7 6 53 0.84
 -7 7 5 0.1 0.2
 -7 7 4 0.49 0.16
 -7 7 4 0.51 0.21
 -7 7 3 16.04 0.44
 7 -7 -2 3.44 0.31
 7 -7 -1 0.29 0.16
 7 -7 0 -0.05 0.15
 7 -7 0 -0.4 0.14
 7 -7 1 0.59 0.18
 7 -7 1 0.52 0.18
 7 -7 2 9.95 0.42
 7 -7 2 9.89 0.4
 7 -7 3 -0.34 0.19
 7 -7 3 0.06 0.17
 7 -7 4 0.06 0.22
 7 -7 4 0.19 0.2
 7 -7 5 2.44 0.31
 7 -7 5 2.02 0.28
 7 -7 6 4.67 0.42
 7 -7 6 5.49 0.41
 7 -7 7 0.26 0.24
 7 -7 7 -0.09 0.21
 7 -7 8 0.1 0.25
 7 -7 8 -0.01 0.23
 -7 6 13 -0.29 0.29
 -7 6 12 0.25 0.29
 -7 6 11 5.4 0.48
 -7 6 10 4.62 0.46
 -7 6 9 5.18 0.43
 -7 6 8 3.31 0.38
 -7 6 7 -0.18 0.23
 -7 6 6 0.17 0.19
 -7 6 5 29.38 0.59
 -7 6 4 14.06 0.47
 7 -6 -4 11.66 0.37
 7 -6 -3 2.49 0.26
 7 -6 -2 30.56 0.55
 7 -6 -1 1.51 0.2
 -7 6 0 3.26 0.25
 7 -6 0 2.42 0.27
 7 -6 0 2.14 0.25
 7 -6 1 10.09 0.4
 7 -6 1 9.37 0.36
 7 -6 2 53.48 0.84
 7 -6 2 53.61 0.76
 7 -6 3 11.13 0.45
 7 -6 3 12.08 0.44
 7 -6 4 1.19 0.25
 7 -6 4 1.63 0.22
 7 -6 5 4.71 0.41
 7 -6 5 4.34 0.36
 7 -6 6 0.13 0.25
 7 -6 6 0.23 0.22
 7 -6 7 0.27 0.25
 7 -6 7 0.03 0.21
 7 -6 8 -0.04 0.23
 7 -6 8 0.06 0.22
 7 -6 9 1.93 0.33
 -7 5 13 0.18 0.28
 -7 5 12 -0.53 0.25
 -7 5 11 0.32 0.27
 -7 5 10 21.5 0.64
 -7 5 9 0.66 0.25
 -7 5 8 18.19 0.54
 -7 5 7 11.48 0.44
 -7 5 6 77.91 0.88
 -7 5 5 4.87 0.36
 -7 5 4 18.65 0.48
 7 -5 -4 16.28 0.4
 7 -5 -3 4.08 0.29
 -7 5 2 11.05 0.36
 7 -5 -2 9.16 0.35
 -7 5 1 9.54 0.32
 7 -5 -1 7.67 0.33
 -7 5 0 22.29 0.42
 7 -5 0 17.84 0.46
 7 -5 0 16.78 0.4
 7 -5 1 7.57 0.36
 7 -5 1 6.96 0.3
 7 -5 2 1.13 0.21
 7 -5 2 0.83 0.18
 7 -5 3 49.49 0.82
 7 -5 3 46.93 0.69
 7 -5 4 0.77 0.22
 7 -5 4 0.75 0.19
 7 -5 5 0.58 0.21
 7 -5 5 0.54 0.2
 7 -5 6 12.25 0.53
 7 -5 6 11.12 0.49
 7 -5 7 4.8 0.43
 7 -5 8 0.81 0.28
 7 -5 9 0.88 0.29
 -7 4 14 0.37 0.3
 -7 4 14 0.38 0.27
 -7 4 13 0.21 0.27
 -7 4 13 -0.35 0.25
 -7 4 12 0.23 0.26
 -7 4 12 0.08 0.25
 -7 4 11 1.7 0.31
 -7 4 10 0.63 0.24
 -7 4 9 13.17 0.48
 -7 4 8 6.83 0.38
 -7 4 7 2.56 0.24
 -7 4 6 29.64 0.58
 -7 4 5 211.94 1.23
 7 -4 -5 174.07 1
 -7 4 4 19.11 0.46
 -7 4 4 20.77 0.5
 7 -4 -4 16.82 0.41
 -7 4 3 12.35 0.38
 -7 4 3 16.54 0.44
 7 -4 -3 13.97 0.4
 -7 4 2 0.74 0.16
 7 -4 -2 0.36 0.15
 -7 4 1 14.93 0.37
 7 -4 -1 13.26 0.39
 -7 4 0 0.4 0.13
 7 -4 0 0.23 0.14
 7 -4 0 0.2 0.12
 7 -4 1 3.48 0.27
 7 -4 1 2.89 0.24
 7 -4 2 8.45 0.37
 7 -4 2 7.47 0.31
 7 -4 3 20.81 0.56
 7 -4 3 18.25 0.44
 7 -4 4 3.78 0.34
 7 -4 4 3.72 0.3
 7 -4 5 0.87 0.23
 7 -4 5 0.76 0.19
 7 -4 6 -0.13 0.21
 7 -4 7 6.04 0.45
 7 -4 8 6.87 0.47
 7 -4 9 1.29 0.3
 -7 3 14 0.23 0.27
 -7 3 14 -0.11 0.25
 -7 3 13 1.61 0.33
 -7 3 13 0.89 0.3
 -7 3 12 0.07 0.24
 -7 3 12 -0.16 0.23
 -7 3 11 1.98 0.29
 -7 3 11 1.73 0.29
 -7 3 10 2.75 0.3
 -7 3 10 3.23 0.39
 -7 3 9 0.27 0.21
 -7 3 9 0.15 0.21
 -7 3 8 14.1 0.44
 -7 3 8 12.57 0.49
 -7 3 7 1.9 0.22
 -7 3 7 2.28 0.28
 -7 3 6 142.09 1
 -7 3 6 140.1 1.21
 -7 3 5 55.18 0.64
 -7 3 5 53.93 0.75
 7 -3 -5 49.08 0.57
 -7 3 4 161.58 0.92
 -7 3 4 167.68 1.22
 7 -3 -4 154.02 1
 -7 3 3 153.17 0.84
 -7 3 3 170.7 1.17
 7 -3 -3 151.2 1.04
 -7 3 2 4.55 0.28
 7 -3 -2 2.53 0.26
 -7 3 1 1.38 0.16
 7 -3 -1 1.25 0.17
 -7 3 0 24.72 0.42
 7 -3 0 21.83 0.49
 7 -3 0 18.84 0.34
 -7 3 -1 16.21 0.35
 7 -3 1 14.49 0.45
 7 -3 1 12.39 0.32
 7 -3 2 32.3 0.64
 7 -3 3 0.51 0.19
 7 -3 4 6.38 0.39
 7 -3 5 0.15 0.18
 7 -3 6 4.57 0.39
 7 -3 7 2.05 0.31
 7 -3 8 1.07 0.29
 7 -3 9 0.95 0.29
 -7 2 14 0.55 0.28
 -7 2 14 0.19 0.25
 -7 2 13 5.02 0.46
 -7 2 13 3.86 0.47
 -7 2 12 0.19 0.25
 -7 2 12 0.3 0.21
 -7 2 11 2.05 0.29
 -7 2 11 1.79 0.27
 -7 2 10 0.98 0.22
 -7 2 10 1.45 0.24
 -7 2 9 45.9 0.7
 -7 2 9 42.89 0.78
 -7 2 8 19.82 0.47
 -7 2 8 17.85 0.51
 -7 2 7 5.74 0.34
 -7 2 7 7.14 0.36
 -7 2 6 19.77 0.43
 -7 2 6 19.48 0.5
 7 -2 -6 18.88 0.36
 -7 2 5 -0.37 0.13
 -7 2 5 -0.4 0.18
 7 -2 -5 0.23 0.12
 -7 2 4 82 0.58
 -7 2 4 80.8 0.84
 7 -2 -4 76.48 0.72
 -7 2 3 77.77 0.51
 -7 2 3 83.08 0.84
 7 -2 -3 77.81 0.76
 -7 2 2 34.27 0.54
 7 -2 -2 31.17 0.53
 -7 2 1 0.67 0.15
 7 -2 -1 0.27 0.15
 -7 2 0 19.3 0.39
 7 -2 0 17.65 0.44
 -7 2 -1 22.36 0.4
 7 -2 1 20.38 0.51
 7 -2 2 26.64 0.58
 7 -2 3 0.94 0.22
 7 -2 4 6.36 0.39
 7 -2 5 7.21 0.41
 7 -2 6 3.03 0.35
 7 -2 7 11.71 0.52
 7 -2 8 1.35 0.29
 7 -2 9 0.16 0.25
 -7 1 15 0.38 0.3
 -7 1 14 0.04 0.26
 -7 1 14 -0.05 0.24
 -7 1 13 2.67 0.34
 -7 1 13 2.08 0.32
 -7 1 12 1.46 0.28
 -7 1 12 1.1 0.26
 -7 1 11 6.92 0.44
 -7 1 11 6.43 0.45
 -7 1 10 0.02 0.18
 -7 1 10 -0.02 0.19
 -7 1 9 4.44 0.33
 -7 1 9 4.62 0.35
 -7 1 8 12.19 0.37
 -7 1 8 11.44 0.46
 -7 1 7 45.88 0.55
 -7 1 7 43.03 0.7
 -7 1 6 29.93 0.42
 -7 1 6 26.15 0.57
 7 -1 -6 28.11 0.42
 -7 1 5 17.42 0.45
 7 -1 -5 18.59 0.38
 -7 1 4 22.95 0.51
 7 -1 -4 22.47 0.44
 -7 1 3 83.71 0.84
 7 -1 -3 83.08 0.8
 -7 1 2 3.81 0.29
 7 -1 -2 4.08 0.3
 -7 1 1 4.44 0.27
 7 -1 -1 3.59 0.3
 -7 1 0 4.99 0.28
 7 -1 0 3.36 0.32
 -7 1 -1 13.46 0.36
 7 -1 1 13.4 0.45
 -7 1 -2 0.57 0.14
 7 -1 2 0.32 0.19
 7 -1 3 10.75 0.42
 7 -1 4 0.91 0.21
 7 -1 5 -0.15 0.19
 7 -1 6 0.72 0.24
 7 -1 7 7.72 0.46
 7 -1 8 4.06 0.42
 7 -1 9 2.27 0.35
 -7 0 14 0.34 0.25
 -7 0 14 0.49 0.26
 -7 0 13 3.74 0.42
 -7 0 13 2.94 0.34
 -7 0 12 -0.11 0.21
 -7 0 12 0 0.21
 -7 0 11 0.03 0.2
 -7 0 11 0.25 0.22
 -7 0 10 5.98 0.36
 -7 0 10 6.12 0.4
 -7 0 9 0.08 0.15
 -7 0 9 0.69 0.21
 -7 0 8 3.72 0.28
 -7 0 8 3.8 0.36
 -7 0 7 3.5 0.34
 -7 0 6 5.78 0.32
 7 0 -6 7.13 0.28
 -7 0 5 5.69 0.32
 7 0 -5 5.88 0.29
 -7 0 4 7.62 0.37
 7 0 -4 7.99 0.32
 -7 0 3 111.32 0.98
 7 0 -3 113.77 0.95
 -7 0 2 30.67 0.55
 7 0 -2 31.94 0.57
 -7 0 1 68.79 0.75
 7 0 -1 69.28 0.81
 -7 0 0 3.22 0.26
 7 0 0 2.04 0.25
 -7 0 -1 1.65 0.18
 7 0 1 1.5 0.21
 -7 0 -2 27.66 0.49
 7 0 2 29.85 0.64
 7 0 3 0.67 0.23
 7 0 4 5.64 0.39
 7 0 5 1.69 0.27
 7 0 6 1.04 0.26
 7 0 7 -0.04 0.23
 7 0 8 -0.07 0.25
 -7 -1 13 6.86 0.46
 -7 -1 12 1.88 0.28
 -7 -1 11 7.34 0.44
 -7 -1 10 0.11 0.18
 -7 -1 9 0.09 0.18
 -7 -1 8 8.97 0.42
 -7 -1 7 9.27 0.41
 7 1 -7 10.16 0.32
 -7 -1 6 -0.26 0.16
 7 1 -6 0.6 0.15
 -7 -1 5 11.63 0.39
 7 1 -5 13.13 0.38
 -7 -1 4 16.29 0.44
 7 1 -4 16.88 0.43
 -7 -1 3 12.01 0.42
 7 1 -3 13.48 0.41
 -7 -1 2 5.68 0.36
 7 1 -2 6.43 0.33
 -7 -1 1 164.26 1.18
 7 1 -1 176.43 1.31
 -7 -1 0 1.49 0.2
 7 1 0 1.47 0.25
 -7 -1 -1 0.86 0.17
 7 1 1 0.04 0.21
 -7 -1 -2 14.46 0.42
 7 1 2 16.09 0.49
 7 1 3 51.81 0.83
 7 1 4 1.27 0.25
 7 1 5 -0.08 0.21
 7 1 6 0.65 0.25
 7 1 7 8.16 0.48
 7 1 8 0.07 0.28
 -7 -2 13 0.2 0.24
 -7 -2 12 4.4 0.4
 -7 -2 11 10.73 0.48
 -7 -2 10 0.5 0.2
 -7 -2 9 7.99 0.4
 -7 -2 8 1.1 0.22
 -7 -2 7 -0.16 0.17
 7 2 -7 0.1 0.15
 -7 -2 6 42.66 0.69
 7 2 -6 44.77 0.63
 -7 -2 5 68.02 0.86
 7 2 -5 68.42 0.78
 -7 -2 4 15.46 0.47
 7 2 -4 15.38 0.44
 -7 -2 3 31.67 0.58
 7 2 -3 33.99 0.61
 -7 -2 2 22.93 0.54
 7 2 -2 25.26 0.54
 -7 -2 1 20.98 0.53
 7 2 -1 24.07 0.59
 -7 -2 0 27.97 0.57
 7 2 0 31.48 0.64
 -7 -2 -1 19.63 0.48
 7 2 1 21.34 0.57
 -7 -2 -2 2.85 0.31
 7 2 2 2.5 0.29
 -7 -2 -3 4.26 0.33
 7 2 3 4.77 0.39
 7 2 4 10.97 0.48
 7 2 5 1.13 0.26
 7 2 6 0.28 0.25
 7 2 7 7.84 0.51
 -7 -3 13 12.12 0.54
 -7 -3 12 2.55 0.31
 -7 -3 11 0.21 0.21
 -7 -3 10 4.57 0.37
 -7 -3 9 0.44 0.18
 -7 -3 8 2.56 0.32
 7 3 -8 3.44 0.3
 -7 -3 7 -0.07 0.17
 7 3 -7 -0.17 0.17
 -7 -3 6 0.21 0.17
 7 3 -6 0.26 0.18
 -7 -3 5 45.88 0.75
 7 3 -5 47.96 0.71
 -7 -3 4 56.95 0.81
 7 3 -4 59.53 0.8
 -7 -3 3 0.55 0.18
 7 3 -3 0.5 0.2
 -7 -3 2 16.07 0.47
 7 3 -2 18.14 0.53
 -7 -3 1 73.24 0.89
 7 3 -1 86.82 1.02
 -7 -3 0 122.94 1.15
 7 3 0 146.42 1.33
 -7 -3 -1 0.76 0.21
 7 3 1 0.42 0.24
 -7 -3 -2 2.77 0.31
 7 3 2 2.09 0.3
 -7 -3 -3 0.32 0.18
 7 3 3 -0.05 0.22
 7 3 4 -0.1 0.22
 7 3 5 -0.04 0.23
 7 3 6 0.15 0.26
 7 3 7 1.59 0.31
 -7 -4 12 9.68 0.5
 -7 -4 11 12.63 0.52
 -7 -4 10 1.79 0.26
 -7 -4 9 0.13 0.18
 -7 -4 8 6.74 0.39
 7 4 -8 7.81 0.4
 -7 -4 7 6.2 0.36
 7 4 -7 6.16 0.37
 -7 -4 6 9.08 0.42
 7 4 -6 8.64 0.4
 -7 -4 5 12.03 0.46
 7 4 -5 13.36 0.46
 -7 -4 4 15.23 0.48
 7 4 -4 18.12 0.52
 -7 -4 3 13.01 0.47
 7 4 -3 15.52 0.5
 -7 -4 2 10.58 0.44
 7 4 -2 12.62 0.48
 -7 -4 1 28.91 0.63
 7 4 -1 32.67 0.68
 -7 -4 0 62.9 0.89
 7 4 0 76.85 1.03
 -7 -4 -1 28.34 0.64
 7 4 1 34.39 0.75
 -7 -4 -2 3.8 0.35
 7 4 2 3.53 0.4
 -7 -4 -3 0.6 0.21
 7 4 3 0.61 0.26
 7 4 4 2.3 0.32
 7 4 5 4.4 0.42
 7 4 6 0.77 0.29
 -7 -5 12 2.22 0.31
 -7 -5 11 3.1 0.38
 -7 -5 10 16.58 0.57
 -7 -5 9 0.41 0.19
 7 5 -9 0.2 0.2
 -7 -5 8 15.12 0.52
 7 5 -8 15.78 0.51
 -7 -5 7 3.31 0.35
 7 5 -7 2.89 0.34
 -7 -5 6 -0.04 0.17
 7 5 -6 0.05 0.22
 -7 -5 5 0.67 0.2
 7 5 -5 0.73 0.24
 -7 -5 4 5.68 0.35
 7 5 -4 6.61 0.4
 -7 -5 3 10.47 0.45
 7 5 -3 12.69 0.49
 -7 -5 2 0.98 0.21
 7 5 -2 1.16 0.25
 -7 -5 1 26.19 0.63
 7 5 -1 29.98 0.68
 -7 -5 0 1.96 0.27
 7 5 0 3.24 0.37
 -7 -5 -1 24.72 0.65
 7 5 1 28.82 0.73
 -7 -5 -2 8.58 0.47
 7 5 2 9.48 0.52
 -7 -5 -3 0.93 0.26
 7 5 3 1.29 0.31
 -7 -5 -4 0 0.22
 7 5 4 -0.02 0.27
 7 5 5 6.09 0.47
 7 5 6 1.74 0.34
 -7 -6 11 0.06 0.22
 -7 -6 10 6.64 0.45
 -7 -6 9 0.69 0.24
 7 6 -9 1.12 0.26
 -7 -6 8 3.04 0.37
 7 6 -8 2.38 0.31
 -7 -6 7 9.63 0.44
 7 6 -7 11.88 0.52
 -7 -6 6 6.18 0.38
 7 6 -6 7.25 0.43
 -7 -6 5 -0.07 0.19
 7 6 -5 0.06 0.2
 -7 -6 4 1.37 0.24
 7 6 -4 1.77 0.26
 -7 -6 3 8.38 0.41
 7 6 -3 10.07 0.48
 -7 -6 2 0 0.18
 7 6 -2 0.06 0.24
 -7 -6 1 3.11 0.37
 7 6 -1 4.53 0.42
 -7 -6 0 32.54 0.75
 7 6 0 39.28 0.85
 -7 -6 -1 2.15 0.33
 7 6 1 4.65 0.46
 -7 -6 -2 1.37 0.3
 7 6 2 2.93 0.37
 -7 -6 -3 3.03 0.34
 7 6 3 3.27 0.39
 -7 -6 -4 1.08 0.28
 7 6 4 1.08 0.31
 7 6 5 1.32 0.32
 -7 -7 11 2.25 0.31
 -7 -7 10 0.43 0.24
 -7 -7 9 -0.02 0.22
 7 7 -9 0.16 0.26
 -7 -7 8 1.11 0.27
 7 7 -8 1.77 0.3
 -7 -7 7 0.28 0.23
 7 7 -7 0.8 0.26
 -7 -7 6 1.99 0.27
 7 7 -6 2.48 0.32
 -7 -7 5 0.71 0.23
 7 7 -5 0.97 0.27
 -7 -7 4 6.54 0.42
 7 7 -4 7.24 0.47
 -7 -7 3 2.43 0.29
 7 7 -3 3.67 0.41
 -7 -7 2 11.97 0.5
 7 7 -2 15.28 0.59
 -7 -7 1 0.64 0.25
 7 7 -1 0.44 0.28
 -7 -7 0 0.18 0.22
 7 7 0 0.76 0.3
 -7 -7 -1 0.93 0.29
 7 7 1 1.7 0.34
 -7 -7 -2 17.37 0.65
 7 7 2 21.73 0.73
 -7 -7 -3 -0.19 0.26
 7 7 3 0.44 0.32
 -7 -7 -4 -0.06 0.24
 7 7 4 -0.07 0.28
 -7 -8 10 6.32 0.47
 7 8 -10 7.21 0.53
 -7 -8 9 0.86 0.27
 7 8 -9 1.28 0.31
 -7 -8 8 6.05 0.45
 7 8 -8 7.43 0.5
 -7 -8 7 -0.22 0.21
 7 8 -7 0.17 0.27
 -7 -8 6 1.31 0.28
 7 8 -6 1.52 0.31
 -7 -8 5 1.27 0.27
 7 8 -5 2.19 0.33
 -7 -8 4 -0.1 0.19
 7 8 -4 -0.14 0.26
 -7 -8 3 6.94 0.46
 7 8 -3 8.59 0.49
 -7 -8 2 1.08 0.27
 7 8 -2 1.74 0.33
 -7 -8 1 1.71 0.29
 7 8 -1 2.06 0.36
 -7 -8 0 0.71 0.27
 7 8 0 1 0.33
 -7 -8 -1 0.42 0.27
 7 8 1 -0.2 0.31
 -7 -8 -2 0.08 0.26
 7 8 2 0.35 0.32
 -7 -8 -3 0.9 0.3
 7 8 3 1.26 0.35
 -7 -9 10 0.81 0.27
 7 9 -10 0.98 0.33
 -7 -9 9 0.29 0.25
 7 9 -9 0.83 0.32
 -7 -9 8 4.09 0.44
 7 9 -8 5.65 0.5
 -7 -9 7 2.01 0.32
 7 9 -7 2.63 0.38
 -7 -9 6 1.09 0.28
 7 9 -6 0.81 0.32
 -7 -9 5 -0.03 0.22
 7 9 -5 0.38 0.29
 -7 -9 4 0 0.22
 7 9 -4 -0.17 0.27
 7 9 -3 0.95 0.32
 -7 -9 2 1.03 0.26
 7 9 -2 1.13 0.34
 -7 -9 1 1.43 0.31
 7 9 -1 1.44 0.36
 -7 -9 0 3.85 0.45
 7 9 0 4.2 0.51
 7 9 1 1.96 0.39
 -7 -10 8 2.49 0.35
 7 10 -8 3.15 0.41
 -7 -10 7 1.1 0.3
 7 10 -7 2.2 0.38
 -7 -10 6 1.57 0.31
 7 10 -6 2.46 0.39
 -7 -10 5 0.77 0.27
 7 10 -5 1.46 0.35
 -7 -10 4 -0.06 0.23
 7 10 -4 -0.06 0.29
 -7 -10 3 0.17 0.25
 7 10 -3 0.52 0.32
 -8 12 4 3.82 0.46
 -8 12 3 13.88 0.67
 -8 12 0 -0.1 0.25
 -8 12 -1 -0.38 0.26
 -8 12 -2 0.16 0.28
 -8 11 7 2.86 0.42
 -8 11 6 -0.67 0.32
 -8 11 5 2.23 0.38
 -8 11 4 4.55 0.49
 -8 11 3 0.52 0.29
 -8 11 1 1.47 0.29
 -8 11 0 0.14 0.25
 -8 11 -1 1.01 0.28
 -8 11 -2 1.99 0.33
 -8 11 -3 0.06 0.26
 8 -11 3 -0.05 0.25
 8 -11 4 0.33 0.24
 -8 10 9 0.09 0.33
 -8 10 8 10.65 0.63
 -8 10 7 1.48 0.36
 -8 10 6 6.15 0.5
 -8 10 5 0.89 0.3
 -8 10 4 0.32 0.27
 -8 10 3 0.24 0.25
 -8 10 2 0.82 0.24
 -8 10 1 -0.03 0.22
 -8 10 0 0.48 0.24
 -8 10 -1 2.35 0.32
 -8 10 -2 5.07 0.44
 8 -10 2 5.21 0.43
 -8 10 -3 2.4 0.34
 8 -10 3 2.87 0.33
 -8 10 -4 -0.08 0.25
 8 -10 4 -0.21 0.21
 -8 10 -5 0.2 0.27
 8 -10 5 0.19 0.23
 8 -10 6 -0.15 0.23
 -8 9 10 0.42 0.31
 -8 9 9 6.15 0.58
 -8 9 8 8.6 0.57
 -8 9 7 14.57 0.61
 -8 9 6 0.98 0.29
 -8 9 5 4.21 0.41
 -8 9 4 0.12 0.23
 -8 9 2 0.04 0.19
 -8 9 1 5.62 0.38
 -8 9 0 0.24 0.21
 -8 9 -1 1.62 0.28
 8 -9 2 0.07 0.21
 8 -9 3 1.83 0.29
 8 -9 4 0.01 0.21
 8 -9 5 0.14 0.22
 -8 9 -6 -0.07 0.25
 8 -9 6 0.17 0.24
 -8 8 11 0.61 0.33
 -8 8 10 0.13 0.31
 -8 8 9 0.85 0.31
 -8 8 8 16.33 0.62
 -8 8 7 0.05 0.26
 -8 8 6 1.55 0.29
 -8 8 5 0.65 0.23
 -8 8 4 1.99 0.27
 -8 8 3 0.1 0.17
 8 -8 -1 -0.37 0.16
 8 -8 0 3.54 0.34
 8 -8 1 5.16 0.38
 8 -8 1 4.83 0.38
 8 -8 2 1.85 0.27
 8 -8 2 1.45 0.25
 8 -8 3 0.83 0.26
 8 -8 3 0.6 0.22
 8 -8 4 -0.03 0.23
 8 -8 4 0.02 0.2
 8 -8 5 2.17 0.33
 8 -8 5 2.28 0.29
 8 -8 6 0.23 0.27
 -8 7 12 2.75 0.39
 -8 7 11 -0.32 0.26
 -8 7 10 0.7 0.28
 -8 7 9 0.51 0.27
 -8 7 8 0.54 0.27
 -8 7 7 7.08 0.44
 -8 7 6 13.09 0.49
 -8 7 5 3.51 0.34
 -8 7 4 1.17 0.22
 8 -7 -3 4.42 0.32
 8 -7 -2 10.9 0.41
 8 -7 -1 -0.11 0.16
 8 -7 0 1.94 0.24
 8 -7 1 3.91 0.35
 8 -7 1 3.88 0.32
 8 -7 2 2.1 0.28
 8 -7 2 2.09 0.25
 8 -7 3 2.27 0.3
 8 -7 3 2.35 0.28
 8 -7 4 6.33 0.45
 8 -7 5 3.52 0.4
 8 -7 6 -0.17 0.24
 8 -7 7 0 0.24
 -8 6 13 -0.03 0.3
 -8 6 12 1.3 0.32
 -8 6 11 0.92 0.3
 -8 6 10 3.99 0.46
 -8 6 9 0.15 0.23
 -8 6 8 10.86 0.47
 -8 6 7 6.93 0.42
 -8 6 6 -0.03 0.2
 -8 6 5 32.47 0.62
 -8 6 4 1.5 0.22
 8 -6 -4 1.13 0.18
 -8 6 3 42.23 0.69
 8 -6 -3 33.12 0.59
 -8 6 2 0.52 0.18
 8 -6 -2 0.18 0.17
 -8 6 1 6.82 0.33
 8 -6 -1 4.45 0.33
 8 -6 0 0.23 0.17
 8 -6 0 -0.17 0.15
 8 -6 1 8.16 0.41
 8 -6 1 7.64 0.38
 8 -6 2 2.96 0.36
 8 -6 3 -0.02 0.22
 8 -6 4 5.02 0.42
 8 -6 5 4.58 0.42
 8 -6 6 1.21 0.27
 8 -6 7 -0.12 0.24
 -8 5 13 0.44 0.3
 -8 5 13 -0.46 0.27
 -8 5 12 -0.16 0.25
 -8 5 12 -0.37 0.26
 -8 5 11 0.68 0.27
 -8 5 10 3.43 0.41
 -8 5 9 7.02 0.42
 -8 5 8 0.87 0.22
 -8 5 7 13.97 0.46
 -8 5 6 31.78 0.6
 -8 5 5 0 0.17
 -8 5 5 0.07 0.19
 -8 5 4 24.55 0.5
 -8 5 4 25.5 0.56
 8 -5 -4 20.74 0.45
 -8 5 3 1.15 0.19
 -8 5 3 1.68 0.21
 8 -5 -3 1.42 0.19
 -8 5 2 40.94 0.63
 8 -5 -2 33.59 0.6
 -8 5 1 5.81 0.32
 8 -5 -1 4.84 0.31
 8 -5 0 1.29 0.21
 8 -5 1 1.75 0.24
 8 -5 2 67.76 0.97
 8 -5 3 0.41 0.24
 8 -5 4 0.09 0.22
 8 -5 5 0 0.23
 8 -5 6 0.09 0.24
 8 -5 7 -0.15 0.23
 8 -5 8 -0.14 0.24
 -8 4 14 -0.14 0.28
 -8 4 13 1.65 0.32
 -8 4 13 0.96 0.31
 -8 4 12 -0.17 0.23
 -8 4 12 -0.07 0.25
 -8 4 11 7.54 0.49
 -8 4 11 6.56 0.5
 -8 4 10 10.41 0.5
 -8 4 10 8.99 0.48
 -8 4 9 6.47 0.39
 -8 4 9 6.2 0.44
 -8 4 8 3.3 0.35
 -8 4 8 3.24 0.37
 -8 4 7 7.85 0.38
 -8 4 7 7.02 0.41
 -8 4 6 38.11 0.6
 -8 4 6 34.3 0.67
 -8 4 5 87.96 0.8
 -8 4 5 87.36 0.99
 8 -4 -5 74.07 0.74
 -8 4 4 33.68 0.61
 8 -4 -4 29.11 0.53
 -8 4 3 16.56 0.45
 8 -4 -3 14.07 0.4
 -8 4 2 -0.1 0.15
 8 -4 -2 0.03 0.14
 -8 4 1 1.36 0.19
 8 -4 -1 0.93 0.19
 -8 4 0 17.27 0.4
 8 -4 0 14.31 0.45
 8 -4 1 24.47 0.57
 8 -4 2 41.61 0.77
 8 -4 3 31 0.69
 8 -4 4 0.01 0.22
 8 -4 5 0.92 0.26
 8 -4 6 1.23 0.28
 8 -4 7 2.67 0.34
 8 -4 8 0.74 0.28
 -8 3 14 2.93 0.37
 -8 3 13 0.09 0.27
 -8 3 12 0.31 0.24
 -8 3 12 0.1 0.26
 -8 3 11 0.46 0.25
 -8 3 11 0.11 0.26
 -8 3 10 20.97 0.58
 -8 3 10 19.89 0.64
 -8 3 9 14.72 0.48
 -8 3 9 12.42 0.5
 -8 3 8 7.76 0.37
 -8 3 8 7.43 0.4
 -8 3 7 32.29 0.65
 -8 3 6 42.42 0.73
 -8 3 5 71.61 0.91
 8 -3 -5 64.76 0.71
 -8 3 4 31.43 0.61
 8 -3 -4 28.82 0.53
 -8 3 3 19.67 0.48
 8 -3 -3 17.24 0.43
 -8 3 2 1.68 0.19
 8 -3 -2 1.18 0.2
 -8 3 1 0.9 0.16
 8 -3 -1 0.66 0.18
 -8 3 0 0.19 0.14
 8 -3 0 -0.14 0.16
 8 -3 1 3.98 0.33
 8 -3 2 1.3 0.24
 8 -3 3 13.08 0.49
 8 -3 4 4.18 0.39
 8 -3 5 0.59 0.25
 8 -3 6 0.07 0.24
 8 -3 7 3.49 0.41
 8 -3 8 2.6 0.35
 -8 2 14 0.11 0.26
 -8 2 13 0.55 0.28
 -8 2 12 0.31 0.26
 -8 2 11 0.68 0.25
 -8 2 10 0.6 0.25
 -8 2 9 4.59 0.38
 -8 2 8 43.1 0.78
 -8 2 7 0.59 0.2
 -8 2 6 0.75 0.24
 -8 2 5 124.56 1.14
 8 -2 -5 121.84 0.95
 -8 2 4 6.92 0.4
 8 -2 -4 7.86 0.36
 -8 2 3 0.47 0.18
 8 -2 -3 0.17 0.18
 -8 2 2 15.1 0.41
 8 -2 -2 11.93 0.41
 -8 2 1 13.12 0.38
 8 -2 -1 11.79 0.42
 -8 2 0 35.18 0.55
 8 -2 0 32.21 0.63
 8 -2 1 -0.13 0.15
 8 -2 2 2.27 0.28
 8 -2 3 1.61 0.26
 8 -2 4 0.58 0.24
 8 -2 5 -0.08 0.22
 8 -2 6 1.04 0.28
 8 -2 7 1.25 0.3
 8 -2 8 1.39 0.31
 -8 1 15 1.36 0.32
 -8 1 14 2.25 0.35
 -8 1 13 1.55 0.32
 -8 1 12 -0.01 0.24
 -8 1 11 0.77 0.26
 -8 1 10 1.13 0.24
 -8 1 9 10.7 0.46
 -8 1 8 -0.19 0.18
 -8 1 7 0.57 0.19
 -8 1 6 4.4 0.37
 8 -1 -6 4.64 0.3
 -8 1 5 10.41 0.42
 8 -1 -5 11.63 0.37
 -8 1 4 29.25 0.61
 8 -1 -4 30.33 0.55
 -8 1 3 181.16 1.29
 8 -1 -3 174.91 1.26
 -8 1 2 57.37 0.74
 8 -1 -2 55.4 0.77
 -8 1 1 5.59 0.31
 8 -1 -1 4.32 0.3
 -8 1 0 29.95 0.54
 8 -1 0 28.77 0.61
 -8 1 -1 13.86 0.39
 8 -1 1 14.56 0.49
 8 -1 2 5.76 0.38
 8 -1 3 -0.23 0.2
 8 -1 4 4.71 0.39
 8 -1 5 2.74 0.32
 8 -1 6 3.48 0.4
 8 -1 7 2.28 0.34
 8 -1 8 -0.06 0.27
 -8 0 14 0.38 0.26
 -8 0 13 1.55 0.31
 -8 0 12 1.9 0.3
 -8 0 11 12.03 0.54
 -8 0 10 -0.28 0.17
 -8 0 9 2.34 0.29
 -8 0 8 41.1 0.75
 -8 0 7 1.01 0.22
 -8 0 6 0.01 0.18
 8 0 -6 -0.02 0.14
 -8 0 5 18.2 0.52
 8 0 -5 18.24 0.44
 -8 0 4 19.7 0.54
 8 0 -4 20.8 0.49
 -8 0 3 21.72 0.54
 8 0 -3 21.3 0.52
 -8 0 2 41.6 0.67
 8 0 -2 41.78 0.7
 -8 0 1 1.04 0.2
 8 0 -1 1.02 0.22
 -8 0 0 5.93 0.31
 8 0 0 5.69 0.38
 -8 0 -1 1.88 0.21
 8 0 1 1.92 0.26
 8 0 2 3.08 0.35
 8 0 3 7.2 0.43
 8 0 4 -0.25 0.22
 8 0 5 1.73 0.29
 8 0 6 0.39 0.26
 8 0 7 4.96 0.48
 8 0 8 1.61 0.33
 -8 -1 14 4.33 0.44
 -8 -1 13 0.83 0.27
 -8 -1 12 0.35 0.24
 -8 -1 11 0 0.23
 -8 -1 10 -0.19 0.2
 -8 -1 9 0.29 0.21
 -8 -1 8 7.02 0.42
 -8 -1 7 28.74 0.65
 8 1 -7 28.65 0.53
 -8 -1 6 13.34 0.47
 8 1 -6 13.79 0.42
 -8 -1 5 8.88 0.39
 8 1 -5 9.68 0.38
 -8 -1 4 1.52 0.24
 8 1 -4 1.91 0.24
 -8 -1 3 71.93 0.87
 8 1 -3 76.51 0.91
 -8 -1 2 -0.06 0.18
 8 1 -2 0.21 0.18
 -8 -1 1 1.3 0.21
 8 1 -1 1.23 0.22
 -8 -1 0 0.16 0.16
 8 1 0 -0.22 0.2
 -8 -1 -1 0.64 0.18
 8 1 1 0.51 0.23
 8 1 2 19.47 0.59
 8 1 3 0.06 0.22
 8 1 4 3.08 0.34
 8 1 5 0.24 0.24
 8 1 6 0.39 0.26
 8 1 7 0.27 0.28
 -8 -2 14 0.35 0.26
 -8 -2 13 2.15 0.32
 -8 -2 12 8.67 0.5
 -8 -2 11 0.23 0.21
 -8 -2 10 0.39 0.22
 -8 -2 9 1.69 0.26
 -8 -2 8 5.79 0.4
 -8 -2 7 0.52 0.2
 8 2 -7 0.85 0.19
 -8 -2 6 2.28 0.26
 8 2 -6 2.45 0.29
 -8 -2 5 2.61 0.3
 8 2 -5 2.63 0.31
 -8 -2 4 24.65 0.59
 8 2 -4 25.48 0.57
 -8 -2 3 2.83 0.33
 8 2 -3 2.23 0.26
 -8 -2 2 16.65 0.5
 8 2 -2 16.89 0.52
 -8 -2 1 19.06 0.51
 8 2 -1 20.79 0.58
 -8 -2 0 0.55 0.19
 8 2 0 -0.08 0.22
 -8 -2 -1 0.17 0.16
 -8 -2 -2 3.18 0.33
 8 2 2 2.92 0.33
 8 2 3 12.44 0.53
 8 2 4 0.76 0.27
 8 2 5 0.83 0.28
 8 2 6 1.2 0.3
 8 2 7 2.82 0.37
 -8 -3 13 4.44 0.43
 -8 -3 12 5.49 0.45
 -8 -3 11 0.34 0.23
 -8 -3 10 3.42 0.37
 -8 -3 9 2.65 0.31
 -8 -3 8 9.37 0.45
 8 3 -8 9.63 0.38
 -8 -3 7 7.87 0.43
 8 3 -7 8.85 0.39
 -8 -3 6 5.04 0.35
 8 3 -6 4.62 0.34
 -8 -3 5 16.29 0.53
 8 3 -5 16.1 0.5
 -8 -3 4 14.9 0.48
 8 3 -4 15.6 0.5
 -8 -3 3 0.3 0.2
 8 3 -3 0.12 0.19
 -8 -3 2 4.53 0.32
 8 3 -2 5.69 0.4
 -8 -3 1 0.19 0.19
 8 3 -1 0.15 0.23
 -8 -3 0 2.7 0.31
 8 3 0 1.95 0.31
 -8 -3 -1 1.5 0.24
 8 3 1 1.19 0.26
 -8 -3 -2 2.01 0.25
 8 3 2 1.22 0.29
 8 3 3 7.8 0.48
 8 3 4 0.12 0.26
 8 3 5 -0.07 0.26
 8 3 6 0.2 0.28
 -8 -4 13 2.09 0.31
 -8 -4 12 8.1 0.5
 -8 -4 11 2.98 0.33
 -8 -4 10 2.55 0.31
 -8 -4 9 1.57 0.25
 -8 -4 8 0.28 0.21
 8 4 -8 0.58 0.21
 -8 -4 7 1.77 0.25
 8 4 -7 1.95 0.27
 -8 -4 6 7.37 0.43
 8 4 -6 8.43 0.42
 -8 -4 5 35.27 0.73
 8 4 -5 38.53 0.73
 -8 -4 4 3.77 0.36
 8 4 -4 4.63 0.38
 -8 -4 3 5.08 0.37
 8 4 -3 6.47 0.42
 -8 -4 2 0.56 0.21
 8 4 -2 0.45 0.22
 -8 -4 1 4.87 0.37
 8 4 -1 5.35 0.39
 -8 -4 0 0.47 0.22
 8 4 0 0.07 0.27
 -8 -4 -1 3.05 0.36
 8 4 1 2.1 0.36
 -8 -4 -2 0.39 0.21
 8 4 2 -0.6 0.25
 8 4 3 0.88 0.31
 8 4 4 0.57 0.3
 8 4 5 1.68 0.33
 8 4 6 0.39 0.29
 -8 -5 12 0.03 0.24
 -8 -5 11 -0.16 0.22
 -8 -5 10 7.96 0.48
 -8 -5 9 1.53 0.26
 8 5 -9 2 0.27
 -8 -5 8 0.39 0.22
 8 5 -8 0.47 0.24
 -8 -5 7 0.7 0.24
 8 5 -7 0.41 0.24
 -8 -5 6 0.14 0.19
 8 5 -6 0.1 0.23
 -8 -5 5 4.86 0.36
 8 5 -5 6.31 0.42
 -8 -5 4 4.87 0.39
 8 5 -4 5.85 0.42
 -8 -5 3 4.93 0.36
 8 5 -3 6.32 0.43
 -8 -5 2 0 0.2
 8 5 -2 0.02 0.24
 -8 -5 1 1.76 0.28
 8 5 -1 1.99 0.32
 -8 -5 0 59.37 0.97
 8 5 0 70.96 1.11
 -8 -5 -1 0.51 0.26
 8 5 1 0.58 0.33
 -8 -5 -2 4.48 0.42
 8 5 2 4.85 0.48
 -8 -5 -3 0.08 0.23
 8 5 3 -0.73 0.26
 8 5 4 2.59 0.36
 8 5 5 1.9 0.36
 -8 -6 12 6.62 0.48
 -8 -6 11 1.15 0.28
 -8 -6 10 0.27 0.24
 -8 -6 9 9.6 0.51
 8 6 -9 11.51 0.51
 -8 -6 8 13.14 0.56
 8 6 -8 14.24 0.55
 -8 -6 7 4.44 0.38
 8 6 -7 4.44 0.41
 -8 -6 6 0.05 0.2
 8 6 -6 0.21 0.24
 -8 -6 5 0.44 0.23
 8 6 -5 1.03 0.27
 -8 -6 4 0.15 0.2
 8 6 -4 0.12 0.25
 -8 -6 3 2.66 0.33
 8 6 -3 3.82 0.41
 -8 -6 2 2 0.3
 8 6 -2 2.97 0.36
 -8 -6 1 12.41 0.55
 8 6 -1 14.32 0.61
 -8 -6 0 7.88 0.51
 8 6 0 9.49 0.56
 -8 -6 -1 9.09 0.52
 8 6 1 11.25 0.6
 -8 -6 -2 5.85 0.47
 8 6 2 6.88 0.54
 -8 -6 -3 0.73 0.27
 8 6 3 0.68 0.33
 -8 -7 12 0.3 0.25
 -8 -7 11 1.6 0.31
 -8 -7 10 18.06 0.66
 -8 -7 9 2.69 0.34
 8 7 -9 3.83 0.43
 -8 -7 8 0.08 0.24
 8 7 -8 0.3 0.27
 -8 -7 7 0.56 0.26
 8 7 -7 0.89 0.29
 -8 -7 6 2.81 0.34
 8 7 -6 4.36 0.43
 -8 -7 5 1.22 0.27
 8 7 -5 1.77 0.33
 -8 -7 4 0.99 0.26
 8 7 -4 1.36 0.31
 -8 -7 3 6.37 0.46
 8 7 -3 7.54 0.51
 -8 -7 2 0.25 0.24
 8 7 -2 0.16 0.28
 -8 -7 1 0.26 0.23
 8 7 -1 0.24 0.3
 -8 -7 0 0.57 0.27
 8 7 0 0.57 0.32
 -8 -7 -1 0.15 0.27
 8 7 1 0.41 0.33
 -8 -7 -2 0.98 0.3
 8 7 2 1.68 0.37
 -8 -7 -3 0.05 0.26
 -8 -8 11 -0.05 0.23
 -8 -8 10 0.08 0.24
 -8 -8 9 2.19 0.34
 8 8 -9 4.16 0.46
 -8 -8 8 0.91 0.28
 8 8 -8 1.41 0.33
 -8 -8 7 -0.16 0.23
 8 8 -7 0.24 0.28
 -8 -8 6 -0.04 0.24
 8 8 -6 0.64 0.3
 -8 -8 5 0.43 0.25
 8 8 -5 0.4 0.29
 -8 -8 4 0.07 0.22
 8 8 -4 0.29 0.26
 -8 -8 3 1.73 0.3
 8 8 -3 2.15 0.34
 -8 -8 2 2.9 0.35
 8 8 -2 4.19 0.48
 -8 -8 1 0.68 0.27
 8 8 -1 0.4 0.33
 -8 -8 0 3.79 0.46
 8 8 0 4.24 0.5
 -8 -8 -1 -0.03 0.27
 -8 -9 9 -0.18 0.23
 8 9 -9 0.24 0.31
 -8 -9 8 0.1 0.25
 8 9 -8 1.08 0.32
 -8 -9 7 0.52 0.26
 8 9 -7 0.56 0.32
 -8 -9 6 0.09 0.25
 8 9 -6 0.13 0.3
 -8 -9 5 0.09 0.25
 8 9 -5 0.74 0.32
 -8 -9 4 0.85 0.27
 8 9 -4 1.81 0.37
 -8 -9 3 -0.03 0.24
 8 9 -3 0.24 0.31
 -9 12 0 0.25 0.28
 -9 11 6 1.44 0.39
 -9 11 5 1.19 0.36
 -9 11 4 0.36 0.33
 -9 11 3 14.84 0.63
 -9 11 1 0 0.26
 -9 11 0 -0.07 0.25
 -9 11 -1 -0.14 0.25
 -9 11 -2 0.37 0.26
 -9 10 8 0.34 0.35
 -9 10 7 1.05 0.34
 -9 10 6 0.38 0.3
 -9 10 5 -0.29 0.27
 -9 10 4 2.73 0.36
 -9 10 3 10.38 0.53
 -9 10 1 0.53 0.25
 -9 10 0 0.57 0.25
 -9 10 -1 0.01 0.23
 -9 10 -2 0.96 0.29
 -9 10 -3 0.52 0.27
 -9 9 10 0.48 0.32
 -9 9 9 0.14 0.3
 -9 9 8 1.06 0.32
 -9 9 7 5.12 0.48
 -9 9 6 0.44 0.29
 -9 9 5 0.62 0.27
 -9 9 4 0.12 0.24
 -9 9 3 0.22 0.23
 -9 9 2 1 0.24
 -9 9 1 9.13 0.48
 9 -9 1 -0.32 0.2
 9 -9 2 2.43 0.33
 9 -9 3 -0.06 0.24
 9 -9 4 -0.08 0.24
 -9 8 11 0.97 0.34
 -9 8 10 0.24 0.29
 -9 8 9 0.53 0.28
 -9 8 8 1.13 0.31
 -9 8 7 3.53 0.43
 -9 8 6 15.6 0.6
 -9 8 5 10.88 0.5
 -9 8 4 1.62 0.28
 -9 8 3 -0.03 0.21
 9 -8 -2 3.68 0.36
 9 -8 -1 0.68 0.22
 9 -8 0 1.13 0.24
 9 -8 1 1.58 0.27
 9 -8 2 2.63 0.32
 9 -8 3 0.16 0.24
 9 -8 4 0.39 0.26
 9 -8 5 0.83 0.27
 -9 7 10 0.48 0.26
 -9 7 9 0.55 0.27
 -9 7 8 8.75 0.52
 -9 7 7 18.66 0.59
 -9 7 6 1.44 0.28
 -9 7 4 1.99 0.27
 -9 7 3 1.72 0.26
 9 -7 -3 1.52 0.22
 9 -7 -2 1.57 0.24
 9 -7 -1 1.42 0.24
 9 -7 0 2.59 0.29
 9 -7 1 1.05 0.24
 9 -7 2 0.35 0.23
 9 -7 3 -0.33 0.22
 9 -7 4 0.26 0.27
 9 -7 5 -0.22 0.25
 -9 6 12 -0.25 0.26
 -9 6 11 1.04 0.3
 -9 6 10 0.86 0.32
 -9 6 9 -0.22 0.23
 -9 6 8 -0.19 0.22
 -9 6 7 0.52 0.22
 -9 6 6 1.66 0.25
 -9 6 5 7.59 0.42
 -9 6 4 0.16 0.2
 -9 6 3 0.23 0.21
 9 -6 -3 0.02 0.17
 -9 6 2 24.18 0.55
 9 -6 -2 19.4 0.53
 9 -6 -1 1.34 0.23
 9 -6 0 3.48 0.34
 9 -6 1 0.36 0.21
 9 -6 2 0.61 0.24
 9 -6 3 7.53 0.47
 9 -6 4 0.42 0.27
 9 -6 5 2.51 0.35
 9 -6 6 -0.04 0.26
 -9 5 12 0.24 0.29
 -9 5 11 1.01 0.29
 -9 5 10 1.5 0.3
 -9 5 9 0.92 0.28
 -9 5 8 2.28 0.31
 -9 5 7 0.08 0.22
 -9 5 6 1.66 0.26
 -9 5 5 1.69 0.24
 -9 5 4 14.75 0.49
 9 -5 -4 11.72 0.41
 -9 5 3 15 0.48
 9 -5 -3 12.35 0.43
 -9 5 2 1.16 0.21
 9 -5 -2 0.84 0.2
 9 -5 -1 0.47 0.19
 9 -5 0 1.16 0.23
 9 -5 1 1.36 0.24
 9 -5 2 -0.15 0.22
 9 -5 3 5.61 0.4
 9 -5 4 2.71 0.35
 9 -5 5 0.61 0.28
 9 -5 6 0.42 0.28
 -9 4 13 -0.22 0.28
 -9 4 12 0.72 0.3
 -9 4 11 -0.04 0.27
 -9 4 10 1.42 0.31
 -9 4 9 0.33 0.25
 -9 4 8 0.49 0.24
 -9 4 7 0.63 0.23
 -9 4 6 2.6 0.29
 -9 4 5 -0.05 0.17
 -9 4 4 4.25 0.34
 9 -4 -4 4.26 0.32
 -9 4 3 7.8 0.39
 9 -4 -3 7.1 0.36
 -9 4 2 7.94 0.37
 9 -4 -2 6.93 0.37
 -9 4 1 0.06 0.16
 9 -4 -1 0.17 0.18
 9 -4 0 -0.07 0.19
 9 -4 1 7.9 0.44
 9 -4 2 19.58 0.62
 9 -4 3 0.85 0.27
 9 -4 4 2.69 0.34
 9 -4 5 0.69 0.28
 9 -4 6 -0.13 0.25
 -9 3 13 1.27 0.33
 -9 3 12 0.31 0.28
 -9 3 11 -0.21 0.26
 -9 3 10 0.25 0.27
 -9 3 9 0.43 0.23
 -9 3 8 0.72 0.25
 -9 3 7 3.98 0.34
 -9 3 6 30.99 0.67
 -9 3 5 6.87 0.39
 9 -3 -5 5.67 0.32
 -9 3 4 9.26 0.41
 9 -3 -4 7.71 0.37
 -9 3 3 5.85 0.35
 9 -3 -3 5.12 0.34
 -9 3 2 14.45 0.44
 9 -3 -2 13.63 0.45
 -9 3 1 0.5 0.18
 9 -3 -1 0.43 0.19
 9 -3 0 1.79 0.25
 9 -3 1 6.4 0.39
 9 -3 2 51.55 0.91
 9 -3 3 7.03 0.46
 9 -3 4 -0.28 0.2
 9 -3 5 -0.21 0.24
 9 -3 6 -0.09 0.26
 -9 2 14 4.31 0.5
 -9 2 13 2.85 0.36
 -9 2 12 0.64 0.28
 -9 2 11 0.29 0.25
 -9 2 10 4.67 0.45
 -9 2 9 0.19 0.24
 -9 2 8 1.84 0.28
 -9 2 7 16.97 0.54
 -9 2 6 21.7 0.58
 -9 2 5 0.67 0.22
 9 -2 -5 0.58 0.18
 -9 2 4 0.65 0.2
 9 -2 -4 0.25 0.17
 -9 2 3 3.36 0.31
 9 -2 -3 3.88 0.32
 -9 2 2 5.31 0.36
 9 -2 -2 5.35 0.34
 -9 2 1 0.36 0.18
 9 -2 -1 0.54 0.19
 9 -2 0 7.83 0.42
 9 -2 1 1.86 0.27
 9 -2 2 3.58 0.35
 9 -2 3 9.23 0.49
 9 -2 4 0.69 0.27
 9 -2 5 2.06 0.33
 9 -2 6 0.56 0.28
 -9 1 14 5.37 0.52
 -9 1 13 0.15 0.29
 -9 1 12 0.22 0.27
 -9 1 11 3.74 0.45
 -9 1 10 1.26 0.28
 -9 1 9 0.28 0.24
 -9 1 8 7.17 0.4
 -9 1 7 5.26 0.38
 9 -1 -6 0.66 0.17
 -9 1 5 49.42 0.8
 9 -1 -5 50.92 0.72
 -9 1 4 2.23 0.25
 9 -1 -4 2.72 0.29
 -9 1 3 0.91 0.2
 9 -1 -3 1.14 0.21
 -9 1 2 -0.26 0.16
 9 -1 -2 -0.03 0.17
 -9 1 1 9.97 0.41
 9 -1 -1 9.75 0.4
 -9 1 0 19.31 0.48
 9 -1 0 20.53 0.58
 9 -1 1 -0.17 0.2
 9 -1 2 0.07 0.22
 9 -1 3 0.54 0.26
 9 -1 4 -0.28 0.24
 9 -1 5 0.19 0.27
 9 -1 6 -0.03 0.27
 -9 0 14 5.23 0.5
 -9 0 13 4.85 0.48
 -9 0 12 6.26 0.48
 -9 0 11 0.45 0.27
 -9 0 10 1 0.27
 -9 0 9 1.18 0.26
 -9 0 8 1.71 0.25
 -9 0 7 -0.03 0.18
 -9 0 6 0.7 0.22
 9 0 -6 0.85 0.18
 -9 0 5 2.9 0.29
 9 0 -5 3.28 0.29
 -9 0 4 0.3 0.2
 9 0 -4 -0.02 0.17
 -9 0 3 15.95 0.49
 9 0 -3 16.79 0.49
 -9 0 2 7.87 0.38
 9 0 -2 7.58 0.39
 -9 0 1 2.64 0.3
 9 0 -1 3.8 0.35
 -9 0 0 9.19 0.39
 9 0 0 10.82 0.47
 9 0 1 4.19 0.38
 9 0 2 4.16 0.39
 9 0 3 2.22 0.32
 9 0 4 0.31 0.27
 9 0 5 -0.25 0.25
 9 0 6 1.33 0.32
 -9 -1 14 1.51 0.33
 -9 -1 13 -0.3 0.25
 -9 -1 12 1.24 0.3
 -9 -1 11 16 0.61
 -9 -1 10 0.17 0.21
 -9 -1 9 0.24 0.22
 -9 -1 8 0.12 0.21
 -9 -1 7 0.17 0.19
 9 1 -7 0.29 0.18
 -9 -1 6 -0.05 0.17
 9 1 -6 -0.08 0.17
 -9 -1 5 -0.38 0.18
 9 1 -5 -0.01 0.17
 -9 -1 4 -0.13 0.18
 9 1 -4 0 0.18
 -9 -1 3 7.66 0.39
 9 1 -3 8.07 0.4
 -9 -1 2 6.16 0.36
 9 1 -2 6.27 0.38
 -9 -1 1 0.12 0.18
 9 1 -1 0.18 0.21
 -9 -1 0 4.08 0.33
 9 1 0 4.83 0.39
 9 1 1 0.37 0.24
 9 1 2 -0.33 0.23
 9 1 3 10.01 0.52
 9 1 4 0.88 0.3
 9 1 5 0.66 0.29
 9 1 6 0.88 0.31
 -9 -2 14 0.72 0.29
 -9 -2 13 -0.16 0.25
 -9 -2 12 0.66 0.27
 -9 -2 11 1.18 0.3
 -9 -2 10 -0.07 0.22
 -9 -2 9 2.67 0.31
 -9 -2 8 4.89 0.37
 -9 -2 7 1.64 0.26
 9 2 -7 1.5 0.23
 -9 -2 6 0.93 0.22
 9 2 -6 1.19 0.22
 -9 -2 5 9.08 0.44
 9 2 -5 8.73 0.41
 -9 -2 4 1.58 0.23
 9 2 -4 1.46 0.25
 -9 -2 3 -0.04 0.19
 9 2 -3 -0.13 0.19
 -9 -2 2 0.76 0.21
 9 2 -2 1.35 0.25
 -9 -2 1 7.27 0.39
 9 2 -1 8.93 0.46
 -9 -2 0 0.08 0.18
 9 2 0 0.2 0.21
 -9 -2 -1 -0.16 0.19
 9 2 1 -0.27 0.23
 9 2 2 0.69 0.29
 9 2 3 2.13 0.34
 9 2 4 0.08 0.27
 9 2 5 0.29 0.3
 -9 -3 14 0.03 0.25
 -9 -3 13 0.93 0.29
 -9 -3 12 0.85 0.28
 -9 -3 11 2.12 0.32
 -9 -3 10 1.29 0.28
 -9 -3 9 0.37 0.22
 -9 -3 8 0.25 0.22
 9 3 -8 0.54 0.2
 -9 -3 7 9.65 0.45
 9 3 -7 10.63 0.46
 -9 -3 6 1.18 0.25
 9 3 -6 1.1 0.24
 -9 -3 5 5.53 0.37
 9 3 -5 6.35 0.4
 -9 -3 4 2.33 0.27
 9 3 -4 2.76 0.3
 -9 -3 3 1.42 0.25
 9 3 -3 1.79 0.27
 -9 -3 2 0.37 0.21
 9 3 -2 0.76 0.25
 -9 -3 1 0.33 0.21
 9 3 -1 0.46 0.25
 -9 -3 0 2.02 0.27
 9 3 0 2.14 0.33
 -9 -3 -1 3.78 0.39
 9 3 1 3.7 0.4
 9 3 2 3.03 0.37
 9 3 3 1.92 0.35
 9 3 4 1.14 0.33
 -9 -4 13 -0.42 0.24
 -9 -4 12 0 0.25
 -9 -4 11 0.31 0.25
 -9 -4 10 0.13 0.24
 -9 -4 9 2.04 0.3
 -9 -4 8 0.4 0.21
 9 4 -8 0.2 0.22
 -9 -4 7 -0.15 0.2
 9 4 -7 -0.05 0.22
 -9 -4 6 0.38 0.23
 9 4 -6 0.5 0.23
 -9 -4 5 0.43 0.23
 9 4 -5 0.75 0.25
 -9 -4 4 3.76 0.38
 9 4 -4 4.11 0.38
 -9 -4 3 0.23 0.22
 9 4 -3 0.2 0.24
 -9 -4 2 4.44 0.38
 9 4 -2 5.49 0.43
 -9 -4 1 2.16 0.29
 9 4 -1 3.35 0.42
 -9 -4 0 3.95 0.39
 9 4 0 3.31 0.4
 -9 -4 -1 0.35 0.22
 9 4 1 0.4 0.3
 9 4 2 0 0.29
 9 4 3 5.09 0.49
 9 4 4 1.18 0.34
 -9 -5 13 0.15 0.25
 -9 -5 12 4.04 0.44
 -9 -5 11 1.48 0.3
 -9 -5 10 0.75 0.27
 -9 -5 9 -0.2 0.23
 -9 -5 8 5.14 0.41
 9 5 -8 6.68 0.44
 -9 -5 7 5.12 0.43
 9 5 -7 4.82 0.42
 -9 -5 6 1.35 0.28
 9 5 -6 1.33 0.29
 -9 -5 5 2.61 0.32
 9 5 -5 2.75 0.33
 -9 -5 4 0.18 0.21
 9 5 -4 0.19 0.25
 -9 -5 3 -0.27 0.21
 9 5 -3 0.06 0.25
 -9 -5 2 1.58 0.28
 9 5 -2 1.63 0.32
 -9 -5 1 8.59 0.46
 9 5 -1 11.03 0.57
 -9 -5 0 0.02 0.24
 9 5 0 0.46 0.31
 -9 -5 -1 4.05 0.42
 9 5 1 3.28 0.4
 9 5 2 0.68 0.33
 9 5 3 0.31 0.31
 -9 -6 12 0.05 0.27
 -9 -6 11 0.43 0.27
 -9 -6 10 6.31 0.49
 -9 -6 9 9.31 0.54
 9 6 -9 9.89 0.52
 -9 -6 8 0.12 0.25
 9 6 -8 0.59 0.28
 -9 -6 7 2.74 0.33
 9 6 -7 4.3 0.44
 -9 -6 6 4.37 0.43
 9 6 -6 4.93 0.45
 -9 -6 5 2.33 0.32
 9 6 -5 3.46 0.42
 -9 -6 4 -0.05 0.23
 9 6 -4 -0.15 0.25
 -9 -6 3 0.94 0.27
 9 6 -3 1.45 0.32
 -9 -6 2 -0.04 0.23
 9 6 -2 0.53 0.3
 -9 -6 1 0.14 0.25
 9 6 -1 0.04 0.29
 -9 -6 0 7.56 0.51
 9 6 0 7.94 0.56
 -9 -6 -1 0.36 0.27
 9 6 1 1.04 0.35
 -9 -6 -2 0.22 0.26
 -9 -7 11 1.4 0.32
 -9 -7 10 0.31 0.26
 -9 -7 9 2.29 0.35
 9 7 -9 2.47 0.36
 -9 -7 8 1.48 0.3
 9 7 -8 2.04 0.35
 -9 -7 7 0.56 0.26
 9 7 -7 1.33 0.34
 -9 -7 6 -0.02 0.25
 9 7 -6 0.32 0.28
 -9 -7 5 0.81 0.27
 9 7 -5 1.87 0.34
 -9 -7 4 0 0.22
 9 7 -4 0.3 0.29
 -9 -7 3 -0.04 0.24
 9 7 -3 -0.11 0.27
 -9 -7 2 1.28 0.3
 9 7 -2 1.31 0.34
 -9 -7 1 0.26 0.26
 9 7 -1 0.98 0.33
 -9 -7 0 4.44 0.47
 9 8 -9 1.5 0.35
 -9 -8 8 1.93 0.32
 9 8 -8 2.83 0.4
 -9 -8 7 -0.53 0.24
 9 8 -7 0.38 0.31
 -9 -8 6 -0.26 0.25
 9 8 -6 0.48 0.32
 -9 -8 5 -0.47 0.24
 9 8 -5 -0.11 0.28
 -9 -8 4 -0.16 0.24
 9 8 -4 0.41 0.3
 -9 -8 3 0.37 0.25
 -10 11 0 -0.13 0.26
 -10 10 1 0.16 0.26
 -10 10 0 1.18 0.3
 -10 10 -1 0.69 0.28
 -10 9 5 -0.11 0.24
 10 -9 0 -0.01 0.23
 10 -9 1 0.1 0.24
 10 -9 2 0.86 0.28
 -10 8 7 1.14 0.29
 -10 8 6 0.24 0.26
 -10 8 5 0.08 0.24
 -10 8 4 1.8 0.29
 10 -8 -2 -0.11 0.21
 10 -8 -1 1.89 0.29
 10 -8 0 -0.02 0.21
 10 -8 1 2.35 0.33
 10 -8 2 0.49 0.26
 10 -8 3 -0.04 0.24
 -10 7 10 0.76 0.32
 -10 7 9 2.87 0.37
 -10 7 8 0.94 0.26
 -10 7 7 0.08 0.24
 -10 7 6 1.27 0.28
 -10 7 5 0.91 0.26
 -10 7 4 0.06 0.23
 10 -7 -3 0.6 0.22
 10 -7 -2 -0.26 0.2
 10 -7 -1 0.65 0.23
 10 -7 0 0.16 0.22
 10 -7 1 0.1 0.23
 10 -7 2 3.59 0.41
 10 -7 3 -0.18 0.25
 10 -7 4 0.04 0.26
 -10 6 11 0.43 0.3
 -10 6 10 -0.1 0.25
 -10 6 9 0.87 0.3
 -10 6 8 1.52 0.29
 -10 6 7 0.13 0.24
 -10 6 6 8.38 0.46
 -10 6 5 -0.05 0.22
 -10 6 4 0.13 0.22
 -10 6 3 11.31 0.48
 10 -6 -3 7.76 0.42
 10 -6 -2 2.12 0.28
 10 -6 -1 -0.17 0.2
 10 -6 0 0.17 0.21
 10 -6 1 2.38 0.31
 10 -6 2 0.14 0.25
 10 -6 3 0.03 0.27
 10 -6 4 0.67 0.27
 -10 5 11 1.02 0.31
 -10 5 10 0.61 0.31
 -10 5 9 0.15 0.27
 -10 5 8 0.28 0.24
 -10 5 7 0.03 0.23
 -10 5 6 -0.16 0.22
 -10 5 5 4.36 0.37
 -10 5 4 0.86 0.23
 10 -5 -4 0.88 0.2
 -10 5 3 0.11 0.22
 10 -5 -3 0.21 0.18
 10 -5 -2 20.72 0.58
 10 -5 -1 0.07 0.21
 10 -5 0 1.98 0.28
 10 -5 1 0.2 0.22
 10 -5 2 4.97 0.44
 10 -5 3 1.25 0.3
 10 -5 4 -0.32 0.23
 10 -5 5 0.45 0.29
 -10 4 12 1.08 0.33
 -10 4 11 0.4 0.3
 -10 4 10 7.72 0.54
 -10 4 9 0.13 0.26
 -10 4 8 3.95 0.38
 -10 4 7 0.36 0.24
 -10 4 6 2.94 0.35
 -10 4 5 -0.07 0.21
 -10 4 4 0.34 0.21
 10 -4 -4 -0.16 0.18
 -10 4 3 4.43 0.35
 10 -4 -3 3.54 0.33
 -10 4 2 5.78 0.37
 10 -4 -2 5.05 0.37
 10 -4 -1 0.1 0.21
 10 -4 0 4.16 0.38
 10 -4 1 4.77 0.41
 10 -4 2 0.58 0.28
 10 -4 3 18.28 0.68
 10 -4 4 0.12 0.29
 10 -4 5 -0.29 0.27
 -10 3 12 0.29 0.29
 -10 3 11 2.38 0.34
 -10 3 10 7.45 0.53
 -10 3 9 0.42 0.27
 -10 3 8 6.32 0.45
 -10 3 7 0 0.21
 -10 3 6 0.07 0.19
 -10 3 5 17.03 0.54
 10 -3 -5 15.34 0.48
 -10 3 4 4.99 0.37
 10 -3 -4 3.64 0.33
 -10 3 3 0.18 0.2
 10 -3 -3 -0.05 0.18
 -10 3 2 5.21 0.39
 10 -3 -2 4.84 0.37
 10 -3 -1 0.41 0.22
 10 -3 0 5.44 0.41
 10 -3 1 3.19 0.35
 10 -3 2 10.34 0.53
 10 -3 3 4.33 0.47
 10 -3 4 6.91 0.52
 10 -3 5 -0.25 0.28
 -10 2 13 0.23 0.27
 -10 2 12 0.36 0.29
 -10 2 11 0.43 0.28
 -10 2 10 0.9 0.28
 -10 2 9 2.19 0.33
 -10 2 8 8.46 0.45
 -10 2 7 1.37 0.27
 -10 2 6 10.96 0.48
 -10 2 5 17.99 0.56
 10 -2 -5 16.18 0.49
 -10 2 4 3.64 0.37
 10 -2 -4 2.69 0.31
 -10 2 3 0.59 0.22
 10 -2 -3 0.67 0.21
 -10 2 2 0.1 0.2
 10 -2 -2 0.17 0.2
 10 -2 -1 6.98 0.42
 10 -2 0 4.2 0.4
 10 -2 1 0.16 0.25
 10 -2 2 10.89 0.54
 10 -2 3 0.25 0.26
 10 -2 4 0.17 0.29
 10 -2 5 1.41 0.34
 -10 1 13 5.02 0.52
 -10 1 12 0.78 0.31
 -10 1 11 -0.07 0.25
 -10 1 10 0.19 0.24
 -10 1 9 1.3 0.27
 -10 1 8 5.08 0.39
 -10 1 7 3.1 0.33
 -10 1 6 28.13 0.66
 10 -1 -6 29.59 0.61
 -10 1 5 3.32 0.38
 10 -1 -5 3.01 0.33
 -10 1 4 -0.23 0.21
 10 -1 -4 0.22 0.19
 -10 1 3 13.3 0.48
 10 -1 -3 12.64 0.47
 -10 1 2 -0.21 0.18
 10 -1 -2 0.17 0.2
 -10 1 1 5.89 0.39
 10 -1 -1 6.35 0.42
 10 -1 0 4.32 0.4
 10 -1 1 1.99 0.31
 10 -1 2 6.89 0.48
 10 -1 3 1.13 0.29
 10 -1 4 1.29 0.33
 10 -1 5 0.2 0.3
 -10 0 13 0.08 0.29
 -10 0 12 2.06 0.35
 -10 0 11 5 0.48
 -10 0 10 1.23 0.3
 -10 0 9 -0.02 0.22
 -10 0 8 4.34 0.41
 -10 0 7 0.79 0.25
 -10 0 6 12.55 0.52
 10 0 -6 13.57 0.47
 -10 0 5 3.75 0.39
 10 0 -5 4.8 0.38
 -10 0 4 2.66 0.3
 10 0 -4 2.4 0.27
 -10 0 3 0.78 0.23
 10 0 -3 1.06 0.24
 -10 0 2 3.15 0.33
 10 0 -2 3.51 0.36
 -10 0 1 3.23 0.33
 10 0 -1 3.33 0.37
 10 0 0 2.11 0.29
 10 0 1 0.5 0.27
 10 0 2 0.18 0.27
 10 0 3 2.34 0.36
 10 0 4 0.07 0.29
 -10 -1 13 0.17 0.29
 -10 -1 12 0.35 0.29
 -10 -1 11 0.94 0.31
 -10 -1 10 0.17 0.24
 -10 -1 9 0.71 0.27
 -10 -1 8 0.24 0.22
 -10 -1 7 1.61 0.28
 -10 -1 6 0.23 0.23
 10 1 -6 0.2 0.19
 -10 -1 5 5.44 0.42
 10 1 -5 6.74 0.39
 -10 -1 4 2.63 0.3
 10 1 -4 2.86 0.34
 -10 -1 3 1.58 0.26
 10 1 -3 2.04 0.28
 -10 -1 2 0.1 0.2
 10 1 -2 0.31 0.23
 -10 -1 1 3.84 0.35
 10 1 -1 4.84 0.41
 10 1 0 3.48 0.37
 10 1 1 0.73 0.27
 10 1 2 1.72 0.34
 10 1 3 0.39 0.27
 10 1 4 0.27 0.32
 -10 -2 13 1.28 0.33
 -10 -2 12 0.48 0.29
 -10 -2 11 1.95 0.34
 -10 -2 10 0.32 0.27
 -10 -2 9 2.36 0.31
 -10 -2 8 2.2 0.31
 -10 -2 7 0.19 0.22
 10 2 -7 0.25 0.21
 -10 -2 6 1.87 0.29
 10 2 -6 1.79 0.26
 -10 -2 5 -0.05 0.21
 10 2 -5 0.19 0.23
 -10 -2 4 1.13 0.26
 10 2 -4 1.5 0.28
 -10 -2 3 2.54 0.3
 10 2 -3 3.05 0.36
 -10 -2 2 -0.04 0.2
 10 2 -2 0.31 0.23
 -10 -2 1 0.42 0.22
 10 2 -1 0.47 0.26
 -10 -2 0 -0.01 0.21
 10 2 0 0.37 0.27
 10 2 1 2.4 0.36
 10 2 2 1.67 0.34
 10 2 3 2.7 0.38
 -10 -3 13 -0.1 0.26
 -10 -3 12 -0.16 0.26
 -10 -3 11 1.36 0.33
 -10 -3 10 0.06 0.26
 -10 -3 9 2.54 0.34
 -10 -3 8 0.06 0.23
 -10 -3 7 1.44 0.29
 10 3 -7 2.09 0.28
 -10 -3 6 1.3 0.27
 10 3 -6 1.63 0.28
 -10 -3 5 3.6 0.41
 10 3 -5 4.11 0.39
 -10 -3 4 0.01 0.23
 10 3 -4 0.15 0.24
 -10 -3 3 0.07 0.22
 10 3 -3 0.31 0.25
 -10 -3 2 0.39 0.22
 10 3 -2 0.13 0.25
 -10 -3 1 0.91 0.25
 10 3 -1 1.02 0.27
 -10 -3 0 0.14 0.23
 10 3 0 0.22 0.28
 10 3 1 0.24 0.29
 10 3 2 0.89 0.33
 -10 -4 12 0.38 0.28
 -10 -4 11 1.67 0.33
 -10 -4 10 0.18 0.25
 -10 -4 9 0.21 0.24
 -10 -4 8 1.09 0.29
 10 4 -8 1.53 0.29
 -10 -4 7 1.77 0.31
 10 4 -7 1.93 0.3
 -10 -4 6 4.31 0.43
 10 4 -6 4.96 0.42
 -10 -4 5 9.59 0.52
 10 4 -5 10.93 0.53
 -10 -4 4 5.06 0.44
 10 4 -4 6.11 0.46
 -10 -4 3 0.64 0.24
 10 4 -3 0.99 0.29
 -10 -4 2 0.69 0.25
 10 4 -2 0.66 0.29
 -10 -4 1 1.32 0.28
 10 4 -1 1.8 0.34
 -10 -4 0 0.48 0.25
 10 4 0 0.9 0.31
 10 4 1 -0.47 0.28
 -10 -5 11 -0.22 0.25
 -10 -5 10 0.68 0.3
 -10 -5 9 6.8 0.53
 -10 -5 8 0.86 0.28
 10 5 -8 1.05 0.3
 -10 -5 7 2.25 0.34
 10 5 -7 2.34 0.34
 -10 -5 6 0.01 0.25
 10 5 -6 -0.15 0.26
 -10 -5 5 0.38 0.26
 10 5 -5 0.57 0.29
 -10 -5 4 0.42 0.24
 10 5 -4 0.49 0.29
 -10 -5 3 1.39 0.3
 10 5 -3 2.29 0.35
 -10 -5 2 0.85 0.27
 10 5 -2 0.98 0.32
 -10 -5 1 1.67 0.31
 10 5 -1 2.27 0.37
 -10 -5 0 4.03 0.44
 10 5 0 5.15 0.51
 -10 -6 10 -0.22 0.26
 -10 -6 9 3.14 0.4
 -10 -6 8 2.23 0.35
 10 6 -8 3.07 0.38
 -10 -6 7 5.85 0.5
 10 6 -7 8.11 0.53
 -10 -6 6 -0.12 0.25
 10 6 -6 0.14 0.29
 -10 -6 5 0.16 0.25
 10 6 -5 0.15 0.28
 -10 -6 4 0.09 0.23
 10 6 -4 0.33 0.29
 -10 -6 3 0.06 0.25
 10 6 -3 0.12 0.29
 -10 -6 2 2.06 0.34
 10 6 -2 3.87 0.48
 -10 -6 1 2.96 0.37
 -10 -6 0 0.43 0.29
 10 7 -8 0.97 0.32
 -10 -7 6 1.4 0.33
 10 7 -6 1.8 0.37
 -10 -7 5 0.46 0.26
 10 7 -5 0.73 0.32
 -10 -7 4 -0.12 0.26
 -11 10 6 1.02 0.31
 -11 10 1 0.61 0.26
 -11 9 7 0.36 0.29
 -11 9 6 0.81 0.3
 11 -9 -1 1.97 0.31
 11 -9 0 1.09 0.3
 -11 8 8 -0.01 0.27
 -11 8 7 1.09 0.31
 -11 8 6 3.69 0.44
 -11 8 5 1.76 0.31
 11 -8 -2 0.09 0.21
 11 -8 -1 2.03 0.3
 11 -8 0 2.8 0.34
 11 -8 1 0.15 0.24
 -11 7 9 0.3 0.3
 -11 7 8 1.38 0.31
 -11 7 7 0.79 0.28
 -11 7 6 1.95 0.33
 -11 7 5 1.64 0.3
 11 -7 -2 -0.17 0.19
 11 -7 -1 1.88 0.28
 11 -7 0 0.21 0.23
 11 -7 1 0.08 0.24
 11 -7 2 -0.04 0.24
 -11 6 10 0.16 0.3
 -11 6 9 0.46 0.29
 -11 6 8 1.13 0.3
 -11 6 7 0.09 0.25
 -11 6 6 1.03 0.29
 -11 6 5 0.99 0.28
 -11 6 4 2.46 0.3
 11 -6 -3 0.22 0.21
 11 -6 -2 1.15 0.26
 11 -6 -1 0.17 0.22
 11 -6 0 0.09 0.22
 11 -6 1 3.63 0.4
 11 -6 2 -0.15 0.24
 -11 5 11 -0.16 0.28
 -11 5 10 0.53 0.3
 -11 5 9 0.58 0.3
 -11 5 8 1.05 0.29
 -11 5 7 0.01 0.24
 -11 5 6 1.48 0.29
 -11 5 5 0.12 0.23
 -11 5 4 1.89 0.28
 11 -5 -3 3.84 0.36
 11 -5 -2 0.75 0.24
 11 -5 -1 -0.47 0.19
 11 -5 0 0.19 0.23
 11 -5 1 0.11 0.24
 11 -5 2 1.63 0.33
 11 -5 3 -0.18 0.26
 -11 4 11 1.2 0.31
 -11 4 10 1.64 0.34
 -11 4 9 1.44 0.3
 -11 4 8 0.57 0.27
 -11 4 7 -0.02 0.24
 -11 4 6 0.06 0.21
 -11 4 5 -0.23 0.21
 -11 4 4 0.06 0.22
 11 -4 -4 0.17 0.21
 -11 4 3 10.83 0.48
 11 -4 -3 9.53 0.48
 11 -4 -2 4.49 0.43
 11 -4 -1 0.16 0.24
 11 -4 0 -0.11 0.23
 11 -4 1 0.17 0.27
 11 -4 2 6.02 0.5
 11 -4 3 0.3 0.3
 -11 3 11 0.27 0.29
 -11 3 10 3.27 0.4
 -11 3 9 0.65 0.28
 -11 3 8 1.01 0.29
 -11 3 7 5.28 0.43
 -11 3 6 5.19 0.38
 -11 3 5 0.15 0.22
 -11 3 4 0.52 0.24
 11 -3 -4 0.46 0.22
 -11 3 3 0.9 0.26
 11 -3 -3 0.97 0.25
 11 -3 -2 14.35 0.55
 11 -3 -1 2.13 0.31
 11 -3 0 0.82 0.27
 11 -3 1 8.73 0.52
 11 -3 2 6.77 0.53
 11 -3 3 6 0.53
 -11 2 12 5.6 0.53
 -11 2 11 2.52 0.38
 -11 2 10 3.06 0.39
 -11 2 9 0.48 0.28
 -11 2 8 12.32 0.57
 -11 2 7 16.06 0.59
 -11 2 6 -0.04 0.23
 -11 2 5 6.51 0.43
 11 -2 -5 5.33 0.36
 -11 2 4 0.35 0.22
 11 -2 -4 0.09 0.2
 -11 2 3 2.53 0.3
 11 -2 -3 2.62 0.3
 11 -2 -2 0.67 0.25
 11 -2 -1 0.49 0.25
 11 -2 0 4.53 0.43
 11 -2 1 1.58 0.33
 11 -2 2 0.9 0.3
 11 -2 3 6.49 0.54
 -11 1 12 1.28 0.32
 -11 1 11 8.08 0.55
 -11 1 10 -0.01 0.28
 -11 1 9 0.24 0.28
 -11 1 8 10.33 0.54
 -11 1 7 -0.37 0.21
 -11 1 6 1.14 0.27
 -11 1 5 5.24 0.42
 11 -1 -5 4.13 0.36
 -11 1 4 1.52 0.28
 11 -1 -4 1.8 0.27
 -11 1 3 0.2 0.22
 11 -1 -3 0.13 0.22
 -11 1 2 0.04 0.22
 11 -1 -2 0.01 0.22
 11 -1 -1 3.19 0.39
 11 -1 0 0.28 0.26
 11 -1 1 0.09 0.27
 11 -1 2 5.81 0.5
 11 -1 3 1 0.34
 -11 0 12 6.14 0.55
 -11 0 11 0.57 0.32
 -11 0 10 1.05 0.32
 -11 0 9 0.55 0.27
 -11 0 8 -0.32 0.25
 -11 0 7 5.1 0.41
 -11 0 6 3.15 0.34
 11 0 -6 4.28 0.36
 -11 0 5 1.28 0.28
 11 0 -5 1.18 0.25
 -11 0 4 0.14 0.23
 11 0 -4 0.01 0.22
 -11 0 3 3.16 0.36
 11 0 -3 3.33 0.37
 -11 0 2 0.32 0.24
 11 0 -2 0.5 0.25
 11 0 -1 1.3 0.3
 11 0 0 3.95 0.44
 11 0 1 -0.19 0.27
 11 0 2 1.26 0.34
 -11 -1 12 -0.04 0.32
 -11 -1 11 16.35 0.7
 -11 -1 10 0.09 0.28
 -11 -1 9 -0.33 0.25
 -11 -1 8 3.75 0.43
 -11 -1 7 1.63 0.31
 -11 -1 6 2.8 0.34
 11 1 -6 2.99 0.35
 -11 -1 5 2.24 0.31
 11 1 -5 2.47 0.3
 -11 -1 4 0.36 0.24
 11 1 -4 0.33 0.26
 -11 -1 3 -0.07 0.22
 11 1 -3 -0.04 0.23
 -11 -1 2 -0.39 0.21
 11 1 -2 0.07 0.24
 11 1 -1 4.08 0.43
 11 1 0 0.76 0.3
 11 1 1 4.25 0.48
 11 1 2 0.08 0.29
 -11 -2 11 1.89 0.38
 -11 -2 10 5.2 0.51
 -11 -2 9 1.61 0.32
 -11 -2 8 0.23 0.27
 -11 -2 7 2.56 0.34
 11 2 -7 3.78 0.4
 -11 -2 6 2.65 0.34
 11 2 -6 3.16 0.37
 -11 -2 5 0.28 0.25
 11 2 -5 0.28 0.25
 -11 -2 4 -0.01 0.21
 11 2 -4 -0.19 0.23
 -11 -2 3 0.2 0.24
 11 2 -3 0.37 0.27
 -11 -2 2 0.19 0.24
 11 2 -2 0.58 0.28
 -11 -2 1 1.53 0.28
 11 2 -1 2.93 0.37
 11 2 0 1.83 0.33
 11 2 1 0.13 0.3
 -11 -3 11 11.88 0.65
 -11 -3 10 0.06 0.31
 -11 -3 9 3.26 0.39
 -11 -3 8 0.24 0.24
 -11 -3 7 0.54 0.27
 11 3 -7 0.25 0.25
 -11 -3 6 0.72 0.26
 11 3 -6 1.23 0.3
 -11 -3 5 4.42 0.44
 11 3 -5 5.43 0.45
 -11 -3 4 1.8 0.32
 11 3 -4 2.57 0.35
 -11 -3 3 -0.21 0.23
 11 3 -3 -0.12 0.26
 -11 -3 2 0.19 0.25
 11 3 -2 0.44 0.29
 -11 -3 1 0.92 0.27
 11 3 -1 1.41 0.33
 11 3 0 0.51 0.32
 -11 -4 10 1.5 0.34
 -11 -4 9 8.24 0.54
 -11 -4 8 0.88 0.31
 -11 -4 7 1.73 0.32
 11 4 -7 1.88 0.34
 -11 -4 6 0.21 0.27
 11 4 -6 0.18 0.29
 -11 -4 5 2.75 0.35
 11 4 -5 3.8 0.44
 -11 -4 4 1.63 0.32
 11 4 -4 2.12 0.35
 -11 -4 3 1.2 0.28
 11 4 -3 1.46 0.33
 -11 -4 2 0.01 0.24
 11 4 -2 -0.13 0.28
 -11 -4 1 0.31 0.26
 11 4 -1 0.56 0.29
 -11 -5 8 6.8 0.55
 11 5 -8 8.64 0.56
 -11 -5 7 1.15 0.3
 11 5 -7 1.75 0.36
 -11 -5 6 1.49 0.3
 11 5 -6 1.55 0.34
 -11 -5 5 2.13 0.34
 11 5 -5 2.28 0.36
 -11 -5 4 0.39 0.27
 11 5 -4 0.47 0.3
 -11 -5 3 0.24 0.26
 11 5 -3 0.51 0.31
 -11 -5 2 1.06 0.31
 -11 -5 1 1.11 0.3
 11 6 -8 0.8 0.33
 11 6 -7 2.07 0.37
 11 6 -6 0.04 0.29
 -12 8 7 0.11 0.3
 -12 8 6 0.21 0.27
 12 -8 -1 1.43 0.29
 -12 7 8 0.4 0.31
 -12 7 7 0.53 0.29
 -12 7 6 0.55 0.27
 12 -7 -2 -0.01 0.23
 12 -7 -1 0.24 0.25
 12 -7 0 1.61 0.3
 -12 6 9 1.28 0.35
 -12 6 8 2.7 0.37
 -12 6 7 0.26 0.26
 -12 6 6 0.42 0.27
 -12 6 5 2.46 0.33
 12 -6 -2 0.38 0.22
 12 -6 -1 1.95 0.3
 12 -6 0 0.42 0.25
 -12 5 9 1.47 0.34
 -12 5 8 0.23 0.27
 -12 5 7 0.37 0.27
 -12 5 6 0.15 0.26
 -12 5 5 1.59 0.31
 12 -5 -3 0.75 0.25
 12 -5 -2 0.52 0.24
 12 -5 -1 0.14 0.22
 12 -5 0 0.41 0.24
 12 -5 1 0.21 0.26
 -12 4 10 0.72 0.3
 -12 4 9 1.19 0.32
 -12 4 8 0.03 0.26
 -12 4 7 3.68 0.43
 -12 4 6 0.6 0.27
 -12 4 5 0.03 0.24
 -12 4 4 0.81 0.26
 12 -4 -4 0.46 0.23
 12 -4 -3 0.9 0.26
 12 -4 -2 0.43 0.24
 12 -4 -1 0.1 0.23
 12 -4 0 -0.15 0.24
 12 -4 1 -0.2 0.25
 -12 3 10 2.64 0.38
 -12 3 9 0.12 0.28
 -12 3 8 0.18 0.27
 -12 3 7 1.27 0.3
 -12 3 6 1.21 0.3
 -12 3 5 1.93 0.31
 -12 3 4 -0.32 0.23
 12 -3 -4 -0.41 0.21
 12 -3 -3 2.56 0.33
 12 -3 -2 -0.17 0.22
 12 -3 -1 0.02 0.24
 12 -3 0 0.32 0.27
 12 -3 1 -0.13 0.26
 -12 2 10 2.59 0.36
 -12 2 9 -0.12 0.27
 -12 2 8 1.11 0.3
 -12 2 7 -0.03 0.26
 -12 2 6 3.72 0.43
 -12 2 5 0.85 0.28
 12 -2 -5 0.72 0.25
 -12 2 4 0.53 0.26
 12 -2 -4 0.1 0.24
 12 -2 -3 1.19 0.28
 12 -2 -2 0.93 0.27
 12 -2 -1 0.01 0.24
 12 -2 0 0.26 0.27
 12 -2 1 1.88 0.35
 -12 1 10 1.49 0.34
 -12 1 9 0.07 0.25
 -12 1 8 2.24 0.35
 -12 1 7 11.81 0.54
 -12 1 6 12.24 0.58
 -12 1 5 5.38 0.46
 12 -1 -5 4.73 0.41
 -12 1 4 1.54 0.3
 12 -1 -4 1.57 0.3
 -12 1 3 0.05 0.23
 12 -1 -3 0.08 0.24
 12 -1 -2 0.88 0.29
 12 -1 -1 -0.02 0.25
 12 -1 0 0.26 0.25
 -12 0 10 2.26 0.37
 -12 0 9 0.03 0.28
 -12 0 8 10.13 0.56
 -12 0 7 11.39 0.58
 -12 0 6 1.19 0.31
 -12 0 5 7.76 0.51
 12 0 -5 8.25 0.48
 -12 0 4 2.09 0.32
 12 0 -4 2.62 0.33
 -12 0 3 0.27 0.26
 12 0 -3 0.95 0.29
 12 0 -2 0.31 0.27
 12 0 -1 0.06 0.26
 12 0 0 -0.03 0.27
 -12 -1 10 0.11 0.3
 -12 -1 9 2.31 0.36
 -12 -1 8 -0.08 0.27
 -12 -1 7 3.22 0.38
 -12 -1 6 1.55 0.32
 12 1 -6 1.71 0.3
 -12 -1 5 0.12 0.28
 12 1 -5 0 0.26
 -12 -1 4 -0.23 0.26
 12 1 -4 0.21 0.27
 -12 -1 3 3.04 0.35
 12 1 -3 4.11 0.44
 12 1 -2 0.38 0.28
 12 1 -1 0.02 0.28
 -12 -2 9 1.13 0.32
 -12 -2 8 3.95 0.46
 -12 -2 7 0.08 0.28
 -12 -2 6 -0.01 0.26
 12 2 -6 0.16 0.25
 -12 -2 5 0.37 0.28
 12 2 -5 1 0.29
 -12 -2 4 0.83 0.3
 12 2 -4 1.61 0.34
 -12 -2 3 0.78 0.28
 12 2 -3 0.99 0.32
 12 2 -2 0.37 0.29
 -12 -3 8 0.89 0.31
 -12 -3 7 -0.26 0.27
 -12 -3 6 0.07 0.26
 12 3 -6 0.14 0.27
 -12 -3 5 -0.19 0.26
 12 3 -5 0.33 0.27
 -12 -3 4 -0.26 0.25
 12 3 -4 -0.03 0.28
 -12 -3 3 0.07 0.25
 12 3 -3 0.17 0.28
 -12 -3 2 -0.21 0.25
 12 4 -7 -0.18 0.26
 12 4 -6 0.64 0.3
 12 4 -5 0.97 0.33
 -13 6 7 0.13 0.29
 13 -6 -2 0.15 0.24
 -13 5 8 1.3 0.34
 -13 5 7 0.44 0.28
 -13 5 6 -0.03 0.25
 13 -5 -3 0.12 0.23
 13 -5 -2 0.45 0.25
 -13 4 8 1.45 0.33
 -13 4 7 -0.01 0.26
 -13 4 6 -0.06 0.25
 13 -4 -3 -0.37 0.23
 13 -4 -2 1.42 0.31
 -13 3 8 -0.05 0.28
 -13 3 7 -0.03 0.27
 -13 3 6 0.42 0.29
 -13 3 5 0.03 0.25
 13 -3 -4 -0.07 0.23
 13 -3 -3 1.44 0.31
 13 -3 -2 0.72 0.29
 -13 2 8 1.77 0.33
 -13 2 7 0.45 0.29
 -13 2 6 0.1 0.27
 -13 2 5 0.4 0.27
 13 -2 -4 -0.01 0.24
 13 -2 -3 0.27 0.26
 13 -2 -2 0.14 0.27
 -13 1 8 0.51 0.31
 -13 1 7 0.63 0.3
 -13 1 6 0.41 0.29
 -13 1 5 2.48 0.34
 13 -1 -4 0.65 0.27
 13 -1 -3 0.42 0.26
 -13 0 8 0.39 0.31
 -13 0 7 4.12 0.49
 -13 0 6 7.55 0.53
 -13 0 5 0.48 0.29
 13 0 -5 0.54 0.29
 -13 0 4 0.09 0.27
 13 0 -4 0.34 0.27
 13 0 -3 1.12 0.31
 -13 -1 7 2.18 0.35
 -13 -1 6 0.76 0.31
 -13 -1 5 0.11 0.29
 13 1 -5 0.73 0.3
 -13 -1 4 0.52 0.28
 13 1 -4 0.33 0.29
 13 2 -6 0.32 0.27

_iucr_refine_fcf_details
;
data_mo_210918A_0m
_computing_structure_refinement   'olex2.refine (Bourhis et al., 2015)'
_shelx_refln_list_code            4
loop_
  _space_group_symop_id
  _space_group_symop_operation_xyz
  1  x,y,z
  2  -x,-y,-z

_space_group_crystal_system       triclinic
_space_group_IT_number            2
_space_group_name_H-M_alt         'P -1'
_space_group_name_Hall            '-P 1'
_symmetry_space_group_name_H-M    'P -1'
_symmetry_space_group_name_Hall   '-P 1'
_symmetry_Int_Tables_number       2
_cell_length_a                    9.3072(15)
_cell_length_b                    9.6424(16)
_cell_length_c                    10.5012(17)
_cell_angle_alpha                 95.376(2)
_cell_angle_beta                  110.853(2)
_cell_angle_gamma                 100.335(2)
_cell_volume                      853.6(2)
loop_
  _refln_index_h
  _refln_index_k
  _refln_index_l
  _refln_F_squared_calc
  _refln_F_squared_meas
  _refln_F_squared_sigma
  _refln_F_squared_weight
  _refln_observed_status
-11 1 4 2.846 3.879 0.450 79.754 o
-11 1 5 13.162 10.793 1.284 13.039 o
-11 2 4 0.603 0.495 0.342 323.973 o
-11 2 5 13.898 13.589 1.365 11.272 o
-11 3 4 1.183 1.131 0.375 195.283 o
-11 3 5 0.000 0.347 0.509 267.752 o
-10 -3 5 11.937 8.986 0.654 19.245 o
-10 -2 2 0.348 0.284 0.405 328.626 o
-10 -2 3 6.311 6.412 0.590 36.831 o
-10 -2 4 1.642 3.071 0.441 113.788 o
-10 -2 5 0.015 0.149 0.359 537.306 o
-10 -2 6 6.015 4.225 0.448 47.233 o
-10 -2 7 0.201 0.511 0.351 408.832 o
-10 -1 1 11.053 9.991 1.157 15.989 o
-10 -1 2 0.505 0.457 0.349 340.977 o
-10 -1 3 4.716 4.216 0.532 53.427 o
-10 -1 4 4.581 6.328 0.520 47.531 o
-10 -1 5 11.059 14.358 1.504 11.979 o
-10 -1 6 0.036 0.494 0.339 494.927 o
-10 -1 7 2.728 3.725 0.648 66.857 o
-10 -1 8 0.888 0.555 0.509 179.925 o
-10 0 1 9.674 7.576 0.570 25.227 o
-10 0 2 8.100 7.690 0.563 29.094 o
-10 0 3 2.078 2.164 0.384 122.977 o
-10 0 4 8.309 5.837 0.464 32.576 o
-10 0 5 9.928 10.070 1.215 16.593 o
-10 0 6 25.854 30.377 1.180 5.005 o
-10 0 7 2.029 1.828 0.578 98.609 o
-10 0 8 9.625 10.040 0.948 19.424 o
-10 1 1 15.541 14.138 0.661 12.723 o
-10 1 2 0.245 -0.069 0.440 334.438 o
-10 1 3 28.635 30.008 0.777 4.803 o
-10 1 4 0.074 0.014 0.521 268.170 o
-10 1 5 5.552 7.289 0.576 38.477 o
-10 1 6 72.915 66.939 1.689 1.042 o
-10 1 7 6.721 7.171 0.763 30.621 o
-10 1 8 12.268 11.752 0.902 15.642 o
-10 1 9 4.079 3.007 0.625 58.962 o
-10 2 1 12.942 16.147 0.972 12.822 o
-10 2 2 0.585 0.312 0.327 363.783 o
-10 2 3 1.999 1.462 0.351 144.975 o
-10 2 4 5.469 7.294 1.099 26.781 o
-10 2 5 40.109 39.356 2.094 2.531 o
-10 2 6 28.791 25.355 1.110 4.982 o
-10 2 7 1.892 3.169 0.625 83.100 o
-10 2 8 18.329 19.571 1.041 8.700 o
-10 3 1 0.002 0.948 0.509 233.747 o
-10 3 2 9.267 11.618 0.621 21.615 o
-10 3 3 0.254 0.136 0.310 543.779 o
-10 3 4 8.498 10.050 1.562 14.742 o
-10 3 5 36.619 37.314 1.955 2.890 o
-10 3 6 0.253 0.162 0.440 317.593 o
-10 3 7 0.201 0.000 0.486 287.505 o
-10 3 8 15.490 14.620 1.041 11.357 o
-10 4 1 0.007 0.231 0.486 299.439 o
-10 4 2 13.164 12.584 0.844 14.685 o
-10 4 3 9.361 9.274 1.029 19.506 o
-10 4 4 0.608 0.164 0.578 176.464 o
-10 4 5 0.329 -0.162 0.486 269.768 o
-10 4 6 6.469 6.801 0.810 30.974 o
-10 4 7 1.087 0.833 0.555 145.821 o
-10 4 8 8.705 9.138 0.879 22.264 o
-10 5 1 0.034 0.162 0.486 300.593 o
-10 5 2 46.937 47.933 1.342 2.106 o
-10 5 3 0.122 0.382 0.322 518.455 o
-10 5 4 1.968 2.016 0.349 135.171 o
-10 5 5 8.444 10.086 0.856 22.159 o
-10 5 6 0.261 -0.370 0.509 257.056 o
-10 5 7 0.013 0.069 0.532 261.007 o
-10 6 1 0.016 -0.393 0.463 349.295 o
-10 6 2 4.462 4.904 0.648 48.167 o
-10 6 3 17.809 22.283 4.106 3.045 o
-10 6 4 0.749 0.301 0.509 197.787 o
-10 6 5 0.001 -0.116 0.509 291.509 o
-9 -4 2 11.483 11.465 1.215 14.509 o
-9 -4 3 0.805 0.499 0.375 264.506 o
-9 -4 4 8.949 9.121 0.622 24.617 o
-9 -4 5 1.609 1.349 0.392 157.126 o
-9 -4 6 1.681 1.018 0.376 166.169 o
-9 -4 7 0.204 -0.237 0.342 522.984 o
-9 -4 8 0.076 0.699 0.351 418.222 o
-9 -3 1 1.883 0.901 0.372 159.508 o
-9 -3 2 1.170 1.271 0.451 164.870 o
-9 -3 3 5.531 3.730 0.428 52.849 o
-9 -3 4 6.071 5.877 0.497 41.122 o
-9 -3 5 13.290 13.733 0.948 13.586 o
-9 -3 6 4.569 2.637 0.401 68.122 o
-9 -3 7 19.734 23.488 1.134 7.324 o
-9 -3 8 0.433 0.930 0.342 314.945 o
-9 -3 9 1.668 0.856 0.509 135.462 o
-9 -2 1 19.358 18.619 1.920 6.561 o
-9 -2 2 3.461 2.517 0.682 62.998 o
-9 -2 3 0.088 -0.197 0.311 698.082 o
-9 -2 4 4.214 3.533 0.392 67.473 o
-9 -2 5 25.497 20.580 0.694 6.567 o
-9 -2 6 2.310 2.489 0.360 114.204 o
-9 -2 7 3.200 3.619 0.399 79.991 o
-9 -2 8 11.600 11.312 0.856 16.875 o
-9 -2 9 5.440 6.177 0.717 37.790 o
-9 -1 1 0.544 0.342 0.316 383.601 o
-9 -1 2 16.356 14.372 0.605 12.184 o
-9 -1 3 16.734 18.195 0.646 10.625 o
-9 -1 4 0.779 -0.150 0.294 392.123 o
-9 -1 5 0.211 -0.439 0.428 357.416 o
-9 -1 6 0.049 -0.150 0.278 900.799 o
-9 -1 7 0.170 0.536 0.302 502.827 o
-9 -1 8 1.470 0.278 0.486 163.729 o
-9 -1 9 1.398 0.555 0.509 152.840 o
-9 -1 10 0.275 0.393 0.486 252.274 o
-9 0 1 3.862 7.487 1.342 24.448 o
-9 0 2 21.874 17.886 0.630 8.269 o
-9 0 3 41.031 37.895 0.972 2.846 o
-9 0 4 0.594 0.294 0.370 317.953 o
-9 0 5 4.778 7.175 0.474 45.109 o
-9 0 6 2.690 1.843 0.322 117.066 o
-9 0 7 0.029 -0.069 0.416 426.202 o
-9 0 8 4.056 3.956 0.578 57.625 o
-9 0 9 1.990 2.730 0.601 87.777 o
-9 0 10 2.160 2.313 0.625 85.588 o
-9 1 1 25.748 22.806 0.662 6.228 o
-9 1 2 0.003 -0.344 0.270 1033.570 o
-9 1 3 3.783 2.388 0.335 84.713 o
-9 1 4 5.778 5.698 0.567 41.344 o
-9 1 5 108.000 116.269 1.735 0.470 o
-9 1 6 1.446 1.527 0.393 160.507 o
-9 1 7 13.455 12.168 0.879 14.441 o
-9 1 8 14.433 16.587 0.925 11.808 o
-9 1 9 0.436 0.648 0.555 183.569 o
-9 1 10 3.051 2.915 0.648 67.722 o
-9 2 1 0.729 1.035 0.302 286.377 o
-9 2 2 11.187 12.333 0.572 18.423 o
-9 2 3 9.916 8.399 0.601 23.560 o
-9 2 4 0.632 1.022 0.463 203.335 o
-9 2 5 1.687 1.433 0.322 167.879 o
-9 2 6 52.544 50.200 1.342 1.812 o
-9 2 7 38.020 39.258 1.249 2.961 o
-9 2 8 3.930 4.257 0.648 53.933 o
-9 2 9 0.542 0.440 0.555 183.443 o
-9 2 10 12.064 10.803 1.041 15.445 o
-9 3 1 0.902 1.078 0.302 258.608 o
-9 3 2 28.379 32.529 0.948 4.553 o
-9 3 3 12.740 12.721 0.844 15.018 o
-9 3 4 18.214 19.609 1.793 7.011 o
-9 3 5 14.364 14.364 1.388 10.707 o
-9 3 6 76.465 71.691 1.550 0.954 o
-9 3 7 8.891 9.207 0.787 22.911 o
-9 3 8 1.665 1.666 0.578 108.648 o
-9 3 9 1.398 0.995 0.532 137.029 o
-9 4 1 0.213 0.259 0.277 617.224 o
-9 4 2 18.097 17.279 1.168 8.981 o
-9 4 3 16.479 17.208 0.810 10.697 o
-9 4 4 8.891 9.844 0.539 24.738 o
-9 4 5 0.082 -0.116 0.393 456.189 o
-9 4 6 6.590 6.015 0.671 34.793 o
-9 4 7 1.009 1.457 0.532 143.175 o
-9 4 8 1.449 1.134 0.555 127.022 o
-9 4 9 1.041 0.763 0.578 141.869 o
-9 5 1 1.205 1.087 0.440 171.934 o
-9 5 2 3.991 2.355 0.370 79.401 o
-9 5 3 30.453 31.596 3.065 2.903 o
-9 5 4 28.946 30.396 3.505 2.728 o
-9 5 5 4.775 3.910 0.555 53.189 o
-9 5 6 4.872 3.840 0.601 50.827 o
-9 5 7 0.714 0.185 0.509 204.790 o
-9 5 8 7.340 5.274 0.717 32.529 o
-9 6 1 3.892 3.100 0.532 65.811 o
-9 6 2 48.708 50.812 5.529 1.122 o
-9 6 3 0.193 0.264 0.306 551.594 o
-9 6 4 0.037 0.370 0.463 310.042 o
-9 6 5 19.067 17.558 0.972 8.956 o
-9 6 6 3.214 3.840 0.578 66.118 o
-9 6 7 1.531 1.203 0.509 134.105 o
-9 7 1 2.756 3.285 0.555 76.708 o
-9 7 2 3.094 3.632 0.555 70.222 o
-9 7 3 3.835 3.723 0.389 71.043 o
-9 7 4 3.862 4.604 0.625 54.289 o
-9 7 6 2.719 3.331 0.648 69.074 o
-9 8 1 1.422 1.573 0.509 131.405 o
-9 8 2 7.733 8.513 0.833 25.310 o
-9 8 3 0.057 -0.069 0.486 310.179 o
-9 8 4 4.614 3.748 0.648 50.905 o
-8 -6 3 5.415 7.447 1.342 22.097 o
-8 -6 4 0.000 0.316 0.361 498.233 o
-8 -6 5 2.462 1.728 0.682 78.717 o
-8 -6 6 0.190 0.284 0.355 442.283 o
-8 -5 1 2.314 4.318 0.487 81.474 o
-8 -5 2 0.061 0.021 0.355 556.071 o
-8 -5 3 12.168 12.927 1.608 11.186 o
-8 -5 4 11.093 12.420 1.134 14.980 o
-8 -5 5 10.641 12.881 1.677 11.614 o
-8 -5 6 0.273 0.282 0.339 443.330 o
-8 -5 7 0.348 1.284 0.393 260.681 o
-8 -5 8 2.228 0.991 0.375 140.612 o
-8 -4 1 15.001 11.818 0.621 14.260 o
-8 -4 2 0.818 1.171 0.351 237.054 o
-8 -4 3 15.320 13.350 1.608 9.600 o
-8 -4 4 8.058 9.765 0.995 21.445 o
-8 -4 5 87.862 85.530 3.771 0.655 o
-8 -4 6 17.013 18.387 1.226 9.056 o
-8 -4 7 4.131 4.297 0.424 62.751 o
-8 -4 8 0.651 0.995 0.347 271.105 o
-8 -4 9 5.108 3.632 0.578 50.860 o
-8 -3 1 0.087 0.398 0.339 493.770 o
-8 -3 2 9.428 11.675 1.342 15.221 o
-8 -3 3 0.787 0.480 0.319 311.431 o
-8 -3 4 29.770 35.264 0.810 4.206 o
-8 -3 5 40.041 37.453 0.841 2.969 o
-8 -3 6 16.142 11.181 0.564 13.707 o
-8 -3 7 19.132 19.515 1.134 8.208 o
-8 -3 8 19.261 22.031 0.672 8.434 o
-8 -3 9 6.802 6.130 0.717 32.889 o
-8 -3 10 5.060 7.912 0.856 32.508 o
-8 -2 1 49.069 45.924 2.001 1.936 o
-8 -2 2 38.930 38.786 0.834 3.008 o
-8 -2 3 5.560 5.770 0.694 38.771 o
-8 -2 4 52.491 58.034 0.960 1.704 o
-8 -2 5 5.084 6.060 0.499 45.931 o
-8 -2 6 4.306 5.457 0.448 55.003 o
-8 -2 7 0.218 1.669 0.382 260.163 o
-8 -2 8 17.062 13.394 0.925 11.158 o
-8 -2 9 4.080 3.910 0.601 56.443 o
-8 -2 10 1.928 0.902 0.509 125.641 o
-8 -1 1 2.247 2.932 0.351 110.754 o
-8 -1 2 0.006 0.174 0.312 687.500 o
-8 -1 3 175.927 171.624 5.298 0.189 o
-8 -1 4 4.517 4.019 0.451 59.233 o
-8 -1 5 17.132 21.532 0.925 9.028 o
-8 -1 6 27.839 31.448 0.724 4.840 o
-8 -1 7 69.131 66.361 0.950 1.147 o
-8 -1 8 14.450 16.240 0.972 11.749 o
-8 -1 9 2.199 0.671 0.486 125.362 o
-8 -1 10 0.050 -0.440 0.463 342.215 o
-8 -1 11 0.192 0.000 0.532 244.717 o
-8 0 1 2.759 2.385 0.342 105.469 o
-8 0 2 95.190 96.436 1.120 0.623 o
-8 0 3 47.051 49.747 0.867 2.118 o
-8 0 4 53.188 47.003 1.272 1.858 o
-8 0 5 53.953 42.157 0.777 1.979 o
-8 0 6 0.244 -0.016 0.256 771.359 o
-8 0 7 3.102 2.337 0.509 82.735 o
-8 0 8 103.735 95.079 1.735 0.558 o
-8 0 9 6.476 5.413 0.671 36.352 o
-8 0 10 0.070 -0.648 0.393 460.853 o
-8 0 11 28.695 27.830 1.249 4.688 o
-8 1 1 9.843 11.603 1.469 13.916 o
-8 1 2 131.432 130.570 2.279 0.341 o
-8 1 3 379.998 411.817 7.229 0.042 o
-8 1 4 68.115 69.067 1.249 1.129 o
-8 1 5 28.152 25.748 1.411 4.817 o
-8 1 6 10.837 10.521 0.539 20.464 o
-8 1 7 0.980 1.319 0.440 178.561 o
-8 1 8 0.150 -0.440 0.416 390.649 o
-8 1 9 30.084 24.753 1.064 4.842 o
-8 1 10 3.151 2.614 0.555 75.905 o
-8 1 11 3.137 1.781 0.601 77.568 o
-8 2 1 27.300 29.047 1.538 4.581 o
-8 2 2 25.156 31.695 3.667 2.785 o
-8 2 3 1.567 0.740 0.347 191.271 o
-8 2 4 16.370 17.278 1.087 9.991 o
-8 2 5 265.896 284.473 3.146 0.086 o
-8 2 6 2.861 1.735 0.555 86.895 o
-8 2 7 1.220 1.365 0.463 156.307 o
-8 2 8 93.989 99.706 1.804 0.610 o
-8 2 9 9.787 10.618 0.879 19.430 o
-8 2 10 3.294 1.388 0.578 80.389 o
-8 2 11 1.647 1.573 0.578 110.230 o
-8 3 1 2.063 1.878 0.278 145.800 o
-8 3 2 3.021 3.438 0.578 70.510 o
-8 3 3 44.661 42.569 2.811 1.989 o
-8 3 4 65.463 69.398 3.019 1.054 o
-8 3 5 157.070 156.189 7.923 0.207 o
-8 3 6 100.282 98.133 1.689 0.572 o
-8 3 7 73.700 74.699 1.504 0.974 o
-8 3 8 14.165 17.608 0.628 12.543 o
-8 3 9 31.369 31.725 2.660 3.111 o
-8 3 10 39.560 47.417 1.249 2.553 o
-8 4 1 3.961 2.742 0.497 69.183 o
-8 4 2 0.011 -0.076 0.237 1313.980 o
-8 4 3 34.559 35.325 2.880 2.642 o
-8 4 4 67.609 72.271 5.286 0.799 o
-8 4 5 189.434 191.130 10.158 0.140 o
-8 4 6 79.811 84.468 4.407 0.695 o
-8 4 7 14.752 17.326 0.960 11.258 o
-8 4 8 5.897 7.569 0.588 36.210 o
-8 4 9 12.492 14.699 0.675 15.070 o
-8 4 10 21.539 22.493 1.642 6.135 o
-8 5 1 7.954 12.386 1.122 18.371 o
-8 5 2 80.698 86.634 8.502 0.460 o
-8 5 3 4.898 3.313 0.295 64.859 o
-8 5 4 52.479 54.225 3.201 1.456 o
-8 5 5 0.144 0.076 0.293 685.841 o
-8 5 6 60.833 73.519 1.388 1.226 o
-8 5 7 30.514 32.318 1.064 4.196 o
-8 5 8 1.380 2.013 0.509 125.393 o
-8 5 9 12.651 16.240 0.972 13.004 o
-8 6 1 13.591 13.612 2.741 6.164 o
-8 6 2 1.321 0.798 0.393 190.497 o
-8 6 3 83.833 86.787 10.537 0.364 o
-8 6 4 3.301 3.017 0.428 81.010 o
-8 6 5 69.044 75.115 1.434 1.050 o
-8 6 6 0.164 -0.069 0.463 320.172 o
-8 6 7 14.122 16.032 0.972 12.033 o
-8 6 8 20.121 25.123 1.087 7.027 o
-8 7 1 0.121 -0.254 0.370 493.504 o
-8 7 2 31.977 25.216 0.948 4.562 o
-8 7 3 13.511 10.225 0.740 16.027 o
-8 7 4 3.093 2.707 0.509 80.039 o
-8 7 5 6.451 8.120 0.787 29.614 o
-8 7 6 31.174 30.282 1.134 4.210 o
-8 7 7 12.539 16.379 1.018 12.833 o
-8 8 1 0.025 -0.856 0.370 538.549 o
-8 8 3 0.505 0.231 0.393 316.632 o
-8 8 4 3.659 4.604 0.625 55.846 o
-8 8 5 3.096 1.504 0.532 87.393 o
-8 8 6 2.332 3.586 0.671 70.018 o
-8 9 1 11.112 13.001 0.879 16.334 o
-8 9 2 0.166 0.093 0.440 341.138 o
-8 9 4 0.116 0.278 0.532 238.231 o
-7 -7 2 30.648 31.353 3.829 2.411 o
-7 -7 3 4.213 6.856 1.434 22.521 o
-7 -7 4 18.072 15.889 0.810 10.181 o
-7 -7 5 2.182 1.942 0.405 119.961 o
-7 -7 6 4.173 5.137 0.567 52.625 o
-7 -7 7 0.463 1.220 0.601 148.312 o
-7 -6 1 8.373 8.938 1.642 14.511 o
-7 -6 2 0.132 0.059 0.333 570.190 o
-7 -6 3 21.121 21.212 1.955 5.829 o
-7 -6 4 3.675 3.654 0.463 69.300 o
-7 -6 5 0.009 -0.015 0.319 734.752 o
-7 -6 6 14.677 15.480 1.238 10.848 o
-7 -6 7 21.899 24.719 2.603 4.426 o
-7 -6 8 4.050 6.228 0.763 42.397 o
-7 -6 9 2.858 2.163 0.497 89.462 o
-7 -5 1 78.335 64.932 4.384 0.802 o
-7 -5 2 2.438 2.457 0.372 109.636 o
-7 -5 3 26.157 26.817 2.568 3.871 o
-7 -5 4 18.053 14.154 1.076 9.964 o
-7 -5 5 3.325 1.610 0.355 99.925 o
-7 -5 6 0.006 -0.002 0.311 774.067 o
-7 -5 7 6.666 7.190 0.564 34.463 o
-7 -5 8 37.057 35.773 0.842 3.313 o
-7 -5 9 1.277 0.712 0.319 228.548 o
-7 -5 10 33.042 38.356 1.319 3.428 o
-7 -4 1 85.480 71.162 4.349 0.707 o
-7 -4 2 22.993 26.838 2.360 4.471 o
-7 -4 3 32.481 33.077 2.903 2.828 o
-7 -4 4 35.208 38.598 3.343 2.291 o
-7 -4 5 33.577 29.449 1.538 3.737 o
-7 -4 6 24.339 20.484 0.670 6.934 o
-7 -4 7 12.190 14.298 0.597 15.903 o
-7 -4 8 20.587 16.890 1.238 7.943 o
-7 -4 9 0.115 0.301 0.416 361.797 o
-7 -4 10 3.688 4.141 0.601 58.747 o
-7 -3 1 176.040 184.334 15.708 0.119 o
-7 -3 2 37.087 39.428 2.394 2.597 o
-7 -3 3 0.795 1.218 0.310 259.530 o
-7 -3 4 129.855 134.834 2.984 0.334 o
-7 -3 5 107.055 108.728 2.406 0.487 o
-7 -3 6 1.003 0.542 0.286 292.625 o
-7 -3 7 0.753 -0.278 0.278 420.527 o
-7 -3 8 4.607 7.153 1.018 30.874 o
-7 -3 9 0.843 1.018 0.416 209.194 o
-7 -3 10 7.487 10.572 0.856 23.442 o
-7 -3 11 0.191 0.486 0.486 256.640 o
-7 -2 1 57.803 51.971 3.574 1.295 o
-7 -2 2 56.004 55.871 2.695 1.426 o
-7 -2 3 82.042 75.907 2.684 0.805 o
-7 -2 4 34.392 35.666 0.743 3.622 o
-7 -2 5 161.656 157.864 1.337 0.238 o
-7 -2 6 118.755 101.409 2.441 0.446 o
-7 -2 7 0.287 -0.051 0.301 586.805 o
-7 -2 8 2.418 2.545 0.509 92.831 o
-7 -2 9 15.628 18.484 0.925 10.518 o
-7 -2 10 1.307 1.157 0.463 157.142 o
-7 -2 11 19.830 24.822 1.110 7.126 o
-7 -1 1 370.348 393.104 14.077 0.041 o
-7 -1 2 11.464 14.136 0.868 15.450 o
-7 -1 3 35.355 29.623 1.700 3.452 o
-7 -1 4 28.188 38.395 0.711 4.244 o
-7 -1 5 30.329 28.789 1.735 4.029 o
-7 -1 6 0.243 0.567 0.995 71.232 o
-7 -1 7 32.047 22.768 1.029 4.702 o
-7 -1 8 21.018 20.751 0.972 7.603 o
-7 -1 9 0.926 0.208 0.416 240.003 o
-7 -1 10 0.079 0.254 0.416 376.023 o
-7 -1 11 20.290 16.980 1.018 8.479 o
-7 0 1 152.585 159.662 1.273 0.254 o
-7 0 2 70.351 72.397 1.469 1.049 o
-7 0 3 253.536 260.477 2.834 0.097 o
-7 0 4 21.192 18.127 0.560 8.575 o
-7 0 5 11.333 13.408 0.497 17.861 o
-7 0 6 14.139 15.298 1.562 9.874 o
-7 0 7 5.278 8.097 0.787 33.149 o
-7 0 8 11.517 8.676 0.511 21.029 o
-7 0 9 2.726 0.804 0.706 78.733 o
-7 0 10 12.331 13.981 0.619 15.833 o
-7 0 11 0.011 0.312 0.342 542.039 o
-7 1 1 10.456 9.493 0.983 18.373 o
-7 1 2 6.912 9.126 0.482 31.524 o
-7 1 3 177.658 192.891 1.340 0.186 o
-7 1 4 46.184 52.461 0.771 2.103 o
-7 1 5 42.083 41.921 1.353 2.544 o
-7 1 6 64.186 65.882 2.262 1.175 o
-7 1 7 112.879 103.720 3.297 0.455 o
-7 1 8 25.937 27.544 0.868 5.495 o
-7 1 9 11.920 10.472 0.555 18.781 o
-7 1 10 0.024 0.001 0.302 798.360 o
-7 1 11 17.126 15.475 0.728 11.023 o
-7 2 1 0.599 1.178 0.463 199.797 o
-7 2 2 73.219 75.796 3.586 0.856 o
-7 2 3 172.296 182.556 3.497 0.195 o
-7 2 4 194.935 185.343 3.382 0.166 o
-7 2 5 0.488 -0.338 0.466 267.438 o
-7 2 6 46.135 44.670 0.578 2.330 o
-7 2 7 14.129 14.982 1.619 9.714 o
-7 2 8 48.710 43.876 2.279 1.934 o
-7 2 9 94.259 103.194 3.482 0.556 o
-7 2 10 3.462 2.870 0.544 71.229 o
-7 2 11 7.997 4.441 0.457 36.452 o
-7 3 1 4.082 3.059 0.270 77.950 o
-7 3 2 7.183 8.694 2.337 9.892 o
-7 3 3 357.574 363.517 12.796 0.045 o
-7 3 4 358.122 371.382 8.017 0.048 o
-7 3 5 122.284 121.340 4.132 0.367 o
-7 3 6 302.325 326.854 2.302 0.067 o
-7 3 7 4.025 4.769 0.440 60.805 o
-7 3 8 26.168 31.138 1.770 4.390 o
-7 3 9 1.859 0.486 0.344 180.934 o
-7 3 10 7.016 6.817 0.555 34.026 o
-7 3 11 4.871 4.311 0.474 54.099 o
-7 4 1 28.797 32.822 1.932 3.825 o
-7 4 2 2.109 1.352 0.440 126.030 o
-7 4 3 36.995 33.043 2.456 2.780 o
-7 4 4 41.011 43.437 2.336 2.284 o
-7 4 5 442.241 441.754 43.804 0.018 o
-7 4 6 61.498 68.568 1.342 1.269 o
-7 4 7 6.402 5.922 0.555 38.218 o
-7 4 8 14.243 15.800 0.879 12.367 o
-7 4 9 28.552 30.467 1.110 4.595 o
-7 4 10 0.515 1.457 0.555 157.294 o
-7 5 1 18.988 20.207 2.163 5.957 o
-7 5 2 29.454 23.520 2.186 4.068 o
-7 5 3 9.154 9.439 0.671 23.392 o
-7 5 4 42.218 40.091 2.741 2.171 o
-7 5 5 9.044 11.266 0.833 20.461 o
-7 5 6 160.614 180.235 2.036 0.218 o
-7 5 7 24.826 26.558 1.018 5.720 o
-7 5 8 33.163 42.080 1.249 3.262 o
-7 5 9 2.619 1.527 0.578 90.176 o
-7 5 10 42.867 49.737 1.481 2.243 o
-7 6 1 3.168 3.493 0.463 76.894 o
-7 6 2 82.445 70.697 1.272 0.885 o
-7 6 3 4.059 5.760 0.601 49.847 o
-7 6 4 33.018 29.348 2.776 2.999 o
-7 6 5 64.668 67.967 1.365 1.205 o
-7 6 6 0.032 0.393 0.440 337.699 o
-7 6 7 0.001 -0.416 0.532 266.691 o
-7 6 8 8.591 7.657 0.879 23.814 o
-7 6 9 10.704 11.983 0.995 16.546 o
-7 7 1 0.024 0.671 0.370 408.021 o
-7 7 2 9.330 7.958 0.717 24.030 o
-7 7 3 41.270 37.106 1.018 2.848 o
-7 7 4 1.649 1.153 0.294 186.437 o
-7 7 5 0.002 0.231 0.463 328.924 o
-7 7 6 113.136 122.609 1.943 0.428 o
-7 7 7 10.130 9.508 0.972 18.886 o
-7 7 8 0.535 1.064 0.601 148.581 o
-7 8 1 9.167 7.912 0.717 24.408 o
-7 8 2 10.020 5.922 0.671 25.233 o
-7 8 3 14.076 12.654 0.717 14.371 o
-7 8 4 0.314 -1.249 0.440 321.083 o
-7 8 5 7.811 5.714 0.671 31.225 o
-7 8 6 0.438 1.481 0.601 144.065 o
-7 8 7 15.493 18.808 1.134 9.912 o
-7 9 1 2.502 3.239 0.532 82.894 o
-7 9 2 11.606 9.670 0.810 18.173 o
-7 9 3 0.170 0.324 0.393 379.386 o
-7 9 4 3.437 4.002 0.648 58.844 o
-7 9 5 0.006 0.301 0.555 229.514 o
-7 10 1 0.904 1.342 0.532 150.045 o
-7 10 2 0.064 -0.046 0.486 309.002 o
-6 -8 2 11.543 11.382 1.538 12.376 o
-6 -8 3 2.939 3.673 0.450 79.856 o
-6 -8 4 1.020 0.309 0.355 262.348 o
-6 -8 5 2.668 2.754 0.434 94.082 o
-6 -8 6 6.274 7.064 0.581 35.877 o
-6 -7 1 0.253 0.419 0.355 400.808 o
-6 -7 2 0.096 -0.056 0.321 652.595 o
-6 -7 3 14.653 12.222 1.284 11.602 o
-6 -7 4 3.745 3.542 0.411 72.111 o
-6 -7 5 0.043 -0.138 0.370 529.246 o
-6 -7 6 11.159 10.313 0.868 17.914 o
-6 -7 7 4.064 4.857 0.466 58.904 o
-6 -7 8 12.323 14.369 1.110 13.297 o
-6 -6 1 1.711 0.917 0.335 178.963 o
-6 -6 2 0.241 0.195 0.322 506.304 o
-6 -6 3 10.326 8.897 0.925 19.461 o
-6 -6 4 0.513 0.378 0.300 408.505 o
-6 -6 5 60.945 62.295 1.030 1.376 o
-6 -6 6 8.289 6.238 0.717 28.382 o
-6 -6 7 0.014 -0.122 0.335 660.511 o
-6 -6 8 36.561 39.592 1.885 2.839 o
-6 -6 9 0.907 0.491 0.339 275.977 o
-6 -6 10 0.014 -0.532 0.463 349.889 o
-6 -5 1 32.914 30.195 2.730 3.007 o
-6 -5 2 80.818 86.549 7.437 0.513 o
-6 -5 3 12.605 13.718 1.862 9.559 o
-6 -5 4 6.214 2.983 0.355 52.586 o
-6 -5 5 0.354 -0.059 0.278 607.166 o
-6 -5 6 20.562 21.606 0.763 7.900 o
-6 -5 7 55.123 57.078 0.957 1.629 o
-6 -5 8 6.771 6.079 1.446 19.569 o
-6 -5 9 9.844 6.232 0.507 27.026 o
-6 -5 10 13.450 13.741 0.902 13.664 o
-6 -4 1 106.102 106.011 9.184 0.329 o
-6 -4 2 131.633 139.427 8.664 0.251 o
-6 -4 3 21.937 20.997 1.330 6.729 o
-6 -4 4 180.192 174.058 10.167 0.154 o
-6 -4 5 4.419 4.994 0.384 58.256 o
-6 -4 6 9.854 9.782 0.504 23.093 o
-6 -4 7 28.738 31.067 2.232 3.691 o
-6 -4 8 9.273 8.168 0.706 24.058 o
-6 -4 9 2.167 0.915 0.286 163.354 o
-6 -4 10 14.990 16.517 0.925 11.472 o
-6 -4 11 0.353 1.110 0.486 209.773 o
-6 -3 1 448.943 433.153 7.403 0.033 o
-6 -3 2 20.001 21.413 1.457 6.984 o
-6 -3 3 8.783 8.792 0.482 26.714 o
-6 -3 4 118.150 137.923 1.689 0.378 o
-6 -3 5 20.665 22.331 0.597 7.918 o
-6 -3 6 52.001 50.150 1.272 1.843 o
-6 -3 7 0.912 -0.116 0.440 237.616 o
-6 -3 8 45.789 46.359 0.894 2.270 o
-6 -3 9 0.008 -0.202 0.233 1360.800 o
-6 -3 10 2.391 1.647 0.335 128.428 o
-6 -3 11 3.656 2.500 0.368 83.757 o
-6 -2 1 33.989 33.246 1.110 3.684 o
-6 -2 2 55.883 53.441 2.857 1.436 o
-6 -2 3 0.451 0.099 0.220 651.696 o
-6 -2 4 105.534 106.161 1.411 0.515 o
-6 -2 5 9.251 15.662 0.694 18.103 o
-6 -2 6 6.111 8.562 0.319 37.659 o
-6 -2 7 6.705 11.420 0.662 26.636 o
-6 -2 8 2.153 0.676 0.233 182.380 o
-6 -2 9 5.441 4.720 0.659 42.803 o
-6 -2 10 2.104 2.830 0.342 117.468 o
-6 -2 11 6.635 4.582 0.409 43.455 o
-6 -2 12 0.003 -0.049 0.319 740.805 o
-6 -1 1 177.190 179.367 5.355 0.183 o
-6 -1 2 13.296 12.463 0.425 16.297 o
-6 -1 3 82.910 87.957 0.891 0.781 o
-6 -1 4 64.604 70.713 4.557 0.909 o
-6 -1 5 272.157 240.973 74.295 0.012 o
-6 -1 6 0.329 1.013 0.164 536.171 o
-6 -1 7 1.443 2.130 0.195 188.683 o
-6 -1 8 49.936 52.695 0.783 1.923 o
-6 -1 9 0.377 0.396 0.347 381.278 o
-6 -1 10 3.999 4.634 0.382 64.188 o
-6 -1 11 1.672 2.458 0.532 106.715 o
-6 -1 12 0.064 0.578 0.344 456.945 o
-6 0 1 0.787 0.948 0.220 338.684 o
-6 0 2 116.877 133.935 3.158 0.377 o
-6 0 3 8.280 11.357 0.408 25.446 o
-6 0 4 6.429 9.707 0.536 31.416 o
-6 0 5 151.658 170.082 1.862 0.244 o
-6 0 6 18.634 12.942 2.299 6.457 o
-6 0 7 67.082 59.353 5.967 0.800 o
-6 0 8 0.199 -0.019 0.250 849.081 o
-6 0 9 17.432 15.843 0.573 11.049 o
-6 0 10 0.204 -0.018 0.277 728.311 o
-6 0 11 16.761 16.273 0.711 11.040 o
-6 0 12 8.801 9.995 0.694 23.309 o
-6 1 1 337.433 366.610 8.536 0.051 o
-6 1 2 2.814 1.582 0.129 135.629 o
-6 1 3 24.907 36.185 0.470 5.040 o
-6 1 4 0.048 0.101 0.126 2613.790 o
-6 1 5 67.167 63.546 9.990 0.469 o
-6 1 6 7.661 2.345 3.262 6.196 o
-6 1 7 5.412 3.824 0.316 56.733 o
-6 1 8 16.224 16.180 0.596 11.671 o
-6 1 9 69.678 60.535 1.851 1.150 o
-6 1 10 14.464 15.025 0.646 13.265 o
-6 1 11 0.285 0.138 0.521 237.259 o
-6 1 12 1.841 1.422 0.392 144.529 o
-6 2 1 145.812 164.331 9.138 0.205 o
-6 2 2 43.284 32.786 1.573 2.712 o
-6 2 3 133.064 140.034 3.229 0.315 o
-6 2 4 28.612 31.300 0.507 4.802 o
-6 2 5 84.253 81.037 14.542 0.248 o
-6 2 6 12.915 7.428 3.500 4.779 o
-6 2 7 86.681 88.937 0.988 0.735 o
-6 2 8 24.465 30.513 2.915 3.514 o
-6 2 9 0.450 0.359 0.278 464.800 o
-6 2 10 0.206 0.235 0.300 567.487 o
-6 2 11 4.236 4.083 0.448 61.718 o
-6 3 1 129.696 159.098 11.289 0.204 o
-6 3 2 36.624 36.271 2.383 2.732 o
-6 3 3 9.329 9.497 0.312 25.770 o
-6 3 4 57.309 59.509 2.233 1.406 o
-6 3 5 37.723 43.260 0.972 2.895 o
-6 3 6 418.493 450.852 2.684 0.035 o
-6 3 7 10.932 10.896 0.763 18.579 o
-6 3 8 0.203 0.278 0.370 413.296 o
-6 3 9 34.384 35.117 1.110 3.538 o
-6 3 10 4.276 5.668 0.648 46.989 o
-6 3 11 2.680 3.401 0.648 69.123 o
-6 4 1 2.878 0.959 0.204 139.690 o
-6 4 2 2.098 0.833 0.301 166.439 o
-6 4 3 9.995 8.586 0.891 20.500 o
-6 4 4 2.426 2.121 0.239 130.772 o
-6 4 5 250.713 160.942 74.884 0.012 o
-6 4 6 232.682 248.733 2.198 0.111 o
-6 4 7 2.834 2.313 0.463 92.138 o
-6 4 8 9.210 9.346 0.787 22.215 o
-6 4 9 10.674 8.791 0.833 19.874 o
-6 4 10 2.832 0.972 0.555 94.312 o
-6 4 11 6.965 6.084 0.763 31.507 o
-6 5 1 56.029 57.048 1.087 1.591 o
-6 5 2 75.692 69.656 1.157 0.995 o
-6 5 3 43.288 38.633 0.879 2.669 o
-6 5 4 82.290 73.592 5.263 0.668 o
-6 5 5 49.101 48.812 1.157 2.009 o
-6 5 6 21.317 19.294 0.948 7.786 o
-6 5 7 3.684 3.378 0.532 66.549 o
-6 5 8 11.350 11.335 0.879 16.995 o
-6 5 9 7.080 9.230 0.879 25.260 o
-6 5 10 1.432 1.134 0.601 117.015 o
-6 6 1 1.301 0.625 0.324 228.225 o
-6 6 2 0.355 -0.254 0.301 547.459 o
-6 6 4 12.790 14.251 1.180 12.647 o
-6 6 5 78.316 86.497 1.527 0.830 o
-6 6 6 42.871 38.911 1.180 2.631 o
-6 6 7 0.258 -0.069 0.463 304.035 o
-6 6 8 9.452 9.670 0.925 20.158 o
-6 6 9 0.068 0.393 0.555 219.849 o
-6 7 2 85.304 68.036 1.272 0.865 o
-6 7 3 7.841 6.709 0.625 30.390 o
-6 7 4 0.039 0.052 0.256 1020.930 o
-6 7 5 1.412 0.694 0.463 163.596 o
-6 7 6 1.812 3.539 0.601 84.100 o
-6 7 7 0.465 0.393 0.532 202.635 o
-6 7 8 22.941 21.884 1.157 6.593 o
-6 8 1 0.155 0.486 0.393 363.016 o
-6 8 2 54.871 46.545 1.157 1.813 o
-6 8 3 24.043 20.681 0.856 6.814 o
-6 8 4 0.362 0.671 0.486 228.463 o
-6 8 5 6.828 9.092 0.879 25.944 o
-6 8 6 8.770 6.362 0.740 26.699 o
-6 8 7 0.010 0.486 0.601 190.995 o
-6 9 1 0.292 -0.093 0.393 390.043 o
-6 9 2 6.831 9.392 0.740 27.727 o
-6 9 3 14.633 13.232 0.810 13.293 o
-6 9 4 0.386 -0.208 0.532 225.554 o
-6 9 5 0.476 0.995 0.578 161.459 o
-6 9 6 11.651 14.806 1.087 13.774 o
-6 10 1 6.929 8.004 0.833 27.716 o
-6 10 2 5.987 4.719 0.601 41.797 o
-6 10 3 0.023 0.625 0.555 213.865 o
-6 10 4 0.001 -0.532 0.555 244.910 o
-5 -9 3 1.448 1.156 0.411 165.273 o
-5 -9 4 0.327 0.561 0.359 357.368 o
-5 -9 5 6.625 6.644 0.563 35.675 o
-5 -8 1 2.026 2.019 0.389 126.440 o
-5 -8 2 8.749 7.641 0.584 27.190 o
-5 -8 3 4.165 4.477 0.455 60.218 o
-5 -8 4 2.559 2.031 0.405 108.032 o
-5 -8 5 25.703 27.436 1.006 5.451 o
-5 -8 6 0.062 -0.152 0.333 633.597 o
-5 -8 7 5.815 6.187 0.548 40.449 o
-5 -8 8 3.396 3.136 0.440 77.842 o
-5 -7 1 0.047 -0.107 0.416 420.529 o
-5 -7 2 20.438 18.300 0.654 8.743 o
-5 -7 3 22.567 21.233 0.729 7.315 o
-5 -7 4 0.082 -0.433 0.311 701.221 o
-5 -7 5 59.198 62.179 1.157 1.417 o
-5 -7 6 20.392 23.003 1.261 6.993 o
-5 -7 7 15.524 18.585 0.701 11.113 o
-5 -7 8 0.499 0.238 0.416 293.956 o
-5 -7 9 1.266 0.359 0.345 235.999 o
-5 -6 1 2.188 2.286 0.521 98.652 o
-5 -6 2 62.808 69.390 6.223 0.768 o
-5 -6 3 1.231 1.743 0.339 182.270 o
-5 -6 4 4.697 4.631 0.417 56.281 o
-5 -6 5 0.292 0.247 0.335 448.721 o
-5 -6 6 41.271 39.901 0.858 2.773 o
-5 -6 7 162.368 165.303 6.677 0.203 o
-5 -6 8 26.974 29.168 1.113 4.964 o
-5 -6 9 0.003 0.112 0.229 1249.410 o
-5 -6 10 31.724 33.458 0.890 4.033 o
-5 -5 1 3.752 3.379 0.366 75.667 o
-5 -5 2 57.862 71.126 3.551 1.114 o
-5 -5 3 26.403 23.292 2.232 4.411 o
-5 -5 4 98.213 90.788 4.550 0.536 o
-5 -5 5 75.281 72.062 3.152 0.883 o
-5 -5 6 29.701 30.148 1.569 4.144 o
-5 -5 7 3.523 3.281 0.285 84.427 o
-5 -5 8 162.170 169.597 2.803 0.222 o
-5 -5 9 3.069 2.370 0.270 104.319 o
-5 -5 10 12.357 14.168 0.605 15.764 o
-5 -5 11 18.652 19.687 1.018 8.592 o
-5 -4 1 117.082 108.728 1.550 0.446 o
-5 -4 2 6.834 1.396 0.382 53.197 o
-5 -4 3 111.299 72.882 68.996 0.015 o
-5 -4 4 83.785 73.480 5.767 0.627 o
-5 -4 5 3.225 3.232 0.209 94.597 o
-5 -4 6 9.324 6.118 0.422 29.413 o
-5 -4 7 164.427 165.229 4.447 0.214 o
-5 -4 8 1.638 4.239 0.994 48.632 o
-5 -4 9 0.346 -0.022 0.213 824.529 o
-5 -4 10 8.371 7.202 0.506 29.706 o
-5 -4 11 1.876 1.639 0.326 151.611 o
-5 -3 1 608.285 587.087 3.192 0.018 o
-5 -3 2 29.957 35.605 0.694 4.197 o
-5 -3 3 66.881 80.459 1.249 1.048 o
-5 -3 4 21.557 20.927 1.382 6.758 o
-5 -3 5 86.589 89.938 5.045 0.591 o
-5 -3 6 63.512 61.580 1.238 1.310 o
-5 -3 7 6.621 8.307 1.057 24.270 o
-5 -3 8 66.062 73.185 2.194 1.077 o
-5 -3 9 12.354 14.290 0.578 15.804 o
-5 -3 10 44.569 45.015 1.076 2.351 o
-5 -3 11 10.950 13.966 0.621 17.423 o
-5 -3 12 13.601 14.690 1.018 12.674 o
-5 -2 1 168.165 198.071 9.462 0.159 o
-5 -2 2 22.612 20.689 0.937 7.147 o
-5 -2 3 111.891 127.157 1.608 0.427 o
-5 -2 4 44.581 70.086 5.231 1.094 o
-5 -2 5 87.301 87.782 3.165 0.675 o
-5 -2 6 1.181 1.509 0.536 134.633 o
-5 -2 7 2.163 3.788 0.634 74.130 o
-5 -2 8 5.343 4.728 0.451 49.909 o
-5 -2 9 3.343 4.264 0.351 75.958 o
-5 -2 10 94.780 102.432 3.620 0.551 o
-5 -2 11 4.828 4.856 0.401 54.816 o
-5 -2 12 26.757 26.617 0.785 5.475 o
-5 -1 1 14.122 23.536 0.490 10.861 o
-5 -1 2 66.078 74.518 0.752 1.133 o
-5 -1 3 0.142 1.465 0.220 450.507 o
-5 -1 4 383.871 423.379 11.289 0.039 o
-5 -1 5 1.998 2.346 0.193 149.352 o
-5 -1 6 18.524 18.710 0.352 9.904 o
-5 -1 7 26.600 18.340 1.882 5.189 o
-5 -1 8 60.732 64.669 2.603 1.226 o
-5 -1 9 50.129 59.617 0.890 1.767 o
-5 -1 10 2.434 1.195 0.327 136.606 o
-5 -1 11 11.118 9.736 0.597 20.281 o
-5 -1 12 9.102 9.637 0.645 23.550 o
-5 0 1 174.664 236.931 1.242 0.163 o
-5 0 2 260.492 257.552 1.562 0.095 o
-5 0 3 45.926 47.206 0.351 2.285 o
-5 0 4 78.736 107.931 11.840 0.309 o
-5 0 5 422.436 462.354 6.905 0.034 o
-5 0 6 9.953 14.280 0.457 19.354 o
-5 0 7 0.024 0.206 0.239 1017.960 o
-5 0 8 0.763 0.323 0.253 396.690 o
-5 0 9 5.046 3.878 0.351 58.719 o
-5 0 10 221.812 238.180 3.146 0.121 o
-5 0 11 17.952 20.650 0.785 9.122 o
-5 0 12 0.817 0.468 0.682 123.807 o
-5 1 1 5.439 5.569 0.310 49.866 o
-5 1 2 50.871 63.160 1.629 1.609 o
-5 1 3 41.610 56.281 0.759 2.242 o
-5 1 4 163.277 177.638 3.123 0.213 o
-5 1 5 8.217 7.889 1.025 22.315 o
-5 1 6 63.536 89.900 2.202 0.981 o
-5 1 7 251.533 271.281 7.704 0.089 o
-5 1 8 31.265 34.135 0.694 4.118 o
-5 1 9 39.191 36.854 0.768 3.081 o
-5 1 10 2.083 2.047 0.351 129.904 o
-5 1 11 74.790 72.983 2.024 0.948 o
-5 1 12 30.982 33.545 0.907 4.119 o
-5 2 1 103.440 95.337 7.300 0.407 o
-5 2 2 19.223 26.034 1.134 7.091 o
-5 2 3 521.081 503.950 75.932 0.009 o
-5 2 4 252.975 274.766 10.391 0.083 o
-5 2 5 33.391 38.424 1.966 3.094 o
-5 2 6 9.312 11.636 0.625 21.493 o
-5 2 7 5.860 7.472 0.671 34.798 o
-5 2 8 0.533 1.619 0.393 221.481 o
-5 2 9 75.421 80.806 1.481 0.906 o
-5 2 10 54.059 51.033 1.342 1.739 o
-5 2 11 0.185 1.295 0.578 168.647 o
-5 2 12 8.861 6.672 0.530 28.791 o
-5 3 1 68.166 98.065 7.056 0.569 o
-5 3 2 4.929 1.319 0.231 79.894 o
-5 3 3 158.976 150.930 20.103 0.107 o
-5 3 4 208.893 196.494 26.002 0.064 o
-5 3 5 266.535 229.351 27.541 0.050 o
-5 3 6 134.708 156.430 1.666 0.298 o
-5 3 7 0.010 -0.763 0.347 620.430 o
-5 3 8 8.834 10.040 0.740 22.738 o
-5 3 9 2.619 1.365 0.463 107.303 o
-5 3 10 3.138 3.447 0.601 67.424 o
-5 3 11 22.343 22.555 1.180 6.633 o
-5 4 1 62.511 59.893 0.972 1.369 o
-5 4 2 7.274 5.668 0.393 37.910 o
-5 4 3 0.627 0.942 0.178 413.744 o
-5 4 4 0.503 0.478 0.509 209.916 o
-5 4 5 255.118 240.233 34.712 0.039 o
-5 4 6 95.049 98.226 1.481 0.612 o
-5 4 7 19.677 22.578 0.948 7.785 o
-5 4 8 26.031 28.107 1.041 5.291 o
-5 4 9 8.333 9.207 0.833 23.418 o
-5 4 10 10.462 9.115 0.925 19.126 o
-5 4 11 1.241 1.342 0.648 109.446 o
-5 5 1 12.181 10.711 0.555 18.261 o
-5 5 2 81.126 78.793 1.087 0.854 o
-5 5 3 13.276 11.844 0.532 16.311 o
-5 5 4 2.825 2.745 0.261 106.491 o
-5 5 5 0.001 0.075 0.312 736.038 o
-5 5 6 410.811 436.857 3.077 0.037 o
-5 5 7 73.203 73.473 1.481 0.993 o
-5 5 8 5.307 4.812 0.601 45.139 o
-5 5 9 2.760 2.568 0.555 81.836 o
-5 5 10 41.046 44.879 1.457 2.492 o
-5 6 1 0.764 1.064 0.324 265.606 o
-5 6 2 22.324 17.466 0.717 8.073 o
-5 6 3 89.188 77.290 1.110 0.768 o
-5 6 4 46.871 33.980 3.204 1.950 o
-5 6 5 190.497 202.859 2.198 0.163 o
-5 6 6 32.552 29.750 1.110 4.072 o
-5 6 7 36.409 33.104 1.157 3.415 o
-5 6 8 1.440 0.787 0.486 152.659 o
-5 6 9 32.112 35.024 1.319 3.704 o
-5 7 1 3.589 1.642 0.393 90.659 o
-5 7 2 1.483 1.920 0.393 149.002 o
-5 7 3 7.245 5.436 0.532 36.184 o
-5 7 4 8.425 9.956 0.914 21.650 o
-5 7 5 16.518 15.685 0.925 10.805 o
-5 7 6 24.333 20.242 0.948 6.694 o
-5 7 7 11.179 14.158 0.995 14.987 o
-5 7 8 0.027 0.185 0.509 274.757 o
-5 7 9 7.517 5.274 0.763 31.068 o
-5 8 1 0.004 0.440 0.393 409.458 o
-5 8 2 18.025 13.047 0.763 11.129 o
-5 8 3 0.511 1.018 0.393 256.450 o
-5 8 4 0.002 0.856 0.486 257.146 o
-5 8 5 2.236 2.082 0.509 101.404 o
-5 8 6 0.523 0.694 0.509 200.007 o
-5 8 7 7.755 8.282 0.972 23.520 o
-5 8 8 14.963 13.950 1.087 11.718 o
-5 9 1 0.035 -0.067 0.270 977.697 o
-5 9 2 30.156 27.349 2.140 3.813 o
-5 9 3 0.617 1.280 0.273 303.898 o
-5 9 4 0.695 0.505 0.339 308.972 o
-5 9 5 12.179 14.088 0.925 14.492 o
-5 9 6 3.927 2.244 0.671 60.785 o
-5 10 1 0.007 -0.352 0.286 913.330 o
-5 10 2 10.421 12.790 0.763 18.009 o
-5 10 3 1.767 1.043 0.370 162.396 o
-5 10 4 0.321 0.062 0.361 425.273 o
-4 -9 1 13.911 17.907 0.750 12.276 o
-4 -9 2 27.321 29.284 1.839 4.297 o
-4 -9 3 45.279 44.452 2.371 2.045 o
-4 -9 4 4.401 4.512 0.625 50.776 o
-4 -9 5 0.069 0.391 0.355 468.664 o
-4 -9 6 0.007 -0.135 0.342 639.684 o
-4 -9 7 0.524 0.617 0.868 87.217 o
-4 -8 1 0.286 0.169 0.555 211.042 o
-4 -8 2 0.342 0.433 0.333 405.334 o
-4 -8 3 34.794 35.915 1.122 3.449 o
-4 -8 4 63.981 66.020 2.626 1.146 o
-4 -8 5 144.646 148.487 5.107 0.260 o
-4 -8 6 1.334 1.913 0.284 184.652 o
-4 -8 7 8.912 8.435 0.466 26.982 o
-4 -8 8 8.397 7.665 0.442 29.670 o
-4 -8 9 4.030 4.086 0.636 54.396 o
-4 -7 1 0.092 0.281 0.234 882.911 o
-4 -7 2 10.916 12.843 0.572 18.444 o
-4 -7 3 13.858 14.284 0.619 14.185 o
-4 -7 4 0.686 0.387 0.364 299.202 o
-4 -7 5 26.073 24.834 1.535 5.131 o
-4 -7 6 183.176 183.774 4.368 0.177 o
-4 -7 7 60.172 57.881 1.756 1.402 o
-4 -7 8 5.523 6.079 0.420 45.288 o
-4 -7 9 12.924 13.818 0.496 15.736 o
-4 -7 10 30.691 30.214 0.809 4.440 o
-4 -6 1 129.727 135.037 5.282 0.308 o
-4 -6 2 98.671 99.502 3.551 0.538 o
-4 -6 3 7.339 6.887 0.514 33.426 o
-4 -6 4 9.373 9.211 0.572 24.101 o
-4 -6 5 430.627 396.624 14.908 0.034 o
-4 -6 6 8.929 6.614 0.970 22.935 o
-4 -6 7 61.222 58.669 2.131 1.330 o
-4 -6 8 71.026 72.884 2.228 0.995 o
-4 -6 9 6.859 6.132 0.715 32.748 o
-4 -6 10 11.511 9.528 0.564 20.034 o
-4 -6 11 19.895 23.458 1.064 7.387 o
-4 -5 1 1.366 1.173 0.822 79.325 o
-4 -5 3 261.752 272.689 11.061 0.079 o
-4 -5 4 1.143 0.737 0.176 312.245 o
-4 -5 5 25.425 23.040 1.325 5.660 o
-4 -5 6 310.940 316.203 12.031 0.059 o
-4 -5 7 316.641 311.885 10.828 0.059 o
-4 -5 8 0.098 0.901 0.249 555.151 o
-4 -5 9 6.641 7.336 0.437 36.399 o
-4 -5 10 3.259 3.653 0.368 80.828 o
-4 -5 11 0.221 -0.324 0.416 372.285 o
-4 -4 1 5.427 7.234 0.440 42.191 o
-4 -4 2 115.115 85.901 49.252 0.029 o
-4 -4 3 1.002 2.391 0.173 219.548 o
-4 -4 4 78.000 73.981 4.351 0.762 o
-4 -4 5 3.649 3.238 0.333 80.094 o
-4 -4 6 75.908 73.144 2.240 0.921 o
-4 -4 7 293.351 302.305 6.798 0.070 o
-4 -4 8 459.914 472.166 17.529 0.027 o
-4 -4 9 6.603 6.478 0.391 39.151 o
-4 -4 10 31.511 34.926 0.743 4.016 o
-4 -4 11 50.651 52.190 1.365 1.845 o
-4 -4 12 8.630 8.837 0.902 22.382 o
-4 -3 1 260.748 281.305 8.168 0.083 o
-4 -3 2 89.295 81.128 34.007 0.060 o
-4 -3 3 61.636 66.109 5.389 0.882 o
-4 -3 4 129.510 125.994 6.732 0.299 o
-4 -3 5 42.221 42.453 1.320 2.526 o
-4 -3 6 188.953 174.526 4.911 0.173 o
-4 -3 7 53.444 52.385 2.697 1.543 o
-4 -3 8 668.058 692.416 27.519 0.013 o
-4 -3 9 43.302 45.089 2.070 2.203 o
-4 -3 10 12.376 12.367 0.671 16.438 o
-4 -3 11 8.618 8.120 0.787 24.494 o
-4 -3 12 42.715 43.769 1.365 2.444 o
-4 -2 1 0.114 0.759 0.353 394.960 o
-4 -2 2 76.466 114.599 0.875 0.710 o
-4 -2 3 822.639 808.771 45.926 0.008 o
-4 -2 4 421.244 493.759 15.727 0.030 o
-4 -2 5 17.786 11.862 0.871 11.347 o
-4 -2 6 81.938 80.599 2.077 0.805 o
-4 -2 7 245.715 246.012 7.997 0.097 o
-4 -2 8 439.732 447.394 21.154 0.028 o
-4 -2 9 13.074 12.791 0.564 15.890 o
-4 -2 10 34.829 36.020 0.891 3.515 o
-4 -2 11 0.036 -0.321 0.416 423.811 o
-4 -2 12 0.246 -0.717 0.486 280.912 o
-4 -1 1 364.009 423.727 7.530 0.043 o
-4 -1 2 257.472 310.139 1.781 0.085 o
-4 -1 3 265.505 306.749 34.805 0.035 o
-4 -1 4 105.882 121.119 0.740 0.476 o
-4 -1 5 1829.770 1522.260 421.596 0.000 o
-4 -1 6 150.478 152.093 13.274 0.165 o
-4 -1 7 31.152 33.203 1.160 4.005 o
-4 -1 8 323.203 330.600 3.204 0.061 o
-4 -1 9 252.863 270.718 1.684 0.095 o
-4 -1 10 142.484 159.415 1.421 0.276 o
-4 -1 11 0.427 0.083 0.306 482.936 o
-4 -1 12 5.589 4.881 0.717 39.918 o
-4 0 1 165.809 161.925 0.907 0.227 o
-4 0 2 301.566 375.552 1.943 0.061 o
-4 0 3 3.849 6.859 0.837 39.288 o
-4 0 4 1611.980 2055.520 28.125 0.002 o
-4 0 5 2.892 4.086 0.620 65.351 o
-4 0 6 3.111 2.488 0.319 98.022 o
-4 0 7 88.859 82.329 1.669 0.733 o
-4 0 8 19.083 16.734 1.295 8.386 o
-4 0 9 9.908 10.454 0.648 21.306 o
-4 0 10 181.917 185.297 3.979 0.179 o
-4 0 11 67.517 67.920 1.060 1.160 o
-4 0 12 27.900 31.601 1.319 4.471 o
-4 1 1 76.037 75.955 11.243 0.368 o
-4 1 2 158.963 164.385 10.301 0.178 o
-4 1 3 97.619 112.256 0.701 0.552 o
-4 1 4 9.520 8.982 1.907 11.706 o
-4 1 5 434.380 535.142 21.295 0.025 o
-4 1 6 115.205 137.645 1.388 0.392 o
-4 1 7 46.286 51.657 1.041 2.089 o
-4 1 8 48.961 56.539 1.180 1.847 o
-4 1 9 14.314 20.149 0.925 10.788 o
-4 1 10 32.166 32.642 1.157 3.915 o
-4 1 11 30.659 31.284 1.307 4.114 o
-4 1 12 11.733 7.899 0.597 20.768 o
-4 2 1 820.805 831.843 93.121 0.005 o
-4 2 2 191.402 170.588 1.180 0.182 o
-4 2 3 67.591 84.546 0.579 1.019 o
-4 2 4 19.763 26.096 2.128 5.336 o
-4 2 5 51.119 47.600 6.165 1.001 o
-4 2 6 25.064 26.488 0.763 5.876 o
-4 2 7 161.903 191.385 1.897 0.208 o
-4 2 8 57.241 56.007 1.180 1.562 o
-4 2 9 19.357 24.846 0.925 7.540 o
-4 2 10 153.904 171.398 2.244 0.237 o
-4 2 11 75.282 74.953 1.758 0.939 o
-4 2 12 0.110 -0.578 0.532 253.748 o
-4 3 1 19.259 36.366 0.671 6.148 o
-4 3 3 128.942 127.766 6.755 0.298 o
-4 3 4 92.064 80.645 8.629 0.424 o
-4 3 5 56.785 41.570 7.414 0.797 o
-4 3 6 0.025 0.416 0.324 555.502 o
-4 3 7 17.452 16.448 0.763 10.470 o
-4 3 8 26.240 23.064 0.948 5.855 o
-4 3 9 0.240 -0.301 0.416 367.819 o
-4 3 10 15.227 15.222 0.925 11.735 o
-4 3 11 156.023 152.474 2.383 0.251 o
-4 4 1 561.913 588.683 2.591 0.020 o
-4 4 2 114.207 134.199 1.180 0.404 o
-4 4 3 91.842 68.227 29.843 0.077 o
-4 4 4 7.055 6.559 0.294 38.206 o
-4 4 5 91.737 77.214 11.012 0.340 o
-4 4 6 10.333 11.081 0.810 18.925 o
-4 4 7 85.983 85.872 1.481 0.749 o
-4 4 8 4.093 4.812 0.578 53.922 o
-4 4 9 13.496 9.300 0.879 15.774 o
-4 4 10 7.065 5.436 0.717 33.166 o
-4 4 11 17.810 18.623 1.203 8.737 o
-4 5 1 155.840 156.893 1.481 0.249 o
-4 5 2 267.669 249.798 1.735 0.093 o
-4 5 3 207.080 201.205 16.425 0.097 o
-4 5 4 0.011 -0.026 0.243 1248.140 o
-4 5 5 202.177 189.069 22.070 0.079 o
-4 5 6 12.929 10.549 0.879 15.716 o
-4 5 7 24.126 22.301 1.018 6.395 o
-4 5 8 115.168 112.383 1.804 0.444 o
-4 5 9 75.643 78.354 1.689 0.912 o
-4 5 10 0.551 0.648 0.601 156.960 o
-4 6 1 204.349 209.231 13.047 0.111 o
-4 6 2 37.408 27.480 2.082 3.154 o
-4 6 3 24.803 25.013 2.371 4.343 o
-4 6 4 10.706 9.813 0.484 21.610 o
-4 6 5 104.976 107.616 3.181 0.487 o
-4 6 6 149.672 142.642 1.943 0.277 o
-4 6 7 80.190 84.045 1.642 0.819 o
-4 6 8 0.465 1.064 0.555 169.757 o
-4 6 9 0.260 0.486 0.532 215.344 o
-4 7 1 27.005 27.796 1.608 4.660 o
-4 7 2 128.259 133.358 10.271 0.238 o
-4 7 3 68.697 69.724 3.401 0.969 o
-4 7 4 0.823 1.357 0.249 278.075 o
-4 7 5 13.994 13.030 0.578 14.778 o
-4 7 6 24.189 24.404 1.110 6.020 o
-4 7 7 8.602 8.837 0.925 22.151 o
-4 7 8 0.080 0.370 0.555 219.828 o
-4 7 9 17.003 17.489 1.041 9.755 o
-4 8 1 13.354 11.025 0.729 15.826 o
-4 8 2 24.308 22.588 1.619 5.573 o
-4 8 3 161.658 157.391 6.976 0.207 o
-4 8 4 38.156 42.002 2.392 2.458 o
-4 8 5 7.160 7.913 0.530 32.046 o
-4 8 6 1.401 0.654 0.351 206.078 o
-4 8 7 2.509 1.934 0.415 109.331 o
-4 8 8 0.121 -0.208 0.532 252.426 o
-4 9 1 5.101 3.203 0.342 61.725 o
-4 9 2 20.884 16.103 0.902 8.631 o
-4 9 3 0.709 1.146 0.341 257.119 o
-4 9 4 14.605 15.032 1.099 11.559 o
-4 9 5 5.487 5.128 0.706 40.172 o
-4 9 6 8.466 10.158 0.659 24.168 o
-4 10 1 0.433 0.635 0.322 367.006 o
-4 10 2 17.599 17.462 0.983 9.620 o
-4 10 3 5.616 5.361 0.371 48.046 o
-4 10 4 17.538 20.685 0.781 9.311 o
-4 10 5 0.385 0.765 0.411 276.327 o
-4 11 1 13.741 19.034 1.654 8.921 o
-4 11 2 3.840 3.217 0.601 61.530 o
-3 -10 1 9.408 11.721 0.642 21.131 o
-3 -10 2 49.079 49.785 2.498 1.761 o
-3 -10 3 26.432 31.529 0.922 4.978 o
-3 -10 4 43.084 42.881 1.006 2.518 o
-3 -10 5 0.151 0.262 0.279 653.539 o
-3 -9 1 17.304 18.253 1.303 8.759 o
-3 -9 2 0.042 -0.244 0.706 150.047 o
-3 -9 3 146.226 161.867 3.597 0.255 o
-3 -9 4 28.230 28.812 3.077 3.143 o
-3 -9 5 0.015 0.405 0.264 763.886 o
-3 -9 6 14.194 14.658 0.576 13.856 o
-3 -9 7 23.385 24.115 0.956 6.418 o
-3 -9 8 19.851 21.550 0.781 8.153 o
-3 -8 1 2.786 1.599 0.393 109.216 o
-3 -8 2 3.525 2.181 0.428 84.124 o
-3 -8 3 76.580 71.465 3.331 0.859 o
-3 -8 4 13.345 13.577 0.834 14.126 o
-3 -8 5 78.494 79.827 2.248 0.843 o
-3 -8 6 0.911 0.793 0.249 310.806 o
-3 -8 7 0.581 0.556 0.235 438.399 o
-3 -8 8 2.241 1.707 0.261 144.057 o
-3 -8 9 4.976 5.458 0.464 49.519 o
-3 -7 1 66.680 70.291 5.136 0.832 o
-3 -7 2 11.660 10.874 0.763 17.655 o
-3 -7 3 71.976 70.589 3.297 0.926 o
-3 -7 4 49.118 42.275 1.224 2.156 o
-3 -7 5 29.492 25.522 0.705 5.086 o
-3 -7 6 13.933 13.115 0.461 15.159 o
-3 -7 7 1.841 1.487 0.252 172.520 o
-3 -7 8 0.004 -0.194 0.211 1678.320 o
-3 -7 9 4.258 2.542 0.372 74.106 o
-3 -7 10 1.084 1.695 0.392 176.898 o
-3 -6 1 3.290 4.319 1.457 25.260 o
-3 -6 2 60.072 36.201 31.901 0.071 o
-3 -6 3 112.599 105.811 9.597 0.304 o
-3 -6 4 46.894 43.628 1.614 2.166 o
-3 -6 5 85.287 78.392 2.974 0.745 o
-3 -6 6 64.111 63.452 1.430 1.263 o
-3 -6 7 9.000 5.433 0.314 32.541 o
-3 -6 8 9.752 9.497 0.420 24.163 o
-3 -6 9 18.506 16.767 0.630 10.069 o
-3 -6 10 2.550 2.313 0.368 109.041 o
-3 -6 11 0.003 -0.116 0.440 390.176 o
-3 -5 1 113.576 90.539 27.899 0.082 o
-3 -5 2 26.693 20.420 6.778 1.313 o
-3 -5 3 4.596 6.333 0.305 53.388 o
-3 -5 4 58.857 63.169 1.987 1.347 o
-3 -5 5 11.639 11.920 0.773 16.995 o
-3 -5 6 280.332 271.024 7.162 0.079 o
-3 -5 7 0.017 0.972 0.463 268.047 o
-3 -5 8 43.218 51.606 2.060 2.054 o
-3 -5 9 2.907 2.322 0.271 109.122 o
-3 -5 10 17.846 16.749 0.902 9.865 o
-3 -5 11 32.308 35.487 1.226 3.698 o
-3 -4 1 513.538 290.212 2.082 0.034 o
-3 -4 2 267.910 244.197 10.617 0.083 o
-3 -4 3 139.116 117.752 5.447 0.304 o
-3 -4 4 53.813 44.830 3.069 1.572 o
-3 -4 5 188.682 177.743 6.387 0.166 o
-3 -4 6 75.933 70.470 2.586 0.920 o
-3 -4 7 12.630 11.535 1.530 11.736 o
-3 -4 8 183.784 190.978 8.726 0.152 o
-3 -4 9 3.533 3.226 0.257 86.190 o
-3 -4 10 7.960 6.408 0.717 29.030 o
-3 -4 11 3.141 4.280 0.601 63.114 o
-3 -4 12 11.939 11.451 0.948 15.845 o
-3 -3 1 529.340 357.138 2.105 0.030 o
-3 -3 2 150.102 150.194 9.300 0.207 o
-3 -3 3 626.410 634.781 32.363 0.014 o
-3 -3 4 61.852 52.365 1.841 1.423 o
-3 -3 5 6.702 11.192 0.590 27.807 o
-3 -3 6 693.413 711.472 36.316 0.011 o
-3 -3 7 425.824 430.072 20.825 0.030 o
-3 -3 8 60.833 60.407 3.112 1.210 o
-3 -3 9 107.049 112.804 7.425 0.363 o
-3 -3 10 0.181 0.208 0.324 528.303 o
-3 -3 11 36.996 37.569 1.226 3.126 o
-3 -3 12 2.522 1.550 0.578 91.708 o
-3 -2 1 62.417 89.436 13.105 0.312 o
-3 -2 2 539.328 531.557 5.425 0.023 o
-3 -2 3 164.397 171.423 34.188 0.050 o
-3 -2 4 0.881 0.696 0.153 390.780 o
-3 -2 5 498.727 562.008 14.019 0.023 o
-3 -2 6 0.027 -0.023 0.115 4478.480 o
-3 -2 7 19.300 17.928 2.732 4.994 o
-3 -2 8 806.198 787.791 57.777 0.007 o
-3 -2 9 0.098 0.302 0.405 383.244 o
-3 -2 10 17.401 19.217 0.605 10.044 o
-3 -2 11 2.216 1.295 0.509 111.430 o
-3 -2 12 20.994 19.548 1.087 7.630 o
-3 -1 1 44.072 56.608 0.717 2.109 o
-3 -1 2 6.936 1.595 0.622 44.360 o
-3 -1 3 715.967 812.530 13.383 0.012 o
-3 -1 4 1490.950 1623.510 48.820 0.003 o
-3 -1 5 132.596 126.446 4.396 0.323 o
-3 -1 6 1.280 1.947 1.015 55.829 o
-3 -1 7 0.533 0.687 0.198 475.718 o
-3 -1 8 37.766 42.662 1.943 2.628 o
-3 -1 9 43.688 48.258 0.807 2.345 o
-3 -1 10 13.114 11.831 0.613 16.176 o
-3 -1 11 5.112 4.557 0.648 45.376 o
-3 -1 12 7.700 8.421 0.972 23.494 o
-3 0 1 134.690 181.668 1.376 0.268 o
-3 0 2 12.117 14.691 0.889 14.463 o
-3 0 3 1053.970 650.906 429.404 0.000 o
-3 0 4 36.981 37.801 0.747 3.244 o
-3 0 5 1020.180 1197.540 19.902 0.006 o
-3 0 6 268.325 249.571 11.297 0.080 o
-3 0 7 64.740 67.227 4.438 0.942 o
-3 0 8 239.764 251.867 6.582 0.101 o
-3 0 9 1.439 0.610 0.324 215.666 o
-3 0 10 0.159 -0.155 0.283 746.092 o
-3 0 11 1.366 0.437 0.763 93.877 o
-3 0 12 7.955 9.045 1.018 21.893 o
-3 1 1 314.814 367.948 8.039 0.056 o
-3 1 2 19.814 17.958 0.287 9.489 o
-3 1 3 179.474 215.371 6.674 0.155 o
-3 1 4 5.127 13.705 1.053 22.240 o
-3 1 5 915.783 1124.620 5.830 0.007 o
-3 1 6 101.020 129.502 1.388 0.476 o
-3 1 7 61.712 67.111 1.157 1.291 o
-3 1 8 87.493 90.245 1.411 0.713 o
-3 1 9 246.172 268.952 2.568 0.098 o
-3 1 10 34.672 40.484 1.249 3.196 o
-3 1 11 2.145 0.370 0.578 112.883 o
-3 1 12 2.696 2.614 0.694 69.331 o
-3 2 1 843.276 821.963 4.812 0.010 o
-3 2 2 83.037 64.979 0.868 0.926 o
-3 2 3 40.946 46.915 2.649 2.104 o
-3 2 4 769.035 857.913 5.413 0.010 o
-3 2 5 28.306 32.410 0.763 4.663 o
-3 2 6 0.088 -0.509 0.278 851.706 o
-3 2 7 0.619 -0.393 0.301 433.709 o
-3 2 8 0.336 0.231 0.347 417.070 o
-3 2 9 16.302 15.592 0.833 11.222 o
-3 2 10 10.191 11.891 0.925 17.697 o
-3 2 11 115.654 110.857 2.059 0.443 o
-3 3 1 194.846 183.751 1.226 0.170 o
-3 3 2 104.407 110.718 0.879 0.513 o
-3 3 3 482.369 433.727 39.455 0.019 o
-3 3 4 362.680 377.510 50.108 0.019 o
-3 3 5 293.746 360.747 2.313 0.064 o
-3 3 6 159.411 176.441 1.804 0.224 o
-3 3 7 120.090 133.412 1.689 0.380 o
-3 3 8 0.885 2.128 0.463 154.039 o
-3 3 9 3.003 2.845 0.555 76.341 o
-3 3 10 35.198 34.932 1.272 3.402 o
-3 3 11 0.413 1.319 0.648 133.237 o
-3 4 1 1913.410 1627.420 306.857 0.001 o
-3 4 2 19.431 12.968 0.659 10.551 o
-3 4 3 9.271 9.530 0.414 25.224 o
-3 4 4 52.035 62.419 4.221 1.202 o
-3 4 5 11.110 12.303 0.817 17.118 o
-3 4 6 266.863 299.142 2.452 0.083 o
-3 4 7 44.019 44.625 1.203 2.373 o
-3 4 8 111.993 119.023 1.828 0.443 o
-3 4 9 42.911 47.123 1.295 2.348 o
-3 4 10 0.049 0.301 0.509 264.467 o
-3 4 11 40.348 38.055 1.434 2.775 o
-3 5 1 295.709 250.082 13.741 0.068 o
-3 5 2 71.634 84.653 4.210 0.782 o
-3 5 3 29.757 31.168 1.912 3.825 o
-3 5 4 15.130 13.819 0.700 13.049 o
-3 5 5 79.665 51.080 23.741 0.120 o
-3 5 6 55.528 45.609 2.950 1.535 o
-3 5 7 16.509 14.204 0.925 11.248 o
-3 5 8 0.317 0.440 0.486 244.942 o
-3 5 9 13.547 12.793 0.972 13.650 o
-3 5 10 3.635 2.822 0.671 60.810 o
-3 6 1 151.670 161.455 6.732 0.221 o
-3 6 2 2.320 4.072 0.636 70.356 o
-3 6 3 75.016 63.715 1.667 1.035 o
-3 6 4 49.464 37.663 1.690 2.171 o
-3 6 5 301.778 275.361 48.118 0.023 o
-3 6 6 1.255 0.648 0.601 129.632 o
-3 6 7 0.535 -0.026 0.306 456.229 o
-3 6 8 5.905 7.981 0.879 29.488 o
-3 6 9 12.332 16.379 1.087 12.667 o
-3 7 1 5.074 3.464 0.293 62.274 o
-3 7 2 110.634 119.808 6.096 0.373 o
-3 7 3 30.673 31.470 1.236 4.141 o
-3 7 4 21.361 19.580 0.892 7.803 o
-3 7 5 43.764 44.919 2.950 1.937 o
-3 7 6 30.668 28.402 1.828 3.942 o
-3 7 7 0.056 -0.555 0.659 170.850 o
-3 7 8 29.952 26.440 3.192 3.015 o
-3 8 1 76.932 74.491 3.933 0.798 o
-3 8 2 95.880 91.128 2.614 0.610 o
-3 8 3 11.623 10.303 0.958 16.725 o
-3 8 4 8.204 8.785 0.448 28.560 o
-3 8 5 0.005 -0.157 0.293 872.686 o
-3 8 6 19.700 17.940 0.844 8.845 o
-3 8 7 16.465 16.106 2.672 5.665 o
-3 9 1 2.633 1.938 0.326 116.915 o
-3 9 2 67.836 67.635 1.469 1.138 o
-3 9 3 62.278 61.926 2.513 1.231 o
-3 9 4 3.067 2.743 0.532 78.152 o
-3 9 5 0.578 0.029 0.322 410.652 o
-3 9 6 0.020 -0.550 0.361 567.002 o
-3 10 1 0.735 1.212 0.333 254.525 o
-3 10 2 0.036 -0.153 0.347 603.245 o
-3 10 3 19.701 21.946 0.605 8.354 o
-3 10 4 24.289 27.277 1.411 5.368 o
-3 10 5 2.415 2.524 0.455 99.525 o
-3 11 1 0.499 0.317 0.350 357.265 o
-3 11 2 2.953 2.051 0.363 102.673 o
-2 -10 1 18.802 17.962 1.666 7.378 o
-2 -10 2 5.219 6.025 0.517 44.758 o
-2 -10 3 62.078 70.576 2.579 1.143 o
-2 -10 4 8.751 11.603 0.637 22.416 o
-2 -10 5 14.572 15.083 0.557 13.405 o
-2 -10 6 5.227 4.748 0.376 52.838 o
-2 -9 1 12.388 12.904 0.925 14.840 o
-2 -9 2 116.577 124.769 5.876 0.350 o
-2 -9 3 19.934 19.990 1.203 7.705 o
-2 -9 4 11.281 11.072 0.576 19.155 o
-2 -9 5 2.655 1.706 0.268 126.769 o
-2 -9 6 21.806 25.861 0.621 6.927 o
-2 -9 7 32.320 34.357 1.157 3.793 o
-2 -9 8 0.081 0.030 0.333 610.830 o
-2 -8 1 3.772 3.553 0.440 70.087 o
-2 -8 2 1.797 0.584 0.299 195.061 o
-2 -8 3 47.783 51.283 0.939 2.038 o
-2 -8 4 1.666 1.721 0.303 165.237 o
-2 -8 5 19.724 19.153 0.511 9.045 o
-2 -8 6 2.650 2.428 0.268 115.178 o
-2 -8 7 40.669 41.406 2.066 2.446 o
-2 -8 8 10.157 10.347 0.593 21.385 o
-2 -8 9 6.821 6.223 0.523 36.481 o
-2 -7 1 2.673 1.804 0.299 120.875 o
-2 -7 2 0.002 -0.047 0.301 832.967 o
-2 -7 3 0.568 0.075 0.187 646.429 o
-2 -7 4 13.540 13.490 0.785 14.204 o
-2 -7 5 7.503 6.707 0.366 35.171 o
-2 -7 6 0.105 -0.410 0.185 1567.310 o
-2 -7 7 21.074 22.775 1.595 6.289 o
-2 -7 8 4.991 4.794 0.415 53.312 o
-2 -7 9 14.870 16.362 1.110 10.964 o
-2 -7 10 0.663 0.445 0.335 324.033 o
-2 -6 1 19.487 19.232 0.567 9.070 o
-2 -6 2 62.852 55.410 2.128 1.330 o
-2 -6 3 141.622 139.035 4.118 0.286 o
-2 -6 4 2.545 1.058 0.187 154.887 o
-2 -6 5 4.450 3.263 0.236 72.554 o
-2 -6 6 11.954 11.115 0.395 18.993 o
-2 -6 7 69.097 65.294 1.933 1.110 o
-2 -6 8 0.149 -0.313 0.370 481.508 o
-2 -6 9 0.153 -0.055 0.717 141.270 o
-2 -6 10 1.573 1.061 0.359 176.375 o
-2 -6 11 3.448 4.326 0.625 58.716 o
-2 -5 1 31.997 33.800 1.191 3.848 o
-2 -5 2 44.955 40.653 1.122 2.451 o
-2 -5 3 130.765 138.923 4.165 0.314 o
-2 -5 4 94.456 87.886 2.110 0.646 o
-2 -5 5 21.838 18.610 0.411 8.347 o
-2 -5 6 25.226 25.117 0.887 5.904 o
-2 -5 7 66.782 65.161 2.370 1.123 o
-2 -5 8 5.440 6.659 0.392 44.691 o
-2 -5 9 92.545 86.185 4.777 0.576 o
-2 -5 10 13.783 11.636 0.902 14.274 o
-2 -5 11 0.121 0.069 0.416 389.227 o
-2 -4 1 16.822 14.209 0.393 12.324 o
-2 -4 2 140.285 120.872 4.417 0.310 o
-2 -4 3 261.768 261.734 10.316 0.082 o
-2 -4 4 0.803 0.812 0.137 406.720 o
-2 -4 5 51.751 45.688 1.777 1.872 o
-2 -4 6 262.886 267.229 13.847 0.074 o
-2 -4 7 1.318 -0.030 0.331 258.452 o
-2 -4 8 122.884 132.182 5.770 0.323 o
-2 -4 9 2.149 2.009 0.382 123.563 o
-2 -4 10 7.875 9.092 0.787 25.027 o
-2 -4 11 55.692 56.770 1.481 1.573 o
-2 -3 1 181.339 72.015 0.856 0.289 o
-2 -3 2 19.863 18.257 0.343 9.351 o
-2 -3 3 0.349 0.113 0.089 1214.200 o
-2 -3 4 0.173 2.477 0.224 306.459 o
-2 -3 5 115.009 147.645 8.887 0.271 o
-2 -3 6 31.406 35.604 1.957 3.398 o
-2 -3 7 166.786 152.383 10.681 0.173 o
-2 -3 8 224.896 235.172 15.765 0.087 o
-2 -3 9 10.560 9.507 0.801 19.785 o
-2 -3 10 11.526 9.415 0.787 18.610 o
-2 -3 11 0.144 0.601 0.486 255.376 o
-2 -3 12 7.780 7.033 0.763 27.948 o
-2 -2 1 3190.520 1064.530 1394.930 0.000 o
-2 -2 2 39.508 49.732 1.272 2.478 o
-2 -2 3 372.938 393.728 20.887 0.036 o
-2 -2 4 430.400 401.003 49.830 0.017 o
-2 -2 5 0.863 1.455 0.251 264.334 o
-2 -2 6 151.447 180.220 1.057 0.236 o
-2 -2 7 104.726 100.980 16.129 0.189 o
-2 -2 8 57.431 60.846 5.152 0.993 o
-2 -2 9 2.023 2.716 0.590 88.761 o
-2 -2 10 11.822 10.133 0.833 17.458 o
-2 -2 11 8.879 7.981 0.833 23.546 o
-2 -2 12 0.886 0.463 0.555 163.471 o
-2 -1 1 1408.250 1333.710 221.249 0.001 o
-2 -1 2 134.352 153.250 4.201 0.286 o
-2 -1 3 0.528 0.634 0.227 453.459 o
-2 -1 4 61.802 61.815 5.300 0.915 o
-2 -1 5 175.747 168.280 26.651 0.070 o
-2 -1 6 154.965 167.888 14.780 0.142 o
-2 -1 7 158.816 150.156 14.554 0.148 o
-2 -1 8 95.287 106.178 0.971 0.587 o
-2 -1 9 3.791 3.748 0.306 75.547 o
-2 -1 10 39.147 39.859 1.180 2.867 o
-2 -1 11 5.412 6.177 0.694 38.537 o
-2 -1 12 50.682 51.681 1.504 1.836 o
-2 0 1 1956.700 2127.170 24.493 0.002 o
-2 0 2 522.682 575.975 26.071 0.019 o
-2 0 3 456.637 491.632 13.606 0.028 o
-2 0 4 406.671 412.893 39.917 0.021 o
-2 0 5 15.797 8.963 0.613 14.881 o
-2 0 6 1.573 2.365 0.197 171.588 o
-2 0 7 0.894 1.711 0.382 192.716 o
-2 0 8 57.871 66.440 1.272 1.388 o
-2 0 9 28.498 27.737 1.018 4.888 o
-2 0 10 2.407 2.360 0.486 97.680 o
-2 0 11 1.312 0.555 0.532 149.400 o
-2 0 12 9.967 12.168 1.087 16.531 o
-2 1 1 72.190 66.995 0.532 1.093 o
-2 1 2 429.403 468.040 10.746 0.032 o
-2 1 3 2.365 1.249 0.162 162.351 o
-2 1 4 441.604 506.489 2.799 0.031 o
-2 1 5 659.466 835.311 5.552 0.013 o
-2 1 6 14.020 17.882 0.671 12.434 o
-2 1 7 51.202 52.537 1.087 1.847 o
-2 1 8 64.223 64.312 1.295 1.258 o
-2 1 9 2.667 1.272 0.440 110.544 o
-2 1 10 4.747 5.876 0.717 41.499 o
-2 1 11 19.386 19.178 1.087 8.268 o
-2 2 1 881.370 877.345 4.580 0.009 o
-2 2 2 27.585 25.797 2.024 4.317 o
-2 2 3 32.164 39.207 5.286 1.575 o
-2 2 4 148.621 169.084 1.388 0.252 o
-2 2 5 110.728 140.583 1.411 0.404 o
-2 2 6 66.712 62.854 1.087 1.229 o
-2 2 7 59.852 58.112 1.157 1.455 o
-2 2 8 33.969 38.911 1.110 3.385 o
-2 2 9 37.669 40.183 1.157 2.978 o
-2 2 10 24.414 27.784 1.134 5.572 o
-2 2 11 5.773 5.992 0.717 36.828 o
-2 3 1 51.512 46.733 2.325 1.763 o
-2 3 2 33.148 30.837 0.463 4.146 o
-2 3 3 63.632 76.616 7.507 0.625 o
-2 3 4 27.491 36.251 1.767 3.899 o
-2 3 5 57.338 87.659 4.356 0.914 o
-2 3 6 12.415 14.517 0.763 14.857 o
-2 3 7 2.421 -0.093 0.162 201.399 o
-2 3 8 6.956 6.292 0.694 32.584 o
-2 3 9 57.968 63.664 1.457 1.409 o
-2 3 10 5.529 4.742 0.648 42.669 o
-2 3 11 23.142 20.820 1.180 6.651 o
-2 4 1 1540.680 1314.580 70.731 0.003 o
-2 4 2 117.845 144.136 4.997 0.332 o
-2 4 3 27.333 34.832 1.361 4.291 o
-2 4 4 183.604 173.388 4.602 0.182 o
-2 4 5 132.940 115.590 18.564 0.138 o
-2 4 6 8.871 2.774 4.106 4.032 o
-2 4 7 27.922 24.299 0.787 5.473 o
-2 4 8 3.873 3.655 0.578 60.545 o
-2 4 9 6.822 4.766 0.601 37.872 o
-2 4 10 1.062 1.272 0.578 131.806 o
-2 5 1 342.244 362.784 14.701 0.046 o
-2 5 2 12.460 8.451 0.509 19.712 o
-2 5 3 281.080 260.906 5.864 0.082 o
-2 5 4 2.199 1.034 0.909 61.834 o
-2 5 5 69.544 56.486 20.389 0.159 o
-2 5 6 46.078 42.183 0.783 2.386 o
-2 5 7 2.463 1.053 0.339 136.389 o
-2 5 8 12.885 12.376 1.550 11.257 o
-2 5 9 28.837 28.246 1.203 4.665 o
-2 5 10 11.950 12.862 1.064 14.466 o
-2 6 1 40.831 47.600 1.689 2.367 o
-2 6 2 24.207 18.494 0.482 7.440 o
-2 6 3 20.803 18.099 0.487 8.823 o
-2 6 4 14.602 8.663 8.097 1.082 o
-2 6 5 5.102 4.880 0.790 39.737 o
-2 6 6 238.434 240.641 26.372 0.055 o
-2 6 7 0.145 -0.563 0.302 682.579 o
-2 6 8 0.487 0.559 0.326 358.912 o
-2 6 9 3.036 3.076 0.925 48.309 o
-2 7 1 112.189 111.627 1.469 0.463 o
-2 7 2 1.988 1.116 0.260 173.216 o
-2 7 3 0.260 -0.208 0.213 943.580 o
-2 7 4 7.662 7.487 0.389 32.868 o
-2 7 5 189.838 198.763 16.471 0.105 o
-2 7 6 6.779 5.952 0.613 35.419 o
-2 7 7 2.465 1.603 0.659 82.206 o
-2 7 8 0.000 0.137 0.440 373.400 o
-2 8 1 6.646 5.930 0.659 34.990 o
-2 8 2 62.640 60.479 2.591 1.231 o
-2 8 3 87.616 86.462 1.148 0.735 o
-2 8 4 18.655 21.570 0.549 8.940 o
-2 8 5 5.249 3.696 0.431 55.078 o
-2 8 6 1.726 0.399 0.393 176.751 o
-2 8 7 5.998 6.918 1.781 15.535 o
-2 9 1 3.146 4.005 0.382 78.963 o
-2 9 2 28.593 29.950 0.736 4.835 o
-2 9 3 0.446 0.136 0.284 503.708 o
-2 9 4 22.694 23.485 1.180 6.418 o
-2 9 5 6.769 4.825 0.448 41.319 o
-2 9 6 1.724 0.671 0.567 122.973 o
-2 10 1 1.114 0.665 0.333 242.028 o
-2 10 2 24.497 28.189 0.722 5.838 o
-2 10 3 1.566 0.994 0.312 193.085 o
-2 10 4 0.421 0.363 0.367 349.876 o
-2 11 1 3.129 3.649 0.441 77.904 o
-2 11 2 9.212 9.052 0.516 25.099 o
-1 -11 2 18.659 21.511 0.757 8.671 o
-1 -11 3 2.524 3.103 0.450 91.789 o
-1 -10 1 7.335 7.932 1.226 20.842 o
-1 -10 2 21.850 21.890 0.752 7.418 o
-1 -10 3 47.035 53.069 1.011 2.023 o
-1 -10 4 9.132 7.812 0.453 27.338 o
-1 -10 5 2.546 2.789 0.316 108.341 o
-1 -10 6 40.528 47.434 1.400 2.458 o
-1 -10 7 25.748 26.210 0.839 5.698 o
-1 -9 1 24.553 23.165 1.006 6.190 o
-1 -9 2 13.478 14.436 0.655 14.337 o
-1 -9 3 82.018 92.062 0.953 0.768 o
-1 -9 4 4.111 4.841 0.336 63.698 o
-1 -9 5 0.073 -0.101 0.212 1381.870 o
-1 -9 6 6.895 5.862 0.671 33.978 o
-1 -9 7 30.957 33.021 0.849 4.182 o
-1 -9 8 19.480 22.444 0.767 8.143 o
-1 -8 1 22.697 24.666 0.654 6.814 o
-1 -8 2 82.112 84.507 1.060 0.808 o
-1 -8 3 0.804 0.684 0.206 376.790 o
-1 -8 4 12.352 12.807 0.430 17.200 o
-1 -8 5 8.852 8.606 0.698 24.558 o
-1 -8 6 17.393 14.683 0.459 11.648 o
-1 -8 7 8.517 5.962 0.506 31.143 o
-1 -8 8 1.961 1.237 0.349 152.413 o
-1 -8 9 2.658 2.324 0.440 98.126 o
-1 -7 1 118.892 118.810 2.649 0.404 o
-1 -7 2 166.166 166.089 4.850 0.209 o
-1 -7 3 82.166 79.591 2.672 0.784 o
-1 -7 4 12.755 13.037 0.398 16.673 o
-1 -7 5 59.507 57.078 2.395 1.362 o
-1 -7 6 5.556 7.917 0.384 40.836 o
-1 -7 7 190.822 184.721 4.627 0.167 o
-1 -7 8 18.218 14.869 0.659 10.703 o
-1 -7 9 2.663 1.598 0.359 117.072 o
-1 -7 10 12.964 12.845 0.628 15.725 o
-1 -6 1 6.644 7.485 0.389 36.779 o
-1 -6 2 19.946 14.046 0.655 9.983 o
-1 -6 3 36.930 44.771 4.868 1.547 o
-1 -6 4 182.907 190.993 2.781 0.178 o
-1 -6 5 7.486 8.574 0.332 32.183 o
-1 -6 6 14.110 17.093 0.425 13.260 o
-1 -6 7 28.753 32.295 1.134 4.411 o
-1 -6 8 32.972 37.814 0.802 3.645 o
-1 -6 9 122.307 118.727 2.764 0.390 o
-1 -6 10 27.864 27.111 1.018 5.057 o
-1 -6 11 8.227 7.079 0.763 26.803 o
-1 -5 1 204.875 186.261 1.753 0.158 o
-1 -5 2 288.853 295.454 7.183 0.072 o
-1 -5 3 185.968 169.710 4.041 0.183 o
-1 -5 4 34.500 49.343 1.467 2.780 o
-1 -5 5 79.655 70.148 3.137 0.842 o
-1 -5 6 29.644 32.833 1.452 4.057 o
-1 -5 7 1.895 0.477 0.309 188.999 o
-1 -5 8 10.916 7.213 0.509 23.498 o
-1 -5 9 2.385 4.216 0.375 90.609 o
-1 -5 10 27.238 25.584 1.388 5.006 o
-1 -5 11 41.252 49.159 1.457 2.352 o
-1 -4 1 58.912 59.189 1.841 1.410 o
-1 -4 2 708.303 582.301 42.579 0.011 o
-1 -4 3 812.248 734.723 75.449 0.006 o
-1 -4 4 206.893 137.538 30.140 0.057 o
-1 -4 5 87.827 64.648 11.655 0.339 o
-1 -4 6 138.930 126.735 6.463 0.280 o
-1 -4 7 107.938 102.108 5.426 0.433 o
-1 -4 8 0.869 0.332 0.260 360.065 o
-1 -4 9 42.247 33.697 2.545 2.402 o
-1 -4 10 26.399 23.966 0.995 5.680 o
-1 -4 11 1.782 0.879 0.509 130.937 o
-1 -3 1 181.528 186.522 9.543 0.152 o
-1 -3 2 3.028 2.218 0.521 83.761 o
-1 -3 3 166.800 181.805 8.201 0.177 o
-1 -3 4 168.892 178.073 14.485 0.132 o
-1 -3 5 82.996 88.839 4.928 0.625 o
-1 -3 6 89.749 100.463 11.081 0.318 o
-1 -3 7 243.500 225.409 23.513 0.062 o
-1 -3 8 231.933 234.269 16.387 0.083 o
-1 -3 9 0.015 -0.025 0.347 617.295 o
-1 -3 10 52.066 52.190 1.342 1.792 o
-1 -3 11 44.323 43.491 1.365 2.358 o
-1 -2 1 854.135 756.739 42.267 0.008 o
-1 -2 2 622.529 567.019 22.997 0.016 o
-1 -2 3 51.155 43.695 2.918 1.703 o
-1 -2 4 16.326 15.527 1.591 8.817 o
-1 -2 5 12.891 11.804 2.660 6.689 o
-1 -2 6 32.787 29.060 7.918 0.945 o
-1 -2 7 11.659 10.161 1.004 16.429 o
-1 -2 8 254.524 269.516 23.646 0.056 o
-1 -2 9 0.310 0.370 0.347 403.902 o
-1 -2 10 5.395 6.801 0.787 34.951 o
-1 -2 11 22.762 24.128 1.110 6.405 o
-1 -2 12 45.618 40.044 1.365 2.382 o
-1 -1 1 126.238 137.175 6.841 0.292 o
-1 -1 2 76.746 90.440 6.655 0.566 o
-1 -1 3 1152.270 1192.580 99.797 0.003 o
-1 -1 4 472.439 459.828 48.545 0.016 o
-1 -1 5 1130.010 1162.900 113.863 0.003 o
-1 -1 6 109.159 85.007 12.758 0.255 o
-1 -1 7 76.843 80.182 1.353 0.894 o
-1 -1 8 0.025 0.125 0.197 1502.140 o
-1 -1 9 32.199 35.834 1.110 3.740 o
-1 -1 10 52.596 52.583 1.342 1.765 o
-1 -1 11 28.354 25.678 1.157 4.996 o
-1 -1 12 8.326 9.138 1.018 21.235 o
-1 0 1 2190.400 1895.820 193.097 0.001 o
-1 0 2 679.941 769.610 84.901 0.006 o
-1 0 3 435.050 405.851 66.209 0.012 o
-1 0 4 59.655 51.843 6.235 0.877 o
-1 0 5 497.260 599.533 3.123 0.023 o
-1 0 6 365.305 467.624 2.614 0.041 o
-1 0 8 147.002 48.211 1.041 0.451 o
-1 0 9 0.030 -0.509 0.324 693.928 o
-1 0 10 18.910 19.733 1.018 8.480 o
-1 0 11 5.826 6.778 0.740 34.599 o
-1 1 1 753.080 738.757 23.472 0.011 o
-1 1 2 3080.440 2986.360 141.116 0.001 o
-1 1 3 10.262 8.118 0.312 25.196 o
-1 1 4 360.975 362.523 61.906 0.014 o
-1 1 5 6.591 8.097 0.254 37.263 o
-1 1 6 60.362 55.081 0.555 1.514 o
-1 1 7 133.154 86.662 61.038 0.019 o
-1 1 8 26.567 25.725 0.879 5.545 o
-1 1 9 34.663 33.498 1.110 3.595 o
-1 1 10 51.053 51.172 1.388 1.846 o
-1 1 11 0.513 0.023 0.509 229.090 o
-1 2 1 2587.620 2294.810 95.149 0.001 o
-1 2 2 4920.060 4242.720 29.426 0.000 o
-1 2 3 154.957 144.899 41.279 0.038 o
-1 2 4 569.299 567.440 47.840 0.013 o
-1 2 5 411.694 404.375 44.024 0.020 o
-1 2 6 43.573 36.528 1.379 2.617 o
-1 2 7 45.599 0.116 0.093 4.639 o
-1 2 8 1.165 0.324 0.416 211.321 o
-1 2 9 10.618 9.300 0.856 19.390 o
-1 2 10 4.290 4.025 0.625 53.257 o
-1 2 11 3.566 2.545 0.625 65.995 o
-1 3 1 0.341 0.189 0.105 1085.920 o
-1 3 2 775.402 33.964 195.135 0.002 o
-1 3 3 47.426 47.725 3.768 1.555 o
-1 3 4 576.394 619.255 32.773 0.015 o
-1 3 5 280.121 302.354 16.959 0.060 o
-1 3 6 21.240 20.636 2.176 5.475 o
-1 3 7 171.064 157.625 13.383 0.146 o
-1 3 8 118.684 130.890 1.874 0.389 o
-1 3 9 0.999 -0.509 0.463 215.168 o
-1 3 10 16.734 17.304 1.041 9.933 o
-1 3 11 3.654 3.100 0.694 57.990 o
-1 4 1 440.005 478.797 10.028 0.031 o
-1 4 2 63.910 62.734 2.960 1.145 o
-1 4 3 671.254 644.830 75.186 0.007 o
-1 4 4 28.974 35.141 2.754 3.099 o
-1 4 5 16.161 16.261 0.688 11.476 o
-1 4 6 0.074 -0.452 0.155 2221.420 o
-1 4 7 34.951 31.716 1.978 3.241 o
-1 4 8 76.536 70.137 6.709 0.625 o
-1 4 9 50.524 52.606 1.411 1.836 o
-1 4 10 0.853 0.694 0.578 151.022 o
-1 5 1 171.609 170.527 1.038 0.210 o
-1 5 2 132.989 147.866 4.405 0.294 o
-1 5 3 322.786 304.428 13.915 0.055 o
-1 5 4 155.095 180.302 8.997 0.185 o
-1 5 5 54.210 52.366 3.672 1.352 o
-1 5 6 0.464 0.671 0.393 286.742 o
-1 5 7 19.548 18.841 0.635 9.041 o
-1 5 8 37.309 36.779 3.805 2.037 o
-1 5 9 22.062 19.752 2.232 5.313 o
-1 6 1 163.538 169.319 1.152 0.224 o
-1 6 2 126.894 138.604 1.191 0.349 o
-1 6 3 88.538 66.994 28.272 0.085 o
-1 6 4 11.351 9.710 2.842 6.562 o
-1 6 5 738.728 781.763 39.781 0.009 o
-1 6 6 15.322 11.456 0.611 14.167 o
-1 6 7 4.562 2.725 0.392 68.121 o
-1 6 8 23.342 23.198 4.291 2.602 o
-1 6 9 15.817 16.293 2.036 7.455 o
-1 7 1 14.156 17.930 0.902 11.628 o
-1 7 2 166.479 163.673 5.006 0.209 o
-1 7 3 0.012 -0.107 0.249 1191.220 o
-1 7 4 331.090 342.511 14.980 0.049 o
-1 7 5 8.182 8.813 0.597 26.992 o
-1 7 6 112.398 103.190 9.520 0.309 o
-1 7 7 9.684 8.644 1.053 19.256 o
-1 7 8 0.460 0.429 0.361 340.414 o
-1 8 1 46.072 48.021 0.810 2.219 o
-1 8 2 101.316 103.026 0.940 0.556 o
-1 8 3 0.005 -0.142 0.293 873.179 o
-1 8 4 24.696 25.817 0.709 6.082 o
-1 8 5 108.633 104.157 12.654 0.245 o
-1 8 6 1.710 1.285 0.422 146.454 o
-1 8 7 1.992 1.570 0.601 98.517 o
-1 9 1 29.864 27.841 0.694 4.816 o
-1 9 2 6.061 5.170 0.521 42.410 o
-1 9 3 16.127 15.144 0.527 12.245 o
-1 9 4 1.387 0.533 0.284 241.629 o
-1 9 5 15.453 17.611 1.573 8.812 o
-1 10 1 1.438 0.816 0.342 199.852 o
-1 10 2 0.175 -0.117 0.265 807.659 o
-1 10 3 7.797 9.222 0.493 28.622 o
-1 10 4 5.707 4.793 0.494 46.128 o
-1 11 1 6.647 5.317 0.413 41.375 o
0 -11 1 1.994 0.704 0.383 156.029 o
0 -11 2 6.156 5.211 0.483 42.704 o
0 -11 3 0.734 0.656 0.367 269.385 o
0 -11 4 0.202 -0.063 0.277 726.839 o
0 -10 1 0.653 0.717 0.555 169.009 o
0 -10 2 72.144 79.537 1.978 0.941 o
0 -10 3 1.481 2.329 0.307 157.859 o
0 -10 4 1.055 1.246 0.269 245.483 o
0 -10 5 10.738 11.010 0.613 19.779 o
0 -10 6 0.022 -0.032 0.349 605.172 o
0 -10 7 3.907 2.803 0.441 73.030 o
0 -9 1 6.643 6.778 0.499 36.507 o
0 -9 2 88.053 95.463 2.290 0.664 o
0 -9 3 97.195 103.268 1.614 0.576 o
0 -9 4 3.673 3.229 0.313 80.849 o
0 -9 5 42.878 42.925 1.164 2.502 o
0 -9 6 27.543 27.585 1.215 4.927 o
0 -9 7 8.240 9.886 0.619 25.355 o
0 -9 8 6.740 8.528 0.589 31.526 o
0 -8 1 4.042 2.851 0.333 77.039 o
0 -8 2 0.050 0.468 0.254 735.947 o
0 -8 3 31.992 34.156 1.284 3.784 o
0 -8 4 0.022 0.057 0.194 1697.970 o
0 -8 5 12.002 14.771 0.483 16.274 o
0 -8 6 27.766 30.363 0.785 4.920 o
0 -8 7 133.946 123.647 1.400 0.350 o
0 -8 8 20.609 21.113 0.720 8.029 o
0 -8 9 2.132 3.173 0.417 103.019 o
0 -7 1 0.263 -0.166 0.227 873.523 o
0 -7 2 3.858 5.141 0.478 58.934 o
0 -7 3 1.207 0.848 0.673 110.916 o
0 -7 4 2.041 1.235 0.192 178.523 o
0 -7 5 7.530 6.955 0.326 35.031 o
0 -7 6 58.156 50.121 1.619 1.586 o
0 -7 7 36.420 42.024 1.249 2.979 o
0 -7 8 59.702 58.239 1.006 1.467 o
0 -7 9 30.249 33.078 0.810 4.293 o
0 -7 10 2.630 2.597 0.401 99.999 o
0 -6 1 186.126 199.116 1.023 0.172 o
0 -6 2 127.096 112.881 1.524 0.393 o
0 -6 3 3.066 3.245 0.285 93.401 o
0 -6 4 55.344 49.877 1.014 1.744 o
0 -6 5 55.252 44.114 0.534 1.895 o
0 -6 6 22.062 19.973 0.412 7.992 o
0 -6 7 160.318 137.909 6.755 0.226 o
0 -6 8 7.346 8.726 0.531 30.172 o
0 -6 9 0.700 0.716 0.310 313.339 o
0 -6 10 2.570 2.976 0.399 97.343 o
0 -5 1 179.372 161.952 1.223 0.205 o
0 -5 2 240.892 250.756 6.177 0.101 o
0 -5 3 235.733 242.678 7.572 0.103 o
0 -5 4 1.453 0.265 0.082 330.357 o
0 -5 5 57.840 57.759 3.470 1.250 o
0 -5 6 29.339 24.549 4.165 2.409 o
0 -5 7 119.741 115.489 6.905 0.334 o
0 -5 8 89.133 75.658 3.910 0.679 o
0 -5 9 81.797 76.863 4.106 0.728 o
0 -5 10 31.630 36.037 2.776 2.864 o
0 -5 11 5.839 4.419 0.648 41.927 o
0 -4 1 107.046 106.521 0.744 0.510 o
0 -4 2 225.322 200.640 3.875 0.130 o
0 -4 3 92.222 136.640 3.640 0.469 o
0 -4 4 393.505 476.393 17.056 0.032 o
0 -4 5 84.649 83.004 4.171 0.673 o
0 -4 6 14.787 15.137 0.903 12.133 o
0 -4 7 7.314 8.059 1.527 16.927 o
0 -4 8 57.746 65.971 5.494 0.914 o
0 -4 9 46.498 46.653 3.736 1.602 o
0 -4 10 55.705 54.480 1.411 1.616 o
0 -4 11 35.640 41.294 1.319 3.053 o
0 -3 1 606.018 525.824 21.063 0.018 o
0 -3 2 303.744 289.337 6.281 0.070 o
0 -3 3 1223.510 1339.670 33.231 0.004 o
0 -3 4 497.223 580.907 44.636 0.015 o
0 -3 5 96.026 99.856 5.450 0.492 o
0 -3 6 161.902 146.337 8.475 0.202 o
0 -3 7 65.919 28.742 26.060 0.105 o
0 -3 8 7.512 4.878 0.359 39.129 o
0 -3 9 0.037 0.376 0.324 560.162 o
0 -3 10 14.977 15.338 0.925 11.861 o
0 -3 11 6.526 5.783 0.694 34.938 o
0 -2 1 13.929 16.980 2.814 5.659 o
0 -2 2 2866.280 2695.940 74.905 0.001 o
0 -2 3 2433.130 1902.720 366.034 0.000 o
0 -2 4 381.634 332.475 72.771 0.011 o
0 -2 5 14.133 8.583 0.324 17.953 o
0 -2 6 0.059 0.075 0.058 4687.550 o
0 -2 7 252.138 225.759 151.479 0.003 o
0 -2 8 175.366 158.981 7.993 0.181 o
0 -2 9 6.279 6.397 0.590 36.993 o
0 -2 10 71.380 66.949 1.527 1.076 o
0 -2 11 28.831 27.182 1.180 4.769 o
0 -1 1 3811.170 3087.810 98.318 0.000 o
0 -1 2 58.186 65.703 7.218 0.720 o
0 -1 3 888.522 950.548 91.147 0.004 o
0 -1 4 243.606 145.182 133.771 0.004 o
0 -1 5 749.677 676.783 74.201 0.007 o
0 -1 6 0.390 0.478 0.145 712.824 o
0 -1 7 21.174 16.633 0.578 8.882 o
0 -1 8 325.532 294.220 34.700 0.032 o
0 -1 9 9.999 6.778 0.740 23.620 o
0 -1 10 42.944 47.308 1.295 2.341 o
0 -1 11 52.959 55.359 1.527 1.681 o
0 0 1 48.312 48.534 4.188 1.425 o
0 0 2 550.542 577.074 7.758 0.021 o
0 0 3 57.557 56.057 4.274 1.152 o
0 0 4 277.757 281.676 1.226 0.082 o
0 0 5 215.402 254.783 23.319 0.065 o
0 0 6 35.452 49.762 5.032 1.476 o
0 0 7 14.359 9.699 0.361 16.854 o
0 0 8 15.443 17.402 2.047 7.372 o
0 0 9 5.409 6.547 0.671 38.385 o
0 0 10 0.010 1.457 0.532 197.004 o
0 0 11 1.180 1.388 0.532 137.811 o
0 1 0 696.626 478.484 72.272 0.008 o
0 1 1 4811.450 3737.880 186.606 0.000 o
0 1 2 4857.340 4416.680 214.398 0.000 o
0 1 3 255.016 241.765 32.197 0.042 o
0 1 4 145.530 158.460 9.691 0.203 o
0 1 5 1144.700 1178.300 54.345 0.004 o
0 1 6 157.771 156.589 7.786 0.207 o
0 1 7 0.504 0.860 0.192 458.450 o
0 1 8 68.293 68.753 1.342 1.125 o
0 1 9 2.611 0.995 0.416 119.567 o
0 1 10 20.391 24.082 1.110 7.068 o
0 1 11 10.425 9.971 0.972 18.213 o
0 2 0 1963.030 1774.650 25.206 0.002 o
0 2 1 49.185 59.089 2.105 1.668 o
0 2 2 420.600 458.523 27.789 0.026 o
0 2 3 159.477 168.568 21.302 0.097 o
0 2 4 36.164 44.818 2.665 2.383 o
0 2 5 362.737 403.333 23.409 0.035 o
0 2 6 338.492 347.770 17.110 0.046 o
0 2 7 71.692 75.584 4.358 0.818 o
0 2 8 32.902 28.501 1.064 4.131 o
0 2 9 3.540 4.257 0.601 59.536 o
0 2 10 28.777 31.207 1.157 4.475 o
0 3 0 808.818 777.323 10.399 0.010 o
0 3 1 3900.560 893.097 1795.170 0.000 o
0 3 2 1751.930 1671.580 182.183 0.001 o
0 3 3 15.822 25.641 1.296 7.956 o
0 3 4 198.029 230.055 11.142 0.117 o
0 3 5 5.729 5.485 0.354 47.286 o
0 3 6 2.689 2.353 0.391 102.446 o
0 3 7 61.984 56.540 6.662 0.784 o
0 3 8 25.483 21.890 1.446 5.627 o
0 3 9 1.593 0.787 0.486 145.859 o
0 3 10 0.142 -0.093 0.532 250.083 o
0 4 0 39.063 42.827 1.585 2.653 o
0 4 1 88.830 79.472 1.053 0.761 o
0 4 2 1064.570 923.229 169.886 0.002 o
0 4 3 1322.380 1430.740 59.323 0.003 o
0 4 4 98.327 100.849 5.718 0.469 o
0 4 5 67.119 79.171 4.322 0.851 o
0 4 6 153.660 148.615 8.685 0.209 o
0 4 7 76.402 77.404 8.293 0.507 o
0 4 8 14.032 14.709 1.110 11.977 o
0 4 9 22.260 18.295 0.775 7.870 o
0 4 10 1.919 1.897 0.625 93.316 o
0 5 0 47.478 53.174 0.972 2.005 o
0 5 1 27.961 28.265 4.685 2.086 o
0 5 2 311.148 335.545 6.489 0.061 o
0 5 3 152.486 149.838 5.938 0.237 o
0 5 4 300.665 309.808 18.566 0.053 o
0 5 5 209.971 206.646 12.957 0.109 o
0 5 6 0.216 0.233 0.416 346.802 o
0 5 7 17.677 14.626 0.603 11.217 o
0 5 8 126.812 122.537 12.828 0.208 o
0 5 9 8.047 8.357 0.694 26.675 o
0 6 0 379.725 365.960 4.257 0.046 o
0 6 1 0.502 0.249 0.217 573.586 o
0 6 2 0.474 0.492 0.350 342.597 o
0 6 3 862.882 946.560 18.738 0.008 o
0 6 4 146.259 144.907 7.487 0.236 o
0 6 5 12.632 10.352 0.531 18.011 o
0 6 6 67.072 58.661 3.690 1.049 o
0 6 7 7.393 5.905 0.555 34.314 o
0 6 8 0.060 0.068 0.451 349.746 o
0 7 0 199.959 208.988 4.106 0.147 o
0 7 1 233.502 221.836 5.228 0.115 o
0 7 2 9.584 11.002 0.423 22.956 o
0 7 3 30.444 26.584 1.308 4.473 o
0 7 4 35.797 36.799 1.588 3.132 o
0 7 5 353.888 376.512 27.675 0.033 o
0 7 6 9.099 10.839 0.684 22.076 o
0 7 7 0.038 -0.804 0.648 177.898 o
0 8 0 25.605 28.674 1.053 5.310 o
0 8 1 17.694 17.034 1.828 7.421 o
0 8 2 1.731 2.083 0.306 151.770 o
0 8 3 2.125 3.655 1.069 43.376 o
0 8 4 1.235 1.048 0.378 193.520 o
0 8 5 162.821 160.418 16.726 0.125 o
0 8 6 33.998 28.176 2.221 3.335 o
0 9 0 4.098 3.311 0.382 70.653 o
0 9 1 10.302 8.640 1.053 18.465 o
0 9 2 4.119 4.546 0.515 57.606 o
0 9 3 14.352 17.693 1.286 10.259 o
0 9 4 72.710 78.475 3.903 0.825 o
0 9 5 20.881 19.005 2.498 5.106 o
0 10 0 1.435 1.008 0.405 172.204 o
0 10 1 3.591 2.306 0.792 55.321 o
0 10 2 35.810 36.675 1.759 3.064 o
0 10 3 4.011 4.593 0.439 61.838 o
0 11 0 0.542 0.455 0.378 305.279 o
1 -11 0 0.958 0.290 0.361 267.572 o
1 -11 1 3.754 4.376 0.455 64.812 o
1 -11 2 9.280 10.518 1.677 13.085 o
1 -11 3 17.796 19.918 0.748 9.429 o
1 -11 4 10.066 11.100 0.646 20.531 o
1 -10 0 6.487 5.056 0.448 42.172 o
1 -10 1 3.344 2.860 0.389 84.506 o
1 -10 2 4.004 3.452 0.400 70.017 o
1 -10 3 36.544 41.635 0.871 3.083 o
1 -10 4 6.379 7.420 0.579 34.828 o
1 -10 5 10.998 12.847 0.661 17.854 o
1 -10 6 4.933 5.899 0.514 46.894 o
1 -9 0 2.908 2.205 0.333 104.943 o
1 -9 1 88.740 91.997 2.105 0.678 o
1 -9 2 149.455 161.337 6.102 0.230 o
1 -9 3 29.247 31.829 1.390 4.215 o
1 -9 4 1.571 1.210 0.245 203.595 o
1 -9 5 9.225 8.159 0.548 25.797 o
1 -9 6 0.363 0.700 0.322 376.656 o
1 -9 7 2.199 2.443 0.366 117.426 o
1 -9 8 0.790 0.941 0.359 249.285 o
1 -8 0 0.117 -0.051 0.227 1127.190 o
1 -8 1 44.734 47.068 1.041 2.289 o
1 -8 2 306.042 321.305 4.793 0.065 o
1 -8 3 73.342 75.214 2.782 0.911 o
1 -8 4 0.345 0.398 0.202 663.093 o
1 -8 5 44.667 44.119 0.859 2.403 o
1 -8 6 12.174 11.333 0.548 17.893 o
1 -8 7 0.708 0.186 0.326 350.843 o
1 -8 8 0.363 0.173 0.300 502.760 o
1 -8 9 0.710 0.364 0.342 316.009 o
1 -7 0 79.733 87.124 1.041 0.821 o
1 -7 1 0.679 1.056 0.576 151.526 o
1 -7 2 6.051 3.636 0.628 43.451 o
1 -7 3 164.560 116.906 46.688 0.031 o
1 -7 4 1.427 1.745 0.193 205.617 o
1 -7 5 51.483 49.165 0.842 1.928 o
1 -7 6 51.909 51.678 0.875 1.854 o
1 -7 7 93.054 90.298 3.586 0.605 o
1 -7 8 24.946 27.442 1.272 5.367 o
1 -7 9 0.445 -0.011 0.302 499.600 o
1 -6 0 88.200 81.147 1.538 0.749 o
1 -6 1 0.193 0.638 0.150 826.660 o
1 -6 2 21.285 22.874 0.617 7.579 o
1 -6 3 25.826 20.586 5.093 2.035 o
1 -6 4 0.649 0.467 0.121 559.276 o
1 -6 5 18.077 15.895 3.077 4.653 o
1 -6 6 0.413 0.936 0.267 394.722 o
1 -6 7 64.835 53.979 1.897 1.322 o
1 -6 8 47.507 49.448 3.944 1.489 o
1 -6 9 24.148 31.867 1.885 4.511 o
1 -6 10 10.917 14.288 0.646 17.141 o
1 -5 0 286.458 280.236 3.674 0.078 o
1 -5 1 95.822 79.814 1.751 0.677 o
1 -5 2 32.523 37.201 3.898 2.171 o
1 -5 3 186.369 170.895 17.136 0.109 o
1 -5 4 210.147 160.354 30.030 0.056 o
1 -5 5 3.543 1.989 1.254 33.215 o
1 -5 6 81.896 30.352 36.725 0.054 o
1 -5 7 1.273 -0.148 0.278 298.166 o
1 -5 8 9.733 6.765 0.482 26.871 o
1 -5 9 0.040 0.007 0.277 918.620 o
1 -5 10 3.880 4.644 0.424 63.545 o
1 -4 0 462.129 410.970 1.943 0.033 o
1 -4 1 194.228 197.593 6.015 0.152 o
1 -4 2 4.326 1.465 1.267 31.484 o
1 -4 3 205.774 203.681 10.294 0.124 o
1 -4 4 13.997 8.800 1.828 10.161 o
1 -4 5 282.989 249.019 12.330 0.074 o
1 -4 6 143.619 120.087 1.457 0.324 o
1 -4 7 124.319 111.768 2.429 0.399 o
1 -4 8 27.041 25.652 2.198 4.218 o
1 -4 9 24.989 20.348 1.758 5.469 o
1 -4 10 0.828 0.820 0.316 278.624 o
1 -4 11 2.744 0.902 0.509 103.273 o
1 -3 0 78.600 78.505 2.151 0.854 o
1 -3 1 461.804 357.061 63.652 0.012 o
1 -3 2 70.967 52.564 31.032 0.074 o
1 -3 3 665.118 652.095 49.471 0.010 o
1 -3 4 173.902 173.696 5.276 0.191 o
1 -3 5 11.367 10.168 0.215 21.277 o
1 -3 6 43.045 39.094 3.586 1.871 o
1 -3 7 59.922 67.832 3.644 1.096 o
1 -3 8 240.039 242.302 2.429 0.109 o
1 -3 9 44.997 41.044 3.644 1.756 o
1 -3 10 28.989 34.631 1.226 4.160 o
1 -3 11 21.029 23.273 1.157 6.932 o
1 -2 0 247.288 196.482 3.868 0.117 o
1 -2 1 2391.900 1722.970 324.674 0.000 o
1 -2 2 514.374 510.446 12.476 0.024 o
1 -2 3 481.317 408.032 1.851 0.031 o
1 -2 4 813.590 1102.860 52.822 0.006 o
1 -2 5 134.318 175.656 7.329 0.232 o
1 -2 6 83.790 95.284 3.932 0.642 o
1 -2 7 81.348 71.825 5.541 0.664 o
1 -2 8 46.349 47.577 6.211 1.049 o
1 -2 9 9.918 10.801 1.631 12.941 o
1 -2 10 13.001 15.014 0.948 13.307 o
1 -2 11 24.307 28.107 1.157 5.539 o
1 -1 0 2901.700 2325.440 123.846 0.001 o
1 -1 1 124.399 132.395 19.319 0.131 o
1 -1 2 188.027 190.794 6.593 0.159 o
1 -1 3 1136.710 970.023 289.669 0.001 o
1 -1 4 78.734 66.584 5.251 0.726 o
1 -1 5 56.344 51.276 3.539 1.340 o
1 -1 6 118.804 107.396 9.184 0.298 o
1 -1 7 215.807 197.016 17.767 0.090 o
1 -1 8 40.049 40.634 4.870 1.523 o
1 -1 9 0.367 -0.208 0.393 370.654 o
1 -1 10 4.647 3.031 0.555 57.694 o
1 -1 11 10.902 12.076 0.995 16.286 o
1 0 0 510.058 549.646 51.421 0.013 o
1 0 1 2926.600 2797.470 92.553 0.001 o
1 0 2 1543.150 1631.640 93.071 0.002 o
1 0 3 0.126 0.395 0.067 1580.730 o
1 0 4 7.743 10.638 0.513 26.708 o
1 0 5 13.452 16.005 0.550 13.991 o
1 0 6 10.536 10.783 0.659 19.951 o
1 0 7 104.204 116.486 11.324 0.270 o
1 0 8 243.417 249.232 20.450 0.067 o
1 0 9 4.759 3.678 0.555 54.176 o
1 0 10 21.638 18.923 0.972 7.703 o
1 0 11 20.882 22.416 1.180 7.065 o
1 1 0 4396.350 2139.720 427.499 0.000 o
1 1 1 2391.390 2395.860 128.323 0.001 o
1 1 2 502.541 491.597 36.466 0.018 o
1 1 3 1.517 2.060 0.790 76.056 o
1 1 4 80.173 87.410 6.181 0.581 o
1 1 5 37.447 43.873 2.565 2.379 o
1 1 6 4.127 6.441 0.278 57.501 o
1 1 7 48.391 47.614 1.751 1.977 o
1 1 8 65.826 79.325 1.481 1.067 o
1 1 9 0.004 -0.069 0.440 389.866 o
1 1 10 16.737 17.628 0.972 10.034 o
1 2 0 12108.900 8163.880 61.674 0.000 o
1 2 1 23.663 42.269 1.711 4.038 o
1 2 2 349.645 423.721 24.749 0.034 o
1 2 3 17.773 20.979 1.315 8.046 o
1 2 4 578.299 591.335 41.731 0.013 o
1 2 5 273.260 295.206 19.150 0.058 o
1 2 6 3.771 2.537 0.201 90.890 o
1 2 7 0.051 -0.102 0.169 2134.790 o
1 2 8 10.033 9.448 0.500 23.102 o
1 2 9 15.294 13.533 0.948 12.172 o
1 2 10 7.757 8.559 0.925 23.912 o
1 3 0 3.874 0.559 0.798 59.445 o
1 3 1 2159.100 2015.930 161.385 0.001 o
1 3 2 494.993 557.687 26.435 0.020 o
1 3 3 91.245 94.321 6.269 0.498 o
1 3 4 51.152 52.083 4.191 1.324 o
1 3 5 169.349 173.777 11.697 0.153 o
1 3 6 256.478 267.037 19.448 0.064 o
1 3 7 1.917 2.067 0.225 156.355 o
1 3 8 22.050 21.975 1.238 6.708 o
1 3 9 0.803 0.249 0.291 357.514 o
1 3 10 10.862 11.636 0.995 16.562 o
1 4 0 7.482 8.732 0.347 31.794 o
1 4 1 562.901 650.644 1.881 0.019 o
1 4 2 2.228 1.226 0.163 170.987 o
1 4 3 209.711 262.031 15.187 0.089 o
1 4 4 29.881 35.586 1.972 3.537 o
1 4 5 30.637 35.126 2.353 3.239 o
1 4 6 0.115 -0.391 0.181 1570.000 o
1 4 7 6.886 5.597 0.433 39.170 o
1 4 8 45.889 44.564 4.974 1.335 o
1 4 9 4.526 5.271 0.567 49.705 o
1 5 0 157.288 156.034 5.853 0.224 o
1 5 1 702.112 587.972 98.855 0.005 o
1 5 2 52.349 58.513 1.770 1.620 o
1 5 3 114.349 115.420 6.171 0.366 o
1 5 4 63.633 63.016 2.770 1.167 o
1 5 5 8.712 7.136 0.396 29.970 o
1 5 6 3.186 3.281 0.284 90.680 o
1 5 7 5.315 5.834 0.482 45.682 o
1 5 8 3.702 4.573 0.439 65.101 o
1 6 0 31.007 28.259 0.586 4.629 o
1 6 1 198.482 168.471 48.657 0.027 o
1 6 2 4.584 2.253 2.435 11.035 o
1 6 3 132.368 146.864 7.091 0.265 o
1 6 4 14.294 13.636 0.475 14.511 o
1 6 5 126.060 134.496 8.927 0.262 o
1 6 6 38.004 38.078 4.060 1.888 o
1 6 7 1.181 0.915 0.428 182.913 o
1 6 8 5.508 5.771 0.489 44.573 o
1 7 0 96.560 97.535 2.695 0.580 o
1 7 1 1.683 1.599 0.240 181.514 o
1 7 2 1.379 1.537 0.248 205.387 o
1 7 3 12.226 10.073 0.435 19.197 o
1 7 4 0.000 3.163 1.602 27.108 o
1 7 5 1.611 1.219 0.291 187.590 o
1 7 6 20.099 17.788 1.816 6.709 o
1 7 7 1.079 -0.380 0.636 136.566 o
1 8 0 48.653 49.321 2.059 1.873 o
1 8 1 77.904 85.969 2.894 0.786 o
1 8 2 15.014 15.745 0.804 12.098 o
1 8 3 91.915 93.283 4.753 0.559 o
1 8 4 16.366 18.627 1.400 8.789 o
1 8 5 10.971 14.282 2.128 8.850 o
1 8 6 45.519 40.060 5.032 1.371 o
1 9 0 11.872 10.160 0.556 19.068 o
1 9 1 10.965 9.762 0.484 21.203 o
1 9 2 0.003 -0.382 0.275 991.262 o
1 9 3 2.165 2.161 0.390 119.337 o
1 9 4 3.898 4.402 0.386 66.386 o
1 10 0 2.002 1.462 0.440 127.767 o
1 10 1 4.372 3.627 0.363 66.424 o
1 10 2 0.007 -0.172 0.284 925.030 o
2 -11 0 5.127 6.094 0.531 44.671 o
2 -11 1 2.641 3.552 0.434 87.061 o
2 -11 2 1.769 1.964 0.383 137.896 o
2 -11 3 0.164 0.024 0.335 556.875 o
2 -11 4 1.032 1.638 0.408 176.545 o
2 -10 0 48.436 49.757 0.923 2.044 o
2 -10 1 10.171 11.097 0.593 20.735 o
2 -10 2 31.024 35.013 0.848 4.039 o
2 -10 3 16.809 21.749 0.937 9.099 o
2 -10 4 2.238 3.154 0.408 101.791 o
2 -10 5 4.437 4.752 0.466 56.136 o
2 -10 6 0.317 0.043 0.328 493.914 o
2 -9 0 7.560 6.621 0.567 32.302 o
2 -9 1 1.229 0.611 0.300 248.268 o
2 -9 2 30.449 32.748 2.223 3.449 o
2 -9 3 163.818 173.023 7.848 0.188 o
2 -9 4 16.337 17.247 0.775 10.852 o
2 -9 5 5.942 7.501 0.546 37.011 o
2 -9 6 17.539 18.009 0.675 10.173 o
2 -9 7 3.935 3.558 0.417 69.342 o
2 -8 0 1.293 1.452 0.283 205.791 o
2 -8 1 59.410 65.805 0.902 1.376 o
2 -8 2 85.768 91.854 4.109 0.632 o
2 -8 3 63.909 68.704 3.053 1.083 o
2 -8 4 5.770 5.211 0.798 36.165 o
2 -8 5 8.022 5.617 0.763 29.161 o
2 -8 6 6.655 7.616 0.539 34.159 o
2 -8 7 22.799 20.360 0.995 7.065 o
2 -8 8 15.109 14.540 0.717 12.733 o
2 -7 0 84.682 80.505 1.619 0.788 o
2 -7 1 67.033 46.955 20.198 0.164 o
2 -7 2 357.564 272.841 106.893 0.006 o
2 -7 3 13.107 16.379 0.578 14.047 o
2 -7 4 35.855 36.520 0.734 3.422 o
2 -7 5 5.126 4.264 0.359 56.084 o
2 -7 6 22.681 22.535 0.671 7.127 o
2 -7 7 6.391 4.574 0.409 44.854 o
2 -7 8 13.526 13.141 0.763 14.462 o
2 -7 9 5.158 5.306 0.466 48.756 o
2 -6 0 0.060 0.155 0.128 2172.540 o
2 -6 1 22.153 18.853 1.020 7.469 o
2 -6 2 214.348 208.029 9.414 0.120 o
2 -6 3 177.192 88.510 1.295 0.278 o
2 -6 4 46.998 46.906 2.672 1.850 o
2 -6 5 67.331 65.464 0.891 1.195 o
2 -6 6 50.724 50.487 2.151 1.756 o
2 -6 7 98.337 91.887 5.055 0.514 o
2 -6 8 13.900 15.536 1.585 9.834 o
2 -6 9 6.779 7.424 0.548 33.913 o
2 -5 0 12.115 15.458 0.319 16.213 o
2 -5 1 85.122 76.947 1.099 0.816 o
2 -5 2 134.727 164.847 6.259 0.252 o
2 -5 3 63.256 72.609 1.623 1.171 o
2 -5 4 0.725 1.107 0.115 397.315 o
2 -5 5 59.446 66.533 2.163 1.277 o
2 -5 6 91.457 93.850 3.470 0.607 o
2 -5 7 58.268 53.811 4.152 1.178 o
2 -5 8 41.824 44.631 2.788 2.072 o
2 -5 9 34.482 31.077 1.215 3.707 o
2 -5 10 22.072 26.098 1.990 5.153 o
2 -4 0 255.031 228.801 14.998 0.080 o
2 -4 1 390.219 366.315 10.898 0.042 o
2 -4 2 0.795 0.729 0.123 431.898 o
2 -4 3 174.007 214.676 6.853 0.160 o
2 -4 4 71.876 57.016 1.596 1.156 o
2 -4 5 24.750 19.911 1.018 6.545 o
2 -4 6 11.283 12.765 1.920 9.998 o
2 -4 7 24.541 24.124 2.302 4.518 o
2 -4 8 17.925 20.920 1.909 6.654 o
2 -4 9 10.326 15.037 0.902 15.946 o
2 -4 10 7.728 7.546 1.087 22.535 o
2 -3 0 0.426 0.804 0.084 630.200 o
2 -3 1 434.062 455.109 1.851 0.034 o
2 -3 2 57.210 44.995 0.717 1.787 o
2 -3 3 701.074 736.883 15.129 0.013 o
2 -3 4 2.130 1.261 0.180 173.804 o
2 -3 5 45.442 43.049 1.955 2.177 o
2 -3 6 323.918 341.688 27.668 0.037 o
2 -3 7 174.563 158.837 12.238 0.151 o
2 -3 8 0.729 0.139 0.278 406.240 o
2 -3 9 12.777 11.188 1.469 12.097 o
2 -3 10 0.166 -0.069 0.393 427.323 o
2 -2 0 911.775 789.119 49.564 0.007 o
2 -2 1 772.602 534.547 229.868 0.001 o
2 -2 2 56.460 49.810 4.731 1.150 o
2 -2 3 1046.560 1110.840 38.645 0.005 o
2 -2 4 83.327 77.592 3.297 0.753 o
2 -2 5 12.822 10.748 0.706 16.677 o
2 -2 6 7.041 6.784 0.787 29.828 o
2 -2 7 192.747 193.851 14.967 0.112 o
2 -2 8 153.450 161.353 11.613 0.174 o
2 -2 9 36.337 34.129 3.979 2.047 o
2 -2 10 22.796 24.499 1.087 6.376 o
2 -1 0 920.000 941.867 67.945 0.005 o
2 -1 1 11.819 13.261 0.763 16.094 o
2 -1 2 240.702 266.681 11.283 0.087 o
2 -1 3 119.675 102.625 13.865 0.211 o
2 -1 4 0.515 0.680 0.237 437.328 o
2 -1 5 61.284 57.644 1.757 1.376 o
2 -1 6 11.813 12.390 0.787 16.450 o
2 -1 7 26.556 29.506 2.522 3.739 o
2 -1 8 184.187 187.119 15.349 0.116 o
2 -1 9 30.682 31.041 4.222 2.195 o
2 -1 10 0.913 1.573 0.532 144.712 o
2 0 0 3520.430 3491.250 58.431 0.001 o
2 0 1 2431.280 2484.230 19.707 0.001 o
2 0 2 64.769 62.653 3.455 1.079 o
2 0 3 14.429 13.078 0.914 13.100 o
2 0 4 13.832 11.972 0.870 14.239 o
2 0 5 132.985 135.176 8.788 0.251 o
2 0 6 59.941 60.405 2.786 1.268 o
2 0 7 371.001 363.989 17.073 0.040 o
2 0 8 0.013 0.368 0.740 131.529 o
2 0 9 12.223 13.394 0.972 14.517 o
2 0 10 0.083 -0.162 0.486 305.836 o
2 1 0 246.927 263.872 14.123 0.079 o
2 1 1 949.916 1080.120 64.639 0.005 o
2 1 2 0.110 0.139 0.120 1973.600 o
2 1 3 2.332 2.108 0.523 97.192 o
2 1 4 416.395 406.760 30.137 0.026 o
2 1 5 17.238 16.841 1.265 9.183 o
2 1 6 22.615 22.908 1.092 6.628 o
2 1 7 72.669 71.499 4.598 0.810 o
2 1 8 110.233 120.120 5.194 0.394 o
2 1 9 47.354 51.681 1.434 1.985 o
2 1 10 10.967 9.878 0.972 17.611 o
2 2 0 490.237 490.476 25.465 0.022 o
2 2 1 1766.300 2084.970 114.560 0.001 o
2 2 2 52.007 50.683 7.994 0.730 o
2 2 3 8.741 8.429 2.668 7.822 o
2 2 4 325.801 367.731 27.591 0.036 o
2 2 5 0.512 0.391 0.224 516.698 o
2 2 6 168.975 159.755 11.359 0.162 o
2 2 7 0.109 -0.087 0.187 1528.510 o
2 2 8 7.793 8.398 0.740 26.604 o
2 2 9 3.906 4.095 0.648 54.713 o
2 3 0 821.202 913.671 107.421 0.004 o
2 3 1 181.551 152.156 22.327 0.088 o
2 3 2 449.986 446.363 26.740 0.025 o
2 3 3 337.337 399.973 27.576 0.034 o
2 3 4 150.938 156.337 11.718 0.178 o
2 3 5 162.848 171.114 13.300 0.147 o
2 3 6 16.525 15.021 1.438 9.346 o
2 3 7 4.559 4.276 0.484 56.373 o
2 3 8 4.525 5.112 0.405 56.098 o
2 3 9 6.213 7.403 0.925 28.509 o
2 4 0 1.057 0.048 0.067 493.628 o
2 4 1 17.168 18.672 0.806 9.934 o
2 4 2 12.281 13.067 0.797 15.541 o
2 4 3 113.081 132.414 10.012 0.268 o
2 4 4 47.824 45.963 3.382 1.663 o
2 4 5 12.112 12.570 1.209 13.599 o
2 4 6 34.371 37.424 3.349 2.355 o
2 4 7 29.721 27.539 3.956 2.461 o
2 4 8 23.712 23.463 2.973 3.836 o
2 5 0 85.886 57.555 8.617 0.490 o
2 5 1 24.694 28.415 1.536 5.058 o
2 5 2 5.268 5.228 0.327 51.946 o
2 5 3 1.678 0.925 0.202 218.183 o
2 5 4 0.005 -0.161 0.191 2035.330 o
2 5 5 23.960 21.453 1.759 5.558 o
2 5 6 3.893 4.184 0.611 56.332 o
2 5 7 0.134 -0.049 0.306 679.374 o
2 5 8 8.030 7.323 1.504 16.869 o
2 6 0 46.425 57.441 1.180 1.934 o
2 6 1 140.016 119.202 50.466 0.027 o
2 6 2 2.324 2.509 0.406 107.753 o
2 6 3 8.647 8.265 0.405 28.447 o
2 6 4 32.397 32.990 1.995 3.405 o
2 6 5 1.716 2.048 0.284 157.583 o
2 6 6 0.406 0.592 0.347 350.330 o
2 6 7 0.291 0.046 0.497 260.987 o
2 7 0 18.933 17.423 1.457 7.924 o
2 7 1 158.539 150.760 6.048 0.225 o
2 7 2 2.137 1.225 0.251 162.938 o
2 7 3 10.450 11.435 0.463 20.781 o
2 7 4 4.364 5.271 0.351 58.600 o
2 7 5 17.083 18.240 1.469 8.398 o
2 7 6 0.032 -0.696 0.339 634.345 o
2 8 0 42.800 45.202 2.950 1.969 o
2 8 1 4.295 4.053 0.320 66.598 o
2 8 2 1.152 1.471 0.340 197.322 o
2 8 3 8.228 7.955 0.605 27.869 o
2 8 4 0.163 0.248 0.291 613.009 o
2 8 5 31.904 35.148 5.818 1.441 o
2 9 0 0.076 0.051 0.282 809.702 o
2 9 1 0.132 -0.011 0.258 896.283 o
2 9 2 5.170 7.105 0.735 36.535 o
2 9 3 1.744 2.237 0.358 138.141 o
2 10 0 5.432 5.365 0.894 34.413 o
2 10 1 5.347 5.643 0.400 48.184 o
3 -11 0 7.151 6.883 1.018 25.285 o
3 -11 1 28.351 33.542 1.909 3.852 o
3 -11 2 13.020 15.592 1.041 12.666 o
3 -11 3 0.293 -0.117 0.339 490.672 o
3 -10 0 11.627 13.918 0.844 15.522 o
3 -10 1 0.016 0.201 0.299 719.050 o
3 -10 2 24.279 22.386 0.727 6.627 o
3 -10 3 11.067 9.926 0.564 20.420 o
3 -10 4 1.186 0.907 0.393 196.433 o
3 -10 5 10.489 13.222 0.879 16.901 o
3 -9 0 26.941 31.018 1.272 4.697 o
3 -9 1 26.949 29.061 1.438 4.720 o
3 -9 2 181.007 209.744 7.735 0.151 o
3 -9 3 3.658 2.827 0.392 79.516 o
3 -9 4 8.014 6.143 0.671 29.989 o
3 -9 5 0.162 0.213 0.326 531.735 o
3 -9 6 6.763 6.452 0.520 36.294 o
3 -9 7 0.050 -0.141 0.326 669.351 o
3 -8 0 16.115 14.451 0.539 12.482 o
3 -8 1 15.459 16.370 0.793 11.622 o
3 -8 2 227.040 242.525 13.008 0.093 o
3 -8 3 234.730 245.937 2.545 0.111 o
3 -8 4 2.112 2.302 0.335 126.738 o
3 -8 5 8.495 9.153 0.555 26.268 o
3 -8 6 12.535 13.125 0.740 15.530 o
3 -8 7 7.778 10.775 0.752 23.927 o
3 -8 8 1.388 1.298 0.375 175.523 o
3 -7 0 5.403 5.390 0.382 49.099 o
3 -7 1 2.235 2.584 0.230 130.173 o
3 -7 2 0.391 0.339 0.336 400.329 o
3 -7 3 350.406 316.485 14.065 0.049 o
3 -7 4 92.972 92.115 1.238 0.658 o
3 -7 5 0.010 0.005 0.270 1016.980 o
3 -7 6 17.836 20.911 0.661 9.316 o
3 -7 7 58.836 56.687 1.006 1.515 o
3 -7 8 32.340 38.529 0.891 3.650 o
3 -6 0 56.869 57.232 2.017 1.473 o
3 -6 1 109.244 111.444 4.157 0.437 o
3 -6 2 518.740 497.218 4.338 0.025 o
3 -6 3 3.102 1.751 1.054 44.059 o
3 -6 4 2.845 1.885 0.302 114.037 o
3 -6 5 62.499 57.396 0.900 1.406 o
3 -6 6 2.795 1.343 0.752 69.781 o
3 -6 7 2.489 1.318 0.405 120.152 o
3 -6 8 25.142 24.144 1.828 5.015 o
3 -6 9 24.508 31.045 1.851 4.554 o
3 -5 0 432.593 472.529 13.457 0.031 o
3 -5 1 128.473 101.788 1.226 0.412 o
3 -5 2 104.896 105.872 4.561 0.460 o
3 -5 3 59.167 61.651 1.087 1.429 o
3 -5 4 576.847 589.466 2.355 0.020 o
3 -5 5 41.313 40.001 0.769 2.781 o
3 -5 6 0.164 -0.069 0.335 562.244 o
3 -5 7 29.092 25.329 0.671 5.197 o
3 -5 8 0.040 0.131 0.270 871.449 o
3 -5 9 0.107 0.139 0.393 424.053 o
3 -4 0 29.939 29.110 1.470 4.251 o
3 -4 1 615.176 595.781 5.645 0.018 o
3 -4 2 37.372 30.159 0.497 3.650 o
3 -4 3 53.304 55.443 0.679 1.740 o
3 -4 4 25.526 22.651 0.636 6.323 o
3 -4 5 405.127 410.508 11.012 0.037 o
3 -4 6 149.102 161.204 7.449 0.219 o
3 -4 7 86.161 81.711 2.903 0.723 o
3 -4 8 18.904 19.207 0.844 8.915 o
3 -4 9 18.295 19.292 1.099 8.647 o
3 -3 0 356.807 205.150 1.388 0.069 o
3 -3 1 339.553 354.084 1.966 0.055 o
3 -3 2 160.899 194.964 19.733 0.101 o
3 -3 3 0.344 1.860 0.204 346.622 o
3 -3 4 2.739 4.676 0.335 83.013 o
3 -3 5 37.444 40.020 0.925 3.062 o
3 -3 6 62.706 67.237 2.776 1.144 o
3 -3 7 115.602 117.306 3.736 0.406 o
3 -3 8 16.326 17.349 1.376 9.134 o
3 -3 9 36.959 36.106 2.070 2.859 o
3 -3 10 29.442 33.441 2.151 3.563 o
3 -2 0 0.778 1.590 0.162 306.701 o
3 -2 1 423.155 477.642 50.177 0.016 o
3 -2 2 650.308 802.546 58.794 0.008 o
3 -2 3 812.004 925.266 14.100 0.009 o
3 -2 4 6.931 12.045 0.567 26.435 o
3 -2 5 243.022 230.478 7.241 0.103 o
3 -2 6 69.748 79.609 4.326 0.820 o
3 -2 7 3.886 1.961 0.359 85.037 o
3 -2 8 2.638 3.297 0.451 87.810 o
3 -2 9 1.134 0.455 0.310 265.087 o
3 -2 10 0.017 -0.578 0.463 349.080 o
3 -1 0 30.941 40.721 2.777 2.755 o
3 -1 1 268.444 316.610 14.135 0.066 o
3 -1 2 359.034 355.434 4.796 0.050 o
3 -1 3 366.535 419.122 24.589 0.033 o
3 -1 4 64.110 72.131 4.428 0.920 o
3 -1 5 96.294 82.624 5.117 0.550 o
3 -1 6 141.971 158.192 7.137 0.236 o
3 -1 7 458.850 482.984 17.732 0.027 o
3 -1 8 13.923 10.290 2.256 8.041 o
3 -1 9 0.283 -0.811 0.310 565.220 o
3 0 0 770.747 828.327 30.895 0.009 o
3 0 1 4.087 5.133 0.513 55.534 o
3 0 2 216.443 236.160 12.582 0.100 o
3 0 3 5.281 8.110 2.413 10.091 o
3 0 4 167.429 186.392 13.974 0.134 o
3 0 5 46.912 45.769 3.296 1.716 o
3 0 6 18.394 16.874 0.564 10.206 o
3 0 7 99.962 104.793 4.141 0.499 o
3 0 8 340.201 355.068 18.970 0.043 o
3 0 9 21.938 25.146 1.157 6.429 o
3 1 0 3348.680 3788.880 171.189 0.000 o
3 1 1 174.080 221.428 9.435 0.144 o
3 1 2 401.141 419.246 25.073 0.030 o
3 1 3 517.576 548.882 43.433 0.015 o
3 1 4 52.110 50.495 3.660 1.425 o
3 1 5 20.773 22.368 1.516 6.546 o
3 1 6 1.654 1.895 0.283 165.167 o
3 1 7 230.082 249.527 14.852 0.085 o
3 1 8 12.905 14.737 0.682 14.629 o
3 1 9 47.142 59.939 1.619 1.797 o
3 2 0 1089.330 1125.290 105.684 0.003 o
3 2 1 706.680 779.826 44.093 0.009 o
3 2 2 28.462 32.812 1.492 4.186 o
3 2 3 113.507 133.166 9.720 0.272 o
3 2 4 301.778 331.126 22.767 0.046 o
3 2 5 353.239 358.149 26.322 0.035 o
3 2 6 31.911 31.186 2.584 3.142 o
3 2 7 57.266 67.450 3.343 1.183 o
3 2 8 46.536 52.560 1.411 2.006 o
3 2 9 4.125 4.742 0.717 47.800 o
3 3 0 148.330 176.168 5.724 0.223 o
3 3 1 309.884 362.825 34.654 0.031 o
3 3 2 50.518 69.001 4.805 1.082 o
3 3 3 4.206 5.887 0.483 52.862 o
3 3 4 39.937 45.367 3.522 1.891 o
3 3 5 4.442 6.796 0.522 46.897 o
3 3 6 72.854 71.323 4.880 0.787 o
3 3 7 23.476 24.395 1.840 5.263 o
3 3 8 36.361 42.242 1.388 2.933 o
3 4 0 141.028 151.157 9.624 0.215 o
3 4 1 1.681 1.758 0.344 154.602 o
3 4 2 141.393 174.180 12.305 0.172 o
3 4 3 0.157 0.117 0.182 1219.280 o
3 4 4 145.111 161.353 11.555 0.183 o
3 4 5 25.791 26.168 2.382 4.142 o
3 4 6 1.875 1.394 0.307 161.871 o
3 4 7 0.459 0.466 0.306 403.568 o
3 4 8 1.242 0.972 0.578 130.802 o
3 5 0 205.749 234.021 2.070 0.135 o
3 5 1 63.953 69.132 2.981 1.085 o
3 5 2 81.234 71.505 5.529 0.667 o
3 5 3 2.878 4.155 0.367 82.943 o
3 5 4 19.310 21.891 2.768 4.674 o
3 5 5 98.573 104.241 8.850 0.360 o
3 5 6 24.211 25.138 2.417 4.353 o
3 5 7 2.939 3.489 0.417 83.885 o
3 6 0 26.333 36.591 0.688 4.675 o
3 6 1 38.192 40.488 2.267 2.549 o
3 6 2 3.583 5.590 0.346 64.994 o
3 6 3 5.875 9.087 0.982 26.269 o
3 6 4 0.614 0.422 0.238 446.865 o
3 6 5 2.626 2.721 0.444 94.207 o
3 6 6 4.142 4.236 0.891 41.660 o
3 7 0 295.921 299.720 16.805 0.057 o
3 7 1 0.114 -0.206 0.419 395.714 o
3 7 2 4.848 2.423 0.297 70.637 o
3 7 3 5.066 5.493 0.580 45.246 o
3 7 4 0.892 0.699 0.279 302.560 o
3 7 5 0.538 1.427 0.325 270.688 o
3 8 0 8.962 11.587 0.502 23.085 o
3 8 1 115.996 123.257 8.092 0.310 o
3 8 2 17.181 19.158 1.722 7.538 o
3 8 3 4.576 5.851 1.069 31.332 o
3 8 4 2.290 2.729 0.346 113.053 o
3 9 0 2.037 2.010 0.322 137.005 o
3 9 1 3.136 2.566 0.337 95.183 o
3 9 2 0.637 0.351 0.301 374.968 o
4 -11 0 0.212 0.132 0.339 497.235 o
4 -11 1 6.305 4.974 0.694 37.333 o
4 -11 2 0.717 -0.347 0.532 198.541 o
4 -10 0 36.132 40.057 2.892 2.415 o
4 -10 1 16.529 19.571 0.995 9.599 o
4 -10 2 2.672 2.068 0.375 108.211 o
4 -10 3 0.261 -0.071 0.333 518.995 o
4 -10 4 12.211 13.696 0.652 15.975 o
4 -10 5 13.648 17.895 1.700 9.008 o
4 -9 0 0.813 0.807 0.440 209.123 o
4 -9 1 22.613 20.995 0.541 7.513 o
4 -9 2 32.379 33.529 0.810 3.972 o
4 -9 3 1.294 0.821 0.311 224.667 o
4 -9 4 7.334 6.212 0.544 34.168 o
4 -9 5 20.998 25.057 0.785 7.147 o
4 -9 6 7.070 8.897 0.621 29.509 o
4 -8 0 16.657 19.945 0.902 9.663 o
4 -8 1 0.129 0.350 0.481 278.061 o
4 -8 2 11.003 11.791 0.589 18.965 o
4 -8 3 47.854 49.178 0.899 2.089 o
4 -8 4 0.076 -0.324 0.370 513.719 o
4 -8 5 1.669 1.801 0.359 150.835 o
4 -8 6 7.019 7.121 0.564 33.328 o
4 -8 7 6.192 5.856 0.482 40.904 o
4 -7 0 37.531 33.809 2.009 2.929 o
4 -7 1 2.184 1.935 0.516 103.219 o
4 -7 2 643.771 681.641 8.409 0.015 o
4 -7 3 2.998 2.026 0.342 103.999 o
4 -7 4 85.878 86.724 1.088 0.753 o
4 -7 5 14.823 15.739 0.636 12.730 o
4 -7 6 20.938 19.133 0.662 8.355 o
4 -7 7 9.189 9.740 0.589 23.784 o
4 -7 8 0.185 0.275 0.335 486.297 o
4 -6 0 0.855 0.072 0.157 516.638 o
4 -6 1 57.186 59.824 1.157 1.507 o
4 -6 2 170.080 157.289 3.620 0.216 o
4 -6 3 658.300 506.675 138.721 0.003 o
4 -6 4 6.473 7.958 0.509 34.695 o
4 -6 5 11.677 11.118 0.523 18.834 o
4 -6 6 4.997 5.911 0.466 47.838 o
4 -6 7 51.304 53.367 0.973 1.836 o
4 -6 8 30.456 36.621 1.249 3.837 o
4 -5 0 6.300 6.353 0.486 39.145 o
4 -5 1 20.722 20.375 0.482 8.382 o
4 -5 2 49.511 55.565 2.429 1.661 o
4 -5 3 42.988 31.832 0.902 2.946 o
4 -5 4 105.726 106.142 1.096 0.517 o
4 -5 5 36.493 35.914 0.727 3.389 o
4 -5 6 8.293 4.388 0.375 36.544 o
4 -5 7 24.136 20.719 1.006 6.616 o
4 -5 8 32.206 35.261 0.995 3.819 o
4 -4 0 895.134 882.846 23.157 0.008 o
4 -4 1 230.108 194.509 3.690 0.129 o
4 -4 2 45.462 45.658 3.177 1.797 o
4 -4 3 59.831 42.823 15.835 0.257 o
4 -4 4 46.273 53.216 0.792 2.078 o
4 -4 5 35.682 30.333 0.662 3.803 o
4 -4 6 13.629 10.828 1.295 12.638 o
4 -4 7 0.927 0.740 0.302 278.641 o
4 -4 8 0.340 0.174 0.294 524.562 o
4 -4 9 6.339 8.000 0.775 30.309 o
4 -3 0 780.127 835.728 5.460 0.010 o
4 -3 1 208.961 245.140 19.284 0.079 o
4 -3 2 109.398 118.914 12.643 0.234 o
4 -3 3 187.130 195.900 4.384 0.166 o
4 -3 4 167.422 168.011 1.240 0.219 o
4 -3 5 178.490 166.053 2.360 0.201 o
4 -3 6 2.194 1.736 0.382 126.659 o
4 -3 7 25.770 28.536 0.719 5.520 o
4 -3 8 26.373 26.183 1.110 5.357 o
4 -3 9 8.852 8.338 0.572 26.219 o
4 -2 0 67.796 92.398 6.270 0.639 o
4 -2 1 76.078 69.018 7.915 0.550 o
4 -2 2 22.464 20.627 1.950 5.631 o
4 -2 3 27.923 29.950 0.869 4.884 o
4 -2 4 29.975 39.771 1.203 3.730 o
4 -2 5 188.133 186.709 2.880 0.174 o
4 -2 6 66.006 64.421 1.758 1.190 o
4 -2 7 27.840 27.596 0.728 5.192 o
4 -2 8 3.072 2.675 0.497 81.591 o
4 -2 9 12.762 11.266 0.613 16.900 o
4 -1 0 639.127 655.263 43.883 0.011 o
4 -1 1 509.308 472.393 71.429 0.010 o
4 -1 2 168.772 183.030 4.661 0.194 o
4 -1 3 137.668 122.845 6.449 0.288 o
4 -1 4 78.123 79.387 5.100 0.688 o
4 -1 5 179.570 189.327 5.749 0.172 o
4 -1 6 2.121 2.816 0.359 115.109 o
4 -1 7 47.155 46.076 1.874 2.042 o
4 -1 8 14.823 11.028 0.630 14.764 o
4 -1 9 1.223 0.694 0.360 216.353 o
4 0 0 82.022 92.499 3.296 0.695 o
4 0 1 137.845 130.760 18.521 0.132 o
4 0 2 853.204 706.451 149.023 0.003 o
4 0 3 520.531 537.159 36.305 0.017 o
4 0 4 4.434 6.276 0.295 55.167 o
4 0 5 59.162 63.716 2.498 1.281 o
4 0 6 74.329 73.410 1.851 0.960 o
4 0 7 140.047 144.165 4.349 0.282 o
4 0 8 0.095 -0.287 0.393 451.586 o
4 1 0 343.566 399.693 35.380 0.027 o
4 1 1 4.448 10.589 2.545 9.177 o
4 1 2 59.127 63.531 4.754 1.004 o
4 1 3 66.706 77.567 4.428 0.856 o
4 1 4 181.820 187.932 12.968 0.131 o
4 1 5 50.133 48.531 2.907 1.661 o
4 1 6 0.596 0.802 0.302 331.182 o
4 1 7 104.897 107.434 4.314 0.463 o
4 1 8 97.430 98.264 3.354 0.555 o
4 2 0 1553.960 1813.170 145.916 0.001 o
4 2 1 13.909 18.530 0.365 12.947 o
4 2 2 37.125 31.898 2.344 2.867 o
4 2 3 63.546 65.001 5.078 0.901 o
4 2 4 16.585 13.787 0.851 11.559 o
4 2 5 2.739 2.989 0.245 106.795 o
4 2 6 0.405 0.578 0.294 417.900 o
4 2 7 0.414 1.017 0.349 304.477 o
4 2 8 97.524 103.107 1.943 0.569 o
4 3 0 1099.870 1180.830 63.617 0.004 o
4 3 1 83.830 81.456 9.311 0.421 o
4 3 2 72.580 80.027 5.876 0.676 o
4 3 3 62.153 66.368 5.202 0.896 o
4 3 4 52.145 53.588 4.420 1.247 o
4 3 5 69.032 67.467 5.701 0.771 o
4 3 6 13.147 11.684 0.567 16.411 o
4 3 7 45.673 48.409 0.914 2.218 o
4 4 0 11.498 9.699 1.538 12.934 o
4 4 1 4.943 4.143 0.714 45.008 o
4 4 2 2.997 1.504 0.332 111.886 o
4 4 3 0.019 0.185 0.338 585.291 o
4 4 4 15.786 18.495 1.344 9.219 o
4 4 5 137.038 136.849 9.997 0.226 o
4 4 6 24.841 25.706 1.777 4.997 o
4 4 7 0.627 1.828 0.578 137.390 o
4 5 0 1.074 0.923 0.202 295.912 o
4 5 1 6.344 5.058 0.542 40.766 o
4 5 2 0.539 -0.077 0.205 659.631 o
4 5 3 3.992 3.841 0.556 59.839 o
4 5 4 57.365 57.685 4.861 1.056 o
4 5 5 1.114 1.805 0.291 203.379 o
4 5 6 13.690 10.986 1.080 13.709 o
4 6 0 66.919 64.981 3.872 0.985 o
4 6 1 0.280 -0.367 0.228 845.639 o
4 6 2 19.996 23.482 2.105 5.566 o
4 6 3 11.360 14.601 1.084 14.112 o
4 6 4 30.312 29.884 3.424 2.721 o
4 6 5 20.301 18.754 1.955 6.258 o
4 7 0 29.482 30.806 1.899 3.886 o
4 7 1 65.451 60.200 7.565 0.659 o
4 7 2 1.475 1.100 0.355 182.408 o
4 7 3 0.091 -0.713 0.299 742.435 o
4 7 4 0.016 0.190 0.351 546.298 o
4 8 0 63.212 61.383 4.141 1.036 o
4 8 1 2.884 2.644 0.659 70.108 o
4 8 2 1.788 0.775 0.372 168.194 o
4 9 0 28.098 28.257 3.412 2.907 o
5 -11 0 1.007 0.208 0.509 183.387 o
5 -10 0 4.262 5.600 0.461 54.307 o
5 -10 1 5.623 8.004 0.810 31.700 o
5 -10 2 4.142 7.411 0.563 45.599 o
5 -10 3 1.540 2.711 0.401 129.287 o
5 -10 4 0.009 0.033 0.333 662.801 o
5 -9 0 30.250 31.647 1.064 4.280 o
5 -9 1 5.316 5.592 0.567 44.005 o
5 -9 2 0.637 0.028 0.347 362.206 o
5 -9 3 44.056 51.557 0.997 2.210 o
5 -9 4 17.083 20.692 0.744 9.592 o
5 -9 5 6.166 9.061 0.628 31.865 o
5 -8 0 18.063 17.142 0.810 9.860 o
5 -8 1 3.531 2.990 0.351 82.844 o
5 -8 2 1.813 1.172 0.752 82.954 o
5 -8 3 3.193 2.372 0.440 87.216 o
5 -8 4 25.937 24.314 0.736 5.946 o
5 -8 5 34.352 36.757 0.874 3.531 o
5 -8 6 13.258 12.954 0.661 15.234 o
5 -7 0 10.138 8.666 0.491 23.737 o
5 -7 1 6.617 9.716 0.740 27.858 o
5 -7 2 1.001 1.180 0.416 190.683 o
5 -7 3 27.258 26.146 0.694 5.473 o
5 -7 4 0.033 -0.335 0.262 1037.000 o
5 -7 5 0.098 0.031 0.312 671.107 o
5 -7 6 5.605 5.031 0.441 47.461 o
5 -7 7 7.910 7.472 0.810 26.400 o
5 -6 0 0.360 -0.008 0.204 840.413 o
5 -6 1 9.580 6.585 1.365 17.252 o
5 -6 2 387.101 388.435 8.525 0.042 o
5 -6 3 17.968 17.163 0.596 10.310 o
5 -6 4 0.009 -0.051 0.253 1158.190 o
5 -6 5 1.465 1.325 0.300 192.144 o
5 -6 6 15.430 15.557 0.628 12.367 o
5 -6 7 1.413 1.477 0.359 173.339 o
5 -5 0 62.300 51.165 0.686 1.510 o
5 -5 1 8.983 8.248 0.425 27.397 o
5 -5 2 211.501 221.051 17.669 0.087 o
5 -5 3 81.970 67.905 6.547 0.608 o
5 -5 4 9.412 10.015 0.497 23.797 o
5 -5 5 19.215 21.462 0.645 8.604 o
5 -5 6 44.571 41.720 1.319 2.404 o
5 -5 7 34.351 31.347 0.810 3.862 o
5 -5 8 6.969 8.080 0.589 31.512 o
5 -4 0 6.645 7.858 0.351 36.488 o
5 -4 1 0.269 1.726 0.221 368.624 o
5 -4 2 12.106 9.578 1.805 10.958 o
5 -4 3 183.368 169.477 1.712 0.193 o
5 -4 4 0.021 -0.094 0.347 613.206 o
5 -4 5 0.285 0.297 0.260 599.925 o
5 -4 6 0.557 1.144 0.625 138.425 o
5 -4 7 42.684 40.128 0.859 2.662 o
5 -4 8 58.684 61.835 2.892 1.266 o
5 -3 0 58.271 56.148 7.464 0.728 o
5 -3 1 37.862 34.946 1.818 2.944 o
5 -3 2 1.876 3.636 0.868 57.755 o
5 -3 3 62.557 60.957 1.041 1.351 o
5 -3 4 2.482 2.032 0.324 120.409 o
5 -3 5 32.901 31.437 0.703 4.076 o
5 -3 6 41.188 40.612 0.801 2.762 o
5 -3 7 0.208 0.208 0.286 611.870 o
5 -3 8 2.493 2.492 0.474 95.886 o
5 -2 0 454.459 474.042 33.570 0.021 o
5 -2 1 55.296 58.808 0.682 1.610 o
5 -2 2 5.709 5.071 0.844 35.354 o
5 -2 3 180.117 187.572 5.653 0.173 o
5 -2 4 50.167 45.715 0.731 2.076 o
5 -2 5 12.671 13.446 0.507 16.181 o
5 -2 6 9.559 10.955 0.706 21.007 o
5 -2 7 5.080 3.634 0.392 58.166 o
5 -2 8 6.662 5.273 0.450 40.704 o
5 -1 0 200.216 219.546 18.477 0.088 o
5 -1 1 0.028 -0.081 0.094 6024.050 o
5 -1 2 2.304 1.373 0.165 161.924 o
5 -1 3 176.613 171.815 7.225 0.178 o
5 -1 4 4.098 3.085 0.300 76.183 o
5 -1 5 65.005 61.806 1.978 1.223 o
5 -1 6 10.431 11.911 0.539 20.007 o
5 -1 7 34.945 42.482 0.925 3.175 o
5 -1 8 13.463 13.050 0.637 15.075 o
5 0 0 67.606 68.913 4.804 0.861 o
5 0 1 11.848 13.892 0.601 16.489 o
5 0 2 33.270 30.173 1.747 3.609 o
5 0 3 0.126 0.031 0.138 2005.130 o
5 0 4 29.487 33.990 2.049 3.605 o
5 0 5 0.066 0.281 0.244 868.662 o
5 0 6 0.017 0.132 0.270 903.307 o
5 0 7 0.107 -0.376 0.578 216.609 o
5 0 8 31.151 31.962 1.955 3.603 o
5 1 0 171.224 205.713 1.267 0.186 o
5 1 1 292.568 287.935 7.936 0.071 o
5 1 2 48.937 39.910 10.479 0.531 o
5 1 3 152.881 156.880 9.436 0.197 o
5 1 4 0.202 0.015 0.269 752.931 o
5 1 5 18.655 18.742 0.740 9.313 o
5 1 6 2.424 2.810 0.351 107.674 o
5 1 7 21.333 24.347 0.767 7.172 o
5 2 0 43.591 44.499 1.990 2.225 o
5 2 1 141.261 161.860 7.335 0.232 o
5 2 2 26.709 28.239 1.665 4.618 o
5 2 3 38.750 36.785 3.037 2.302 o
5 2 4 11.425 10.445 0.870 17.494 o
5 2 5 24.364 21.396 1.549 5.778 o
5 2 6 30.447 30.698 0.914 4.394 o
5 2 7 48.800 50.061 1.388 1.964 o
5 3 0 294.467 279.224 2.267 0.076 o
5 3 1 8.831 12.492 0.507 22.437 o
5 3 2 15.849 12.322 1.441 10.254 o
5 3 3 6.049 5.884 0.717 35.972 o
5 3 4 3.186 2.716 0.333 92.960 o
5 3 5 3.837 3.530 0.405 71.360 o
5 3 6 0.622 0.278 0.463 237.886 o
5 4 0 365.495 375.463 36.447 0.026 o
5 4 1 37.326 36.374 4.349 1.825 o
5 4 2 29.018 23.643 4.789 2.068 o
5 4 3 5.642 4.132 1.018 32.187 o
5 4 4 35.477 39.521 3.759 2.074 o
5 4 5 9.056 9.112 0.902 21.438 o
5 4 6 0.038 -0.185 0.486 313.370 o
5 5 0 79.907 68.639 7.195 0.577 o
5 5 1 0.349 0.144 0.359 407.980 o
5 5 2 9.046 9.996 2.302 9.298 o
5 5 3 13.066 11.950 1.804 10.000 o
5 5 4 7.450 6.472 1.481 18.134 o
5 5 5 31.250 27.142 3.736 2.539 o
5 6 0 1.157 0.783 0.333 230.928 o
5 6 1 0.126 -0.647 0.300 709.390 o
5 6 2 0.894 0.025 0.740 112.414 o
5 6 3 0.473 0.044 0.342 410.959 o
5 6 4 1.556 1.575 0.382 156.490 o
5 7 0 22.950 26.033 2.094 4.876 o
5 7 1 9.684 11.947 1.376 14.614 o
5 7 2 0.250 0.406 0.366 388.235 o
5 8 0 0.598 0.290 0.367 320.925 o
5 8 1 7.375 6.609 0.798 28.955 o
6 -10 0 0.622 1.411 0.509 170.437 o
6 -10 1 0.504 0.601 0.486 218.561 o
6 -10 2 18.647 19.719 0.761 9.059 o
6 -9 0 2.250 1.550 0.486 110.954 o
6 -9 1 6.593 8.748 0.573 31.898 o
6 -9 2 3.394 1.712 0.368 96.150 o
6 -9 3 0.183 0.929 0.359 349.170 o
6 -9 4 0.618 0.082 0.416 287.536 o
6 -8 0 15.850 17.998 0.879 10.653 o
6 -8 1 0.025 -0.572 0.451 365.153 o
6 -8 2 16.857 20.112 1.122 9.020 o
6 -8 3 3.827 5.922 0.717 46.120 o
6 -8 4 10.194 14.297 0.879 16.629 o
6 -8 5 1.056 2.383 0.555 119.887 o
6 -7 0 39.813 34.899 1.203 3.007 o
6 -7 1 0.125 0.185 0.347 505.412 o
6 -7 2 28.154 31.980 1.041 4.580 o
6 -7 3 72.627 79.109 1.102 0.970 o
6 -7 4 3.424 3.472 0.376 79.154 o
6 -7 5 9.806 11.802 0.706 19.954 o
6 -7 6 6.490 7.176 0.555 35.305 o
6 -6 0 3.574 2.322 0.486 77.717 o
6 -6 1 15.946 22.160 1.006 9.243 o
6 -6 2 10.703 14.344 0.589 17.653 o
6 -6 3 121.668 112.870 1.231 0.418 o
6 -6 4 27.558 26.966 0.718 5.314 o
6 -6 5 0.305 -0.003 0.277 643.929 o
6 -6 6 18.285 18.148 0.694 9.716 o
6 -5 0 1.158 0.645 0.173 319.769 o
6 -5 1 36.785 43.452 3.590 2.018 o
6 -5 2 110.192 114.438 1.125 0.469 o
6 -5 3 32.535 31.089 0.685 4.155 o
6 -5 4 1.738 2.404 0.316 142.248 o
6 -5 5 0.673 -0.155 0.277 450.346 o
6 -5 6 4.700 5.471 0.481 50.851 o
6 -5 7 3.408 2.264 0.405 87.281 o
6 -4 0 99.098 99.472 7.622 0.405 o
6 -4 1 44.546 42.018 2.494 2.099 o
6 -4 2 248.819 248.702 16.251 0.076 o
6 -4 3 1.969 4.596 0.590 75.428 o
6 -4 4 8.471 7.830 0.506 28.535 o
6 -4 5 0.210 0.314 0.324 490.494 o
6 -4 6 35.573 37.074 0.825 3.400 o
6 -4 7 36.047 40.530 0.907 3.168 o
6 -3 0 7.915 7.547 0.759 27.050 o
6 -3 1 22.053 21.929 1.406 6.458 o
6 -3 2 20.418 10.470 3.782 3.609 o
6 -3 3 107.379 102.745 1.874 0.509 o
6 -3 4 5.732 6.457 0.441 42.605 o
6 -3 5 19.963 21.677 0.642 8.261 o
6 -3 6 5.946 4.473 0.399 48.138 o
6 -3 7 26.039 24.866 0.757 5.842 o
6 -2 0 96.859 94.080 11.114 0.309 o
6 -2 1 0.783 1.840 0.171 281.058 o
6 -2 2 7.265 7.341 0.613 31.361 o
6 -2 3 1.267 0.798 0.244 257.546 o
6 -2 4 0.148 -0.183 0.463 323.176 o
6 -2 5 2.782 4.139 0.694 60.993 o
6 -2 6 2.678 2.164 0.349 109.743 o
6 -2 7 6.391 4.565 0.422 44.601 o
6 -1 0 55.139 57.610 5.593 0.981 o
6 -1 1 77.323 58.445 10.341 0.427 o
6 -1 2 41.594 42.202 0.548 2.708 o
6 -1 3 95.225 99.374 2.325 0.591 o
6 -1 4 2.398 2.537 0.299 117.992 o
6 -1 5 2.371 2.333 0.316 120.106 o
6 -1 6 19.864 22.972 0.729 7.949 o
6 -1 7 3.328 2.475 0.578 72.608 o
6 0 0 62.189 71.585 1.145 1.230 o
6 0 1 19.929 18.947 0.671 8.801 o
6 0 2 7.648 9.165 1.041 21.989 o
6 0 3 169.194 166.458 12.122 0.153 o
6 0 4 26.150 27.992 1.018 5.297 o
6 0 5 2.737 2.892 0.532 81.934 o
6 0 6 4.428 4.742 0.625 49.831 o
6 0 7 38.092 37.592 1.272 3.017 o
6 1 0 24.077 22.070 0.763 6.697 o
6 1 1 7.509 6.848 0.555 32.276 o
6 1 2 48.317 45.380 2.695 1.824 o
6 1 3 44.895 38.478 4.118 1.655 o
6 1 4 17.416 19.918 0.948 9.213 o
6 1 5 5.402 6.130 0.740 37.408 o
6 1 6 0.774 1.295 0.532 157.033 o
6 2 0 190.538 196.405 1.943 0.167 o
6 2 1 42.301 40.477 3.898 1.770 o
6 2 2 11.413 12.278 0.560 18.216 o
6 2 3 26.785 23.882 2.788 3.729 o
6 2 4 6.185 5.973 1.284 23.073 o
6 2 5 4.147 4.742 0.601 52.751 o
6 2 6 0.010 0.301 0.509 269.374 o
6 3 0 84.318 88.823 8.953 0.423 o
6 3 1 357.734 341.112 41.849 0.024 o
6 3 2 9.908 10.706 1.804 11.771 o
6 3 3 4.092 5.190 0.937 38.123 o
6 3 4 10.566 12.033 1.018 16.498 o
6 3 5 15.657 16.587 0.972 10.904 o
6 4 0 78.872 77.638 8.814 0.468 o
6 4 1 0.158 0.162 0.509 259.626 o
6 4 2 11.408 9.294 1.642 12.412 o
6 4 3 7.544 7.405 1.527 17.016 o
6 4 4 0.040 0.293 0.311 620.551 o
6 5 0 34.406 29.515 3.863 2.269 o
6 5 1 0.688 1.464 0.694 111.201 o
6 5 2 22.120 24.681 3.320 3.528 o
6 5 3 0.161 0.112 0.339 525.146 o
6 6 0 43.050 39.770 4.280 1.639 o
6 6 1 3.035 2.317 0.775 60.858 o
6 6 2 18.966 19.094 4.060 3.115 o
6 7 0 2.975 3.349 0.455 81.457 o
6 7 1 0.030 0.065 0.752 131.713 o
7 -9 0 0.229 -0.254 0.440 337.629 o
7 -9 1 9.716 9.788 0.833 20.565 o
7 -9 2 2.855 2.311 0.392 99.072 o
7 -8 1 0.839 0.139 0.301 351.999 o
7 -8 2 5.422 5.339 0.775 37.927 o
7 -8 3 1.436 1.498 0.366 169.440 o
7 -8 4 13.858 13.590 0.694 14.234 o
7 -7 0 0.152 -0.534 0.405 410.222 o
7 -7 1 0.654 1.288 0.294 283.503 o
7 -7 2 19.075 22.945 0.670 8.327 o
7 -7 3 0.071 -0.298 0.463 337.899 o
7 -7 4 0.346 0.296 0.342 411.002 o
7 -6 0 6.278 6.260 0.767 33.332 o
7 -6 1 24.878 22.452 0.833 6.364 o
7 -6 2 122.704 123.885 1.304 0.390 o
7 -6 3 23.479 26.916 1.099 5.905 o
7 -6 4 2.623 3.403 0.509 81.886 o
7 -6 5 7.683 10.430 0.626 25.926 o
7 -5 0 46.040 44.578 3.784 1.632 o
7 -5 1 17.805 16.708 0.706 10.324 o
7 -5 2 1.558 2.267 0.347 147.595 o
7 -5 3 108.261 111.098 2.961 0.466 o
7 -5 4 3.005 1.755 0.333 108.234 o
7 -5 5 1.750 1.294 0.335 165.178 o
7 -4 0 0.555 0.640 0.173 506.039 o
7 -4 1 4.056 7.351 0.682 42.407 o
7 -4 2 14.495 18.284 1.134 10.559 o
7 -4 3 43.947 44.666 2.961 1.931 o
7 -4 4 8.794 8.667 0.520 26.482 o
7 -4 5 1.670 1.870 0.339 153.408 o
7 -4 6 0.181 -0.301 0.486 290.456 o
7 -3 0 51.112 50.018 3.320 1.524 o
7 -3 1 36.501 33.332 2.127 2.969 o
7 -3 2 69.361 74.722 1.481 1.046 o
7 -3 3 2.089 1.180 0.440 129.670 o
7 -3 4 12.841 14.759 0.902 13.746 o
7 -3 5 0.734 0.347 0.416 253.955 o
7 -3 6 12.343 10.572 0.902 16.172 o
7 -2 0 44.668 43.052 1.909 2.227 o
7 -2 1 49.291 50.081 2.290 1.789 o
7 -2 2 58.020 61.628 1.342 1.444 o
7 -2 3 2.470 2.175 0.509 95.452 o
7 -2 4 16.010 14.713 0.902 11.472 o
7 -2 5 15.415 16.679 0.948 11.090 o
7 -2 6 6.275 7.010 0.810 31.240 o
7 -1 0 14.062 10.261 1.885 9.560 o
7 -1 1 34.424 31.084 0.650 3.916 o
7 -1 2 1.392 1.115 0.289 209.884 o
7 -1 3 26.279 24.869 0.972 5.627 o
7 -1 4 2.450 2.105 0.486 99.486 o
7 -1 5 0.738 -0.347 0.440 257.418 o
7 -1 6 2.115 1.666 0.555 102.000 o
7 0 0 6.329 6.339 1.365 21.209 o
7 0 1 6.849 3.678 0.316 46.656 o
7 0 2 69.148 65.951 2.533 1.062 o
7 0 3 2.472 1.550 0.532 98.855 o
7 0 4 13.321 13.047 0.902 14.063 o
7 0 5 4.717 3.910 0.625 50.674 o
7 1 0 2.694 3.429 0.361 93.409 o
7 1 1 3.098 1.374 0.948 51.375 o
7 1 2 37.532 35.147 1.885 2.933 o
7 1 3 120.172 119.856 1.920 0.404 o
7 1 4 2.237 2.938 0.578 84.699 o
7 1 5 0.120 -0.185 0.486 299.816 o
7 2 0 61.162 68.535 4.060 1.023 o
7 2 1 42.789 47.133 1.978 2.201 o
7 2 2 7.935 6.188 0.490 32.911 o
7 2 3 11.851 10.380 0.590 18.758 o
7 2 4 22.688 25.378 1.110 6.265 o
7 3 0 325.497 309.990 27.159 0.039 o
7 3 1 0.203 1.427 0.393 269.802 o
7 3 2 4.222 5.706 0.787 41.972 o
7 3 3 0.005 0.355 0.428 364.059 o
7 3 4 0.026 -0.231 0.509 287.797 o
7 4 0 154.858 160.906 16.136 0.134 o
7 4 1 75.493 72.126 6.998 0.605 o
7 4 2 8.691 8.531 0.609 25.972 o
7 4 3 1.836 1.398 0.378 148.272 o
7 5 0 2.617 5.920 1.481 24.509 o
7 5 1 59.603 61.742 4.742 1.012 o
7 5 2 18.030 20.836 1.041 8.565 o
7 6 0 89.016 82.831 7.796 0.467 o
8 -9 0 0.031 0.555 0.486 272.482 o
8 -8 0 9.901 8.189 0.787 22.017 o
8 -8 1 10.747 11.568 0.622 19.301 o
8 -8 2 2.722 3.838 0.463 80.939 o
8 -7 0 3.934 4.488 0.555 57.561 o
8 -7 1 11.386 9.008 0.546 20.758 o
8 -7 2 5.697 4.845 0.431 47.711 o
8 -7 3 5.116 5.352 0.474 48.662 o
8 -6 0 0.655 0.040 0.463 247.228 o
8 -6 1 17.356 18.250 0.645 10.263 o
8 -6 2 5.971 6.848 0.833 31.886 o
8 -6 3 1.478 -0.046 0.509 162.386 o
8 -6 4 12.216 11.613 0.972 15.348 o
8 -5 0 5.572 2.984 0.486 53.389 o
8 -5 1 5.438 4.048 0.555 48.170 o
8 -5 2 158.059 156.754 2.244 0.243 o
8 -5 3 1.526 0.948 0.555 127.540 o
8 -5 4 0.214 0.208 0.509 250.470 o
8 -4 0 36.322 37.243 3.424 2.234 o
8 -4 1 60.046 56.608 1.319 1.459 o
8 -4 2 91.856 96.259 1.781 0.640 o
8 -4 3 64.540 71.714 1.596 1.156 o
8 -4 4 0.003 0.023 0.509 289.392 o
8 -3 0 0.179 0.083 0.382 431.251 o
8 -3 1 7.743 9.207 0.763 25.489 o
8 -3 2 2.421 3.007 0.555 83.676 o
8 -3 3 29.322 30.259 1.134 4.478 o
8 -3 4 10.945 9.670 0.902 18.321 o
8 -2 0 69.780 78.560 3.435 0.892 o
8 -2 1 0.605 -0.301 0.347 373.503 o
8 -2 2 4.810 5.251 0.648 45.123 o
8 -2 3 3.656 3.725 0.601 60.879 o
8 -2 4 1.310 1.342 0.555 128.158 o
8 -1 0 72.016 68.113 1.365 1.062 o
8 -1 1 33.432 32.710 0.810 3.891 o
8 -1 2 12.713 13.325 0.879 14.588 o
8 -1 3 0.008 -0.532 0.463 351.108 o
8 -1 4 11.703 10.896 0.902 16.691 o
8 0 0 14.089 13.502 0.556 14.536 o
8 0 1 5.853 4.386 0.378 49.554 o
8 0 2 7.747 7.125 0.810 27.184 o
8 0 3 16.836 16.656 0.995 10.172 o
8 0 4 0.163 -0.578 0.509 269.084 o
8 1 0 0.433 -0.021 0.440 300.458 o
8 1 1 1.507 1.361 0.328 179.809 o
8 1 2 43.834 45.041 1.365 2.341 o
8 1 3 1.033 0.139 0.509 183.925 o
8 2 0 1.474 0.597 0.729 96.743 o
8 2 1 0.014 0.393 0.370 457.440 o
8 2 2 7.489 7.069 0.540 32.208 o
8 2 3 30.633 28.778 1.226 4.338 o
8 3 0 7.102 5.519 0.868 29.814 o
8 3 1 5.356 3.181 0.408 57.153 o
8 3 2 4.402 4.082 0.914 39.955 o
8 4 0 1.893 0.672 0.463 141.682 o
8 4 1 6.732 6.160 1.099 25.372 o
8 5 0 171.895 150.139 13.406 0.148 o
9 -7 0 8.703 5.992 0.671 28.304 o
9 -7 1 1.960 2.429 0.555 97.165 o
9 -6 0 9.809 8.051 0.787 22.300 o
9 -6 1 1.808 0.833 0.486 136.267 o
9 -6 2 2.288 1.411 0.555 101.001 o
9 -5 0 2.469 2.684 0.532 88.031 o
9 -5 1 3.413 3.146 0.555 69.336 o
9 -5 2 0.120 -0.347 0.509 274.675 o
9 -4 0 0.396 -0.162 0.440 306.739 o
9 -4 1 16.750 18.276 1.018 9.747 o
9 -4 2 42.547 45.296 1.434 2.394 o
9 -4 3 3.772 1.966 0.625 66.862 o
9 -3 0 3.107 4.141 0.578 65.657 o
9 -3 1 14.241 14.806 0.902 12.640 o
9 -3 2 126.353 119.254 2.105 0.380 o
9 -3 3 14.804 16.263 1.064 11.194 o
9 -2 0 18.890 18.114 0.972 8.913 o
9 -2 1 6.032 4.303 0.625 41.950 o
9 -2 2 6.028 8.282 0.810 30.125 o
9 -2 3 19.968 21.352 1.134 7.593 o
9 -1 0 47.155 45.860 1.411 2.135 o
9 -1 1 0.333 -0.393 0.463 292.024 o
9 -1 2 0.156 0.162 0.509 259.874 o
9 0 0 24.319 22.948 1.885 5.181 o
9 0 1 8.781 9.693 0.879 21.667 o
9 0 2 7.499 9.624 0.902 23.712 o
9 1 0 9.955 10.235 0.868 19.566 o
9 1 1 0.533 0.856 0.555 171.728 o
9 1 2 0.011 -0.763 0.532 265.402 o
9 2 0 0.506 0.313 0.316 398.212 o
9 2 1 0.096 -0.485 0.339 591.909 o
9 3 0 5.220 4.788 0.483 49.536 o
10 -5 0 5.725 4.580 0.648 42.091 o
10 -4 0 11.603 9.624 0.879 17.706 o
10 -3 0 11.252 12.585 0.948 15.968 o
10 -3 1 11.677 7.380 0.810 19.638 o
10 -2 0 5.374 9.716 0.925 27.742 o
10 -1 0 9.810 9.994 0.925 19.416 o
10 0 0 5.121 4.881 0.671 43.651 o
;
_iucr_refine_instructions_details
;
TITL mo_210918A_0m in P-1
CELL 0.71073 9.3072 9.6424 10.5012 95.376 110.853 100.335
ZERR 2 0.0015 0.0016 0.0017 0.002 0.002 0.002
LATT 1
SFAC C H N S
UNIT 38 46 2 2

L.S. 2
PLAN  -49 0 0
SIZE 0.1 0.1 0.1
TEMP 23
FMAP 2
BOND $H
ACTA 
SHEL 999 0.84
WGHT 0.105132 0.19824
FVAR 0.657472
REM <olex2.extras>
REM <HklSrc "%.\\mo_210918A_0m.hkl">
REM </olex2.extras>

N1    3     1.19181  0.31875  0.23160  11.00000  0.04022  0.03508  0.03454 =
 0.00006  0.01716  0.00224 
S1    4     1.27715  0.15545  0.46883  11.00000  0.06864  0.06227  0.03909 =
 0.01259  0.00627  0.00680 
C15   1     0.98196  0.17456  0.45396  11.00000  0.10646  0.05720  0.06097 =
 0.00748  0.05765  0.00715 
AFIX 43
H15   2     1.00306  0.13197  0.53253  11.00000 -1.20000 
AFIX 0
C13   1     0.80617  0.26679  0.27478  11.00000  0.06850  0.07288  0.10726 =
 0.00999  0.05751  0.02339 
AFIX 43
H13   2     0.70646  0.28441  0.23237  11.00000 -1.20000 
AFIX 0
C14   1     0.83717  0.20470  0.39086  11.00000  0.09722  0.07467  0.10320 =
 0.01650  0.07957  0.02060 
AFIX 43
H14   2     0.75966  0.18288  0.42706  11.00000 -1.20000 
AFIX 0
C21   1     1.43416  0.49239  0.25627  11.00000  0.06856  0.06639  0.07975 =
 -0.01505  0.03649 -0.02673 
AFIX 137
H21a  2     1.47698  0.41257  0.23863  11.00000 -1.50000 
H21b  2     1.38227  0.52327  0.17073  11.00000 -1.50000 
H21c  2     1.51797  0.56953  0.31772  11.00000 -1.50000 
AFIX 0
C17   1     1.06900  0.27774  0.28380  11.00000  0.04906  0.03599  0.03787 =
 -0.00077  0.02271  0.00583 
C23   1     1.04339  0.14008 -0.14314  11.00000  0.06601  0.07826  0.05113 =
 0.00088  0.01505  0.00030 
AFIX 137
H23a  2     0.99516  0.19192 -0.21430  11.00000 -1.50000 
H23b  2     1.06318  0.05583 -0.18389  11.00000 -1.50000 
H23c  2     0.97389  0.11292 -0.09612  11.00000 -1.50000 
AFIX 0
C22   1     1.19990  0.23524 -0.03944  11.00000  0.04956  0.05334  0.04299 =
 -0.00062  0.02818  0.00344 
AFIX 13
H22   2     1.17623  0.32211 -0.00329  11.00000 -1.20000 
AFIX 0
C16   1     1.09739  0.20866  0.39866  11.00000  0.06712  0.04140  0.03667 =
 0.00022  0.02468  0.00385 
C18   1     0.91964  0.30448  0.21808  11.00000  0.05494  0.04990  0.06057 =
 0.00484  0.03236  0.01609 
C20   1     1.31747  0.44841  0.32140  11.00000  0.05986  0.04086  0.04492 =
 -0.00494  0.01906 -0.00540 
AFIX 13
H20   2     1.37340  0.42311  0.41129  11.00000 -1.20000 
AFIX 0
C19   1     1.25797  0.19943  0.20917  11.00000  0.02856  0.03735  0.04326 =
 -0.00110  0.01132  0.00084 
C2WL  1     1.39485 -0.02664  0.17260  11.00000  0.05127  0.06409  0.11184 =
 0.00724  0.03367  0.02631 
AFIX 43
H2WL  2     1.44375 -0.10009  0.16050  11.00000 -1.20000 
AFIX 0
C2AA  1     1.33923  0.04768  0.06621  11.00000  0.05156  0.06264  0.08523 =
 -0.00343  0.03962  0.01607 
AFIX 43
H2AA  2     1.34867  0.02148 -0.01746  11.00000 -1.20000 
AFIX 0
C4KL  1     1.31175  0.28106 -0.11335  11.00000  0.08593  0.10646  0.08796 =
 0.02695  0.06340  0.01520 
AFIX 137
H4Ka  2     1.33079  0.19764 -0.15626  11.00000 -1.50000 
H4Kb  2     1.26445  0.33517 -0.18269  11.00000 -1.50000 
H4Kc  2     1.40996  0.33904 -0.04733  11.00000 -1.50000 
AFIX 0
C5UV  1     1.37884  0.00660  0.29649  11.00000  0.04162  0.06025  0.08516 =
 0.01693  0.00784  0.01939 
AFIX 43
H5UV  2     1.41384 -0.04533  0.36725  11.00000 -1.20000 
AFIX 0
C7LM  1     1.26889  0.16167  0.08115  11.00000  0.03287  0.04483  0.05475 =
 -0.00382  0.02216  0.00069 
C8KV  1     1.24407  0.56993  0.34425  11.00000  0.10185  0.04693  0.15881 =
 -0.03124  0.06691 -0.00694 
AFIX 137
H8Ka  2     1.19136  0.59773  0.25722  11.00000 -1.50000 
H8Kb  2     1.16903  0.54019  0.38531  11.00000 -1.50000 
H8Kc  2     1.32483  0.64968  0.40485  11.00000 -1.50000 
AFIX 0
C12E  1     1.30926  0.11939  0.31374  11.00000  0.03436  0.04794  0.05127 =
 0.00383  0.00539  0.00262 
C2    1     0.88044  0.36971  0.09013  11.00000  0.06243  0.08408  0.08192 =
 0.02937  0.02745  0.03657 
AFIX 137
H2a   2     0.76788  0.35487  0.04557  11.00000 -1.50000 
H2b   2     0.92727  0.47049  0.11407  11.00000 -1.50000 
H2c   2     0.92095  0.32576  0.02841  11.00000 -1.50000 
AFIX 0
HKLF 4

END
Q1 1 1.259259 0.033333 0.5 11 0.05 0.34
Q2 1 1.074074 0.1 0.375 11 0.05 0.29
Q3 1 0.851852 0.466667 0.125 11 0.05 0.29
Q4 1 0.814815 0.133333 0.21875 11 0.05 0.28
Q5 1 0.814815 0.233333 0 11 0.05 0.27
Q6 1 1.037037 -0.1 -0.25 11 0.05 0.27
Q7 1 1.37037 -0.233333 0.125 11 0.05 0.27
Q8 1 1.407407 0.366667 0.40625 11 0.05 0.26
Q9 1 1.333333 0 0.59375 11 0.05 0.26
Q10 1 1.407407 0.8 0.40625 11 0.05 0.26
Q11 1 1 0.266667 0.625 11 0.05 0.25
Q12 1 1.481481 -0.266667 0.1875 11 0.05 0.24
Q13 1 0.740741 0.366667 0.34375 11 0.05 0.24
Q14 1 1.592593 0.7 0.34375 11 0.05 0.24
Q15 1 0.740741 0.433333 0.21875 11 0.05 0.23
Q16 1 1.259259 -0.2 0.28125 11 0.05 0.23
Q17 1 1.481481 0.633333 0.3125 11 0.05 0.22
Q18 1 0.888889 0.333333 0.46875 11 0.05 0.22
Q19 1 0.703704 0.066667 0.25 11 0.05 0.21
Q20 1 1.481481 0.7 0.4375 11 0.05 0.21

  REM The information below was added by Olex2.
  REM
  REM R1 = 0.0568 for 2568 Fo > 4sig(Fo) and 0.0693 for all 3017 data
  REM 195 parameters refined using 0 restraints
  REM Highest difference peak 0.3383, deepest hole -0.5389
  REM Mean Shift 0.0000, Max Shift 0.0004.

  REM +++ Tabular Listing of Refinement Information +++
  REM R1_all = 0.0693
  REM R1_gt = 0.0568
  REM wR_ref = 0.1735
  REM GOOF = 1.0621
  REM Shift_max = 0.0004
  REM Shift_mean = 0.0000
  REM Reflections_all = 3017
  REM Reflections_gt = 2568
  REM Parameters = 195
  REM Hole = -0.5389
  REM Peak = 0.3383
  REM Flack = n/a

  
;
_olex2_submission_special_instructions  'No special instructions were received'
