# Supplementary material for: Accurately adjusted phenothiazine conformations: reversible conformation transformation at room temperature and self-recoverable stimuli-responsive phosphorescence
Source: Light Sci Appl. 2025 Feb 26;14:99. doi: 10.1038/s41377-024-01716-7 (PMC11862005; doi:10.1038/s41377-024-01716-7)
Supplement: Supplementary file 5 — Crystal informations [file 41377_2024_1716_MOESM5_ESM.zip › cif/IM-MPT.cif]

data_gy-4_auto
_audit_creation_date               2021-06-10
_audit_creation_method
;
Olex2 1.2
(compiled 2018.05.29 svn.r3508 for OlexSys, GUI svn.r5506)
;
_shelxl_version_number             2013-2
_audit_contact_author_address      ?
_audit_contact_author_email        ?
_audit_contact_author_name         ''
_audit_contact_author_phone        ?
_publ_contact_author_id_orcid      ?
_publ_section_references
;
Bourhis, L.J., Dolomanov, O.V., Gildea, R.J., Howard, J.A.K., Puschmann, H.
 (2015). Acta Cryst. A71, 59-75.

Dolomanov, O.V., Bourhis, L.J., Gildea, R.J, Howard, J.A.K. & Puschmann, H.
 (2009), J. Appl. Cryst. 42, 339-341.

Sheldrick, G.M. (2015). Acta Cryst. C71, 3-8.
;
_chemical_name_common              ?
_chemical_name_systematic
;
 ?
;
_chemical_formula_moiety           'C17 H19 N S'
_chemical_formula_sum              'C17 H19 N S'
_chemical_formula_weight           269.39
_chemical_absolute_configuration   ?
_chemical_melting_point            ?
loop_
  _atom_type_symbol
  _atom_type_description
  _atom_type_scat_dispersion_real
  _atom_type_scat_dispersion_imag
  _atom_type_scat_source
 'C' 'C' 0.0033 0.0016 'International Tables Vol C Tables 4.2.6.8 and 6.1.1.4'
 'H' 'H' 0.0000 0.0000 'International Tables Vol C Tables 4.2.6.8 and 6.1.1.4'
 'N' 'N' 0.0061 0.0033 'International Tables Vol C Tables 4.2.6.8 and 6.1.1.4'
 'S' 'S' 0.1246 0.1234 'International Tables Vol C Tables 4.2.6.8 and 6.1.1.4'

_shelx_space_group_comment
;
The symmetry employed for this shelxl refinement is uniquely defined
by the following loop, which should always be used as a source of
symmetry information in preference to the above space-group names.
They are only intended as comments.
;
_space_group_crystal_system        'orthorhombic'
_space_group_IT_number             19
_space_group_name_H-M_alt          'P 21 21 21'
_space_group_name_Hall             'P 2ac 2ab'
loop_
  _space_group_symop_operation_xyz
 'x, y, z'
 '-x+1/2, -y, z+1/2'
 '-x, y+1/2, -z+1/2'
 'x+1/2, -y+1/2, -z'

_cell_length_a                     7.1388(7)
_cell_length_b                     9.3893(7)
_cell_length_c                     22.359(3)
_cell_angle_alpha                  90
_cell_angle_beta                   90
_cell_angle_gamma                  90
_cell_volume                       1498.7(3)
_cell_formula_units_Z              4
_cell_measurement_reflns_used      1895
_cell_measurement_temperature      292.99(10)
_cell_measurement_theta_max        25.2380
_cell_measurement_theta_min        4.7030
_shelx_estimated_absorpt_T_max     0.980
_shelx_estimated_absorpt_T_min     0.980
_exptl_absorpt_coefficient_mu      0.203
_exptl_absorpt_correction_T_max    1.00000
_exptl_absorpt_correction_T_min    0.68626
_exptl_absorpt_correction_type     multi-scan
_exptl_absorpt_process_details
;
CrysAlisPro 1.171.41.110a (Rigaku Oxford Diffraction, 2021)
Empirical absorption correction using spherical harmonics,
implemented in SCALE3 ABSPACK scaling algorithm.
;
_exptl_crystal_colour              'clear light colourless'
_exptl_crystal_colour_lustre       clear
_exptl_crystal_colour_modifier     light
_exptl_crystal_colour_primary      colourless
_exptl_crystal_density_diffrn      1.194
_exptl_crystal_density_meas        ?
_exptl_crystal_density_method      ?
_exptl_crystal_description         block
_exptl_crystal_F_000               576
_exptl_crystal_preparation         ?
_exptl_crystal_size_max            0.1
_exptl_crystal_size_mid            0.1
_exptl_crystal_size_min            0.1
_exptl_special_details
;
 ?
;
_exptl_transmission_factor_max     ?
_exptl_transmission_factor_min     ?
_diffrn_reflns_av_R_equivalents    0.0353
_diffrn_reflns_av_unetI/netI       0.0522
_diffrn_reflns_Laue_measured_fraction_full  0.995
_diffrn_reflns_Laue_measured_fraction_max  0.885
_diffrn_reflns_limit_h_max         9
_diffrn_reflns_limit_h_min         -8
_diffrn_reflns_limit_k_max         9
_diffrn_reflns_limit_k_min         -12
_diffrn_reflns_limit_l_max         19
_diffrn_reflns_limit_l_min         -30
_diffrn_reflns_number              5950
_diffrn_reflns_point_group_measured_fraction_full  0.936
_diffrn_reflns_point_group_measured_fraction_max  0.789
_diffrn_reflns_theta_full          25.242
_diffrn_reflns_theta_max           29.339
_diffrn_reflns_theta_min           3.585
_diffrn_ambient_environment        air
_diffrn_ambient_temperature        292.99(10)
_diffrn_detector                   'CCD plate'
_diffrn_detector_area_resol_mean   5.1688
_diffrn_detector_type              AtlasS2
_diffrn_measured_fraction_theta_full  0.995
_diffrn_measured_fraction_theta_max  0.885
_diffrn_measurement_details
;
List of Runs (angles in degrees, time in seconds):

  # Type    Start    End  Width  t~exp~   \w     \q     \k     \f   Frames
--------------------------------------------------------------------------
  1  \w    -26.00  22.00   1.00   15.00    --  -10.51 -77.00  30.00   48
  2  \w     33.00  74.00   1.00   15.00    --   10.51  19.00 -90.00   41
  3  \w    -25.00  30.00   1.00   15.00    --   10.51  19.00 -90.00   55
;
_diffrn_measurement_device         'four-circle diffractometer'
_diffrn_measurement_device_type    'SuperNova, Dual, Cu at home/near, AtlasS2'
_diffrn_measurement_method         '\w scans'
_diffrn_orient_matrix_type        
 'CrysAlisPro convention (1999,Acta A55,543-557)'
_diffrn_orient_matrix_UB_11        -0.0141887000
_diffrn_orient_matrix_UB_12        -0.0237387000
_diffrn_orient_matrix_UB_13        -0.0297829000
_diffrn_orient_matrix_UB_21        -0.0927888000
_diffrn_orient_matrix_UB_22        -0.0205876000
_diffrn_orient_matrix_UB_23        0.0073242000
_diffrn_orient_matrix_UB_31        -0.0324546000
_diffrn_orient_matrix_UB_32        0.0687261000
_diffrn_orient_matrix_UB_33        -0.0081104000
_diffrn_radiation_monochromator    mirror
_diffrn_radiation_probe            x-ray
_diffrn_radiation_type             MoK\a
_diffrn_radiation_wavelength       0.71073
_diffrn_source                     'micro-focus sealed X-ray tube'
_diffrn_source_type                'SuperNova (Mo) X-ray Source'
_reflns_Friedel_coverage           0.550
_reflns_Friedel_fraction_full      0.852
_reflns_Friedel_fraction_max       0.659
_reflns_number_gt                  2441
_reflns_number_total               3248
_reflns_odcompleteness_completeness  99.39
_reflns_odcompleteness_iscentric   1
_reflns_odcompleteness_theta       26.32
_reflns_special_details
;
 Reflections were merged by SHELXL according to the crystal
 class for the calculation of statistics and refinement.
 
 _reflns_Friedel_fraction is defined as the number of unique
 Friedel pairs measured divided by the number that would be
 possible theoretically, ignoring centric projections and
 systematic absences.
;
_reflns_threshold_expression       'I > 2\s(I)'
_computing_cell_refinement         'CrysAlisPro 1.171.41.110a (Rigaku OD, 2021)'
_computing_data_collection         'CrysAlisPro 1.171.41.110a (Rigaku OD, 2021)'
_computing_data_reduction          'CrysAlisPro 1.171.41.110a (Rigaku OD, 2021)'
_computing_molecular_graphics      'Olex2 (Dolomanov et al., 2009)'
_computing_publication_material    'Olex2 (Dolomanov et al., 2009)'
_computing_structure_refinement    'ShelXL (Sheldrick, 2015)'
_computing_structure_solution      'olex2.solve (Bourhis et al., 2015)'
_refine_diff_density_max           0.154
_refine_diff_density_min           -0.170
_refine_diff_density_rms           0.035
_refine_ls_abs_structure_details
;
 Flack x determined using 693 quotients [(I+)-(I-)]/[(I+)+(I-)]
 (Parsons and Flack (2004), Acta Cryst. A60, s61).
;
_refine_ls_abs_structure_Flack     -0.06(8)
_refine_ls_extinction_coef         .
_refine_ls_extinction_method       none
_refine_ls_goodness_of_fit_ref     1.030
_refine_ls_hydrogen_treatment      constr
_refine_ls_matrix_type             full
_refine_ls_number_parameters       176
_refine_ls_number_reflns           3248
_refine_ls_number_restraints       0
_refine_ls_R_factor_all            0.0721
_refine_ls_R_factor_gt             0.0513
_refine_ls_restrained_S_all        1.030
_refine_ls_shift/su_max            0.000
_refine_ls_shift/su_mean           0.000
_refine_ls_structure_factor_coef   Fsqd
_refine_ls_weighting_details
;
 w=1/[\s^2^(Fo^2^)+(0.0470P)^2^+0.0719P]
 where P=(Fo^2^+2Fc^2^)/3
;
_refine_ls_weighting_scheme        calc
_refine_ls_wR_factor_gt            0.1030
_refine_ls_wR_factor_ref           0.1156
_refine_special_details
;
 ?
;
_olex2_refinement_description
;
1. Fixed Uiso
 At 1.2 times of:
  All C(H) groups
 At 1.5 times of:
  All C(H,H,H) groups
2.a Ternary CH refined with riding coordinates:
 C15(H15)
2.b Aromatic/amide H refined with riding coordinates:
 C3(H3), C4(H4), C5(H5), C11(H11), C12(H12), C13(H13)
2.c Idealised Me refined as rotating group:
 C1(H1A,H1B,H1C), C8(H8A,H8B,H8C), C16(H16A,H16B,H16C), C17(H17A,H17B,H17C)
;
_atom_sites_solution_hydrogens     geom
_atom_sites_solution_primary       iterative
_atom_sites_solution_secondary     ?
loop_
  _atom_site_label
  _atom_site_type_symbol
  _atom_site_fract_x
  _atom_site_fract_y
  _atom_site_fract_z
  _atom_site_U_iso_or_equiv
  _atom_site_adp_type
  _atom_site_occupancy
  _atom_site_site_symmetry_order
  _atom_site_calc_flag
  _atom_site_refinement_flags_posn
  _atom_site_refinement_flags_adp
  _atom_site_refinement_flags_occupancy
  _atom_site_disorder_assembly
  _atom_site_disorder_group
 S1 S 0.55363(14) 0.08378(8) 0.37387(5) 0.0711(3) Uani 1 1 d . . . . .
 N1 N 0.8273(3) 0.3202(2) 0.34652(11) 0.0431(6) Uani 1 1 d . . . . .
 C1 C 0.9350(6) 0.4164(4) 0.22982(16) 0.0774(10) Uani 1 1 d . . . . .
 H1A H 0.8945 0.4924 0.2555 0.116 Uiso 1 1 calc GR . . . .
 H1B H 0.9277 0.4466 0.1889 0.116 Uiso 1 1 calc GR . . . .
 H1C H 1.0620 0.3915 0.2393 0.116 Uiso 1 1 calc GR . . . .
 C2 C 0.8114(5) 0.2896(3) 0.23891(15) 0.0558(8) Uani 1 1 d . . . . .
 C3 C 0.7479(5) 0.2120(4) 0.19007(17) 0.0706(10) Uani 1 1 d . . . . .
 H3 H 0.7854 0.2382 0.1518 0.085 Uiso 1 1 calc R . . . .
 C4 C 0.6306(5) 0.0970(4) 0.1972(2) 0.0816(12) Uani 1 1 d . . . . .
 H4 H 0.5929 0.0449 0.1639 0.098 Uiso 1 1 calc R . . . .
 C5 C 0.5691(5) 0.0589(4) 0.2527(2) 0.0740(10) Uani 1 1 d . . . . .
 H5 H 0.4867 -0.0170 0.2574 0.089 Uiso 1 1 calc R . . . .
 C6 C 0.6306(4) 0.1343(3) 0.30206(16) 0.0567(8) Uani 1 1 d . . . . .
 C7 C 0.7547(4) 0.2472(3) 0.29576(13) 0.0460(7) Uani 1 1 d . . . . .
 C8 C 1.0173(4) 0.2757(4) 0.36377(15) 0.0632(9) Uani 1 1 d . . . . .
 H8A H 1.0626 0.3364 0.3951 0.095 Uiso 1 1 calc GR . . . .
 H8B H 1.0990 0.2826 0.3298 0.095 Uiso 1 1 calc GR . . . .
 H8C H 1.0143 0.1789 0.3776 0.095 Uiso 1 1 calc GR . . . .
 C9 C 0.7012(4) 0.3483(3) 0.39432(13) 0.0424(6) Uani 1 1 d . . . . .
 C10 C 0.5637(4) 0.2498(3) 0.41028(13) 0.0504(7) Uani 1 1 d . . . . .
 C11 C 0.4392(5) 0.2770(3) 0.45632(15) 0.0607(8) Uani 1 1 d . . . . .
 H11 H 0.3467 0.2111 0.4660 0.073 Uiso 1 1 calc R . . . .
 C12 C 0.4539(5) 0.4024(4) 0.48757(15) 0.0654(9) Uani 1 1 d . . . . .
 H12 H 0.3726 0.4212 0.5191 0.079 Uiso 1 1 calc R . . . .
 C13 C 0.5883(5) 0.4996(3) 0.47223(14) 0.0566(8) Uani 1 1 d . . . . .
 H13 H 0.5963 0.5839 0.4939 0.068 Uiso 1 1 calc R . . . .
 C14 C 0.7134(4) 0.4774(3) 0.42550(13) 0.0451(7) Uani 1 1 d . . . . .
 C15 C 0.8585(4) 0.5888(3) 0.41084(13) 0.0508(7) Uani 1 1 d . . . . .
 H15 H 0.9258 0.5578 0.3749 0.061 Uiso 1 1 calc R . . . .
 C16 C 1.0003(5) 0.6020(4) 0.46161(18) 0.0785(11) Uani 1 1 d . . . . .
 H16A H 0.9399 0.6413 0.4963 0.118 Uiso 1 1 calc GR . . . .
 H16B H 1.1007 0.6636 0.4494 0.118 Uiso 1 1 calc GR . . . .
 H16C H 1.0495 0.5096 0.4711 0.118 Uiso 1 1 calc GR . . . .
 C17 C 0.7710(6) 0.7329(3) 0.39775(19) 0.0777(11) Uani 1 1 d . . . . .
 H17A H 0.6848 0.7240 0.3650 0.117 Uiso 1 1 calc GR . . . .
 H17B H 0.8675 0.7997 0.3874 0.117 Uiso 1 1 calc GR . . . .
 H17C H 0.7054 0.7661 0.4325 0.117 Uiso 1 1 calc GR . . . .

loop_
  _atom_site_aniso_label
  _atom_site_aniso_U_11
  _atom_site_aniso_U_22
  _atom_site_aniso_U_33
  _atom_site_aniso_U_23
  _atom_site_aniso_U_13
  _atom_site_aniso_U_12
 S1 0.0759(6) 0.0435(4) 0.0939(7) 0.0092(4) -0.0062(5) -0.0152(4)
 N1 0.0376(11) 0.0411(11) 0.0507(14) -0.0080(10) -0.0024(11) -0.0001(10)
 C1 0.092(3) 0.081(2) 0.060(2) -0.0096(18) 0.018(2) -0.019(3)
 C2 0.0544(18) 0.0552(17) 0.0577(19) -0.0116(15) -0.0034(16) 0.0081(15)
 C3 0.066(2) 0.081(2) 0.065(2) -0.0208(19) -0.0095(18) 0.009(2)
 C4 0.069(2) 0.087(2) 0.089(3) -0.039(2) -0.025(2) 0.002(2)
 C5 0.057(2) 0.064(2) 0.101(3) -0.020(2) -0.020(2) -0.0076(18)
 C6 0.0462(16) 0.0460(15) 0.078(2) -0.0075(16) -0.0125(16) -0.0007(13)
 C7 0.0405(14) 0.0368(12) 0.0608(19) -0.0087(13) -0.0089(14) 0.0064(12)
 C8 0.0435(16) 0.076(2) 0.070(2) -0.0144(18) -0.0072(15) 0.0094(16)
 C9 0.0389(14) 0.0403(13) 0.0479(16) 0.0043(12) -0.0057(13) 0.0026(12)
 C10 0.0444(15) 0.0464(14) 0.0605(18) 0.0135(14) -0.0052(15) 0.0016(15)
 C11 0.0446(16) 0.0639(18) 0.073(2) 0.0249(17) 0.0020(18) -0.0019(16)
 C12 0.0559(19) 0.079(2) 0.062(2) 0.0165(18) 0.0121(18) 0.014(2)
 C13 0.063(2) 0.0559(16) 0.0508(18) 0.0031(14) 0.0065(16) 0.0107(17)
 C14 0.0453(17) 0.0441(14) 0.0459(16) 0.0049(12) -0.0013(13) 0.0063(14)
 C15 0.0586(18) 0.0442(14) 0.0497(17) -0.0076(14) 0.0012(14) -0.0028(15)
 C16 0.080(3) 0.082(2) 0.074(2) -0.0081(19) -0.013(2) -0.020(2)
 C17 0.090(3) 0.0501(17) 0.093(3) 0.0082(18) 0.015(2) -0.0004(19)

_geom_special_details
;
 All esds (except the esd in the dihedral angle between two l.s. planes)
 are estimated using the full covariance matrix.  The cell esds are taken
 into account individually in the estimation of esds in distances, angles
 and torsion angles; correlations between esds in cell parameters are only
 used when they are defined by crystal symmetry.  An approximate (isotropic)
 treatment of cell esds is used for estimating esds involving l.s. planes.
;
loop_
  _geom_bond_atom_site_label_1
  _geom_bond_atom_site_label_2
  _geom_bond_distance
  _geom_bond_site_symmetry_2
  _geom_bond_publ_flag
 S1 C6 1.762(4) . ?
 S1 C10 1.760(3) . ?
 N1 C7 1.423(3) . ?
 N1 C8 1.471(4) . ?
 N1 C9 1.422(4) . ?
 C1 H1A 0.9600 . ?
 C1 H1B 0.9600 . ?
 C1 H1C 0.9600 . ?
 C1 C2 1.495(4) . ?
 C2 C3 1.389(4) . ?
 C2 C7 1.392(4) . ?
 C3 H3 0.9300 . ?
 C3 C4 1.375(5) . ?
 C4 H4 0.9300 . ?
 C4 C5 1.366(6) . ?
 C5 H5 0.9300 . ?
 C5 C6 1.382(5) . ?
 C6 C7 1.389(4) . ?
 C8 H8A 0.9600 . ?
 C8 H8B 0.9600 . ?
 C8 H8C 0.9600 . ?
 C9 C10 1.395(4) . ?
 C9 C14 1.400(4) . ?
 C10 C11 1.384(5) . ?
 C11 H11 0.9300 . ?
 C11 C12 1.373(5) . ?
 C12 H12 0.9300 . ?
 C12 C13 1.368(4) . ?
 C13 H13 0.9300 . ?
 C13 C14 1.390(4) . ?
 C14 C15 1.509(4) . ?
 C15 H15 0.9800 . ?
 C15 C16 1.526(5) . ?
 C15 C17 1.519(4) . ?
 C16 H16A 0.9600 . ?
 C16 H16B 0.9600 . ?
 C16 H16C 0.9600 . ?
 C17 H17A 0.9600 . ?
 C17 H17B 0.9600 . ?
 C17 H17C 0.9600 . ?

loop_
  _geom_angle_atom_site_label_1
  _geom_angle_atom_site_label_2
  _geom_angle_atom_site_label_3
  _geom_angle
  _geom_angle_site_symmetry_1
  _geom_angle_site_symmetry_3
  _geom_angle_publ_flag
 C10 S1 C6 99.80(13) . . ?
 C7 N1 C8 114.1(2) . . ?
 C9 N1 C7 117.3(2) . . ?
 C9 N1 C8 116.1(2) . . ?
 H1A C1 H1B 109.5 . . ?
 H1A C1 H1C 109.5 . . ?
 H1B C1 H1C 109.5 . . ?
 C2 C1 H1A 109.5 . . ?
 C2 C1 H1B 109.5 . . ?
 C2 C1 H1C 109.5 . . ?
 C3 C2 C1 120.2(3) . . ?
 C3 C2 C7 118.3(3) . . ?
 C7 C2 C1 121.5(3) . . ?
 C2 C3 H3 119.3 . . ?
 C4 C3 C2 121.3(4) . . ?
 C4 C3 H3 119.3 . . ?
 C3 C4 H4 119.8 . . ?
 C5 C4 C3 120.4(3) . . ?
 C5 C4 H4 119.8 . . ?
 C4 C5 H5 120.3 . . ?
 C4 C5 C6 119.3(3) . . ?
 C6 C5 H5 120.3 . . ?
 C5 C6 S1 119.4(3) . . ?
 C5 C6 C7 120.8(3) . . ?
 C7 C6 S1 119.8(2) . . ?
 C2 C7 N1 119.0(2) . . ?
 C6 C7 N1 121.2(3) . . ?
 C6 C7 C2 119.7(3) . . ?
 N1 C8 H8A 109.5 . . ?
 N1 C8 H8B 109.5 . . ?
 N1 C8 H8C 109.5 . . ?
 H8A C8 H8B 109.5 . . ?
 H8A C8 H8C 109.5 . . ?
 H8B C8 H8C 109.5 . . ?
 C10 C9 N1 121.0(2) . . ?
 C10 C9 C14 119.3(3) . . ?
 C14 C9 N1 119.7(2) . . ?
 C9 C10 S1 119.8(2) . . ?
 C11 C10 S1 118.7(2) . . ?
 C11 C10 C9 121.4(3) . . ?
 C10 C11 H11 120.4 . . ?
 C12 C11 C10 119.2(3) . . ?
 C12 C11 H11 120.4 . . ?
 C11 C12 H12 120.1 . . ?
 C13 C12 C11 119.9(3) . . ?
 C13 C12 H12 120.1 . . ?
 C12 C13 H13 118.7 . . ?
 C12 C13 C14 122.6(3) . . ?
 C14 C13 H13 118.7 . . ?
 C9 C14 C15 122.3(3) . . ?
 C13 C14 C9 117.7(3) . . ?
 C13 C14 C15 120.0(3) . . ?
 C14 C15 H15 108.0 . . ?
 C14 C15 C16 110.5(3) . . ?
 C14 C15 C17 112.2(3) . . ?
 C16 C15 H15 108.0 . . ?
 C17 C15 H15 108.0 . . ?
 C17 C15 C16 110.1(3) . . ?
 C15 C16 H16A 109.5 . . ?
 C15 C16 H16B 109.5 . . ?
 C15 C16 H16C 109.5 . . ?
 H16A C16 H16B 109.5 . . ?
 H16A C16 H16C 109.5 . . ?
 H16B C16 H16C 109.5 . . ?
 C15 C17 H17A 109.5 . . ?
 C15 C17 H17B 109.5 . . ?
 C15 C17 H17C 109.5 . . ?
 H17A C17 H17B 109.5 . . ?
 H17A C17 H17C 109.5 . . ?
 H17B C17 H17C 109.5 . . ?

loop_
  _geom_torsion_atom_site_label_1
  _geom_torsion_atom_site_label_2
  _geom_torsion_atom_site_label_3
  _geom_torsion_atom_site_label_4
  _geom_torsion
  _geom_torsion_site_symmetry_1
  _geom_torsion_site_symmetry_2
  _geom_torsion_site_symmetry_3
  _geom_torsion_site_symmetry_4
  _geom_torsion_publ_flag
 S1 C6 C7 N1 2.4(4) . . . . ?
 S1 C6 C7 C2 -178.3(2) . . . . ?
 S1 C10 C11 C12 175.8(2) . . . . ?
 N1 C9 C10 S1 3.7(4) . . . . ?
 N1 C9 C10 C11 -179.3(3) . . . . ?
 N1 C9 C14 C13 -179.4(3) . . . . ?
 N1 C9 C14 C15 -0.8(4) . . . . ?
 C1 C2 C3 C4 -178.4(3) . . . . ?
 C1 C2 C7 N1 -4.7(4) . . . . ?
 C1 C2 C7 C6 176.0(3) . . . . ?
 C2 C3 C4 C5 1.9(6) . . . . ?
 C3 C2 C7 N1 176.3(3) . . . . ?
 C3 C2 C7 C6 -3.1(4) . . . . ?
 C3 C4 C5 C6 -2.0(6) . . . . ?
 C4 C5 C6 S1 -179.2(3) . . . . ?
 C4 C5 C6 C7 -0.5(5) . . . . ?
 C5 C6 C7 N1 -176.3(3) . . . . ?
 C5 C6 C7 C2 3.0(4) . . . . ?
 C6 S1 C10 C9 -33.2(3) . . . . ?
 C6 S1 C10 C11 149.8(3) . . . . ?
 C7 N1 C9 C10 37.2(3) . . . . ?
 C7 N1 C9 C14 -142.1(3) . . . . ?
 C7 C2 C3 C4 0.6(5) . . . . ?
 C8 N1 C7 C2 -79.5(3) . . . . ?
 C8 N1 C7 C6 99.8(3) . . . . ?
 C8 N1 C9 C10 -102.5(3) . . . . ?
 C8 N1 C9 C14 78.2(3) . . . . ?
 C9 N1 C7 C2 140.0(3) . . . . ?
 C9 N1 C7 C6 -40.7(3) . . . . ?
 C9 C10 C11 C12 -1.2(4) . . . . ?
 C9 C14 C15 C16 -111.8(3) . . . . ?
 C9 C14 C15 C17 124.9(3) . . . . ?
 C10 S1 C6 C5 -151.2(3) . . . . ?
 C10 S1 C6 C7 30.1(3) . . . . ?
 C10 C9 C14 C13 1.3(4) . . . . ?
 C10 C9 C14 C15 179.9(2) . . . . ?
 C10 C11 C12 C13 1.2(5) . . . . ?
 C11 C12 C13 C14 0.1(5) . . . . ?
 C12 C13 C14 C9 -1.4(4) . . . . ?
 C12 C13 C14 C15 -180.0(3) . . . . ?
 C13 C14 C15 C16 66.7(4) . . . . ?
 C13 C14 C15 C17 -56.6(4) . . . . ?
 C14 C9 C10 S1 -177.0(2) . . . . ?
 C14 C9 C10 C11 -0.1(4) . . . . ?

loop_
  _refln_index_h
  _refln_index_k
  _refln_index_l
  _refln_F_squared_meas
  _refln_F_squared_sigma
 0 0 -4 756.98 22.1
 0 0 -5 -0.06 1.3
 0 0 -6 1143.96 33.35
 0 0 -7 6.47 3.02
 0 0 -8 2198.83 58.97
 0 0 -9 -0.85 1.35
 0 0 -10 311.09 16.88
 0 0 -11 2.25 2.37
 0 0 -12 473.13 23.15
 0 0 -13 8.19 3.72
 0 0 -14 142.82 12.79
 0 0 -15 4.08 3.08
 0 0 -16 0.97 1.95
 0 0 -17 0.59 2.6
 0 0 -18 556.94 30.26
 0 0 -19 12.21 4.95
 0 0 -20 25.42 6.4
 0 0 -21 4.44 3.91
 0 0 -22 11.06 5.21
 0 0 -23 15.35 5.59
 0 0 -24 8.13 5.08
 0 0 -25 16.55 6.8
 0 0 -26 32.63 8.66
 0 0 -27 13.33 5.71
 0 0 -28 17.49 6.91
 0 0 -29 5.51 5.28
 0 0 -30 3.26 3.74
 0 -1 -4 5371.79 120.45
 0 -1 -5 815.48 25.58
 0 -1 -6 2910.28 72.02
 0 -1 -7 2017.19 54.53
 0 -1 -8 815.64 28.8
 0 -1 -9 11.81 3.61
 0 1 -10 1116.88 36.8
 0 -1 -10 1113.77 38
 0 1 -11 263.6 15.77
 0 -1 -11 281.4 16.89
 0 1 -12 663.28 28.05
 0 -1 -12 727.72 30.22
 0 -1 -13 42.98 6.86
 0 1 -13 51.19 7.2
 0 -1 -14 642.58 29.87
 0 1 -14 593 27.81
 0 1 -15 281.09 18.65
 0 -1 -15 289.38 19.81
 0 -1 -16 215.56 17.12
 0 1 -16 177.07 15
 0 1 -17 169.92 14.95
 0 -1 -17 163.2 15.61
 0 1 -18 226.81 18.02
 0 -1 -18 259.51 20.31
 0 1 -19 88.85 11.45
 0 -1 -19 72.33 11.14
 0 -1 -20 1.26 2.84
 0 1 -20 0.98 2.87
 0 1 -21 38.88 8.36
 0 -1 -21 35.76 8.4
 0 -1 -22 5.09 4.52
 0 1 -22 2.66 3.63
 0 1 -23 2.43 3.2
 0 -1 -23 6.4 4.17
 0 1 -24 7.07 3.48
 0 -1 -24 5.81 5.23
 0 -1 -25 0.41 3.65
 0 1 -25 4.08 5.22
 0 1 -26 19.21 6.88
 0 -1 -26 8.57 6.26
 0 1 -27 -0.55 2.97
 0 -1 -27 0.41 3.75
 0 -1 -28 3.1 2.95
 0 1 -28 -3.15 4.16
 0 1 -29 4.86 5.13
 0 -1 -29 -4.17 4.23
 0 1 -30 -3.99 4.97
 0 -2 0 1704.3 39.43
 0 2 -1 2052.03 45.94
 0 -2 -1 2037.8 48
 0 -2 1 2056.41 45.68
 0 -2 2 1079.05 24.89
 0 -2 2 1114.41 27.37
 0 2 -2 1023.87 24.65
 0 -2 -2 1071.27 28.47
 0 2 -3 538.69 13.79
 0 -2 3 510.66 15.03
 0 -2 -3 546.9 18.21
 0 2 -3 548.26 16.24
 0 2 -4 2772.36 62.7
 0 -2 4 2681.99 61.63
 0 -2 -4 2793.81 66.9
 0 -2 -5 259.7 12.75
 0 2 -5 245.95 9.66
 0 -2 -6 46.64 5.31
 0 2 -6 39.03 3.56
 0 -2 -7 85.62 7.72
 0 2 -7 68.96 5.08
 0 2 -8 564.05 18.59
 0 -2 -8 576.13 23.86
 0 2 -9 323.4 13.33
 0 -2 -9 321.61 17.69
 0 2 -10 109.12 7.6
 0 -2 -10 127.37 11.21
 0 -2 -11 1162.41 41.29
 0 -2 -12 16.66 5.22
 0 2 -12 9.22 3.15
 0 -2 -13 345.89 21.1
 0 2 -13 348.93 19.32
 0 -2 -14 35.94 6.95
 0 2 -14 30.63 5.82
 0 2 -15 455.07 23.71
 0 -2 -15 491.96 27.18
 0 2 -16 76.11 9.28
 0 -2 -16 75.66 10.53
 0 -2 -17 257.17 20.34
 0 2 -17 283.88 19.1
 0 -2 -18 5.66 4.93
 0 2 -18 6.16 4.08
 0 -2 -19 80.54 11.84
 0 2 -19 98.97 11.92
 0 2 -20 414.64 25.59
 0 -2 -20 479.32 29.71
 0 2 -21 62.83 10.06
 0 -2 -21 55.05 10.51
 0 -2 -22 19.73 6.81
 0 2 -22 21.98 6.59
 0 2 -23 56.97 10.23
 0 -2 -23 56.99 11.09
 0 -2 -24 5.31 4.04
 0 2 -24 5.82 4.64
 0 2 -25 34.35 8.13
 0 -2 -25 33.47 8.82
 0 2 -26 8.05 5.4
 0 -2 -26 2.25 3.11
 0 -2 -27 13.8 6.34
 0 2 -27 3.19 4.03
 0 -2 -28 -0.68 3.94
 0 2 -28 1.65 3.82
 0 2 -29 4.48 4.55
 0 2 -30 1.71 3.45
 0 -3 0 0.37 0.61
 0 3 0 0.06 0.9
 0 3 -1 0.82 0.55
 0 3 1 1.61 1
 0 -3 -1 0.68 0.76
 0 -3 1 0.34 0.61
 0 -3 -2 1091.31 31.02
 0 -3 2 1140.49 27.58
 0 3 2 1094.36 32.55
 0 3 -2 1129.76 27.79
 0 -3 -3 309.24 13.43
 0 3 3 281.25 13.91
 0 -3 3 304.11 11.85
 0 3 -3 283.76 9.3
 0 -3 3 310.04 9.93
 0 -3 4 270.74 10.46
 0 -3 -4 277.52 13.12
 0 3 -4 252.5 8.48
 0 -3 5 989.65 25.95
 0 3 -5 910.63 23.66
 0 3 -5 915.33 27.5
 0 -3 -5 978.17 30.8
 0 3 -6 953.87 27.23
 0 -3 6 877.97 25.17
 0 -3 -6 912.78 30.96
 0 -3 -7 2561.34 69.29
 0 3 -7 2622.17 63.27
 0 -3 -8 241.41 14.98
 0 3 -8 265.61 11.9
 0 -3 -9 641.97 27.16
 0 3 -9 636.3 21.73
 0 -3 -10 0.42 2.15
 0 3 -10 1.48 1.07
 0 -3 -11 4.45 2.17
 0 3 -11 7.28 2.36
 0 3 -12 20.02 3.79
 0 -3 -12 27.91 5.85
 0 3 -13 103.72 8.59
 0 -3 -13 114.61 11.95
 0 3 -14 3.3 2.17
 0 3 -14 0.06 1.45
 0 -3 -14 4.47 3.59
 0 3 -15 181.33 12.57
 0 -3 -15 181.71 15.92
 0 3 -15 190.89 14.25
 0 3 -16 42.26 7.21
 0 -3 -16 45.53 8.34
 0 3 -16 57.96 7.19
 0 3 -17 600.79 26.14
 0 -3 -17 558.27 31.37
 0 3 -17 549.15 27.36
 0 3 -18 175.14 14.67
 0 -3 -18 170.83 17.18
 0 3 -18 165.18 13.02
 0 3 -19 58.83 7.84
 0 3 -19 42.13 7.57
 0 -3 -19 51.77 9.8
 0 3 -20 4.01 2.52
 0 -3 -20 4.16 2.46
 0 -3 -21 69.24 11.28
 0 3 -21 56.8 8.94
 0 -3 -22 53.38 10
 0 3 -22 41.87 8.02
 0 -3 -23 34.51 8.86
 0 3 -23 34.75 7.64
 0 -3 -24 23.97 7.53
 0 3 -24 13.03 4.83
 0 3 -25 5.65 4.15
 0 -3 -25 2.87 3.21
 0 3 -26 1.48 4.07
 0 -3 -26 6.51 5.09
 0 3 -27 5.58 3.9
 0 -3 -27 10.53 6.04
 0 3 -28 2.12 3.7
 0 4 0 172.33 9.46
 0 4 1 3302.5 77.66
 0 -4 1 3166.19 72.82
 0 4 -1 3146.15 74.6
 0 -4 -1 3123.41 74.87
 0 4 -2 42.45 3.72
 0 4 2 39.84 4.99
 0 -4 2 37.25 3.22
 0 -4 -2 38.09 4.4
 0 4 -3 1272.18 31.81
 0 -4 3 1247.44 35.32
 0 4 3 1251.4 39.1
 0 -4 -3 1228.64 36.34
 0 -4 3 1257.32 31.45
 0 -4 -4 69.42 6.64
 0 4 4 55.55 6.69
 0 -4 4 61.41 5.37
 0 4 5 558.58 24.18
 0 -4 5 524.08 18.1
 0 4 -5 550.59 15.57
 0 -4 -5 527.5 21.75
 0 -4 -6 484.74 21.12
 0 -4 6 481.31 16.94
 0 4 6 466.03 23.3
 0 4 -6 483.34 14.42
 0 -4 7 828.54 24.58
 0 4 -7 852.29 27.68
 0 -4 -7 820.23 30.77
 0 4 -7 808.18 22.2
 0 -4 8 348.96 13.68
 0 4 -8 350.91 12.67
 0 4 -8 372.83 16.41
 0 -4 -8 351 19.07
 0 -4 -9 2012.19 59.55
 0 4 -9 1925.83 52.79
 0 -4 -10 167.38 13.52
 0 4 -10 157.11 10.38
 0 4 -11 6.83 2.09
 0 -4 -11 6.36 3.53
 0 -4 -12 115.84 11.76
 0 4 -12 100.06 8.4
 0 -4 -13 32.43 6.27
 0 4 -13 26.56 4.56
 0 4 -14 7.18 2.58
 0 -4 -14 6.01 3.06
 0 4 -15 32.94 5.41
 0 4 -15 26.8 4.87
 0 -4 -15 34.71 6.87
 0 4 -16 37.69 5.85
 0 4 -16 44.99 6.72
 0 -4 -16 57.42 9.33
 0 4 -17 -2.99 2.5
 0 -4 -17 2.13 2.6
 0 4 -17 -0.41 2.01
 0 4 -18 95.08 10.07
 0 4 -18 82.88 9.52
 0 -4 -18 94.37 13.03
 0 -4 -19 53.99 9.81
 0 4 -19 45.07 7.51
 0 4 -19 63.34 8.43
 0 -4 -20 3.85 4.26
 0 4 -20 2.72 2.53
 0 4 -21 3.12 1.72
 0 -4 -21 -1.28 4.67
 0 4 -22 -0.64 2.16
 0 -4 -22 -4.27 4.49
 0 4 -23 27.23 6.68
 0 -4 -23 23.17 7.19
 0 4 -24 2.59 2.52
 0 -4 -24 6.29 3.97
 0 4 -25 4.97 3.05
 0 -4 -25 6.54 6
 0 -4 -26 4.41 3.87
 0 4 -26 2.3 2.86
 0 5 0 0.74 1.35
 0 -5 0 -0.6 1.07
 0 5 1 98 8.23
 0 5 -1 96.7 7.28
 0 -5 1 97.55 6.39
 0 5 2 2431.43 65.45
 0 -5 -2 2514.15 61.82
 0 -5 2 2368.78 57.54
 0 5 -2 2356.65 59.8
 0 -5 -3 112.76 8.56
 0 -5 3 121.62 6.79
 0 5 -3 115.89 7.04
 0 5 3 122.73 10.14
 0 -5 3 117.65 8.58
 0 -5 -4 50.64 6.01
 0 -5 4 61.1 4.65
 0 5 4 66.45 7.97
 0 -5 4 65.36 6.09
 0 5 -4 61.44 4.68
 0 -5 5 43.53 4.85
 0 -5 -5 36.02 5.3
 0 5 -5 36.16 3.38
 0 -5 -6 621.44 25.65
 0 -5 6 618.89 21.42
 0 5 -7 1.51 0.67
 0 -5 7 4.4 1.63
 0 -5 -7 -2.3 2.51
 0 -5 8 234.22 11.36
 0 5 8 217.52 17.38
 0 5 -8 212.75 8.8
 0 -5 -8 220.4 15.1
 0 -5 9 12.27 2.45
 0 5 -9 15.58 2.28
 0 5 9 7.75 4.17
 0 -5 -9 12.71 4.03
 0 5 -10 292.23 16.21
 0 -5 -10 314.14 19.45
 0 5 10 327.26 23.45
 0 5 -10 290.54 11.61
 0 5 11 209.26 18.8
 0 -5 -11 177.93 14.85
 0 5 -11 175.34 9.07
 0 5 -11 176.85 12.46
 0 -5 -12 77.68 9.91
 0 5 -12 69.51 5.88
 0 5 -12 77.58 8.16
 0 5 -13 -0.43 1.38
 0 -5 -13 -0.16 2.4
 0 -5 -14 228.45 18.48
 0 5 -14 212.62 14.4
 0 -5 -15 244.53 19.8
 0 5 -15 249.93 15.43
 0 5 -15 246.79 15.87
 0 5 -16 15.4 4.21
 0 5 -16 10.23 3.4
 0 -5 -16 10.5 5.81
 0 5 -17 -0.15 1.71
 0 5 -17 1.62 2
 0 -5 -17 -0.01 3.13
 0 5 -18 40.27 6.84
 0 5 -18 40.33 6.66
 0 -5 -18 41.56 8.66
 0 5 -19 62.83 8.8
 0 -5 -19 63.01 10.33
 0 5 -19 58.18 7.99
 0 5 -20 -0.72 1.53
 0 -5 -20 1.74 2.74
 0 -5 -21 0.17 2.95
 0 5 -21 0.56 1.87
 0 5 -22 42.33 7.64
 0 -5 -22 31.94 8.47
 0 -5 -23 59.18 11.75
 0 5 -23 63.39 9.5
 0 -5 -24 29.28 10.07
 0 -5 -25 13.22 6.59
 0 6 0 3243.8 83.93
 0 -6 0 3344.87 79.87
 0 -6 1 151.71 8.93
 0 6 1 153.94 11.51
 0 6 -1 151.43 10.37
 0 6 -2 43.82 5.2
 0 -6 2 42.5 4.35
 0 6 2 49.43 6.84
 0 -6 3 26.87 3.48
 0 -6 -3 24.74 4.33
 0 -6 3 24.22 4.54
 0 6 -3 24.35 3.68
 0 -6 4 204.58 12.64
 0 -6 -4 203.17 12.83
 0 -6 4 200.88 9.94
 0 6 -4 197.54 10.37
 0 -6 -5 48.07 6.31
 0 6 -5 41.87 4.32
 0 -6 5 36.28 5.11
 0 6 6 200.22 16.49
 0 -6 -6 209.44 14.08
 0 -6 6 174.77 10.81
 0 6 -6 197.87 9.44
 0 6 7 80.26 10.57
 0 -6 -7 111.72 10.34
 0 -6 7 84.49 7.13
 0 6 -7 92.48 5.91
 0 6 8 388.75 24.95
 0 6 -8 352.63 13.14
 0 -6 -8 374.31 20.72
 0 -6 8 391.29 16.5
 0 6 9 6.86 3.54
 0 -6 -9 5.74 3.54
 0 -6 9 8.62 2.47
 0 -6 -10 133.87 12.79
 0 6 -10 135.08 7.06
 0 6 10 145.39 16.01
 0 6 11 36.08 8.34
 0 -6 -11 57.76 8.5
 0 6 -11 48.07 4.08
 0 6 -12 167.39 8.51
 0 -6 -12 169.54 15.48
 0 6 -13 73.63 5.61
 0 6 -13 63.22 8.2
 0 -6 -13 69.26 10.19
 0 -6 -14 3.31 2.63
 0 6 -14 3.88 1.7
 0 6 -14 -0.96 1.93
 0 -6 -15 5.37 4.23
 0 6 -15 6.23 3.41
 0 6 -15 5.51 1.85
 0 6 -15 2.51 1.64
 0 6 -16 103.49 11.14
 0 6 -16 92.67 7.56
 0 6 -16 100.88 9.16
 0 -6 -16 106.93 13.79
 0 6 -17 2.11 2.77
 0 6 -17 1.97 1.61
 0 -6 -17 -2.15 3.28
 0 6 -17 -0.82 2.13
 0 -6 -18 17.45 5.49
 0 6 -18 28.64 6.21
 0 6 -18 21.51 4.67
 0 -6 -19 16.89 6.13
 0 6 -19 17.48 4.32
 0 6 -20 4.16 3.34
 0 -6 -20 5.78 4.72
 0 -6 -21 29.1 8.12
 0 -6 -22 80.45 13.76
 0 -6 -23 18.03 7.29
 0 -6 -24 89.96 15.4
 0 7 0 6.44 2.99
 0 -7 0 2.96 2.16
 0 -7 -1 0.85 1.53
 0 -7 1 1.97 1.59
 0 7 -1 0.36 1.81
 0 7 -2 105.27 9.08
 0 -7 2 111.82 7.87
 0 -7 3 2.75 1.34
 0 7 -3 8.94 2.93
 0 -7 3 4.7 2.27
 0 7 4 40.3 7.1
 0 -7 4 39.04 4.47
 0 -7 4 39.7 5.85
 0 7 -4 37.53 4.87
 0 -7 -4 37.75 5.87
 0 -7 5 14.43 3.43
 0 -7 -5 17.03 4.12
 0 7 -5 11.93 2.58
 0 7 5 9.08 3.53
 0 7 -6 282.76 12.97
 0 -7 -6 265.55 16.75
 0 -7 6 269.46 14.66
 0 7 6 268.19 20.53
 0 7 7 19.67 6.23
 0 -7 7 17.79 3.62
 0 7 -7 15 2.67
 0 -7 -7 19.36 4.85
 0 7 8 -1.67 2.44
 0 7 -8 0.94 1.24
 0 -7 -8 -1.99 2.19
 0 -7 8 -0.22 1.4
 0 -7 9 158 10.44
 0 7 -9 160.45 8.33
 0 -7 -9 164.26 14.23
 0 7 9 159.19 17.13
 0 -7 10 293.76 14.9
 0 7 -10 313.15 12.06
 0 -7 -10 277.41 19.63
 0 7 -11 12.61 2.29
 0 -7 -11 14.25 5.4
 0 -7 -12 26.18 6.03
 0 -7 -13 119.02 13.26
 0 7 -14 4.07 1.58
 0 -7 -14 7.75 4.4
 0 7 -15 125.38 8.91
 0 -7 -15 118.78 14.05
 0 -7 -16 43.37 8.49
 0 7 -16 29.49 4.36
 0 -7 -17 17.55 6.58
 0 -7 -18 115.39 15.14
 0 -7 -19 11.89 5.95
 0 -7 -20 11.83 5.82
 0 -7 -21 4.97 3.87
 0 -7 -22 2.23 3.2
 0 -8 0 7.92 2.68
 0 -8 1 254.52 13.82
 0 -8 -1 242.42 14.08
 0 -8 -2 98.61 8.93
 0 8 2 86.46 10.49
 0 8 -2 108.66 9.99
 0 -8 2 97.76 7.93
 0 -8 2 104.78 10.68
 0 8 -3 739.95 28.78
 0 8 3 753.01 34.73
 0 -8 3 721.98 30.8
 0 -8 -3 737.9 29
 0 -8 3 739.12 25.49
 0 -8 4 57.17 5.74
 0 8 4 47.11 8.21
 0 -8 4 46.18 6.71
 0 8 -4 53.66 6.58
 0 8 -5 229.1 13.24
 0 -8 5 217.7 14.46
 0 8 5 202.71 18.13
 0 8 6 9.01 4.8
 0 -8 -6 18.89 4.61
 0 8 -6 17.05 3.56
 0 -8 6 21.44 4.4
 0 -8 7 127.3 10.16
 0 8 7 132.26 15.57
 0 -8 -7 133.87 12.45
 0 8 -7 126.55 8.69
 0 -8 -8 294.89 19.47
 0 -8 8 313.97 16.33
 0 8 -8 300.49 13.44
 0 -8 -9 69.72 9.32
 0 8 -9 64.35 5.44
 0 -8 9 60.45 6.83
 0 -8 -10 249.36 18.57
 0 -8 10 224.39 13.36
 0 8 -10 237.9 10.5
 0 8 -11 114.97 6.54
 0 -8 -11 143.81 14.26
 0 -8 -12 5.51 3.79
 0 -8 -13 10.52 5.29
 0 -8 -14 22.59 6.38
 0 -8 -15 23.93 6.55
 0 -8 -16 19.77 6.62
 0 -8 -17 4.64 4.89
 0 -8 -18 2.58 3.29
 0 -8 -19 -0.92 3.17
 0 -8 -20 8.4 5.6
 0 -9 0 -1.27 1.33
 0 9 0 -0.63 2.74
 0 -9 1 -0.16 1.52
 0 -9 -1 -0.91 1.82
 0 9 1 3.59 1.98
 0 -9 -2 21.01 4.43
 0 9 2 15.12 5.11
 0 -9 2 18.52 4.94
 0 -9 2 18.8 3.62
 0 9 3 5.85 3.87
 0 -9 3 10.06 3.66
 0 -9 3 8.91 2.69
 0 9 -3 4.01 2.35
 0 -9 -3 11.84 3.81
 0 9 4 34.07 7.74
 0 -9 -4 36.3 6.22
 0 -9 4 43.82 6.85
 0 9 -4 40.71 6.25
 0 9 -5 65.82 7.46
 0 -9 5 85.54 9.26
 0 -9 -5 80.75 9.24
 0 9 5 77.91 12.17
 0 9 -6 47.92 6.18
 0 -9 6 51.76 7.02
 0 -9 7 865.56 32.39
 0 -9 8 26.83 4.88
 0 -9 -8 29.5 6.84
 0 -9 9 -2.62 1.97
 0 -9 -9 1.29 2.91
 0 -9 -10 7.41 4.34
 0 -9 10 2.03 2.04
 0 -9 -11 126.85 13.87
 0 -9 -12 5.96 3.75
 0 -9 -13 14.86 5.32
 0 -9 -14 1.26 3.1
 0 -9 -15 14.19 5.92
 0 -9 -16 20.8 6.66
 0 -9 -17 43.23 9.37
 0 -9 -18 6.1 4.88
 0 -9 -19 6.39 4.87
 0 -10 0 30.68 5.43
 0 -10 1 21.06 5.91
 0 -10 1 22.06 4.56
 0 -10 -1 26.45 5.26
 0 -10 2 27.56 6.59
 0 -10 2 21.27 4.48
 0 -10 -2 39.19 6.25
 0 -10 3 123.37 12.73
 0 -10 -3 90.07 9.82
 0 -10 3 100.07 9.37
 0 -10 -4 6.05 2.67
 0 -10 4 -2.15 1.88
 0 -10 5 5.57 2.97
 0 -10 -5 1.55 2.37
 0 -10 6 30.21 5.51
 0 -10 -6 25.09 5.48
 0 -10 -7 79.92 10.18
 0 -10 7 77.03 8.67
 0 -10 8 39.47 6.04
 0 -10 9 51.13 6.93
 0 -10 -11 -2.23 2.82
 0 -10 -12 15.02 5.5
 0 -10 -13 33.42 7.61
 0 -10 -14 1.36 2.55
 0 -10 -15 6.16 4.87
 0 -10 -16 7.76 4.97
 0 -10 -17 48.79 10.33
 0 -11 0 -5.31 5
 0 -11 1 23.99 5.84
 0 -11 2 29.02 6.92
 0 -11 -2 25.39 5.47
 0 -11 3 56.63 9.35
 0 -11 -3 43.18 7.09
 0 -11 4 8.02 3.29
 0 -11 -4 13.36 4.55
 0 -11 -5 7.49 3.75
 0 -11 -6 92.78 11.22
 0 -11 -7 1.44 2.48
 0 -11 -8 5.26 3.15
 0 -11 -9 27.74 6.51
 0 -11 -10 37.46 7.85
 0 -12 -10 14.74 5.62
 -1 0 -3 1278.52 31.47
 -1 0 -4 2948.17 67
 -1 0 -5 74.95 5.1
 -1 0 -6 3473.79 77.26
 1 0 6 3106.26 78.07
 -1 0 -7 2.24 1.62
 1 0 7 1.94 1.78
 1 0 8 1037.25 33.51
 -1 0 -8 1121.87 32.62
 -1 0 -9 -1.86 1.98
 1 0 9 -0.45 1.58
 1 0 10 7.33 2.6
 -1 0 -10 4.53 1.79
 1 0 11 1367.95 46.05
 -1 0 -11 1434.65 43.06
 -1 0 -12 156.51 11.46
 -1 0 -13 0.43 1.54
 -1 0 -14 67.24 7.96
 1 0 -15 115.08 12.99
 -1 0 -15 135.14 12.07
 1 0 -16 232.54 19.47
 -1 0 -16 231.12 16.27
 1 0 -17 278.41 22.17
 -1 0 -17 317.92 19.85
 1 0 -18 196.2 18.4
 -1 0 -18 187.15 15.84
 1 0 -19 20.97 7.05
 -1 0 -19 18.89 4.64
 1 0 -20 62.02 10.62
 -1 0 -20 45.86 7.87
 1 0 -21 14.97 5.93
 -1 0 -21 12.82 4.62
 1 0 -22 34.34 8.7
 -1 0 -22 23.96 6.18
 -1 0 -23 27.01 6.79
 1 0 -23 36.76 9.21
 -1 0 -24 8.9 4.78
 1 0 -24 15.67 7.27
 1 0 -25 8.71 5.58
 -1 0 -25 11.69 5.3
 -1 0 -26 6.21 3.7
 1 0 -26 8.46 5.56
 -1 0 -27 -0.18 2.91
 1 0 -27 15.49 7.44
 -1 0 -28 2.78 2.68
 1 0 -28 0.11 3.23
 1 0 -29 1.02 4.5
 -1 0 -29 -1.91 2.66
 -1 0 -30 4.2 4.16
 1 1 -30 2.79 4.35
 1 1 -29 -1.14 4.16
 -1 -1 -29 -1.32 3.29
 -1 -1 -28 -1.05 3.04
 1 1 -28 6.27 4.59
 -1 -1 -27 6.35 4.31
 1 1 -27 22.26 8.23
 1 1 -26 22.43 7.56
 -1 -1 -26 29.08 8.11
 1 1 -25 45.16 9.73
 -1 -1 -25 33.68 8.23
 1 1 -24 4.98 4.54
 -1 -1 -24 4.21 3.93
 1 1 -23 46.63 10.28
 -1 -1 -23 47.34 9.1
 1 1 -22 3.65 4.3
 -1 -1 -22 0.1 2.99
 1 1 -21 65.03 11.08
 -1 -1 -21 38.78 7.95
 1 1 -20 43.5 9.02
 -1 -1 -20 43.22 7.97
 1 1 -19 62.37 10.84
 -1 -1 -19 39.07 7.56
 -1 -1 -18 5.55 3.36
 1 1 -18 4.73 3.51
 1 1 -17 56.18 9.19
 -1 -1 -17 59.16 8.7
 -1 -1 -16 365.46 21.8
 -1 -1 -15 108.97 11.03
 -1 -1 -14 14.04 3.83
 -1 -1 -13 262.12 16.47
 -1 -1 -12 695.93 28.25
 -1 -1 -11 356.41 18.3
 -1 -1 -10 396.9 18.83
 -1 -1 -9 164.53 10.83
 -1 -1 -8 489.1 19.35
 1 -1 8 442.67 17.93
 -1 -1 -7 636.58 22.71
 1 -1 7 647.32 21.18
 -1 -1 -6 2324.57 58.49
 1 -1 6 2351.63 56.12
 -1 -1 -5 4120.44 94.03
 1 -1 5 4044.41 90.99
 -1 -1 -4 3439.85 80.39
 1 -1 4 3548.2 77.53
 -1 -1 -3 5726.67 130.71
 1 -1 3 6058.95 127.04
 -1 -1 -2 3900.82 87.65
 1 -1 2 3949.31 84.31
 -1 -1 0 523.51 12.51
 -1 -1 0 475.72 14.84
 -1 -1 1 9792.93 212.01
 -1 1 -1 9999 213.41
 -1 1 -2 3874.42 83.58
 -1 1 -2 3903.04 87.91
 -1 1 -3 6122.45 128.47
 -1 1 -3 5838.71 132.73
 -1 1 -4 3514.93 76.54
 -1 1 -4 3492.04 80.12
 -1 1 -5 4165.79 93.12
 -1 1 -5 4043.25 89.94
 -1 1 -6 1979.06 49.56
 -1 1 -6 2275.99 52.42
 -1 1 -7 605.59 19.59
 -1 1 -7 668.56 21.18
 -1 1 -8 501.59 17.5
 -1 1 -8 479.88 17.95
 -1 1 -9 161.15 9.39
 -1 1 -9 160.12 9.57
 -1 1 -10 388.97 16.83
 1 1 10 428.47 21.52
 -1 1 -11 381.79 17.18
 1 1 11 347.25 20.5
 -1 1 -12 742.66 27.62
 1 1 12 812.25 34.44
 -1 1 -13 249.64 14.66
 1 1 13 231.67 18.01
 1 -1 -13 264.53 19.38
 -1 1 -14 12.91 3.47
 1 -1 -14 9.16 3.91
 -1 1 -15 131.76 11.19
 1 -1 -15 123.57 13.75
 1 -1 -16 318.25 23.31
 -1 1 -16 349.73 19.85
 1 -1 -17 80.35 11.85
 -1 1 -17 61.54 8.28
 -1 1 -18 -0.19 2.69
 1 -1 -18 -5.53 5.29
 -1 1 -19 37.68 6.68
 1 -1 -19 53.28 9.75
 -1 1 -20 39.52 7.05
 1 -1 -20 47.81 10.17
 -1 1 -21 48.03 8.25
 1 -1 -21 72.57 11.95
 -1 1 -22 1.14 2.3
 1 -1 -22 1.58 4
 1 -1 -23 46.8 10.56
 -1 1 -23 54.2 9.18
 -1 1 -24 -0.86 3.03
 1 -1 -24 9.76 5.92
 -1 1 -25 36.23 7.94
 1 -1 -25 41.71 10.63
 -1 1 -26 21.44 6.33
 1 -1 -26 27.41 9.09
 1 -1 -27 2.62 6.37
 -1 1 -27 2.64 2.81
 -1 1 -28 2.64 3.09
 1 -1 -28 23.62 9.16
 -1 1 -29 -2.87 3.56
 -1 1 -30 -0.21 3.02
 1 2 -30 2.59 3.06
 1 2 -29 2.94 3.74
 1 2 -28 6.15 4.06
 -1 -2 -28 10.86 4.93
 1 2 -27 22.91 7.71
 -1 -2 -27 27.15 7.89
 -1 -2 -26 3.8 3.65
 1 2 -26 7.6 5.3
 -1 -2 -25 9.57 5.54
 1 2 -25 2.81 4.07
 -1 -2 -24 9.17 4.91
 1 2 -24 11.41 5.16
 1 2 -23 46.25 9.62
 -1 -2 -23 39.12 8.79
 -1 -2 -22 13.13 5.44
 1 2 -22 15.92 5.91
 1 2 -21 6.14 4.49
 -1 -2 -21 6.19 3.98
 1 2 -20 95.68 13.26
 -1 -2 -20 109.15 13.15
 1 2 -19 84.39 12.42
 -1 -2 -19 103.51 12.91
 -1 -2 -18 330.34 22.45
 -1 -2 -17 220.98 17.63
 -1 -2 -16 284.56 19.69
 -1 -2 -15 1.53 2.9
 -1 -2 -14 41.79 6.76
 -1 -2 -13 56.97 7.86
 -1 -2 -12 317.3 18.28
 -1 -2 -11 59.13 7.38
 -1 -2 -10 105.17 9.54
 -1 -2 -9 2273.98 62.56
 -1 -2 -8 1271.62 39.11
 -1 -2 -7 177.74 10.94
 -1 -2 -6 428.82 17.6
 1 2 -5 1356.66 31.23
 -1 -2 -5 1373.15 38.04
 -1 -2 -4 1879.74 48.19
 -1 -2 -3 332.21 13.13
 1 2 -3 304.84 12
 -1 -2 -2 9338.14 202.29
 -1 -2 -1 1711.39 42.23
 -1 -2 0 3423.49 77.84
 -1 -2 1 1546.35 38.6
 -1 -2 2 9525.61 206.31
 -1 2 -3 338.88 14.19
 -1 2 -4 1979.27 50.79
 -1 2 -5 1433.45 37.67
 -1 2 -5 1335 30.37
 -1 2 -6 375.93 11.01
 -1 2 -6 356.07 14.74
 -1 2 -7 159.82 7.08
 -1 2 -7 169.82 9.6
 -1 2 -8 1097.55 33.23
 -1 2 -8 1118.73 29.83
 1 -2 -8 1168.6 40.15
 -1 2 -9 2284.13 58.4
 -1 2 -9 2237.9 54.73
 1 -2 -9 2072.6 64.67
 -1 2 -10 95 6.98
 -1 2 -10 91.65 7.74
 1 -2 -10 90.18 10.06
 -1 2 -11 69.72 6.35
 1 -2 -11 69.6 9.34
 -1 2 -11 65.01 6.82
 -1 2 -12 291.32 15.62
 1 -2 -12 309.5 20.64
 -1 2 -12 326.48 15.29
 1 2 13 52.42 8.7
 -1 2 -13 66.5 7.34
 -1 2 -13 61.82 6.68
 1 -2 -13 61.14 9.34
 -1 2 -14 51.46 6.71
 1 2 14 45.83 8.35
 -1 2 -14 53.98 6.62
 1 -2 -14 49.73 8.64
 1 -2 -15 7.48 4.26
 -1 2 -15 6.81 3.05
 -1 2 -15 3.1 2.07
 1 -2 -16 338.63 23.7
 -1 2 -16 278.29 16.97
 -1 2 -16 324.06 18.65
 -1 2 -17 286.34 17.76
 -1 2 -17 250.39 16.39
 1 -2 -17 229.11 20.2
 -1 2 -18 311.57 19.32
 -1 2 -18 307.58 18.85
 1 -2 -18 290.37 23.36
 1 -2 -19 88.32 13.28
 -1 2 -19 93.67 10.25
 1 -2 -20 103.24 14.59
 -1 2 -20 95.6 10.92
 -1 2 -21 4.34 2.84
 1 -2 -21 6.21 6.02
 -1 2 -22 24.26 6.04
 1 -2 -22 25.07 7.52
 1 -2 -23 44.62 10.5
 -1 2 -23 39.45 7.62
 1 -2 -24 10.32 6.21
 -1 2 -24 11.04 4.39
 1 -2 -25 2.53 3.9
 -1 2 -25 -0.6 3.17
 -1 2 -26 3.4 2.38
 1 -2 -26 13.22 8.11
 1 -2 -27 33.33 10.04
 -1 2 -27 20.59 6.24
 1 -2 -28 12.07 5.9
 -1 2 -28 11.38 4.79
 -1 2 -29 0.14 2.9
 1 3 -29 -4.27 2.91
 1 3 -28 -6.89 5.37
 -1 -3 -27 -2.26 4.22
 1 3 -27 2.57 3.7
 1 3 -26 4.09 3.27
 -1 -3 -26 4.58 4.53
 1 3 -25 0.09 2.73
 -1 -3 -25 1.27 3.36
 1 3 -24 14.96 5.5
 -1 -3 -24 7.18 5.24
 1 3 -23 2.06 4.28
 -1 -3 -23 13.5 6.12
 1 3 -22 16.94 5.9
 -1 -3 -22 14.44 5.88
 1 3 -21 13.18 4.72
 -1 -3 -21 5.82 4.07
 1 3 -20 73.1 11.29
 -1 -3 -20 61.16 10.28
 1 3 -20 45.78 6.82
 1 3 -19 32.84 5.59
 -1 -3 -19 22.98 6.59
 -1 -3 -18 325.63 22.73
 1 3 -18 308.88 17.29
 -1 -3 -17 67.82 9.93
 1 3 -17 85.4 8.42
 -1 -3 -16 114.81 12.75
 1 3 -16 124.09 9.82
 1 3 -15 96.74 8.2
 -1 -3 -15 88.14 10.68
 1 3 -14 107.75 8.32
 -1 -3 -14 115.93 11.8
 -1 -3 -13 60.46 8.27
 1 3 -13 60.04 5.85
 1 3 -12 129.65 8.34
 -1 -3 -12 129.79 11.82
 1 3 -11 52.55 4.92
 -1 -3 -11 54.58 7.62
 1 3 -10 1845.45 46.87
 -1 -3 -10 1892.71 56.19
 1 3 -9 234.51 10.17
 -1 -3 -9 246.47 14.88
 1 -3 8 1451.55 40.74
 1 3 -8 1551.22 37.14
 1 3 -7 178.87 7.56
 -1 -3 -7 170.34 11.54
 1 -3 7 168.39 9.64
 1 3 -6 1261.71 31.22
 -1 -3 -6 1270.74 38.5
 1 -3 6 1286.92 36.06
 1 3 -5 79.1 4.36
 1 3 -5 74.26 5.7
 1 -3 5 78.69 6.31
 -1 -3 -5 88.6 7.19
 1 3 -4 617.18 19.38
 -1 -3 -4 562.75 21.01
 1 -3 4 606.1 21.11
 1 3 -3 652.56 20.57
 1 -3 3 713.37 23.84
 1 -3 2 3564.6 77.13
 1 3 -2 3545.76 82.01
 -1 -3 -2 3685.83 83.99
 1 -3 2 3532.72 86.56
 -1 -3 -1 469.57 16.66
 1 -3 1 490.91 14.08
 1 3 -1 452.33 15.99
 1 -3 0 1.32 0.75
 -1 -3 0 2.02 1.2
 -1 -3 1 486.4 16.44
 1 3 1 491.6 17.58
 1 -3 -1 466.31 16.49
 -1 -3 2 3625.06 82.93
 1 -3 -2 3538.4 84.54
 -1 -3 3 689.95 17.04
 1 -3 -3 688.17 23.94
 1 -3 -4 621.72 23.46
 -1 -3 4 633.72 15.52
 -1 3 -5 73.33 6.92
 1 -3 -5 74.71 7.48
 -1 3 -6 1238.64 38.24
 1 -3 -6 1322.96 41.47
 -1 3 -7 199.96 6.41
 1 -3 -7 191.76 13.33
 -1 3 -7 183.8 11.46
 -1 3 -8 1479.58 34.81
 1 -3 -8 1403.61 47
 -1 3 -8 1410.98 42.44
 1 -3 -9 252.75 16.91
 -1 3 -9 238.61 9.55
 -1 3 -9 233.07 13.29
 1 -3 -10 2016.52 60.68
 -1 3 -10 1898.25 52.91
 -1 3 -10 1815.63 46.55
 1 -3 -11 43.79 7.68
 -1 3 -11 55.04 5.03
 -1 3 -11 49.46 6.22
 1 -3 -12 130.96 13.23
 -1 3 -12 134.75 10.57
 -1 3 -12 138.77 8.85
 1 -3 -13 59.62 9.13
 1 3 13 76.81 10.75
 -1 3 -13 56.65 7.2
 -1 3 -13 60.44 6.13
 -1 3 -14 121.77 9.1
 -1 3 -14 127.61 10.93
 1 3 14 106.86 13.54
 1 -3 -14 113.92 13.03
 -1 3 -15 106.49 9.06
 1 3 15 107.01 14.13
 -1 3 -15 106.26 10.4
 1 -3 -15 98.14 12.71
 -1 3 -16 121.12 9.91
 1 -3 -16 123.32 14.46
 -1 3 -16 123.57 11.64
 1 -3 -17 98.15 13.26
 -1 3 -17 79.29 9.61
 -1 3 -17 78.62 8.45
 1 -3 -18 348.85 26.11
 -1 3 -18 343.51 19.27
 1 -3 -19 36.01 8.47
 -1 3 -19 34.25 6.09
 -1 3 -20 61.75 8.09
 1 -3 -20 60.85 11.2
 1 -3 -21 8.04 6.21
 -1 3 -21 12.05 3.6
 -1 3 -22 17.93 4.9
 1 -3 -22 17.53 7.37
 -1 3 -23 2.7 2.69
 1 -3 -23 1.33 5.25
 1 -3 -24 5.21 4.52
 -1 3 -24 10.78 4.33
 1 -3 -25 7.7 6.09
 -1 3 -25 5.4 3.76
 -1 3 -26 2.39 2.14
 1 -3 -26 15.33 5.83
 -1 3 -27 -0.71 2.38
 1 -3 -27 1.15 3.5
 1 4 -27 -0.14 2.51
 -1 -4 -26 1.23 4.69
 1 4 -26 5.68 4.78
 -1 -4 -25 8.32 4.9
 1 4 -25 3.46 3.53
 -1 -4 -24 16.8 7.51
 1 4 -24 7.2 3.86
 -1 -4 -23 7.72 4.8
 1 4 -23 1.72 3.5
 1 4 -22 6.79 3.89
 -1 -4 -22 16.66 6.8
 1 4 -21 25.42 5.36
 1 4 -21 29.28 7.39
 -1 -4 -21 26.74 7.49
 1 4 -20 34.53 7.57
 1 4 -20 35.94 6.05
 -1 -4 -20 44.38 8.81
 1 4 -19 37.62 6.03
 -1 -4 -19 49.31 8.88
 -1 -4 -18 -0.15 2.73
 1 4 -18 2.44 2.17
 -1 -4 -17 200.51 17.49
 1 4 -17 196.15 13.09
 1 4 -16 259.72 14.81
 -1 -4 -16 258.97 19.5
 -1 -4 -15 64.45 9.41
 1 4 -15 49.48 5.91
 -1 -4 -14 39.02 7.37
 1 4 -14 44.07 5.5
 -1 -4 -13 154.89 13.56
 1 4 -13 132.34 9.13
 1 4 -12 318.17 14.31
 -1 -4 -12 315.11 19.62
 -1 -4 -11 225.93 15.81
 1 4 -11 216.88 10.94
 -1 -4 -10 21.39 4.94
 1 4 -10 23.11 3.28
 1 -4 9 21.37 4
 1 4 -9 15.77 2.75
 -1 -4 -9 15.06 3.92
 1 4 -8 438.98 15.94
 1 -4 8 440.19 18.39
 -1 -4 -8 474.07 21.8
 1 4 -8 458.49 18.04
 1 -4 7 548.65 21.22
 -1 -4 -7 552.99 23.48
 1 4 -7 567.3 19.85
 -1 -4 -6 400.88 18.33
 1 -4 6 376.87 16.56
 1 4 -6 381.16 15.16
 -1 -4 -5 2248.63 57.84
 1 -4 5 2142.29 55.94
 1 -4 4 207.18 11.81
 -1 -4 -4 190.78 11.43
 1 4 -4 166.62 8.99
 1 -4 3 646.85 15.67
 1 4 -3 653.93 21.08
 1 -4 3 675.06 24.79
 1 -4 2 509.38 21.22
 1 4 -2 517.75 18.31
 -1 -4 -2 533.53 19.62
 1 -4 2 531.22 14.57
 -1 -4 -1 629.75 21.58
 1 -4 1 640.63 18.62
 1 4 0 485.53 18.86
 1 -4 0 532.18 17.16
 -1 -4 0 526.21 18.49
 1 -4 -1 665.25 21.66
 1 4 1 641.35 23.27
 -1 -4 1 684.8 21.97
 -1 -4 2 535.09 18.7
 1 -4 -2 554.72 20.21
 1 4 2 539.5 21.41
 1 4 3 652.52 25.38
 -1 -4 3 661.42 22.13
 -1 -4 3 687.6 19.31
 1 -4 -3 649.61 24.11
 1 -4 -4 214.16 12.61
 -1 -4 4 200.63 7.71
 1 4 4 208.35 13.23
 1 -4 -5 2087.3 59.14
 -1 -4 5 2143.01 48.81
 1 -4 -6 430.63 20.78
 -1 4 -7 586.41 24.55
 1 -4 -7 537.95 24.84
 -1 4 -8 451.96 21.12
 1 -4 -8 455.3 22.92
 1 -4 -9 21.34 5.03
 -1 4 -9 14.62 3.72
 -1 4 -9 19.13 1.7
 -1 4 -10 23.23 2.35
 -1 4 -10 21.94 4.45
 1 -4 -10 28.42 6.07
 -1 4 -11 230.05 14.79
 1 -4 -11 208.26 16.61
 -1 4 -11 226.49 9.45
 -1 4 -12 344.59 13.35
 -1 4 -12 345.39 18.75
 1 -4 -12 318.66 21.51
 1 4 12 340 23.86
 -1 4 -13 168.34 12.8
 1 -4 -13 145.7 14.58
 1 4 13 151.65 16.15
 -1 4 -13 163.3 9.15
 -1 4 -14 34.17 5.82
 1 4 14 26.98 6.9
 1 -4 -14 41.99 7.97
 -1 4 -14 34.43 4.44
 1 -4 -15 50.27 9.42
 -1 4 -15 42.13 5.17
 -1 4 -15 49.58 7.01
 -1 4 -16 227.7 16.33
 -1 4 -16 240.87 13.51
 1 -4 -16 225.74 20.19
 -1 4 -17 191.22 15.16
 -1 4 -17 192.26 12.32
 1 -4 -17 186.48 18.75
 -1 4 -18 5.55 2.72
 1 -4 -18 11.82 6.22
 -1 4 -19 55.29 7.19
 1 -4 -19 54.91 11.08
 1 -4 -20 31.77 8.38
 -1 4 -20 35.85 6.21
 1 -4 -21 42.03 9.79
 -1 4 -21 33.48 6.03
 -1 4 -22 11.27 4.07
 1 -4 -22 25.67 8.27
 1 -4 -23 5.66 5.56
 -1 4 -23 0.72 2.2
 1 -4 -24 3.99 3.65
 -1 4 -24 9.86 3.84
 1 -4 -25 11.89 6.47
 1 -4 -26 0.9 3.69
 -1 -5 -25 23.67 8.09
 1 5 -24 -2.12 3.34
 -1 -5 -24 11.01 6.15
 -1 -5 -23 41.04 9.49
 1 5 -23 36.88 8.27
 -1 -5 -22 57.38 10.81
 1 5 -22 46.13 9.26
 -1 -5 -21 46.03 9.48
 1 5 -21 31.56 7.28
 -1 -5 -20 24.23 6.5
 1 5 -20 13.51 4.11
 -1 -5 -19 55.67 10.19
 1 5 -19 42.02 6.44
 -1 -5 -18 6.48 3.31
 1 5 -18 3.11 1.68
 1 5 -17 106.47 9.65
 -1 -5 -17 144.36 15.03
 1 5 -16 15.53 3.64
 -1 -5 -16 12.86 4.25
 1 5 -15 6.02 2.57
 -1 -5 -15 10.83 4.44
 -1 -5 -14 25.03 6.5
 1 5 -14 25.54 4.22
 1 5 -13 498.34 20.53
 -1 -5 -13 466.12 25.99
 1 5 -12 31.38 4.64
 1 5 -12 28.11 4.67
 -1 -5 -12 26.1 5.88
 -1 -5 -11 147.73 13.19
 1 5 -11 148.37 9.87
 1 5 -11 153.04 10.38
 1 5 -10 79.71 6.86
 -1 -5 -10 80.92 9.26
 1 -5 10 80.99 7.48
 1 5 -10 89.36 7.26
 -1 -5 -9 3.11 2.47
 1 -5 9 3.36 1.68
 1 5 -9 4.01 1.66
 -1 -5 -8 183.72 13.39
 1 5 -8 188 10.45
 1 -5 8 209.65 12.43
 -1 -5 -7 11.38 3.29
 1 -5 7 14.36 3.27
 1 5 -7 12.41 2.48
 1 5 -6 98.01 6.94
 -1 -5 -6 115.36 9.76
 1 -5 6 91.32 8.15
 -1 -5 -5 744.25 27.76
 1 -5 5 722.03 27.09
 1 5 -5 715.09 23.52
 1 5 -4 164.53 9.45
 1 -5 4 170.43 11.74
 1 -5 3 350.04 18.2
 1 -5 3 379.21 11.14
 -1 -5 -3 371.35 17
 -1 -5 -2 483.72 19.58
 1 5 -2 483.07 18.96
 1 -5 1 789.3 22.57
 -1 -5 -1 801.78 26.63
 1 5 -1 755.5 26.36
 -1 -5 0 1144.11 33.48
 1 -5 0 1083.26 31.31
 1 5 0 1134.57 35.39
 -1 -5 1 815.52 26.23
 1 -5 -1 762.23 25.1
 1 5 1 804.49 28.62
 -1 -5 2 475.81 18.42
 1 5 2 465.27 21.34
 1 -5 -2 497.4 19.39
 -1 -5 3 342.65 13.85
 -1 -5 3 344.25 15.29
 1 -5 -3 356.62 16.56
 -1 -5 4 161.96 8.15
 1 -5 -4 163.08 11.4
 -1 -5 5 707.77 20.57
 1 -5 -5 738.24 28.35
 1 -5 -6 85.33 8.9
 -1 -5 6 83.16 5.01
 1 5 6 91.56 10.1
 1 -5 -7 16.79 4.06
 1 5 7 15.27 4.69
 1 5 8 184.06 15.97
 1 -5 -8 169.68 13.75
 1 5 9 5.33 3.39
 -1 5 -9 1.19 1.43
 1 -5 -9 4.66 3
 -1 5 -10 101.93 10.34
 1 -5 -10 103.44 11.3
 1 5 10 108.57 12.82
 -1 5 -11 147.77 12.63
 1 5 11 162.08 16.28
 1 -5 -11 146.63 14.15
 -1 5 -12 41.61 6.62
 -1 5 -12 30.75 2.47
 -1 5 -12 33.73 2.7
 1 -5 -12 23.65 6.28
 -1 5 -13 495.95 15.65
 1 -5 -13 493 28.51
 -1 5 -13 504.38 25.54
 -1 5 -14 26.93 3.31
 -1 5 -14 21.51 5.17
 1 -5 -14 31.42 7.29
 -1 5 -15 5.7 3.2
 -1 5 -15 4.35 1.42
 1 -5 -15 5.6 3.81
 -1 5 -16 14.54 3
 1 -5 -16 9.74 4.42
 -1 5 -16 7.14 3.35
 -1 5 -17 119.96 12.66
 1 -5 -17 125.2 15.15
 -1 5 -17 116.36 8.53
 -1 5 -18 5.54 2.16
 1 -5 -18 4.12 3.27
 -1 5 -19 54.3 6.23
 1 -5 -19 63.82 11.33
 -1 5 -20 19.43 3.86
 1 -5 -20 24.15 7.58
 -1 5 -21 42.64 6.12
 1 -5 -21 46.54 10.46
 1 -5 -22 54.35 11.83
 1 -5 -23 50.51 11.22
 1 -5 -24 -0.32 4.81
 1 -5 -25 17.11 6.82
 -1 -6 -23 3.11 4.31
 -1 -6 -22 3.52 3.94
 1 6 -21 12.3 5.29
 -1 -6 -21 15.33 5.85
 -1 -6 -20 13.87 5.72
 -1 -6 -19 10.53 4.97
 -1 -6 -18 9.07 6.05
 1 6 -18 2.6 2.55
 -1 -6 -17 78.03 11.38
 1 6 -17 65.81 7.9
 -1 -6 -16 13.99 5.21
 1 6 -16 10.4 3.48
 1 6 -15 86.39 8.8
 -1 -6 -15 89.78 11.87
 1 6 -14 24.99 4.8
 -1 -6 -14 36.56 7.73
 1 6 -13 75.39 7.22
 -1 -6 -13 73.11 10.34
 1 6 -12 34.57 4.74
 -1 -6 -12 43.95 7.84
 1 -6 11 35.51 5.25
 1 6 -11 43.88 5.26
 -1 -6 -11 48.7 7.93
 1 6 -10 78.18 6.72
 1 -6 10 84.81 8.19
 -1 -6 -10 76.84 9.72
 1 6 -9 166.89 9.93
 1 -6 9 172.86 11.96
 -1 -6 -9 166.43 13.44
 1 6 -8 379.43 15.89
 1 -6 8 360.49 17.96
 -1 -6 -8 348.98 20.14
 -1 -6 -7 163.84 12.93
 1 -6 7 171.24 12.02
 1 6 -7 170.46 10.04
 1 -6 6 74.86 7.98
 1 6 -6 73.9 6.39
 -1 -6 -6 79.28 8.67
 1 -6 5 455.97 21.47
 1 -6 4 11.08 1.56
 1 -6 4 10.46 3.09
 1 6 -4 11.79 3.07
 1 -6 3 187.13 13.68
 1 -6 3 200.31 8.07
 -1 -6 -3 192.79 12.49
 1 6 -3 195.1 11.66
 1 -6 2 16.33 4.11
 1 6 -2 23.88 4.2
 1 -6 2 17.49 2.45
 -1 -6 -2 15.39 3.57
 -1 -6 -1 276.62 14.43
 1 6 -1 284.01 15.44
 -1 -6 0 52.7 5.85
 1 -6 0 63.66 5.55
 1 6 0 63.15 7.14
 1 -6 -1 287.25 13.65
 -1 -6 1 271.05 14.03
 1 -6 -2 16.97 3.52
 -1 -6 2 17.65 3.43
 1 -6 -3 196.05 12.28
 -1 -6 3 196.83 11.51
 -1 -6 3 185.89 10.71
 -1 -6 4 14.02 2.68
 1 6 4 15.86 4.45
 1 -6 -4 8.92 2.89
 1 6 5 502.15 26.16
 -1 -6 5 464.25 16.67
 1 -6 -5 473.75 22.17
 1 -6 -6 70.96 8.25
 1 6 6 84.2 10.69
 -1 -6 6 77.21 5.55
 1 -6 -7 190.31 14.25
 -1 -6 7 178.47 8.55
 1 6 7 190.16 16.47
 1 -6 -8 368.75 21.32
 1 6 8 424.18 25.96
 1 -6 -9 168.22 14.47
 1 6 9 196.49 17.76
 1 6 10 69.36 10.8
 1 -6 -10 82.06 10.42
 1 -6 -11 32.65 6.96
 -1 6 -12 39.12 6.82
 1 -6 -12 42.39 7.75
 -1 6 -13 80.6 10.04
 1 -6 -13 71.83 10.58
 1 -6 -14 34.29 7.24
 -1 6 -14 20.01 5.04
 -1 6 -15 106.34 4.66
 -1 6 -15 107.54 4.51
 1 -6 -15 102.13 13.29
 -1 6 -15 86.76 11.07
 -1 6 -16 16.51 5.46
 -1 6 -16 15.25 1.97
 -1 6 -16 14.2 2
 1 -6 -16 7.13 3.78
 1 -6 -17 64.31 10.82
 -1 6 -17 73.58 5.07
 -1 6 -18 5 1.75
 1 -6 -18 -0.39 2.55
 1 -6 -19 5.33 3.78
 1 -6 -20 20.19 7.31
 1 -6 -21 8.24 5.86
 1 -6 -22 4.96 3.29
 1 -6 -23 -3.74 3.56
 -1 -7 -22 9.78 5.06
 -1 -7 -21 5.58 3.56
 -1 -7 -20 3.06 4.99
 -1 -7 -19 44.17 9.54
 -1 -7 -18 1.33 4.38
 -1 -7 -17 15.59 5.71
 -1 -7 -16 12.35 4.23
 -1 -7 -15 41.33 8.44
 -1 -7 -14 6.82 4.4
 -1 -7 -13 75.44 10.41
 1 7 -13 55.71 6.06
 -1 -7 -12 54.14 8.53
 1 7 -12 45.13 5.33
 1 -7 12 50.24 6.45
 1 7 -11 152.92 9.93
 1 -7 11 128 10.61
 -1 -7 -11 125.67 12.68
 1 7 -10 23.86 3.92
 -1 -7 -10 34.46 6.64
 1 -7 10 39.91 5.99
 -1 -7 -9 52.69 8.09
 1 -7 9 49.21 6.72
 1 7 -9 38.74 4.95
 -1 -7 -8 9.26 4.45
 1 -7 8 2.71 1.94
 1 -7 7 316.97 17.72
 1 7 -7 337.64 16.25
 1 -7 6 65.45 7.85
 1 7 -6 68.5 6.95
 1 -7 5 472.03 23.28
 -1 -7 -5 481.57 23.06
 1 7 -5 497.59 20.75
 1 -7 4 116.06 11.24
 -1 -7 -4 114.13 10.18
 1 -7 4 110.84 6.01
 1 7 -4 123.84 9.73
 1 -7 3 321.57 12.15
 -1 -7 -3 322 17.47
 1 -7 3 328.95 19.71
 -1 -7 -2 397.06 19.28
 1 -7 2 399.62 22.56
 1 -7 2 416.39 15.11
 -1 -7 -1 208.72 13.14
 1 -7 1 223.61 11.07
 -1 -7 0 104.49 8.99
 -1 -7 1 231.67 13.44
 1 -7 -1 230.66 12.61
 1 7 2 443.17 23.5
 -1 -7 2 396.69 18.58
 1 -7 -2 427.18 18.93
 1 -7 -3 349.68 17.48
 -1 -7 3 321.93 16.31
 -1 -7 3 328.41 16.27
 1 7 3 338.66 21.35
 -1 -7 4 122.52 8.85
 -1 -7 4 121.82 9.63
 1 -7 -4 138.85 11.02
 1 7 4 127.85 12.98
 1 -7 -5 441.52 22.19
 -1 -7 5 471.4 18.23
 1 7 5 527.46 28.34
 1 -7 -6 74.71 8.93
 -1 -7 6 69.68 5.9
 1 7 6 64.79 9.76
 1 7 7 335.15 23.85
 1 -7 -7 392.22 21.75
 -1 -7 7 356.48 14.24
 -1 -7 8 2.47 1.19
 1 7 8 0.32 2.1
 1 -7 -8 2.83 3.71
 1 -7 -9 42.75 7.3
 1 -7 -10 36.72 7
 1 -7 -11 133.28 13.82
 1 -7 -12 55.05 9.21
 1 -7 -13 60.48 9.85
 1 -7 -14 8.58 4.08
 1 -7 -15 39.69 8.61
 1 -7 -16 10.67 4.3
 1 -7 -17 16.97 6.93
 1 -7 -18 -4.02 3.83
 1 -7 -19 23.89 7.34
 1 -7 -20 4.46 4.37
 1 -7 -21 18.52 7.38
 1 -7 -22 2.88 6.04
 -1 -8 -20 25.94 7.88
 -1 -8 -19 11.23 6.31
 -1 -8 -18 10.23 5.79
 -1 -8 -17 14.46 5.38
 -1 -8 -16 69.53 11.32
 -1 -8 -15 64.24 10.54
 -1 -8 -14 6.38 3.92
 -1 -8 -13 37.16 8.14
 -1 -8 -12 132.65 14.27
 1 -8 12 133.69 11.42
 -1 -8 -11 4.28 4.12
 1 -8 11 -0.26 2.18
 1 -8 10 1.04 1.91
 -1 -8 -10 1.84 2.93
 1 8 -10 1.35 1.55
 1 -8 9 138.37 11.79
 1 8 -9 138.12 10.14
 1 -8 8 442.9 22.13
 1 8 -8 390.73 18.61
 1 -8 7 61.34 7.76
 1 -8 6 182.34 14.17
 -1 -8 -6 203.68 15.08
 1 -8 5 316.46 19.53
 -1 -8 -5 304.41 18.7
 -1 -8 -4 327.09 18.95
 1 -8 4 311.67 20.07
 1 -8 3 15.48 2.6
 -1 -8 -3 16.66 4.34
 1 -8 3 19.12 5.04
 1 -8 2 103.78 6.94
 -1 -8 -2 80.61 8.48
 1 -8 2 120.26 12.69
 1 -8 1 232.56 12.02
 1 8 -1 242.54 16.73
 -1 -8 -1 272.24 15.82
 1 8 0 128.61 12.37
 -1 -8 0 127.05 10.66
 1 -8 0 139.46 9.42
 1 8 1 231.18 17.48
 -1 -8 1 260.02 15.17
 1 8 2 103.55 11.71
 -1 -8 2 109.59 9.51
 -1 -8 3 15.66 3.58
 1 -8 -3 18.32 4.3
 -1 -8 3 10.58 3.29
 1 8 3 10.36 3.86
 1 8 4 319.39 22.66
 -1 -8 4 297.43 15.69
 1 -8 -4 319.93 17.95
 -1 -8 5 277.29 14.27
 1 8 5 320.14 23
 1 -8 -5 323.73 18.54
 -1 -8 6 180.14 10.5
 1 -8 -6 192.59 14.55
 1 8 6 176.19 17.61
 -1 -8 7 58.35 5.65
 1 -8 -7 60.44 8.42
 -1 -8 8 400.57 15.99
 1 -8 -8 432.64 24.28
 1 -8 -9 139.72 13.55
 1 -8 -10 5.76 3.18
 1 -8 -11 0.61 2.47
 1 -8 -12 127.54 14.12
 1 -8 -13 48.38 8.8
 1 -8 -14 -1.16 2.45
 1 -8 -15 63.1 10.69
 1 -8 -16 87.47 13.41
 1 -8 -17 8.07 5.51
 1 -8 -18 2.77 3.35
 1 -8 -19 2.42 3.5
 1 -8 -20 14.83 6.14
 -1 -9 -18 48.65 10.15
 -1 -9 -17 4.94 3.49
 -1 -9 -16 1.16 2.97
 -1 -9 -15 12.68 5.1
 -1 -9 -14 14.62 4.89
 -1 -9 -13 11.91 5.82
 1 -9 12 5.31 2.38
 1 -9 11 6.2 3.71
 1 -9 10 175.98 14
 1 -9 9 185.39 14.48
 -1 -9 -8 45.86 7.81
 1 -9 8 33.13 5.88
 1 -9 7 2.31 1.82
 -1 -9 -7 0.05 2.53
 1 -9 6 181.41 14.83
 -1 -9 -6 180.06 14.77
 1 -9 5 92.56 10.83
 -1 -9 -5 69.86 9.03
 1 -9 4 12.72 4.45
 1 9 -4 13.03 4.06
 -1 -9 -4 18.52 4.81
 1 -9 3 28.75 6.58
 1 -9 3 21.94 3.32
 -1 -9 -3 17.38 4.69
 1 9 -3 14.69 4.11
 1 -9 2 73.18 6.54
 1 -9 2 83.15 11.11
 1 9 -2 64.57 8.75
 -1 -9 -2 81.68 9.09
 1 -9 1 5.6 2.46
 1 9 -1 4.63 2.99
 -1 -9 -1 6.49 3.18
 1 -9 1 -2.48 2.95
 -1 -9 0 -0.17 2.08
 1 -9 0 0.22 1.41
 1 9 0 0.38 1.94
 -1 -9 1 1.44 1.61
 1 -9 -1 3.99 2.06
 1 9 1 2.68 2.63
 -1 -9 2 78.56 9.17
 -1 -9 2 82.61 8.72
 1 -9 -2 80.37 8.25
 1 9 2 77.74 11.02
 -1 -9 3 22.18 4.7
 -1 -9 3 19.43 4.61
 1 9 3 17.32 5.52
 -1 -9 4 15.09 3.74
 -1 -9 5 75.59 7.46
 1 -9 -5 80.53 9.21
 -1 -9 6 198.06 11.76
 1 -9 -6 207.67 15.68
 1 -9 -7 1.75 2.93
 -1 -9 7 0.78 1.75
 1 -9 -8 20.47 5.29
 -1 -9 8 26.46 3.82
 1 -9 -9 194.98 16.72
 1 -9 -10 182.04 16.74
 1 -9 -11 7.83 5.23
 1 -9 -12 6.33 3.63
 1 -9 -13 6 4.27
 1 -9 -14 29.99 7.83
 1 -9 -15 16.41 5.48
 1 -9 -16 -0.5 2.65
 1 -9 -17 -0.35 4.91
 1 -9 -18 41.74 10.12
 1 -9 -19 14.62 6.93
 1 -10 12 35.29 6.33
 -1 -10 -11 42.43 8.13
 1 -10 11 47.95 7.32
 1 -10 10 23.64 5.41
 -1 -10 -10 22.34 6.08
 1 -10 9 26.49 5.69
 -1 -10 -9 32.29 7.02
 1 -10 8 71.49 9.38
 -1 -10 -8 89.16 11.56
 1 -10 7 11.89 4.52
 -1 -10 -7 5.29 4.15
 1 -10 6 15.3 5.42
 -1 -10 -6 18.28 4.99
 1 -10 5 57.63 8.97
 -1 -10 -5 51.95 8.29
 1 -10 4 65.7 9.81
 -1 -10 -4 65.33 9.06
 1 -10 3 2.39 2.77
 -1 -10 -3 9.2 4.06
 -1 -10 -2 22.37 5.39
 1 -10 2 14.68 5.17
 1 -10 1 4.19 2.05
 -1 -10 -1 3.13 2.51
 1 -10 1 1.72 2.39
 1 -10 0 89.22 8.31
 -1 -10 0 94.91 10.2
 1 -10 0 104.56 13.76
 -1 -10 1 7.13 3.55
 1 -10 -1 2.76 2.24
 -1 -10 1 2.5 1.95
 -1 -10 2 18.61 4.66
 -1 -10 2 17.43 4.96
 1 -10 -2 10.05 3.13
 -1 -10 3 8.31 3.33
 1 -10 -3 8.38 3.31
 -1 -10 4 58.58 7.24
 1 -10 -4 59.02 8.02
 -1 -10 5 50.54 6.4
 1 -10 -7 8.93 3.79
 1 -10 -8 85.24 10.94
 1 -10 -9 16.57 5.05
 1 -10 -10 36.17 7.61
 1 -10 -11 47.92 9.12
 1 -10 -12 42.71 8.1
 1 -10 -13 13.52 5.62
 1 -10 -14 1.84 2.66
 1 -10 -15 15.46 6.06
 1 -10 -16 -0.34 3.16
 1 -10 -17 19.34 7
 -1 -11 -13 -4.37 4.56
 -1 -11 -12 5.92 4.19
 -1 -11 -11 26.53 7.12
 -1 -11 -10 -3.08 4.29
 -1 -11 -9 3.64 3.7
 1 -11 8 25.01 5.92
 -1 -11 -8 21.77 5.97
 1 -11 7 14.83 4.6
 -1 -11 -7 8.53 5.11
 -1 -11 -6 39.36 7.72
 1 -11 6 51.53 8.77
 1 -11 5 95.19 11.83
 -1 -11 -5 68.55 10.05
 1 -11 4 11.94 5.65
 -1 -11 -4 8.72 4.28
 1 -11 3 19.34 5.68
 -1 -11 -3 24.78 6.18
 1 -11 2 37.34 8.13
 -1 -11 -2 32.66 6.43
 1 -11 1 49.89 9.75
 -1 -11 -1 35.76 6.94
 -1 -11 0 4.24 3.58
 1 -11 0 5.54 4.71
 -1 -11 1 41.65 7.33
 1 -11 -1 25.68 7.92
 1 -11 -5 93.34 10.83
 1 -11 -6 43.42 7.58
 1 -11 -10 5.24 3.2
 1 -11 -11 34.9 7.81
 1 -11 -12 8.35 5.04
 1 -11 -13 12.96 5.11
 1 -11 -14 14.61 6.04
 1 -11 -15 2.16 2.77
 -1 -12 -11 12.83 5.83
 -1 -12 -10 1.1 3.58
 -1 -12 -9 19.09 5.95
 -1 -12 -8 -1.44 2.71
 -1 -12 -7 19.51 5.72
 1 -12 2 57.09 10.62
 1 -12 1 25.21 7.34
 1 -12 0 -4.84 4.76
 1 -12 -1 14.81 6.34
 1 -12 -2 57.43 12.23
 -2 0 0 1811.06 46.14
 2 0 -1 379.3 14.04
 -2 0 -1 388.3 14.45
 -2 0 -1 332.53 13.61
 -2 0 -2 2733.26 65.07
 -2 0 -2 2802.43 66.18
 -2 0 -3 448.25 15.97
 -2 0 -3 446.53 15.35
 -2 0 -4 363.18 13.41
 -2 0 -4 358.7 14.23
 -2 0 -5 300.8 12.57
 2 0 5 371.93 14.09
 -2 0 -5 336.94 13.93
 -2 0 -6 206.25 10.03
 2 0 6 213.51 11.01
 -2 0 -6 202.68 10.6
 -2 0 -7 59.01 5.63
 2 0 7 60.45 5.91
 2 0 8 3587.96 91.17
 -2 0 -8 3496.8 89.26
 -2 0 -9 917.62 30.25
 2 0 9 952.99 32.23
 -2 0 -9 907.54 28.98
 -2 0 -10 1265.09 39.28
 2 0 10 1235.93 41.95
 2 0 11 264.3 16.47
 -2 0 -11 261.65 14.11
 -2 0 -11 280.68 14.95
 2 0 12 593.71 27.16
 -2 0 -12 617.03 24.37
 -2 0 -13 74.47 7.75
 2 0 13 51.58 8.04
 2 0 14 16.61 4.45
 -2 0 -14 19.24 3.84
 -2 0 -15 2.25 1.93
 2 0 15 3.94 2.7
 2 0 16 48.01 8.88
 -2 0 -16 51.47 7.34
 -2 0 -17 108.36 10.64
 -2 0 -18 13.32 4.31
 -2 0 -19 191.33 15.43
 -2 0 -20 143.07 13.66
 2 0 -20 146.81 18.59
 -2 0 -21 15.12 4.9
 2 0 -21 15.82 7.67
 2 0 -22 106.11 15.82
 -2 0 -22 90.23 11.33
 2 0 -23 3.37 4.88
 -2 0 -23 7.51 4.26
 2 0 -24 65.18 12.99
 -2 0 -24 43.35 8.21
 2 0 -25 9.61 6.81
 -2 0 -25 3.63 4.19
 -2 0 -26 7.75 4.32
 2 0 -26 17.19 7.95
 2 0 -27 1.81 3.75
 -2 0 -27 -2.02 3.59
 2 0 -28 13.83 6.79
 -2 0 -28 9.95 3.6
 -2 0 -29 7.1 4.4
 -2 0 -30 -0.51 2.55
 2 1 -29 -4.45 5.39
 -2 -1 -29 10.33 5.32
 2 1 -28 5.37 5.7
 -2 -1 -28 3.41 3.18
 -2 -1 -27 22.42 6.67
 2 1 -27 19.39 7.88
 2 1 -26 8.96 6.41
 -2 -1 -26 4.46 3.74
 2 1 -25 13.75 7.21
 -2 -1 -25 17.25 5.95
 2 1 -24 12.75 6.77
 -2 -1 -24 11.87 5.47
 2 1 -23 22.99 7.78
 -2 -1 -23 19.99 6.3
 2 1 -22 2.2 4.63
 -2 -1 -22 5.23 3.8
 -2 -1 -21 32.11 7.11
 -2 -1 -20 -0.33 2.74
 -2 -1 -19 178.28 15.76
 -2 -1 -18 134.45 13.14
 -2 -1 -17 111.83 11.41
 -2 -1 -16 35.22 6.57
 -2 -1 -15 22.62 5.23
 2 -1 14 74.99 9.42
 -2 -1 -14 68.11 8.09
 -2 -1 -13 63.63 7.48
 2 -1 13 71.6 8.51
 2 -1 12 149.07 11.8
 -2 -1 -12 152.08 11.27
 2 -1 11 4.92 2.51
 -2 -1 -11 8.53 3.21
 -2 -1 -10 1833.64 51.54
 2 -1 10 1801.61 51.48
 -2 -1 -9 125.77 9.37
 2 -1 9 115.28 8.79
 -2 -1 -8 1292.64 36.69
 2 -1 8 1108.72 34.39
 2 -1 7 710.97 23.22
 2 -1 6 2228.12 54.36
 -2 -1 -6 2201.94 56.25
 2 -1 5 1243.57 32.78
 -2 -1 -5 1298.93 35.41
 -2 -1 -5 1248.96 34.18
 -2 -1 -4 2098.37 55.26
 2 -1 4 2210.01 52.77
 2 -1 3 942.32 25.16
 -2 -1 -3 915.65 27.45
 -2 -1 -3 999.71 26.47
 2 1 -2 2442.42 58.93
 2 -1 2 2670.11 60.05
 -2 -1 -2 2671.86 60.48
 -2 -1 -2 2578.86 62.5
 -2 -1 -1 7598.18 165.73
 2 -1 1 7553.75 166.91
 2 1 -1 7725.59 164.37
 -2 -1 -1 7765.53 169.14
 -2 -1 0 768.06 24.99
 -2 -1 0 774.57 22.09
 2 1 0 852.7 21.55
 2 1 1 7253.46 156.61
 -2 1 -2 2532.74 64.16
 -2 1 -3 935.88 25.79
 -2 1 -3 962.34 29.77
 -2 1 -4 2065.35 56.06
 -2 1 -4 2285.31 52.47
 -2 1 -5 1245.37 31.95
 -2 1 -5 1255.37 36.13
 -2 1 -6 2162.4 51.7
 -2 1 -6 2151.23 56.21
 -2 1 -7 754.01 22.31
 -2 1 -7 740.08 25.75
 -2 1 -8 1250.65 37.92
 2 1 8 1222.17 39.54
 -2 1 -9 130.36 8.05
 2 1 9 125.27 10.47
 -2 1 -9 132.01 9.71
 -2 1 -10 1792.07 47.59
 2 1 10 1924.45 56.33
 -2 1 -10 1750.16 51.23
 2 1 11 5.05 2.67
 -2 1 -11 11.5 3.34
 -2 1 -11 7.5 2.29
 -2 1 -12 170.1 12.09
 -2 1 -12 149.06 9.98
 2 1 12 141.15 13
 -2 1 -13 84.17 8.6
 -2 1 -13 75.95 7.26
 2 1 13 66.77 9.26
 2 1 14 62.93 9.39
 -2 1 -14 74.55 8.43
 -2 1 -14 71.46 7.27
 2 1 15 23.18 6.17
 -2 1 -15 27.52 4.81
 -2 1 -15 30.54 5.61
 -2 1 -16 22.68 4.97
 2 1 16 34.66 7.23
 -2 1 -16 21.05 4.31
 2 1 17 109.44 13.94
 -2 1 -17 115.38 10.65
 -2 1 -18 135.26 11.94
 2 -1 -18 137.12 16.73
 -2 1 -19 156.79 13.25
 2 -1 -19 160.15 18.47
 2 -1 -20 -4.41 5.13
 -2 1 -20 3.51 2.57
 2 -1 -21 28.43 8.37
 -2 1 -21 37.97 6.86
 2 -1 -22 -3.24 4.31
 -2 1 -22 5.06 3.22
 2 -1 -23 24.04 8.81
 -2 1 -23 24.6 6.22
 2 -1 -24 18.61 6.54
 -2 1 -24 16 5.39
 2 -1 -25 30.86 10.16
 -2 1 -25 17.84 5.71
 -2 1 -26 4.95 3.92
 2 -1 -26 16.74 7.63
 2 -1 -27 16.05 7.46
 -2 1 -27 30.36 7.49
 -2 1 -28 2.66 2.69
 2 -1 -28 20.59 8.56
 -2 1 -29 10.5 4.83
 2 2 -29 5.59 6.12
 2 2 -28 6.04 6.04
 -2 -2 -28 17.91 7.8
 2 2 -27 13.76 7.15
 -2 -2 -27 12 5.56
 2 2 -26 13.96 7
 -2 -2 -26 0.35 3.36
 -2 -2 -25 3.29 4.08
 2 2 -25 -2.06 4.25
 2 2 -24 2.47 3.43
 -2 -2 -24 9.53 4.87
 2 2 -23 39.81 9.9
 -2 -2 -23 40.34 8.75
 -2 -2 -22 30.08 7.62
 -2 -2 -21 37.72 8.13
 -2 -2 -20 50.53 9.1
 -2 -2 -19 0.72 2.54
 -2 -2 -18 8.87 3.96
 -2 -2 -17 13.75 4.94
 -2 -2 -16 42.57 7.02
 -2 -2 -15 146.18 13.17
 -2 -2 -14 337.07 19.59
 -2 -2 -13 95.59 9.69
 -2 -2 -12 109.92 10.09
 -2 -2 -11 451.97 21.17
 2 -2 11 407.41 18.96
 -2 -2 -10 250.85 14.59
 2 -2 10 242.38 12.93
 2 -2 9 534.12 19.89
 -2 -2 -9 586.55 23.43
 -2 -2 -8 1847.46 50.84
 2 -2 8 1722.69 45.29
 2 -2 7 809.15 23.6
 2 -2 6 352.8 12.21
 -2 -2 -5 282.3 13.74
 2 -2 5 303.55 10.34
 2 -2 4 666.99 17.76
 -2 -2 -4 617.14 22.17
 2 -2 3 1518.6 36.13
 -2 -2 -3 1503.58 41.15
 2 -2 2 2527.87 58.14
 -2 -2 -2 2507.24 62.43
 -2 -2 -1 1158.83 33.65
 -2 -2 -1 1195.59 29.3
 -2 -2 0 4053.8 89.5
 -2 -2 0 4218.88 95.99
 -2 -2 1 1178.14 34
 -2 -2 1 1119.68 27.15
 -2 2 -3 1543.44 45.29
 -2 2 -4 646.12 24.8
 -2 2 -5 292.5 10.07
 -2 2 -5 292.98 15.12
 -2 2 -6 364.38 17.03
 -2 2 -6 345.51 11.42
 -2 2 -7 857.74 29.84
 -2 2 -7 852.88 22.72
 -2 2 -8 1539.09 47.54
 -2 2 -8 1727.16 41.04
 -2 2 -9 561.71 23.33
 -2 2 -10 241.16 10.85
 -2 2 -10 259.59 15.02
 -2 2 -11 436.26 20.76
 -2 2 -11 425.33 16.24
 2 2 11 440.91 24.53
 -2 2 -12 139.23 8.59
 -2 2 -12 139.42 11.39
 2 2 12 119.42 12.78
 -2 2 -13 99.85 9.9
 -2 2 -13 91.87 7.33
 2 2 13 108.2 12.56
 -2 2 -14 321.14 15.72
 -2 2 -14 379.08 20.66
 2 2 14 335.86 23.27
 2 2 15 153.46 15.99
 -2 2 -15 143.56 10.35
 -2 2 -15 145.12 12.64
 -2 2 -16 50.84 6.37
 2 2 16 50.77 9.49
 2 -2 -16 45.29 9.18
 -2 2 -16 47.55 7.49
 2 -2 -17 3.9 4.94
 -2 2 -17 9.86 3.05
 2 -2 -18 3.81 3.23
 -2 2 -18 9.4 3.3
 2 -2 -19 3.21 4.01
 -2 2 -19 6.63 3.09
 2 -2 -20 55.9 11.45
 -2 2 -20 45.02 6.87
 2 -2 -21 51.32 11.1
 -2 2 -21 39.92 6.92
 2 -2 -22 27.79 8.86
 -2 2 -22 21.32 5.59
 2 -2 -23 36.51 10.94
 -2 2 -23 42.3 7.22
 2 -2 -24 15.4 8.59
 -2 2 -24 12.53 4.78
 2 -2 -25 -0.92 3.79
 -2 2 -25 7.62 3.83
 2 -2 -26 2.23 6.38
 -2 2 -26 7.03 3.99
 2 -2 -27 12.45 6.61
 -2 2 -27 6.83 3.3
 2 3 -29 12.55 6.13
 2 3 -28 13 6.88
 2 3 -27 8.41 5.79
 -2 -3 -27 21.61 7.25
 2 3 -26 7.16 5.32
 -2 -3 -26 13.86 5.72
 2 3 -25 12.77 6.1
 -2 -3 -25 9.44 4.92
 -2 -3 -24 25.99 7.61
 2 3 -24 20.49 6.99
 -2 -3 -23 6.14 3.64
 -2 -3 -22 15.46 5.93
 -2 -3 -21 87.92 12.3
 -2 -3 -20 30.21 6.93
 -2 -3 -19 21.05 5.72
 -2 -3 -18 100.84 12.16
 -2 -3 -17 11.69 4.71
 -2 -3 -16 141.59 13.46
 -2 -3 -15 397.27 22.77
 -2 -3 -14 15.57 4.85
 -2 -3 -13 41.76 6.97
 -2 -3 -12 426.65 22.14
 -2 -3 -11 9.15 3.75
 -2 -3 -10 42.3 6.13
 -2 -3 -9 220.75 14.13
 2 -3 9 249.58 13.84
 2 -3 8 22.58 4.03
 2 3 -8 22.55 2.04
 -2 -3 -8 19.44 4.06
 2 3 -7 1490.41 33.94
 2 -3 7 1504.42 35.93
 2 -3 7 1641.19 45.19
 2 -3 6 410 11.54
 2 3 -6 378.75 17.99
 2 -3 5 124.91 4.68
 2 3 -5 113.07 8.74
 -2 -3 -5 120.21 8.98
 2 3 -4 638.35 22.91
 2 -3 4 630.6 15.83
 -2 -3 -4 647.06 23.44
 2 -3 3 79.98 3.99
 2 3 -3 76.71 6.54
 -2 -3 -3 80.39 6.83
 -2 -3 -2 640.92 22.82
 2 3 -2 640.83 22.46
 -2 -3 -1 699.36 24.26
 -2 -3 0 3271.08 79.65
 -2 -3 1 762.01 26.17
 -2 -3 1 797 19.08
 -2 -3 2 682.96 24.5
 -2 3 -5 115.77 10.13
 -2 3 -6 351.11 18.75
 -2 3 -7 1593.12 49.32
 -2 3 -8 18.28 1.87
 -2 3 -8 20.18 4.49
 -2 3 -9 241.72 15.26
 -2 3 -9 239.89 8.57
 -2 3 -10 46.1 3.6
 -2 3 -10 47.91 6.79
 -2 3 -11 18.56 4.64
 -2 3 -12 452.73 15.88
 2 3 12 455.59 26.84
 -2 3 -12 439.75 22.38
 2 -3 -12 425.03 27.09
 -2 3 -13 29.3 5.48
 -2 3 -13 29.9 3.75
 2 -3 -13 46.53 8.94
 2 3 13 32.21 7.11
 -2 3 -14 12.02 2.71
 -2 3 -14 10.44 3.87
 2 -3 -14 13.53 5.41
 2 3 14 14.61 5.31
 2 -3 -15 402.49 27.76
 -2 3 -15 413.79 23.08
 -2 3 -15 379.48 16.49
 2 3 15 351.51 26.16
 -2 3 -16 123.19 9.18
 2 -3 -16 145.9 17.04
 2 -3 -17 18.31 7
 -2 3 -17 13.4 3.26
 2 -3 -18 92.92 13.86
 -2 3 -18 94.72 8.61
 -2 3 -19 24.1 4.87
 2 -3 -19 21.2 7.22
 -2 3 -20 22.72 4.87
 2 -3 -20 17.82 6.38
 2 -3 -21 75.67 13.2
 -2 3 -21 68.36 8.38
 2 -3 -22 20.33 7.87
 -2 3 -22 14.54 4.31
 2 -3 -23 5.28 4.92
 -2 3 -23 11.13 3.74
 -2 3 -24 14.48 4.29
 2 -3 -24 33.77 10.39
 -2 3 -25 11.05 3.99
 2 -3 -25 10.38 6.33
 2 -3 -26 -0.81 3.91
 2 4 -27 3.33 4.28
 -2 -4 -26 2.53 3.72
 2 4 -26 1.71 3.01
 2 4 -25 3.42 2.99
 -2 -4 -25 7.77 5.13
 2 4 -24 8.55 5.16
 -2 -4 -24 -1.76 3.2
 -2 -4 -23 20.31 6.75
 -2 -4 -22 16.3 5.5
 -2 -4 -21 42.2 8.9
 2 4 -20 7.75 2.68
 -2 -4 -20 12.62 6
 2 4 -19 48.32 6.37
 -2 -4 -19 55.71 9.95
 -2 -4 -18 124.62 13.82
 2 4 -18 112.61 9.27
 2 4 -17 156.02 10.54
 -2 -4 -17 144.09 14.46
 2 4 -16 109.91 8.42
 -2 -4 -16 107.71 12.21
 2 4 -15 128.64 8.69
 -2 -4 -15 116.65 12.47
 -2 -4 -14 98.43 10.95
 2 4 -14 100.94 7.25
 2 4 -13 296.45 12.77
 -2 -4 -13 295.95 19.34
 2 4 -12 38.87 3.9
 -2 -4 -12 38.28 6.76
 2 4 -11 214.23 9.26
 -2 -4 -11 218.55 15.46
 2 -4 11 219.85 13.65
 2 4 -10 309.93 10.96
 -2 -4 -10 315.36 18.27
 2 -4 10 295.37 16.59
 2 4 -9 62.44 3.86
 2 -4 9 55.52 6.57
 -2 -4 -9 51.41 7.05
 2 -4 8 3.29 1.56
 2 -4 7 7.08 2.73
 2 4 -7 1.81 1.28
 2 4 -6 447.42 18.99
 2 -4 6 407.16 19.48
 -2 -4 -6 440.38 20.06
 2 4 -5 84.34 7.32
 2 -4 5 91.5 8.55
 -2 -4 -5 103.62 8.83
 2 -4 4 103.1 9.15
 2 4 -4 94.82 7.82
 -2 -4 -4 94.18 8.26
 2 -4 3 772.81 29.62
 2 4 -3 740.83 25.49
 -2 -4 -3 722.33 26.3
 2 -4 3 728.13 19.35
 -2 -4 -2 141.96 9.62
 2 4 -2 128.23 9.05
 2 -4 2 127.69 6.73
 -2 -4 -1 479.06 19.47
 2 4 -1 435.79 18.65
 2 -4 1 444.38 16.2
 -2 -4 0 1095.33 33.95
 2 4 0 1095.94 34.29
 2 -4 0 1026.3 31.75
 -2 -4 1 441.03 18.87
 2 -4 -1 475.23 19.15
 -2 -4 2 126.43 9.44
 2 -4 -2 121.41 9.5
 2 -4 -3 725.38 27.76
 2 -4 -4 95.32 9.19
 2 -4 -5 86.53 9.04
 2 -4 -6 410.59 22.11
 2 -4 -7 6.45 3.17
 -2 4 -7 6.3 2.37
 2 -4 -8 4.14 2.47
 -2 4 -8 4.1 1.98
 2 -4 -9 58.07 8.75
 -2 4 -9 57.43 7.98
 -2 4 -10 322.51 19.74
 2 -4 -10 326.07 21.74
 2 4 11 238.32 19.31
 -2 4 -11 241.88 7.63
 -2 4 -11 232.26 16.71
 2 -4 -11 210.52 18.24
 2 -4 -12 30.59 6.79
 -2 4 -12 49.72 7.6
 -2 4 -12 43.85 3.15
 2 4 12 44.76 8.86
 -2 4 -13 298.12 19.33
 -2 4 -13 283.43 10.44
 2 4 13 278.18 22.37
 2 -4 -13 274.61 21.43
 -2 4 -14 108.99 11.84
 2 -4 -14 93.55 12.86
 -2 4 -15 141.16 13.76
 2 -4 -15 126.47 15.3
 2 -4 -16 150.44 16.93
 -2 4 -16 99.5 7.3
 -2 4 -17 170.72 10.03
 2 -4 -17 179.94 18.91
 -2 4 -18 121.24 8.78
 2 -4 -18 155.35 18
 -2 4 -19 55.72 6.17
 2 -4 -19 66.37 12.23
 -2 4 -20 11.36 3.37
 2 -4 -20 7.58 4.99
 -2 4 -21 36.2 5.55
 2 -4 -21 32.52 8.86
 -2 4 -22 18.38 4.13
 2 -4 -22 9 5.91
 2 -4 -23 14.86 6.89
 2 -4 -24 14.85 7.96
 2 -4 -25 7.8 6.89
 2 5 -25 1.47 3.12
 2 5 -24 2.51 4.16
 -2 -5 -24 15.64 6.59
 -2 -5 -23 7.63 4.08
 -2 -5 -22 8.66 4.98
 -2 -5 -21 42.28 9.11
 -2 -5 -20 37.84 8.55
 -2 -5 -19 9.91 5.34
 2 5 -18 57.2 6.45
 -2 -5 -18 75.11 11.16
 2 5 -17 106.24 8.45
 -2 -5 -17 109.63 12.8
 2 5 -16 24.16 3.9
 -2 -5 -16 22.62 5.97
 2 5 -15 40.21 4.9
 -2 -5 -15 47.05 7.95
 2 5 -14 68.12 6.09
 -2 -5 -14 63.05 8.89
 2 5 -13 11.81 4.42
 2 5 -13 19.11 3.23
 -2 -5 -13 14.84 5.14
 2 5 -12 91.62 6.33
 2 5 -12 87.08 9.11
 2 -5 12 99.75 9.63
 -2 -5 -12 98.43 10.93
 2 -5 11 321.47 18.08
 -2 -5 -11 320.85 19.87
 -2 -5 -10 482.85 24.56
 2 -5 10 462.92 21.87
 2 -5 9 71.18 8.07
 2 -5 8 104.01 9.62
 2 -5 7 210.18 13.78
 2 -5 6 319.46 17.61
 -2 -5 -6 295.74 16.96
 2 -5 5 578.77 24.97
 -2 -5 -5 506.08 22.91
 2 -5 4 339.86 19.08
 -2 -5 -4 371.33 18.41
 2 -5 3 396.79 21.25
 -2 -5 -3 407.92 18.93
 2 -5 3 396.2 11.51
 2 -5 2 94.33 10.08
 -2 -5 -2 95.37 8.51
 2 -5 2 109.33 5.99
 -2 -5 -1 1031.98 34.79
 2 -5 1 1072.86 29.82
 -2 -5 0 166.08 11.22
 2 -5 0 159 9.46
 -2 -5 1 990.87 33.57
 2 -5 -1 1035.61 32.18
 -2 -5 2 106.24 9.09
 2 -5 -2 105.31 8.68
 -2 -5 3 408.37 11.46
 -2 -5 3 441.98 19.85
 2 5 3 341.89 19.52
 2 -5 -3 394.27 19.07
 2 5 4 345.44 19.73
 2 -5 -4 367.12 18.94
 2 5 5 621.08 28.16
 2 -5 -5 508.03 24.48
 2 5 6 317.47 20.01
 2 -5 -6 305.41 18.5
 2 -5 -7 218.21 16.02
 2 5 7 262.76 18.55
 2 5 8 109.52 12.19
 2 -5 -8 106.49 11.33
 2 -5 -9 59.18 8.84
 2 5 9 64.37 9.7
 -2 5 -9 60.56 8.53
 -2 5 -10 482.8 26.51
 2 -5 -10 470.99 26.89
 2 5 10 514.86 29.48
 2 5 11 337.64 24.4
 2 -5 -11 307.33 21.83
 -2 5 -11 287.83 20.09
 -2 5 -12 114.23 12.56
 2 -5 -12 99.52 12.75
 2 -5 -13 6.77 3.46
 -2 5 -13 15.13 4.71
 2 -5 -14 52.79 9.56
 -2 5 -14 60.31 9.39
 2 -5 -15 43.02 9.03
 -2 5 -15 49.7 2.97
 -2 5 -16 27.92 2.67
 2 -5 -16 30.35 8.26
 -2 5 -17 119.4 6.58
 2 -5 -17 133.67 16.51
 2 -5 -18 66.97 12.24
 2 -5 -19 2.53 3.95
 2 -5 -20 25.01 8.03
 2 -5 -21 63.91 12.91
 2 -5 -22 18.82 7.68
 2 -5 -23 4.7 5.35
 2 -5 -24 24.64 10.09
 -2 -6 -23 5.94 3.45
 -2 -6 -22 1.57 2.6
 -2 -6 -21 5.99 5.15
 -2 -6 -20 19.88 7.02
 -2 -6 -19 26.53 7.33
 -2 -6 -18 32.24 7.56
 -2 -6 -17 49.55 9.6
 2 6 -17 39.66 6.64
 -2 -6 -16 36.17 8.02
 2 6 -16 39.17 6.65
 2 6 -16 43.03 5.23
 2 6 -15 44.55 6.83
 -2 -6 -15 41.1 7.9
 -2 -6 -14 5.76 3.53
 2 6 -14 12.26 3.72
 -2 -6 -13 19.51 5.35
 2 6 -13 26.15 4.93
 2 6 -12 19.22 4.31
 -2 -6 -12 17.28 5.26
 2 -6 12 16.1 3.93
 2 6 -11 276.66 16.09
 -2 -6 -11 293.55 19.96
 2 -6 11 302.46 17.69
 2 6 -10 28.77 4.92
 2 -6 10 68.89 8.28
 2 -6 9 4.13 2.25
 2 -6 8 438.64 22.08
 2 -6 7 349.06 19.08
 -2 -6 -7 296.8 18.44
 2 -6 6 75.16 8.78
 -2 -6 -6 73.23 8.51
 2 -6 5 183.15 13.99
 -2 -6 -5 168.87 12.71
 2 -6 4 355.66 20.76
 -2 -6 -4 384.81 19.75
 2 -6 3 453.73 24.49
 -2 -6 -3 471.15 21.74
 -2 -6 -2 67.14 7.43
 2 -6 2 67.5 4.73
 2 -6 2 63.94 8.87
 2 -6 1 12.95 2.53
 2 6 -1 11.69 3.83
 -2 -6 0 1145.36 38.26
 2 6 0 1130.27 39.47
 2 -6 0 1195.69 34.41
 -2 -6 1 7.57 2.56
 2 6 1 17.41 4.47
 2 -6 -1 11.57 2.74
 2 6 2 63.75 8.33
 -2 -6 2 73.51 7.87
 2 -6 -2 81.02 7.7
 -2 -6 3 537.87 16.27
 -2 -6 3 475.84 22.37
 2 6 3 517.77 25.59
 2 -6 -3 458.63 21.5
 2 6 4 346.75 21.45
 -2 -6 4 360.9 10.79
 2 -6 -4 365.53 19.54
 2 -6 -5 152.39 12.36
 2 6 5 158.89 14.41
 2 -6 -6 72.42 8.85
 2 6 6 89.93 11.17
 2 6 7 327.31 22.51
 2 -6 -7 327.55 20.4
 2 6 8 486.12 28.5
 2 -6 -8 458.55 25.38
 2 -6 -9 2.42 3.42
 2 -6 -10 71.99 10.44
 2 -6 -11 328 22.95
 2 -6 -12 19.71 6.24
 2 -6 -13 28.81 7.37
 2 -6 -14 17.51 6.57
 2 -6 -15 68.93 11.26
 2 -6 -16 62.37 11.08
 2 -6 -17 49.34 10.56
 2 -6 -18 28.38 7.82
 2 -6 -19 19.08 7.16
 2 -6 -20 13.39 7.28
 2 -6 -21 3.49 4.01
 2 -6 -22 18.8 7.69
 2 -6 -23 4.7 3.76
 -2 -7 -21 -0.88 3.21
 -2 -7 -20 4.72 4.08
 -2 -7 -19 3.77 3.33
 -2 -7 -18 26.98 6.98
 -2 -7 -17 6.06 4.25
 -2 -7 -16 12.41 5.14
 -2 -7 -15 10.58 5.3
 2 7 -15 4.51 2.79
 2 7 -14 26.85 5.16
 -2 -7 -14 21.94 6.18
 2 -7 13 4.5 2.5
 2 7 -13 4.73 2.38
 2 7 -12 5.81 2.42
 2 -7 12 3.44 2.4
 2 -7 11 24.32 5.4
 2 7 -11 29.82 5.22
 2 7 -10 60.69 7.24
 2 -7 10 60.2 8.08
 -2 -7 -9 155.64 13.92
 2 7 -9 151.94 11.44
 2 -7 9 151.9 12.83
 -2 -7 -8 5.36 3.22
 2 -7 8 1.63 2.09
 2 7 -8 3.72 2.34
 2 -7 7 286.08 18
 -2 -7 -7 268.42 17.81
 2 7 -7 260.29 15.49
 -2 -7 -6 79.46 9.16
 2 -7 6 72.25 9.24
 2 -7 5 493.88 26
 -2 -7 -5 500.11 24.81
 2 -7 4 208.93 16.53
 -2 -7 -4 232.26 15.36
 2 7 -4 212.54 14.72
 2 -7 3 199 16.29
 2 -7 3 186.45 7.19
 -2 -7 -3 190.61 13.79
 2 7 -3 199.16 13.99
 -2 -7 -2 77.1 8.61
 2 7 -2 77.22 8.64
 2 -7 2 62.71 9.23
 2 -7 1 608.43 31.05
 2 -7 1 652.21 21.19
 -2 -7 -1 624.84 27.22
 2 7 -1 627.89 28.33
 2 7 0 175.74 13.97
 -2 -7 0 172.9 12.78
 2 -7 0 163.91 9.94
 -2 -7 1 653.46 27.43
 2 -7 -1 663.82 24.64
 2 7 1 635.78 29.7
 -2 -7 2 58.48 7.28
 2 7 2 79.01 9.9
 2 -7 -2 67.29 7.1
 -2 -7 3 198.08 9.83
 -2 -7 3 213.41 14.48
 2 -7 -3 190.05 12.98
 2 7 3 201.15 16.37
 -2 -7 4 219.58 9.07
 2 7 4 229.53 18.21
 2 -7 -4 242.48 15.38
 -2 -7 5 464.25 13.68
 2 -7 -5 502.02 24.02
 2 7 5 507.17 28.52
 2 7 6 90.6 12.11
 2 -7 -6 62.88 8.32
 2 -7 -7 300.06 19.63
 2 -7 -8 3.11 2.23
 2 -7 -9 149.92 14.45
 2 -7 -10 53.49 8.63
 2 -7 -11 37.81 7.61
 2 -7 -12 1.94 2.66
 2 -7 -13 12.46 5.7
 2 -7 -14 15.88 5.75
 2 -7 -15 2.84 2.98
 2 -7 -16 27.07 7.72
 2 -7 -17 16.01 7.08
 2 -7 -18 23.85 7.51
 2 -7 -19 9.93 6.09
 2 -7 -20 5.16 5.43
 2 -7 -21 23.42 8.2
 -2 -8 -19 8.21 4.94
 -2 -8 -18 7.82 4.26
 2 -8 13 23.96 5.61
 2 -8 12 15.59 4.47
 -2 -8 -11 54.45 8.98
 2 -8 11 58.62 8.53
 2 8 -11 55.38 7.14
 -2 -8 -10 50.86 8.29
 2 8 -10 50.1 7.01
 2 -8 10 64.23 8.8
 -2 -8 -9 151.04 14.15
 2 -8 9 137.68 12.87
 2 -8 8 40.75 7.08
 -2 -8 -8 36.39 6.89
 2 8 -7 38.21 6.1
 2 -8 7 31.59 6.46
 -2 -8 -7 41.21 7.16
 2 -8 6 109.21 11.93
 -2 -8 -6 89.6 10.39
 2 8 -6 92.66 9.74
 2 -8 5 23.31 6.11
 2 8 -5 26.93 5.19
 -2 -8 -5 36.44 6.52
 2 -8 4 60.19 9.2
 -2 -8 -4 55.31 7.84
 2 8 -4 45.61 6.86
 2 -8 3 5.4 3.82
 2 8 -3 5.59 2.38
 -2 -8 -3 8.12 3.7
 2 -8 3 7.2 1.39
 2 -8 2 60.85 4.73
 -2 -8 -2 39.15 6.5
 2 8 -2 57.45 8.17
 2 -8 2 46.66 8.67
 2 -8 1 10.43 4.28
 -2 -8 -1 13.95 3.52
 2 8 -1 18.29 4.63
 -2 -8 0 40.96 6.5
 2 -8 0 43.65 5.19
 2 8 0 41.6 7.28
 -2 -8 1 18.67 4.74
 2 -8 -1 19.78 3.77
 2 8 1 24.35 5.71
 -2 -8 2 57.51 6.1
 2 -8 -2 61.36 7.02
 -2 -8 2 62.79 8.07
 2 8 2 54.42 8.78
 -2 -8 3 8.53 2.34
 2 8 3 3.55 2.18
 2 -8 -3 9.45 3.59
 -2 -8 3 13.21 4.27
 -2 -8 4 49.67 4.43
 2 -8 -4 54.11 7.21
 -2 -8 5 29.63 2.97
 2 -8 -5 31.92 5.79
 2 -8 -6 98.02 10.6
 2 -8 -7 48.55 7.77
 2 -8 -8 33.6 6.84
 2 -8 -9 134.64 13.74
 2 -8 -10 54.05 9.04
 2 -8 -11 53.01 9.31
 2 -8 -12 18.36 5.79
 2 -8 -13 25.85 6.97
 2 -8 -14 49.52 9.76
 2 -8 -15 22 7.24
 2 -8 -16 21.28 7.24
 2 -8 -17 46.02 10.88
 2 -8 -18 4.16 4.15
 2 -8 -19 11.66 5.97
 2 -8 -20 19.73 7.37
 -2 -9 -14 6.9 3.65
 -2 -9 -13 33.23 7.35
 2 -9 13 25.19 5.75
 2 -9 12 42.23 7.57
 -2 -9 -12 50.69 9.14
 2 -9 11 27.41 6.29
 -2 -9 -11 24.15 6.69
 2 -9 10 18.79 5.03
 -2 -9 -10 23.2 6.12
 -2 -9 -9 95.37 11.65
 2 -9 9 99.12 11.4
 2 -9 8 79.86 10.22
 -2 -9 -8 78.27 10.52
 2 9 -7 8.41 3.26
 -2 -9 -7 7.99 3.83
 2 -9 7 7.76 3.37
 2 -9 6 12.01 4.65
 -2 -9 -6 16.78 4.65
 2 9 -6 11.14 3.92
 2 -9 5 14.93 4.82
 2 9 -5 10.82 3.93
 -2 -9 -5 9.46 3.51
 2 -9 4 56.68 9.32
 -2 -9 -4 64.39 8.77
 2 9 -4 51.33 8.03
 2 -9 3 81.34 11.45
 2 -9 3 60.98 4.06
 2 9 -3 51.67 8.22
 -2 -9 -3 72.44 9.36
 2 -9 2 11.3 4.58
 -2 -9 -2 8.88 3.4
 2 -9 2 7.76 2.05
 2 9 -2 8.35 4.09
 -2 -9 -1 73.22 9.4
 2 -9 1 76.38 6.23
 2 9 -1 62.37 9.23
 2 -9 1 79.05 12.22
 -2 -9 0 -0.13 1.88
 2 -9 0 1.75 2.01
 2 -9 0 0.26 3.91
 -2 -9 1 80.47 9.85
 -2 -9 2 9.81 4.21
 2 -9 -2 10.08 3.57
 -2 -9 2 8.06 2.88
 -2 -9 3 71.2 6.65
 2 -9 -3 68.92 7.98
 2 -9 -4 64.13 8.12
 -2 -9 4 68.69 5.81
 -2 -9 5 9.32 1.86
 2 -9 -5 16.78 4.76
 2 -9 -6 15.02 4.57
 2 -9 -7 -0.86 2.18
 2 -9 -8 71.05 9.79
 2 -9 -9 91.52 11.55
 2 -9 -10 23.86 6.13
 2 -9 -11 13.61 5.12
 2 -9 -12 39.62 8.53
 2 -9 -13 25.75 7.17
 2 -9 -14 1.55 2.98
 2 -9 -15 101.75 15.04
 2 -9 -16 14.07 6.84
 2 -9 -17 6.82 4.6
 2 -9 -18 4.98 3.44
 -2 -10 -15 0.29 2.71
 -2 -10 -14 5.31 3.99
 2 -10 13 12.54 4.5
 -2 -10 -13 9.9 5.62
 2 -10 12 69.71 9.65
 -2 -10 -12 82.09 12.16
 2 -10 11 47.4 7.96
 -2 -10 -11 46.37 9.01
 2 -10 10 19.32 5.3
 -2 -10 -10 32.05 7.61
 -2 -10 -9 39.36 7.85
 2 -10 9 40.21 7.88
 2 -10 8 42.49 7.84
 -2 -10 -8 43.34 8.52
 -2 -10 -7 14.96 5.19
 2 -10 7 5.52 3.31
 2 -10 6 98.23 12.29
 -2 -10 -6 99.75 11.98
 2 -10 5 98.78 12.55
 -2 -10 -5 78.16 10.76
 2 -10 4 18.67 5.95
 -2 -10 -4 16.95 4.99
 2 -10 3 40.72 8.84
 -2 -10 -3 38.06 7.54
 -2 -10 -2 40.36 7.13
 2 -10 2 40.01 8.89
 -2 -10 -1 66.52 9.5
 2 -10 1 77.9 12.2
 -2 -10 0 68.59 9.49
 2 -10 0 92.45 14.04
 -2 -10 1 63.22 9.19
 2 -10 -1 58.73 11.28
 2 -10 -2 46.05 6.27
 -2 -10 2 38.43 7.3
 2 -10 -4 12.57 3.79
 2 -10 -5 91.7 10.62
 2 -10 -6 115.29 12.19
 2 -10 -7 9.89 4.21
 2 -10 -8 32.79 6.88
 2 -10 -9 22.72 5.92
 2 -10 -10 20.63 5.66
 2 -10 -11 42.45 8.58
 2 -10 -12 79.47 12.16
 2 -10 -13 -0.28 2.6
 2 -10 -14 6.67 3.75
 2 -10 -15 6.63 4.04
 2 -10 -16 6.25 5.12
 2 -10 -17 5.4 3.88
 -2 -11 -12 10.39 4.72
 2 -11 11 -0.15 2.36
 -2 -11 -11 3.83 3.62
 2 -11 10 14.9 5.29
 -2 -11 -10 6.45 4.1
 2 -11 9 3.8 3.32
 -2 -11 -9 2.91 4.41
 2 -11 8 29.12 6.6
 -2 -11 -8 31.24 6.86
 2 -11 7 20.26 6.31
 -2 -11 -7 26.85 6.79
 2 -11 6 26.22 6.92
 -2 -11 -6 23.62 6.54
 2 -11 5 77.84 11.76
 -2 -11 -5 60.67 10.26
 2 -11 4 16.66 6.33
 -2 -11 -4 23.88 6.78
 2 -11 3 35.64 8.35
 -2 -11 -3 31.69 6.91
 2 -11 2 34.89 8.62
 -2 -11 -2 15.37 5.06
 -2 -11 -1 13.43 4.28
 2 -11 1 18.3 6.57
 -2 -11 0 37.64 7.53
 2 -11 0 43.08 9.57
 -2 -11 1 27.18 6.19
 2 -11 -1 26.96 9.21
 2 -11 -2 35.22 9.18
 2 -11 -9 2.61 3.62
 2 -11 -10 7.42 4.33
 2 -11 -11 1.46 3.16
 2 -11 -12 15.73 5.88
 2 -11 -13 12.08 4.38
 2 -11 -14 19.69 7.69
 2 -11 -15 4.54 4.85
 -2 -12 -9 8.55 5.21
 -2 -12 -8 16.42 6.29
 -2 -12 -7 9.72 5.05
 -2 -12 -6 4.75 3.68
 -2 -12 -5 10.96 4.73
 2 -12 5 18.39 6.72
 2 -12 4 3.87 3.02
 -2 -12 -4 -0.8 3.81
 2 -12 3 19.82 7.27
 2 -12 2 4.58 5.01
 2 -12 1 22.43 8.01
 2 -12 0 13.34 6.68
 2 -12 -1 15.13 7.14
 2 -12 -2 5.24 4.8
 2 -12 -3 4.03 4.81
 3 0 0 1.27 1.58
 -3 0 -1 137.51 9.73
 3 0 -1 143.42 9.17
 3 0 1 127.15 8.66
 3 0 1 147.02 8.89
 3 0 -2 46.06 5.27
 -3 0 -2 54.84 5.73
 -3 0 -2 45.13 5.44
 3 0 2 48.84 5.03
 3 0 2 53.48 5.15
 -3 0 -3 26.74 4.35
 -3 0 -3 19.44 3.52
 3 0 3 21.12 3.47
 3 0 3 26.24 3.84
 -3 0 -4 32.85 4.66
 -3 0 -4 30.2 4.34
 3 0 4 38.96 4.58
 3 0 4 32.21 4.09
 -3 0 -5 57.1 5.59
 -3 0 -5 62.08 6.33
 3 0 5 59.54 5.7
 -3 0 -6 993.11 30.73
 -3 0 -6 987.52 32.6
 3 0 6 1002.37 31.96
 3 0 7 541.07 21.68
 -3 0 -7 526.56 20.2
 -3 0 -7 585.86 22.91
 -3 0 -8 60.54 5.98
 -3 0 -8 52.3 6.41
 3 0 8 53.81 6.41
 -3 0 -9 419.29 18.21
 3 0 9 426.24 20.29
 -3 0 -9 463.19 20.92
 -3 0 -10 51.65 5.89
 3 0 10 56.66 7.12
 -3 0 -10 60.79 7.18
 -3 0 -11 238.19 13.49
 -3 0 -11 246.09 15.28
 3 0 11 239.79 15.66
 -3 0 -12 91.44 8.37
 3 0 12 93.62 9.95
 -3 0 -12 81.09 8.84
 -3 0 -13 135.21 11.58
 3 0 13 112.92 11.74
 -3 0 -14 34.39 6.26
 3 0 14 32.21 6.74
 3 0 15 53.53 8.78
 3 0 16 6.71 3.35
 -3 0 -16 11.07 3.88
 3 0 17 4.9 2.61
 -3 0 -17 10.84 3.51
 3 0 18 91.22 12.75
 -3 0 -18 91.26 9.92
 -3 0 -19 5.01 3.21
 -3 0 -20 104.31 11.29
 -3 0 -21 6.04 3.73
 -3 0 -22 25.49 6.4
 -3 0 -23 0.79 2.7
 3 0 -24 3.32 4.01
 -3 0 -24 0.87 2.79
 3 0 -25 34.4 10.43
 -3 0 -25 23.1 6.3
 3 0 -26 -2.44 5.88
 -3 0 -26 0.93 2.7
 3 0 -27 20.81 9.29
 -3 0 -27 12.66 5.04
 -3 0 -28 3.13 4.46
 -3 0 -29 0.72 3.33
 -3 -1 -29 2 2.98
 -3 -1 -28 9.26 4.5
 3 1 -27 -0.66 5.43
 -3 -1 -27 3.49 2.68
 3 1 -26 2.81 3.9
 -3 -1 -26 0.15 2.7
 3 1 -25 3.88 5.06
 -3 -1 -25 -0.89 2.62
 -3 -1 -24 10.6 4.85
 -3 -1 -23 -2.62 2.84
 -3 -1 -22 14.46 5.54
 -3 -1 -21 36.53 7.28
 -3 -1 -20 15.2 4.35
 -3 -1 -19 24.36 5.37
 -3 -1 -18 7.95 3.81
 -3 -1 -17 37.55 6.82
 3 -1 17 28.68 6.25
 -3 -1 -16 222.73 15.97
 3 -1 16 217.96 17.89
 3 -1 15 6.78 3.2
 -3 -1 -15 5.7 2.73
 3 -1 14 10.86 3.73
 -3 -1 -14 16.56 4.37
 3 -1 13 163.82 13.46
 -3 -1 -13 172.58 13.09
 -3 -1 -12 55.88 6.98
 3 -1 12 62.36 7.74
 -3 -1 -11 145.91 11.05
 3 -1 11 168.13 12.31
 -3 -1 -11 178.24 12.48
 -3 -1 -10 0.56 1.9
 3 -1 10 1.58 1.32
 -3 -1 -10 1.56 1.46
 -3 -1 -9 39.08 5.44
 3 -1 9 33.72 5.04
 -3 -1 -9 39.6 5.54
 -3 -1 -8 937.15 31.53
 3 -1 8 930.32 30.82
 -3 -1 -8 999.65 32.32
 -3 -1 -7 990.54 32.07
 3 -1 7 1024.82 30.88
 -3 -1 -7 943.16 31.67
 -3 -1 -6 139.72 9.71
 -3 -1 -6 157.12 10.14
 -3 -1 -5 187.12 11.41
 3 -1 5 195.2 10.21
 -3 -1 -5 202.97 11.37
 3 1 -4 723.09 22.92
 -3 -1 -4 656.75 24.25
 3 -1 4 652.64 22.19
 -3 -1 -4 753.27 24.27
 3 1 -3 154.77 8.63
 -3 -1 -3 132.37 9.36
 3 -1 3 143.32 8.51
 -3 -1 -3 157.57 9.2
 3 1 -2 50.19 4.48
 3 -1 2 53.54 5
 -3 -1 -2 54.97 5.31
 -3 -1 -2 44.66 5.35
 -3 -1 -1 323.97 15.85
 -3 -1 -1 307.54 13.93
 3 -1 1 325.81 14.26
 3 1 -1 328.06 12.65
 -3 -1 0 2233.58 56.02
 3 -1 0 2071.9 56.48
 3 1 0 2189.31 53.18
 3 -1 -1 306.25 15.88
 3 1 1 329.77 12.84
 -3 1 -2 57.96 6.78
 3 1 2 46.6 4.46
 -3 1 -3 132.15 10.45
 -3 1 -4 683.49 23.35
 -3 1 -4 724.56 27.54
 -3 1 -5 196.05 10.39
 -3 1 -5 187.22 12.56
 -3 1 -6 138.43 8.58
 -3 1 -6 151.78 11.06
 3 1 6 142.9 10.33
 -3 1 -7 959.51 28.97
 -3 1 -7 974.66 33.6
 3 1 7 897.56 32.18
 3 1 8 846.48 32.51
 -3 1 -8 897.85 28.01
 -3 1 -9 37.88 5.9
 3 1 9 35.3 5.65
 -3 1 -9 30.89 4.06
 -3 1 -10 2.3 1.42
 -3 1 -10 0.72 1.91
 3 1 10 1.45 2.29
 -3 1 -11 167.63 10.42
 -3 1 -11 188.93 13.52
 3 1 11 153.56 13.29
 -3 1 -12 55.36 5.98
 -3 1 -12 52.22 7.29
 3 1 12 45.41 7.51
 -3 1 -13 136.94 9.94
 -3 1 -13 165.72 13.5
 3 1 13 146.73 14.04
 -3 1 -14 19.4 4.93
 3 1 14 10.59 3.47
 3 1 15 8.59 4.16
 3 1 16 222.76 19.32
 3 1 17 41.08 8.47
 -3 1 -18 6.57 2.83
 -3 1 -19 38.56 6.5
 -3 1 -20 18.39 4.98
 -3 1 -21 27.31 5.74
 3 -1 -22 16.51 7.9
 -3 1 -22 22.91 5.38
 3 -1 -23 -6.64 4.47
 -3 1 -23 3.78 3.45
 3 -1 -24 39.83 11.91
 -3 1 -24 21.82 5.96
 3 -1 -25 2.52 4.06
 -3 1 -25 2.59 3.05
 3 -1 -26 -11.48 6.55
 -3 1 -26 0.6 3.05
 -3 1 -27 0.2 2.17
 -3 1 -28 16.08 5.77
 3 2 -28 19.12 9.23
 3 2 -27 -10.07 6.51
 -3 -2 -27 0.83 3.67
 3 2 -26 8.73 6.76
 -3 -2 -26 12.18 5.7
 -3 -2 -25 11.82 5.02
 -3 -2 -24 -2.62 3.97
 -3 -2 -23 12.74 5.48
 -3 -2 -22 22.72 6.38
 -3 -2 -21 4.26 3.49
 -3 -2 -20 38.09 7.51
 -3 -2 -19 38.8 7.51
 -3 -2 -18 49.57 8.11
 -3 -2 -17 48.67 7.66
 -3 -2 -16 21.36 5.54
 3 -2 15 36.89 6.73
 -3 -2 -15 29.13 5.88
 3 -2 14 119.06 11.22
 3 -2 13 60.44 7.43
 3 -2 12 24.78 4.46
 -3 -2 -11 211.39 14
 3 -2 11 195.66 12.75
 -3 -2 -10 768.31 29.87
 3 -2 10 790.06 27.52
 -3 -2 -9 427.8 20.19
 3 -2 9 438.27 17.95
 -3 -2 -8 748.96 27.73
 3 -2 8 719.76 24.05
 -3 -2 -8 727.88 26.1
 3 -2 7 248.12 11.44
 -3 -2 -7 269 14.74
 -3 -2 -7 226.38 12.53
 -3 -2 -6 1156.74 37.13
 -3 -2 -6 1211.11 35.4
 3 2 -5 348.19 12.69
 -3 -2 -5 445.73 18.86
 3 -2 5 370.31 13.93
 -3 -2 -5 379.9 15.79
 3 2 -4 1313.38 32.67
 -3 -2 -4 1352.69 40.38
 3 -2 4 1371.43 35.17
 -3 -2 -4 1259.32 36.48
 3 -2 3 291.13 12.33
 -3 -2 -3 291.35 15.17
 3 2 -3 323.49 10.61
 -3 -2 -3 302.28 13.12
 3 -2 2 438.99 16.09
 -3 -2 -2 470.72 19.51
 3 2 -2 449.75 13.37
 -3 -2 -1 2094.57 59.23
 -3 -2 -1 2176.62 54.24
 3 2 -1 2260.89 51.41
 -3 -2 0 53.55 4.75
 -3 -2 0 55.92 6.51
 -3 -2 1 1900.25 47.68
 -3 2 -3 284.07 16.81
 -3 2 -4 1420.03 46.27
 -3 2 -5 412.48 21.19
 -3 2 -6 1330.32 36.21
 -3 2 -6 1277.06 43.52
 -3 2 -7 240.65 11.05
 -3 2 -7 253.23 16.04
 -3 2 -8 654.59 21.52
 -3 2 -8 720.77 29.5
 3 2 8 709.96 29.51
 -3 2 -9 422.69 16.36
 -3 2 -9 439.91 22.39
 3 2 9 452.6 23.41
 -3 2 -10 872.18 26.53
 -3 2 -10 842.73 33.85
 3 2 10 864.5 35.66
 -3 2 -11 191.11 10.34
 -3 2 -11 214.56 15.21
 3 2 11 206.89 16.29
 -3 2 -12 31.86 6.02
 -3 2 -12 23.68 3.68
 3 2 12 25.82 6.2
 -3 2 -13 61.09 6.01
 -3 2 -13 89.78 10.18
 3 2 13 73.81 10.42
 -3 2 -14 156.66 10.21
 3 2 14 124.64 14.23
 -3 2 -15 23.65 4.1
 3 2 15 41.66 8.62
 3 -2 -20 52.23 11.95
 3 -2 -21 7.12 4.31
 3 -2 -22 8.18 5.28
 3 -2 -23 21.14 8.1
 3 -2 -24 2.27 3.46
 3 -2 -25 2.75 5.35
 3 -2 -26 26.3 9.42
 3 3 -28 -1.13 3.7
 3 3 -27 0.75 5.07
 3 3 -26 -3.8 5.52
 -3 -3 -26 5.91 5.04
 -3 -3 -25 0.86 3.92
 -3 -3 -24 12.89 5.47
 -3 -3 -23 9.36 4.69
 -3 -3 -22 3.22 2.36
 -3 -3 -21 15.11 5.87
 -3 -3 -20 4.74 3.57
 -3 -3 -19 5.57 3.88
 -3 -3 -18 120 13.1
 -3 -3 -17 105.88 12.15
 -3 -3 -16 58.95 8.86
 -3 -3 -15 284.8 19.43
 3 -3 12 96.96 8.32
 -3 -3 -11 94.07 9.68
 3 -3 11 76.94 6.84
 -3 -3 -10 738.42 31.16
 3 -3 10 861.69 26.83
 3 -3 10 831.35 31.64
 -3 -3 -9 567.05 24.86
 3 -3 9 521.63 18.92
 3 -3 9 570.09 24.46
 -3 -3 -8 274.38 15.94
 3 -3 8 250.15 11.16
 3 3 -7 45.57 6.59
 3 -3 7 47.09 4.15
 -3 -3 -7 39.71 5.64
 -3 -3 -6 82.39 8.22
 3 -3 6 79.03 5.23
 -3 -3 -5 170.55 11.76
 3 -3 5 167.37 7.75
 3 -3 4 90.55 5.69
 -3 -3 -4 107.57 9.07
 -3 -3 -4 98.81 6.76
 3 -3 3 993.72 28.41
 -3 -3 -3 1116.35 35.7
 -3 -3 -3 1040.78 29.6
 3 -3 2 245.55 11.29
 -3 -3 -2 258.02 14.41
 -3 -3 -2 229.85 10.48
 -3 -3 -1 2883.24 71.91
 -3 -3 -1 2587.08 62.63
 -3 -3 0 428.55 19.81
 -3 -3 0 372.37 13.04
 -3 -3 1 2646.05 61.81
 -3 -3 1 2772.63 72.58
 -3 3 -5 178.54 14.23
 -3 3 -6 69.86 8.97
 -3 3 -7 46.2 7.21
 -3 3 -8 272.68 18.3
 -3 3 -9 592.39 18.87
 -3 3 -9 573.15 28.03
 3 3 9 584 28.8
 -3 3 -10 816.77 34.78
 -3 3 -10 787.35 23.64
 3 3 10 838.81 36.31
 -3 3 -11 104.5 11.48
 -3 3 -11 92.96 6.22
 3 3 11 107.35 12.4
 -3 3 -12 127.94 12.72
 -3 3 -12 102.86 6.84
 3 3 12 106.76 12.66
 -3 3 -13 616.17 30.58
 -3 3 -13 626.6 20.84
 3 3 13 631.5 33.84
 -3 3 -14 168.95 9.77
 -3 3 -15 285.38 13.58
 -3 3 -16 63.96 6.25
 3 -3 -17 105.15 16.35
 -3 3 -17 109.08 8.69
 -3 3 -18 108.81 8.97
 3 -3 -18 139.64 18.74
 -3 3 -19 0.16 1.81
 3 -3 -19 2.28 4.93
 3 -3 -20 9.27 4.66
 3 -3 -21 20.53 8.66
 3 -3 -22 6.64 6
 3 -3 -23 12.51 6.21
 3 -3 -24 0.95 3.22
 3 -3 -25 -0.66 5.48
 3 4 -27 7.22 5.76
 -3 -4 -25 2.08 4.24
 -3 -4 -24 6.17 4.74
 -3 -4 -23 10.82 5.22
 -3 -4 -22 13.84 5.16
 -3 -4 -21 12.44 5.2
 -3 -4 -20 12.73 4.89
 -3 -4 -19 94.44 12.32
 3 4 -18 9.55 2.8
 -3 -4 -18 27.15 7.17
 -3 -4 -17 89.88 11.71
 3 4 -17 94.75 7.38
 3 4 -16 7.1 2.01
 3 4 -15 57.64 5.05
 3 4 -14 270.7 11.2
 3 4 -13 87.55 5.38
 3 4 -12 69.34 4.27
 3 -4 12 72.13 8.61
 3 4 -11 74.33 3.69
 -3 -4 -11 78.97 9.39
 3 -4 11 84.56 9.41
 3 4 -10 121.21 11.68
 -3 -4 -10 127.89 11.6
 3 -4 10 133.66 11.32
 3 4 -9 350.9 20.28
 -3 -4 -9 353.94 20.05
 3 -4 9 376.51 19.9
 3 4 -8 62.41 8.17
 3 -4 8 62.57 3.83
 3 -4 8 57.5 7.45
 -3 -4 -8 64.96 7.95
 3 4 -7 110.61 10.2
 -3 -4 -7 131.48 11.12
 3 -4 7 131.57 11.19
 3 -4 7 119.57 5.49
 3 4 -6 74.3 8.22
 -3 -4 -6 85.63 8.66
 3 -4 6 78.02 8.47
 3 -4 6 74.58 4.16
 3 4 -5 506.67 22.8
 3 -4 5 514.69 24.06
 -3 -4 -5 534.5 23.61
 3 -4 5 517.55 14.93
 3 -4 4 100.01 5.46
 3 4 -4 97.01 8.96
 -3 -4 -4 110.44 9.74
 3 -4 3 294.85 11.32
 -3 -4 -3 301.58 16.73
 3 4 -3 244.96 14.91
 -3 -4 -2 327.35 17.28
 3 4 -2 284.59 15.95
 -3 -4 -1 294.55 16.23
 3 4 -1 250.75 14.99
 -3 -4 -1 267.12 10.47
 -3 -4 0 636.33 26.43
 3 4 0 649.86 26.15
 -3 -4 0 662.38 18.8
 -3 -4 1 273.55 16.39
 -3 -4 1 278.1 9.41
 3 4 1 270.18 15.92
 -3 4 -7 122.5 12.58
 3 4 8 53.74 8.36
 -3 4 -8 50.85 8.05
 -3 4 -9 385.42 23.53
 3 4 9 379.79 23.84
 -3 4 -10 165.43 15.08
 3 4 10 148.61 14.84
 -3 4 -11 93.79 11.66
 3 4 11 72.82 10.57
 -3 4 -12 73.87 4.82
 -3 4 -12 79.37 10.7
 3 -4 -13 97.46 13.91
 -3 4 -13 88.81 5.47
 -3 4 -14 284.6 11.33
 3 -4 -14 282.07 24.14
 3 -4 -15 59.83 11.6
 -3 4 -15 56.39 4.9
 3 -4 -16 14.82 6.92
 -3 4 -16 12.46 2.66
 3 -4 -17 97.96 15.52
 -3 4 -17 94.06 6.96
 3 -4 -18 12.33 6.91
 -3 4 -18 12.19 2.91
 3 -4 -19 89.02 14.8
 -3 4 -19 95.58 7.76
 3 -4 -20 15.59 7.42
 -3 4 -20 9.37 2.62
 3 -4 -21 15.56 6.56
 3 -4 -22 20.62 8.96
 3 -4 -23 5.21 4.01
 3 -4 -24 3.92 5.03
 -3 -5 -23 7.1 4.68
 -3 -5 -22 7.45 4.69
 -3 -5 -21 10.52 5.29
 -3 -5 -20 10.04 4.94
 3 5 -16 86.18 6.16
 3 5 -15 2.94 1.45
 3 5 -14 32.17 2.94
 3 5 -14 27.43 6.23
 3 5 -13 173.25 14.76
 3 5 -12 196.01 15.17
 -3 -5 -12 201.53 16.09
 3 -5 12 226.59 16.19
 -3 -5 -11 76.16 9.69
 3 5 -11 72.45 8.8
 3 -5 11 88.18 9.96
 3 5 -10 112.44 10.94
 -3 -5 -10 94.33 10.31
 3 -5 10 107.43 10.68
 3 5 -9 233.79 15.69
 -3 -5 -9 209.7 15.67
 3 -5 9 239.01 16.5
 3 5 -8 134.28 11.73
 -3 -5 -8 145.73 12.64
 3 -5 8 123.44 11.52
 3 5 -7 879.63 32.85
 -3 -5 -7 792.72 32.94
 3 -5 7 829.11 33.67
 3 5 -6 382.64 19.65
 3 -5 6 341.46 19.91
 -3 -5 -6 320.92 18.77
 3 -5 5 18.87 4.97
 3 5 -5 26.13 4.89
 -3 -5 -5 22.57 5.07
 3 -5 4 16.76 4.8
 3 -5 4 12.48 1.6
 -3 -5 -4 12.97 3.64
 3 5 -4 9.52 3.24
 3 -5 4 10.31 1.79
 3 -5 3 246.6 9.88
 3 -5 3 263.54 17.91
 -3 -5 -3 255.77 16.03
 3 5 -3 225.96 14.87
 3 -5 3 239.65 11.02
 3 -5 2 9.98 3.92
 -3 -5 -2 5.29 2.06
 3 5 -2 16.89 4.13
 3 -5 1 112.19 11.75
 -3 -5 -1 106.39 10.09
 3 5 -1 120.56 10.5
 3 -5 0 212.61 16.51
 -3 -5 0 219.91 14.76
 -3 -5 1 126.37 10.96
 -3 -5 1 101.44 4.84
 -3 -5 2 12.77 3.47
 3 5 2 13.27 4.31
 3 5 3 286.61 17.96
 3 5 4 10.41 3.5
 3 -5 -5 23.54 5.34
 3 5 5 25.42 5.8
 3 5 6 352.64 21.85
 3 -5 -6 335.5 21.42
 3 5 7 856.42 37.67
 3 -5 -7 863.52 38.03
 3 5 8 125.2 13.5
 3 -5 -8 133.53 14.23
 3 -5 -9 223.43 18.75
 -3 5 -10 92.44 11.88
 3 -5 -10 103.33 12.94
 3 -5 -11 90.25 12.36
 3 -5 -12 241.64 21.41
 3 -5 -13 201.49 19.54
 3 -5 -14 31.78 9.06
 3 -5 -15 -0.94 4.18
 3 -5 -16 106.29 15.36
 3 -5 -17 21.11 7.5
 -3 5 -17 14.53 1.91
 3 -5 -18 19.19 6.95
 3 -5 -19 15.11 6.84
 3 -5 -20 5.22 3.96
 3 -5 -21 12.28 6.6
 3 -5 -22 27.58 9.46
 3 -5 -23 5.71 5.7
 -3 -6 -14 24.68 6.58
 3 6 -14 21.73 5.55
 -3 -6 -13 19.81 5.04
 3 -6 13 15.33 4.24
 3 6 -13 11.29 4.03
 3 -6 12 6.09 2.64
 3 6 -12 7.61 3.11
 -3 -6 -12 7.87 3.65
 3 -6 11 73.18 9.28
 3 6 -11 66.47 8.51
 -3 -6 -11 76.04 9.91
 3 6 -10 19.07 4.77
 3 -6 10 22.57 5.63
 -3 -6 -10 18.3 5.14
 3 6 -9 92.99 9.89
 -3 -6 -9 98.72 11.04
 3 -6 9 91.83 10.34
 3 6 -8 79.6 9.02
 -3 -6 -8 100.06 10.74
 3 -6 8 92.4 10.45
 3 6 -7 262.13 16.45
 -3 -6 -7 267.57 17.7
 3 -6 7 261.93 18
 3 -6 6 1017.96 39.64
 -3 -6 -6 1002.15 38.09
 3 6 -6 949.99 35.94
 3 -6 5 20.15 5.66
 -3 -6 -5 11.39 3.96
 3 6 -5 13.56 3.8
 3 -6 4 116.3 12.06
 -3 -6 -4 102.39 10.59
 3 6 -4 95.64 9.58
 3 -6 3 280 19.79
 -3 -6 -3 287.83 18.14
 3 6 -3 281.55 17.22
 3 -6 3 270.43 10.66
 3 -6 2 287.59 20.3
 -3 -6 -2 321.73 18.8
 3 6 -2 307.86 18.13
 3 -6 2 293.62 12.98
 3 -6 1 46.03 5.26
 -3 -6 -1 42.68 6.8
 3 -6 1 45.28 7.87
 -3 -6 0 4.99 2.8
 3 6 0 3.05 2.76
 3 -6 0 8.54 3.79
 3 -6 0 8.84 2.76
 -3 -6 1 49.12 7.13
 3 -6 -1 51.87 6.39
 3 6 1 48.95 7.6
 -3 -6 2 264.04 18.18
 -3 -6 2 335.01 9.06
 3 -6 -2 303.31 17.27
 3 6 2 334.29 20.37
 3 6 3 302.14 19.99
 3 -6 -3 315.08 18.29
 3 6 4 101.63 11.51
 3 -6 -4 89.84 9.84
 3 -6 -5 20 5.17
 3 6 5 12.36 4.64
 3 -6 -6 982.79 39.84
 3 -6 -7 233.21 17.97
 3 -6 -8 100.36 12.1
 3 -6 -9 89.59 11.48
 3 -6 -10 21.52 5.58
 3 -6 -11 70.14 10.74
 3 -6 -12 11.47 4.74
 3 -6 -13 18.86 5.69
 3 -6 -14 22.93 6.78
 3 -6 -15 9.21 5.24
 3 -6 -16 3.05 4.18
 3 -6 -17 6.98 4.08
 3 -6 -18 61.24 14.16
 3 -6 -19 16.4 7.03
 3 -6 -20 1.33 3.31
 3 -6 -21 0.93 4.05
 3 -6 -22 28.99 10.04
 -3 -7 -17 4.67 3.56
 -3 -7 -16 14.86 5.5
 -3 -7 -15 28.36 7.08
 -3 -7 -14 56.18 9.47
 3 -7 14 37.81 7.16
 3 -7 13 7.71 3.47
 -3 -7 -13 5.36 2.97
 3 7 -12 75.48 9.17
 3 -7 12 90.75 10.67
 -3 -7 -12 81.09 10.88
 3 -7 11 74.86 9.79
 3 7 -11 76.6 9.46
 -3 -7 -11 101.07 11.93
 3 7 -10 114.35 11.3
 -3 -7 -10 141.67 13.96
 3 -7 10 148.51 14.1
 3 -7 9 22.22 5.69
 3 7 -9 11.17 3.63
 -3 -7 -9 14.68 4.28
 -3 -7 -8 344.26 21.7
 3 7 -8 349.96 20.15
 3 -7 8 378.97 22.75
 -3 -7 -7 105.97 11.48
 3 -7 7 103.09 11.68
 3 7 -7 104.25 10.54
 3 -7 6 9.5 4.61
 -3 -7 -6 5.8 3.09
 3 7 -6 7.14 3.06
 3 7 -5 43.72 6.89
 3 -7 5 50.69 8.52
 -3 -7 -5 69.79 9.34
 -3 -7 -4 73.08 9.49
 3 -7 4 69.68 10.09
 3 -7 3 274.67 20.74
 -3 -7 -3 312.68 19.35
 3 -7 2 41.66 8.21
 3 -7 2 51.21 4.55
 -3 -7 -2 49.42 7.53
 3 7 -2 48.79 7.39
 -3 -7 -1 39.93 7.02
 3 7 -1 30.43 6.21
 3 -7 1 27.31 3.95
 3 -7 1 34.09 7.49
 3 -7 0 168.13 16.45
 -3 -7 0 234.02 16.56
 3 7 0 209.62 16.13
 3 -7 0 211.29 12.27
 -3 -7 1 26.66 5.85
 3 7 1 30.43 6.35
 3 -7 -1 23.22 4.3
 -3 -7 2 50.64 3.46
 -3 -7 2 36.74 6.87
 3 -7 -2 49.85 6.74
 3 -7 -3 282.34 17.37
 3 -7 -4 70.78 8.82
 3 -7 -5 51.8 7.82
 3 -7 -6 8.69 3.1
 3 -7 -7 111.4 12.3
 3 -7 -8 346.83 23.26
 3 -7 -9 20.47 6.73
 3 -7 -10 119.78 14.08
 3 -7 -11 91.7 12.73
 3 -7 -12 79.48 12.49
 3 -7 -13 5.92 4.84
 3 -7 -14 29.22 7.94
 3 -7 -15 32.52 9.44
 3 -7 -16 3.45 3.12
 3 -7 -17 3.43 4.6
 3 -7 -18 19.83 7.76
 3 -7 -19 5.55 3.74
 3 -7 -20 6.36 6.09
 3 -7 -21 2.89 4.16
 -3 -8 -18 2.81 3.75
 -3 -8 -17 0.22 3.58
 -3 -8 -16 11.98 5.06
 -3 -8 -15 0.81 2.5
 3 -8 14 62.95 9.38
 -3 -8 -14 63.49 10.54
 3 -8 13 13.72 4.59
 -3 -8 -13 -0.44 2.81
 3 -8 12 10.13 4.23
 -3 -8 -12 16.58 5.49
 3 -8 11 33.6 6.93
 -3 -8 -11 32.37 7.32
 3 -8 10 8.22 4.45
 -3 -8 -10 5.92 4.17
 3 -8 9 18.84 5.98
 -3 -8 -9 21.89 5.78
 3 8 -9 10.08 3.58
 3 8 -8 44.6 7.33
 3 -8 8 34.21 6.97
 -3 -8 -8 31.56 6.9
 -3 -8 -7 94.06 11.32
 3 -8 7 79.06 10.34
 3 -8 6 51.03 8.69
 -3 -8 -6 34.89 6.94
 3 -8 5 19.07 6.07
 3 8 -5 7.24 3.51
 -3 -8 -5 11.62 4.21
 3 -8 4 188.45 17.31
 -3 -8 -4 185.62 15.8
 3 -8 3 6.92 3.64
 3 -8 3 6.21 0.92
 3 -8 2 79.24 11.44
 -3 -8 -2 81.72 10.28
 -3 -8 -1 93.19 11.02
 3 -8 1 107.87 7.5
 3 -8 1 109.38 14.02
 3 -8 0 16.4 5.82
 -3 -8 0 9.04 3.84
 3 -8 0 16.32 3.47
 -3 -8 1 100.6 11.85
 3 -8 -1 121.14 9.87
 -3 -8 2 67.15 4.46
 -3 -8 2 85.48 10.79
 3 -8 -2 83.65 8.49
 3 -8 -3 10.05 3.96
 3 -8 -4 162.09 13.46
 3 -8 -5 13.74 4.04
 3 -8 -6 35.93 7.08
 3 -8 -7 91.72 11.37
 3 -8 -8 38.28 7.55
 3 -8 -9 21.34 5.59
 3 -8 -10 5.51 2.89
 3 -8 -11 41.26 8.67
 3 -8 -12 11.5 5.18
 3 -8 -13 17.97 6.42
 3 -8 -14 48.34 10
 3 -8 -15 0.14 3.48
 3 -8 -16 9.81 5.68
 3 -8 -17 -3.39 3.71
 3 -8 -18 2.69 3.81
 3 -8 -19 10.43 6.14
 -3 -9 -16 2.31 3.45
 -3 -9 -15 11.57 5.72
 3 -9 14 23.08 6.2
 -3 -9 -14 26.77 6.82
 3 -9 13 68.67 10.32
 -3 -9 -13 83.36 12.43
 3 -9 12 3.28 2.91
 -3 -9 -12 2.48 2.85
 3 -9 11 30.15 6.5
 -3 -9 -11 31.04 7.88
 3 -9 10 17.47 4.92
 -3 -9 -10 20.36 6.06
 3 -9 9 31.74 7.36
 -3 -9 -9 41.46 8.28
 3 -9 8 9.94 4.55
 -3 -9 -8 11.04 4.61
 -3 -9 -7 41.26 8.15
 3 -9 7 34.76 7.37
 3 -9 6 29.84 7.44
 -3 -9 -6 32.99 7.23
 3 -9 5 27.43 7.03
 -3 -9 -5 18.36 5.46
 3 -9 4 21.35 6.55
 -3 -9 -4 12.29 4.32
 3 -9 3 30 7.81
 -3 -9 -3 21.5 6.19
 3 -9 2 127.39 15.71
 -3 -9 -2 117.64 12.89
 3 -9 1 69.61 11.85
 -3 -9 -1 62.13 9.3
 -3 -9 0 3.01 2.88
 3 -9 0 2.58 1.82
 3 -9 0 -3.25 3.8
 3 -9 -1 58.55 6.59
 -3 -9 1 63.11 9.51
 3 -9 -1 56.75 10.76
 -3 -9 2 107.45 12.54
 3 -9 -2 104.38 9.54
 3 -9 -3 29.3 5.68
 3 -9 -4 8.49 3.87
 3 -9 -5 22.06 5.47
 3 -9 -6 30.54 6.27
 3 -9 -7 37.15 7.26
 3 -9 -8 6.27 4.24
 3 -9 -9 44.19 8.37
 3 -9 -10 26.51 6.78
 3 -9 -11 30.8 7.39
 3 -9 -12 1.56 3.57
 3 -9 -13 66.85 11.53
 3 -9 -14 19.26 6.28
 3 -9 -15 12.23 6.93
 3 -9 -16 3.58 2.98
 3 -9 -17 3.89 3.95
 3 -9 -18 -2.5 4.39
 3 -10 14 22.61 6.13
 3 -10 13 7.5 3.86
 -3 -10 -13 -2.02 4.38
 3 -10 12 13.45 5.2
 -3 -10 -12 12.18 5.77
 3 -10 11 16.92 5.49
 -3 -10 -11 16.32 6.36
 3 -10 10 19.67 5.69
 -3 -10 -10 14.89 4.88
 3 -10 9 40.6 7.98
 -3 -10 -9 50.32 9.3
 3 -10 8 5.67 3.9
 -3 -10 -8 9.97 5.02
 -3 -10 -7 81.93 11.9
 3 -10 7 76.92 11.17
 -3 -10 -6 3.35 3.02
 3 -10 6 8.23 4.29
 3 -10 5 62.99 11.08
 -3 -10 -5 57.33 9.67
 3 -10 4 1.48 3.01
 -3 -10 -4 0.82 2.51
 3 -10 3 47.97 10.26
 -3 -10 -3 50.08 8.84
 3 -10 2 28.68 8.1
 -3 -10 -2 26.43 6.16
 3 -10 1 49.94 10.36
 -3 -10 -1 25.49 6.35
 -3 -10 0 5.67 4.37
 3 -10 0 -2.99 3.9
 -3 -10 1 29.15 7.21
 3 -10 -1 27.19 8.19
 3 -10 -2 16.97 6.32
 3 -10 -5 64.34 8.92
 3 -10 -6 10.35 4.23
 3 -10 -7 67.47 10
 3 -10 -8 7.72 3.84
 3 -10 -9 27.41 6.73
 3 -10 -10 25.84 6.91
 3 -10 -11 11.61 5.03
 3 -10 -12 14.19 5.37
 3 -10 -13 1.94 3.08
 3 -10 -14 7.95 4.03
 3 -10 -15 6.09 4.06
 3 -10 -16 9.29 4.83
 3 -11 13 25.61 7.19
 3 -11 12 10.28 4.67
 3 -11 11 11.71 5.35
 -3 -11 -10 3.21 5.32
 3 -11 10 0.8 3.82
 3 -11 9 11.63 4.98
 -3 -11 -9 14.27 6.52
 3 -11 8 11.72 5.21
 -3 -11 -8 2.45 4.49
 3 -11 7 8.59 3.97
 -3 -11 -7 12.5 5.03
 -3 -11 -6 5.25 3.9
 3 -11 6 9.06 4.73
 -3 -11 -5 1.56 3.15
 3 -11 5 2.95 4.32
 3 -11 4 24.1 7.62
 -3 -11 -4 24.63 6.62
 3 -11 3 28.12 8.18
 -3 -11 -3 19.39 6.44
 3 -11 2 1.52 2.77
 -3 -11 -2 -4.56 4.33
 3 -11 1 2.19 4.07
 -3 -11 -1 16.1 5.7
 3 -11 0 0.17 4.86
 -3 -11 0 -2.03 2.47
 3 -11 -1 6.62 5.42
 3 -11 -2 -0.62 4.07
 3 -11 -3 30.08 9.15
 -3 -12 -6 45.35 9.94
 3 -12 6 46.31 9.76
 -3 -12 -5 12.85 5.43
 3 -12 5 5.74 6.2
 -3 -12 -4 27.54 7.8
 3 -12 4 28.14 8.69
 3 -12 3 34.06 8.85
 -3 -12 -3 13.48 5.89
 3 -12 2 28.88 8.81
 3 -12 1 5.2 5.27
 3 -12 0 -11.18 6.31
 3 -12 -1 8.58 6.26
 3 -12 -2 21.32 7.48
 4 0 0 242.2 14.44
 4 0 0 288.81 14.78
 4 0 -1 297.11 16.81
 4 0 -1 344.58 16.67
 4 0 1 353.57 17.24
 4 0 1 360.5 16.82
 4 0 -2 49.56 6.09
 4 0 2 42.71 5.67
 -4 0 -2 44.18 6.41
 4 0 -3 1567.76 46.49
 -4 0 -3 1478.12 47.9
 4 0 3 1483.91 44.33
 4 0 -4 140.17 10.79
 -4 0 -4 128.35 10.31
 -4 0 -4 140.61 11.64
 4 0 4 136.03 10.07
 -4 0 -5 313.28 16.44
 -4 0 -5 286.79 17.04
 4 0 5 280.41 15.19
 4 0 6 19.06 4.03
 -4 0 -6 19.85 4.48
 -4 0 -6 18.08 3.65
 -4 0 -7 402.99 19.07
 -4 0 -7 428.47 21.28
 4 0 7 406.01 19.98
 -4 0 -8 87.67 8.24
 -4 0 -8 84.71 9.06
 4 0 8 79.76 8.37
 -4 0 -9 70.68 8.45
 -4 0 -9 56.03 6.63
 4 0 9 47.4 6.63
 -4 0 -10 2.73 2.3
 -4 0 -10 1.14 1.33
 4 0 10 -0.93 1.73
 -4 0 -11 92.08 8.62
 -4 0 -11 107.02 10.83
 4 0 11 84.21 9.75
 -4 0 -12 100.5 9.21
 -4 0 -12 107.67 11.05
 4 0 12 114.78 11.7
 -4 0 -13 -0.81 1.67
 4 0 13 1.2 2.72
 -4 0 -14 3.69 2.24
 4 0 14 1.4 2.55
 -4 0 -15 -1.21 2.05
 4 0 15 1.19 1.98
 -4 0 -16 71.71 8.53
 4 0 16 65.95 10.36
 4 0 17 29.76 7.28
 -4 0 -17 35.42 6.14
 -4 0 -18 5.46 2.93
 -4 0 -19 26.03 5.76
 -4 0 -20 0.56 2.14
 -4 0 -21 -1.29 2.38
 -4 0 -22 0.35 2.33
 -4 0 -23 10.1 3.68
 -4 0 -24 2.49 2.89
 -4 0 -25 -0.63 2.62
 -4 0 -26 0.37 2.54
 -4 0 -27 0.07 2.42
 -4 -1 -28 1.58 2.93
 -4 -1 -27 6.5 4.53
 -4 -1 -26 1.04 3.14
 -4 -1 -25 -2.82 3
 -4 -1 -24 1.73 2.69
 -4 -1 -23 0.7 2.38
 -4 -1 -22 -0.34 2.58
 -4 -1 -21 3.11 2.31
 -4 -1 -20 3.31 3.24
 4 -1 19 58.73 10.38
 -4 -1 -19 62.8 9.07
 4 -1 18 21.55 6.12
 -4 -1 -18 32.35 6.39
 4 -1 17 52.09 9.25
 -4 -1 -17 63.17 8.59
 -4 -1 -16 6.29 3.41
 4 -1 16 1.62 3.09
 -4 -1 -15 109.98 10.78
 4 -1 15 89.92 11.16
 -4 -1 -14 54.77 7.46
 4 -1 14 51.91 7.66
 4 -1 13 32.72 5.92
 -4 -1 -13 35.28 6.14
 4 -1 12 27.13 5.22
 -4 -1 -12 36.02 5.83
 -4 -1 -12 35.43 6.22
 -4 -1 -11 45.08 6.96
 4 -1 11 43.43 6.96
 -4 -1 -11 45.51 6.53
 -4 -1 -10 208.93 13.75
 4 -1 10 196.73 13.55
 -4 -1 -10 196.19 14.37
 -4 -1 -9 237.68 14.82
 -4 -1 -9 274.93 16.52
 4 -1 9 241.6 14.64
 -4 -1 -8 299.13 16.58
 -4 -1 -8 292.52 16.95
 4 -1 8 310.86 16.13
 4 -1 8 321.02 17.13
 -4 -1 -7 658.79 26.28
 -4 -1 -7 636.52 26.44
 4 -1 7 664.67 26.44
 -4 -1 -6 77.28 8.02
 -4 -1 -6 61.78 6.95
 4 -1 6 69.47 6.74
 4 -1 6 76.39 7.9
 4 -1 5 58.34 6.88
 4 1 -5 55.46 6.02
 -4 -1 -5 57.68 6.89
 -4 -1 -5 67.68 7.24
 4 -1 5 58.51 6.14
 4 1 -4 310.23 15.11
 -4 -1 -4 334.92 17.57
 -4 -1 -4 352.72 17.47
 4 -1 4 312.38 15.15
 -4 -1 -3 143.7 11.28
 -4 -1 -3 114.85 9.59
 4 1 -3 135.4 9.07
 4 -1 3 132.78 9.51
 -4 -1 -2 542.46 23
 4 -1 2 490.31 20.69
 4 1 -2 528.54 19.76
 -4 -1 -1 598.76 24.42
 4 -1 1 582.43 23.27
 4 1 -1 612.69 21.64
 4 -1 0 455.78 20.37
 4 1 0 429.3 17.54
 4 -1 -1 597.05 25.1
 4 1 1 617.46 21.91
 4 1 2 519.41 22.53
 4 1 2 546.75 20.21
 -4 1 -3 140.72 12.37
 4 1 3 142.7 10.66
 -4 1 -4 349.54 20.17
 4 1 4 322.04 17.14
 -4 1 -5 68.86 8.59
 4 1 5 71.75 7.67
 -4 1 -6 63.82 7.04
 -4 1 -6 81.43 9.28
 -4 1 -7 576.37 23.41
 -4 1 -7 664.54 28.97
 4 1 7 584.16 26.01
 -4 1 -8 300.9 15.4
 -4 1 -8 306.91 18.95
 4 1 8 302.74 17.86
 -4 1 -9 250.93 14.14
 -4 1 -9 264.46 17.65
 4 1 9 267.16 17.35
 -4 1 -10 202.39 12.43
 -4 1 -10 218.51 16.11
 4 1 10 185.27 14.79
 -4 1 -11 52.81 6.36
 4 1 11 45.81 7.5
 -4 1 -11 46.54 7.48
 -4 1 -12 37.52 5.31
 4 1 12 32.2 6.42
 4 1 13 27.74 6.31
 -4 1 -13 34.86 5.4
 -4 1 -14 59.89 7.05
 4 1 14 50.67 8.76
 -4 1 -15 105.25 9.53
 4 1 15 103.79 13.44
 -4 1 -16 4.49 2.51
 -4 1 -17 55.03 7.29
 -4 1 -18 35.74 5.81
 -4 1 -19 61.19 8.03
 -4 1 -20 5.15 2.9
 -4 1 -21 12.16 4.28
 -4 1 -22 -0.45 2.16
 -4 1 -23 8.82 4.46
 -4 1 -24 5.07 2.55
 4 -1 -25 10.27 6.1
 -4 1 -25 8.34 4.28
 -4 1 -26 2.66 4.06
 -4 -2 -26 8.09 4.3
 -4 -2 -25 5.39 3.76
 -4 -2 -24 3.8 3.67
 -4 -2 -23 -2.53 3.89
 -4 -2 -22 1.57 3.78
 -4 -2 -21 5.95 2.4
 -4 -2 -20 14.89 4.63
 -4 -2 -19 27.86 6.43
 4 -2 18 78.54 11.09
 -4 -2 -18 96.1 11.35
 -4 -2 -17 92.92 10.79
 4 -2 17 90.52 11.47
 4 -2 16 -0.37 2.17
 -4 -2 -16 1.82 1.88
 4 -2 15 40.07 7.41
 -4 -2 -15 49.47 7.63
 -4 -2 -14 61.62 8.28
 4 -2 14 46.96 7.56
 -4 -2 -13 187.15 14.45
 4 -2 13 186.61 14.2
 -4 -2 -12 226.61 15.75
 4 -2 12 254.73 15.94
 -4 -2 -12 237.99 16.05
 -4 -2 -11 379.6 20.75
 4 -2 11 391.65 19.49
 -4 -2 -11 393.31 20.48
 -4 -2 -10 304.6 18.23
 4 -2 10 309.08 16.6
 -4 -2 -10 342.61 18.5
 -4 -2 -9 266.71 16.44
 4 -2 9 289.98 15.08
 -4 -2 -9 269.47 16.16
 4 -2 9 272.38 16.81
 4 -2 8 42.72 5.39
 -4 -2 -8 50.89 7.01
 -4 -2 -8 44.14 6.16
 4 -2 8 43.33 6.24
 4 -2 7 18.08 4.09
 -4 -2 -7 15.58 3.67
 -4 -2 -7 11.95 3.46
 4 2 -7 14.26 2.79
 4 2 -6 206.15 10.52
 -4 -2 -6 200.28 13.64
 4 -2 6 192.69 11.14
 -4 -2 -6 196.29 12.45
 -4 -2 -5 125.44 10.66
 4 2 -5 116.36 7.38
 4 -2 5 122.32 8.46
 -4 -2 -5 124.73 9.57
 -4 -2 -4 295.62 17.11
 4 -2 4 288.48 14.07
 4 2 -4 320.77 12.65
 -4 -2 -4 356.08 16.43
 4 -2 3 58.49 6
 -4 -2 -3 59.85 6.3
 4 2 -3 60.07 4.89
 -4 -2 -3 58.16 7.1
 -4 -2 -2 729.2 29.79
 -4 -2 -2 690.7 25.78
 4 -2 2 676.11 25
 4 -2 2 773.62 30.14
 4 2 -2 750.21 22.42
 -4 -2 -1 87.41 7.7
 -4 -2 -1 98.69 9.86
 4 -2 1 81.97 7.65
 4 -2 1 94.9 9.7
 4 2 -1 88.15 6.13
 -4 -2 0 729.34 25.86
 4 -2 0 641.8 26.33
 4 -2 0 697.39 29.79
 4 2 0 767.39 23.02
 -4 2 -4 325.95 20.41
 -4 2 -5 104.89 11.15
 -4 2 -6 194.04 15.67
 4 2 6 187.83 14.17
 -4 2 -7 14.49 4.55
 4 2 7 16.37 4.11
 -4 2 -8 55.22 5.98
 -4 2 -8 45.75 7.69
 4 2 8 45.86 7.14
 -4 2 -9 266.14 14
 -4 2 -9 269.19 19
 4 2 9 250.11 17.94
 -4 2 -10 279.86 14.52
 -4 2 -10 321.4 21.19
 4 2 10 317.12 20.56
 -4 2 -11 349.7 16.66
 4 2 11 390.11 23.91
 -4 2 -12 247.08 13.67
 4 2 12 256.95 19.63
 -4 2 -13 182.81 11.6
 -4 2 -14 55.83 6.44
 -4 2 -15 50.39 6.2
 -4 2 -16 5.35 2.52
 -4 2 -17 112.94 9.73
 -4 2 -18 86.53 8.9
 -4 2 -19 35.22 5.82
 -4 2 -20 5.4 2.45
 -4 2 -21 7.29 3.26
 -4 2 -22 -0.85 1.73
 4 -2 -23 -1.21 5.44
 -4 2 -23 2.87 2.97
 4 -2 -24 6.17 6.08
 -4 2 -24 3 2.58
 -4 -3 -25 1.2 4.04
 -4 -3 -24 25.37 7.35
 -4 -3 -23 5.98 3.27
 -4 -3 -22 7.57 4.77
 -4 -3 -21 2.69 3.86
 -4 -3 -20 5.34 3.66
 -4 -3 -19 3.66 3.61
 -4 -3 -18 3.12 3.08
 -4 -3 -17 28.25 6.29
 -4 -3 -16 105.77 12.12
 4 -3 16 109.94 11.39
 4 -3 15 38.12 6.51
 -4 -3 -15 34.8 6.74
 4 -3 14 33.5 5.72
 -4 -3 -14 38.21 7
 -4 -3 -13 50.97 7.93
 4 -3 13 43.24 6.18
 -4 -3 -12 509.84 25.68
 4 -3 12 506.76 22.53
 -4 -3 -12 476.63 23.8
 -4 -3 -11 523.7 26.18
 4 -3 11 534.8 22.74
 -4 -3 -11 587.45 25.86
 4 -3 11 589.52 27.12
 -4 -3 -10 156.76 13.14
 4 -3 10 152.76 10.27
 4 -3 10 159.44 13.14
 -4 -3 -10 146.35 11.71
 4 3 -9 40.52 3.73
 -4 -3 -9 41.76 5.91
 4 3 -9 44.65 7.75
 4 -3 9 41.03 5.11
 4 -3 9 46.79 7.11
 -4 -3 -9 35.54 6.15
 -4 -3 -8 132.71 10.31
 4 3 -8 145.81 13.55
 4 3 -8 147.07 6.76
 -4 -3 -8 146.13 12.31
 4 -3 8 159 12.79
 4 -3 8 136.42 8.98
 -4 -3 -7 28.74 4.62
 4 3 -7 36.87 2.83
 4 3 -7 27.63 5.58
 4 -3 7 34.09 6.03
 4 -3 7 23 3.61
 -4 -3 -7 29.16 5.35
 4 3 -6 95.81 10.38
 -4 -3 -6 74.45 8.6
 4 -3 6 87.17 6.68
 4 -3 6 103.65 10.02
 4 3 -6 93 4.58
 -4 -3 -6 89.16 7.95
 4 3 -5 190.3 14.25
 -4 -3 -5 169.69 13.07
 4 -3 5 167.24 9.64
 -4 -3 -5 194.58 11.79
 4 3 -5 206.65 7.38
 -4 -3 -4 283.45 17.01
 4 3 -4 300.75 17.7
 4 -3 4 276.92 12.89
 -4 -3 -4 260.34 13.62
 -4 -3 -3 122.02 10.87
 4 -3 3 116.87 8.16
 -4 -3 -3 117.04 8.41
 -4 -3 -2 16.18 4.37
 4 -3 2 15.07 3.11
 -4 -3 -2 15.39 3.13
 4 -3 1 327.19 15.98
 -4 -3 -1 337.31 19.28
 -4 -3 -1 299.86 14.19
 -4 -3 0 5.22 1.74
 -4 -3 0 6.62 2.9
 4 -3 -1 337.99 20.55
 4 -3 -2 14.22 3.98
 4 3 5 186.32 14.49
 -4 3 -6 78 10.42
 4 3 6 92.53 10.04
 4 3 7 33.08 6.13
 -4 3 -7 31.15 6.89
 -4 3 -8 145.58 14.45
 4 3 8 144.34 13.44
 -4 3 -9 44.98 8.21
 4 3 9 48.22 8.05
 4 3 10 151.49 14.77
 -4 3 -11 547.41 21.07
 -4 3 -12 478.21 19.42
 -4 3 -13 45.05 5.12
 -4 3 -14 44.45 5.35
 -4 3 -15 36.15 4.8
 -4 3 -16 122.42 9.34
 -4 3 -17 44.51 5.85
 -4 3 -18 5.62 3.02
 -4 3 -19 1.52 2.3
 4 -3 -20 16.79 7.63
 -4 3 -20 8.74 2.74
 4 -3 -21 10.23 6.64
 -4 3 -21 2.79 2.11
 4 -3 -22 10.07 7.03
 4 -3 -23 3.35 6.68
 -4 -4 -24 -4.4 5.22
 -4 -4 -23 0.21 2.64
 -4 -4 -22 1.66 2.52
 -4 -4 -21 7.22 3.4
 -4 -4 -20 17.53 5.08
 -4 -4 -19 11 4.69
 -4 -4 -18 39.87 7.98
 -4 -4 -17 97.72 11.98
 -4 -4 -16 131.01 13.7
 4 4 -16 119.34 7.03
 4 4 -15 43.62 3.78
 -4 -4 -15 43.19 7.69
 4 4 -14 67.57 4.31
 -4 -4 -14 69.85 9.53
 4 -4 13 20.96 3.96
 4 4 -13 24.79 2.13
 -4 -4 -13 30.73 6.49
 4 -4 12 25.92 4.1
 4 -4 12 22.93 5.45
 -4 -4 -12 30.16 6.64
 -4 -4 -11 142.05 13.26
 4 -4 11 133.3 8.92
 4 -4 11 124.79 12.17
 4 4 -10 149.98 14.33
 -4 -4 -10 178.34 14.72
 4 -4 10 185.7 10.27
 4 -4 10 177.43 14.33
 4 4 -9 152.43 14.06
 -4 -4 -9 175.15 13.96
 4 -4 9 145.19 12.94
 -4 -4 -9 153.95 11.59
 4 -4 9 153.01 8.85
 4 4 -8 395.44 22.59
 4 -4 8 395.56 15.24
 -4 -4 -8 422.66 22.4
 4 -4 8 382.47 21.99
 -4 -4 -8 369.58 18.43
 4 -4 7 1.11 2.05
 4 4 -7 4.4 2.88
 4 -4 7 2.17 1.4
 -4 -4 -7 5.01 2.55
 -4 -4 -7 1.83 2.68
 4 4 -6 423.56 22.43
 -4 -4 -6 392.89 21.96
 4 -4 6 429.87 22.92
 4 -4 6 381.06 14.64
 -4 -4 -6 383.14 17.54
 -4 -4 -5 14.83 3.13
 4 4 -5 11.34 4.02
 -4 -4 -5 11.57 3.69
 4 -4 5 15.64 2.57
 4 -4 5 7.26 2.57
 4 -4 4 38.07 4.18
 4 -4 4 47.15 7.58
 -4 -4 -4 51.73 7.46
 4 4 -4 46.35 6.96
 -4 -4 -4 35.46 4.69
 4 -4 3 84.68 6.61
 -4 -4 -3 93.04 9.96
 4 -4 3 90 10.57
 4 4 -3 85.37 9.39
 -4 -4 -3 82.52 6.82
 4 -4 2 698.46 25.09
 4 -4 2 746.32 33.27
 -4 -4 -2 739.96 31.47
 4 4 -2 829.09 31.83
 -4 -4 -2 731.07 24.1
 4 -4 1 90.14 10.8
 -4 -4 -1 103.02 10.59
 -4 -4 -1 89.52 6.67
 4 4 -1 100.1 10.05
 4 -4 0 354.12 22.05
 -4 -4 0 299.95 19.41
 -4 -4 0 328.77 13.63
 4 4 0 351.98 19.73
 -4 -4 1 78 5.78
 4 4 1 86.98 9.49
 4 -4 -1 76.1 9.98
 4 4 2 843.66 34.01
 4 4 4 48.24 7.5
 4 4 5 10.59 3.8
 4 4 6 407.95 23.59
 4 4 7 3.66 2.69
 -4 4 -15 49.03 5.26
 -4 4 -16 134.77 9
 4 -4 -17 63.59 12.59
 -4 4 -17 94.88 7.49
 4 -4 -18 45.1 11.65
 -4 4 -18 39.66 4.98
 4 -4 -19 18.42 7.98
 4 -4 -20 27.8 10.09
 4 -4 -21 5.88 6.05
 4 -4 -22 -0.08 5.42
 4 -4 -23 4.63 4.18
 -4 -5 -22 2.6 3.98
 -4 -5 -21 0.99 2.58
 -4 -5 -20 5.59 3.64
 -4 -5 -19 10.14 5.17
 -4 -5 -18 25.54 6.57
 -4 -5 -17 63.56 10.33
 -4 -5 -16 30.66 7.27
 -4 -5 -15 60.83 10.04
 -4 -5 -14 31.11 7.18
 4 -5 13 4.34 3.56
 -4 -5 -13 5.01 3.34
 4 -5 12 7.6 3.57
 -4 -5 -12 7.79 3.35
 4 -5 11 48.94 8.05
 -4 -5 -11 36.73 7.14
 4 -5 10 34.85 6.89
 -4 -5 -10 46.21 8.08
 -4 -5 -9 435.2 24.95
 4 -5 9 512.56 26.84
 4 5 -8 336.78 21.23
 -4 -5 -8 362.83 21.97
 4 -5 8 399.55 23.05
 4 -5 8 377.59 11.87
 4 5 -7 160.17 13.71
 -4 -5 -7 167.72 14.33
 4 -5 7 148.53 13.83
 4 -5 7 167.01 7.3
 -4 -5 -6 146.56 13.45
 4 5 -6 150.5 13.18
 4 -5 6 140.69 13.09
 -4 -5 -6 140.09 9.93
 -4 -5 -5 208.36 15.76
 4 -5 5 208.72 16.47
 4 5 -5 198.93 15.05
 4 -5 5 193.75 8.83
 -4 -5 -5 208.94 11.97
 -4 -5 -4 99.29 10.59
 4 -5 4 86.57 10.79
 4 -5 4 90.89 6.06
 4 5 -4 99.75 10.57
 -4 -5 -4 80.62 6.91
 4 -5 3 41.62 4.41
 4 -5 3 43.17 7.72
 -4 -5 -3 46.51 4.95
 -4 -5 -3 53.25 7.95
 4 5 -3 43.27 6.83
 4 -5 2 205.71 11.42
 4 -5 2 209.74 17.47
 -4 -5 -2 187.05 14.89
 4 5 -2 210.24 15.58
 -4 -5 -2 222.45 11.07
 4 -5 1 539.63 28.81
 -4 -5 -1 436.78 24.42
 -4 -5 -1 483.27 17.23
 4 5 -1 525.07 25.63
 4 -5 0 202.96 17.65
 -4 -5 0 203.94 16.03
 -4 -5 0 189.25 9.23
 4 5 0 224.51 16.19
 4 -5 -1 479.36 27.59
 -4 -5 1 407.98 13.95
 -4 -5 1 470.24 25.59
 4 5 3 47.87 7.79
 4 -5 -13 13.02 6.32
 4 -5 -14 48.89 11.07
 4 -5 -15 63.79 12.55
 4 -5 -16 24.67 7.95
 4 -5 -17 58.71 12.19
 4 -5 -18 21.81 7.4
 4 -5 -19 32.61 10.64
 4 -5 -20 7.52 6.38
 4 -5 -21 15.99 7.59
 4 -5 -22 10.29 7.23
 -4 -6 -20 9.79 5.56
 -4 -6 -19 25.15 7.63
 -4 -6 -18 3.64 4.03
 -4 -6 -17 8.08 4.29
 -4 -6 -16 7.96 4.9
 -4 -6 -15 6.95 3.52
 4 -6 14 6.15 3.73
 -4 -6 -14 5.13 3.38
 4 -6 13 22.36 5.99
 -4 -6 -13 36.38 7.91
 -4 -6 -12 83.95 11.07
 4 -6 12 77.56 10.32
 4 -6 11 24.01 6.11
 -4 -6 -11 33.5 7.01
 -4 -6 -10 4.98 3.42
 4 -6 10 10.88 4.3
 -4 -6 -9 390.21 23.48
 4 -6 9 387.97 24.02
 4 -6 8 35.59 6.85
 -4 -6 -8 30.3 7.03
 4 -6 7 27.57 6.18
 -4 -6 -7 30.43 6.69
 -4 -6 -6 148.62 14.29
 4 -6 6 136.47 13.88
 -4 -6 -5 455.92 25.51
 4 -6 5 462.65 26.87
 4 -6 5 458.87 14.76
 4 -6 4 17.64 2.94
 4 -6 4 17.72 5.96
 -4 -6 -4 20.92 5.57
 4 -6 4 23.2 2.79
 -4 -6 -4 23.93 3.77
 4 -6 3 255.13 11.01
 4 -6 3 252.18 19.59
 -4 -6 -3 302.42 19.57
 4 -6 3 258.63 13.15
 4 -6 2 2.67 2.35
 4 -6 2 2.97 2.17
 -4 -6 -2 2.65 1.45
 -4 -6 -2 3.78 2.26
 4 -6 1 181.62 16.95
 -4 -6 -1 169.9 14.95
 -4 -6 -1 170.93 8.77
 4 -6 1 152.65 11.83
 4 -6 0 129.82 14.6
 -4 -6 0 142.31 13.86
 -4 -6 0 159.03 7.65
 4 -6 0 144.34 11.85
 4 -6 -1 172.37 16.85
 -4 -6 1 192.5 7.36
 -4 -6 1 169.08 15.4
 4 -6 -3 257.94 18.33
 4 -6 -4 18.73 5.12
 4 -6 -5 440.8 26.25
 4 -6 -6 130.26 14.03
 4 -6 -7 27.64 7.11
 4 -6 -8 46.84 9.12
 4 -6 -9 367.43 25.88
 4 -6 -10 11.09 5.15
 4 -6 -11 14.69 5.3
 4 -6 -12 66.02 11.68
 4 -6 -13 20.07 6.84
 4 -6 -14 0.98 3.9
 4 -6 -15 21.87 7.52
 4 -6 -16 -2.12 3.2
 4 -6 -17 24.87 8.65
 4 -6 -18 1.27 3.31
 4 -6 -19 6.74 5.03
 4 -6 -20 16.68 7.72
 4 -6 -21 14.31 7.42
 -4 -7 -18 6.02 5.43
 -4 -7 -17 12.67 5.58
 -4 -7 -16 10.42 5.25
 -4 -7 -15 42.19 8.91
 -4 -7 -14 3.22 3.21
 4 -7 14 0.95 2.82
 4 -7 13 23.07 6.04
 -4 -7 -13 19.34 6.31
 4 -7 12 18.55 5.6
 -4 -7 -12 22.69 6.3
 4 -7 11 37.62 7.63
 -4 -7 -11 42.08 8.06
 4 -7 10 60.18 9.62
 -4 -7 -10 64.62 9.81
 -4 -7 -9 130.09 14.31
 4 -7 9 154.55 15.21
 4 -7 8 56.5 9.71
 -4 -7 -8 61.37 9.71
 -4 -7 -7 9.32 4.38
 4 -7 7 2.11 3.43
 -4 -7 -6 52.01 8.65
 4 -7 6 61.12 9.38
 4 -7 5 25.36 6.69
 -4 -7 -5 11.43 4.8
 -4 -7 -4 93.42 11.46
 4 -7 4 78.79 3.83
 4 -7 4 74.56 11.14
 4 -7 4 86.65 4.36
 4 -7 3 79.05 5.14
 4 -7 3 81.23 11.72
 -4 -7 -3 77.89 10.7
 4 -7 3 78.51 5.94
 -4 -7 -3 67.69 6.03
 -4 -7 -2 14.06 2.62
 4 -7 2 11.69 5.07
 -4 -7 -2 21 5.65
 4 -7 2 14.66 3.28
 4 -7 1 36.86 8.26
 -4 -7 -1 52.55 8.74
 -4 -7 -1 34.15 3.74
 4 -7 1 33.23 5.05
 -4 -7 0 3.97 1.07
 -4 -7 0 0.36 3.42
 4 -7 0 3.45 2.95
 4 -7 0 4.18 2.47
 4 -7 -1 41.57 6.35
 -4 -7 1 42.31 7.89
 4 -7 -1 46.37 9.42
 4 -7 -2 14.33 4
 4 -7 -2 7.48 3.42
 4 -7 -3 68.89 8.89
 4 -7 -4 101.84 11.26
 4 -7 -5 20.76 5.63
 4 -7 -6 52.49 8.88
 4 -7 -7 2.89 2.34
 4 -7 -8 50.54 8.89
 4 -7 -9 156.93 16.66
 4 -7 -10 53.52 9.69
 4 -7 -11 33.91 8.24
 4 -7 -12 10.64 4.97
 4 -7 -13 30.27 8.87
 4 -7 -14 1.87 2.85
 4 -7 -15 22.43 7.45
 4 -7 -16 14.41 7.41
 4 -7 -17 11.37 6.71
 4 -7 -18 5.87 3.87
 4 -7 -19 -4.28 6.56
 -4 -8 -16 12.14 5.91
 -4 -8 -15 30.94 7.69
 4 -8 14 13.77 5.07
 -4 -8 -14 23.69 6.64
 4 -8 13 -4.22 3.68
 -4 -8 -13 -0.21 2.81
 4 -8 12 10.32 4.56
 -4 -8 -12 -0.49 3.35
 -4 -8 -11 56.51 9.86
 4 -8 11 52.81 9.13
 4 -8 10 51.08 8.95
 -4 -8 -10 43.18 8.55
 4 -8 9 4.27 3.73
 -4 -8 -9 9.19 4.98
 4 -8 8 43.16 8.21
 -4 -8 -8 31.88 7.87
 -4 -8 -7 52.5 8.92
 4 -8 7 36.96 7.83
 -4 -8 -6 35.31 7.61
 4 -8 6 42.31 8.26
 4 -8 5 6.01 4.07
 -4 -8 -5 4.43 3.33
 4 -8 4 18.93 6.28
 -4 -8 -4 13.53 5.01
 4 -8 3 90.35 12.81
 -4 -8 -3 62.3 9.61
 4 -8 2 60.53 10.56
 4 -8 2 51.77 4.83
 -4 -8 -2 66.73 10.03
 4 -8 1 40.33 8.77
 -4 -8 -1 27.01 6.82
 4 -8 1 26.86 4.3
 4 -8 0 43.67 9.4
 -4 -8 0 41.2 8.31
 4 -8 0 44.71 6.01
 -4 -8 1 30.17 7.34
 4 -8 -1 26.41 4.89
 4 -8 -1 16.49 6.56
 4 -8 -2 65.21 11.77
 4 -8 -2 60.21 7.76
 4 -8 -3 55.67 8.34
 4 -8 -4 19.97 5.19
 4 -8 -5 -0.5 1.98
 4 -8 -6 51.78 8.8
 4 -8 -7 49.37 8.9
 4 -8 -8 33.74 7.22
 4 -8 -9 4.02 4.08
 4 -8 -10 45.85 9.21
 4 -8 -11 47.62 9.55
 4 -8 -12 7.95 5.29
 4 -8 -13 1.18 4.04
 4 -8 -14 17.7 7.2
 4 -8 -15 43.74 10.6
 4 -8 -16 17.83 8.51
 4 -8 -17 -3.64 4.55
 4 -8 -18 -0.96 4.01
 4 -9 15 1.88 2.68
 4 -9 14 0.45 2.98
 4 -9 13 9.87 4.97
 -4 -9 -13 3.56 3.32
 4 -9 12 24.17 7.35
 -4 -9 -12 29.06 7.41
 -4 -9 -11 1.91 3.1
 4 -9 11 11.65 6.05
 4 -9 10 18.51 5.52
 -4 -9 -10 22.02 6.08
 4 -9 9 6.62 4.03
 -4 -9 -9 12.63 5.62
 4 -9 8 51.36 9.6
 -4 -9 -8 65.87 10.42
 -4 -9 -7 23.46 6.52
 4 -9 7 33.2 7.71
 -4 -9 -6 1.9 2.49
 4 -9 6 0.21 3.33
 -4 -9 -5 14.11 4.78
 4 -9 5 8.63 4.74
 -4 -9 -4 147.1 15.89
 4 -9 4 159.11 17.48
 4 -9 3 6.2 4.49
 -4 -9 -3 0.45 2.4
 4 -9 2 9.85 5.31
 -4 -9 -2 -0.78 3.01
 4 -9 1 8.07 4.36
 -4 -9 -1 10.99 5.92
 4 -9 0 150.11 17.98
 -4 -9 0 122.06 14.7
 4 -9 -1 21.63 8.4
 4 -9 -2 -3.52 3.52
 4 -9 -3 9.37 5.68
 4 -9 -3 1.56 1.7
 4 -9 -4 148.99 13.62
 4 -9 -5 7.47 3.35
 4 -9 -6 0.29 2.97
 4 -9 -7 27.76 6.61
 4 -9 -8 48.81 8.81
 4 -9 -9 10.8 4.56
 4 -9 -10 18 5.83
 4 -9 -11 11.65 5.92
 4 -9 -12 32.1 8.2
 4 -9 -13 5.99 5.24
 4 -9 -14 -1.85 4.71
 4 -9 -15 -2.41 5.11
 4 -9 -16 16.75 7.1
 4 -9 -17 6.52 5.91
 4 -10 14 29.56 7.64
 4 -10 13 29.46 7.68
 4 -10 12 7.94 5.32
 4 -10 11 2.77 2.89
 4 -10 10 37.48 8.75
 -4 -10 -10 32.55 8.27
 4 -10 9 3.62 3.75
 -4 -10 -9 9.87 5.08
 4 -10 8 1.27 3.12
 -4 -10 -8 9.23 4.89
 4 -10 7 8.95 4.47
 -4 -10 -7 31.31 8.2
 -4 -10 -6 42.81 9.23
 4 -10 6 40.1 9.07
 -4 -10 -5 14.81 5.64
 4 -10 5 23.94 7.82
 4 -10 4 -1.55 4.75
 -4 -10 -4 -1.63 2.97
 4 -10 3 15.98 6.87
 -4 -10 -3 12.05 5.87
 4 -10 2 13.82 6.58
 -4 -10 -2 5.43 2.66
 4 -10 1 8.67 6.06
 -4 -10 -1 2.56 3.92
 4 -10 0 -1.91 3.91
 -4 -10 0 -4.48 5.33
 4 -10 -1 17.15 7.42
 4 -10 -2 16.44 6.84
 4 -10 -3 1.99 3.78
 4 -10 -4 -2.62 4.54
 4 -10 -10 35.09 8.04
 4 -10 -11 1.35 3.24
 4 -10 -12 3.67 2.97
 4 -10 -13 18.55 6.33
 4 -10 -14 30.81 8.59
 4 -11 8 7.52 4.8
 4 -11 7 20.99 7.72
 -4 -11 -6 4.85 4.25
 4 -11 6 3.7 3.22
 -4 -11 -5 22.99 7.54
 4 -11 5 19.83 7.1
 -4 -11 -4 13.03 5.97
 4 -11 4 18.43 6.81
 4 -11 3 15.72 7.33
 -4 -11 -3 0.29 3.16
 4 -11 2 61.98 12.6
 -4 -11 -2 47.87 10.25
 4 -11 1 11.98 7
 -4 -11 -1 0.75 4.15
 4 -11 0 14.1 6.67
 4 -11 -1 11.17 7.68
 4 -11 -2 28.8 10.26
 5 0 0 2.43 1.78
 5 0 -1 379.66 20.67
 5 0 1 384.74 20.59
 5 0 1 400.49 19.42
 5 0 -2 95.52 10.14
 5 0 2 85.52 9.09
 5 0 2 99.48 8.96
 5 0 3 36.35 5.39
 5 0 -3 33.41 6.37
 5 0 3 43.45 6.3
 -5 0 -3 45.55 7.35
 5 0 -4 12.34 3.79
 5 0 4 12.19 3.15
 5 0 4 10.93 3.53
 -5 0 -4 8.04 3.72
 -5 0 -5 -0.85 2.8
 5 0 5 1.54 2.01
 5 0 5 1.82 2.24
 -5 0 -6 265.48 17.3
 -5 0 -6 268.39 18.69
 5 0 6 286.6 16.94
 5 0 6 266.82 16.05
 -5 0 -7 99.94 10.28
 -5 0 -7 92.81 10.88
 -5 0 -8 231.62 15.72
 -5 0 -8 249.31 18.11
 5 0 8 224.83 16.06
 -5 0 -9 378.05 20.21
 -5 0 -9 397.07 23.45
 5 0 9 337.51 20.34
 -5 0 -10 89.36 9.55
 5 0 10 79.63 9.68
 -5 0 -11 4.26 2.43
 5 0 11 0.54 2
 -5 0 -12 4.83 2.98
 5 0 12 5.68 2.81
 -5 0 -13 -1.22 3
 5 0 13 -1.26 2.47
 -5 0 -14 111.9 11.18
 5 0 14 89.46 11.55
 -5 0 -15 1.57 2.03
 -5 0 -16 4.2 2.72
 -5 0 -17 7.01 3.51
 -5 0 -18 25.32 5.67
 -5 0 -19 75.53 9.8
 -5 0 -20 0.36 2.08
 -5 0 -21 5.41 3.73
 -5 0 -22 28.74 6.63
 -5 0 -23 3.33 3.18
 -5 0 -24 5.97 3.25
 -5 0 -25 3.28 3.66
 -5 0 -26 -0.42 2.79
 -5 -1 -26 6.86 4.2
 -5 -1 -25 0.04 2.39
 -5 -1 -24 11.23 4.35
 -5 -1 -23 5.81 4.04
 -5 -1 -22 4.69 3.34
 -5 -1 -21 20.96 5.68
 -5 -1 -20 9.83 4.54
 -5 -1 -19 1.04 3.09
 -5 -1 -18 7.59 4.23
 -5 -1 -17 35.67 6.9
 -5 -1 -16 72.88 9.55
 5 -1 16 65.23 10.15
 -5 -1 -15 37.24 6.84
 5 -1 15 33.33 7.03
 -5 -1 -14 12.25 3.94
 5 -1 14 0.75 1.91
 -5 -1 -13 13.39 4.25
 5 -1 13 8.47 3.45
 -5 -1 -12 45.39 6.93
 5 -1 12 41.92 7.14
 -5 -1 -11 88.65 9.77
 5 -1 11 94.72 10.34
 -5 -1 -10 24.92 5.43
 5 -1 10 15.32 4.19
 -5 -1 -9 148.46 12.64
 -5 -1 -9 165.88 14.04
 5 -1 9 127.07 11.44
 -5 -1 -8 433.65 23.01
 -5 -1 -8 455.54 24.21
 5 -1 8 499.78 23.07
 5 -1 8 442.8 22.58
 -5 -1 -7 197.95 14.82
 -5 -1 -7 198.12 15.15
 5 -1 7 197.92 14.32
 -5 -1 -6 13.81 3.95
 5 1 -6 5.98 2.61
 -5 -1 -6 7.14 2.02
 5 -1 6 7.47 3.4
 5 -1 6 10.01 3.17
 -5 -1 -5 176.45 14.4
 5 1 -5 204.17 16.13
 -5 -1 -5 185.89 14.49
 5 -1 5 181.25 12.78
 5 -1 5 195.21 14.06
 -5 -1 -4 250.69 17.23
 -5 -1 -4 246.79 17.13
 5 1 -4 251.23 17.83
 5 -1 4 220.26 14.08
 5 -1 4 273.34 16.59
 -5 -1 -3 38.98 6.31
 5 -1 3 38.43 6.12
 5 1 -3 34.92 6.27
 5 -1 3 33.17 5.42
 5 1 -2 57.23 8.05
 5 -1 2 61.58 7.77
 5 -1 2 51.47 6.68
 -5 -1 -2 57.72 7.71
 5 -1 1 48.13 6.43
 5 1 -1 46.37 7.08
 5 -1 1 43.87 6.41
 5 -1 0 365.81 19.7
 5 1 0 420.29 21.71
 5 -1 0 376.02 20.49
 5 -1 -1 41.93 6.46
 5 -1 -1 42.41 6.57
 5 1 1 48.44 6.97
 5 -1 -2 61.42 8.35
 5 -1 -2 52.61 7.59
 5 1 2 58.9 7.67
 5 -1 -3 42.99 6.74
 5 1 3 29.23 4.76
 5 1 3 35.2 6
 -5 1 -4 239.2 18.38
 5 -1 -4 263.09 17.5
 5 1 4 245.69 16.23
 5 -1 -5 184.95 14.99
 -5 1 -5 197.01 16.86
 5 1 5 234.69 15.74
 -5 1 -6 8.78 3.86
 -5 1 -7 222.47 18.08
 -5 1 -8 472.06 23.07
 -5 1 -8 475.08 26.97
 5 1 8 434.04 23.84
 -5 1 -9 149.73 12.14
 5 1 9 132.87 12.83
 -5 1 -10 17.91 4.6
 5 1 10 14.75 4.91
 -5 1 -11 108.01 10.06
 5 1 11 101.58 11.91
 -5 1 -12 43.09 6.5
 -5 1 -13 11.16 3.77
 -5 1 -14 14 3.96
 -5 1 -15 34.26 6.1
 -5 1 -16 70.41 8.77
 -5 1 -17 34.23 6.19
 -5 1 -18 7.38 3.7
 -5 1 -19 2.15 2.63
 -5 1 -20 1.64 1.74
 -5 1 -21 6.86 3.45
 -5 1 -22 0.2 1.94
 -5 1 -23 5.78 3.84
 -5 1 -24 6.33 3.31
 -5 -2 -25 -0.17 2.96
 -5 -2 -24 -1.23 2.86
 -5 -2 -23 0.35 3.81
 -5 -2 -22 -0.28 2.2
 -5 -2 -21 1.51 3.14
 -5 -2 -20 0.54 2.8
 -5 -2 -19 2.41 2.64
 -5 -2 -18 20.48 5.51
 5 -2 17 27.76 7.05
 -5 -2 -17 30.43 6.65
 -5 -2 -16 2.11 2.36
 5 -2 16 1.22 2.78
 -5 -2 -15 23.51 6.07
 5 -2 15 14.48 4.65
 -5 -2 -14 94.76 10.89
 5 -2 14 91.83 10.74
 -5 -2 -13 6.33 3.2
 5 -2 13 5.14 1.77
 -5 -2 -12 41.97 7.19
 5 -2 12 42.87 6.6
 -5 -2 -11 194.8 16.01
 5 -2 11 187.69 13.87
 5 2 -10 88.13 8.32
 -5 -2 -10 96.7 10.74
 -5 -2 -10 107.12 10.98
 5 -2 10 105.17 9.91
 5 -2 10 126.34 12.18
 5 2 -9 58.05 6.73
 -5 -2 -9 62.82 8.3
 -5 -2 -9 94.33 10.52
 5 -2 9 64.89 7.5
 5 -2 9 69.96 9.01
 5 2 -8 251.48 14.06
 -5 -2 -8 297.73 18.85
 -5 -2 -8 277.07 17.46
 5 -2 8 297.5 16.47
 5 -2 8 301.13 18.83
 5 2 -7 453.09 18.83
 -5 -2 -7 510.02 25.25
 -5 -2 -7 441.87 22.74
 5 -2 7 469.16 24.13
 5 2 -6 49.84 5.37
 5 -2 6 50.57 6.27
 -5 -2 -6 38.96 6.96
 -5 -2 -6 52.58 7.34
 5 -2 6 50.28 7.47
 -5 -2 -5 8.23 3.43
 -5 -2 -5 6.09 3.17
 5 -2 5 4.32 2
 5 2 -5 5 2.87
 5 -2 5 3.48 1.8
 5 2 -5 5.99 1.86
 5 -2 4 11.86 3.45
 5 2 -4 11.81 2.62
 -5 -2 -4 13.71 3.59
 -5 -2 -4 14.55 4.41
 5 2 -4 13.34 4.52
 5 -2 4 18.73 4.08
 -5 -2 -3 80.47 9.83
 -5 -2 -3 94.01 9.37
 5 2 -3 80.55 9.53
 5 -2 3 81.34 8.18
 5 -2 3 88.28 9.54
 5 2 -3 86.6 6.95
 -5 -2 -2 123.23 10.84
 5 -2 2 119.23 10.01
 5 2 -2 130.16 12.04
 5 -2 2 130.8 12.04
 5 2 -2 111.09 7.93
 -5 -2 -1 363.8 19.87
 5 -2 1 391.07 19.79
 5 -2 1 405.83 22.34
 5 2 -1 419.04 22.65
 5 2 -1 429.28 17.15
 5 -2 0 137.13 11.48
 5 -2 0 161.15 13.81
 5 2 0 166.04 13.3
 5 2 0 165.03 10.08
 5 -2 -1 401.99 21.52
 5 -2 -1 398.19 22.91
 5 2 1 429.22 22.34
 5 -2 -2 107.31 11.4
 5 2 2 119.42 11.23
 5 -2 -3 86.55 10.57
 5 2 3 93.15 10.1
 5 -2 -4 11.73 3.98
 5 2 4 18.02 4.68
 5 2 5 9.16 3.5
 -5 2 -6 56.13 9.42
 5 2 7 456.94 25.03
 5 2 8 266.84 19
 -5 2 -11 205.35 14.19
 -5 2 -12 45.75 6.55
 -5 2 -13 14.49 4.07
 -5 2 -14 90.59 9.14
 -5 2 -15 17.73 4.38
 -5 2 -16 2.12 2.68
 -5 2 -17 31.49 5.84
 -5 2 -18 9.29 3.65
 -5 2 -19 10.96 3.9
 -5 2 -20 1.03 1.61
 -5 2 -21 7.95 3.59
 -5 -3 -23 1.27 3.34
 -5 -3 -22 2.13 3.73
 -5 -3 -21 33.71 8.15
 -5 -3 -20 3.96 3.88
 -5 -3 -19 8.75 4.8
 -5 -3 -18 13.25 5.01
 -5 -3 -17 18.82 5.21
 -5 -3 -16 14.54 4.24
 5 -3 15 88.06 10.26
 -5 -3 -15 85.75 10.87
 -5 -3 -14 5.2 2.03
 5 -3 14 5.58 2.99
 -5 -3 -13 68.1 9.67
 5 -3 13 61.23 7.91
 -5 -3 -12 6.45 3.95
 5 -3 12 2.38 1.71
 5 3 -12 0.97 1.48
 5 3 -11 44.25 4.85
 5 -3 11 52.33 7.87
 -5 -3 -11 49.42 8.21
 5 -3 11 42.14 6.11
 5 3 -10 25.96 3.59
 5 -3 10 32.5 7.17
 -5 -3 -10 28.79 5.71
 -5 -3 -10 44.81 8.02
 5 -3 10 30.17 4.89
 -5 -3 -9 589.88 28.84
 5 3 -9 549.02 18.27
 -5 -3 -9 586.16 26.81
 5 -3 9 533.43 22.83
 5 -3 9 600.07 28.68
 5 3 -8 13.17 2.15
 5 -3 8 17.96 5.57
 -5 -3 -8 13.73 4.05
 -5 -3 -8 22.5 5.94
 5 -3 8 15.32 3.43
 -5 -3 -7 460.52 25.14
 -5 -3 -7 439.97 22.35
 5 -3 7 513.15 26.32
 5 3 -7 504.85 16.26
 5 3 -6 12.97 1.98
 5 -3 6 10.79 4.08
 -5 -3 -6 25.54 5.54
 5 -3 6 18.34 3.68
 -5 -3 -6 15.14 3.79
 5 -3 5 39.33 6.87
 -5 -3 -5 33.28 6.22
 5 3 -5 38.13 3.61
 -5 -3 -5 35.8 5.69
 5 -3 5 42.71 5.54
 5 -3 4 60.21 8.27
 5 -3 4 48.51 5.81
 -5 -3 -4 41.23 7.38
 -5 -3 -4 51.75 6.63
 -5 -3 -3 369.83 22.33
 -5 -3 -3 317.62 17.34
 5 -3 3 311.41 16.29
 5 -3 3 312.9 20.12
 -5 -3 -2 70.25 7.68
 5 -3 2 70.73 7.44
 -5 -3 -2 73.06 9.9
 5 -3 2 70.66 9.51
 5 3 -2 62.26 8.49
 -5 -3 -1 103.32 9.26
 5 -3 1 99.67 9.22
 5 -3 1 94.55 11.14
 5 3 -1 100.74 10.71
 5 -3 0 134.05 11.29
 5 -3 0 143.89 13.73
 5 3 0 122.9 11.94
 5 -3 -1 116.85 12.59
 5 3 1 84.82 10.11
 5 -3 -2 76.24 10.41
 5 3 2 69.02 8.8
 5 -3 -3 308.1 21.37
 5 -3 -4 49.63 8.56
 -5 3 -14 5.85 2.9
 -5 3 -15 81.69 8.57
 -5 3 -16 20.49 4.43
 -5 3 -17 9.32 3.25
 -5 3 -18 16.7 4.3
 -5 3 -19 6.8 3.38
 -5 -4 -22 5.25 4.01
 -5 -4 -21 2.23 3.48
 -5 -4 -20 3.39 3.93
 -5 -4 -19 30 7.78
 -5 -4 -18 29.84 7.3
 -5 -4 -17 80.04 11.29
 -5 -4 -16 40.58 8.08
 -5 -4 -15 60.74 9.78
 -5 -4 -14 123.52 13.54
 -5 -4 -13 47.69 8.55
 5 -4 13 43.84 6.24
 -5 -4 -12 11.82 4.87
 5 -4 12 14.16 3.71
 5 -4 12 6.47 3.21
 5 -4 11 46.19 7.95
 -5 -4 -11 53.45 8.67
 5 -4 11 39.04 5.45
 -5 -4 -10 137.5 14.23
 5 -4 10 137.09 10.12
 5 -4 10 153.28 14.37
 -5 -4 -9 208.01 17.1
 5 -4 9 185.54 11.55
 -5 -4 -9 193 14.13
 5 -4 9 220.83 17.42
 -5 -4 -8 168.05 15.26
 5 -4 8 176.43 10.82
 -5 -4 -8 154.48 12.53
 5 -4 8 204.14 16.88
 -5 -4 -7 130.84 13.39
 -5 -4 -7 131.26 11.03
 5 -4 7 140.3 13.45
 5 -4 6 82.6 10.67
 -5 -4 -6 129.08 12.96
 5 -4 6 115.09 8.54
 -5 -4 -6 128.35 10.54
 5 -4 5 7.86 2.92
 -5 -4 -5 16.63 3.71
 -5 -4 -5 9.45 3.82
 5 -4 5 14.58 3.2
 -5 -4 -4 30.22 6.03
 5 -4 4 29.59 4.26
 -5 -4 -4 31.21 5.03
 5 -4 4 30.79 6.58
 5 -4 3 104.02 8.46
 -5 -4 -3 98.56 8.81
 5 -4 3 116.22 12.52
 -5 -4 -3 93.46 11.32
 -5 -4 -2 28.67 4.77
 5 -4 2 57.45 9.15
 -5 -4 -2 49.98 8.2
 5 -4 2 45.7 5.74
 -5 -4 -1 38.34 5.35
 5 -4 1 42.91 8.78
 5 -4 1 37.92 5.64
 -5 -4 0 282.61 14.54
 5 -4 0 279.41 16.64
 5 -4 0 309.97 21.82
 5 -4 -1 41.37 8.1
 5 -4 -2 41.21 7.65
 5 -4 -3 114.78 13.43
 5 -4 -20 7.64 6.38
 5 -4 -21 3.15 3.61
 -5 -5 -20 25.61 7.27
 -5 -5 -19 1.14 3.17
 -5 -5 -18 2.85 3.5
 -5 -5 -17 30.34 7.5
 -5 -5 -16 25.45 6.78
 -5 -5 -15 19.81 5.87
 -5 -5 -14 10.82 4.7
 5 -5 13 3.79 3.48
 -5 -5 -13 0.19 2.53
 5 -5 12 5.95 3.7
 -5 -5 -12 5.59 3.51
 5 -5 11 0.76 2.49
 -5 -5 -11 5 3.26
 5 -5 10 73.89 10.41
 -5 -5 -10 63.53 9.74
 5 -5 10 65.91 5.92
 -5 -5 -9 18.23 4.45
 -5 -5 -9 21.68 6.16
 5 -5 9 10.56 2.25
 5 -5 9 18.93 5.49
 -5 -5 -8 167.09 15.69
 5 -5 8 169.61 9.68
 5 -5 8 181.57 16.21
 -5 -5 -8 171.78 12.85
 5 -5 7 79.45 10.92
 5 -5 7 85.09 6.66
 -5 -5 -7 82.56 8.57
 -5 -5 -7 78.35 10.54
 -5 -5 -6 124.53 13.42
 5 -5 6 108.19 12.56
 5 -5 6 114.02 7.77
 -5 -5 -6 111.71 9.68
 -5 -5 -5 3.01 1.86
 -5 -5 -5 4.65 3.33
 5 -5 5 2.15 1.43
 5 -5 5 -2.75 4
 -5 -5 -4 124.68 13.26
 5 -5 4 111.87 8.11
 5 -5 4 134.86 14.17
 -5 -5 -4 101.79 8.63
 -5 -5 -3 3.43 3.52
 5 -5 3 1.53 3.09
 5 -5 3 8.8 2.71
 -5 -5 -3 3.76 1.92
 -5 -5 -2 160.6 15.47
 5 -5 2 150.91 10.33
 5 -5 2 164.72 15.95
 -5 -5 -2 109.99 8.83
 -5 -5 -1 289.05 14.52
 -5 -5 -1 281.98 21.34
 5 -5 1 284.85 15.99
 5 -5 1 337.5 23.5
 5 -5 0 28.17 7.1
 -5 -5 0 20.11 3.65
 5 -5 -1 291.73 22.48
 5 -5 -2 162.47 16.63
 5 -5 -3 8.65 4.06
 5 -5 -17 42.27 11.47
 5 -5 -18 -9.55 7.1
 5 -5 -19 5.11 5.43
 5 -5 -20 25.38 10.16
 -5 -6 -18 4.19 3.5
 -5 -6 -17 19.12 6.44
 -5 -6 -16 18.71 6.43
 -5 -6 -15 14.54 5.28
 5 -6 14 65.74 10.42
 -5 -6 -14 80.74 11.99
 -5 -6 -13 3.55 4.22
 5 -6 13 -0.13 2.79
 -5 -6 -12 5.4 4.33
 5 -6 12 12.18 4.72
 5 -6 11 16.56 5.41
 -5 -6 -11 18.3 5.92
 -5 -6 -10 31.86 7.12
 5 -6 10 28.69 6.81
 5 -6 9 14.28 5.11
 -5 -6 -9 10.69 4.5
 -5 -6 -9 6.46 2.72
 5 -6 8 14.98 5.06
 -5 -6 -8 6.46 2.59
 -5 -6 -8 10.9 4.94
 -5 -6 -7 37.63 5.87
 5 -6 7 40.99 7.78
 -5 -6 -7 47.7 8.79
 -5 -6 -6 126.39 14.35
 5 -6 6 127.56 14.19
 -5 -6 -6 107.32 9.65
 -5 -6 -5 5.22 2.39
 -5 -6 -5 12.42 4.83
 5 -6 5 13.12 5.01
 5 -6 5 9.88 2.05
 5 -6 4 78.78 6.33
 -5 -6 -4 84.25 7.68
 -5 -6 -4 76.67 10.86
 5 -6 4 79.9 11.58
 5 -6 3 48.03 5.28
 -5 -6 -3 51.92 5.77
 5 -6 3 47.07 9.17
 -5 -6 -3 71.47 10.38
 -5 -6 -2 235.49 19.73
 5 -6 2 194.35 11.88
 5 -6 2 250.68 20.8
 -5 -6 -2 196.79 11.44
 -5 -6 -1 35.2 4.46
 5 -6 1 45 8.95
 5 -6 1 25.76 4.69
 -5 -6 -1 31.64 7.36
 5 -6 0 16.93 5.83
 -5 -6 0 11.74 2.44
 5 -6 -1 35.97 8.5
 5 -6 -2 238.74 21.32
 5 -6 -3 43.39 8.92
 5 -6 -12 17.94 6.48
 5 -6 -13 -1.7 3.32
 5 -6 -14 67.47 13.43
 5 -6 -15 1.77 3.68
 5 -6 -16 15.53 7
 5 -6 -17 10.15 4.32
 5 -6 -18 8.92 6.58
 5 -6 -19 19.11 8.5
 -5 -7 -16 20.74 6.98
 -5 -7 -15 10.2 4
 5 -7 14 4.29 4.94
 -5 -7 -14 -0.5 3.65
 5 -7 13 8.08 4.46
 -5 -7 -13 9.92 4.68
 5 -7 12 28.38 7.24
 -5 -7 -12 22.78 7.13
 5 -7 11 3.76 2.94
 -5 -7 -11 4.01 4.4
 -5 -7 -10 7.91 4.4
 5 -7 10 8.14 4.36
 5 -7 9 1.65 3.43
 -5 -7 -9 5.39 3.96
 5 -7 8 58.83 9.94
 -5 -7 -8 56.31 10.03
 5 -7 7 63.51 10.57
 -5 -7 -7 49.27 9.24
 -5 -7 -6 0.01 2.64
 5 -7 6 4.53 4.26
 -5 -7 -5 34.6 7.58
 5 -7 5 45.75 9.16
 -5 -7 -4 52.91 9.59
 5 -7 4 42.41 8.78
 5 -7 3 30.19 4.73
 5 -7 3 34.15 8.33
 -5 -7 -3 40.45 8.66
 5 -7 2 5.38 2.85
 5 -7 2 4.71 5.2
 -5 -7 -2 -0.13 2.41
 5 -7 1 73.98 11.96
 -5 -7 -1 89.93 13
 5 -7 1 78.22 9.17
 5 -7 0 451.83 30.74
 5 -7 0 429.2 23.58
 5 -7 -1 69.47 12.23
 5 -7 -1 74.23 9.7
 5 -7 -2 2.34 2.51
 5 -7 -2 12.08 5.92
 5 -7 -3 28.88 7.02
 5 -7 -3 31.95 8.56
 5 -7 -4 37.5 7.58
 5 -7 -4 47.3 10.01
 5 -7 -5 31.93 7.4
 5 -7 -6 -1.47 2.38
 5 -7 -7 61.38 10.52
 5 -7 -8 48.06 9.3
 5 -7 -9 3.74 4.68
 5 -7 -10 0.46 2.94
 5 -7 -11 5.65 4.16
 5 -7 -12 16.32 5.64
 5 -7 -13 2.47 3.28
 5 -7 -14 9.74 7.26
 5 -7 -15 -3.14 5.14
 5 -7 -16 16.21 6.19
 5 -7 -17 8.28 4.5
 5 -7 -18 20.07 8.73
 5 -8 15 24.85 7.34
 5 -8 14 18.75 5.74
 5 -8 13 24.72 7.01
 -5 -8 -13 36.94 8.85
 5 -8 12 1.22 2.79
 -5 -8 -12 10.06 5.69
 5 -8 11 60.65 10.71
 -5 -8 -11 46.47 9.49
 -5 -8 -10 14.15 5.86
 5 -8 10 25.83 7.29
 5 -8 9 50.56 9.53
 -5 -8 -9 63.26 10.78
 5 -8 8 4.16 3.51
 -5 -8 -8 13.93 6.15
 5 -8 7 43.26 9.01
 -5 -8 -7 44.02 9.22
 -5 -8 -6 35.8 7.95
 5 -8 6 30.14 7.94
 -5 -8 -5 31.38 7.48
 5 -8 5 23.1 7.13
 -5 -8 -4 1.39 2.64
 5 -8 4 3.25 3.45
 5 -8 3 11 5.63
 -5 -8 -3 7.41 3.4
 5 -8 2 12.52 6.04
 -5 -8 -2 7.9 4.62
 5 -8 1 62.02 11.87
 -5 -8 -1 82.25 12.5
 5 -8 0 50.35 10.97
 5 -8 -1 66.89 12.18
 5 -8 -1 78.92 9.61
 5 -8 -2 25.12 8.31
 5 -8 -2 12.36 4.92
 5 -8 -3 0.46 3.55
 5 -8 -3 9.71 3.91
 5 -8 -4 5.08 3.53
 5 -8 -4 -4.46 5.3
 5 -8 -5 28.48 6.67
 5 -8 -6 35.18 7.86
 5 -8 -7 43.45 8.69
 5 -8 -8 7.72 4.5
 5 -8 -9 37.75 8.63
 5 -8 -10 19.01 6.4
 5 -8 -11 26.94 7.83
 5 -8 -12 5.42 4.03
 5 -8 -13 31.37 9.05
 5 -8 -14 17.21 7.52
 5 -8 -15 32.22 9.41
 5 -8 -16 0.52 3.95
 5 -9 12 5.17 4.5
 5 -9 11 6.71 4.76
 -5 -9 -10 11.67 6.65
 5 -9 10 3.24 3.48
 5 -9 9 15.54 6.12
 -5 -9 -9 13.95 5.56
 5 -9 8 4.12 3.17
 -5 -9 -8 -4.07 4.67
 5 -9 7 34 7.91
 -5 -9 -7 34.77 9.2
 -5 -9 -6 23.93 7.25
 5 -9 6 34.01 8.45
 -5 -9 -5 26.61 7.57
 5 -9 5 33.39 8.8
 -5 -9 -4 15.94 6.2
 5 -9 4 25.15 7.6
 -5 -9 -3 28.15 7.99
 5 -9 3 24.91 7.88
 5 -9 2 21.15 7.14
 -5 -9 -2 30.47 8.13
 5 -9 1 52.62 11.43
 -5 -9 -1 44.88 9.95
 5 -9 0 9.92 6.55
 5 -9 -1 47.36 10.61
 5 -9 -2 25.6 7.89
 5 -9 -3 16.44 7.63
 5 -9 -4 7.22 4.89
 5 -9 -5 20.77 8.2
 5 -9 -7 23.26 6.87
 5 -9 -8 2.89 3.35
 5 -9 -9 23.12 7
 5 -9 -10 1.92 2.73
 5 -9 -11 6.99 4.25
 5 -9 -12 13.67 5.71
 5 -9 -13 21.92 7.28
 5 -9 -14 5.64 6.09
 5 -9 -15 23.34 8.71
 -5 -10 -6 5.33 4.88
 -5 -10 -5 0.55 3.74
 5 -10 5 -4.47 4.39
 -5 -10 -4 4.2 4.39
 5 -10 4 -0.52 2.96
 -5 -10 -3 30.37 9.2
 5 -10 3 26.12 8.87
 5 -10 2 -1.46 4.68
 -5 -10 -2 -1.48 3.59
 5 -10 1 3.89 4.6
 5 -10 0 9.54 7.49
 5 -10 -1 10.18 5.15
 6 0 0 147.94 12.22
 6 0 -1 174.61 13.59
 6 0 1 218.85 15.3
 6 0 2 -1.18 1.67
 6 0 -2 8.85 3.49
 6 0 2 4.63 2.8
 6 0 -3 236.32 16.11
 6 0 3 230.57 16.37
 6 0 3 248.44 16.02
 6 0 4 56.07 7.43
 6 0 -4 58.58 8
 6 0 4 48.53 7.45
 6 0 -5 539.04 26.48
 6 0 5 509.56 26.07
 6 0 5 565.65 26.04
 6 0 -6 25.43 6.1
 6 0 6 32.03 6.1
 6 0 6 22.54 5.35
 6 0 -7 11.97 4.17
 6 0 -8 9.71 3.75
 -6 0 -9 85.57 10.77
 6 0 -9 69.9 9.39
 -6 0 -10 63.18 9.25
 6 0 -10 45.84 7.73
 -6 0 -11 19.32 5.7
 -6 0 -12 33.37 6.71
 -6 0 -13 2 2.8
 -6 0 -14 11.24 4.45
 -6 0 -15 -1.84 2.25
 -6 0 -16 11.93 4.48
 -6 0 -17 13.48 4.81
 -6 0 -18 4.46 3.15
 -6 0 -19 24.06 6.16
 -6 0 -20 8.75 3.84
 -6 0 -21 3.56 3.03
 -6 0 -22 6.19 4.02
 -6 0 -23 0.47 3.19
 -6 -1 -24 -2.78 4.13
 -6 -1 -23 11.61 5.02
 -6 -1 -22 0.57 3.02
 -6 -1 -21 15.39 5.89
 -6 -1 -20 3.16 3.64
 -6 -1 -19 18.92 5.58
 -6 -1 -18 0.71 2.15
 -6 -1 -17 11.71 4.73
 -6 -1 -16 2.17 2.26
 -6 -1 -15 8.67 4.47
 -6 -1 -14 -1.69 2.92
 -6 -1 -13 11.63 4.32
 -6 -1 -12 18.47 5.46
 -6 -1 -11 13.06 3.73
 6 -1 11 20.05 5.39
 6 1 -11 8.14 3.36
 -6 -1 -10 11.55 4.24
 6 -1 10 17.3 4.87
 6 1 -10 9.14 3.64
 6 1 -9 333.87 19.72
 -6 -1 -9 327.86 21.6
 6 -1 9 281.21 18.93
 6 1 -8 82.77 9.29
 -6 -1 -8 75.63 10.54
 6 -1 8 89.84 10.33
 -6 -1 -7 103.82 12.21
 6 1 -7 125.43 11.13
 6 -1 7 115.37 11.81
 -6 -1 -6 71.63 10.19
 6 1 -6 88.27 8.95
 6 -1 6 83.98 9.58
 6 -1 6 95.53 10.34
 6 -1 5 18.94 4.99
 6 1 -5 21.78 4.47
 6 -1 5 16.48 4.35
 -6 -1 -5 12.85 4.16
 -6 -1 -4 332.25 22.42
 6 -1 4 346 19.75
 6 1 -4 323.68 17.67
 6 -1 4 349.72 20.64
 6 -1 3 67.46 8.64
 6 1 -3 72.52 7.78
 6 -1 3 78.03 9.56
 6 -1 2 90.6 9.79
 6 -1 2 92.07 10.18
 6 1 -2 84.61 8.41
 6 -1 1 0.69 2.09
 6 -1 1 7.26 3.06
 6 1 -1 7.02 2.68
 6 -1 0 -0.23 2.41
 6 -1 0 0.09 1.99
 6 -1 -1 11.84 3.92
 6 1 1 1.36 1.67
 6 -1 -1 13.33 4.37
 6 -1 -2 80.32 9.84
 6 1 2 87.05 8.83
 6 -1 -3 74.98 9.7
 6 1 3 74.42 8.12
 6 -1 -4 335.7 21.37
 6 -1 -5 23.91 5.85
 6 -1 -6 70.51 9.95
 6 -1 -7 108.21 12.31
 6 -1 -8 78.31 10.57
 -6 1 -11 5.95 3.55
 -6 1 -12 17.74 5.1
 -6 1 -13 7.28 3.49
 -6 1 -14 1.82 2.55
 -6 1 -15 9.35 4.35
 -6 1 -16 0.37 2.28
 -6 1 -17 3.24 2
 -6 1 -18 0.22 2.89
 -6 1 -19 14.71 4.92
 -6 1 -20 2.08 2.97
 -6 1 -21 3.95 3.66
 -6 -2 -23 1.97 3.27
 -6 -2 -22 16.13 5.87
 -6 -2 -21 15.57 6.31
 -6 -2 -20 16.65 5.85
 -6 -2 -19 5.02 4.88
 -6 -2 -18 10.99 3.76
 -6 -2 -17 0.16 3.62
 -6 -2 -16 10.59 5.26
 -6 -2 -15 12.3 4.95
 -6 -2 -14 6.53 3.94
 6 2 -14 3.55 2.31
 -6 -2 -13 2.79 2.94
 6 -2 13 1.33 2.67
 -6 -2 -12 4.93 3.32
 6 -2 12 0.51 1.81
 -6 -2 -11 29.62 6.51
 6 -2 11 16.96 4.48
 -6 -2 -10 195.92 16.76
 6 -2 10 187.91 14.87
 6 -2 9 25.13 6.25
 -6 -2 -9 26.36 6.46
 6 -2 9 23.8 5.54
 -6 -2 -8 264.47 20.2
 6 -2 8 290.49 19.98
 6 -2 7 51.51 7.09
 -6 -2 -7 56.39 8.72
 -6 -2 -7 46.58 8.75
 6 -2 7 69.32 9.59
 6 -2 6 43.44 7.54
 -6 -2 -6 27.96 6.4
 -6 -2 -6 27.03 6.26
 6 -2 6 30.23 5.43
 -6 -2 -5 98.86 11.25
 6 -2 5 94.16 9.62
 6 -2 5 113.47 12.03
 -6 -2 -4 5.59 2.84
 6 -2 4 12.49 4.66
 6 -2 4 7.08 2.82
 6 -2 3 5.26 3.14
 6 -2 3 4.75 2.45
 -6 -2 -3 1.3 2.28
 6 -2 2 39.25 6.9
 6 -2 2 33.82 5.97
 6 -2 1 81.7 9.29
 6 -2 1 89.36 10.56
 6 2 0 13.63 3.13
 6 -2 0 9.65 3.41
 6 -2 0 18.23 4.85
 6 -2 -1 83.93 9.93
 6 -2 -1 87.29 10.61
 6 -2 -2 47.44 8.36
 6 -2 -2 28.71 6.04
 6 -2 -3 8.42 4.4
 6 -2 -4 8.25 4.42
 6 -2 -5 108.36 12.53
 6 -2 -6 37.08 7.92
 6 -2 -7 57.13 9.91
 -6 2 -14 13.58 4.73
 -6 2 -15 2.61 2.03
 -6 2 -16 14.6 4.44
 -6 2 -17 2.76 2.43
 -6 2 -18 11.39 4.06
 -6 2 -19 2.69 3.04
 -6 -3 -21 9.07 4.08
 -6 -3 -20 12.43 5.64
 -6 -3 -19 19.44 6.32
 -6 -3 -18 20.91 6.62
 -6 -3 -17 5.86 4.58
 -6 -3 -16 31.41 7.58
 -6 -3 -15 16.39 5.43
 -6 -3 -14 25.05 6.46
 6 3 -13 11.15 2.83
 -6 -3 -13 9.79 4.8
 6 3 -12 56.33 5.65
 -6 -3 -12 68.58 10.3
 6 -3 12 41.32 6.95
 6 -3 11 30.9 7.01
 -6 -3 -11 34.79 8.08
 6 3 -11 35.42 4.28
 6 -3 11 28.67 5.68
 6 3 -10 88.38 6.6
 6 -3 10 90.91 9.73
 -6 -3 -10 91.77 11.92
 6 -3 10 91.22 11.74
 6 3 -9 17.5 2.97
 -6 -3 -9 21.53 6.39
 6 -3 9 20.16 4.57
 6 -3 9 18.55 5.3
 -6 -3 -8 126.52 14.04
 6 3 -8 117.68 7.55
 6 -3 8 111.45 12.65
 -6 -3 -7 142.36 15.03
 -6 -3 -7 154.8 13.82
 6 -3 7 144.03 14.28
 6 3 -7 151.74 8.62
 6 3 -6 11.63 2.54
 -6 -3 -6 23.36 5.68
 -6 -3 -6 18.54 6.04
 6 -3 6 24.7 6.13
 6 -3 6 18.97 4.47
 -6 -3 -5 72.13 9.25
 6 -3 5 70.92 8.03
 6 -3 5 89.1 11.05
 -6 -3 -5 71.47 10.57
 6 3 -5 77.68 6.14
 -6 -3 -4 18.15 5.04
 6 -3 4 27.63 6.28
 6 -3 4 27.93 4.98
 6 -3 3 34.37 6.93
 6 -3 3 26.55 4.91
 -6 -3 -3 30.94 6.09
 6 -3 2 16.76 4.12
 -6 -3 -2 15.31 3.77
 6 -3 2 15.49 4.59
 6 -3 1 32.9 5.85
 6 -3 1 39.89 7.97
 6 -3 0 9.29 4.15
 6 -3 0 9.72 3.56
 6 -3 -1 19.16 5.93
 6 -3 -1 31.01 6.13
 6 -3 -2 23.47 6.62
 6 -3 -2 16.87 4.66
 6 -3 -3 30.55 7.37
 6 -3 -4 22.96 6.88
 6 -3 -5 74.95 11.49
 6 -3 -6 25.4 6.82
 6 -3 -7 143.24 15.82
 -6 -4 -19 16.49 6.17
 -6 -4 -18 15.22 6.26
 -6 -4 -17 14.46 6.37
 -6 -4 -16 21.49 6.94
 -6 -4 -15 26.46 7.5
 -6 -4 -14 19 5.67
 -6 -4 -13 62.3 10.16
 6 -4 12 5.49 3.84
 -6 -4 -12 4.99 4.34
 -6 -4 -11 11.48 5.39
 6 -4 11 17.78 5.71
 -6 -4 -10 108.12 13.21
 6 -4 10 105.08 12.7
 6 -4 9 34.37 7.53
 -6 -4 -9 37.54 7.74
 6 -4 9 28.1 5.08
 -6 -4 -8 110.78 13.25
 6 -4 8 76.39 8.1
 6 -4 8 89.03 11.78
 -6 -4 -7 21.95 6.3
 -6 -4 -7 24.93 5.68
 6 -4 7 16.46 5.08
 6 -4 6 59.84 9.31
 -6 -4 -6 73.46 10.94
 -6 -4 -6 52.93 7.71
 6 -4 6 47.71 6.25
 6 -4 5 57.59 9.25
 -6 -4 -5 44.74 7.19
 -6 -4 -5 56.5 9.37
 6 -4 5 40.35 5.96
 6 -4 4 2.24 3.04
 -6 -4 -4 5.36 2.69
 -6 -4 -4 8.21 4.27
 6 -4 4 3.83 2.19
 -6 -4 -3 18 4.6
 6 -4 3 9.25 3.16
 6 -4 3 17.81 5.92
 -6 -4 -2 140.22 12.02
 6 -4 2 125.44 10.78
 6 -4 2 137.81 14.56
 6 -4 1 44.42 8.85
 6 -4 1 24.72 4.93
 6 -4 0 154.15 12.93
 6 -4 0 209.3 18.34
 6 -4 -1 41.31 8.86
 6 -4 -1 33.14 6.19
 6 -4 -2 121.4 12.32
 6 -4 -2 141.6 15.58
 6 -4 -3 11.04 4.47
 6 -4 -4 4.13 3.9
 6 -4 -5 57.15 10.22
 6 -4 -6 65.24 11.18
 -6 -5 -17 32.32 8.14
 -6 -5 -16 13.84 6
 -6 -5 -15 1.17 2.73
 -6 -5 -14 7.68 3.85
 -6 -5 -13 7.73 4.57
 6 -5 13 21.97 6.69
 -6 -5 -12 7.76 3.92
 6 -5 12 25.31 6.95
 -6 -5 -11 7.89 4.63
 6 -5 11 2.99 3.11
 6 -5 10 5.3 3.4
 -6 -5 -10 8.28 4.5
 6 -5 9 59.92 10.01
 -6 -5 -9 51.25 9.46
 -6 -5 -8 5.58 3.12
 6 -5 8 5.11 3.78
 6 -5 7 34.1 7.46
 -6 -5 -7 56.94 10.15
 -6 -5 -7 35.73 6.24
 6 -5 6 38.29 8.33
 -6 -5 -6 42.38 8.9
 -6 -5 -6 38.75 6.37
 6 -5 5 36.91 8.33
 -6 -5 -5 35.89 6.15
 -6 -5 -5 29.74 7.43
 6 -5 5 25.85 4.4
 -6 -5 -4 41.9 6.32
 -6 -5 -4 41.32 8.47
 6 -5 4 42.13 5.79
 6 -5 4 46.86 8.74
 -6 -5 -3 62.75 7.81
 -6 -5 -3 70.64 11.27
 6 -5 3 55.85 6.78
 6 -5 3 62.6 10.41
 6 -5 2 17.85 5.6
 6 -5 2 11.28 3.48
 -6 -5 -2 13.05 3.32
 6 -5 1 42.97 8.79
 6 -5 1 31.2 5.5
 6 -5 0 35.53 8.58
 6 -5 0 21.19 4.6
 6 -5 -1 52.95 9.96
 6 -5 -1 32.44 6.07
 6 -5 -2 24.65 6.64
 6 -5 -3 56.11 10.5
 6 -5 -4 48.38 10.05
 6 -5 -5 19.44 6.83
 6 -5 -6 41.36 8.79
 -6 -6 -15 10.65 5.58
 6 -6 14 11.43 5.02
 -6 -6 -14 11.77 5.11
 6 -6 13 9.29 4.35
 -6 -6 -13 13.17 6.09
 6 -6 12 13.91 5.21
 -6 -6 -12 14.96 6.3
 6 -6 11 16.67 6.54
 -6 -6 -11 11.21 5.42
 6 -6 10 0.27 2.7
 -6 -6 -10 7.95 4.81
 -6 -6 -9 45.5 8.98
 6 -6 9 25.93 6.89
 6 -6 8 3.33 3.24
 -6 -6 -8 6.1 4.56
 6 -6 7 12.56 5.84
 -6 -6 -7 12.78 5.23
 6 -6 6 1.2 2.99
 -6 -6 -6 22.57 6.86
 6 -6 5 13.32 4.98
 -6 -6 -5 28.08 7.72
 -6 -6 -4 31.97 8.68
 6 -6 4 28.82 6.88
 -6 -6 -3 85.33 12.96
 6 -6 3 88.02 12.67
 6 -6 2 58.18 10.95
 6 -6 1 100.03 13.98
 6 -6 0 103.03 14.15
 6 -6 -1 78.3 9.55
 6 -6 -1 116.45 15.5
 6 -6 -2 44.13 9.94
 6 -6 -3 46.03 10.34
 6 -6 -4 25.76 7.54
 6 -6 -5 26.29 7.9
 6 -6 -6 5.97 4.85
 6 -6 -15 -3.28 6.27
 6 -6 -16 6.14 5.49
 6 -6 -17 13.77 8.59
 6 -7 13 1.56 3.43
 -6 -7 -12 4.86 4.4
 6 -7 12 -2.54 3.2
 6 -7 11 22.54 7.2
 -6 -7 -11 18.7 7.37
 6 -7 10 32.14 7.98
 -6 -7 -10 27.49 8.16
 -6 -7 -9 -3.01 4.61
 6 -7 9 20.98 7.52
 6 -7 8 38.91 8.88
 -6 -7 -8 27.66 7.74
 6 -7 7 31.39 8
 -6 -7 -7 34.53 8.75
 6 -7 6 11.93 4.72
 -6 -7 -6 1.19 3.12
 -6 -7 -5 -3.21 3.08
 6 -7 5 1.16 2.52
 -6 -7 -4 40.63 9.22
 6 -7 4 46.79 9.7
 -6 -7 -3 22.23 7.16
 6 -7 3 14.12 6.22
 6 -7 2 30.11 8.35
 6 -7 1 129.14 16.4
 6 -7 0 12.77 6.62
 6 -7 -1 125.73 16.63
 6 -7 -2 27.38 8.93
 6 -7 -3 15.69 7.3
 6 -7 -4 45.81 10.15
 6 -7 -5 4.69 5.61
 6 -7 -6 3.8 4.46
 6 -7 -7 27.57 9.05
 6 -7 -8 22.08 7.2
 6 -7 -9 4.98 4.26
 6 -7 -10 8.14 4.56
 6 -7 -11 6.97 4.67
 6 -7 -12 3.37 5.16
 6 -7 -13 -2.03 4.62
 6 -7 -14 -1.61 5.43
 6 -7 -15 14.29 6.84
 6 -7 -16 4.13 5.84
 6 -8 9 4.9 4.43
 6 -8 8 22.95 7.5
 -6 -8 -8 26.98 8.12
 6 -8 7 13.34 5.65
 -6 -8 -7 7.36 4.9
 6 -8 6 7.93 5.28
 -6 -8 -6 1.38 4.5
 -6 -8 -5 21.14 8.26
 6 -8 5 8.43 4.7
 -6 -8 -4 18.41 7.15
 6 -8 4 27.58 8.09
 -6 -8 -3 1.83 4.99
 6 -8 3 3.5 4.2
 6 -8 2 107.42 15.69
 6 -8 1 8.36 5.39
 6 -8 0 7.69 5.56
 6 -8 -1 7.23 5.23
 6 -8 -2 121.96 17.88
 6 -8 -3 5.42 4.15
 6 -8 -4 36.59 10.21
 6 -8 -5 13.17 6.26
 6 -8 -6 4.25 3.42
 6 -8 -6 -0.74 5.22
 6 -8 -7 6.01 5.08
 6 -8 -7 1.47 3.37
 6 -8 -8 15.5 6.22
 6 -8 -9 11.37 5.66
 6 -8 -10 4.55 4.3
 6 -8 -11 2.85 3.17
 6 -8 -12 14.11 6.19
 6 -8 -13 21.51 7.45
 6 -8 -14 3.99 5
 7 0 0 3.28 2.79
 7 0 1 74.14 9.39
 7 0 -1 66.77 8.81
 7 0 -2 45.78 7.73
 7 0 2 56.63 8.33
 7 0 -3 466.39 24.88
 7 0 3 498.11 25.37
 7 0 4 6.8 4.04
 7 0 -4 3.14 2.49
 7 0 5 2.47 2.29
 7 0 -5 16.58 5.01
 7 0 -6 109.76 12.02
 7 0 -7 38.9 7.34
 7 0 -8 4.14 3.88
 7 0 -9 65.61 9.51
 7 0 -10 12.33 4.26
 7 0 -11 -3.05 2.68
 7 0 -12 2.22 2.86
 -7 0 -13 14.45 4.92
 7 0 -13 6.9 3.48
 -7 0 -14 4.57 3.94
 7 0 -14 0.96 2.95
 -7 0 -15 7.23 4
 -7 0 -16 7.53 3.44
 -7 0 -17 3.42 4.21
 -7 0 -18 0.94 2.4
 -7 0 -19 6.42 4.1
 -7 0 -20 -1.06 2.69
 -7 0 -21 8.84 4.53
 -7 -1 -21 2.96 3.57
 -7 -1 -20 11.12 5.14
 -7 -1 -19 2.55 3.39
 -7 -1 -18 -2.27 2.68
 -7 -1 -17 28.45 7.61
 -7 -1 -16 14.57 5.69
 -7 -1 -15 10.81 5
 -7 -1 -14 10.09 5.34
 7 1 -14 5.22 3.87
 7 1 -13 28.29 6.39
 -7 -1 -13 19.89 6.19
 7 1 -12 7.65 4.01
 -7 -1 -12 4.78 3.71
 7 1 -11 46.79 7.72
 -7 -1 -11 41.49 8.38
 7 1 -10 15.75 4.51
 7 1 -9 44.81 7.29
 7 1 -8 43.9 7.16
 7 1 -7 183.24 13.89
 7 -1 7 159.96 15.06
 7 -1 6 45.26 8.23
 7 1 -6 44.17 6.67
 7 1 -5 9.72 3.78
 7 -1 5 3.32 3.2
 7 1 -4 29.26 5.35
 7 -1 4 34.21 6.71
 7 -1 3 52.78 8.77
 7 1 -3 42.98 6.56
 7 -1 2 192.82 16.25
 7 1 -2 187.77 13.86
 7 1 -1 61.54 8.03
 7 -1 1 62.53 9.05
 7 -1 0 7.67 2.73
 7 1 0 11.69 3.7
 7 -1 -1 46.92 7.83
 7 1 1 58.23 7.74
 7 -1 -2 162.69 14.83
 7 1 2 191.23 14.17
 7 -1 -3 69.36 9.69
 7 -1 -4 11.3 4.39
 7 -1 -5 2.34 2.64
 7 -1 -6 44.23 8.35
 7 -1 -7 158.26 15.69
 7 -1 -8 39.04 8.48
 7 -1 -9 30.14 7.37
 7 -1 -10 9.93 4.04
 7 -1 -11 52.73 9.61
 7 -1 -12 3.49 3.08
 -7 1 -16 8.46 4.9
 -7 1 -17 25.94 6.81
 -7 1 -18 -2.29 3.55
 -7 -2 -20 6.26 4.88
 -7 -2 -19 13.93 5.71
 -7 -2 -18 -1.68 3.1
 -7 -2 -17 20.41 6.77
 -7 -2 -16 4.15 4.34
 -7 -2 -15 13.22 5.38
 -7 -2 -14 15.58 5.75
 -7 -2 -13 6.5 3.34
 -7 -2 -12 13.22 5.28
 -7 -2 -11 12.99 5.45
 7 2 -11 10.54 3.66
 -7 -2 -10 47.03 9.63
 7 2 -10 52.7 6.82
 7 -2 9 37.17 7.81
 -7 -2 -9 28.94 7.98
 7 2 -9 39.54 5.79
 7 2 -8 47.19 6.34
 7 -2 8 56.41 9.38
 7 -2 7 13.04 4.75
 7 2 -7 11.43 3.67
 7 -2 6 13.35 4.34
 7 2 -6 25.1 4.6
 7 -2 5 14.09 4.85
 7 2 -5 18.61 3.86
 7 2 -4 6.14 2.46
 7 -2 4 5.45 3.12
 7 -2 3 7.31 3.98
 7 2 -3 1.42 1.86
 7 -2 2 4.34 3.49
 7 2 -2 6.72 2.42
 7 2 -1 11.02 2.87
 7 -2 1 14.28 4.85
 7 -2 0 -3.17 3.5
 7 -2 -1 19.46 5.53
 7 -2 -2 12.71 4.61
 7 -2 -3 -0.3 2.99
 7 -2 -4 11.22 4.76
 7 -2 -5 10.86 4.62
 7 -2 -6 22.94 6.72
 7 -2 -7 12.51 4.86
 7 -2 -8 60.49 10.7
 7 -2 -9 29.22 7.46
 7 -2 -10 50.98 9.71
 7 -2 -11 7.32 3.83
 -7 -3 -18 40.59 9.09
 -7 -3 -17 7.61 5.31
 -7 -3 -16 6.61 5.28
 -7 -3 -15 6.65 4.71
 -7 -3 -14 12.31 5.99
 -7 -3 -13 40.68 8.75
 -7 -3 -12 4.31 4.07
 -7 -3 -11 19.82 6.37
 -7 -3 -10 24.85 7.11
 7 -3 10 27.18 6.98
 -7 -3 -9 11.87 5.44
 7 -3 9 13.66 5.25
 -7 -3 -8 -0.27 2.77
 7 -3 8 1.96 2.71
 7 -3 7 -1.66 2.96
 7 -3 6 -1.12 3.41
 7 -3 5 19.29 6.35
 7 -3 4 31.36 7.61
 7 -3 3 39.19 7.9
 7 -3 2 17.16 5.69
 7 -3 1 38.05 7.76
 7 -3 0 64.12 10.24
 7 -3 -1 36.78 8.66
 7 -3 -2 23.42 7.27
 7 -3 -3 23.81 6.29
 7 -3 -4 37.55 8.4
 7 -3 -5 24.6 7.88
 7 -3 -6 8.44 5.03
 7 -3 -7 5.81 4.12
 7 -3 -8 3.68 3.95
 7 -3 -9 21 6.94
 7 -3 -10 12.99 5.29
 -7 -4 -15 2.85 3.15
 -7 -4 -14 6.05 5.87
 -7 -4 -13 9.7 5.06
 7 -4 12 3.49 3.34
 -7 -4 -12 11.34 5.25
 7 -4 11 5.33 3.85
 -7 -4 -11 -4.53 4.15
 7 -4 10 52.38 9.96
 -7 -4 -10 55.9 10.71
 -7 -4 -9 12.55 5.85
 7 -4 9 19.71 6.68
 7 -4 8 48.47 9.57
 -7 -4 -8 46.97 10.28
 -7 -4 -7 46.58 10.02
 7 -4 7 34.94 7.83
 7 -4 6 14.62 5.82
 7 -4 5 23.42 7.41
 7 -4 4 17.99 6.08
 7 -4 3 21.76 6.72
 7 -4 2 50.42 9.22
 7 -4 1 24.86 6.98
 7 -4 0 137.17 15.99
 7 -4 -1 19.37 6.99
 7 -4 -2 53.45 10
 7 -4 -3 15.32 6.35
 7 -4 -4 28.42 7.69
 7 -4 -5 4.44 4.56
 7 -4 -6 8.36 4.42
 7 -4 -7 16.18 6.33
 7 -4 -8 37.05 9.29
 7 -4 -9 14.67 6.54
 7 -4 -10 28.73 8.23
 -7 -5 -13 12.79 5.72
 7 -5 12 10.97 5.56
 -7 -5 -12 12.31 6.27
 7 -5 11 21.53 6.57
 -7 -5 -11 20.63 7.12
 -7 -5 -10 4.52 3.29
 7 -5 10 3.6 3.53
 7 -5 9 8.28 4.93
 -7 -5 -9 -1.83 2.81
 7 -5 8 22.58 6.24
 -7 -5 -8 17.21 6.45
 -7 -5 -7 18.35 6.84
 7 -5 7 9.49 5.06
 -7 -5 -6 1.27 3.81
 7 -5 6 4.04 4.37
 7 -5 5 3.17 3.26
 7 -5 4 9.75 4.98
 7 -5 3 2.51 3.59
 7 -5 2 48.86 9.71
 7 -5 1 25.59 7.05
 7 -5 0 53.41 10.43
 7 -5 -1 21.45 6.61
 7 -5 -2 55.1 10.79
 7 -5 -3 8.63 5.48
 7 -5 -4 7.08 5.2
 7 -5 -5 10.43 4.85
 7 -5 -6 -5.95 4.81
 7 -5 -7 21.38 8.08
 7 -5 -8 20.75 7.46
 7 -5 -9 3.45 4.32
 7 -5 -10 2.07 3.39
 7 -6 10 18.12 6.58
 7 -6 9 10.49 4.5
 -7 -6 -9 18.64 7.58
 -7 -6 -8 9.32 6.06
 7 -6 8 11.49 5.08
 -7 -6 -7 12.06 6.36
 7 -6 7 20.39 6.75
 7 -6 6 6.93 4.49
 -7 -6 -6 11.61 6.12
 7 -6 5 10.93 5.67
 7 -6 4 10.82 5.55
 7 -6 3 14.31 6.45
 7 -6 2 61.12 11.25
 7 -6 1 21.65 7.67
 7 -6 0 0.36 2.99
 7 -6 -1 14.43 6.09
 7 -6 -2 35.36 9.39
 7 -6 -3 28.64 8.83
 7 -6 -4 10.31 5.85
 7 -6 -5 7.44 4.85
 7 -6 -6 14.33 7.59
 7 -6 -7 24.18 7.98
 7 -6 -8 7.34 4.93
 7 -6 -9 6.69 4.06
 7 -6 -10 7.47 3.81
 7 -7 5 0.23 3.1
 7 -7 4 17.63 6.65
 7 -7 3 15.85 5.61
 7 -7 2 10.89 5.51
 7 -7 1 29.29 8.72
 7 -7 0 35.82 9.43
 7 -7 -1 24.82 8.93
 7 -7 -2 7.31 4.7
 7 -7 -3 9.97 6
 7 -7 -4 23.81 8.35
 7 -7 -5 0.02 3.65
 7 -7 -6 0.11 4.67
 7 -7 -11 0.16 3.49
 7 -7 -12 12.75 6.78
 7 -7 -13 4.37 5.08
 8 0 0 90.55 11.22
 8 0 1 33.79 6.89
 8 0 -1 23.34 5.54
 8 0 2 27.45 6.15
 8 0 -2 25.6 5.73
 8 0 3 13.36 4.46
 8 0 -3 15.59 5.14
 8 0 -4 -0.58 2.9
 8 0 4 9.99 4.54
 8 0 -5 -6.87 4.12
 8 0 -6 44.27 7.72
 8 0 -7 2.1 2.97
 8 0 -8 108.83 12.4
 8 0 -9 10.83 4.54
 8 0 -10 63.25 9.73
 8 0 -11 21.22 6.26
 8 0 -12 18.22 6.18
 -8 -1 -17 5.29 4.64
 -8 -1 -16 0.09 5.18
 8 1 -9 7.88 4.01
 8 1 -8 3.77 2.5
 8 1 -7 5.07 3.07
 8 1 -6 9.61 3.8
 8 -1 6 9.99 4.57
 8 1 -5 38.61 6.71
 8 -1 5 31.53 7.03
 8 -1 4 2.67 2.51
 8 1 -4 4.9 2.67
 8 1 -3 49.34 7.43
 8 -1 3 46.78 8.37
 8 -1 2 6.26 3.91
 8 1 -2 5.41 2.35
 8 1 -1 86.4 10.1
 8 -1 1 84.88 11.34
 8 -1 0 6.81 4.17
 8 1 0 8.11 4.09
 8 -1 -1 90.97 11.77
 8 1 1 85.51 10.08
 8 -1 -2 6.98 3.15
 8 -1 -3 47.57 7.84
 8 -1 -4 -2.08 2.7
 8 -1 -5 41.6 8.16
 8 -1 -6 13.01 6.22
 8 -1 -7 10.13 4.95
 8 -1 -8 3.17 3.82
 8 -1 -9 10.94 5.21
 8 -1 -10 4.54 3.41
 8 -1 -11 78.18 11.6
 8 -1 -12 7.43 4.27
 8 -1 -13 -0.78 2.75
 8 -1 -14 8.24 4.12
 -8 -2 -15 11.85 4.78
 -8 -2 -14 -1.1 3.8
 8 -2 8 5.86 4.47
 8 -2 7 29.7 7.16
 8 -2 6 10.32 4.31
 8 2 -5 13.28 3.56
 8 -2 5 6.14 3.41
 8 -2 4 2.54 3.8
 8 2 -4 0.48 1.62
 8 2 -3 5.5 2.92
 8 -2 3 1.88 2.24
 8 -2 2 29.92 7.34
 8 -2 1 48.79 8.96
 8 -2 0 9.39 4.78
 8 -2 -1 41.67 8.43
 8 -2 -2 41.23 8.39
 8 -2 -3 2.15 2.56
 8 -2 -4 2.86 3.17
 8 -2 -5 17.08 6.54
 8 -2 -6 21.61 6.62
 8 -2 -7 40.81 9
 8 -2 -8 4.77 4.69
 8 -2 -9 15.2 6.13
 8 -2 -10 9.11 3.79
 8 -2 -11 12.33 5.14
 8 -2 -12 15.76 6.25
 8 -2 -13 9.37 4.25
 8 -2 -14 4.94 4.44
 8 -2 -15 20.46 7.65
 8 -2 -16 8.49 5.37
 -8 -3 -12 -1.21 3.48
 8 -3 9 24.7 6.81
 8 -3 8 6.67 4.57
 8 -3 7 13.53 5.45
 8 -3 6 4.64 2.59
 8 -3 5 9.33 4.14
 8 -3 4 19.21 8.29
 8 -3 3 10.98 4.69
 8 -3 2 20.57 6.02
 8 -3 1 11.79 4.92
 8 -3 0 -5.99 4.26
 8 -3 -1 11.06 5.33
 8 -3 -2 26.07 7.08
 8 -3 -3 14.24 6
 8 -3 -4 10.27 5.43
 8 -3 -5 11.37 5.42
 8 -3 -6 4.3 4.86
 8 -3 -7 17.54 6.39
 8 -3 -8 2.34 2.98
 8 -3 -9 15.2 6.17
 8 -3 -10 2.59 3.99
 8 -3 -11 5.66 5.71
 8 -3 -12 -3.37 4.29
 8 -3 -13 -4.06 6.04
 8 -3 -14 4.98 4.69
 8 -3 -15 5.86 4.93
 8 -3 -16 -5.67 4.34
 8 -4 9 14.84 6.18
 8 -4 8 28.54 7.69
 8 -4 7 7.37 4.25
 8 -4 6 21.76 7.08
 8 -4 5 11.27 5.16
 8 -4 4 23.66 6.94
 8 -4 3 7.12 4.28
 8 -4 2 6.82 4.77
 8 -4 1 31.4 7.98
 8 -4 0 0.37 3.64
 8 -4 -1 38.2 8.85
 8 -4 -2 2.81 3.57
 8 -4 -3 3.23 3.64
 8 -4 -4 21.67 6.84
 8 -4 -5 19.33 7.88
 8 -4 -6 18.01 6.68
 8 -4 -7 16.84 6.73
 8 -4 -8 26.98 8.47
 8 -4 -9 24.1 7.62
 8 -4 -10 3.47 3.45
 8 -4 -11 2.73 3.76
 8 -4 -12 10.22 5.76
 8 -4 -13 -2.65 5.44
 8 -5 5 16.79 6.91
 8 -5 4 5.75 4.47
 8 -5 3 -0.47 4.22
 8 -5 2 18.99 6.56
 8 -5 1 5.51 4.75
 8 -5 0 -0.35 3.62
 8 -5 -1 12.55 6.76
 8 -5 -2 17.1 6.72
 8 -5 -3 6.71 5.72
 8 -5 -4 7.9 5
 8 -5 -5 8.56 5.1
 8 -5 -6 12.71 5.96
 8 -5 -7 2.52 3.95
 8 -5 -8 -4.01 4.72
 8 -5 -9 -2.56 3.29
 9 0 0 0.78 2.71
 9 0 1 2.4 2.71
 9 0 -1 -3.68 2.89
 9 0 -2 9.18 4.07
 9 0 2 11.98 4.66
 9 0 -3 6.68 3.82
 9 0 -4 12.77 5.11
 9 0 -5 -3 3.41
 9 -1 4 7.68 4.57
 9 -1 3 21.21 6.1
 9 -1 2 3.71 3.4
 9 1 -2 -1.44 3.09
 9 -1 1 3.51 3.31
 9 1 -1 6.18 3.44
 9 -1 0 19.77 5.39
 9 -1 -1 10 5.12
 9 -1 -2 9.79 4.19
 9 -1 -3 21.44 6.58
 9 -1 -4 7.91 4.34
 9 -1 -5 10.41 5.01
 9 -1 -6 3.06 3.03
 9 -1 -7 31.47 7.42
 9 -1 -8 34.56 9.58
 9 -1 -9 13.72 6.13
 9 -2 6 23.9 7.11
 9 -2 5 17.51 6.09
 9 -2 4 22.05 6.78
 9 -2 3 21.47 7.41
 9 -2 2 2.93 2.54
 9 -2 1 18.13 6.2
 9 -2 0 14.04 5.75
 9 -2 -1 13.78 5.77
 9 -2 -2 -0.11 2.6
 9 -2 -3 5.61 3.92
 9 -2 -4 8.63 5.29
 9 -2 -5 19.75 5.84
 9 -2 -6 27.05 7.53
 9 -2 -7 0.36 3.61
 9 -2 -8 11.16 5.85
 9 -2 -9 14.18 6
 9 -2 -10 13.18 6.05
 9 -2 -11 4.47 5.07
 9 -3 3 4.25 4.12
 9 -3 2 11.16 4.15
 9 -3 1 1.39 3.7
 9 -3 0 30.08 8.02
 9 -3 -1 0.76 3.69
 9 -3 -2 28.55 8.02
 9 -3 -3 10.28 4.92
 9 -3 -4 9.06 4.83
 9 -3 -5 6.72 7.23
 9 -3 -6 24.26 9.58
 9 -3 -7 13.63 6.43
 9 -3 -8 13.63 6.79
 9 -3 -9 2.66 4.44
 9 -3 -10 9.12 4.91

_iucr_refine_instructions_details
;
TITL gy-4_auto_a.res in P2(1)2(1)2(1)
REM Old TITL GY-4_auto in P2(1)2(1)2(1)
REM SHELXT solution in P2(1)2(1)2(1): R1 0.218, Rweak 0.142, Alpha 0.005
REM <I/s> 1.211 for 20 systematic absences, Orientation as input
REM Flack x = -6.218 ( 1.014 ) from 691 Parsons' quotients
REM Formula found by SHELXT: C17 N O
CELL 0.71073 7.1388 9.3893 22.3592 90 90 90
ZERR 4 0.0007 0.0007 0.0026 0 0 0
LATT -1
SYMM 0.5-X,-Y,0.5+Z
SYMM -X,0.5+Y,0.5-Z
SYMM 0.5+X,0.5-Y,-Z
SFAC C H N S
UNIT 68 76 4 4
 
L.S. 4
PLAN  4
SIZE 0.1 0.1 0.1
TEMP 20
CONF
BOND
list 4
MORE -1
BOND $H
fmap 2
ACTA
REM <olex2.extras>
REM <HklSrc "%.\\GY-4_auto.hkl">
REM </olex2.extras>
 
WGHT    0.047000    0.071900
FVAR       1.09259
S1    4    0.553629    0.083777    0.373867    11.00000    0.07586    0.04349 =
         0.09386    0.00924   -0.00623   -0.01519
N1    3    0.827276    0.320232    0.346521    11.00000    0.03756    0.04112 =
         0.05066   -0.00798   -0.00240   -0.00011
C1    1    0.934962    0.416352    0.229820    11.00000    0.09153    0.08113 =
         0.05964   -0.00960    0.01771   -0.01917
AFIX 137
H1A   2    0.894547    0.492354    0.255479    11.00000   -1.50000
H1B   2    0.927656    0.446639    0.188878    11.00000   -1.50000
H1C   2    1.061988    0.391458    0.239271    11.00000   -1.50000
AFIX   0
C2    1    0.811420    0.289554    0.238908    11.00000    0.05445    0.05523 =
         0.05770   -0.01162   -0.00336    0.00810
C3    1    0.747900    0.211954    0.190066    11.00000    0.06643    0.08057 =
         0.06475   -0.02077   -0.00947    0.00880
AFIX  43
H3    2    0.785440    0.238247    0.151798    11.00000   -1.20000
AFIX   0
C4    1    0.630577    0.096990    0.197171    11.00000    0.06909    0.08651 =
         0.08931   -0.03867   -0.02477    0.00157
AFIX  43
H4    2    0.592882    0.044874    0.163912    11.00000   -1.20000
AFIX   0
C5    1    0.569091    0.058884    0.252744    11.00000    0.05746    0.06392 =
         0.10070   -0.01996   -0.01981   -0.00755
AFIX  43
H5    2    0.486696   -0.017046    0.257358    11.00000   -1.20000
AFIX   0
C6    1    0.630552    0.134302    0.302063    11.00000    0.04617    0.04598 =
         0.07804   -0.00750   -0.01246   -0.00070
C7    1    0.754731    0.247246    0.295761    11.00000    0.04051    0.03682 =
         0.06079   -0.00866   -0.00890    0.00644
C8    1    1.017261    0.275667    0.363773    11.00000    0.04352    0.07624 =
         0.06972   -0.01439   -0.00720    0.00942
AFIX 137
H8A   2    1.062566    0.336386    0.395143    11.00000   -1.50000
H8B   2    1.098954    0.282596    0.329793    11.00000   -1.50000
H8C   2    1.014263    0.178932    0.377643    11.00000   -1.50000
AFIX   0
C9    1    0.701250    0.348348    0.394317    11.00000    0.03888    0.04026 =
         0.04794    0.00426   -0.00565    0.00256
C10   1    0.563698    0.249839    0.410278    11.00000    0.04439    0.04643 =
         0.06047    0.01351   -0.00519    0.00163
C11   1    0.439184    0.276956    0.456318    11.00000    0.04457    0.06394 =
         0.07347    0.02487    0.00199   -0.00190
AFIX  43
H11   2    0.346722    0.211079    0.465974    11.00000   -1.20000
AFIX   0
C12   1    0.453850    0.402351    0.487571    11.00000    0.05590    0.07850 =
         0.06187    0.01651    0.01211    0.01426
AFIX  43
H12   2    0.372571    0.421158    0.519102    11.00000   -1.20000
AFIX   0
C13   1    0.588290    0.499574    0.472228    11.00000    0.06319    0.05592 =
         0.05083    0.00311    0.00652    0.01068
AFIX  43
H13   2    0.596309    0.583864    0.493921    11.00000   -1.20000
AFIX   0
C14   1    0.713363    0.477356    0.425501    11.00000    0.04527    0.04406 =
         0.04593    0.00490   -0.00128    0.00626
C15   1    0.858513    0.588816    0.410836    11.00000    0.05858    0.04421 =
         0.04967   -0.00756    0.00121   -0.00284
AFIX  13
H15   2    0.925806    0.557790    0.374923    11.00000   -1.20000
AFIX   0
C16   1    1.000326    0.602026    0.461614    11.00000    0.08017    0.08169 =
         0.07352   -0.00807   -0.01296   -0.02041
AFIX 137
H16A  2    0.939905    0.641250    0.496255    11.00000   -1.50000
H16B  2    1.100738    0.663553    0.449444    11.00000   -1.50000
H16C  2    1.049538    0.509585    0.471084    11.00000   -1.50000
AFIX   0
C17   1    0.771015    0.732917    0.397746    11.00000    0.08964    0.05014 =
         0.09327    0.00821    0.01510   -0.00037
AFIX 137
H17A  2    0.684781    0.724041    0.365012    11.00000   -1.50000
H17B  2    0.867527    0.799722    0.387406    11.00000   -1.50000
H17C  2    0.705426    0.766076    0.432546    11.00000   -1.50000
AFIX   0
HKLF 4
 
REM  gy-4_auto_a.res in P2(1)2(1)2(1)
REM R1 =  0.0513 for    2441 Fo > 4sig(Fo)  and  0.0721 for all    3248 data
REM    176 parameters refined using      0 restraints
 
END  
     
WGHT      0.0470      0.0719 

REM Highest difference peak  0.154,  deepest hole -0.170,  1-sigma level  0.035
Q1    1   0.5402  0.1870  0.3894  11.00000  0.05    0.14
Q2    1   0.8080  0.4199  0.3429  11.00000  0.05    0.13
Q3    1   0.4487  0.2725  0.4116  11.00000  0.05    0.13
Q4    1   0.8146  0.5021  0.4239  11.00000  0.05    0.12

  REM The information below was added by Olex2.
  REM
  REM R1 = 0.0513 for 2441 Fo > 4sig(Fo) and 0.0721 for all 5976 data
  REM n/a parameters refined using n/a restraints
  REM Highest difference peak 0.15, deepest hole -0.17
  REM Mean Shift 0, Max Shift 0.000.

  REM +++ Tabular Listing of Refinement Information +++
  REM R1_all = 0.0721
  REM R1_gt = 0.0513
  REM wR_ref = 0.1156
  REM GOOF = 1.030
  REM Shift_max = 0.000
  REM Shift_mean = 0
  REM Reflections_all = 5976
  REM Reflections_gt = 2441
  REM Parameters = n/a
  REM Hole = -0.17
  REM Peak = 0.15
  REM Flack = -0.06(8)

  
;
_olex2_submission_special_instructions  'No special instructions were received'
_oxdiff_exptl_absorpt_empirical_details
;
Empirical correction (ABSPACK) includes:
- Absorption correction using spherical harmonics
- Frame scaling
- Detector area scaling
;
_oxdiff_exptl_absorpt_empirical_full_max  1.504
_oxdiff_exptl_absorpt_empirical_full_min  0.743
