# Supplementary material for: Accurately adjusted phenothiazine conformations: reversible conformation transformation at room temperature and self-recoverable stimuli-responsive phosphorescence
Source: Light Sci Appl. 2025 Feb 26;14:99. doi: 10.1038/s41377-024-01716-7 (PMC11862005; doi:10.1038/s41377-024-01716-7)
Supplement: Supplementary file 5 — Crystal informations [file 41377_2024_1716_MOESM5_ESM.zip › cif/MH-HPT.cif]

data_20220928-gy2_auto
_audit_creation_date               2022-09-28
_audit_creation_method
;
Olex2 1.2
(compiled 2018.05.29 svn.r3508 for OlexSys, GUI svn.r5506)
;
_shelxl_version_number             2013-2
_audit_contact_author_address      ?
_audit_contact_author_email        ?
_audit_contact_author_name         ''
_audit_contact_author_phone        ?
_publ_contact_author_id_orcid      ?
_publ_section_references
;
Dolomanov, O.V., Bourhis, L.J., Gildea, R.J, Howard, J.A.K. & Puschmann, H.
 (2009), J. Appl. Cryst. 42, 339-341.

Sheldrick, G.M. (2015). Acta Cryst. C71, 3-8.
;
_chemical_name_common              ?
_chemical_name_systematic          ?
_chemical_formula_moiety           'C13 H11 N S'
_chemical_formula_sum              'C13 H11 N S'
_chemical_formula_weight           213.29
_chemical_melting_point            ?
_chemical_oxdiff_formula           CHNS
loop_
  _atom_type_symbol
  _atom_type_description
  _atom_type_scat_dispersion_real
  _atom_type_scat_dispersion_imag
  _atom_type_scat_source
 'C' 'C' 0.0181 0.0091 'International Tables Vol C Tables 4.2.6.8 and 6.1.1.4'
 'H' 'H' 0.0000 0.0000 'International Tables Vol C Tables 4.2.6.8 and 6.1.1.4'
 'S' 'S' 0.3331 0.5567 'International Tables Vol C Tables 4.2.6.8 and 6.1.1.4'
 'N' 'N' 0.0311 0.0180 'International Tables Vol C Tables 4.2.6.8 and 6.1.1.4'

_shelx_space_group_comment
;
The symmetry employed for this shelxl refinement is uniquely defined
by the following loop, which should always be used as a source of
symmetry information in preference to the above space-group names.
They are only intended as comments.
;
_space_group_crystal_system        'monoclinic'
_space_group_IT_number             14
_space_group_name_H-M_alt          'P 1 21/c 1'
_space_group_name_Hall             '-P 2ybc'
loop_
  _space_group_symop_operation_xyz
 'x, y, z'
 '-x, y+1/2, -z+1/2'
 '-x, -y, -z'
 'x, -y-1/2, z-1/2'

_cell_length_a                     9.0752(3)
_cell_length_b                     8.9707(3)
_cell_length_c                     13.4991(4)
_cell_angle_alpha                  90
_cell_angle_beta                   102.298(3)
_cell_angle_gamma                  90
_cell_volume                       1073.76(6)
_cell_formula_units_Z              4
_cell_measurement_reflns_used      7575
_cell_measurement_temperature      301.00(10)
_cell_measurement_theta_max        75.6370
_cell_measurement_theta_min        3.3780
_shelx_estimated_absorpt_T_max     0.799
_shelx_estimated_absorpt_T_min     0.799
_exptl_absorpt_coefficient_mu      2.354
_exptl_absorpt_correction_T_max    1.00000
_exptl_absorpt_correction_T_min    0.64132
_exptl_absorpt_correction_type     multi-scan
_exptl_absorpt_process_details    
 'CrysAlisPro 1.171.41.112a (Rigaku Oxford Diffraction, 2021) Empirical absorption correction using spherical harmonics, implemented in SCALE3 ABSPACK scaling algorithm.'
_exptl_crystal_colour              'clear light orange'
_exptl_crystal_colour_lustre       clear
_exptl_crystal_colour_modifier     light
_exptl_crystal_colour_primary      orange
_exptl_crystal_density_diffrn      1.319
_exptl_crystal_density_meas        ?
_exptl_crystal_density_method      ?
_exptl_crystal_description         block
_exptl_crystal_F_000               448
_exptl_crystal_size_max            0.1
_exptl_crystal_size_mid            0.1
_exptl_crystal_size_min            0.1
_exptl_special_details
;
 ?
;
_exptl_transmission_factor_max     ?
_exptl_transmission_factor_min     ?
_diffrn_reflns_av_R_equivalents    0.0448
_diffrn_reflns_av_unetI/netI       0.0325
_diffrn_reflns_Laue_measured_fraction_full  0.999
_diffrn_reflns_Laue_measured_fraction_max  0.965
_diffrn_reflns_limit_h_max         11
_diffrn_reflns_limit_h_min         -11
_diffrn_reflns_limit_k_max         11
_diffrn_reflns_limit_k_min         -11
_diffrn_reflns_limit_l_max         12
_diffrn_reflns_limit_l_min         -16
_diffrn_reflns_number              11632
_diffrn_reflns_point_group_measured_fraction_full  0.999
_diffrn_reflns_point_group_measured_fraction_max  0.965
_diffrn_reflns_theta_full          67.684
_diffrn_reflns_theta_max           76.657
_diffrn_reflns_theta_min           4.988
_diffrn_ambient_environment        air
_diffrn_ambient_temperature        301.00(10)
_diffrn_detector                   'Hybrid Pixel Array Detector'
_diffrn_detector_area_resol_mean   10.0000
_diffrn_detector_type              'HyPix-Arc 150'
_diffrn_measured_fraction_theta_full  0.999
_diffrn_measured_fraction_theta_max  0.965
_diffrn_measurement_details
;
List of Runs (angles in degrees, time in seconds):

  # Type    Start    End  Width  t~exp~   \w     \q     \k     \f   Frames
--------------------------------------------------------------------------
  1  \w     56.00  83.00   0.50    0.05    --   62.89  15.00  60.00   54
  2  \w     73.00 116.00   0.50    0.05    --   76.75  15.00   0.00   86
  3  \w     56.00 101.00   0.50    0.05    --   62.89  15.00 -30.00   90
  4  \w     69.00 116.00   0.50    0.05    --   76.75  15.00 -90.00   94
  5  \w    -68.00 -29.00   0.50    0.05    --  -63.72 125.00-120.00   78
  6  \w    -93.00 -42.00   0.50    0.05    --  -76.43 125.00 -90.00  102
  7  \w    -99.00 -42.00   0.50    0.05    --  -81.49 125.00  30.00  114
  8  \w    -64.00 -26.00   0.50    0.05    --  -63.72 125.00  60.00   76
  9  \w    -99.00 -74.00   0.50    0.05    --  -81.49 125.00  90.00   50
 10  \w    -99.00 -50.00   0.50    0.05    --  -81.49 125.00 150.00   98
 11  \w    -99.00 -74.00   0.50    0.05    --  -81.49 125.00 120.00   50
 12  \w    -96.00 -70.00   0.50    0.05    --  -81.49 125.00  60.00   52
 13  \w    -98.00 -72.00   0.50    0.05    --  -81.49 125.00 -60.00   52
 14  \w    -99.00 -74.00   0.50    0.05    --  -81.49 125.00 -90.00   50
 15  \w    -99.00 -66.00   0.50    0.05    --  -81.49 125.00-120.00   66
 16  \w    -72.00 -47.00   0.50    0.05    --  -81.49 125.00-180.00   50
 17  \w    -99.00 -47.00   0.50    0.05    --  -81.49 125.00-150.00  104
 18  \w    -99.00 -46.00   0.50    0.05    --  -81.49 125.00 -30.00  106
 19  \w    -67.00 -42.00   0.50    0.05    --  -81.49 125.00  90.00   50
 20  \w   -103.00 -59.00   0.50    0.05    --  -63.72 -15.00   0.00   88
 21  \w   -103.00 -78.00   0.50    0.05    --  -63.72 -15.00 -60.00   50
 22  \w   -104.00 -79.00   0.50    0.05    --  -63.72 -15.00  30.00   50
 23  \w    -92.00 -58.00   0.50    0.05    --  -63.72 -15.00  90.00   68
 24  \w    -89.00 -60.00   0.50    0.05    --  -63.72 -15.00 120.00   58
 25  \w   -114.00 -88.00   0.50    0.05    --  -81.49 -15.00  90.00   52
 26  \w   -112.00 -83.00   0.50    0.05    --  -81.49 -15.00  60.00   58
 27  \w   -122.00 -76.00   0.50    0.05    --  -81.49 -15.00   0.00   92
 28  \w   -111.00 -86.00   0.50    0.05    --  -81.49 -15.00 -30.00   50
 29  \w   -101.00 -76.00   0.50    0.05    --  -81.49 -15.00-150.00   50
 30  \w     65.00  94.00   0.50    0.05    --   76.75-125.00-150.00   58
 31  \w     34.00  66.00   0.50    0.05    --   72.93-125.00-150.00   64
 32  \w     28.00  54.00   0.50    0.05    --   62.89-125.00-120.00   52
 33  \w     34.00  90.00   0.50    0.05    --   72.93-125.00 -90.00  112
 34  \w     24.00  74.00   0.50    0.05    --   62.89-125.00  30.00  100
 35  \w     37.00  88.00   0.50    0.05    --   72.93-125.00  90.00  102
 36  \w     61.00  94.00   0.50    0.05    --   76.75-125.00 150.00   66
;
_diffrn_measurement_device         'four-circle diffractometer'
_diffrn_measurement_device_type    'ROD, Synergy Custom system, HyPix-Arc 150'
_diffrn_measurement_method         '\w scans'
_diffrn_orient_matrix_type        
 'CrysAlisPro convention (1999,Acta A55,543-557)'
_diffrn_orient_matrix_UB_11        0.0588760000
_diffrn_orient_matrix_UB_12        -0.1523477000
_diffrn_orient_matrix_UB_13        0.0441461000
_diffrn_orient_matrix_UB_21        -0.1606705000
_diffrn_orient_matrix_UB_22        -0.0432769000
_diffrn_orient_matrix_UB_23        0.0096775000
_diffrn_orient_matrix_UB_31        -0.0305275000
_diffrn_orient_matrix_UB_32        -0.0664408000
_diffrn_orient_matrix_UB_33        -0.1076501000
_diffrn_oxdiff_digest_frames
;
01e2c00897b91f062479a76dab0a2c31cb00054b286
;
_diffrn_oxdiff_digest_hkl
;
0145f2709bb3f8aa8aed7deac20d2f23e26404
;
_diffrn_radiation_monochromator    mirror
_diffrn_radiation_probe            x-ray
_diffrn_radiation_type             CuK\a
_diffrn_radiation_wavelength       1.54184
_diffrn_source                     'Rotating-anode X-ray tube'
_diffrn_source_type                'Rigaku (Cu) X-ray Source'
_reflns_Friedel_coverage           0.000
_reflns_Friedel_fraction_full      .
_reflns_Friedel_fraction_max       .
_reflns_number_gt                  1890
_reflns_number_total               2189
_reflns_odcompleteness_completeness  100.00
_reflns_odcompleteness_iscentric   1
_reflns_odcompleteness_theta       66.97
_reflns_special_details
;
 Reflections were merged by SHELXL according to the crystal
 class for the calculation of statistics and refinement.
 
 _reflns_Friedel_fraction is defined as the number of unique
 Friedel pairs measured divided by the number that would be
 possible theoretically, ignoring centric projections and
 systematic absences.
;
_reflns_threshold_expression       'I > 2\s(I)'
_computing_cell_refinement         'CrysAlisPro 1.171.41.112a (Rigaku OD, 2021)'
_computing_data_collection         'CrysAlisPro 1.171.41.112a (Rigaku OD, 2021)'
_computing_data_reduction          'CrysAlisPro 1.171.41.112a (Rigaku OD, 2021)'
_computing_molecular_graphics      'Olex2 (Dolomanov et al., 2009)'
_computing_publication_material    'Olex2 (Dolomanov et al., 2009)'
_computing_structure_refinement    'ShelXL (Sheldrick, 2015)'
_computing_structure_solution      'olex2.solve (Bourhis et al., 2015)'
_refine_diff_density_max           0.252
_refine_diff_density_min           -0.377
_refine_diff_density_rms           0.053
_refine_ls_extinction_coef         .
_refine_ls_extinction_method       none
_refine_ls_goodness_of_fit_ref     1.086
_refine_ls_hydrogen_treatment      mixed
_refine_ls_matrix_type             full
_refine_ls_number_parameters       141
_refine_ls_number_reflns           2189
_refine_ls_number_restraints       0
_refine_ls_R_factor_all            0.0477
_refine_ls_R_factor_gt             0.0416
_refine_ls_restrained_S_all        1.086
_refine_ls_shift/su_max            0.001
_refine_ls_shift/su_mean           0.000
_refine_ls_structure_factor_coef   Fsqd
_refine_ls_weighting_details
;
 w=1/[\s^2^(Fo^2^)+(0.0571P)^2^+0.2229P]
 where P=(Fo^2^+2Fc^2^)/3
;
_refine_ls_weighting_scheme        calc
_refine_ls_wR_factor_gt            0.1119
_refine_ls_wR_factor_ref           0.1185
_refine_special_details
;
 ?
;
_olex2_refinement_description
;
1. Fixed Uiso
 At 1.2 times of:
  All C(H) groups
 At 1.5 times of:
  All C(H,H,H) groups
2.a Aromatic/amide H refined with riding coordinates:
 C10(H10), C2(H2), C8(H8), C5(H5), C4(H4), C3(H3), C9(H9)
2.b Idealised Me refined as rotating group:
 C13(H13A,H13B,H13C)
;
_atom_sites_solution_hydrogens     mixed
_atom_sites_solution_primary       iterative
_atom_sites_solution_secondary     ?
loop_
  _atom_site_label
  _atom_site_type_symbol
  _atom_site_fract_x
  _atom_site_fract_y
  _atom_site_fract_z
  _atom_site_U_iso_or_equiv
  _atom_site_adp_type
  _atom_site_occupancy
  _atom_site_site_symmetry_order
  _atom_site_calc_flag
  _atom_site_refinement_flags_posn
  _atom_site_refinement_flags_adp
  _atom_site_refinement_flags_occupancy
  _atom_site_disorder_assembly
  _atom_site_disorder_group
 S1 S 0.69098(6) 0.82325(5) 0.63434(4) 0.06150(19) Uani 1 1 d . . . . .
 N1 N 0.50423(16) 0.58235(18) 0.70314(10) 0.0508(4) Uani 1 1 d . . . . .
 C12 C 0.44920(18) 0.63079(18) 0.60285(11) 0.0445(4) Uani 1 1 d . . . . .
 C1 C 0.65836(19) 0.57614(19) 0.74698(11) 0.0464(4) Uani 1 1 d . . . . .
 C7 C 0.52928(19) 0.73777(19) 0.56063(12) 0.0474(4) Uani 1 1 d . . . . .
 C6 C 0.7595(2) 0.67718(19) 0.71957(13) 0.0490(4) Uani 1 1 d . . . . .
 C11 C 0.31173(19) 0.5767(2) 0.54651(13) 0.0506(4) Uani 1 1 d . . . . .
 C10 C 0.2598(2) 0.6324(2) 0.44929(13) 0.0586(5) Uani 1 1 d . . . . .
 H10 H 0.1680 0.5986 0.4115 0.070 Uiso 1 1 calc R . . . .
 C2 C 0.7139(2) 0.4701(2) 0.82084(13) 0.0549(4) Uani 1 1 d . . . . .
 H2 H 0.6483 0.4009 0.8393 0.066 Uiso 1 1 calc R . . . .
 C8 C 0.4759(2) 0.7881(2) 0.46244(13) 0.0566(4) Uani 1 1 d . . . . .
 H8 H 0.5315 0.8568 0.4339 0.068 Uiso 1 1 calc R . . . .
 C5 C 0.9118(2) 0.6702(2) 0.76447(15) 0.0601(5) Uani 1 1 d . . . . .
 H5 H 0.9788 0.7362 0.7443 0.072 Uiso 1 1 calc R . . . .
 C4 C 0.9647(2) 0.5659(2) 0.83899(16) 0.0655(5) Uani 1 1 d . . . . .
 H4 H 1.0665 0.5627 0.8699 0.079 Uiso 1 1 calc R . . . .
 C3 C 0.8647(2) 0.4665(2) 0.86699(15) 0.0642(5) Uani 1 1 d . . . . .
 H3 H 0.8995 0.3966 0.9174 0.077 Uiso 1 1 calc R . . . .
 C9 C 0.3401(2) 0.7361(2) 0.40724(14) 0.0614(5) Uani 1 1 d . . . . .
 H9 H 0.3028 0.7709 0.3418 0.074 Uiso 1 1 calc R . . . .
 C13 C 0.2219(2) 0.4624(3) 0.58991(16) 0.0678(5) Uani 1 1 d . . . . .
 H13A H 0.2853 0.3792 0.6150 0.102 Uiso 1 1 calc GR . . . .
 H13B H 0.1390 0.4291 0.5380 0.102 Uiso 1 1 calc GR . . . .
 H13C H 0.1839 0.5061 0.6444 0.102 Uiso 1 1 calc GR . . . .
 H1 H 0.457(2) 0.516(2) 0.7238(15) 0.059(6) Uiso 1 1 d . . . . .

loop_
  _atom_site_aniso_label
  _atom_site_aniso_U_11
  _atom_site_aniso_U_22
  _atom_site_aniso_U_33
  _atom_site_aniso_U_23
  _atom_site_aniso_U_13
  _atom_site_aniso_U_12
 S1 0.0606(3) 0.0503(3) 0.0691(3) 0.00883(19) 0.0037(2) -0.01154(19)
 N1 0.0464(8) 0.0582(9) 0.0485(7) 0.0064(6) 0.0116(6) -0.0041(7)
 C12 0.0457(8) 0.0428(9) 0.0452(8) -0.0036(6) 0.0105(6) 0.0043(7)
 C1 0.0480(8) 0.0467(9) 0.0446(8) -0.0049(6) 0.0103(6) 0.0004(7)
 C7 0.0520(9) 0.0430(9) 0.0476(8) -0.0011(6) 0.0112(7) 0.0034(7)
 C6 0.0498(9) 0.0446(9) 0.0517(9) -0.0046(6) 0.0088(7) -0.0011(7)
 C11 0.0460(9) 0.0495(10) 0.0559(9) -0.0039(7) 0.0100(7) 0.0042(7)
 C10 0.0562(10) 0.0605(11) 0.0542(10) -0.0057(8) 0.0010(8) 0.0071(9)
 C2 0.0583(10) 0.0528(10) 0.0538(9) 0.0037(7) 0.0123(7) -0.0009(8)
 C8 0.0676(11) 0.0500(10) 0.0538(9) 0.0062(7) 0.0167(8) 0.0042(8)
 C5 0.0501(10) 0.0573(12) 0.0720(12) -0.0037(8) 0.0110(8) -0.0052(8)
 C4 0.0499(10) 0.0661(13) 0.0750(12) -0.0031(10) 0.0011(8) 0.0058(9)
 C3 0.0646(12) 0.0615(12) 0.0613(11) 0.0054(9) 0.0020(9) 0.0102(9)
 C9 0.0707(12) 0.0618(12) 0.0483(9) 0.0023(8) 0.0052(8) 0.0108(9)
 C13 0.0493(10) 0.0755(14) 0.0757(12) 0.0055(10) 0.0069(9) -0.0102(9)

_geom_special_details
;
 All esds (except the esd in the dihedral angle between two l.s. planes)
 are estimated using the full covariance matrix.  The cell esds are taken
 into account individually in the estimation of esds in distances, angles
 and torsion angles; correlations between esds in cell parameters are only
 used when they are defined by crystal symmetry.  An approximate (isotropic)
 treatment of cell esds is used for estimating esds involving l.s. planes.
;
loop_
  _geom_bond_atom_site_label_1
  _geom_bond_atom_site_label_2
  _geom_bond_distance
  _geom_bond_site_symmetry_2
  _geom_bond_publ_flag
 S1 C7 1.7634(18) . ?
 S1 C6 1.7671(18) . ?
 N1 C12 1.408(2) . ?
 N1 C1 1.399(2) . ?
 C12 C7 1.397(2) . ?
 C12 C11 1.402(2) . ?
 C1 C6 1.395(2) . ?
 C1 C2 1.392(2) . ?
 C7 C8 1.386(2) . ?
 C6 C5 1.387(2) . ?
 C11 C10 1.389(2) . ?
 C11 C13 1.504(3) . ?
 C10 C9 1.377(3) . ?
 C2 C3 1.379(3) . ?
 C8 C9 1.379(3) . ?
 C5 C4 1.383(3) . ?
 C4 C3 1.380(3) . ?

loop_
  _geom_angle_atom_site_label_1
  _geom_angle_atom_site_label_2
  _geom_angle_atom_site_label_3
  _geom_angle
  _geom_angle_site_symmetry_1
  _geom_angle_site_symmetry_3
  _geom_angle_publ_flag
 C7 S1 C6 100.37(8) . . ?
 C1 N1 C12 122.47(14) . . ?
 C7 C12 N1 119.71(15) . . ?
 C7 C12 C11 119.78(15) . . ?
 C11 C12 N1 120.47(15) . . ?
 C6 C1 N1 121.14(15) . . ?
 C2 C1 N1 120.45(16) . . ?
 C2 C1 C6 118.40(16) . . ?
 C12 C7 S1 120.76(12) . . ?
 C8 C7 S1 118.50(14) . . ?
 C8 C7 C12 120.51(16) . . ?
 C1 C6 S1 119.63(13) . . ?
 C5 C6 S1 119.84(14) . . ?
 C5 C6 C1 120.36(16) . . ?
 C12 C11 C13 121.20(16) . . ?
 C10 C11 C12 118.15(17) . . ?
 C10 C11 C13 120.65(17) . . ?
 C9 C10 C11 121.97(17) . . ?
 C3 C2 C1 120.85(18) . . ?
 C9 C8 C7 119.77(18) . . ?
 C4 C5 C6 120.49(18) . . ?
 C3 C4 C5 119.32(18) . . ?
 C2 C3 C4 120.55(18) . . ?
 C10 C9 C8 119.78(17) . . ?

loop_
  _geom_torsion_atom_site_label_1
  _geom_torsion_atom_site_label_2
  _geom_torsion_atom_site_label_3
  _geom_torsion_atom_site_label_4
  _geom_torsion
  _geom_torsion_site_symmetry_1
  _geom_torsion_site_symmetry_2
  _geom_torsion_site_symmetry_3
  _geom_torsion_site_symmetry_4
  _geom_torsion_publ_flag
 S1 C7 C8 C9 -172.29(15) . . . . ?
 S1 C6 C5 C4 173.36(15) . . . . ?
 N1 C12 C7 S1 -4.8(2) . . . . ?
 N1 C12 C7 C8 -179.21(15) . . . . ?
 N1 C12 C11 C10 177.59(15) . . . . ?
 N1 C12 C11 C13 -2.0(3) . . . . ?
 N1 C1 C6 S1 4.2(2) . . . . ?
 N1 C1 C6 C5 179.42(16) . . . . ?
 N1 C1 C2 C3 -177.71(17) . . . . ?
 C12 N1 C1 C6 31.7(2) . . . . ?
 C12 N1 C1 C2 -149.60(17) . . . . ?
 C12 C7 C8 C9 2.3(3) . . . . ?
 C12 C11 C10 C9 1.0(3) . . . . ?
 C1 N1 C12 C7 -31.3(2) . . . . ?
 C1 N1 C12 C11 151.22(16) . . . . ?
 C1 C6 C5 C4 -1.8(3) . . . . ?
 C1 C2 C3 C4 -1.6(3) . . . . ?
 C7 S1 C6 C1 -30.40(15) . . . . ?
 C7 S1 C6 C5 154.37(15) . . . . ?
 C7 C12 C11 C10 0.1(2) . . . . ?
 C7 C12 C11 C13 -179.49(16) . . . . ?
 C7 C8 C9 C10 -1.2(3) . . . . ?
 C6 S1 C7 C12 30.84(16) . . . . ?
 C6 S1 C7 C8 -154.62(14) . . . . ?
 C6 C1 C2 C3 1.0(3) . . . . ?
 C6 C5 C4 C3 1.2(3) . . . . ?
 C11 C12 C7 S1 172.75(12) . . . . ?
 C11 C12 C7 C8 -1.7(2) . . . . ?
 C11 C10 C9 C8 -0.4(3) . . . . ?
 C2 C1 C6 S1 -174.51(13) . . . . ?
 C2 C1 C6 C5 0.7(2) . . . . ?
 C5 C4 C3 C2 0.5(3) . . . . ?
 C13 C11 C10 C9 -179.47(18) . . . . ?

loop_
  _refln_index_h
  _refln_index_k
  _refln_index_l
  _refln_F_squared_meas
  _refln_F_squared_sigma
 0 0 1 0.01 0.06
 0 0 -1 0.18 0.05
 0 0 -1 0.02 0.06
 0 0 -1 -0.04 0.35
 0 0 -1 0.08 0.08
 0 0 1 -0.03 0.11
 0 0 -1 0.02 0.04
 0 0 1 0.03 0.03
 0 0 -2 291.35 17.75
 0 0 -2 288.11 17.73
 0 0 -2 298.76 17.72
 0 0 -2 288.94 17.77
 0 0 -2 299.32 17.77
 0 0 -2 274.57 18.26
 0 0 -2 297.14 17.78
 0 0 -2 299.08 17.8
 0 0 -2 289.63 17.74
 0 0 -2 312.02 17.8
 0 0 -2 273.7 17.72
 0 0 2 287.3 17.78
 0 0 -2 279.31 17.75
 0 0 -3 0.54 0.15
 0 0 -3 0.19 0.13
 0 0 -3 0.29 0.24
 0 0 -3 0.62 0.18
 0 0 -3 -0.05 0.31
 0 0 -3 -0.14 0.23
 0 0 -3 -0.25 1.24
 0 0 -3 0.3 0.22
 0 0 -3 0.02 0.12
 0 0 -3 0.63 0.3
 0 0 -3 -0.12 0.17
 0 0 -3 0.72 0.18
 0 0 -3 0.16 0.26
 0 0 3 0.17 0.25
 0 0 -4 969.74 58.72
 0 0 -4 1001.34 58.71
 0 0 -4 954.86 58.76
 0 0 -4 973.09 58.88
 0 0 -4 954.48 58.82
 0 0 -4 981.66 58.79
 0 0 -4 839.66 59.71
 0 0 -4 949.4 58.74
 0 0 -4 977.1 58.87
 0 0 -4 972.33 58.79
 0 0 -4 956.76 58.75
 0 0 -4 1023.82 58.85
 0 0 -4 921.25 58.72
 0 0 -4 925.92 58.77
 0 0 -5 0.12 0.14
 0 0 -5 0.15 0.23
 0 0 -5 -0.06 0.24
 0 0 -5 0.1 0.38
 0 0 -5 -0.09 0.21
 0 0 -5 0.21 0.87
 0 0 -5 0.58 0.43
 0 0 -5 0.13 0.3
 0 0 -5 0.02 0.23
 0 0 -5 0.06 0.17
 0 0 -5 0.16 0.35
 0 0 -5 0.2 0.26
 0 0 -6 529.49 31.14
 0 0 -6 504.54 31.22
 0 0 -6 499.84 31.43
 0 0 -6 484.28 31.3
 0 0 -6 500.69 31.25
 0 0 -6 511.26 31.2
 0 0 -6 493.56 31.2
 0 0 -6 501.13 31.28
 0 0 -6 496.62 31.43
 0 0 -6 531.99 32.05
 0 0 -6 554.87 31.38
 0 0 -6 529.9 31.26
 0 0 -6 490.94 31.15
 0 0 -7 0.19 0.19
 0 0 -7 -0.45 2.54
 0 0 -7 0.04 0.29
 0 0 -7 -0.12 0.39
 0 0 -7 0.08 0.54
 0 0 -7 -0.08 0.33
 0 0 -7 0.03 0.21
 0 0 -7 -0.22 0.42
 0 0 -7 0.37 1.17
 0 0 -7 -0.03 0.28
 0 0 -7 0.26 0.58
 0 0 -7 -0.04 0.3
 0 0 -7 -0.13 0.4
 0 0 -7 0.26 0.36
 0 0 -8 20.89 1.41
 0 0 -8 16.32 1.79
 0 0 -8 17.3 1.51
 0 0 -8 17.89 1.4
 0 0 -8 19.94 1.7
 0 0 -8 22.09 1.72
 0 0 -9 -0.12 0.72
 0 0 -9 -0.2 0.44
 0 0 -9 -0.28 0.81
 0 0 -9 0.63 0.58
 0 0 -9 -0.13 0.26
 0 0 -9 -0.06 0.41
 0 0 -9 -0.31 1.68
 0 0 -9 0.71 0.53
 0 0 -9 0.66 2.57
 0 0 -9 0.08 0.23
 0 0 -10 146.32 9.82
 0 0 -10 143.93 10.3
 0 0 -10 157.43 10.12
 0 0 -10 162.35 10.62
 0 0 -10 145.6 11.74
 0 0 -10 156.4 9.67
 0 0 -10 154.12 10.06
 0 0 -10 141.79 13.66
 0 0 -11 -0.33 0.43
 0 0 -11 -0.39 0.76
 0 0 -11 -0.66 1.21
 0 0 -11 -0.22 0.31
 0 0 -11 -0.12 0.75
 0 0 -11 -0.17 0.49
 0 0 -12 56.72 4.23
 0 0 -12 58.33 5.1
 0 0 -12 59.99 5.34
 0 0 -12 58.23 8.45
 0 0 -12 61.73 4.3
 0 0 -12 65.59 4.55
 0 0 -13 -0.82 1.35
 0 0 -13 -0.23 1
 0 0 -13 0.87 2.91
 0 0 -13 0.09 0.46
 0 0 -13 0.36 0.61
 0 0 -14 0.49 0.44
 0 0 -14 0.11 0.58
 0 0 -14 0.61 0.42
 0 0 -15 -0.3 0.66
 0 0 -15 1.21 2.68
 0 0 -16 2.41 1.97
 0 -1 0 0.03 0.05
 0 1 0 -0.01 0.13
 0 1 0 0.01 0.04
 0 1 0 0.02 0.27
 0 1 0 0.06 0.28
 0 -1 -1 174.58 10.68
 0 -1 -1 177.11 10.65
 0 -1 -1 176.83 11.32
 0 1 -1 170.82 10.72
 0 1 1 177.07 10.67
 0 -1 -1 175.92 10.67
 0 -1 1 167.36 10.63
 0 -1 -1 173.77 10.65
 0 -1 -1 185.6 10.68
 0 -1 -1 178.49 11.09
 0 -1 -1 181.32 10.79
 0 -1 -1 169.59 10.73
 0 -1 1 170.14 10.72
 0 -1 -1 184.24 10.7
 0 1 -1 160.23 10.82
 0 1 -1 170.07 10.84
 0 1 1 181.46 10.72
 0 -1 -2 1150.78 71.64
 0 -1 -2 1079.8 72.44
 0 1 -2 1165.98 71.61
 0 -1 -2 1137.73 71.64
 0 -1 -2 1139.91 71.65
 0 -1 -2 1156.18 71.69
 0 1 -2 1169.8 71.73
 0 -1 -2 1172.3 72.23
 0 1 -2 1168.74 71.68
 0 -1 -2 1212.64 71.96
 0 -1 -2 1198.07 71.67
 0 -1 -2 1172.26 71.75
 0 -1 -2 1085.42 72.02
 0 1 -2 1223.16 71.9
 0 -1 2 1160.16 71.71
 0 -1 -2 1201.86 71.71
 0 1 -2 1188.76 71.89
 0 -1 -2 1451.88 71.74
 0 -1 -3 1515.87 96.87
 0 -1 -3 1584.79 95.72
 0 1 -3 1595.53 95.68
 0 1 -3 1732.98 95.69
 0 -1 -3 1553.85 95.73
 0 -1 -3 1517.48 95.7
 0 1 -3 1581.09 95.77
 0 1 3 1495.42 95.65
 0 -1 -3 1573.18 95.78
 0 -1 -3 1605.96 95.76
 0 -1 -3 1656.7 96.61
 0 -1 -3 1680.1 95.81
 0 1 -3 1611.69 95.79
 0 -1 -3 1605.67 96.02
 0 1 -3 1535.95 95.73
 0 1 -3 1586.47 95.73
 0 -1 -3 1531.43 95.86
 0 -1 -3 1582.64 96.26
 0 1 -3 1638.13 96.08
 0 -1 -3 1776.44 95.82
 0 1 -3 1613.35 96.07
 0 -1 -3 1408.9 95.7
 0 1 -4 600.66 34.86
 0 -1 -4 558.48 34.92
 0 -1 -4 561.67 36.44
 0 -1 -4 567.05 34.88
 0 1 -4 581.95 34.94
 0 -1 -4 551.6 34.99
 0 -1 -4 546.69 35.06
 0 1 -4 573.15 35.02
 0 -1 -4 611.72 35.03
 0 -1 -4 585.11 36.12
 0 -1 -4 598.48 35.24
 0 -1 -4 561.45 34.95
 0 1 -4 564.73 34.99
 0 -1 -4 562.19 35.59
 0 1 -4 554.38 34.94
 0 -1 -4 557.12 35.09
 0 1 -4 559.32 34.92
 0 -1 -4 577.96 34.97
 0 1 -4 579.46 35.4
 0 -1 -4 525.12 34.88
 0 1 -4 561.75 35.38
 0 -1 -4 667.38 35.03
 0 1 -5 4.2 0.36
 0 -1 -5 3.73 0.39
 0 -1 -5 4.55 2.23
 0 -1 -5 3.48 0.45
 0 -1 -5 2.1 1.8
 0 -1 -5 4.06 0.63
 0 1 -5 3.17 0.56
 0 -1 -5 3.69 0.46
 0 1 -5 4 0.44
 0 1 -5 3.95 0.55
 0 -1 -5 2.56 1.19
 0 -1 -5 3.81 0.44
 0 -1 -5 3.69 0.52
 0 1 -5 3.64 0.49
 0 -1 -5 3.83 0.7
 0 -1 -5 3.54 0.55
 0 1 -5 3.66 1.22
 0 1 -5 4.4 0.55
 0 -1 -5 6.52 0.6
 0 -1 -5 3.93 0.39
 0 1 -5 4.24 0.45
 0 1 -6 247.82 14.15
 0 -1 -6 233.94 14.18
 0 -1 -6 224.61 14.25
 0 -1 -6 218.3 16.48
 0 -1 -6 196.75 15.81
 0 -1 -6 217.85 14.48
 0 -1 -6 228.33 14.29
 0 1 -6 213.32 14.33
 0 -1 -6 244.48 14.41
 0 1 -6 227.46 14.29
 0 1 -6 230.83 14.44
 0 1 -6 229.72 14.31
 0 -1 -6 227.48 14.23
 0 -1 -6 227.79 14.56
 0 1 -6 223.13 14.39
 0 -1 -6 231.27 14.23
 0 1 -6 235.37 14.25
 0 -1 -6 236.07 15.36
 0 1 -6 222.25 14.15
 0 -1 -6 222.04 14.33
 0 1 -6 238.32 14.39
 0 -1 -6 216.59 14.16
 0 -1 -6 294.33 14.49
 0 1 -6 218.92 14.23
 0 -1 -7 1311.71 78.12
 0 -1 -7 1201.26 81.05
 0 1 -7 1339.94 78.08
 0 1 -7 1224.54 78.32
 0 -1 -7 1056.98 80.08
 0 -1 -7 1236.18 78.24
 0 1 -7 1288.41 78.48
 0 -1 -7 1274.73 78.19
 0 -1 -7 1287.53 78.64
 0 1 -7 1476.03 79.3
 0 1 -7 1306.47 78.46
 0 -1 -7 1247.01 78.15
 0 -1 -7 1248.37 79.52
 0 -1 -7 1278.81 78.33
 0 1 -7 1284.56 78.3
 0 -1 -7 1258.81 78.19
 0 1 -7 1273.87 78.09
 0 1 -7 1352.9 78.38
 0 -1 -7 1211.07 78.12
 0 1 -7 1299.59 78.22
 0 -1 -8 4.92 0.64
 0 -1 -8 3.91 0.88
 0 1 -8 3.83 0.68
 0 1 -8 4.98 0.65
 0 1 -8 5.62 0.93
 0 -1 -8 3.28 0.58
 0 1 -8 3.86 0.72
 0 1 -8 3.82 0.47
 0 1 -8 4.6 0.9
 0 1 -8 4.07 0.72
 0 -1 -8 3.79 0.71
 0 1 -8 4.55 0.65
 0 1 -9 34.27 5.8
 0 -1 -9 39.49 6
 0 -1 -9 40.88 2.74
 0 -1 -9 35.67 2.89
 0 -1 -9 45.19 2.95
 0 1 -9 35.81 2.97
 0 -1 -9 37.94 2.89
 0 -1 -9 42.56 3.37
 0 1 -9 39.82 2.9
 0 1 -9 37.7 3.22
 0 1 -9 43.61 3.39
 0 -1 -9 39.58 2.78
 0 1 -9 37.84 3.03
 0 1 -9 37.89 4.06
 0 -1 -9 38.5 3.51
 0 -1 -9 41.22 2.88
 0 -1 -9 39.21 2.88
 0 -1 -9 42.97 3.13
 0 1 -9 45.4 3.16
 0 -1 -9 41.82 3.1
 0 -1 -9 37.96 2.75
 0 1 -9 46.74 3.07
 0 1 -10 95.35 6.55
 0 -1 -10 96.78 6.9
 0 -1 -10 88.46 6.31
 0 1 -10 88.75 6.31
 0 1 -10 93.84 6.93
 0 -1 -10 94.68 7.21
 0 -1 -10 99.12 6.67
 0 1 -10 108.32 8.23
 0 -1 -10 101.7 6.37
 0 1 -10 93.08 6.56
 0 -1 -10 97.33 6.22
 0 -1 -10 96.51 6.59
 0 -1 -10 100.04 6.17
 0 1 -10 102.95 10.62
 0 -1 -10 84.94 10.08
 0 -1 -10 91.03 6.38
 0 -1 -11 7.97 1.01
 0 -1 -11 7.83 1.63
 0 1 -11 8.61 1.03
 0 1 -11 6.85 2.32
 0 1 -11 10.53 1.77
 0 -1 -11 9.71 0.96
 0 -1 -11 10.31 1.47
 0 -1 -11 9.62 1.95
 0 1 -11 8.77 1.3
 0 -1 -11 9.21 1.28
 0 -1 -11 9.42 4.57
 0 -1 -11 7.06 1.05
 0 1 -11 11.15 4.7
 0 -1 -11 7.39 1.58
 0 1 -11 8.19 1.02
 0 1 -12 32.35 2.59
 0 -1 -12 33.35 2.61
 0 -1 -12 39.08 3.92
 0 -1 -12 34.27 3.52
 0 1 -12 31.08 3.47
 0 1 -12 31.66 2.57
 0 -1 -12 39.46 6.82
 0 -1 -12 33.26 2.69
 0 -1 -12 33.04 2.84
 0 1 -12 37.11 2.89
 0 1 -13 6.65 1.77
 0 -1 -13 4.41 1.66
 0 -1 -13 4.48 0.98
 0 1 -13 4.82 1.32
 0 1 -13 5.21 3.5
 0 -1 -13 5.51 0.92
 0 -1 -13 6.09 3.69
 0 -1 -13 5.64 1.46
 0 1 -14 35 2.67
 0 -1 -14 31.34 2.65
 0 1 -14 31.91 2.39
 0 1 -14 30.88 3.15
 0 -1 -14 29.35 3.09
 0 1 -15 2.17 0.64
 0 -1 -15 0.59 2.32
 0 1 -15 1.15 0.79
 0 1 -15 1.77 2.62
 0 -1 -15 2.18 0.96
 0 1 -16 8.1 2.38
 0 -2 0 41.74 2.59
 0 -2 0 41.38 2.58
 0 2 0 42.2 2.72
 0 2 0 41.02 2.9
 0 2 0 42.02 2.93
 0 -2 -1 667.89 40.53
 0 2 1 662.53 40.59
 0 2 -1 659.63 40.65
 0 -2 -1 646.08 40.72
 0 -2 -1 686.42 40.57
 0 2 1 665.94 40.74
 0 2 -1 649.59 40.86
 0 2 1 637.36 40.71
 0 -2 -2 563.1 33.85
 0 -2 -2 536.81 32.46
 0 -2 -2 540.64 32.42
 0 -2 -2 501.72 32.39
 0 2 -2 517.89 32.56
 0 -2 -2 537.26 32.46
 0 2 2 529.57 32.44
 0 -2 -2 588.96 33.24
 0 -2 -2 529.77 32.63
 0 -2 -2 538 32.7
 0 -2 -2 569.3 32.52
 0 2 -2 543.62 32.86
 0 2 -2 531.02 32.82
 0 2 2 549.71 32.59
 0 2 2 498.61 32.53
 0 -2 -3 1954.57 119.27
 0 -2 -3 1947.31 119.24
 0 -2 -3 1912.34 120.81
 0 -2 -3 1907.48 119.32
 0 2 -3 1963.79 119.43
 0 -2 -3 1970.66 119.33
 0 2 3 1934.73 119.23
 0 -2 -3 2095.11 119.85
 0 -2 -3 1930.64 119.4
 0 -2 -3 1940.09 119.31
 0 -2 -3 1993.94 120.32
 0 -2 -3 1963.86 119.59
 0 2 -3 1947.82 119.25
 0 -2 -3 2009.76 119.53
 0 -2 -3 2007.36 119.37
 0 2 -3 2058.61 119.79
 0 2 3 1940.5 119.37
 0 2 -3 2021.61 119.79
 0 -2 -4 2.02 1.94
 0 -2 -4 1.69 0.65
 0 -2 -4 2.44 0.4
 0 -2 -4 2.63 0.3
 0 -2 -4 3.07 0.36
 0 2 -4 2.95 0.47
 0 2 4 2.22 0.27
 0 -2 -4 2.99 1.52
 0 -2 -4 2.17 0.35
 0 -2 -4 2.51 0.55
 0 2 -4 2.5 0.42
 0 -2 -4 2.67 0.66
 0 2 -4 2.19 0.35
 0 -2 -4 2.42 0.42
 0 2 -4 2.93 0.23
 0 -2 -4 2.33 0.3
 0 2 -4 3.48 1.12
 0 -2 -4 2.67 0.47
 0 2 4 2.13 0.41
 0 2 -4 3.5 1.1
 0 -2 -5 1307.42 78.73
 0 -2 -5 1319.17 78.79
 0 2 -5 1305.01 78.88
 0 -2 -5 1417.07 79.32
 0 -2 -5 1302.43 79.01
 0 2 -5 1334.67 78.91
 0 -2 -5 1311.1 80.46
 0 -2 -5 1247.94 78.82
 0 2 -5 1262.98 78.8
 0 -2 -5 1296.7 79.25
 0 -2 -5 1311.12 78.87
 0 2 -5 1286.78 78.66
 0 2 -5 1285.43 78.85
 0 -2 -5 1325.72 79.17
 0 -2 -5 1325 78.92
 0 2 -5 1293.16 79.65
 0 2 -5 1282.93 79.64
 0 -2 -5 1206.19 78.73
 0 -2 -6 207.35 13.17
 0 -2 -6 194.88 15.54
 0 -2 -6 215.27 13.04
 0 -2 -6 222.28 13.12
 0 2 -6 202.51 13.17
 0 -2 -6 242.5 13.7
 0 2 -6 208.73 13.27
 0 -2 -6 212.74 13.38
 0 -2 -6 210.6 13.21
 0 -2 -6 204.34 13.07
 0 2 -6 212.26 12.96
 0 2 -6 212.3 13.22
 0 -2 -6 212.66 13.55
 0 -2 -6 210.48 13.66
 0 2 -6 211.84 13.15
 0 2 -6 209.53 14.22
 0 -2 -6 226.14 13.28
 0 2 -6 200.08 13.05
 0 -2 -6 204.28 13.03
 0 -2 -7 0.8 0.27
 0 -2 -7 1.53 2.7
 0 -2 -7 0.94 0.79
 0 -2 -7 0.62 0.39
 0 -2 -7 0.39 2.08
 0 2 -7 1.31 0.56
 0 -2 -7 1.22 0.64
 0 -2 -7 0.71 0.35
 0 2 -7 0.53 0.43
 0 2 -7 1.08 0.41
 0 -2 -7 0.84 0.36
 0 2 -7 0.7 0.48
 0 -2 -7 0.38 0.33
 0 -2 -7 0.87 0.88
 0 -2 -7 0.78 0.51
 0 2 -7 0.86 0.44
 0 -2 -7 0.52 0.25
 0 -2 -7 0.77 0.32
 0 -2 -7 1.31 0.53
 0 2 -7 1.21 0.48
 0 2 -7 0.6 0.29
 0 -2 -8 44.41 2.94
 0 -2 -8 42.72 3.01
 0 -2 -8 43.27 2.81
 0 -2 -8 41.75 3.31
 0 2 -8 41.97 2.96
 0 -2 -8 38.04 2.9
 0 2 -8 39.01 3.05
 0 -2 -8 35.09 5.21
 0 2 -8 44.84 3.21
 0 -2 -8 42.95 3.6
 0 2 -8 39.73 3
 0 -2 -8 41.04 3.1
 0 -2 -8 41.78 2.85
 0 -2 -8 43.36 3.6
 0 -2 -8 42.06 2.89
 0 -2 -8 43.85 2.91
 0 -2 -8 41.08 3.09
 0 2 -8 42.15 3.08
 0 2 -8 42.33 2.9
 0 -2 -8 35.76 2.76
 0 -2 -9 35.32 5.96
 0 -2 -9 40.81 3.05
 0 -2 -9 40.84 2.9
 0 -2 -9 41.24 3.13
 0 -2 -9 37.12 3.01
 0 -2 -9 47.88 3.64
 0 2 -9 42.74 3.09
 0 2 -9 40.45 3.2
 0 -2 -9 47.07 3.93
 0 -2 -9 41.17 3.75
 0 -2 -9 42.97 2.97
 0 2 -9 38.83 4.1
 0 -2 -9 44.29 3.33
 0 -2 -9 42.51 3.03
 0 2 -9 38.14 3.35
 0 -2 -9 43.56 3.04
 0 -2 -9 43.8 3.27
 0 2 -9 46.42 3.27
 0 -2 -9 43.22 2.94
 0 2 -9 53.02 3.28
 0 -2 -10 13.63 4.16
 0 -2 -10 10.39 1.2
 0 -2 -10 11.28 1
 0 -2 -10 11.25 1.81
 0 -2 -10 10.21 1.13
 0 2 -10 9.01 1.11
 0 -2 -10 11.56 1.77
 0 2 -10 10.53 1.28
 0 -2 -10 9.91 1.01
 0 -2 -10 10.46 1.15
 0 -2 -10 8.73 1.08
 0 -2 -10 10.55 1.46
 0 -2 -10 12.51 2.18
 0 2 -10 10.95 2.48
 0 2 -10 7.33 1.44
 0 -2 -10 14.08 1.49
 0 2 -10 13.45 1.41
 0 -2 -10 10.9 1.03
 0 -2 -11 2.96 1.21
 0 2 -11 2.91 0.67
 0 -2 -11 2.07 0.61
 0 -2 -11 1.56 0.47
 0 -2 -11 1.93 1.69
 0 -2 -11 3.55 1.07
 0 -2 -11 3.17 0.7
 0 2 -11 2.96 1.91
 0 2 -11 2.74 0.78
 0 -2 -11 2.06 0.78
 0 -2 -11 2.62 3.51
 0 2 -11 -0.87 3.02
 0 -2 -11 3.56 0.55
 0 -2 -11 2.3 1.27
 0 -2 -11 2.49 0.7
 0 2 -12 22.48 1.93
 0 2 -12 19.87 3.56
 0 -2 -12 20.95 3.13
 0 -2 -12 21.5 2.71
 0 2 -12 23.8 2.14
 0 -2 -12 24.24 2.23
 0 -2 -12 26.89 5.95
 0 2 -12 24.18 5.34
 0 -2 -12 21.9 2.03
 0 2 -13 27.8 2.29
 0 -2 -13 29.01 3.13
 0 -2 -13 34.05 2.55
 0 -2 -13 25.51 5.51
 0 2 -14 6.58 0.81
 0 2 -14 9.17 1.09
 0 2 -14 5.44 1.26
 0 -2 -14 10.18 3.88
 0 -2 -14 7.62 1.55
 0 2 -14 12.29 3.97
 0 2 -15 0.46 0.43
 0 2 -15 0.55 2.37
 0 2 -16 3.04 1.69
 0 -3 0 0.05 0.14
 0 3 0 0.08 0.38
 0 3 0 -0.25 0.71
 0 -3 -1 37.66 2.46
 0 3 1 39.54 2.65
 0 3 -1 40.26 2.72
 0 -3 -1 38.88 2.53
 0 -3 -1 39.93 2.47
 0 -3 -1 38.6 2.48
 0 3 -1 39.37 3.13
 0 3 1 41.28 2.95
 0 3 -1 40.29 3.09
 0 -3 -2 77.18 4.98
 0 -3 -2 81.36 5.02
 0 -3 -2 85.8 5.11
 0 3 -2 77.42 5.24
 0 3 2 82.58 5.13
 0 -3 -2 87.97 6.26
 0 -3 -2 83.15 5.12
 0 -3 -2 73.72 5.4
 0 -3 -2 80.67 5
 0 -3 -2 78.19 5.04
 0 3 -2 80.47 5.69
 0 3 2 78.24 5.39
 0 3 -2 78.05 5.63
 0 -3 -3 9.28 0.71
 0 -3 -3 9.58 0.76
 0 -3 -3 9.69 0.85
 0 -3 -3 10.33 0.68
 0 -3 -3 10.35 1.96
 0 -3 -3 8.71 0.88
 0 -3 -3 9.61 0.81
 0 -3 -3 8.49 0.72
 0 -3 -3 9.08 1.19
 0 3 -3 8.46 1.54
 0 3 3 10.96 1.13
 0 -3 -3 10.03 0.68
 0 3 -3 9.07 1.52
 0 3 3 9.28 1.07
 0 -3 -4 54.73 5.58
 0 -3 -4 51.93 3.41
 0 -3 -4 51.63 3.33
 0 -3 -4 47.12 3.27
 0 3 4 52.34 3.35
 0 -3 -4 47.41 4.72
 0 -3 -4 51.21 3.51
 0 -3 -4 58.24 4.13
 0 -3 -4 56.41 3.86
 0 -3 -4 51.81 3.41
 0 -3 -4 51.49 3.8
 0 -3 -4 52.45 3.31
 0 -3 -4 52.65 3.49
 0 3 4 51.13 3.58
 0 3 -4 47.17 4.16
 0 3 4 50.54 3.57
 0 -3 -5 90.75 7.68
 0 -3 -5 82.09 4.99
 0 -3 -5 74.56 4.91
 0 -3 -5 76.75 5.06
 0 3 -5 77.3 5.15
 0 -3 -5 79.73 5.24
 0 -3 -5 85.29 5.68
 0 -3 -5 77.63 5.07
 0 -3 -5 72.52 5.48
 0 -3 -5 74.33 4.94
 0 -3 -5 74.53 5.48
 0 3 -5 79.04 4.99
 0 3 -5 77.67 6.09
 0 -3 -5 79.15 5.14
 0 -3 -5 77.36 4.93
 0 3 -5 82.25 6.11
 0 -3 -6 95.99 8.54
 0 -3 -6 82.6 5.38
 0 -3 -6 85.29 5.56
 0 3 -6 91.45 5.68
 0 -3 -6 89.19 6.11
 0 -3 -6 80.37 7.4
 0 -3 -6 83.81 5.59
 0 -3 -6 84.4 6.06
 0 -3 -6 87.67 6.13
 0 -3 -6 84.48 5.43
 0 3 -6 80.16 6.69
 0 -3 -6 82.92 5.39
 0 -3 -7 208.69 14.24
 0 -3 -7 251.02 14.96
 0 -3 -7 225.05 14.58
 0 -3 -7 215 16.71
 0 3 -7 217.32 15.82
 0 -3 -7 224.28 14.41
 0 3 -7 252.6 14.45
 0 -3 -7 227.74 14.21
 0 -3 -8 26.83 2.12
 0 -3 -8 19.49 4.58
 0 -3 -8 26.68 1.91
 0 -3 -8 27.28 2.04
 0 3 -8 24.76 2.17
 0 3 -8 25.74 2.06
 0 -3 -8 20.55 4.45
 0 -3 -8 28.15 2.49
 0 -3 -8 27.76 1.98
 0 -3 -8 26.39 2
 0 -3 -8 28.02 2.94
 0 -3 -8 26.35 2.69
 0 -3 -8 24.79 2.21
 0 -3 -8 26.6 1.99
 0 -3 -8 24.4 2.21
 0 3 -8 29.05 2.23
 0 -3 -8 24.96 1.88
 0 -3 -9 8.56 0.94
 0 -3 -9 10.69 3.87
 0 -3 -9 7.7 1.55
 0 -3 -9 5.23 0.93
 0 -3 -9 6.92 0.73
 0 -3 -9 7.45 1.4
 0 3 -9 5.5 0.85
 0 -3 -9 5.88 3.04
 0 3 -9 5.74 0.94
 0 -3 -9 6.64 0.84
 0 -3 -9 5.77 1.04
 0 -3 -9 5.61 1.85
 0 -3 -9 6.32 0.82
 0 -3 -9 6.49 0.77
 0 3 -9 8.23 1.93
 0 3 -9 5.1 0.94
 0 -3 -9 6.98 1.09
 0 -3 -9 5.95 0.72
 0 -3 -10 10.69 1.9
 0 -3 -10 9.84 1.29
 0 -3 -10 12.03 1.25
 0 -3 -10 11.46 1.08
 0 3 -10 10.52 1.19
 0 3 -10 11.8 1.37
 0 -3 -10 10.69 1.73
 0 -3 -10 12.31 1.23
 0 -3 -10 10.48 1.17
 0 3 -10 11.85 2.44
 0 -3 -10 12.89 1.17
 0 -3 -10 10.92 1.55
 0 -3 -10 7.74 2.12
 0 -3 -10 10.85 1.42
 0 3 -10 15.2 1.51
 0 -3 -10 12.28 1.12
 0 -3 -11 77.01 4.85
 0 -3 -11 75.52 5.17
 0 -3 -11 76.63 9.54
 0 3 -11 68.95 4.96
 0 3 -11 76.32 5.22
 0 -3 -11 69.59 4.82
 0 -3 -11 73.11 5.43
 0 -3 -11 76.62 5
 0 3 -11 65.61 6.49
 0 -3 -11 58.96 6.13
 0 -3 -11 65.98 5.85
 0 -3 -11 71.64 4.88
 0 -3 -11 72.86 5.03
 0 -3 -12 35.15 3.66
 0 3 -12 27.92 4.09
 0 3 -12 36.76 2.98
 0 -3 -12 41.22 3.04
 0 3 -12 38.77 6.64
 0 -3 -12 42.43 7
 0 3 -13 0.58 0.61
 0 3 -13 0.07 0.34
 0 3 -14 0.66 2.64
 0 3 -14 -0.3 0.68
 0 3 -14 0.31 0.44
 0 3 -15 6.63 2.54
 0 3 -15 6.47 0.74
 0 3 -16 0.51 1.09
 0 4 0 20.66 1.63
 0 4 0 19.23 2.09
 0 -4 0 19.23 1.27
 0 -4 -1 182.05 11.65
 0 4 1 179.95 11.92
 0 4 -1 185.3 12
 0 -4 -1 203.03 11.66
 0 4 1 186.65 12.41
 0 4 -1 190.83 12.55
 0 4 -1 177.68 12.48
 0 -4 -2 77.73 4.96
 0 -4 -2 77.35 4.93
 0 4 -2 78.39 5.26
 0 -4 -2 79.93 6.41
 0 -4 -2 76.17 5.07
 0 -4 -2 83.3 4.95
 0 -4 -2 81.65 5
 0 4 -2 78.39 5.92
 0 4 2 75 5.6
 0 4 -2 66.88 5.78
 0 4 2 75.58 5.6
 0 -4 -3 64.91 4.13
 0 -4 -3 62.56 4.08
 0 4 -3 68.2 4.46
 0 -4 -3 64.42 4.29
 0 -4 -3 73.97 5.46
 0 -4 -3 66.93 4.2
 0 -4 -3 64.67 4.1
 0 4 -3 57.6 5.08
 0 4 3 64.31 4.72
 0 4 -3 61 5.12
 0 4 3 60.59 4.68
 0 -4 -4 42.86 2.78
 0 -4 -4 45.18 2.93
 0 -4 -4 39.58 2.71
 0 4 -4 41.29 3.06
 0 -4 -4 37.85 2.95
 0 -4 -4 36.44 4.3
 0 -4 -4 43.59 3.74
 0 -4 -4 42.93 2.75
 0 -4 -4 39.1 3.44
 0 -4 -4 42.14 2.86
 0 4 -4 42.11 3.98
 0 4 -4 40.14 3.91
 0 -4 -5 301.71 18.84
 0 -4 -5 321.91 19.08
 0 4 -5 307.86 19.22
 0 -4 -5 312.17 19.82
 0 -4 -5 314.14 21.17
 0 -4 -5 311.03 19.05
 0 -4 -5 303.23 18.88
 0 -4 -5 291.77 19.72
 0 4 -5 280.18 20.34
 0 4 -5 297.83 20.37
 0 -4 -6 2.91 2.21
 0 -4 -6 2.73 0.77
 0 -4 -6 4.58 1.25
 0 -4 -6 3.6 0.47
 0 4 -6 2.81 0.74
 0 -4 -6 2.31 0.48
 0 -4 -7 6.32 0.64
 0 -4 -7 4.19 1.29
 0 -4 -7 4.45 0.8
 0 -4 -7 4.79 0.68
 0 4 -7 5.54 0.95
 0 -4 -7 5.96 1.32
 0 -4 -7 3.96 2.6
 0 -4 -7 6.32 1.12
 0 -4 -7 5.09 0.88
 0 -4 -7 6.85 0.73
 0 -4 -7 4.71 0.64
 0 -4 -7 5.14 1.56
 0 4 -7 2.94 2.09
 0 -4 -7 5.02 0.62
 0 -4 -8 29.65 3.32
 0 -4 -8 36.5 2.77
 0 -4 -8 37.01 2.63
 0 -4 -8 34.06 2.48
 0 -4 -8 22.2 5
 0 -4 -8 35.64 3.07
 0 -4 -8 38.46 2.63
 0 -4 -8 36.6 3.79
 0 -4 -8 36.16 2.88
 0 -4 -8 35.88 2.57
 0 -4 -8 37.1 2.57
 0 4 -8 37.96 2.81
 0 4 -8 29.74 4.59
 0 -4 -8 31.85 2.46
 0 -4 -9 94.91 6.63
 0 -4 -9 99.3 6.5
 0 -4 -9 100.29 6.34
 0 -4 -9 94.03 7.04
 0 -4 -9 88.44 9.49
 0 4 -9 93.81 6.51
 0 4 -9 93.48 6.67
 0 -4 -9 98.62 7.9
 0 -4 -9 103.24 6.47
 0 -4 -9 99.88 6.83
 0 -4 -9 102.71 6.47
 0 -4 -9 96.41 6.4
 0 4 -9 102.19 6.68
 0 -4 -9 92.67 6.31
 0 -4 -10 5.24 0.86
 0 -4 -10 1.35 2.8
 0 4 -10 3.24 0.8
 0 -4 -10 2.51 1.17
 0 4 -10 3.48 0.68
 0 -4 -10 3.6 0.73
 0 -4 -10 3.08 0.69
 0 -4 -10 4.76 1.14
 0 -4 -10 4.41 0.66
 0 4 -10 1.41 1.42
 0 -4 -10 3.14 0.62
 0 4 -10 4.94 0.9
 0 -4 -10 2.87 0.84
 0 -4 -10 4.47 0.63
 0 4 -11 1.37 0.63
 0 4 -11 0.73 0.43
 0 4 -11 1.88 1.53
 0 -4 -11 0.47 0.47
 0 -4 -11 0.5 0.41
 0 -4 -11 0.34 0.51
 0 -4 -11 0.24 0.35
 0 4 -11 0.85 0.63
 0 4 -12 8.66 0.96
 0 4 -12 7.57 1.08
 0 4 -12 9.22 4.26
 0 4 -13 15.11 1.47
 0 4 -13 23.09 4.66
 0 4 -14 2.8 2.64
 0 4 -15 2.2 1.59
 0 5 0 0.49 0.54
 0 5 0 -0.75 1.35
 0 5 0 -0.19 1.12
 0 -5 -1 504.57 31.41
 0 -5 -1 491.36 33.34
 0 5 -1 536.08 31.87
 0 5 1 528.24 31.82
 0 5 1 513.62 32.54
 0 5 -1 518.02 32.73
 0 5 -1 516.12 32.75
 0 5 1 500.22 32.5
 0 -5 -2 158.12 9.95
 0 -5 -2 155.85 9.9
 0 5 2 169.24 10.32
 0 5 -2 168.64 10.41
 0 -5 -2 181.81 11.89
 0 5 -2 161.13 11.33
 0 5 2 163.36 11
 0 5 2 164.2 11
 0 5 -2 148.29 11.21
 0 -5 -3 81.63 5.66
 0 -5 -3 92.13 5.74
 0 5 3 96.49 6.04
 0 5 -3 95.07 6.18
 0 -5 -3 103.36 7.28
 0 -5 -3 95.74 5.71
 0 5 3 86.9 6.69
 0 5 3 85.01 6.64
 0 5 -3 84.66 7.17
 0 -5 -4 2.95 0.38
 0 5 -4 2.68 0.74
 0 -5 -4 1.71 1.2
 0 -5 -4 3.72 2.01
 0 -5 -4 2.46 0.39
 0 5 -4 4.64 1.97
 0 5 -4 6.09 1.88
 0 -5 -5 0.33 0.25
 0 -5 -5 1.36 0.38
 0 5 -5 -0.11 0.63
 0 -5 -5 0.66 0.57
 0 -5 -5 0.78 1.07
 0 -5 -5 -0.43 2.04
 0 -5 -5 0.04 0.29
 0 5 -5 0.34 1.88
 0 5 -5 2.32 2
 0 -5 -6 402.22 25.7
 0 -5 -6 423.42 25.8
 0 5 -6 436.3 26.29
 0 -5 -6 443.32 26.87
 0 -5 -6 395.76 26.17
 0 -5 -6 426.69 28.87
 0 -5 -6 419.67 25.76
 0 -5 -6 413.42 26.02
 0 5 -6 415.08 28.17
 0 -5 -6 425.44 25.77
 0 -5 -7 53.59 3.72
 0 -5 -7 55.5 3.84
 0 5 -7 51.53 4.2
 0 -5 -7 66.26 7.13
 0 -5 -7 64.41 4.84
 0 -5 -7 57.72 4.33
 0 -5 -7 56.22 4.1
 0 -5 -7 56.4 3.81
 0 -5 -7 55.31 3.78
 0 5 -7 53.43 6.22
 0 -5 -7 57.72 3.78
 0 -5 -8 12.34 1.24
 0 -5 -8 12.69 1.12
 0 -5 -8 8.45 1.56
 0 -5 -8 12.94 1.16
 0 -5 -8 13.87 1.25
 0 -5 -8 12.75 1.21
 0 -5 -8 12.04 1.52
 0 5 -8 8.18 3.21
 0 5 -8 12.22 1.39
 0 -5 -8 11.47 1.11
 0 -5 -9 0.77 0.53
 0 -5 -9 2.65 2.8
 0 5 -9 1.02 0.56
 0 5 -9 1.1 0.51
 0 -5 -9 1.01 0.38
 0 -5 -9 1.62 0.48
 0 -5 -9 1.58 0.55
 0 -5 -9 0.71 0.46
 0 -5 -9 0.93 0.79
 0 5 -9 0.79 0.55
 0 -5 -9 1.88 0.44
 0 -5 -10 15.65 1.47
 0 5 -10 15.09 1.47
 0 5 -10 14.43 1.66
 0 -5 -10 15.17 1.45
 0 -5 -10 15.64 1.45
 0 -5 -10 15.81 1.33
 0 -5 -10 16.38 1.36
 0 -5 -11 67.56 4.26
 0 5 -11 56.48 4.3
 0 5 -11 59.38 4.55
 0 -5 -11 63.98 4.4
 0 -5 -11 64.7 4.37
 0 -5 11 55.75 4.53
 0 -5 -11 69.9 4.29
 0 5 -12 2.31 0.68
 0 5 -13 19.29 4.53
 0 5 -14 17.98 3.39
 0 -6 0 5.32 2.27
 0 6 0 10.14 1.26
 0 6 0 5.53 1.9
 0 6 0 6.67 2.11
 0 -6 -1 40.15 4.66
 0 6 -1 41.48 3.31
 0 6 1 45.37 3.31
 0 6 -1 38.1 4.39
 0 6 1 41.86 4.25
 0 6 -1 39.97 4.44
 0 6 1 37.79 4.14
 0 -6 -2 71.38 6.29
 0 6 2 76.02 4.98
 0 6 -2 70.39 5.04
 0 6 -2 71.3 6.38
 0 6 2 56.44 5.7
 0 6 -2 68.54 6.23
 0 6 2 63.35 5.85
 0 -6 -3 79.75 6.32
 0 -6 -3 78.89 7.22
 0 6 -3 72.31 5.33
 0 6 3 77.04 5.21
 0 6 -3 71.11 6.87
 0 6 3 66.19 6.09
 0 6 -3 68.4 6.76
 0 -6 -4 157.04 10.06
 0 -6 -4 176.04 11.59
 0 -6 -4 157.57 12.74
 0 6 -4 174.13 10.8
 0 6 -4 161.2 12.44
 0 6 -4 156.14 12.3
 0 -6 -5 244.76 15.21
 0 -6 -5 245.19 15.29
 0 6 -5 238.46 15.89
 0 -6 -5 241.57 18.3
 0 -6 -5 277.87 16.66
 0 6 -5 246.31 17.91
 0 -6 -5 240.67 15.28
 0 -6 -6 34.24 2.5
 0 -6 -6 33.85 2.4
 0 6 -6 33.16 3.03
 0 -6 -6 33.3 3.42
 0 -6 -6 28.91 4.75
 0 -6 -6 37.89 2.5
 0 6 -6 29.45 4.92
 0 -6 -6 33.5 2.49
 0 -6 -7 134.38 8.67
 0 -6 -7 133.09 8.56
 0 -6 -7 111.93 11.55
 0 -6 -7 157.39 9.86
 0 6 -7 113.57 11.28
 0 -6 -7 135.77 8.63
 0 -6 -7 135.9 8.64
 0 -6 -8 160.12 10.07
 0 -6 -8 155.98 9.93
 0 -6 -8 149.6 10
 0 -6 -8 162.06 10.07
 0 6 -8 159.12 13.61
 0 6 -8 146.23 13.12
 0 -6 -8 159.26 9.98
 0 -6 -9 9.15 3.19
 0 6 -9 9.01 1.22
 0 6 -9 7.97 1.04
 0 -6 -9 9.43 1.03
 0 -6 -9 10.64 1.1
 0 -6 -9 9.34 1.07
 0 -6 -9 10.34 0.97
 0 -6 -9 10.8 0.98
 0 6 -10 0.86 0.59
 0 -6 -10 1.71 0.45
 0 -6 -10 0.99 0.46
 0 -6 -10 2.07 0.58
 0 -6 -10 1.49 0.41
 0 -6 11 15.67 1.64
 0 6 -11 14.6 1.54
 0 -6 -11 16.62 1.41
 0 6 -12 9.13 1.11
 0 -6 -12 11.6 0.94
 0 -6 12 8.66 1.08
 0 6 -13 5.78 2.55
 0 6 -14 3.56 1.4
 0 -7 0 1.14 1.67
 0 7 0 0.41 0.8
 0 7 0 -1.18 2.21
 0 7 0 -1.16 2.13
 0 -7 1 2.98 2.12
 0 -7 -1 3.55 1.94
 0 7 1 1.47 0.89
 0 7 -1 2.82 1
 0 7 -1 4.12 2.63
 0 7 1 2.27 2.13
 0 7 -1 5.23 2.35
 0 7 1 1.88 1.99
 0 -7 -2 181.22 13.25
 0 7 2 196.46 12.28
 0 7 -2 200.13 12.44
 0 7 -2 173.02 14.11
 0 7 2 172.71 13.65
 0 7 -2 168.1 13.98
 0 7 2 172.88 13.62
 0 -7 -3 1.96 1.98
 0 -7 -3 3.99 1.55
 0 7 3 5.28 1.04
 0 7 -3 3.66 1.15
 0 7 -3 0.92 2.49
 0 7 -3 5.4 2.32
 0 7 -4 68.38 7.45
 0 -7 -4 62.35 7.26
 0 -7 -4 68.1 5.8
 0 7 -4 74.6 5.39
 0 -7 -5 14.21 2.07
 0 -7 -5 8.95 2.97
 0 7 -5 12.98 1.78
 0 7 -5 8.59 3.4
 0 -7 -5 12.44 1.16
 0 7 -6 104.24 10.5
 0 -7 -6 116.77 7.34
 0 -7 -6 91.51 10.03
 0 -7 -7 11.7 1.06
 0 -7 -7 12.43 3.7
 0 7 -7 9.62 3.59
 0 7 -7 15.29 4.36
 0 -7 -7 14.02 1.18
 0 -7 -8 22.88 1.69
 0 -7 -8 21.93 1.8
 0 7 -8 19.38 4.7
 0 -7 -8 22.03 1.73
 0 7 -9 -0.1 0.51
 0 -7 -9 -0.57 2.54
 0 -7 -9 0.05 0.33
 0 7 -10 20.67 2.02
 0 -7 -10 25.21 1.87
 0 -7 10 25.06 2.21
 0 -7 -10 24.34 1.8
 0 7 -11 1.02 0.45
 0 -7 -11 0.42 0.35
 0 -7 -11 0.33 0.34
 0 -7 11 1.02 0.57
 0 7 -12 0.42 1.81
 0 -7 12 2.42 0.5
 0 8 0 142.23 11.86
 0 8 -1 88.17 8.59
 0 8 1 84.14 8.26
 0 -8 -1 88.62 8.48
 0 8 -2 79.97 8.53
 0 8 2 93.71 8.34
 0 -8 -2 82.63 8.22
 0 8 -3 33.43 5.39
 0 -8 -3 40.77 3.78
 0 -8 -3 29.17 4.63
 0 8 -4 1.15 3.01
 0 -8 -4 1.25 0.98
 0 -8 -4 -0.54 2.23
 0 -8 -4 0.47 0.38
 0 -8 -5 3.68 1.27
 0 -8 -5 5.2 0.7
 0 -8 -6 20.5 4.26
 0 8 -6 20.92 4.6
 0 8 -6 22.93 5.19
 0 -8 -6 19.24 1.58
 0 -8 -7 30.03 2.19
 0 -8 -8 30.01 5.02
 0 8 -8 40.75 3.23
 0 -8 -8 44.54 3.01
 0 8 -8 38.96 5.64
 0 -8 8 39.22 3.34
 0 -8 -8 47 2.98
 0 8 -9 15.97 1.51
 0 -8 -9 11.87 3.12
 0 -8 -9 16.78 1.34
 0 -8 9 14.87 1.64
 0 -8 -9 17.49 1.3
 0 8 -10 13.82 1.3
 0 -8 10 14.1 1.43
 0 -8 10 14.72 1.45
 0 -8 -10 15.54 1.15
 0 -8 -11 1.41 0.27
 0 -8 11 1.58 0.45
 0 -9 0 0.44 1.77
 0 9 0 0.53 2.47
 0 -9 -1 32.93 4.41
 0 9 -1 31.77 5.04
 0 9 1 26.79 4.47
 0 -9 -2 5.5 2.34
 0 9 2 8.06 3.54
 0 9 -2 5.6 3.37
 0 -9 -3 50.73 6.04
 0 -9 -3 60.6 3.89
 0 -9 3 54.56 4.19
 0 9 -3 49.62 6.58
 0 -9 4 -0.11 0.6
 0 -9 -4 0.46 1.79
 0 -9 -5 22.79 1.65
 0 -9 5 18.61 1.93
 0 9 -5 15.65 4.12
 0 9 -5 19.7 4.85
 0 -9 -6 1.07 0.35
 0 9 -6 -0.56 2.74
 0 -9 6 -0.1 0.64
 0 -9 7 25.59 2.22
 0 -9 -7 27.05 1.88
 0 9 -8 3.12 0.57
 0 -9 -8 3.33 0.43
 0 -9 8 3.21 0.74
 0 -9 8 3.29 0.69
 0 -9 -9 0.05 0.19
 0 -9 9 -0.74 0.48
 0 -9 -10 6.01 0.49
 0 10 0 10.03 3.23
 0 10 -1 8.85 3.51
 0 10 1 6.49 2.83
 0 -10 -1 9.89 0.87
 0 10 -2 2.09 2.85
 0 -10 -2 0.37 0.3
 0 10 -3 38.27 6.14
 0 -10 -3 54.21 3.52
 0 10 -4 2.88 2.81
 0 -10 -4 3.73 0.48
 0 10 -5 26.78 4.75
 0 -10 -5 41.98 2.72
 0 10 -6 1.44 2.05
 0 -10 -6 1.39 0.27
 0 -10 -7 1.79 0.26
 0 11 0 -0.7 1.35
 0 -11 0 0.09 0.18
 0 -11 -1 17.86 1.25
 0 -11 1 18.65 1.25
 0 -11 2 1.05 0.21
 0 -11 -2 1.14 0.22
 0 -11 3 2.58 0.28
 0 -11 -3 2.83 0.3
 0 11 -3 2.1 1.6
 1 0 -16 6.61 2.5
 1 0 -15 -1.27 2.55
 1 0 -15 0.44 0.7
 1 0 -15 -0.06 0.37
 1 0 -14 16.82 1.63
 1 0 -14 13.41 1.38
 1 0 -13 -0.49 1.16
 1 0 -13 -0.11 0.58
 1 0 -13 0.87 3
 1 0 -13 0.42 0.79
 1 0 -13 0.08 0.44
 1 0 -12 201.65 13.3
 1 0 -12 221.43 13.67
 1 0 -12 197.67 14.05
 1 0 -12 220.89 14.31
 1 0 -12 210.8 13.48
 1 0 -12 200.15 17.99
 1 0 -12 204.84 13.26
 1 0 -11 -0.26 0.47
 1 0 -11 0.76 1
 1 0 -11 0.47 0.63
 1 0 -11 -0.21 0.58
 1 0 -11 -0.39 0.46
 1 0 -10 217.89 14.89
 1 0 -10 258.32 16.92
 1 0 -10 241.18 15.46
 1 0 -10 251.27 15.1
 1 0 -10 254.13 14.89
 1 0 -10 242.4 15.06
 1 0 -10 216.5 14.82
 1 0 -10 227.3 18.89
 1 0 -9 -0.12 0.39
 1 0 -9 -0.2 0.4
 1 0 -9 0.27 1.46
 1 0 -9 0.36 0.79
 1 0 -9 0.28 0.43
 1 0 -9 0.16 0.49
 1 0 -9 -0.08 0.49
 1 0 -9 1.25 2.5
 1 0 -8 127.66 8.45
 1 0 -8 129.52 8.78
 1 0 -8 127.21 8.38
 1 0 -8 133.91 8.31
 1 0 -8 138.95 8.39
 1 0 -8 139.46 8.52
 1 0 -8 131.53 8.54
 1 0 -8 128.6 8.4
 1 0 -7 0.67 0.59
 1 0 -7 0.07 0.31
 1 0 -7 0.03 0.2
 1 0 -7 -0.05 0.38
 1 0 -7 -0.58 0.47
 1 0 -7 -0.25 0.27
 1 0 -7 0.68 1.15
 1 0 -7 -0.15 0.26
 1 0 -7 -0.27 0.38
 1 0 -7 0.19 0.27
 1 0 -7 0.1 0.21
 1 0 -7 1.27 2.03
 1 0 -6 496.33 30.22
 1 0 -6 513.86 30.16
 1 0 -6 508.32 30.33
 1 0 -6 506.85 30.32
 1 0 -6 484.31 30.47
 1 0 -6 479.46 30.28
 1 0 -6 523.4 30.42
 1 0 -6 490.41 30.2
 1 0 -6 471.11 30.16
 1 0 -6 473.96 30.2
 -1 0 6 462.52 30.18
 1 0 -6 520.22 30.18
 1 0 -5 -0.02 0.21
 1 0 -5 0.1 0.28
 1 0 -5 0.23 0.28
 1 0 -5 0.07 0.28
 1 0 -5 0.21 0.48
 1 0 -5 0.48 0.17
 1 0 -5 0.14 0.22
 1 0 -5 0.04 0.18
 1 0 -5 0.24 0.28
 1 0 -5 1.15 0.19
 1 0 -4 13.76 0.83
 1 0 -4 12.58 0.86
 1 0 -4 10.95 0.9
 1 0 -4 11.01 1.05
 1 0 -4 11.23 1.07
 1 0 -4 12.28 0.92
 1 0 -4 11.34 0.9
 1 0 -4 10.89 0.82
 1 0 -4 10.91 0.84
 1 0 -4 11.95 0.93
 1 0 -4 12.01 0.97
 1 0 -4 11.97 0.82
 1 0 -4 10.28 0.9
 1 0 -3 -0.12 0.2
 1 0 -3 0.66 0.44
 1 0 -3 0.11 0.2
 1 0 -3 3.75 0.52
 1 0 -3 0.17 0.15
 1 0 -3 -0.03 0.12
 1 0 -3 -0.07 0.31
 1 0 -3 0.17 0.23
 1 0 -3 -0.05 0.13
 1 0 -3 1.66 0.21
 1 0 -2 1480.77 92.9
 -1 0 2 1503.85 92.93
 1 0 -2 1460.25 92.95
 1 0 -2 1598.86 92.92
 1 0 -2 1517.31 92.87
 1 0 -2 1514.9 93.05
 1 0 -2 1586.11 92.92
 -1 0 1 0.03 0.09
 -1 0 1 0.04 0.19
 -1 0 0 2900.65 196.56
 -1 0 0 3282.78 196.17
 -1 0 -1 0.19 0.13
 -1 0 -1 0.12 0.09
 -1 0 -1 -0.1 0.64
 -1 0 -1 -0.06 0.18
 -1 0 -1 0.16 1.11
 1 0 1 -0.07 0.21
 -1 0 -2 182.01 11.62
 -1 0 -2 183.99 11.05
 -1 0 -2 186.38 11.02
 -1 0 -2 178.23 11.19
 -1 0 -2 181.51 11.11
 -1 0 -2 182.77 11.35
 -1 0 -2 187.07 11.02
 -1 0 -2 181.8 11.04
 1 0 2 187.49 11.06
 -1 0 -2 160.86 11.52
 -1 0 -2 166.04 10.98
 -1 0 -3 -0.04 0.17
 -1 0 -3 0.55 1.34
 -1 0 -3 0.05 0.18
 -1 0 -3 -0.05 0.22
 -1 0 -3 0.37 0.72
 -1 0 -3 -0.06 0.2
 -1 0 -3 0.25 0.32
 -1 0 -3 -0.05 0.13
 -1 0 -3 -0.04 0.44
 -1 0 -3 -0.02 0.22
 -1 0 -3 -0.04 0.15
 -1 0 -3 0.07 0.12
 -1 0 -3 -0.09 1.06
 1 0 3 0.17 0.24
 -1 0 -4 1.59 0.21
 -1 0 -4 0.58 0.19
 -1 0 -4 0.57 0.2
 -1 0 -4 0.47 0.22
 -1 0 -4 0.22 0.28
 -1 0 -4 0.93 1.44
 -1 0 -4 1.37 0.27
 -1 0 -4 0.69 0.49
 -1 0 -4 0.36 0.15
 -1 0 -4 0.46 0.36
 -1 0 -4 1.2 0.27
 -1 0 -4 1.21 0.9
 -1 0 -4 0.61 0.37
 1 0 4 0.62 0.26
 -1 0 -5 0.11 0.17
 -1 0 -5 -0.14 0.18
 -1 0 -5 -0.72 1.5
 -1 0 -5 0.35 0.24
 -1 0 -5 0.13 0.17
 -1 0 -5 0.89 0.27
 -1 0 -5 0.26 0.98
 -1 0 -5 0.49 0.38
 -1 0 -5 0.61 0.57
 -1 0 -5 0.15 0.26
 -1 0 -5 0.1 0.38
 -1 0 -5 0.31 0.26
 1 0 5 -0.06 0.25
 -1 0 -6 7.98 0.99
 -1 0 -6 8.59 0.78
 -1 0 -6 6.48 0.8
 -1 0 -6 7.7 0.91
 -1 0 -6 6.25 1.06
 -1 0 -6 7.46 0.77
 -1 0 -6 6.95 1.62
 -1 0 -6 6.26 2.2
 -1 0 -6 9.56 0.7
 -1 0 -6 8.19 0.71
 -1 0 -6 7.54 0.8
 -1 0 -6 11.59 0.74
 1 0 6 8.4 0.75
 -1 0 -7 0.04 0.24
 -1 0 -7 -0.09 0.2
 -1 0 -7 0.48 2.31
 -1 0 -7 -0.09 0.28
 -1 0 -7 -0.45 0.74
 -1 0 -7 0.07 0.49
 -1 0 -7 -0.87 1.42
 -1 0 -7 0.36 0.42
 -1 0 -7 0.11 0.36
 -1 0 -8 78.15 7.92
 -1 0 -8 66.73 4.51
 -1 0 -8 68.23 4.88
 -1 0 -8 67.96 4.77
 -1 0 -8 67.95 4.63
 -1 0 -9 -0.69 2.61
 -1 0 -9 -0.04 0.26
 -1 0 -9 -0.06 0.37
 -1 0 -9 -0.39 0.7
 -1 0 -9 0.35 0.99
 -1 0 -9 -0.15 0.3
 -1 0 -9 0.72 0.58
 -1 0 -9 -0.09 0.54
 -1 0 -10 89.86 6.25
 -1 0 -10 89.55 5.97
 -1 0 -10 79.43 5.6
 -1 0 -10 86.03 5.52
 -1 0 -10 76.74 6.5
 -1 0 -10 83.92 5.44
 -1 0 -11 0.07 0.36
 -1 0 -11 -0.52 0.92
 -1 0 -11 -0.51 1.39
 -1 0 -11 -0.18 0.29
 -1 0 -11 -0.49 0.7
 -1 0 -11 -0.86 3.95
 -1 0 -12 2.58 0.58
 -1 0 -12 3.05 0.53
 -1 0 -12 3.72 0.78
 -1 0 -12 3.51 3.71
 -1 0 -12 2.41 0.83
 -1 0 -13 -0.23 0.95
 -1 0 -13 0.83 2.95
 -1 0 -13 -0.36 0.49
 -1 0 -13 0.21 0.36
 -1 0 -14 0.7 2.95
 -1 0 -14 -0.23 0.43
 -1 0 -14 0.78 0.91
 -1 0 -14 0.1 0.57
 -1 0 -15 -1.03 2.19
 -1 0 -15 0.29 0.67
 -1 0 -15 0.08 0.52
 1 1 -16 0.86 1.89
 1 1 -15 5.22 0.69
 1 -1 -15 3.72 2.93
 1 1 -15 4.37 2.78
 1 1 -14 53.65 3.77
 1 1 -14 47.78 3.57
 1 -1 -14 52.99 3.63
 1 1 -14 44.61 4.42
 1 -1 -13 8.47 2.1
 1 -1 -13 6.28 1.27
 1 1 -13 6.84 1.66
 1 1 -13 6.44 1.03
 1 -1 -13 5.38 1.01
 1 -1 -13 6.16 1.48
 1 1 -13 5.02 1.26
 1 -1 -13 4.31 3.39
 1 -1 -13 7.55 0.98
 1 1 -13 6.08 3.86
 1 1 -12 0.28 0.46
 1 -1 -12 -0.09 0.47
 1 -1 -12 0.97 0.81
 1 1 -12 0.13 0.68
 1 -1 -12 -0.49 1.3
 1 1 -12 -0.88 2.22
 1 1 -12 0.21 1.01
 1 -1 -12 -0.12 0.61
 1 1 -12 0.21 0.55
 1 -1 -12 0.86 1.01
 1 1 -12 -0.88 2.93
 1 -1 -12 0.46 0.58
 1 1 -11 17.58 1.72
 1 -1 -11 18.81 1.75
 1 1 -11 21.5 2.02
 1 1 -11 19.87 2.31
 1 -1 -11 19.5 2.54
 1 -1 -11 22.88 1.8
 1 -1 -11 20.25 2.41
 1 1 -11 11.92 2.89
 1 -1 -11 19.7 2.01
 1 -1 -11 20.67 1.96
 1 1 -11 21.02 1.91
 1 -1 -11 18.88 4.93
 1 -1 -11 18.38 1.76
 1 1 -11 19.09 4.8
 1 -1 -10 44.94 3.29
 1 1 -10 42.92 3.28
 1 -1 -10 47.08 3.96
 1 -1 -10 50.58 4.04
 1 -1 -10 47.92 3.28
 1 -1 -10 45.52 3.12
 1 1 -10 45.84 3.73
 1 -1 -10 46.92 3.25
 1 -1 -10 45.62 3.46
 1 -1 -10 49.47 5.29
 1 1 -10 46.45 3.42
 1 1 -10 49.68 4.8
 1 -1 -10 44.58 3.44
 1 1 -10 46.57 3.4
 1 1 -10 46.76 6.75
 1 1 -10 40.41 3.16
 1 -1 -10 41.46 3.24
 1 -1 -10 47.97 3.31
 1 -1 -10 37.38 6.47
 1 -1 -9 16.7 1.28
 1 -1 -9 16.65 1.46
 1 -1 -9 15.53 1.42
 1 -1 -9 13.68 1.87
 1 -1 -9 13.89 3.9
 1 1 -9 18.45 1.59
 1 1 -9 14.48 1.43
 1 -1 -9 16.29 1.87
 1 -1 -9 15.37 1.44
 1 1 -9 17.7 1.55
 1 -1 -9 17.51 1.95
 1 -1 -9 18.12 1.43
 1 1 -9 16.87 1.77
 1 1 -9 13.11 2.47
 1 -1 -9 16.38 1.31
 1 -1 -9 16.69 2.93
 1 -1 -9 17.59 1.43
 1 -1 -9 16.22 1.55
 1 1 -9 15.54 1.51
 1 -1 -9 15.98 1.56
 1 -1 -9 17.08 1.31
 1 -1 -8 622.02 39.98
 1 -1 -8 616.86 40.31
 1 1 -8 628.46 40
 1 1 -8 650.69 40.06
 1 1 -8 712.49 39.93
 1 1 -8 652.02 40.19
 1 1 -8 659.08 39.79
 1 1 -8 671.16 40.01
 1 -1 -8 660.9 40.09
 1 1 -8 663.03 40.06
 1 -1 -8 584.82 39.93
 1 -1 -8 652.77 39.93
 1 -1 -7 5.02 0.75
 1 -1 -7 5.65 0.66
 1 1 -7 7 0.77
 1 1 -7 5.36 0.66
 1 1 -7 4.7 0.5
 1 -1 -7 6.13 0.96
 1 -1 -7 4.76 0.59
 1 1 -7 6.36 0.62
 1 -1 -7 4.21 0.55
 1 1 -7 5.09 0.64
 1 -1 -7 6.91 1.57
 1 1 -7 6.4 0.83
 1 1 -7 5.21 0.62
 1 -1 -7 6.99 0.68
 1 -1 -7 9.99 2.77
 1 -1 -7 5.63 0.54
 1 -1 -7 8.71 0.75
 1 -1 -7 5.67 0.56
 1 1 -6 26.04 1.85
 1 -1 -6 26 3.73
 1 -1 -6 27.04 1.89
 1 -1 -6 24.67 1.9
 1 -1 -6 25.57 1.8
 1 1 -6 27.26 1.93
 1 -1 -6 27.05 1.99
 1 -1 -6 24.36 2.11
 1 -1 -6 33.57 3.63
 1 -1 -6 26.6 2.24
 1 -1 -6 24.85 1.9
 1 1 -6 27.8 1.96
 1 -1 -6 33.68 2.19
 1 1 -6 26.49 1.78
 1 1 -6 27.14 1.84
 1 -1 -6 26.36 1.83
 1 -1 -6 26.62 2.73
 1 -1 -6 27.42 1.86
 1 1 -6 26.97 2.33
 1 1 -6 26.99 1.95
 1 -1 -6 24.8 1.96
 -1 -1 6 26.75 1.93
 1 1 -6 33.36 1.95
 1 1 -6 27.92 2.33
 1 -1 -6 27.55 1.81
 1 -1 -5 146.06 10.99
 1 1 -5 146.2 9.26
 1 -1 -5 138.53 9.31
 1 -1 -5 150.75 9.23
 1 -1 -5 151.39 9.29
 1 -1 -5 151.11 9.37
 1 1 -5 147.86 9.32
 -1 1 5 143.16 9.17
 1 -1 -5 147.74 9.5
 1 -1 -5 125.3 10.42
 1 -1 -5 136.07 9.63
 1 -1 -5 146.32 9.32
 1 -1 -5 160.23 9.48
 1 1 -5 153.21 9.21
 1 -1 -5 146.15 9.25
 1 1 -5 152.28 9.25
 1 -1 -5 149 9.98
 1 -1 -5 151.65 9.38
 1 1 -5 154.79 9.6
 -1 -1 5 145.08 9.36
 1 1 -5 154.57 9.35
 1 -1 -5 151.96 9.23
 1 1 -5 165.38 9.3
 1 1 -5 154.5 9.59
 1 -1 -4 67.6 5.39
 1 -1 -4 59.34 3.9
 1 -1 -4 58.82 3.92
 1 -1 -4 59.28 3.85
 1 1 -4 63.06 3.87
 1 -1 -4 60.71 3.95
 -1 1 4 62.81 3.83
 1 1 -4 60.16 3.9
 1 -1 -4 54.67 4.88
 1 -1 -4 62.14 4.3
 1 -1 -4 62.1 3.93
 1 -1 -4 59.67 4.07
 1 1 -4 64.65 3.84
 1 -1 -4 62.47 4.41
 1 1 -4 57.73 3.85
 1 -1 -4 59.9 3.87
 1 1 -4 61.96 3.93
 1 -1 -4 62.7 3.97
 -1 -1 4 57.91 3.97
 1 1 -4 68.65 3.89
 1 -1 -4 61.38 3.85
 1 1 -4 65.25 4.13
 1 1 -4 60.32 4.16
 1 -1 -3 3502.93 227.02
 1 -1 -3 3691.08 227.03
 1 1 -3 3568.16 226.98
 -1 1 3 3909.77 226.97
 1 -1 -3 3713.93 227.13
 1 -1 -3 3533.07 227.01
 1 -1 -3 3817.15 227.76
 1 -1 -3 3987.66 227.54
 1 -1 -3 3520.29 226.98
 1 1 -3 3567.25 226.95
 1 -1 -3 3733.71 227.2
 1 -1 -3 3921.2 227.38
 1 1 -3 3865.48 227.01
 1 -1 -3 3735.27 227.06
 1 -1 -3 3730.33 226.99
 1 1 -3 3939.28 227.22
 1 -1 -3 3301.95 226.96
 1 -1 -2 4289.29 270.66
 1 -1 -2 4750.94 270.45
 1 -1 -2 4407.68 270.07
 -1 -1 2 4631.01 269.98
 1 -1 -2 4167.48 270.58
 1 -1 -2 4571.56 270.13
 1 -1 -2 4706.42 270.22
 -1 1 2 4406.29 270.39
 1 1 -2 4758.53 269.96
 1 1 -2 4509.81 270.13
 1 -1 -2 4442.97 270.02
 1 -1 -2 3884.02 269.95
 1 -1 -1 1684.26 104.85
 -1 1 1 1767.48 104.93
 -1 1 1 1643.6 105.27
 -1 1 1 1954.48 105.48
 1 1 -1 1702.76 105.02
 1 -1 -1 1736.44 104.92
 1 -1 -1 1725.95 104.87
 1 -1 -1 1792.39 105.11
 -1 -1 0 655.99 38.71
 1 1 0 541.96 38.85
 -1 1 0 623.35 39.14
 1 1 0 619.67 38.74
 -1 1 0 670.89 38.73
 -1 -1 -1 1.21 0.24
 -1 1 -1 1.23 0.32
 -1 -1 -1 1.21 0.18
 -1 -1 -1 1.64 0.37
 -1 -1 -1 1.39 0.17
 1 1 1 0.85 0.26
 -1 -1 -1 1.36 0.21
 -1 1 -1 2.72 1.14
 -1 -1 -1 0.91 1.1
 -1 -1 -2 157.63 9.64
 -1 -1 -2 158.45 9.64
 -1 -1 -2 153.14 10.66
 -1 -1 -2 177.03 9.62
 -1 1 -2 158.68 9.72
 -1 -1 -2 156.46 10.36
 -1 -1 -2 184.18 9.85
 -1 -1 -2 155.01 9.66
 -1 -1 -2 155.75 9.63
 -1 1 -2 146.95 9.71
 -1 -1 -2 146.8 9.91
 -1 -1 -2 154.92 9.72
 -1 1 -2 181.96 10.61
 -1 -1 -2 173.03 9.71
 -1 1 -2 150.31 10.32
 1 1 2 148.7 9.65
 -1 -1 -2 157.8 9.67
 -1 -1 -2 136.92 9.61
 -1 -1 -3 127.72 7.82
 -1 -1 -3 132.74 9.21
 -1 1 -3 129.13 7.74
 -1 -1 -3 127 7.8
 -1 1 -3 129.12 7.77
 -1 1 -3 126.53 7.88
 -1 -1 -3 124.77 7.82
 -1 -1 -3 124.41 8.76
 -1 -1 -3 112.98 8.07
 -1 -1 -3 124.19 7.8
 -1 -1 -3 132.21 7.8
 -1 -1 -3 127.11 7.91
 -1 1 -3 120.63 7.9
 -1 1 -3 146.72 8.84
 -1 1 -3 116.41 8.62
 -1 -1 -3 134.49 7.91
 -1 -1 -3 115.62 7.77
 1 1 3 123.11 7.79
 -1 -1 -3 130.44 7.85
 -1 -1 -4 245.04 14.95
 -1 -1 -4 255.15 14.91
 -1 1 -4 253.85 14.86
 -1 -1 -4 246.5 16.67
 -1 1 -4 254.25 14.89
 -1 -1 -4 246.27 14.92
 -1 1 -4 246.03 15.01
 -1 -1 -4 241.65 14.95
 -1 1 -4 250.43 14.95
 -1 -1 -4 232.66 16.16
 -1 -1 -4 239.55 14.94
 -1 1 -4 228.74 15.07
 -1 1 -4 222.42 15.02
 -1 -1 -4 250.95 15.3
 -1 -1 -4 235.52 14.92
 -1 -1 -4 235.31 15.04
 -1 1 -4 232.92 15.88
 -1 -1 -4 256.86 15.07
 1 1 4 241.78 14.9
 -1 -1 -4 245.18 14.99
 -1 -1 -4 216.49 14.88
 -1 1 -5 0.2 0.18
 -1 -1 -5 -0.99 1.97
 -1 -1 -5 0.11 0.17
 -1 1 -5 0.19 0.14
 -1 -1 -5 0.06 0.26
 -1 1 -5 0.03 0.21
 -1 1 -5 -0.17 0.31
 -1 -1 -5 -0.09 0.25
 -1 1 -5 0.27 0.24
 -1 -1 -5 0.42 0.39
 -1 1 -5 0.37 0.41
 -1 1 -5 0.17 0.46
 -1 -1 -5 0.17 0.65
 -1 -1 -5 -0.02 0.16
 -1 1 -5 -0.21 0.78
 -1 -1 -5 0.34 0.27
 -1 -1 -5 0.05 0.22
 -1 -1 -5 -0.05 0.36
 -1 1 -5 0.71 1.32
 -1 -1 -5 0.15 0.29
 1 1 5 0.17 0.18
 -1 -1 -6 0.23 0.31
 -1 1 -6 0.11 0.28
 -1 1 -6 -0.05 0.34
 -1 1 -6 0.89 0.47
 -1 -1 -6 0.67 0.53
 -1 -1 -6 0.04 0.29
 -1 1 -6 0.46 0.44
 -1 -1 -6 0.13 0.2
 -1 -1 -6 1.06 0.84
 -1 1 -6 0.14 0.89
 -1 1 -6 0.76 0.62
 -1 -1 -6 0.41 0.43
 -1 -1 -6 0.58 0.29
 -1 -1 -6 0.82 2.32
 -1 -1 -6 0.27 0.2
 -1 -1 -6 0.39 0.23
 -1 1 -6 0.12 0.16
 -1 -1 -6 0.15 0.36
 -1 -1 -7 97.92 6.05
 -1 1 -7 100.34 5.99
 -1 -1 -7 100.45 6.5
 -1 -1 -7 74.34 7.97
 -1 1 -7 95.44 6.14
 -1 -1 -7 97.86 6.34
 -1 -1 -7 90.95 6.12
 -1 1 -7 89.04 6.24
 -1 1 -7 89.26 6.28
 -1 -1 -7 95.31 6.76
 -1 1 -7 94.4 7.08
 -1 -1 -7 101.78 6.17
 -1 1 -7 91.04 6.49
 -1 -1 -7 96.36 6.12
 -1 -1 -7 87.55 6.32
 -1 1 -7 101.71 6.37
 -1 1 -7 95.2 6.17
 -1 -1 -7 88.55 6.03
 -1 -1 -7 104.71 6.3
 -1 1 -8 224.74 13.32
 -1 -1 -8 201.94 16.8
 -1 -1 -8 210.65 13.36
 -1 1 -8 201.85 13.62
 -1 1 -8 215.11 13.47
 -1 -1 -8 204.41 13.47
 -1 1 -8 218.4 13.83
 -1 -1 -8 216.2 13.91
 -1 -1 -8 215.53 13.72
 -1 -1 -8 217.38 13.51
 -1 -1 -8 213.5 13.47
 -1 -1 -8 198.36 14.18
 -1 -1 -8 209.8 13.75
 -1 1 -8 208.35 13.36
 -1 1 -8 228.54 13.76
 -1 -1 -8 203.46 13.36
 -1 1 -9 14.63 3.92
 -1 -1 -9 18.55 1.31
 -1 -1 -9 16.14 4.25
 -1 1 -9 14.32 1.73
 -1 -1 -9 14.78 1.35
 -1 -1 -9 16.42 1.87
 -1 1 -9 17.59 1.41
 -1 1 -9 14.05 1.49
 -1 -1 -9 16.15 1.74
 -1 1 -9 13.69 1.92
 -1 -1 -9 16.83 1.34
 -1 1 -9 14.12 1.23
 -1 1 -9 13.88 2.71
 -1 -1 -9 15.22 2.27
 -1 1 -9 15.45 1.65
 -1 -1 -9 13.79 1.6
 -1 1 -9 16.81 1.5
 -1 -1 -10 22.33 4.96
 -1 -1 -10 16.6 1.29
 -1 1 -10 10.28 3.83
 -1 -1 -10 14.85 1.96
 -1 1 -10 11.84 1.75
 -1 1 -10 16.17 1.41
 -1 -1 -10 13.68 1.35
 -1 1 -10 13.15 2.03
 -1 -1 -10 14.91 2.42
 -1 -1 -10 14.9 1.33
 -1 -1 -10 12.95 1.61
 -1 1 -10 16.13 1.73
 -1 1 -10 19.91 1.78
 -1 -1 -11 6.84 0.93
 -1 -1 -11 8.82 1.64
 -1 1 -11 6.77 0.89
 -1 1 -11 6.17 1.61
 -1 -1 -11 5.32 1.88
 -1 -1 -11 8.24 0.89
 -1 -1 -11 5.69 1.15
 -1 1 -11 9.23 1.28
 -1 -1 -11 8.66 1.14
 -1 -1 -11 7.08 0.78
 -1 -1 -11 6.24 1.56
 -1 1 -11 9.44 3.9
 -1 1 -12 53.29 4.02
 -1 -1 -12 54.67 4.76
 -1 -1 -12 63.04 5.21
 -1 -1 -12 61.02 4.03
 -1 1 -12 60.14 4.2
 -1 -1 -12 48.44 7.75
 -1 -1 -12 61.19 4.29
 -1 1 -12 50.58 7.82
 -1 1 -12 61.06 4.45
 -1 -1 -12 58.8 4.42
 -1 -1 -13 7.82 1.07
 -1 -1 -13 8.01 1.65
 -1 1 -13 5.7 3.55
 -1 -1 -13 9.06 3.83
 -1 1 -13 8.02 0.92
 -1 -1 -14 10.35 3.8
 -1 -1 -14 8.84 1.04
 -1 1 -14 9.52 3.9
 -1 -1 -14 7.46 1.59
 -1 1 -14 7 1.45
 -1 -1 -14 9.34 1.26
 -1 1 -14 9.31 1.19
 -1 1 -15 1.78 0.85
 -1 1 -15 1.99 2.43
 -1 -1 -15 1.3 0.76
 -1 1 -15 2.31 0.62
 -1 1 -16 -0.08 0.39
 1 2 -16 1.15 1.55
 1 2 -15 0.37 0.32
 1 2 -14 -0.17 0.46
 1 2 -14 0.36 0.39
 1 -2 -13 0.59 1.44
 1 -2 -13 2.68 0.99
 1 2 -13 1.69 1.83
 1 -2 -13 4.55 1.22
 1 2 -13 -0.86 2.85
 1 -2 -13 2.53 3.01
 1 -2 -12 7.89 1.08
 1 2 -12 10.36 1.16
 1 -2 -12 12.42 2.37
 1 2 -12 7.92 1.57
 1 -2 -12 9.02 1.44
 1 2 -12 9.83 2.51
 1 -2 -12 12.5 1.24
 1 -2 -12 8.06 1.27
 1 2 -12 8.01 1.17
 1 -2 -12 8.72 3.98
 1 2 -12 10.65 4.29
 1 -2 -12 9.86 1.21
 1 -2 -12 9.75 1.78
 1 2 -11 10.13 1.19
 1 -2 -11 9.71 1.15
 1 -2 -11 7.47 1.09
 1 2 -11 10.49 1.56
 1 -2 -11 11.83 2.25
 1 -2 -11 11.74 1.23
 1 2 -11 13.79 2.72
 1 -2 -11 12.81 1.55
 1 -2 -11 10.3 1.35
 1 2 -11 11.85 1.33
 1 -2 -11 10.01 1.78
 1 -2 -11 10.75 1.24
 1 2 -11 8.54 4.06
 1 -2 -11 11.02 1.23
 1 -2 -11 8.37 3.99
 1 -2 -10 7.6 0.82
 1 -2 -10 8.72 1.09
 1 -2 -10 7.93 1.54
 1 -2 -10 6.84 3.47
 1 -2 -10 8.91 1.05
 1 -2 -10 7.28 0.97
 1 2 -10 8.01 1.09
 1 2 -10 9.68 1.1
 1 -2 -10 9.48 1.26
 1 -2 -10 8.81 1.79
 1 2 -10 10.39 2.25
 1 -2 -10 9.21 0.91
 1 2 -10 7.26 1.31
 1 -2 -10 10.23 1.06
 1 -2 -10 8.67 0.99
 1 2 -10 7.8 1.1
 1 -2 -10 7.85 1.17
 1 -2 -10 7.95 0.86
 1 -2 -9 155.58 9.69
 1 -2 -9 144.39 9.72
 1 -2 -9 159.63 9.53
 1 2 -9 153.68 9.83
 1 -2 -9 137.58 9.67
 1 2 -9 142.16 9.73
 1 -2 -9 141.38 10.14
 1 -2 -9 152.44 10.36
 1 -2 -9 134.51 10.27
 1 -2 -9 159.45 9.66
 1 -2 -9 150.3 9.56
 1 2 -9 151.26 9.96
 1 -2 -9 154.55 9.87
 1 -2 -9 142.45 9.62
 1 2 -9 161.36 9.82
 1 -2 -9 151.7 9.87
 1 -2 -9 160.29 9.56
 1 -2 -8 0.27 0.38
 1 -2 -8 1.26 0.75
 1 -2 -8 -0.12 0.33
 1 2 -8 0.29 0.4
 1 2 -8 -0.13 0.42
 1 -2 -8 -0.43 2.03
 1 -2 -8 0.15 0.45
 1 -2 -8 0.77 0.81
 1 -2 -8 0.61 0.29
 1 2 -8 0.34 0.52
 1 2 -8 0.18 0.4
 1 -2 -8 -0.05 0.35
 1 -2 -8 0.51 0.3
 1 2 -8 -0.07 0.4
 1 -2 -8 2.5 0.63
 1 -2 -8 0.33 0.26
 1 -2 -7 119.61 10.42
 1 -2 -7 118.43 7.67
 1 -2 -7 119.71 7.51
 1 -2 -7 116.77 7.75
 1 -2 -7 96.28 9.38
 1 -2 -7 118.94 7.65
 1 -2 -7 127.03 8.22
 1 2 -7 119.95 7.73
 1 -2 -7 123.09 8.03
 1 -2 -7 119.6 7.55
 1 2 -7 127.29 7.78
 1 -2 -7 126.6 7.74
 1 2 -7 118.04 7.61
 1 -2 -7 117.81 8.16
 1 -2 -7 109.91 7.73
 1 -2 -7 121.21 7.52
 1 -2 -6 41.92 2.81
 1 -2 -6 42.27 2.72
 1 -2 -6 37.76 4.89
 1 -2 -6 40.9 2.85
 1 -2 -6 41.3 2.92
 1 -2 -6 40.85 3.08
 1 -2 -6 41.25 3.34
 1 2 -6 44.34 2.79
 1 -2 -6 34.61 3.82
 1 -2 -6 45.42 3.14
 1 -2 -6 37.66 2.74
 1 -2 -6 40.98 3.25
 -1 -2 6 39.28 2.92
 1 2 -6 37.09 3.42
 1 2 -6 42.58 2.87
 1 -2 -6 40.47 2.93
 1 2 -6 44.16 3.49
 1 2 -6 43.19 2.76
 1 -2 -6 43.43 2.74
 1 -2 -5 23.68 1.71
 1 -2 -5 22.47 1.58
 1 -2 -5 22.72 1.65
 1 -2 -5 25.93 2.29
 1 -2 -5 21.25 1.86
 1 -2 -5 22.15 1.66
 1 -2 -5 29.3 3.27
 1 -2 -5 23.75 1.89
 1 -2 -5 23.79 2.03
 1 2 -5 22.9 1.6
 1 -2 -5 25.68 2.67
 1 -2 -5 22.42 1.61
 1 2 -5 24.03 1.7
 1 2 -5 24.08 2.17
 1 -2 -5 23.71 1.78
 -1 -2 5 22.84 1.79
 1 2 -5 22.57 2.13
 1 2 -5 21.93 1.56
 -1 2 5 20.04 1.96
 1 -2 -5 31.79 1.64
 1 -2 -4 710.49 43.52
 1 -2 -4 724.68 45.35
 1 -2 -4 710.03 43.64
 1 -2 -4 744.47 43.59
 1 2 -4 712.92 43.54
 1 2 -4 714.35 43.72
 -1 2 4 704.6 43.52
 1 -2 -4 729.56 43.64
 1 -2 -4 735.49 44.75
 1 -2 -4 719.38 43.6
 1 -2 -4 719.84 43.76
 1 -2 -4 741.7 43.75
 1 -2 -4 712.19 43.92
 1 -2 -4 711.86 43.55
 -1 -2 4 696.7 43.73
 1 -2 -4 729.44 43.69
 -1 2 4 666.51 44
 1 2 -4 674.96 43.48
 1 2 -4 763.1 44.03
 1 -2 -4 735.64 43.54
 1 2 -4 711.15 44.01
 1 -2 -3 188.86 12.09
 1 -2 -3 173.71 10.62
 1 -2 -3 168.51 10.51
 1 2 -3 168.98 10.7
 1 -2 -3 175.6 10.6
 1 2 -3 170.94 10.5
 -1 2 3 175.58 10.56
 1 -2 -3 178.66 11.43
 1 -2 -3 174.46 10.71
 1 -2 -3 178.22 11.61
 1 -2 -3 177.23 10.58
 1 -2 -3 177.21 10.68
 1 -2 -3 173.75 10.54
 1 -2 -3 180.43 10.89
 -1 -2 3 170.6 10.7
 -1 2 3 159.4 10.93
 1 2 -3 181.84 10.94
 1 -2 -3 158.95 10.49
 1 2 -3 176.5 10.95
 1 2 -2 8582.87 562.34
 1 -2 -2 9819.58 562.89
 1 -2 -2 8884.85 562.32
 1 -2 -2 9999 562.3
 -1 2 2 9597.86 562.67
 -1 -2 2 8793.41 562.35
 1 2 -2 9560.29 562.56
 1 -2 -1 1175.61 71.7
 1 2 -1 1175.3 71.88
 1 -2 -1 1219.86 71.78
 1 2 -1 1136.43 71.98
 -1 -2 1 1161.22 71.88
 -1 2 1 1152.92 72.23
 -1 2 1 1110.4 72.21
 -1 -2 0 1177.98 72.89
 -1 -2 0 1193.7 72.86
 -1 -2 0 1220.11 72.9
 -1 2 0 1222.31 73.05
 1 2 0 1211.53 73.04
 -1 -2 0 1245.59 73.35
 -1 2 0 1202.82 73.49
 -1 -2 0 1174.99 73.03
 1 2 0 1167.52 73.12
 -1 2 0 1157.07 73.46
 -1 -2 -1 603.39 36.92
 -1 -2 -1 592.2 36.93
 -1 2 -1 616.22 37.09
 1 2 1 594.98 37.05
 -1 -2 -1 636.42 37.29
 -1 -2 -1 620.83 37.17
 -1 -2 -1 628.9 36.99
 -1 -2 -1 614.39 37.03
 1 2 1 586.04 37.1
 -1 2 -1 594.49 37.59
 -1 2 -1 554.44 37.55
 -1 -2 -2 935.29 58.6
 -1 -2 -2 919.18 58.61
 -1 -2 -2 964.85 60.11
 -1 2 -2 935.87 58.76
 -1 -2 -2 956.24 58.63
 -1 -2 -2 963.07 58.92
 -1 -2 -2 962.64 58.9
 -1 -2 -2 951.46 58.7
 -1 -2 -2 994.39 58.68
 -1 -2 -2 965.93 58.65
 -1 2 -2 929.03 59.38
 1 2 2 945.5 58.73
 -1 -2 -2 1102.11 58.71
 -1 -2 -3 79.62 6.69
 -1 -2 -3 82.31 5.07
 -1 2 -3 80.97 5
 -1 -2 -3 79.76 5.07
 -1 2 -3 78.14 5.23
 -1 -2 -3 70.74 6.14
 -1 -2 -3 84.44 5.42
 -1 -2 -3 77.14 5.53
 -1 -2 -3 78.76 5.06
 -1 -2 -3 78.98 5.18
 -1 -2 -3 81.25 5.43
 -1 2 -3 80.76 5.12
 -1 -2 -3 83.85 5.17
 -1 2 -3 73.6 5.97
 1 2 3 80.64 5.14
 -1 -2 -3 90.93 5.19
 -1 -2 -4 788.96 47.53
 -1 -2 -4 821.86 49.75
 -1 -2 -4 770.27 47.55
 -1 2 -4 782.67 47.46
 -1 2 -4 792.7 47.73
 -1 -2 -4 780.1 47.59
 -1 2 -4 816.94 47.62
 -1 -2 -4 778.62 49.01
 -1 2 -4 753.91 47.63
 -1 -2 -4 777.31 48.06
 -1 -2 -4 780.7 47.53
 -1 -2 -4 785.66 47.68
 1 2 4 741.42 47.54
 -1 -2 -4 824.27 47.68
 -1 2 -4 754.41 48.69
 -1 -2 -4 697.81 47.5
 -1 -2 -4 932.4 47.73
 -1 -2 -5 1007.88 60.45
 -1 -2 -5 987.23 60.46
 -1 -2 -5 1000.39 60.42
 -1 2 -5 981.9 60.35
 -1 -2 -5 966.89 62.86
 -1 2 -5 1005.46 60.65
 -1 2 -5 1004.55 60.57
 -1 -2 -5 967.35 60.49
 -1 -2 -5 942.01 62.18
 -1 -2 -5 1013.45 60.44
 -1 -2 -5 962.17 61.01
 -1 -2 -5 970.77 60.43
 -1 -2 -5 987.19 60.61
 -1 2 -5 954.07 60.6
 -1 2 -5 935.93 61.79
 -1 -2 -5 1009.42 60.6
 -1 2 -5 1065.39 62.04
 -1 -2 -5 884.93 60.38
 -1 -2 -6 91.39 5.6
 -1 -2 -6 88.27 5.54
 -1 -2 -6 83.76 5.6
 -1 2 -6 90 5.48
 -1 2 -6 87.19 5.62
 -1 2 -6 93.93 5.77
 -1 -2 -6 79.64 5.6
 -1 -2 -6 84.43 7.62
 -1 2 -6 84.61 5.8
 -1 -2 -6 79.36 6.18
 -1 -2 -6 90.01 5.58
 -1 -2 -6 91.63 5.6
 -1 -2 -6 85.08 5.78
 -1 2 -6 87.18 7.12
 -1 -2 -6 113.88 5.94
 -1 -2 -6 76.78 5.49
 -1 -2 -7 89.86 5.82
 -1 2 -7 96.79 6.04
 -1 -2 -7 86.3 5.82
 -1 -2 -7 87.92 6.16
 -1 2 -7 94.87 5.83
 -1 -2 -7 71.04 7.76
 -1 2 -7 76.44 5.9
 -1 2 -7 93.87 6.65
 -1 2 -7 91.07 6.14
 -1 -2 -7 95.01 6.04
 -1 2 -7 96.75 6.08
 -1 2 -7 87.47 5.81
 -1 -2 -8 3.66 0.5
 -1 -2 -8 4.58 1.27
 -1 -2 -8 3.85 2.91
 -1 -2 -8 3.59 0.59
 -1 -2 -8 2.53 2.44
 -1 2 -8 3.12 0.58
 -1 -2 -8 3.77 0.99
 -1 2 -8 3.78 0.71
 -1 -2 -8 4.27 0.52
 -1 2 -8 3.26 1.41
 -1 -2 -8 3.78 0.64
 -1 -2 -8 3.76 0.6
 -1 -2 -8 2.96 1.28
 -1 -2 -8 1.98 0.79
 -1 -2 -8 5.5 0.61
 -1 2 -8 4.31 0.88
 -1 -2 -8 3.32 0.77
 -1 2 -8 4.08 0.64
 -1 -2 -9 3.87 1.27
 -1 -2 -9 6.94 0.74
 -1 -2 -9 6.46 0.96
 -1 -2 -9 5.92 3.5
 -1 -2 -9 7.09 1.26
 -1 2 -9 6.08 0.78
 -1 2 -9 6.84 0.99
 -1 -2 -9 5.72 0.83
 -1 -2 -9 7.99 1.97
 -1 -2 -9 6.37 0.77
 -1 2 -9 6.87 1.89
 -1 -2 -9 5.62 0.82
 -1 -2 -9 5.69 1.13
 -1 -2 -9 6.29 0.87
 -1 -2 -9 6.32 1.02
 -1 2 -9 7.68 1.1
 -1 -2 -9 7.32 0.75
 -1 2 -9 7.37 0.86
 -1 2 -10 50.37 7.7
 -1 -2 -10 48.75 7.7
 -1 -2 -10 57.25 4.06
 -1 -2 -10 58.66 3.74
 -1 -2 -10 55.93 4.47
 -1 2 -10 50.21 3.78
 -1 2 -10 49.45 3.99
 -1 2 -10 47.52 5.28
 -1 -2 -10 49.02 5
 -1 -2 -10 52.78 4.76
 -1 -2 -10 56.51 3.8
 -1 2 -10 59.21 4.2
 -1 -2 -10 51.87 4.08
 -1 2 -10 62.34 4.04
 -1 -2 -10 53 3.7
 -1 2 -11 172.37 11.64
 -1 -2 -11 186.43 12.48
 -1 -2 -11 165.61 12.71
 -1 -2 -11 192.26 11.66
 -1 -2 -11 172.56 11.97
 -1 2 -11 195.62 12.09
 -1 -2 -11 170.71 16.42
 -1 2 -11 183.13 16.51
 -1 -2 -11 176.3 11.85
 -1 -2 -11 192.26 11.57
 -1 -2 -12 1.16 1
 -1 -2 -12 0.14 0.33
 -1 -2 -12 0.11 0.6
 -1 -2 -12 0.73 1.02
 -1 -2 -12 0.06 0.29
 -1 -2 -12 1.75 3.23
 -1 2 -12 0.86 2.96
 -1 2 -12 0.49 0.65
 -1 -2 -12 -0.13 0.63
 -1 -2 -13 9.09 1.7
 -1 2 -13 9.86 1.3
 -1 -2 -13 9.45 1.34
 -1 -2 -14 5.02 1.37
 -1 2 -14 3.82 3.01
 -1 2 -14 2.8 1.08
 -1 2 -14 5.44 0.9
 -1 2 -15 13.5 3.22
 -1 2 -15 10.03 0.95
 1 3 -16 -0.31 1.24
 1 3 -15 2.06 2.24
 1 3 -14 5.9 0.77
 1 3 -14 5.53 3.14
 1 3 -13 11.09 1.2
 1 -3 -13 10.38 2.36
 1 -3 -13 13.74 1.74
 1 3 -13 10.36 2.76
 1 3 -13 11.28 1.26
 1 3 -13 15.63 4.67
 1 3 -12 8.4 1.04
 1 -3 -12 8.8 1.43
 1 -3 -12 8.75 2.08
 1 -3 -12 8.78 1.11
 1 3 -12 8.51 2.24
 1 3 -12 6.78 1.02
 1 3 -12 9.73 4.11
 1 -3 -12 5.18 3.41
 1 -3 -11 26.63 2.11
 1 -3 -11 24.84 5.32
 1 -3 -11 19.72 2.67
 1 3 -11 22.9 2.16
 1 3 -11 22.33 2.05
 1 -3 -11 23.08 2.01
 1 3 -11 23.6 3.44
 1 -3 -11 25.66 2.03
 1 -3 -11 22.05 3.14
 1 -3 -11 26.27 2.42
 1 3 -11 24.42 2.12
 1 -3 -11 25.29 1.9
 1 -3 -10 6.45 0.73
 1 -3 -10 6.75 1.49
 1 -3 -10 3.21 3.41
 1 -3 -10 5.86 0.95
 1 -3 -10 5.26 0.9
 1 -3 -10 5.66 0.89
 1 3 -10 6.71 0.94
 1 3 -10 5.34 0.94
 1 -3 -10 8.59 1.23
 1 -3 -10 6 0.88
 1 -3 -10 3.56 1.68
 1 -3 -10 6.71 0.91
 1 3 -10 4.48 1.76
 1 3 -10 7.1 0.99
 1 -3 -10 6.12 0.75
 1 -3 -9 70.13 5.22
 1 -3 -9 77.16 5.17
 1 -3 -9 78.48 5.01
 1 -3 -9 62.68 8.2
 1 -3 -9 57.97 7.54
 1 3 -9 78.03 5.34
 1 3 -9 79.09 5.26
 1 -3 -9 73.21 5.18
 1 -3 -9 76.69 5.12
 1 -3 -9 83.18 6.11
 1 -3 -9 80.26 5.98
 1 -3 -9 72.89 5.04
 1 -3 -9 75.82 5.12
 1 -3 -9 78.18 5.38
 1 3 -9 83.68 5.3
 1 -3 -9 77.94 5.02
 1 -3 -8 61.76 3.92
 1 -3 -8 53 6.88
 1 -3 -8 59.08 4.14
 1 -3 -8 62.17 4.08
 1 -3 -8 50.34 4.41
 1 -3 -8 64.1 4.83
 1 3 -8 62.17 4.21
 1 -3 -8 55.33 6.34
 1 -3 -8 57.12 4.07
 1 -3 -8 61.26 4.77
 1 -3 -8 54.45 3.93
 1 -3 -8 53.58 4.62
 1 -3 -8 59.43 4.03
 1 -3 -8 59.11 4.19
 1 3 -8 63.57 4.15
 1 -3 -8 60.76 4.26
 1 -3 -8 61.92 3.93
 1 -3 -7 136.8 8.71
 1 -3 -7 138.11 10.97
 1 -3 -7 129.43 8.74
 1 -3 -7 148.92 9.53
 1 -3 -7 136.41 9.09
 1 3 -7 139.19 8.81
 1 3 -7 139.48 8.78
 1 3 -7 130.98 9.87
 1 3 -7 142.1 9.95
 1 -3 -6 343.17 21.61
 1 -3 -6 377.34 24.66
 1 -3 -6 334.69 21.41
 1 -3 -6 354.16 21.66
 1 -3 -6 338.86 21.55
 1 -3 -6 336.39 23.46
 1 -3 -6 346.89 22.32
 1 -3 -6 345.68 21.46
 1 -3 -6 347.63 21.96
 1 -3 -6 335.76 22.08
 1 3 -6 361.14 21.58
 1 3 -6 333.31 22.48
 1 3 -6 338.36 22.47
 1 -3 -6 372.57 21.45
 1 -3 -5 1358.89 80.27
 1 -3 -5 1285.09 80.78
 1 -3 -5 1264.07 80.33
 1 -3 -5 1280.74 80.16
 1 -3 -5 1373.21 83
 1 3 -5 1302.39 80.46
 1 -3 -5 1317.96 80.36
 1 -3 -5 1356.46 81.97
 1 -3 -5 1297.36 80.5
 1 -3 -5 1349.69 81.25
 1 -3 -5 1277.94 80.2
 1 -3 -5 1350.21 80.63
 1 3 -5 1380.79 81.11
 1 -3 -5 1365.03 80.2
 1 3 -5 1290.33 81.02
 -1 3 4 260.43 16.23
 1 3 -4 258.04 16.43
 1 -3 -4 295.99 17.64
 1 -3 -4 253.31 16.4
 1 -3 -4 263.81 17.54
 1 -3 -4 272.77 16.52
 1 -3 -4 270.98 16.19
 -1 -3 4 273.54 16.46
 -1 3 4 234.47 16.67
 1 -3 -4 271.8 16.23
 1 -3 -4 253.12 16.14
 1 -3 -4 267.65 16.31
 1 -3 -3 69.84 4.53
 1 -3 -3 76.91 4.65
 -1 3 3 73.66 4.66
 1 -3 -3 72.74 4.75
 1 -3 -3 71.28 5.6
 1 -3 -3 73.61 4.56
 1 -3 -3 72.85 4.82
 -1 -3 3 70.71 4.8
 -1 3 3 67.9 5.16
 1 3 -3 75.55 5.17
 1 -3 -3 72.22 4.57
 1 -3 -2 1015.72 63.49
 1 -3 -2 1054.48 63.73
 1 -3 -2 1066.05 63.57
 -1 3 2 1061.67 63.68
 1 -3 -2 1066.65 63.6
 -1 3 2 1000.36 64.17
 -1 -3 2 1033.03 63.77
 -1 3 2 976.07 64.14
 1 3 -2 1062.84 64.08
 1 3 -2 1058.85 64.09
 -1 -3 1 346.54 21.71
 1 -3 -1 362.52 21.74
 1 -3 -1 376.05 21.81
 -1 3 1 376.62 21.98
 1 3 -1 364.66 22.01
 1 -3 -1 323.29 21.94
 -1 -3 1 369.69 22.03
 -1 3 1 354.95 22.53
 -1 3 1 347.96 22.47
 1 3 -1 405.73 22.35
 1 3 -1 372.92 22.3
 -1 -3 0 150.82 9.31
 -1 -3 0 154.25 9.33
 1 -3 0 150.86 9.29
 -1 -3 0 146.92 10.13
 1 3 0 149.65 9.57
 -1 3 0 156.09 9.59
 -1 3 0 146.96 10.13
 -1 -3 0 163.73 9.58
 -1 3 0 137.28 10.08
 1 3 0 161.03 9.84
 -1 -3 -1 15.17 0.99
 -1 -3 -1 14.69 1.07
 -1 -3 -1 14 1
 -1 3 -1 14.93 1.29
 1 3 1 14.54 1.2
 -1 -3 -1 16.67 1.78
 -1 3 -1 15.59 1.97
 -1 3 -1 14.78 1.92
 1 3 1 16.71 1.49
 -1 -3 -2 119.58 7.55
 -1 -3 -2 120.47 7.47
 -1 -3 -2 120.48 7.48
 1 3 2 122.05 7.64
 -1 -3 -2 125.52 7.54
 -1 3 -2 120.11 7.74
 -1 -3 -2 127.84 8.05
 -1 -3 -2 112.09 7.58
 -1 3 -2 126.2 8.58
 -1 3 -2 116.17 8.45
 1 3 2 123.34 7.82
 -1 -3 -3 376.83 22.15
 -1 -3 -3 375.53 22.14
 -1 -3 -3 365.33 22.14
 -1 3 -3 347.59 22.01
 -1 -3 -3 380.75 22.24
 -1 3 -3 368.64 22.43
 -1 -3 -3 340.87 22.1
 -1 -3 -3 379.54 22.63
 -1 -3 -3 367.93 22.28
 -1 3 -3 377.45 23.37
 -1 -3 -3 385.64 22.29
 1 3 3 386.78 22.43
 -1 -3 -4 35.87 2.38
 -1 -3 -4 36.75 2.37
 -1 -3 -4 36.66 2.48
 -1 -3 -4 37.59 2.39
 -1 -3 -4 37.94 4.8
 -1 3 -4 37.76 2.69
 -1 -3 -4 39.01 2.88
 -1 -3 -4 35.02 2.36
 -1 -3 -4 28.13 2.96
 -1 -3 -4 36.03 2.87
 -1 -3 -4 35.59 2.54
 -1 3 -4 38.29 3.82
 -1 -3 -4 36.24 2.52
 1 3 4 34.17 2.54
 1 3 4 40.73 2.68
 -1 -3 -4 31.67 2.34
 -1 -3 -5 1507.29 90.82
 -1 -3 -5 1491.83 90.93
 -1 -3 -5 1517.58 90.79
 -1 -3 -5 1479.87 93.86
 -1 3 -5 1499.53 91.14
 -1 -3 -5 1409.3 92.84
 -1 -3 -5 1699.45 91.42
 -1 -3 -5 1432.74 91.62
 -1 -3 -5 1513.74 90.8
 -1 -3 -5 1505.61 91.44
 -1 -3 -5 1509.06 91.01
 -1 -3 -5 1464.01 90.98
 -1 3 -5 1483.02 92.49
 -1 -3 -5 1377.33 90.76
 -1 -3 -6 1.94 0.66
 -1 -3 -6 5.6 2.64
 -1 -3 -6 3.11 0.45
 -1 -3 -6 2.68 0.68
 -1 -3 -6 3.8 0.49
 -1 -3 -6 3.1 0.61
 -1 3 -6 4.73 2.38
 -1 3 -6 0.96 2.02
 -1 3 -6 2.51 0.57
 -1 -3 -7 166.88 14.23
 -1 -3 -7 175.14 10.77
 -1 -3 -7 169.25 10.9
 -1 -3 -7 168.97 10.68
 -1 -3 -7 169.53 11.18
 -1 3 -7 179.79 10.79
 -1 -3 -7 148.57 13.2
 -1 3 -7 193.94 11.73
 -1 -3 -7 172.56 11.86
 -1 -3 -7 164.25 11.52
 -1 -3 -7 173.77 10.74
 -1 -3 -7 174.19 10.74
 -1 -3 -7 183.06 10.74
 -1 -3 -7 169.11 11.02
 -1 -3 -7 160.36 10.95
 -1 -3 -7 153.32 10.63
 -1 -3 -8 6.72 0.67
 -1 -3 -8 4.09 0.8
 -1 -3 -8 3.07 1.22
 -1 -3 -8 7.08 3.41
 -1 -3 -8 5.5 0.77
 -1 3 -8 4.48 0.83
 -1 -3 -8 6.15 2.79
 -1 3 -8 5.26 0.72
 -1 -3 -8 5.19 1.14
 -1 -3 -8 5.35 0.69
 -1 -3 -8 6.62 0.76
 -1 -3 -8 4.54 1.59
 -1 -3 -8 4.78 0.68
 -1 3 -8 5.33 1.42
 -1 -3 -8 4.58 1.02
 -1 -3 -8 4.93 0.91
 -1 3 -8 4.25 0.89
 -1 3 -8 5.57 0.71
 -1 -3 -8 5.16 0.61
 -1 -3 -9 216.18 18.52
 -1 -3 -9 217.21 14.14
 -1 -3 -9 236.88 13.89
 -1 -3 -9 226.14 14.59
 -1 -3 -9 163.56 16.72
 -1 3 -9 196.04 14.12
 -1 3 -9 209.67 13.93
 -1 -3 -9 201.52 15.27
 -1 3 -9 231.27 15.33
 -1 -3 -9 218.78 14.94
 -1 -3 -9 226.44 13.99
 -1 -3 -9 207.05 14.33
 -1 -3 -9 224.6 13.94
 -1 -3 -9 231.11 13.95
 -1 -3 -9 211.22 14.22
 -1 3 -9 241.21 14.33
 -1 -3 -9 227.49 13.85
 -1 -3 -10 34.51 6.34
 -1 -3 -10 22.82 2.17
 -1 -3 -10 27.43 1.95
 -1 -3 -10 25.35 2.68
 -1 3 -10 22.3 1.94
 -1 3 -10 23.33 2.19
 -1 -3 -10 24.47 2.02
 -1 3 -10 25.38 3.33
 -1 -3 -10 22.85 2.87
 -1 -3 -10 24.17 1.98
 -1 -3 -10 22.51 2.24
 -1 3 -10 28.24 2.35
 -1 -3 -10 26.3 1.93
 -1 -3 -11 55.98 4.56
 -1 3 -11 51.91 3.75
 -1 3 -11 49.58 3.99
 -1 -3 -11 49.78 4.72
 -1 -3 -11 60.38 3.82
 -1 -3 -11 51.38 3.65
 -1 3 -11 63.12 4.24
 -1 -3 -11 44.69 4.01
 -1 -3 -11 35.59 7.1
 -1 -3 -11 53.36 4.01
 -1 -3 -11 57.71 3.72
 -1 3 -11 56.17 8.08
 -1 3 -12 140.6 9.5
 -1 -3 -12 144.47 9.1
 -1 -3 -12 140.12 9.43
 -1 3 -12 117.67 13.05
 -1 -3 -12 149.36 9.2
 -1 -3 -12 133.35 10.2
 -1 3 -13 1.59 0.64
 -1 3 -14 0.3 0.45
 -1 3 -14 5.08 2.99
 -1 3 -15 7.22 0.77
 -1 3 -15 7.04 2.2
 1 4 -15 3.32 2
 1 4 -14 3.6 2.72
 1 4 -13 10.1 1.09
 1 4 -13 11.59 2.38
 1 4 -12 22.21 5.32
 1 4 -12 21.57 2
 1 -4 -12 26.03 1.91
 1 -4 -12 23.59 2.44
 1 -4 -12 26.78 2.08
 1 -4 -12 26.08 2.08
 1 4 -12 19.27 3.21
 1 4 -11 17.78 1.66
 1 4 -11 11.51 1.37
 1 -4 -11 12.81 1.36
 1 -4 -11 13.66 1.77
 1 4 -11 14.12 2.58
 1 -4 -11 13.31 1.39
 1 -4 -11 9.95 2.49
 1 -4 -11 15.85 1.5
 1 -4 -11 14.67 1.28
 1 4 -10 30.3 2.58
 1 4 -10 27.36 2.43
 1 -4 -10 26.96 3.47
 1 -4 -10 28.34 2.34
 1 -4 -10 31.6 2.71
 1 -4 -10 31.33 2.4
 1 -4 -10 30.57 2.22
 1 -4 -10 32.35 2.44
 1 -4 -10 31.57 2.26
 1 -4 -9 1.16 2.62
 1 4 -9 0.81 0.56
 1 -4 -9 1.59 0.52
 1 -4 -9 0.99 0.67
 1 -4 -9 -0.25 1.43
 1 -4 -9 1.73 0.59
 1 -4 -9 1.03 0.38
 1 -4 -9 1.58 0.59
 1 -4 -9 0.85 0.36
 1 -4 -8 167.28 10.51
 1 -4 -8 159.27 10.33
 1 -4 -8 147.57 13.17
 1 -4 -8 177.12 11.45
 1 -4 -8 164.8 10.4
 1 -4 -8 172.45 11.54
 1 -4 -8 171.63 10.71
 1 4 -8 162.13 10.53
 1 4 -8 153.06 12.33
 1 -4 -8 164.34 10.35
 1 -4 -7 668.73 39.41
 1 -4 -7 624.07 39.24
 1 -4 -7 612.4 39.79
 1 -4 -7 611.87 42
 1 -4 -7 673.88 40.42
 1 -4 -7 638.13 40.24
 1 -4 -7 612.03 39.29
 1 -4 -7 668.14 39.55
 1 4 -7 619.76 41.1
 1 4 -7 654.14 39.44
 1 -4 -7 656.85 39.28
 1 4 -7 584.09 40.93
 1 -4 -6 8.82 1.6
 1 -4 -6 6.27 1.05
 1 -4 -6 4.56 2.09
 1 -4 -6 7.86 1.35
 1 -4 -6 7.56 0.79
 1 4 -6 6.4 1.83
 1 -4 -5 340.11 21.17
 1 -4 -5 333.61 21.38
 1 4 -5 343.18 21.6
 1 -4 -5 341.89 23.18
 1 -4 -5 321.51 21.52
 1 -4 -5 369.7 22.63
 1 -4 -5 350.1 21.88
 1 -4 -5 347.09 21.22
 1 -4 -5 358.39 21.36
 1 4 -5 339.71 22.44
 1 4 -5 317.81 22.33
 1 -4 -5 356.19 21.23
 1 -4 -4 278.6 17.2
 1 -4 -4 281.54 17.31
 1 4 -4 282.33 17.61
 1 -4 -4 276.46 17.37
 1 -4 -4 263.08 17.5
 1 -4 -4 315.18 19.13
 1 -4 -4 275.82 17.78
 1 -4 -4 285.2 17.25
 1 4 -4 297.59 18.41
 1 4 -4 269.44 18.23
 1 -4 -3 208.05 13.06
 1 4 -3 218.23 13.46
 -1 4 3 218.23 13.31
 1 -4 -3 214.47 13.2
 1 -4 -3 210 14.54
 1 -4 -3 223.49 15.16
 1 -4 -3 203.3 13.55
 -1 4 3 200.6 14
 1 4 -3 213.63 14
 1 -4 -3 215.64 13.15
 1 -4 -2 0.17 0.13
 -1 4 2 0.16 1.18
 1 4 -2 -0.27 0.98
 1 4 -2 0.39 0.92
 -1 4 2 0.16 1.03
 1 4 -2 0.4 0.48
 -1 4 2 0.32 0.4
 1 -4 -2 0.09 0.21
 1 -4 -1 0.17 0.1
 -1 4 1 -0.06 0.41
 1 -4 -1 0.16 0.18
 1 4 -1 -0.06 0.43
 -1 4 1 0.16 1.14
 1 4 -1 0.72 0.87
 1 4 -1 0.61 0.86
 -1 -4 0 5.44 1.45
 -1 4 0 5.7 1.54
 -1 -4 0 4.94 0.39
 -1 4 0 4.52 0.73
 1 4 0 5.35 0.72
 -1 -4 -1 1359.57 83.61
 1 4 1 1418.58 83.94
 -1 4 -1 1414.97 84.02
 -1 4 -1 1333.77 84.83
 -1 4 -1 1297.05 84.79
 -1 -4 -2 354.5 20.84
 -1 -4 -2 330.01 20.7
 -1 4 -2 351.74 21.12
 -1 -4 -2 345.79 20.81
 -1 -4 -2 336.1 21.47
 -1 4 -2 306.82 22
 1 4 2 324.36 21.22
 -1 4 -2 300.18 21.93
 -1 -4 -3 1190.88 69.44
 -1 -4 -3 1126.82 69.3
 -1 -4 -3 1141.39 69.3
 -1 -4 -3 1189.02 70.08
 -1 -4 -3 1102.65 69.46
 -1 4 -3 1107.33 70.8
 -1 4 -3 1027.42 70.62
 1 4 3 1109.16 69.76
 -1 -4 -4 1.59 0.34
 -1 -4 -4 1.6 0.83
 -1 -4 -4 2.02 1.99
 -1 -4 -4 0.64 0.49
 -1 -4 -4 0.97 0.48
 -1 -4 -4 1.34 0.31
 -1 4 -4 1.13 1.85
 -1 -4 -4 1.46 0.31
 -1 -4 -4 1.87 0.47
 -1 -4 -5 164.96 13.08
 -1 -4 -5 188.74 11.51
 -1 -4 -5 171.1 11.14
 -1 -4 -5 170.15 10.78
 -1 -4 -5 163.94 11.03
 -1 4 -5 176.48 11.15
 -1 -4 -5 178.11 10.97
 -1 -4 -6 3.84 0.55
 -1 4 -6 3.37 0.71
 -1 -4 -6 4.27 0.83
 -1 -4 -6 5.52 2.55
 -1 -4 -6 3.06 0.48
 -1 -4 -6 3.48 0.51
 -1 -4 -6 4.12 0.87
 -1 4 -6 6.25 2.63
 -1 -4 -6 2.52 0.45
 -1 -4 -6 3.38 0.66
 -1 -4 -6 3.21 0.94
 -1 -4 -7 15.91 1.27
 -1 -4 -7 14.92 1.46
 -1 -4 -7 15.77 1.33
 -1 -4 -7 13.55 1.99
 -1 -4 -7 15.41 1.73
 -1 -4 -7 7.55 3.08
 -1 -4 -7 15.12 1.29
 -1 -4 -7 16.15 1.31
 -1 -4 -7 13.78 1.59
 -1 -4 -7 15.09 1.28
 -1 4 -7 11.88 3.32
 -1 4 -7 13.51 3.48
 -1 -4 -7 15.3 1.23
 -1 -4 -8 2.55 0.59
 -1 -4 -8 1.88 0.9
 -1 -4 -8 0.62 2.91
 -1 4 -8 2.05 0.65
 -1 4 -8 2.44 0.54
 -1 -4 -8 2.33 0.44
 -1 -4 -8 2.04 0.51
 -1 -4 -8 2.78 0.58
 -1 -4 -8 2.33 0.52
 -1 -4 -8 2.15 0.91
 -1 4 -8 2.31 0.76
 -1 -4 -8 2.3 0.47
 -1 -4 -8 1.95 0.72
 -1 -4 -8 2.35 1.27
 -1 -4 -9 39.38 2.93
 -1 -4 -9 37.33 2.61
 -1 -4 -9 33.86 3.57
 -1 -4 -9 35.43 3.23
 -1 -4 -9 30.31 5.74
 -1 4 -9 32.35 2.63
 -1 4 -9 32.81 2.88
 -1 -4 -9 36.28 2.66
 -1 -4 -9 39.48 2.74
 -1 -4 -9 37.21 2.68
 -1 4 -9 35.62 2.98
 -1 -4 -9 35.65 2.56
 -1 -4 -10 3.44 1.32
 -1 -4 -10 3.5 0.62
 -1 -4 -10 2.83 0.86
 -1 -4 -10 3.8 1.2
 -1 -4 -10 2.11 2.98
 -1 -4 -10 3.55 0.63
 -1 -4 -10 3.44 0.56
 -1 -4 -10 3.62 0.68
 -1 4 -10 3.46 0.83
 1 -4 10 4.05 0.86
 -1 -4 -11 -0.38 0.9
 -1 4 -11 -0.11 0.56
 -1 4 -11 -0.84 3.1
 -1 -4 -11 0.06 0.33
 -1 -4 -11 0.44 0.57
 -1 -4 -11 0.29 0.38
 -1 -4 -11 0.07 0.4
 -1 4 -12 3.2 0.76
 -1 4 -13 3.8 2.93
 -1 4 -13 4.39 0.77
 -1 4 -14 2.3 2.29
 -1 4 -14 2.78 0.53
 -1 4 -15 3.28 1.37
 1 5 -15 0.28 1.19
 1 5 -14 -0.47 1.95
 1 5 -13 16.03 4.24
 1 5 -13 18.9 2.69
 1 5 -12 25.53 2.12
 1 5 -12 30.99 2.35
 1 5 -12 22.45 3.21
 1 5 -11 6.53 1.04
 1 -5 -11 6 1.23
 1 -5 -11 7.13 0.94
 1 -5 -11 8.57 1.02
 1 5 -11 7.37 1.89
 1 -5 -11 7.71 1
 1 -5 -11 8.57 0.87
 1 5 -10 62.05 4.45
 1 5 -10 54.19 4.25
 1 -5 -10 60.54 4.19
 1 -5 -10 60.95 4.2
 1 -5 -10 58.11 4.54
 1 -5 -10 58.44 4.02
 1 -5 -10 58.69 4.22
 1 -5 -10 65.91 4.1
 1 -5 -9 64.28 8.06
 1 5 -9 78.15 5.55
 1 -5 -9 81.6 5.33
 1 -5 -9 79.94 5.33
 1 -5 -9 81.12 5.67
 1 -5 -9 79.81 5.36
 1 -5 -9 78.08 5.17
 1 -5 -9 76.91 5.19
 1 -5 -8 71.85 4.9
 1 -5 -8 68.57 4.7
 1 -5 -8 74.02 7.88
 1 -5 -8 76.65 5.91
 1 -5 -8 75.27 5.14
 1 -5 -8 60.65 5.89
 1 5 -8 77.11 7.4
 1 -5 -8 75.44 4.78
 1 -5 -7 21.68 1.73
 1 -5 -7 19.19 1.53
 1 -5 -7 16.28 3.57
 1 -5 -7 24.84 2.73
 1 -5 -7 18.41 2.58
 1 -5 -7 18.84 1.81
 1 5 -7 18.67 3.4
 1 -5 -7 22.63 1.63
 1 5 -7 21.59 3.54
 1 -5 -6 414.36 24.92
 1 -5 -6 389.12 24.75
 1 -5 -6 390.46 27.51
 1 -5 -6 413.29 26.22
 1 -5 -6 332.32 25.69
 1 -5 -6 399.53 25.03
 1 5 -6 387.03 26.72
 1 5 -6 413.51 26.89
 1 -5 -6 435.41 24.86
 1 -5 -5 18.91 1.5
 1 -5 -5 21.33 2.91
 1 -5 -5 18.33 3.3
 1 5 -5 17.68 1.88
 1 5 -5 18.01 3
 1 5 -5 20.67 2.98
 1 -5 -5 19.02 1.45
 1 -5 -4 160.89 10.27
 1 -5 -4 167.15 10.41
 1 -5 -4 176.84 12.43
 1 -5 -4 176.54 12.31
 1 5 -4 175.36 10.87
 1 5 -4 159.41 11.73
 1 5 -4 172.51 11.85
 1 -5 -3 2.89 0.33
 1 -5 -3 2.44 2.06
 1 -5 -3 3.27 1.83
 -1 5 3 3.08 0.63
 1 5 -3 2.3 0.77
 -1 5 3 2.92 1.42
 1 5 -3 3 1.41
 1 -5 -2 135.65 11
 1 5 -2 143.42 9.2
 -1 5 2 147.33 9.13
 -1 5 2 116.8 9.91
 1 5 -2 146.1 10.03
 1 5 -2 146.92 10
 -1 5 2 131.26 9.98
 -1 -5 1 254.98 18.99
 1 5 -1 300.18 18.14
 -1 5 1 272.28 19.08
 1 5 -1 320.89 19.01
 1 5 -1 296.48 18.82
 -1 5 1 262.65 19
 -1 -5 0 382.47 23.58
 1 5 0 368.12 22.6
 -1 5 0 352.62 23.73
 1 5 0 348.53 23.16
 -1 5 0 343.07 23.62
 -1 -5 -1 57.61 3.72
 -1 -5 -1 64.84 4.95
 1 5 1 61.52 4.15
 -1 5 -1 60.73 4.23
 -1 5 -1 54.84 5.31
 -1 5 -1 51.45 5.13
 1 5 1 54.19 4.59
 -1 5 -2 33.24 2.67
 1 5 2 34.33 2.54
 -1 -5 -2 36.44 3.14
 -1 -5 -2 31.68 2.18
 1 5 2 31.43 3.02
 -1 5 -2 27.31 3.6
 -1 -5 -3 195.58 12.25
 1 5 3 193.23 12.57
 -1 5 -3 191.89 12.79
 -1 -5 -3 211.86 13.2
 -1 -5 -3 196.24 12.25
 1 5 3 215.05 13.29
 1 5 3 198.18 13.12
 -1 -5 -4 88.05 6.12
 -1 -5 -4 80.67 7.62
 -1 5 -4 77.56 7.27
 -1 5 -4 79.77 5.74
 -1 -5 -5 137.29 8.25
 -1 -5 -5 122.22 7.97
 -1 -5 -5 125.61 8
 -1 5 -5 131.89 8.5
 -1 -5 -5 117.26 10.57
 -1 -5 -5 136.32 8.85
 -1 -5 -5 126.19 8.38
 -1 -5 -5 121.17 8
 -1 5 -5 117.15 10.35
 -1 -5 -5 126.52 8.01
 -1 -5 -6 10.44 1.13
 -1 -5 -6 9.82 0.93
 -1 -5 -6 9.92 0.89
 -1 5 -6 8.88 1.28
 -1 -5 -6 8.67 1.3
 -1 -5 -6 9.13 3.02
 -1 -5 -6 9.14 1.53
 -1 -5 -6 7.58 0.84
 -1 -5 -6 9.24 0.9
 -1 5 -6 12.1 3.54
 -1 5 -6 9.02 3.08
 -1 -5 -6 8.56 0.89
 -1 -5 -7 33.28 2.78
 -1 -5 -7 35.47 2.53
 -1 -5 -7 37.85 2.6
 -1 5 -7 35.56 2.98
 -1 -5 -7 38.07 5.46
 -1 -5 -7 34.84 3.05
 -1 -5 -7 34.43 2.56
 -1 -5 -7 36.23 2.56
 -1 -5 -7 33.05 2.54
 -1 5 -7 34.79 5.23
 -1 5 -7 37.99 5.7
 -1 -5 -7 36.19 2.52
 -1 -5 -8 7.65 0.84
 -1 -5 -8 7.18 1.06
 -1 -5 -8 7.56 1.36
 -1 -5 -8 7.48 0.9
 -1 -5 -8 8 0.9
 -1 -5 -8 8.1 0.9
 -1 5 -8 6.43 1.12
 -1 -5 -8 8.1 0.84
 -1 -5 -9 47.69 3.21
 -1 -5 -9 34.97 6.2
 -1 -5 -9 42.7 3.81
 -1 -5 -9 48.4 3.27
 -1 -5 -9 45.24 3.27
 -1 -5 -9 46.96 3.26
 -1 5 -9 41.85 3.5
 -1 -5 -9 44.14 3.15
 -1 5 -10 12.48 1.56
 -1 -5 -10 15.08 1.99
 -1 -5 -10 14.25 1.32
 -1 -5 -10 14.99 1.35
 -1 -5 -10 14.61 1.28
 1 -5 10 10.82 1.53
 -1 -5 -10 16.86 1.31
 -1 -5 -11 0.33 0.32
 -1 5 -11 0.52 0.59
 -1 5 -11 0.31 0.51
 1 -5 11 1.03 0.63
 -1 -5 -11 0.76 0.35
 -1 5 -12 1.32 2.59
 -1 -5 -12 4.22 0.59
 -1 5 -13 0.62 0.41
 -1 5 -13 -2.53 2.28
 -1 5 -14 9.31 2.15
 1 6 -14 3.4 1.62
 1 6 -13 6.36 2.54
 -1 -6 12 18.18 1.72
 1 6 -12 20.79 1.73
 1 -6 -12 20.72 1.61
 1 -6 -12 19.1 1.49
 -1 -6 12 17.72 1.73
 1 6 -11 6.23 0.94
 1 6 -11 5.89 0.82
 1 6 -10 42.38 3.16
 1 6 -10 36.3 2.97
 1 -6 -10 37.32 2.88
 1 -6 -10 40.68 2.93
 1 -6 -10 41.92 2.82
 1 -6 -9 36.44 2.7
 1 -6 -9 35.15 2.49
 1 -6 -9 29.26 5.08
 1 6 -9 36.59 2.9
 1 -6 -9 36.68 2.65
 1 -6 -9 32.96 2.95
 1 -6 -9 37.99 2.7
 1 6 -9 26.02 4.78
 1 -6 -9 33.8 2.53
 1 -6 -8 122.81 7.7
 1 -6 -8 126.52 7.9
 1 -6 -8 119.63 7.83
 1 6 -8 108.27 10.42
 1 -6 -8 119.6 7.76
 1 -6 -7 116.92 7.7
 1 -6 -7 116.81 7.52
 1 6 -7 112.35 10.28
 1 -6 -7 122.29 7.63
 1 -6 -7 107.56 10.43
 1 -6 -7 124.66 8.94
 1 -6 -6 24.37 1.97
 1 -6 -6 24.95 1.82
 1 6 -6 30.97 4.31
 1 -6 -6 27.83 1.96
 1 6 -6 24.99 4
 1 -6 -6 22.05 4.06
 1 -6 -6 23.31 3.13
 1 -6 -5 9.54 0.97
 1 -6 -5 8.99 2.13
 1 -6 -5 4.97 2.31
 1 6 -5 6.79 2.64
 1 -6 -5 10.02 0.93
 1 6 -5 8.37 2.73
 1 -6 -4 206.42 13.14
 1 -6 -4 185.48 15.2
 1 -6 -4 214.87 15.09
 1 6 -4 213.99 13.74
 -1 6 4 221.09 13.51
 1 6 -4 210.2 15.12
 1 6 -4 200.33 15.01
 1 -6 -3 1.47 1.86
 1 -6 -3 0.78 1.82
 1 -6 -3 0.6 0.33
 1 6 -3 1 0.81
 -1 6 3 0.42 0.61
 1 6 -3 5.18 2.05
 1 6 -3 1.54 1.79
 1 -6 -2 183.32 13.91
 -1 6 2 178.27 11.85
 1 6 -2 194.74 12.02
 1 6 -2 193.83 13.14
 -1 6 2 157.54 13.05
 1 6 -2 180.86 13.01
 1 -6 -1 57.68 6.73
 -1 6 1 72.33 4.9
 1 6 -1 68.15 4.89
 1 6 -1 63.66 5.78
 -1 6 1 61.53 6.17
 1 6 -1 65.67 5.84
 -1 -6 0 82 6.61
 1 6 0 79.1 5.78
 -1 6 0 86.37 5.84
 1 6 0 90.01 6.85
 -1 6 0 70.97 7.05
 1 6 0 83.4 6.7
 -1 -6 -1 5.25 1.4
 1 6 1 4.83 1
 -1 6 -1 5.38 1.06
 -1 6 -1 7.44 2.51
 1 6 1 5.05 1.67
 1 6 1 4.56 1.61
 -1 -6 -2 75.24 5.67
 1 6 2 77.37 5.13
 -1 6 -2 70.88 5.22
 -1 6 -2 61.97 6.69
 1 6 2 68.76 5.9
 1 6 2 64.11 5.75
 -1 -6 -3 -0.07 0.23
 -1 -6 -3 0.95 2.52
 -1 -6 -3 1.24 1.05
 -1 6 -3 -0.25 0.78
 -1 6 -3 -2.91 2.36
 1 6 3 -0.23 1.11
 -1 6 -4 98.3 6.35
 -1 -6 -4 69.31 7.96
 -1 -6 -4 94.23 6.56
 -1 6 -4 71.76 7.89
 -1 -6 -4 85.95 5.61
 -1 -6 -5 84.52 5.73
 -1 6 -5 89.04 6.37
 -1 -6 -5 76.64 8.44
 -1 -6 -5 105.04 6.8
 -1 -6 -5 90.34 5.77
 -1 6 -5 84.97 8.62
 -1 -6 -5 90.36 5.81
 -1 -6 -6 146.19 9.54
 -1 6 -6 162.94 10.28
 -1 -6 -6 117.9 12.4
 -1 -6 -6 152.66 9.57
 -1 6 -6 169.83 13.6
 -1 6 -6 143.3 12.67
 -1 -6 -6 152.17 9.59
 -1 6 -7 1.76 0.83
 -1 -6 -7 -1.31 2.69
 -1 -6 -7 0.36 0.31
 -1 -6 -7 0.31 0.39
 -1 -6 -7 0.17 0.35
 -1 6 -7 1.91 2.99
 -1 -6 -7 0.6 0.36
 -1 -6 -8 3.86 1.04
 -1 -6 -8 4.2 0.65
 -1 -6 -8 3.82 0.6
 -1 -6 -8 3.43 0.56
 -1 6 -8 3.98 0.81
 -1 6 -8 3.74 2.94
 -1 -6 -8 3.83 0.58
 -1 6 -9 0.11 0.59
 -1 -6 -9 -0.05 0.32
 -1 -6 -9 0.13 0.36
 -1 -6 -9 0.22 0.33
 1 -6 9 -0.12 0.61
 -1 6 -10 44.76 3.37
 -1 6 -10 44.7 3.29
 1 -6 10 44.2 3.42
 -1 6 -11 -0.35 0.48
 -1 -6 -11 0.36 0.34
 1 -6 11 -0.09 0.54
 -1 -6 -11 0.6 0.32
 -1 6 -12 21.88 4.01
 1 7 -13 9.44 2.11
 1 7 -12 9.24 2.85
 -1 -7 12 5.88 0.78
 1 7 -11 2.25 0.58
 1 -7 -11 2.01 0.49
 1 -7 -11 1.98 0.41
 -1 -7 11 1.93 0.68
 -1 -7 11 1.82 0.69
 1 7 -10 4.98 0.85
 1 7 -10 2.91 0.61
 1 -7 -10 5 0.71
 1 -7 -10 4.83 0.67
 1 -7 -10 5.53 0.64
 1 7 -9 5.39 0.91
 1 7 -9 4.38 0.75
 1 -7 -9 6.06 0.79
 1 -7 -9 4.84 0.73
 1 -7 -9 6.24 0.68
 1 -7 -8 35.02 2.57
 1 -7 -8 39.19 3.59
 1 -7 -8 32.59 2.5
 1 7 -8 27.04 4.93
 1 -7 -8 34.6 2.47
 1 -7 -7 44.18 3.23
 1 -7 -7 49.7 4.36
 1 -7 -7 43.85 3.19
 1 7 -7 42.2 6.13
 1 -7 -7 48.42 3.2
 1 7 -6 -0.53 2.52
 1 -7 -6 -0.53 2.15
 1 -7 -6 0.06 0.36
 1 -7 -5 -1 1.96
 1 -7 -5 -0.85 1.31
 1 -7 -5 -0.17 0.38
 1 7 -5 -0.49 2.33
 1 7 -5 0.97 2.5
 1 -7 -4 24 3.31
 1 -7 -4 24.1 3.94
 1 7 -4 15.69 3.59
 1 7 -4 15.37 3.37
 1 -7 -3 98.36 8.65
 1 -7 -3 110.8 8.56
 1 7 -3 89.76 6.87
 -1 7 3 99.6 6.76
 1 7 -3 85.12 8.32
 1 7 -3 95.12 8.58
 1 -7 -2 0.87 1.88
 1 -7 -2 1.65 1.87
 1 7 -2 1.78 1.07
 -1 7 2 2.37 0.88
 1 7 -2 3.83 2.42
 -1 7 2 4.18 2.32
 1 7 -2 2.32 2.15
 1 -7 -1 7.74 2.89
 1 7 -1 7.76 1.28
 -1 7 1 7.48 1.31
 1 7 -1 6.45 2.55
 -1 7 1 4.3 2.48
 1 7 -1 6.53 2.34
 1 -7 0 293.64 23.53
 -1 7 0 357.4 21.44
 1 7 0 328.98 21.34
 1 7 0 330.9 22.77
 1 7 0 325.07 22.73
 -1 7 0 340.94 23.54
 -1 7 -1 2.45 1.04
 1 7 1 2.01 1.73
 1 7 1 1.99 1.86
 -1 7 -1 0.47 2.64
 -1 7 -2 2.08 1.01
 1 7 2 0.98 1.64
 -1 7 -2 0.49 2.68
 1 7 2 -2.3 1.77
 -1 7 -3 0.52 2.82
 -1 -7 -3 0.91 0.92
 -1 -7 -3 2.73 2.36
 -1 7 -3 0.46 0.84
 -1 -7 -4 123.48 8.17
 -1 7 -4 117.68 7.98
 -1 7 -4 116.68 10.61
 -1 -7 -4 110.42 7.25
 -1 -7 -5 49.28 3.4
 -1 -7 -5 37.04 5.99
 -1 -7 -5 52.23 4.26
 -1 7 -5 58.98 4.3
 -1 7 -5 61.03 7.64
 -1 7 -5 47.33 6.47
 -1 -7 -5 50.57 3.5
 -1 -7 -6 59.29 3.91
 -1 -7 -6 48.16 6.69
 -1 7 -6 61.4 7.88
 -1 7 -6 51.03 7.02
 -1 -7 -6 58.89 3.98
 -1 -7 -7 17.94 1.47
 -1 -7 -7 15.1 3.99
 -1 -7 -7 19.02 1.55
 -1 7 -7 11.95 4.17
 -1 -7 -7 19.92 1.53
 -1 -7 -8 50.02 3.32
 -1 -7 -8 50.39 3.38
 1 -7 8 47.66 3.81
 -1 7 -8 43.98 6.38
 -1 -7 -8 47.7 3.31
 -1 7 -9 6.98 1.04
 -1 -7 -9 5.29 2.96
 -1 -7 -9 8.51 0.86
 -1 -7 -9 8.14 0.81
 1 -7 9 6.94 1.16
 -1 7 -10 -0.08 0.45
 -1 -7 -10 0.56 0.32
 -1 -7 -10 0.36 0.27
 1 -7 10 0.29 0.58
 -1 7 -11 0.99 0.45
 -1 7 -11 -0.47 2.04
 1 -7 11 0.42 0.43
 -1 -7 -11 0.34 0.25
 -1 7 -12 7.53 1.93
 1 -8 -11 6.12 0.62
 -1 -8 11 5.1 0.75
 1 -8 -11 7.13 0.61
 -1 -8 10 14.53 1.57
 1 8 -10 16.92 1.48
 1 -8 -10 17.77 1.36
 -1 -8 10 14.97 1.57
 1 -8 -10 19.28 1.33
 1 8 -9 5.71 0.81
 1 -8 -9 6.56 0.74
 -1 -8 9 5.44 0.99
 1 -8 -9 5.17 0.63
 1 8 -8 -0.55 2.61
 1 8 -8 -0.51 2.6
 1 8 -8 1.23 0.57
 1 -8 -8 1.7 0.48
 1 -8 -8 1.93 0.4
 1 -8 -7 0.19 0.91
 1 -8 -7 0.35 0.29
 1 8 -6 15.28 4.17
 1 -8 -6 22.19 1.65
 1 -8 -6 15.58 2.4
 1 -8 -6 22.14 3.87
 1 8 -5 23.02 4.63
 1 -8 -5 28.67 2.08
 1 -8 -5 23.78 3.03
 1 8 -4 27.46 4.87
 1 -8 -4 26.65 1.94
 1 -8 -4 20.87 2.98
 1 -8 -4 19.88 3.74
 1 8 -3 -1.53 2.7
 -1 8 3 -0.58 2.38
 -1 8 3 0.14 0.71
 1 -8 -3 -0.32 1.52
 1 8 -2 16.07 3.76
 -1 8 2 13.85 3.5
 -1 8 2 15.87 4.24
 1 8 -1 45.16 5.47
 -1 8 1 37.87 5.55
 1 8 -1 47.89 5.59
 1 8 0 3.55 2.37
 -1 8 0 8.15 3.34
 1 8 0 5.37 2.43
 1 -8 1 17.08 1.77
 1 8 1 17.29 3.39
 -1 8 -1 18.91 4.05
 1 8 1 19.5 3.39
 1 8 2 43.47 5.34
 -1 8 -2 49.6 6.66
 -1 -8 -2 50.44 6.13
 -1 8 -3 2.8 3.65
 -1 8 -3 4.21 3.24
 -1 8 -3 3.23 1.17
 -1 -8 -3 2.28 2.36
 -1 8 -4 76.88 5.47
 -1 8 -4 53.92 7.46
 -1 8 -4 65.97 8.37
 1 -8 4 68.1 5.03
 -1 -8 -4 69.87 4.62
 -1 -8 -4 58.63 7.22
 -1 8 -5 14.24 1.84
 1 -8 5 11.95 1.55
 -1 -8 -5 13.25 1.17
 -1 8 -5 9.19 3.78
 -1 8 -5 6.22 3.74
 -1 -8 -6 79.34 8.98
 -1 -8 -6 101.22 6.23
 1 -8 6 91.16 6.64
 -1 8 -6 76.73 9.37
 -1 8 -7 38.46 6.08
 1 -8 7 42.64 3.22
 -1 8 -8 3.8 0.78
 -1 -8 -8 4.05 0.54
 -1 -8 -8 4.52 0.52
 1 -8 8 4.82 0.92
 -1 -8 -9 0.86 2.15
 -1 8 -9 1.9 0.53
 -1 -8 -9 2.3 0.38
 1 -8 9 2.57 0.72
 -1 -8 -10 30.1 1.92
 -1 8 -10 24.07 2.04
 -1 8 -11 9.55 1.88
 1 -9 -10 3.36 0.34
 -1 -9 9 9.45 1.05
 1 -9 -9 10.36 0.81
 -1 -9 8 11.42 1.28
 1 9 -8 11.36 1.11
 1 -9 -8 11.66 0.99
 -1 -9 8 10.16 1.23
 1 -9 -8 13.37 0.97
 -1 -9 7 0.46 0.63
 1 9 -7 0.84 0.44
 1 9 -7 -0.5 2.5
 -1 -9 7 0.47 0.54
 1 -9 -7 0.6 0.29
 1 -9 -7 0.45 0.32
 1 -9 -6 -0.17 0.29
 1 9 -6 -1.71 2.88
 1 9 -6 3.03 2.79
 -1 -9 6 0.4 0.6
 -1 -9 5 70.17 5.12
 1 9 -5 61.56 7.48
 1 -9 -5 75.46 4.76
 1 -9 -5 69.46 5.52
 -1 -9 4 0.32 0.6
 1 -9 -4 1.33 0.94
 1 9 -3 31.61 5.22
 1 -9 -3 38.98 2.67
 1 -9 -3 35.18 3.61
 1 9 -2 41.07 5.38
 1 -9 -2 31.81 3.51
 1 9 -1 12.01 3.25
 -1 9 1 7.39 3.37
 -1 9 1 10.95 1.57
 1 -9 -1 8.75 1.89
 1 9 0 89.98 8.55
 -1 9 0 94.89 9.62
 -1 9 0 95.33 6.64
 -1 -9 0 75.59 8.2
 -1 9 -1 0.66 3.2
 -1 9 -1 -0.32 0.81
 -1 -9 -1 -0.5 2.1
 -1 9 -2 3.97 3.56
 -1 -9 -2 8.04 2.89
 -1 9 -2 12.45 1.71
 -1 -9 -3 70.36 7.6
 1 -9 3 76 5.31
 -1 -9 -4 40.12 5.64
 1 -9 4 48.42 3.61
 -1 -9 -5 1.92 2.25
 -1 -9 -5 1.53 0.38
 -1 9 -5 0.59 3.19
 1 -9 5 0.81 0.62
 -1 -9 -6 -1.34 1.98
 -1 -9 -6 0.61 0.3
 -1 9 -6 -1.6 2.73
 1 -9 6 0.86 0.6
 -1 -9 -7 -0.39 1.8
 -1 9 -7 0.21 0.4
 -1 -9 -7 0.48 0.27
 1 -9 7 0.5 0.5
 -1 9 -7 0.89 2.35
 -1 9 -8 9.48 0.97
 -1 -9 -8 10.44 0.81
 1 -9 8 9.81 1.07
 -1 -9 -9 0.85 0.21
 1 -9 9 0.86 0.42
 1 -10 -7 38.93 2.52
 1 10 -6 0.37 2.22
 1 -10 -6 0.28 0.19
 1 10 -5 4.38 2.94
 1 -10 -5 0.06 0.22
 1 10 -4 -1.93 2.89
 1 10 -4 -2.06 2.52
 1 -10 -4 -0.17 0.27
 1 10 -3 64.09 7.61
 1 10 -3 78.43 8.61
 1 -10 -3 89.59 5.56
 1 10 -2 -2.56 2.52
 1 10 -2 0.52 2.99
 1 -10 -2 -0.15 0.29
 1 10 -1 2.9 2.17
 1 10 -1 1.54 2.84
 -1 10 1 0.92 2.39
 1 -10 -1 2.54 0.41
 1 10 0 1.96 2.71
 1 10 0 0.39 2.13
 -1 10 0 -0.98 2.79
 1 10 1 45.09 5.83
 -1 10 -1 43.59 6.04
 -1 -10 -1 54.1 3.5
 -1 10 -2 4.05 3
 -1 -10 -2 5.54 0.63
 -1 10 -3 0.49 2.74
 -1 -10 -3 0.11 0.27
 -1 10 -4 1.36 2.59
 -1 -10 -4 4.08 0.49
 -1 10 -5 3.2 2.66
 -1 -10 -5 10.69 0.84
 -1 -10 -6 4.24 0.42
 -1 -10 -7 13.2 0.93
 -1 -11 3 9.9 0.73
 1 -11 -3 10.01 0.71
 1 -11 -2 25.15 1.6
 -1 -11 2 24.06 1.61
 -1 -11 1 16.77 1.18
 1 -11 -1 17.3 1.16
 -1 -11 0 11.39 0.87
 1 -11 0 12.1 0.85
 1 -11 1 0.16 0.13
 -1 -11 -1 0.21 0.16
 -1 -11 -2 0.04 0.14
 -1 -11 -3 28.81 1.86
 2 0 -16 0.42 1.76
 2 0 -15 -0.07 0.36
 2 0 -15 0.64 1.25
 2 0 -15 0.6 2.23
 2 0 -14 1.46 0.52
 2 0 -13 0.18 0.46
 2 0 -13 -0.4 0.74
 2 0 -13 0.22 1.17
 2 0 -13 -0.73 0.58
 2 0 -13 -1.64 2.73
 2 0 -13 0.36 0.75
 2 0 -12 32.78 2.8
 2 0 -12 46.17 3.75
 2 0 -12 34.39 3.33
 2 0 -12 35.49 4.96
 2 0 -12 37.53 3.06
 2 0 -12 36.71 2.93
 2 0 -12 40.24 6.54
 2 0 -11 -0.18 0.46
 2 0 -11 -0.11 0.64
 2 0 -11 -0.52 1
 2 0 -11 0.07 0.44
 2 0 -11 -1.22 2.24
 2 0 -11 1.15 0.6
 2 0 -11 -1.04 0.83
 2 0 -11 0.15 0.39
 2 0 -10 218.35 14.55
 2 0 -10 254.99 15.12
 2 0 -10 241.57 14.48
 2 0 -10 207.25 14.97
 2 0 -10 234.94 16.32
 2 0 -10 249.16 14.69
 2 0 -10 222.94 14.6
 2 0 -10 239.26 14.51
 2 0 -10 239 18.5
 2 0 -10 213.19 14.44
 2 0 -9 -0.08 0.51
 2 0 -9 0.22 0.37
 2 0 -9 -0.07 0.37
 2 0 -9 0.11 0.68
 2 0 -9 0.07 0.49
 2 0 -9 0.22 0.36
 2 0 -9 -0.1 0.33
 2 0 -9 1.03 1.35
 2 0 -9 -0.07 0.43
 2 0 -8 88.43 5.63
 2 0 -8 78.56 5.53
 2 0 -8 85.57 5.43
 2 0 -8 87.2 5.46
 2 0 -8 84.89 5.56
 2 0 -8 81.14 5.44
 2 0 -8 77.23 7.87
 2 0 -7 -0.16 0.35
 2 0 -7 -0.11 0.29
 2 0 -7 -0.2 0.32
 2 0 -7 0.04 0.27
 2 0 -7 0.1 0.33
 2 0 -7 0.12 0.27
 2 0 -7 -0.4 1.75
 -2 0 6 295.55 18.5
 2 0 -6 287.81 18.54
 2 0 -6 307.01 18.46
 2 0 -6 328.64 18.43
 2 0 -6 288.5 18.53
 2 0 -6 273.09 18.46
 2 0 -6 306.12 18.47
 2 0 -5 0.31 0.2
 2 0 -5 0.2 0.3
 2 0 -5 0.24 0.21
 -2 0 5 0.41 0.27
 2 0 -5 -0.13 0.27
 2 0 -5 0.68 0.44
 2 0 -5 -0.06 0.2
 2 0 -5 -0.06 0.17
 2 0 -5 -0.06 0.24
 2 0 -5 0.37 0.4
 2 0 -5 0.27 0.4
 2 0 -4 501.13 31.51
 2 0 -4 494.75 31.5
 -2 0 4 500.98 31.57
 2 0 -4 465.6 31.69
 2 0 -4 507.92 31.67
 2 0 -4 502.08 31.54
 2 0 -4 578.81 31.48
 -2 0 3 0.03 0.28
 2 0 -3 0.1 0.58
 2 0 -3 0.05 0.11
 2 0 -3 0.11 0.21
 2 0 -3 -0.24 0.4
 2 0 -3 0.27 0.27
 -2 0 2 1982.74 120.37
 2 0 -2 1961.82 120.4
 -2 0 1 0.24 0.34
 2 0 -1 0.03 0.32
 -2 0 0 925.79 56.72
 -2 0 0 874.96 57.55
 2 0 0 939.44 56.7
 -2 0 -1 0.26 0.31
 -2 0 -1 -0.42 0.75
 2 0 1 0.03 0.35
 -2 0 -1 -0.47 1.6
 -2 0 -1 -0.13 0.68
 -2 0 -1 -0.15 0.14
 -2 0 -2 1879.83 108.38
 -2 0 -2 1790.03 108.26
 -2 0 -2 1819.89 108.97
 -2 0 -2 1758.3 108.31
 -2 0 -2 1867.47 109.24
 2 0 2 1881.91 108.39
 -2 0 -2 1614.03 109.28
 -2 0 -2 1717.88 108.24
 -2 0 -3 0.09 0.28
 -2 0 -3 -0.46 1.16
 -2 0 -3 -0.03 0.14
 -2 0 -3 0.18 0.22
 -2 0 -3 -0.06 0.11
 -2 0 -3 0.6 1.33
 2 0 3 0.03 0.3
 -2 0 -4 487.46 29.74
 -2 0 -4 478.54 29.79
 -2 0 -4 425.6 30.85
 -2 0 -4 480.07 29.71
 -2 0 -4 422.75 30.14
 -2 0 -4 524.01 31.58
 -2 0 -4 478.98 29.73
 -2 0 -4 530.75 29.69
 2 0 4 500.51 29.81
 -2 0 -4 466.72 29.66
 -2 0 -5 -0.06 0.19
 -2 0 -5 0.09 0.15
 -2 0 -5 0.67 1.58
 -2 0 -5 -0.06 0.2
 -2 0 -5 0.26 1.69
 -2 0 -5 0.13 0.27
 -2 0 -5 -0.43 0.86
 -2 0 -5 -0.06 0.17
 -2 0 -5 0.29 0.39
 2 0 5 0.04 0.29
 -2 0 -6 289.12 17.57
 -2 0 -6 301.84 20.4
 -2 0 -6 288.96 17.63
 -2 0 -6 278.89 17.62
 -2 0 -6 273.23 17.74
 -2 0 -6 270.22 18.26
 -2 0 -6 282.97 17.87
 -2 0 -6 301.71 17.78
 -2 0 -7 0.04 0.24
 -2 0 -7 -0.08 0.42
 -2 0 -7 0.21 0.28
 -2 0 -7 0.13 0.19
 -2 0 -8 127.05 7.88
 -2 0 -8 111.24 10.96
 -2 0 -8 125.26 7.79
 -2 0 -8 137.16 8.42
 -2 0 -8 115.47 7.84
 -2 0 -8 105.23 8.67
 -2 0 -8 120.02 8.21
 -2 0 -8 132.4 8.11
 -2 0 -9 -0.7 2.83
 -2 0 -9 -0.09 0.27
 -2 0 -9 0.51 0.31
 -2 0 -9 -0.28 0.76
 -2 0 -9 0.23 0.69
 -2 0 -9 0.47 0.46
 -2 0 -10 5.48 3.16
 -2 0 -10 4.66 0.6
 -2 0 -10 4.15 1.21
 -2 0 -10 6.25 0.76
 -2 0 -10 5.93 0.73
 -2 0 -10 4.4 1.04
 -2 0 -10 8.04 1.27
 -2 0 -11 0.07 0.32
 -2 0 -11 -0.52 0.94
 -2 0 -11 0.06 0.35
 -2 0 -11 0.83 2.64
 -2 0 -11 -1.04 0.68
 -2 0 -12 65.39 4.21
 -2 0 -12 62.96 8.14
 -2 0 -12 61.51 4.46
 -2 0 -12 55.55 4.57
 -2 0 -13 0.22 0.63
 -2 0 -14 -1.12 2.43
 -2 0 -14 0.42 0.42
 -2 0 -14 0.35 0.88
 -2 0 -14 0.9 0.6
 -2 0 -15 0.12 0.62
 2 1 -16 15.97 1.27
 2 1 -16 11.84 2.78
 2 1 -15 3.42 0.62
 2 1 -15 5.63 1.44
 2 -1 -15 5.02 1.73
 2 1 -15 4.19 2.41
 2 -1 -15 7.62 3.06
 2 -1 -14 17.42 1.6
 2 1 -14 17.06 1.58
 2 -1 -13 4.86 1.18
 2 1 -13 7.6 1.19
 2 1 -13 5.05 1.43
 2 -1 -13 8.08 1.8
 2 1 -13 6.84 2.65
 2 1 -13 5.9 0.97
 2 -1 -13 5.16 1.2
 2 1 -13 9.06 3.74
 2 -1 -13 7.28 3.67
 2 -1 -12 63.59 4.88
 2 1 -12 70.19 4.96
 2 -1 -12 63.66 5.46
 2 1 -12 66.48 6.9
 2 -1 -12 78.45 5.94
 2 -1 -12 83.57 4.99
 2 1 -12 62.31 5.35
 2 1 -12 72.24 5.59
 2 -1 -12 80.86 5.29
 2 1 -12 75.2 5.17
 2 -1 -12 66.66 5.03
 2 1 -12 68.01 4.95
 2 1 -12 73.16 8.96
 2 -1 -12 63.66 8.54
 2 -1 -11 0.48 0.52
 2 -1 -11 0.53 0.44
 2 1 -11 0.72 0.52
 2 1 -11 -0.32 0.91
 2 -1 -11 -0.19 1.1
 2 -1 -11 0.53 0.47
 2 1 -11 1.07 2.02
 2 -1 -11 0.23 0.61
 2 -1 -11 2.18 2.41
 2 1 -11 0.72 0.61
 2 1 -11 0.27 0.51
 2 -1 -11 2.15 0.71
 2 1 -11 2.35 2.89
 2 -1 -11 1.53 2.74
 2 -1 -11 0.18 0.79
 2 -1 -11 0.73 0.53
 2 -1 -10 48.56 3.68
 2 1 -10 51.36 3.74
 2 -1 -10 56.78 4.3
 2 -1 -10 53.78 3.63
 2 1 -10 51.93 3.61
 2 1 -10 60.95 5.31
 2 -1 -10 51.7 5.55
 2 1 -10 57.5 4.15
 2 -1 -10 54.32 3.64
 2 -1 -10 57.12 3.89
 2 1 -10 55.81 3.79
 2 -1 -10 43.57 4.08
 2 1 -10 46.63 3.66
 2 -1 -10 51.37 3.79
 2 1 -10 55.29 7.15
 2 -1 -10 45.15 6.76
 2 -1 -10 52.66 3.67
 2 -1 -10 47.57 3.63
 2 -1 -9 0.6 0.47
 2 -1 -9 0.89 0.63
 2 -1 -9 0.56 0.43
 2 1 -9 0.07 0.42
 2 -1 -9 0.81 0.31
 2 1 -9 0.32 0.67
 2 -1 -9 0.12 0.8
 2 -1 -9 0.11 0.37
 2 -1 -9 0.72 0.41
 2 -1 -9 -0.3 1.63
 2 1 -9 0.28 0.46
 2 -1 -9 0.55 0.51
 2 1 -9 0.21 0.42
 2 -1 -9 -0.14 0.63
 2 -1 -9 -0.59 2.24
 2 -1 -9 0.89 0.45
 2 -1 -8 448.25 26.8
 2 1 -8 437.43 26.7
 2 1 -8 471.54 26.72
 2 -1 -8 414.81 26.64
 2 1 -8 413.88 26.68
 2 1 -8 448.14 26.53
 2 -1 -8 409.94 27.05
 2 -1 -8 422.86 26.7
 2 -1 -8 457.15 26.61
 2 -1 -8 415.89 26.6
 2 1 -8 405.79 26.5
 2 -1 -8 424.25 29.61
 2 -1 -7 63.34 6.6
 2 1 -7 71.44 4.53
 2 1 -7 63.17 4.48
 2 -1 -7 70.5 4.58
 2 -1 -7 69.06 4.59
 2 -1 -7 74.33 4.73
 2 1 -7 70.78 4.63
 2 1 -7 66.29 4.63
 2 -1 -7 66.7 4.61
 2 1 -7 77.96 4.67
 2 -1 -7 70.22 5.01
 2 1 -7 70.9 4.5
 2 -1 -7 73.22 4.86
 2 -1 -7 74.8 5.6
 2 -1 -7 65.34 4.92
 2 -1 -7 67.64 4.53
 2 1 -7 67.05 4.6
 -2 -1 7 69.23 4.68
 2 -1 -7 79.63 4.51
 2 -1 -6 9.89 0.88
 2 1 -6 10.47 0.83
 2 -1 -6 9.01 0.89
 2 -1 -6 10.7 2.38
 2 1 -6 9.46 0.8
 2 -1 -6 9.83 0.96
 2 1 -6 12.81 0.97
 2 -1 -6 8.71 1.23
 2 -1 -6 10.58 0.91
 2 1 -6 11.37 0.83
 2 -1 -6 11.24 1.65
 2 -1 -6 10.51 1.16
 2 1 -6 10.09 0.89
 2 -1 -6 9.42 0.94
 2 1 -6 13.23 1.23
 2 1 -6 11.16 1.3
 2 -1 -6 10.85 0.81
 2 1 -5 425.92 26.81
 2 -1 -5 429.26 26.91
 2 1 -5 445.85 26.83
 2 -1 -5 447.19 26.89
 2 -1 -5 470.82 28.6
 2 1 -5 452.48 26.91
 -2 1 5 419.85 26.86
 2 1 -5 477.57 26.93
 2 -1 -5 440.27 26.91
 2 -1 -5 409.96 27.32
 2 -1 -5 484.76 27.58
 2 -1 -5 431.78 27.14
 2 -1 -5 410.95 26.86
 2 1 -5 421.79 26.87
 2 -1 -5 441.54 26.96
 2 1 -5 471.25 27.22
 2 -1 -5 471.34 26.81
 2 -1 -5 417.51 26.8
 2 -1 -4 1529.72 91.73
 2 1 -4 1476.1 90.4
 -2 1 4 1444.16 90.48
 2 -1 -4 1520.24 90.53
 2 -1 -4 1478.85 90.47
 2 1 -4 1512.03 90.48
 2 -1 -4 1511.3 91.13
 2 -1 -4 1415.19 90.65
 2 1 -4 1479.59 90.72
 2 -1 -4 1459.8 90.53
 2 1 -4 1486.1 90.44
 2 -1 -4 1436.7 90.5
 2 -1 -4 1522.45 90.39
 2 -1 -3 2303.68 144.57
 2 1 -3 2387.44 143.67
 2 -1 -3 2377.67 143.73
 2 -1 -3 2211.94 144.54
 -2 1 3 2337.54 143.79
 2 1 -3 2365.43 143.69
 2 1 -3 2427.55 143.98
 -2 1 3 2096.38 144.58
 2 -1 -3 2394.43 143.67
 2 -1 -3 2218.7 143.78
 2 -1 -2 20.96 2
 -2 1 2 20.78 1.57
 -2 -1 2 21.23 1.57
 2 1 -2 18.36 1.62
 2 -1 -2 21.57 1.4
 -2 1 2 14.9 2.55
 2 -1 -2 21.63 1.44
 -2 1 1 960.66 54.74
 -2 -1 1 904.41 54.72
 2 1 -1 854.74 54.76
 -2 1 1 713.09 55.41
 2 -1 -1 911.2 54.71
 -2 1 1 880.03 55.67
 2 -1 -1 893.47 54.56
 -2 -1 0 49.42 3.2
 -2 1 0 46.05 3.2
 -2 1 0 37.62 4.15
 -2 -1 0 50.1 3.05
 2 1 0 48.99 3.24
 2 -1 0 49.55 3.2
 -2 -1 -1 11.1 1.64
 -2 1 -1 9.75 0.82
 -2 -1 -1 8.7 0.79
 -2 -1 -1 8.73 0.61
 -2 -1 -1 9.48 0.69
 2 -1 1 8.92 0.8
 2 1 1 9.23 0.8
 -2 -1 -2 141.98 9.63
 -2 1 -2 139.41 8.62
 -2 -1 -2 141.86 8.53
 -2 -1 -2 134.11 9.28
 -2 1 -2 135.7 8.42
 -2 -1 -2 138.68 8.45
 -2 -1 -2 148.41 8.55
 -2 1 -2 121.61 9.66
 -2 -1 -2 130.45 8.42
 2 -1 2 141.16 8.61
 2 1 2 139.82 8.57
 -2 -1 -3 20.4 2.78
 -2 1 -3 22.94 1.43
 -2 -1 -3 22.82 1.51
 -2 -1 -3 22.08 1.49
 -2 1 -3 22.34 1.62
 -2 -1 -3 23.06 2.65
 -2 1 -3 21.3 1.45
 -2 -1 -3 21.62 1.47
 -2 1 -3 18.85 1.85
 -2 -1 -3 24.26 1.61
 -2 1 -3 16.74 2.83
 2 1 3 23.34 1.59
 -2 1 -3 24.78 2.92
 -2 -1 -3 21.19 1.43
 2 -1 3 21.35 1.62
 -2 -1 -4 45.04 2.81
 -2 1 -4 45.96 2.75
 -2 -1 -4 45.19 4.57
 -2 1 -4 45.38 2.81
 -2 1 -4 44.91 2.94
 -2 -1 -4 39.47 4.05
 -2 -1 -4 45.69 2.84
 -2 1 -4 43.25 2.8
 -2 -1 -4 42.1 2.81
 -2 1 -4 37.2 3.15
 -2 -1 -4 37.21 3.35
 -2 1 -4 42.16 3.37
 -2 -1 -4 47.28 2.99
 2 -1 4 43.35 2.95
 2 1 4 42.28 2.88
 -2 -1 -4 39.6 2.76
 -2 1 -4 44.69 4.14
 -2 -1 -5 20.18 1.41
 -2 -1 -5 21.51 3.31
 -2 1 -5 19.4 1.33
 -2 -1 -5 20.54 1.45
 -2 1 -5 19.85 1.53
 -2 -1 -5 23.35 1.46
 -2 1 -5 18.08 1.51
 -2 1 -5 18.89 1.39
 -2 -1 -5 20.86 1.44
 -2 1 -5 18.4 1.86
 -2 -1 -5 16.86 2.03
 -2 1 -5 17.21 2.07
 -2 -1 -5 19.83 1.6
 -2 -1 -5 19.26 1.36
 2 1 5 20.22 1.47
 -2 -1 -5 21.64 1.56
 -2 1 -5 19.36 2.72
 -2 -1 -6 274.93 20.05
 -2 -1 -6 289.94 17.36
 -2 1 -6 294 17.29
 -2 1 -6 287.3 17.36
 -2 -1 -6 294.74 17.42
 -2 -1 -6 237.82 19.24
 -2 1 -6 269.63 17.52
 -2 1 -6 276.99 17.37
 -2 1 -6 245.77 17.86
 -2 -1 -6 246.01 18.09
 -2 1 -6 262.42 18.28
 -2 1 -6 272.63 17.66
 -2 -1 -6 282.9 17.63
 -2 -1 -6 285.38 17.54
 -2 -1 -6 275.53 17.32
 2 -1 6 284.86 17.52
 -2 -1 -7 25.51 1.75
 -2 1 -7 24.9 1.68
 -2 -1 -7 21.29 1.69
 -2 -1 -7 19.99 3.81
 -2 1 -7 23.18 1.69
 -2 1 -7 23.91 2.03
 -2 1 -7 23.03 1.85
 -2 1 -7 19.81 2.3
 -2 -1 -7 21.88 1.93
 -2 1 -7 21.28 1.96
 2 -1 7 21.73 1.8
 -2 -1 -7 22.17 1.88
 -2 1 -8 3.07 2.48
 -2 -1 -8 3.23 0.56
 -2 -1 -8 3.87 0.5
 -2 -1 -8 6.9 3.38
 -2 1 -8 4.6 0.57
 -2 -1 -8 3.25 0.55
 -2 1 -8 3.31 0.68
 -2 -1 -8 3.53 0.93
 -2 1 -8 3.45 0.83
 -2 1 -8 3.82 0.54
 -2 1 -8 1.39 1.04
 -2 -1 -8 3.19 1.43
 -2 -1 -8 2.66 0.73
 -2 1 -8 7.66 0.99
 -2 1 -8 3.07 0.63
 -2 -1 -8 5.54 0.88
 -2 -1 -9 135.49 13.26
 -2 1 -9 160.31 13.74
 -2 -1 -9 151.89 9.47
 -2 -1 -9 158.62 10.24
 -2 -1 -9 139.62 9.54
 -2 1 -9 156.66 10.09
 -2 1 -9 136.91 9.49
 -2 1 -9 144.58 9.92
 -2 -1 -9 144.31 9.89
 -2 1 -9 155.89 9.76
 -2 -1 -10 265.51 23.63
 -2 1 -10 301.73 23.98
 -2 -1 -10 330.16 19.42
 -2 -1 -10 329.97 20.28
 -2 1 -10 325.13 20.14
 -2 1 -10 278.12 19.4
 -2 -1 -10 322.58 19.52
 -2 1 -10 312.51 19.41
 -2 -1 -10 286.83 19.82
 -2 1 -10 312.29 19.97
 -2 1 -10 350.96 19.86
 -2 -1 -11 34.98 3.25
 -2 1 -11 32.42 2.84
 -2 1 -11 30.16 3
 -2 -1 -11 28.47 3.35
 -2 -1 -11 34.77 2.47
 -2 1 -11 35.17 6.26
 -2 -1 -11 37.55 6.42
 -2 -1 -11 30.82 2.65
 -2 -1 -11 32.42 2.35
 -2 -1 -11 31.96 2.8
 -2 -1 -12 -0.13 0.34
 -2 -1 -12 0.24 1.07
 -2 1 -12 -1.59 3.19
 -2 -1 -12 1.62 3.17
 -2 -1 -12 -0.21 0.52
 -2 -1 -12 0.12 0.58
 -2 1 -12 -0.13 0.61
 -2 -1 -13 58.32 3.66
 -2 1 -13 43.81 6.74
 -2 1 -13 52.98 3.81
 -2 -1 -13 47.71 3.94
 -2 1 -13 51.29 3.99
 -2 -1 -14 7.45 1.49
 -2 -1 -14 6.11 2.81
 -2 1 -14 10.26 3.19
 -2 -1 -14 10.51 1.08
 -2 1 -14 5.47 1.42
 -2 -1 -14 8.83 1.11
 -2 1 -14 10.38 1.18
 -2 1 -15 13 2.46
 -2 1 -15 10.17 0.99
 2 2 -16 0.24 0.23
 2 2 -16 1.84 1.67
 2 2 -15 1.98 0.48
 2 -2 -15 2.31 1.35
 2 2 -15 1.13 2.27
 2 2 -14 29.25 2.26
 2 2 -14 24.16 2.82
 2 -2 -13 20.31 2.94
 2 2 -13 24.22 2.66
 2 -2 -13 26.7 2.13
 2 2 -13 25.24 4.01
 2 -2 -13 26.64 2.45
 2 -2 -13 19.71 4.72
 2 2 -13 15.51 4.45
 2 -2 -12 9.49 1.13
 2 2 -12 9.08 1.13
 2 -2 -12 11.94 1.5
 2 2 -12 10.91 1.66
 2 -2 -12 11.93 2.15
 2 -2 -12 11.32 1.22
 2 2 -12 15 3.05
 2 2 -12 9.57 1.16
 2 -2 -12 10.01 1.7
 2 -2 -12 7.31 3.57
 2 2 -12 8.43 3.7
 2 -2 -12 9.16 1.18
 2 -2 -11 1.77 0.67
 2 -2 -11 2.23 0.59
 2 2 -11 1.72 0.63
 2 -2 -11 1.32 0.8
 2 2 -11 2.13 0.93
 2 -2 -11 3.63 1.4
 2 -2 -11 1.67 0.56
 2 -2 -11 2.11 0.63
 2 2 -11 0.68 1.75
 2 2 -11 1.63 0.58
 2 2 -11 0.81 2.69
 2 -2 -11 -1.56 2.78
 2 -2 -11 2.34 1.08
 2 -2 -10 22.63 4.93
 2 -2 -10 22.89 1.98
 2 -2 -10 23.69 2
 2 2 -10 24.4 2.1
 2 2 -10 25.23 2.12
 2 -2 -10 26.93 2.01
 2 2 -10 25.26 2.33
 2 -2 -10 28.42 2.73
 2 -2 -10 20.55 2.46
 2 -2 -10 24.09 1.96
 2 -2 -10 25.17 2.21
 2 2 -10 22.07 1.99
 2 -2 -10 26.85 1.89
 2 -2 -9 8.74 0.98
 2 -2 -9 7.73 0.98
 2 -2 -9 5.57 2.78
 2 -2 -9 7.3 1.31
 2 -2 -9 8.18 1.15
 2 2 -9 8.14 1.02
 2 -2 -9 9.9 1.02
 2 2 -9 8.59 1.03
 2 2 -9 7.29 1.15
 2 -2 -9 8.06 1.42
 2 -2 -9 10.17 1.19
 2 -2 -9 8.96 0.93
 2 2 -9 7.72 0.94
 2 -2 -9 8.86 1.12
 2 -2 -9 9.22 0.85
 2 -2 -8 134.95 8.87
 2 -2 -8 147.18 9.05
 2 -2 -8 148.2 9.25
 2 2 -8 134.74 9.01
 2 2 -8 152.19 9.15
 2 -2 -8 137.95 9.06
 2 -2 -8 158.41 9.75
 2 -2 -8 137.6 9.42
 2 -2 -8 139.95 8.99
 2 2 -8 141.61 9.02
 2 -2 -8 137.09 9.16
 -2 -2 8 146.54 9.22
 2 -2 -8 143.83 8.9
 2 -2 -7 113.16 9.4
 2 -2 -7 102.55 6.85
 2 -2 -7 102.94 6.68
 2 -2 -7 113.44 6.98
 2 2 -7 103.8 6.81
 2 -2 -7 100.14 6.82
 2 2 -7 105.12 6.79
 2 2 -7 117.92 6.91
 2 -2 -7 111.4 7.45
 2 -2 -7 115.15 7.18
 2 -2 -7 100.95 8.08
 2 -2 -7 102.85 7.23
 2 -2 -7 102.81 6.92
 -2 -2 7 105.79 6.99
 2 -2 -7 107.92 6.69
 2 -2 -6 40.35 2.75
 2 -2 -6 36 4.45
 2 -2 -6 39.73 2.79
 2 -2 -6 40.39 2.64
 2 2 -6 39.45 2.71
 2 -2 -6 40.33 2.84
 2 -2 -6 33.73 4.08
 2 -2 -6 39.46 3.41
 2 2 -6 44.56 2.81
 2 2 -6 41.48 2.64
 2 -2 -6 38.69 3.1
 2 -2 -6 43.84 3.8
 2 -2 -6 39.48 2.96
 2 2 -6 39.72 2.72
 -2 -2 6 35.14 2.88
 2 2 -6 43.62 3.3
 2 -2 -6 40.86 2.64
 2 -2 -5 1023.02 63.69
 2 -2 -5 1014.22 61.7
 2 -2 -5 1034.54 61.8
 -2 2 5 1045.48 61.78
 2 -2 -5 1005.53 61.86
 2 2 -5 989.88 61.75
 2 -2 -5 908.5 62.94
 2 -2 -5 990.72 61.8
 2 -2 -5 1004.54 62.68
 2 -2 -5 1073.42 61.98
 2 2 -5 1013.72 61.68
 2 -2 -5 876.49 62.59
 2 -2 -5 967.22 62.14
 2 2 -5 983.24 61.75
 -2 -2 5 993.16 61.98
 2 -2 -5 1059.96 61.71
 2 2 -5 1007.09 62.28
 -2 2 5 852.26 62.57
 2 2 -5 1057.18 62.28
 2 -2 -4 558.56 34.64
 2 -2 -4 533.57 32.98
 -2 2 4 571.98 33.09
 2 2 -4 547.1 33.01
 2 -2 -4 559.16 33.12
 2 -2 -4 505.77 33.98
 2 -2 -4 556.11 33.06
 2 2 -4 527.37 32.93
 2 -2 -4 479.72 33.67
 2 2 -4 523.45 32.99
 2 -2 -4 499.28 33.02
 -2 2 4 505.9 34.07
 2 -2 -4 588.88 32.99
 2 2 -4 542.95 33.5
 2 -2 -3 676.4 39.26
 -2 2 3 701.02 39.4
 -2 2 3 573.6 40.26
 2 2 -3 627.37 39.23
 2 2 -3 674.7 39.7
 2 -2 -3 657.09 39.34
 2 -2 -3 697.43 39.26
 2 -2 -3 688.88 39.32
 2 -2 -3 651.37 40.03
 -2 -2 3 539.66 39.25
 2 -2 -3 503.98 40.35
 -2 2 2 1831.39 109.45
 2 2 -2 1768.93 109.66
 -2 2 2 1674.19 110.36
 2 -2 -2 1791.81 109.41
 2 -2 -2 1795.03 109.79
 -2 2 1 4427.82 269.7
 -2 2 1 4483.4 270.76
 2 2 -1 4416.43 269.87
 2 -2 -1 4408.92 269.68
 2 -2 -1 4430.42 269.82
 -2 -2 0 77.42 4.99
 -2 2 0 74.08 5.04
 -2 2 0 77.02 6.23
 2 2 0 78.3 5.15
 2 -2 0 76.39 5
 -2 -2 0 80.03 4.85
 -2 -2 -1 236.05 14.8
 -2 -2 -1 256.86 14.72
 2 -2 1 220.46 14.73
 -2 2 -1 206.47 15.68
 2 2 1 223.3 14.75
 -2 2 -1 244.72 16.06
 -2 -2 -1 236.31 14.6
 -2 -2 -1 248.43 14.62
 -2 -2 -2 73.64 4.47
 -2 -2 -2 68.91 4.54
 -2 2 -2 72.85 4.66
 -2 -2 -2 71.04 4.74
 -2 -2 -2 69.94 4.45
 -2 2 -2 69.26 4.55
 2 2 2 67.76 4.59
 -2 -2 -2 71.11 4.5
 -2 2 -2 77.91 6.09
 -2 -2 -2 72.22 4.5
 -2 -2 -3 1236.62 75.35
 -2 2 -3 1258.23 73.6
 -2 -2 -3 1183.34 73.35
 -2 -2 -3 1155.13 74.69
 -2 -2 -3 1222.67 73.39
 -2 2 -3 1251.44 73.63
 -2 -2 -3 1213.69 73.36
 -2 -2 -3 1204.57 73.38
 -2 -2 -3 1204.99 73.48
 -2 2 -3 1186.53 75
 2 2 3 1194.09 73.49
 -2 -2 -3 1133.54 73.34
 -2 -2 -3 1273.95 73.48
 -2 -2 -4 53.13 5.08
 -2 2 -4 44.7 2.88
 -2 -2 -4 44.93 2.95
 -2 2 -4 47.38 3.15
 -2 -2 -4 44.97 3.06
 -2 -2 -4 45.68 4.41
 -2 2 -4 41.92 2.9
 -2 -2 -4 46.11 2.94
 -2 2 -4 43.79 3.29
 -2 -2 -4 46.19 2.9
 2 2 4 42.93 2.97
 -2 2 -4 41.02 4.59
 -2 -2 -4 43.84 2.87
 -2 -2 -4 48.48 3.06
 -2 -2 -5 18.88 3.44
 -2 -2 -5 19.84 1.41
 -2 -2 -5 20.76 1.44
 -2 2 -5 19.83 1.62
 -2 2 -5 19.81 1.39
 -2 -2 -5 19.6 1.4
 -2 -2 -5 18.27 1.43
 -2 2 -5 16.54 1.88
 -2 -2 -5 17 1.53
 -2 2 -5 20.61 3.37
 -2 -2 -5 19.06 1.35
 -2 -2 -5 20.52 1.57
 -2 -2 -6 147.71 11.77
 -2 2 -6 142.09 8.67
 -2 -2 -6 144.03 8.78
 -2 2 -6 139.27 8.98
 -2 2 -6 149.29 8.99
 -2 -2 -6 134.71 11.02
 -2 2 -6 137.56 8.71
 -2 2 -6 134.01 8.89
 -2 -2 -6 139.34 8.73
 -2 -2 -6 145.08 8.8
 -2 2 -6 140.11 9.51
 2 -2 6 136.52 8.91
 -2 -2 -6 128.35 8.64
 -2 -2 -7 41.71 2.7
 -2 -2 -7 34.71 5.32
 -2 -2 -7 39 2.6
 -2 -2 -7 27.72 4.67
 -2 2 -7 36.57 2.79
 -2 2 -7 34.63 2.57
 -2 -2 -7 36.03 2.61
 -2 2 -7 36.17 3.56
 -2 2 -7 37.75 2.95
 2 -2 7 38.35 2.81
 -2 -2 -7 34.75 2.83
 -2 -2 -7 48.33 3.02
 -2 -2 -8 87.76 9.38
 -2 -2 -8 91.14 5.79
 -2 -2 -8 97.7 6.46
 -2 -2 -8 71.14 8.22
 -2 2 -8 84.16 6.01
 -2 2 -8 78.75 6.94
 -2 2 -8 88.06 6.19
 -2 -2 -8 84.76 6.09
 -2 -2 -8 92.25 5.75
 2 -2 8 88.31 6
 -2 2 -8 93.84 5.98
 -2 -2 -9 -0.22 1.05
 -2 2 -9 2.18 3.21
 -2 -2 -9 3.78 3.27
 -2 -2 -9 0.22 0.35
 -2 -2 -9 0.16 0.85
 -2 2 -9 -0.1 0.56
 -2 -2 -9 0.07 0.38
 -2 -2 -9 0.43 0.31
 -2 -2 -9 0.11 0.65
 -2 2 -9 0.48 0.66
 -2 2 -9 -0.08 0.45
 -2 -2 -10 15.29 2.23
 -2 -2 -10 15.84 1.59
 -2 2 -10 15 4.33
 -2 -2 -10 12.32 4.24
 -2 -2 -10 14.96 1.26
 -2 -2 -10 14.07 1.95
 -2 -2 -10 15.7 1.38
 -2 2 -10 12.56 1.61
 -2 -2 -10 11.56 1.55
 -2 2 -10 13.49 1.47
 -2 2 -11 29.92 5.87
 -2 -2 -11 37.23 2.97
 -2 -2 -11 40.43 6.78
 -2 -2 -11 37.39 2.63
 -2 -2 -11 38.64 3.48
 -2 -2 -11 29.6 2.93
 -2 2 -11 36.48 3.11
 -2 2 -11 43.93 3.14
 -2 -2 -11 29.03 3.49
 -2 -2 -11 38.18 2.73
 -2 -2 -12 13.88 1.24
 -2 -2 -12 10.53 1.91
 -2 2 -12 7.66 3.47
 -2 -2 -12 10.41 4.24
 -2 -2 -12 12.5 1.42
 -2 -2 -12 13.1 1.11
 -2 2 -12 10.6 1.44
 -2 -2 -13 0.34 0.34
 -2 -2 -13 -0.2 1.04
 -2 2 -13 0.65 2.48
 -2 -2 -13 0.28 0.48
 -2 -2 -13 -0.1 0.61
 -2 2 -13 -0.53 0.63
 -2 2 -14 5.05 1.26
 -2 2 -14 7.85 2.78
 -2 -2 -14 13.37 1.17
 -2 -2 -14 8.52 1.5
 -2 2 -14 11.12 1.17
 -2 2 -15 5.42 1.65
 -2 2 -15 3.37 0.54
 2 3 -16 0.3 1.39
 2 3 -15 8.99 2.82
 2 3 -15 9.13 0.9
 2 3 -14 0.15 0.41
 2 -3 -14 0.39 0.81
 2 -3 -14 0.53 1.51
 2 3 -14 -0.35 1.62
 2 3 -13 2.37 3.17
 2 3 -13 1.66 0.56
 2 -3 -13 0.85 0.9
 2 -3 -13 2.24 1.46
 2 -3 -13 1.01 0.55
 2 3 -13 4.92 2.15
 2 3 -12 -0.68 0.5
 2 -3 -12 0.28 0.76
 2 -3 -12 1.35 1.27
 2 -3 -12 -0.08 0.48
 2 -3 -12 0.26 0.5
 2 3 -12 1.42 1.7
 2 3 -12 -1.69 2.7
 2 -3 -12 0.8 2.56
 2 -3 -12 -0.27 0.51
 2 3 -11 0.31 0.5
 2 3 -11 0.8 0.5
 2 -3 -11 1.52 0.45
 2 -3 -11 1.26 0.82
 2 3 -11 0.86 0.78
 2 -3 -11 -0.49 1.25
 2 -3 -11 -0.08 0.53
 2 -3 -11 0.08 0.51
 2 3 -11 0.34 1.65
 2 -3 -11 0.79 2.64
 2 -3 -11 0.96 0.59
 2 3 -10 56.69 4.12
 2 -3 -10 52.11 4
 2 3 -10 48.72 4.06
 2 3 -10 55.83 4.29
 2 -3 -10 59.89 4.01
 2 -3 -10 54.71 4.89
 2 -3 -10 61.92 4.3
 2 -3 -10 57.57 3.98
 2 -3 -10 55.75 7.4
 2 -3 -10 62.04 4.08
 2 -3 -10 58.54 3.86
 2 -3 -9 6.63 0.88
 2 -3 -9 4.87 0.79
 2 3 -9 5.41 0.88
 2 -3 -9 6.17 1
 2 -3 -9 4.34 1.37
 2 3 -9 5.9 0.98
 2 -3 -9 5.61 0.76
 2 -3 -9 5.35 3.1
 2 -3 -9 6.59 0.7
 2 -3 -8 287.16 17.83
 2 -3 -8 240.24 19.67
 2 -3 -8 271.98 17.61
 2 3 -8 293.74 17.72
 2 -3 -8 287.58 18.47
 2 -3 -8 295.26 18.22
 2 -3 -8 266.81 17.42
 2 -3 -8 287.18 21.15
 2 -3 -8 288.29 17.63
 2 -3 -8 290.92 17.45
 2 -3 -7 612.81 37.14
 2 -3 -7 625.07 37.31
 2 -3 -7 587.34 37.13
 2 3 -7 614.74 37.21
 2 -3 -7 602.86 38.07
 2 -3 -7 520.17 38.96
 -2 -3 7 592.62 37.38
 2 3 -7 619.83 38.16
 2 3 -7 598.24 38.1
 2 -3 -6 102.98 9.6
 2 -3 -6 110.4 7.18
 2 -3 -6 118.12 7.45
 2 -3 -6 112.31 7.32
 2 -3 -6 111.51 8.29
 2 -3 -6 110.79 7.62
 -2 -3 6 116.73 7.59
 2 3 -6 122.86 8.27
 2 -3 -6 119.54 7.21
 2 3 -6 119.61 8.12
 2 -3 -5 477.63 31.02
 2 -3 -5 509.57 31.23
 2 -3 -5 496.23 32.56
 2 -3 -5 538.77 32.64
 2 -3 -5 520.1 31.39
 -2 -3 5 494.23 31.39
 -2 3 5 461.23 32.34
 2 3 -5 487.47 31.83
 2 -3 -5 546.8 31.06
 2 3 -5 522.87 31.83
 2 -3 -4 24.92 1.63
 2 -3 -4 20.14 2.62
 2 -3 -4 20.98 3.14
 2 -3 -4 25.46 1.9
 -2 -3 4 26.25 2.02
 -2 3 4 18.34 2.75
 2 3 -4 28 2.46
 2 -3 -4 22.16 1.65
 2 -3 -4 26 1.66
 2 3 -4 28.27 2.39
 2 -3 -3 247.25 15
 2 -3 -3 254.42 15.14
 2 3 -3 238.45 14.97
 2 -3 -3 265.2 16.03
 2 -3 -3 245.22 15.2
 -2 -3 3 234.74 15.33
 -2 3 3 238.72 16.37
 2 -3 -3 247.37 15.14
 2 -3 -2 241.18 14.34
 -2 -3 2 212.89 13.75
 2 -3 -2 215.48 13.66
 2 3 -2 218.41 14.06
 -2 3 2 205.99 14.66
 -2 3 2 233.75 15.12
 -2 -3 2 222.04 13.87
 2 -3 -2 229.94 13.72
 -2 -3 1 299.19 18.14
 -2 -3 1 288.16 18.31
 -2 3 1 320.17 18.45
 2 3 -1 295.64 18.63
 -2 -3 1 280.35 18.42
 -2 3 1 279.25 19.33
 2 -3 -1 295.21 18.34
 -2 3 0 8.09 0.89
 -2 -3 0 8.01 0.79
 -2 -3 0 7.14 0.79
 -2 -3 0 6.58 0.84
 2 3 0 8.87 1.07
 -2 3 0 8.21 1.96
 -2 -3 0 8.42 0.62
 -2 -3 0 8.85 0.62
 -2 3 -1 944.05 57.6
 -2 -3 -1 990.16 57.48
 -2 -3 -1 916.46 57.54
 -2 -3 -1 922.07 57.28
 -2 3 -1 892.73 58.69
 -2 -3 -1 944.25 57.52
 2 3 1 915.83 57.68
 -2 -3 -1 966.1 57.36
 -2 -3 -1 933.62 57.32
 -2 3 -2 70.1 4.65
 -2 -3 -2 69.05 4.45
 -2 -3 -2 75.33 4.64
 -2 -3 -2 68.06 4.47
 2 3 2 68.21 4.66
 -2 3 -2 70.93 6.27
 -2 3 -2 64.94 5.82
 -2 -3 -2 67.24 4.35
 -2 -3 -2 70.42 4.75
 -2 -3 -2 67.72 4.31
 -2 3 -3 158.3 9.8
 -2 -3 -3 143.89 9.53
 -2 -3 -3 156.61 9.46
 -2 -3 -3 158.96 9.96
 2 3 3 156.48 9.76
 -2 3 -3 146.91 11.19
 -2 3 -3 175 11.71
 -2 -3 -3 148.36 9.57
 -2 -3 -3 154.52 9.47
 -2 -3 -3 148.87 9.49
 -2 -3 -4 9.15 0.8
 -2 -3 -4 8.77 1.2
 -2 -3 -4 9.47 0.8
 -2 -3 -4 10.32 0.82
 -2 3 -4 8.84 1.08
 -2 -3 -4 10.88 2.48
 -2 -3 -4 9.48 0.79
 -2 -3 -4 8.92 0.76
 -2 -3 -4 9.06 0.92
 -2 3 -4 10.63 2.93
 -2 3 -4 6.36 2.35
 -2 -3 -4 8.98 0.75
 -2 -3 -5 719.56 45.92
 -2 -3 -5 722.27 42.66
 -2 -3 -5 639.86 44.84
 -2 -3 -5 718.44 43.32
 -2 -3 -5 689.19 42.63
 -2 -3 -5 712.65 42.6
 -2 3 -5 628.67 44.75
 -2 -3 -5 670.83 42.57
 -2 3 -6 36.36 2.91
 -2 -3 -6 33.68 2.73
 -2 3 -6 31.9 4.57
 -2 -3 -6 41.56 2.64
 -2 -3 -6 38.73 2.57
 -2 -3 -6 31.75 5.17
 -2 -3 -7 88.25 8.89
 -2 -3 -7 83.04 5.14
 -2 -3 -7 83.74 5.71
 -2 -3 -7 69.5 7.72
 -2 3 -7 74.38 5.34
 -2 -3 -7 76.17 5.97
 -2 -3 -7 80.92 5.13
 -2 -3 -7 73.2 5.35
 2 -3 7 77.38 5.38
 -2 -3 -7 77.22 5.04
 -2 -3 -8 0.82 0.92
 -2 -3 -8 0.21 0.34
 -2 -3 -8 0.73 2.94
 -2 -3 -8 0.45 0.54
 -2 -3 -8 -0.15 0.84
 -2 -3 -8 2.39 3.07
 -2 3 -8 0.09 0.49
 -2 -3 -8 -0.04 0.28
 -2 -3 -8 -0.11 0.38
 -2 3 -8 1.41 0.78
 -2 -3 -8 0.51 0.59
 2 -3 8 0.19 0.52
 -2 3 -8 -0.22 0.41
 -2 -3 -9 77.95 9.38
 -2 -3 -9 80.4 5.49
 -2 -3 -9 84.8 5.22
 -2 -3 -9 81.53 5.94
 -2 -3 -9 58.35 8.13
 -2 3 -9 73.93 5.45
 -2 -3 -9 78.91 6.26
 -2 -3 -9 79.51 5.27
 -2 3 -9 77.14 5.63
 -2 -3 -9 65.2 5.43
 -2 3 -9 80.03 5.34
 -2 -3 -9 85.06 5.16
 2 -3 9 70.24 5.4
 -2 -3 -10 40.6 7.01
 -2 -3 -10 49.56 3.58
 -2 3 -10 50.98 7.25
 -2 -3 -10 48.08 3.24
 -2 -3 -10 43.88 3.97
 -2 -3 -10 41.67 4.2
 -2 -3 -10 49.64 3.36
 -2 -3 -10 40.36 3.52
 -2 3 -10 47.2 3.69
 -2 -3 -10 43.47 3.15
 -2 3 -10 47.92 3.45
 -2 -3 -11 0.57 0.94
 -2 -3 -11 -0.07 0.39
 -2 -3 -11 0.24 1.12
 -2 3 -11 -1.58 2.72
 -2 -3 -11 0.3 0.34
 -2 -3 -11 0.11 0.57
 -2 -3 -11 -0.36 0.58
 -2 -3 -12 33.32 2.72
 -2 -3 -12 35.18 3.26
 -2 3 -12 32.59 2.79
 -2 3 -13 -1.75 2.47
 -2 -3 -13 0.35 0.54
 -2 3 -13 0.38 0.56
 -2 3 -14 1.64 2.01
 -2 3 -14 1.49 0.81
 -2 3 -14 2.82 0.58
 -2 3 -15 0.15 0.4
 2 4 -15 2.01 1.97
 2 4 -15 1.68 0.35
 2 4 -14 5.33 0.71
 2 4 -14 5.51 1.92
 2 4 -13 3.46 0.68
 2 4 -13 2.92 1.73
 2 -4 -12 2.07 0.9
 2 -4 -12 2.36 0.51
 2 -4 -12 2.34 0.61
 2 -4 -12 0.88 1.58
 2 4 -12 2.32 1.71
 2 -4 -12 1.82 0.64
 2 4 -12 2.46 3.3
 2 -4 -12 1.78 0.65
 2 4 -11 2.05 0.71
 2 4 -11 2.41 0.69
 2 -4 -11 4.1 0.61
 2 -4 -11 3.82 0.7
 2 -4 -11 1.93 1.53
 2 -4 -11 2.85 0.68
 2 -4 -11 0.65 0.79
 2 -4 -11 3.1 0.71
 -2 -4 11 3.46 0.81
 2 4 -10 181.5 12.87
 2 4 -10 206.99 12.96
 2 -4 -10 199.55 13.96
 2 -4 -10 200.15 12.79
 2 -4 -10 203.53 12.78
 2 -4 -10 197.49 13.06
 2 -4 -10 196.6 12.84
 2 -4 -10 212.76 12.66
 2 4 -9 345.89 21.6
 2 -4 -9 366.52 22.54
 2 -4 -9 330.81 22.4
 2 -4 -9 348.1 21.68
 2 -4 -9 336.59 21.48
 2 -4 -9 342.32 21.28
 2 -4 -8 48.65 3.24
 2 -4 -8 39.39 2.97
 2 -4 -8 39.9 5.37
 2 -4 -8 45.42 4.11
 2 4 -8 47.63 3.31
 2 -4 -8 48.26 3.96
 2 -4 -8 45.14 3.34
 2 4 -8 41.66 4.64
 2 4 -8 36.77 4.48
 2 -4 -8 47.01 3.04
 2 -4 -7 10.14 0.85
 2 -4 -7 9.17 1
 2 -4 -7 10.48 1.18
 2 -4 -7 10.11 2.75
 2 -4 -7 8.14 1.9
 2 -4 -7 7.96 1.45
 2 4 -7 8.59 2.18
 2 4 -7 8.94 2.15
 2 -4 -7 9.75 0.87
 2 -4 -6 15.64 1.42
 2 -4 -6 15.06 2.49
 2 -4 -6 18.31 3
 2 -4 -6 12.38 1.63
 2 -4 -6 14.48 1.27
 2 4 -6 17.02 2.33
 2 -4 -5 1.44 0.45
 2 -4 -5 1.4 0.43
 2 -4 -5 2.06 1.67
 2 -4 -5 1.88 0.34
 2 -4 -5 1.51 0.67
 2 -4 -5 1.31 0.26
 2 4 -5 1.5 1.1
 2 -4 -4 604.93 37.44
 2 -4 -4 622.77 37.65
 -2 4 4 636.91 37.72
 2 -4 -4 601.97 38.92
 2 -4 -4 600.58 39.7
 2 -4 -4 592.84 37.86
 -2 -4 4 640.71 37.95
 -2 4 4 555.67 39.06
 2 4 -4 598.4 38.46
 2 4 -4 622.68 38.48
 2 -4 -3 16.45 1.08
 2 -4 -3 14.74 3.15
 2 -4 -3 17.38 2.33
 -2 4 3 14.38 1.35
 -2 4 3 13.25 2.73
 -2 -4 3 16.35 1.54
 -2 4 3 9.29 2.13
 2 4 -3 16.61 1.98
 2 -4 -3 14.98 1.24
 2 4 -3 15.62 1.98
 2 -4 -2 716.78 43.3
 2 -4 -2 686.68 42.27
 -2 4 2 687.64 42.5
 2 4 -2 687.89 43.03
 2 4 -2 734.7 43.1
 -2 -4 2 705.02 42.6
 -2 4 2 597.47 43.48
 2 -4 -1 5.05 0.48
 -2 4 1 4.5 0.74
 -2 -4 1 5.3 0.78
 -2 4 1 3.02 1.67
 2 4 -1 4.16 1.11
 -2 -4 0 7.62 0.61
 -2 -4 0 7.47 0.95
 -2 4 0 8.18 0.99
 -2 4 0 8.9 2.14
 2 4 0 6.14 1.21
 -2 -4 -1 47.79 2.97
 -2 -4 -1 44.76 2.9
 -2 -4 -1 44.81 3.26
 -2 -4 -1 46.37 3.09
 -2 4 -1 42.87 3.28
 -2 4 -1 36.38 4.43
 -2 -4 -1 45.25 3.18
 2 4 1 38.48 3.48
 -2 -4 -2 1.33 0.34
 -2 -4 -2 1.9 0.42
 -2 -4 -2 1.53 0.58
 -2 4 -2 1.17 1.93
 2 4 2 1.67 0.79
 -2 -4 -3 1190.01 70.96
 -2 -4 -3 1129.35 70.82
 -2 -4 -3 1194.42 70.87
 -2 4 -3 1124.02 71.27
 -2 -4 -3 1235.47 71.31
 -2 -4 -3 1142.91 70.8
 -2 4 -3 1062.15 72.81
 -2 4 -3 1322.73 73.71
 2 4 3 1127.83 71.38
 -2 4 -4 6.05 0.98
 -2 -4 -4 6.86 2.63
 -2 -4 -4 5.23 0.57
 -2 -4 -4 7.05 0.66
 -2 -4 -4 5.11 0.58
 -2 -4 -4 5.62 0.71
 -2 -4 -4 6.11 0.6
 -2 4 -5 64.89 4.59
 -2 -4 -5 58.63 6.34
 -2 -4 -5 60.63 4.05
 -2 -4 -5 64.57 4.09
 -2 -4 -5 60.37 4.03
 -2 4 -6 3.68 0.81
 -2 -4 -6 3.45 0.9
 -2 -4 -6 3.57 2.5
 -2 -4 -6 4.06 0.52
 -2 -4 -6 4.59 0.57
 -2 -4 -6 4.34 0.6
 -2 4 -6 5.4 2.91
 -2 -4 -6 4.06 1.24
 -2 -4 -6 5.13 0.6
 -2 -4 -6 3.8 0.75
 -2 -4 -7 169.26 10.6
 -2 -4 -7 176.97 10.38
 -2 -4 -7 124.29 13.08
 -2 -4 -7 178.7 11.02
 -2 -4 -7 166.31 10.34
 -2 -4 -7 168.12 10.41
 -2 -4 -7 159.05 11.31
 -2 4 -7 122.34 12.83
 -2 -4 -7 150.8 10.25
 -2 -4 -8 3.3 1.23
 -2 -4 -8 5.03 0.67
 -2 -4 -8 3.84 0.77
 -2 -4 -8 2.81 1.02
 -2 4 -8 3.2 0.77
 -2 -4 -8 3.07 0.5
 -2 -4 -8 3.98 0.64
 -2 -4 -8 3.04 0.63
 -2 4 -8 4.03 0.95
 2 -4 8 4.07 0.9
 -2 4 -8 2.68 0.59
 -2 -4 -9 141.62 9.25
 -2 -4 -9 148.32 8.97
 -2 -4 -9 139 10.09
 -2 -4 -9 144.25 9.74
 -2 -4 -9 112.25 12.29
 -2 4 -9 129.08 9.22
 -2 -4 -9 135.51 8.95
 -2 -4 -9 148.59 9.05
 -2 4 -9 137.25 9.39
 -2 -4 -9 142.44 8.89
 2 -4 9 128.27 9.23
 -2 -4 -10 100.24 6.7
 -2 -4 -10 102.3 6.39
 -2 -4 -10 91.11 7.43
 -2 4 -10 96.66 6.67
 -2 -4 -10 101.83 7.21
 -2 -4 -10 101.18 6.47
 -2 4 -10 90.56 6.75
 -2 -4 -10 96.2 6.3
 -2 4 -11 1.22 0.63
 -2 -4 -11 2.7 0.55
 -2 4 -11 1.83 0.68
 -2 4 -11 3.7 2.82
 -2 -4 -11 3.21 0.55
 -2 -4 -11 3.06 0.77
 -2 4 -12 40 3.18
 -2 -4 -12 40.42 2.85
 -2 -4 -12 43.5 3.17
 -2 4 -12 33.59 5.61
 -2 -4 -12 41.54 2.93
 -2 4 -13 5.33 2.17
 -2 4 -13 5.84 0.87
 -2 4 -14 1.48 1.47
 -2 4 -14 0.62 0.55
 -2 4 -14 1.88 0.43
 2 5 -15 4.79 1.56
 2 5 -14 1.38 1.8
 2 5 -14 2.12 0.43
 2 5 -13 8.08 3.27
 2 5 -13 7.24 0.86
 2 5 -13 7.95 1.91
 2 -5 -13 6.91 0.9
 2 5 -12 24.95 2.22
 2 -5 -12 31.22 2.3
 -2 -5 12 27.78 2.34
 2 5 -11 9.55 1.16
 2 -5 -11 9.71 1.37
 2 -5 -11 6.76 0.99
 2 -5 -11 8.34 1.02
 2 -5 -11 8.37 1.06
 2 -5 -11 10.01 0.93
 2 5 -10 15.02 1.53
 2 5 -10 13.47 1.44
 2 -5 -10 13.89 1.36
 2 -5 -10 15.69 1.4
 2 -5 -10 14.02 1.61
 2 -5 -10 12.92 1.39
 2 -5 -10 14.32 1.23
 2 -5 -9 299.81 18.46
 2 5 -9 272.69 17.41
 2 -5 -9 237.04 18.31
 2 -5 -9 282.04 17.53
 2 -5 -9 282.29 17.32
 2 -5 -9 281.48 17.09
 2 -5 -8 87.45 5.78
 2 -5 -8 90.8 6.03
 2 -5 -8 69.3 8.08
 2 -5 -8 91.94 7.17
 2 -5 -8 80.99 6.95
 2 -5 -8 90.64 6.19
 2 5 -8 97.39 8.23
 2 -5 -8 97.17 5.87
 2 5 -8 81.57 7.89
 2 -5 -7 264.48 17.49
 2 -5 -7 289.99 17.74
 2 -5 -7 280.14 20.27
 2 -5 -7 270.09 19.01
 2 -5 -7 292.29 17.86
 2 5 -7 286.72 19.63
 2 -5 -7 300.9 17.59
 2 5 -7 280.99 19.58
 2 -5 -6 22.69 1.69
 2 -5 -6 24.29 1.9
 2 -5 -6 27.21 3.53
 2 -5 -6 17.12 3.34
 2 -5 -6 25.52 1.98
 2 5 -6 21.25 3.15
 2 5 -6 24.01 3.32
 2 -5 -6 25.52 1.79
 2 -5 -5 14.75 1.3
 2 -5 -5 15.14 2.99
 2 -5 -5 12.98 2.7
 2 -5 -5 14.03 1.36
 2 5 -5 14.26 2.51
 2 -5 -5 16.7 1.23
 2 5 -5 14.75 2.52
 2 -5 -4 195.32 14.62
 2 -5 -4 209.39 15.42
 2 -5 -4 207 13.15
 2 5 -4 217.84 14.41
 -2 5 4 211.98 15.25
 2 5 -4 222.47 14.57
 2 -5 -3 3.57 2.51
 2 5 -3 3.89 1.57
 2 5 -3 3.21 1.45
 -2 5 3 1.81 2.04
 -2 5 3 4.66 2.21
 2 5 -2 150.59 10.17
 2 5 -2 151.38 10.17
 2 -5 -2 140.32 9.19
 -2 5 2 143.09 10.83
 -2 5 1 15.95 1.59
 2 5 -1 19.51 2.24
 2 5 -1 14.04 2.01
 -2 5 1 14.17 2.73
 2 -5 -1 15.47 1.39
 -2 5 0 24.57 2.01
 2 5 0 24.1 2.42
 2 5 0 21.18 2.44
 2 -5 0 17.77 1.67
 -2 5 -1 299.06 19.33
 -2 -5 -1 310.6 19.04
 2 5 1 293.89 19.69
 2 5 1 313.25 19.82
 -2 -5 -2 4.24 0.85
 -2 5 -2 5.93 1.04
 -2 5 -2 2.23 2.21
 2 5 2 3.39 1.14
 2 5 2 3.55 1.11
 -2 -5 -3 114.07 7.12
 -2 5 -3 112.51 7.7
 -2 -5 -3 111.86 7.58
 -2 5 -3 97.52 9.23
 2 5 3 109.17 7.93
 2 5 3 112.93 7.86
 -2 -5 -4 65.05 4.22
 -2 5 -4 72.09 4.91
 -2 -5 -4 65.15 4.58
 -2 -5 -4 64.09 6.72
 -2 -5 -4 63.58 4.2
 -2 5 -4 51.61 6.43
 -2 5 -4 71.56 7.32
 -2 -5 -4 61.09 4.17
 -2 -5 -5 104.46 6.57
 -2 -5 -5 106.73 6.76
 -2 5 -5 105.87 7.08
 -2 -5 -5 102.78 6.99
 -2 -5 -5 93.5 9.43
 -2 -5 -5 101.73 6.57
 -2 5 -5 94.17 9.24
 -2 5 -5 100.3 9.73
 -2 -5 -5 96.96 6.52
 -2 -5 -6 78.56 5.16
 -2 -5 -6 83.18 5.41
 -2 5 -6 75.14 5.6
 -2 -5 -6 72.78 8.23
 -2 -5 -6 81.06 5.68
 -2 -5 -6 78.24 5.19
 -2 -5 -6 74.74 5.11
 -2 5 -6 72.85 8.21
 -2 -5 -6 81.63 5.14
 -2 -5 -7 19.83 1.57
 -2 -5 -7 21.22 1.85
 -2 -5 -7 19.28 2.09
 -2 -5 -7 16.86 4.47
 -2 -5 -7 19.57 1.62
 -2 -5 -7 19.35 1.55
 2 -5 7 16.83 1.84
 -2 -5 -7 19.45 1.51
 -2 -5 -8 14.4 1.55
 -2 -5 -8 16.17 1.35
 -2 -5 -8 12.88 1.81
 -2 5 -8 14.9 1.61
 -2 -5 -8 14.33 1.29
 -2 -5 -8 15.36 1.36
 -2 5 -8 15.74 1.76
 2 -5 8 13.13 1.64
 -2 -5 -8 15.35 1.25
 -2 -5 -9 6.74 1.06
 -2 -5 -9 7.32 0.85
 -2 -5 -9 6.34 3.46
 -2 -5 -9 7.01 1.36
 -2 5 -9 6.04 1.01
 -2 -5 -9 6.94 0.88
 -2 -5 -9 7.21 0.84
 -2 5 -9 5.39 1.06
 2 -5 9 6.94 1.14
 -2 -5 -9 8.46 0.81
 -2 -5 -10 10.11 1.02
 -2 5 -10 10.27 1.28
 -2 -5 -10 9.38 3.61
 -2 -5 -10 10.83 1.1
 -2 5 -10 11.41 1.39
 2 -5 10 10.72 1.33
 -2 -5 -10 9.95 0.98
 -2 5 -11 14.12 1.44
 -2 5 -11 10.98 3.52
 -2 5 -11 13.02 1.49
 -2 -5 -12 6.55 0.68
 -2 5 -12 4.11 2.44
 -2 5 -12 5.41 0.84
 -2 5 -13 3.12 1.87
 -2 5 -13 2.05 0.48
 2 6 -13 0.47 1.91
 2 6 -13 0.18 1.03
 -2 -6 12 0.98 0.55
 2 6 -12 1.26 0.44
 2 -6 -12 2.96 0.45
 2 -6 -12 1.19 0.48
 2 6 -12 2.72 1.37
 2 -6 -12 1.5 0.49
 -2 -6 11 5.87 1.03
 2 -6 -11 5.48 0.82
 2 6 -11 5.38 0.84
 2 6 -11 4.88 0.79
 2 -6 -11 5.11 1.03
 2 6 -11 5.35 1.63
 2 6 -10 53.67 3.88
 2 6 -10 47.54 3.79
 2 -6 -10 52.57 3.71
 2 -6 -10 52.67 4.03
 2 -6 -10 52.75 3.72
 2 -6 -10 54.44 3.58
 2 -6 -9 14.17 1.4
 2 6 -9 15.03 1.54
 2 -6 -9 14.54 2.21
 2 -6 -9 14.02 1.36
 2 -6 -9 13.38 1.59
 2 6 -9 14.39 3.44
 2 -6 -9 14.88 1.25
 2 -6 -8 40.4 2.95
 2 -6 -8 31.48 4.91
 2 -6 -8 38.19 3.08
 2 6 -8 33.51 4.85
 2 6 -8 34.87 4.92
 2 -6 -8 41.08 2.78
 2 -6 -7 32.6 2.53
 2 6 -7 24.78 4.18
 2 -6 -7 35.9 2.42
 2 6 -7 28.97 4.4
 2 -6 -7 26.53 4.35
 2 -6 -7 36.16 3.79
 2 -6 -6 156.92 10.18
 2 6 -6 150.06 12.16
 2 6 -6 157.6 12.27
 2 -6 -6 164.72 10.07
 2 -6 -6 133.69 12.24
 2 -6 -6 166.4 11.94
 2 -6 -5 97.68 6.6
 2 6 -5 90.69 8.34
 2 -6 -5 105.73 6.51
 2 6 -5 112.41 8.61
 2 -6 -5 83.82 8.39
 2 -6 -5 104.7 8.63
 2 -6 -4 36.28 2.68
 2 -6 -4 44.81 5.19
 2 6 -4 36.32 4.33
 2 6 -4 43.45 4.49
 2 -6 -3 3.45 2.69
 -2 6 3 2.52 0.74
 2 6 -3 1.18 1.83
 -2 6 3 2.3 2.37
 2 6 -3 2.28 1.79
 2 6 -2 241.56 15.34
 -2 6 2 194.47 15.63
 -2 6 2 232.72 16.64
 2 6 -2 230.17 15.18
 -2 6 2 218.14 14.02
 -2 6 1 71.17 7.43
 2 6 -1 82.08 6.87
 2 -6 -1 82.52 5.67
 -2 6 1 91.6 6.01
 -2 6 0 365.35 26.48
 2 -6 0 374.92 24.32
 2 6 0 398.49 25.46
 -2 -6 0 395.66 24.31
 -2 6 0 406.51 24.68
 -2 -6 -1 21.94 1.54
 2 -6 1 19.63 1.86
 -2 6 -1 14.98 3.65
 2 6 1 20.06 2.71
 -2 6 -1 19.42 2.1
 -2 -6 -2 0.87 0.31
 -2 6 -2 1.42 0.94
 -2 6 -2 1.87 2.55
 2 6 2 0.49 1.27
 2 6 2 1.61 1.28
 -2 -6 -3 57.12 3.87
 -2 -6 -3 61.56 6.96
 -2 6 -3 56.96 4.58
 2 6 3 63.71 5.27
 -2 6 -3 69.41 7.37
 -2 6 -3 41.98 6.2
 2 6 3 65.26 5.19
 -2 -6 -4 105.87 6.66
 -2 6 -4 105.93 7.33
 -2 -6 -4 96.28 9.55
 -2 6 -4 111.28 10.46
 -2 6 -4 80.54 9.26
 -2 -6 -4 102.68 6.65
 -2 6 -5 0.57 0.76
 -2 -6 -5 0.6 2.76
 -2 -6 -5 1.36 0.42
 -2 -6 -5 1.39 0.41
 -2 6 -5 1.9 3.6
 -2 -6 -5 0.9 0.37
 -2 -6 -6 -0.06 0.33
 -2 6 -6 0.29 0.75
 -2 -6 -6 -1.92 2.64
 -2 -6 -6 0.49 0.34
 -2 -6 -6 0.12 0.34
 -2 6 -6 1.31 3.14
 2 -6 6 0.24 0.58
 -2 -6 -7 0.15 0.75
 -2 -6 -7 0.38 0.34
 -2 -6 -7 1.16 0.41
 -2 -6 -7 0.48 0.31
 -2 -6 -7 0.59 0.35
 -2 -6 -8 15.73 1.93
 -2 6 -8 14.44 1.6
 -2 -6 -8 17.62 1.42
 -2 -6 -8 17.98 1.4
 2 -6 8 14.5 1.71
 -2 -6 -8 14.07 1.27
 -2 -6 -9 0.8 0.39
 -2 -6 -9 0.15 0.7
 -2 -6 -9 -0.66 2.92
 -2 6 -9 1.13 0.64
 -2 -6 -9 1.28 0.36
 -2 -6 -9 0.93 0.37
 -2 6 -9 0.99 0.65
 2 -6 9 0.93 0.66
 -2 -6 -10 16.7 1.32
 -2 6 -10 16.83 1.6
 2 -6 10 12.74 1.53
 -2 -6 -10 15.65 1.26
 -2 6 -10 15.15 1.53
 -2 6 -11 2.02 2.08
 -2 -6 -11 2.28 0.44
 -2 6 -11 2.34 0.57
 2 -6 11 2.91 0.59
 -2 6 -11 1.78 0.53
 -2 6 -12 28.23 2.07
 -2 6 -12 29.87 3.87
 2 7 -13 2.56 1.37
 2 -7 -12 37.25 2.42
 2 7 -12 27.3 4.38
 -2 -7 12 31.65 2.49
 2 7 -11 1.62 0.49
 2 7 -11 0.74 0.37
 2 -7 -11 2.18 0.4
 2 -7 -11 0.82 0.46
 2 7 -11 3.4 1.17
 2 -7 -11 1.76 0.47
 -2 -7 11 2.67 0.72
 -2 -7 10 11.5 1.44
 2 7 -10 12.31 1.29
 2 7 -10 11.08 1.26
 2 -7 -10 13.31 1.21
 2 -7 -10 13.83 1.26
 2 -7 -10 15 1.28
 2 -7 -10 13.23 1.11
 2 7 -9 3.19 0.69
 2 -7 -9 3.22 0.5
 2 -7 -9 4.31 0.71
 2 -7 -9 2.65 0.59
 -2 -7 9 4.13 0.96
 2 -7 -8 48.45 3.52
 2 7 -8 49.34 3.67
 2 -7 -8 55.29 4.65
 2 -7 -8 47.94 3.47
 2 7 -8 42.6 6.02
 2 -7 -8 51.63 3.4
 2 -7 -7 117.91 7.62
 2 -7 -7 107.61 8.82
 2 -7 -7 120.82 7.5
 2 7 -7 100.57 9.96
 2 7 -7 104.95 10.14
 2 -7 -6 5.98 0.81
 2 7 -6 5.7 2.51
 2 -7 -6 7.44 0.78
 2 7 -6 4.82 2.54
 2 -7 -5 7.1 2.29
 2 -7 -5 4.3 0.7
 2 7 -5 8.02 2.8
 2 7 -5 6.18 2.36
 2 -7 -5 6.06 0.69
 2 -7 -4 337.2 21.49
 2 -7 -4 360.93 24.12
 -2 7 4 355.8 21.98
 2 7 -4 337.2 23.87
 2 7 -4 333.08 23.76
 2 -7 -4 349.23 21.41
 2 -7 -3 8.24 0.9
 2 -7 -3 5.9 2.65
 -2 7 3 10.15 1.41
 2 7 -3 8.79 2.84
 -2 7 3 4.4 2.87
 2 7 -3 8.33 2.59
 2 -7 -2 332.3 26.38
 -2 7 2 405.77 24.06
 -2 7 2 319.92 25.77
 2 7 -2 389.96 25.56
 -2 7 2 360.93 26.79
 2 7 -2 393.91 25.58
 2 -7 -1 0.6 2.77
 -2 7 1 2.92 1
 -2 -7 1 3.3 0.85
 2 7 -1 3.39 2.05
 2 7 -1 0.34 1.79
 -2 7 1 -0.59 2.87
 -2 7 1 1.96 2.72
 -2 7 0 72.7 5.04
 2 -7 0 62.24 4.58
 2 7 0 64.75 5.99
 -2 7 0 63.47 7.64
 -2 7 0 46.96 6.64
 2 7 0 66.02 6.07
 -2 7 -1 82.41 5.62
 2 7 1 79.11 6.63
 2 -7 1 68.31 5.15
 2 7 1 72.81 6.53
 -2 7 -1 59.72 7.53
 -2 7 -1 74.29 8.49
 -2 7 -2 177.48 11.13
 2 7 2 161.55 12.05
 -2 7 -2 157.06 13.5
 -2 7 -2 173.65 14.48
 2 -7 2 156.24 10.7
 2 7 2 158.45 11.96
 -2 -7 -3 5.66 0.64
 -2 -7 -3 2.34 2.77
 -2 7 -3 5.88 1.24
 -2 7 -3 8.67 3.9
 -2 7 -3 5.24 3.24
 2 -7 3 4.95 1.05
 -2 -7 -4 67.57 4.21
 -2 7 -4 62.99 4.9
 -2 -7 -4 51.85 6.97
 2 -7 4 54.18 4.59
 -2 7 -4 55.41 7.83
 -2 -7 -4 63.66 4.23
 -2 -7 -5 1.29 2.65
 -2 -7 -5 2.76 0.52
 -2 7 -5 6.23 3.83
 -2 -7 -5 2.66 0.48
 -2 -7 -6 14.5 1.23
 -2 7 -6 14.37 4.41
 -2 -7 -6 14.47 1.23
 2 -7 6 14.74 1.68
 -2 7 -6 13.57 1.73
 -2 -7 -7 7.01 0.75
 -2 7 -7 4.76 1.09
 2 -7 7 7.47 1.23
 -2 -7 -7 5.69 0.69
 -2 7 -8 17.39 1.76
 -2 7 -8 20.46 1.84
 2 -7 8 21.57 1.99
 -2 -7 -9 0.36 0.3
 -2 -7 -9 0.55 2.66
 -2 7 -9 -0.43 0.49
 -2 -7 -9 0.33 0.29
 -2 7 -9 0.24 0.44
 2 -7 9 -0.1 0.62
 -2 7 -10 17.82 3.49
 -2 -7 -10 18.27 1.31
 -2 7 -10 16.62 1.44
 -2 -7 -10 17.33 1.26
 2 -7 10 14.15 1.5
 -2 7 -10 14.93 1.45
 -2 7 -11 -1.25 1.44
 2 -8 -11 23.57 1.71
 -2 -8 11 21.59 1.85
 2 -8 -11 25.42 1.65
 2 8 -10 15.24 1.36
 2 -8 -10 16.18 1.34
 -2 -8 10 17.04 1.57
 2 -8 -10 17.88 1.26
 2 8 -9 6.58 0.8
 2 8 -9 3.9 0.66
 2 -8 -9 4.49 0.66
 -2 -8 9 4.93 0.99
 2 -8 -9 4.67 0.56
 -2 -8 8 14.68 1.6
 2 8 -8 10.77 3.5
 2 -8 -8 13.82 1.12
 2 8 -8 12.75 1.33
 2 -8 -8 13.13 1.97
 -2 -8 7 4.81 1.02
 2 -8 -7 4.78 1.49
 2 8 -6 7.31 3.28
 2 -8 -6 5.55 0.67
 2 -8 -6 5.24 1.63
 -2 -8 5 52.98 3.95
 2 -8 -5 46.42 4.8
 2 8 -5 43.45 5.89
 2 -8 -5 50.92 3.46
 2 8 -5 56.51 6.36
 -2 -8 4 0.96 0.69
 2 -8 -4 1.03 1.62
 2 -8 -4 2 0.43
 2 8 -4 -0.48 2.4
 2 8 -4 2.44 2.51
 2 8 -3 0.93 2.36
 -2 8 3 2.34 2.71
 -2 -8 3 2.33 0.79
 -2 8 3 3.46 0.93
 2 -8 -3 1.58 1.83
 2 8 -2 30.25 4.71
 -2 8 2 27.92 5.19
 -2 -8 2 30.9 2.64
 -2 8 2 32.89 2.94
 2 -8 -2 34.88 4.81
 2 8 -1 35.77 4.65
 -2 8 1 37.46 6.01
 2 8 0 65.19 6.61
 -2 8 0 67.93 8.12
 2 8 1 0.79 1.79
 -2 8 -1 6.14 3.56
 -2 8 -1 2.32 1.01
 2 -8 1 0.6 2.67
 2 8 2 21.15 3.48
 -2 8 -2 24.98 5.4
 -2 8 -2 26.68 2.64
 2 -8 2 20.95 4.45
 -2 -8 -2 23.04 4.4
 -2 8 -3 36.71 3.23
 -2 8 -3 39.84 6.44
 -2 -8 -3 35.79 2.51
 2 -8 3 32.84 2.88
 -2 -8 -3 25.23 4.88
 -2 8 -4 82.44 5.86
 -2 8 -4 63.81 8.49
 2 -8 4 72.88 5.47
 -2 -8 -4 77.79 5.06
 -2 8 -5 3.79 1.15
 -2 -8 -5 3.6 2.88
 -2 -8 -5 2.71 0.5
 -2 8 -5 -0.67 3.04
 2 -8 5 3.32 0.85
 2 -8 6 63.38 4.64
 -2 8 -6 68.8 4.9
 -2 -8 -7 27.61 1.91
 -2 8 -7 20.43 4.41
 2 -8 7 26.98 2.34
 -2 -8 -7 26.01 1.91
 -2 8 -8 23.56 1.95
 -2 -8 -8 24.46 1.69
 2 -8 8 23.85 2.06
 -2 -8 -8 23.54 1.69
 -2 -8 -9 1.96 1.98
 -2 8 -9 1.27 0.44
 -2 -8 -9 1.76 0.3
 2 -8 9 1.53 0.51
 -2 -8 -9 1.82 0.32
 2 -9 -10 12.9 0.95
 2 -9 -9 13.09 1.05
 2 -9 -9 13.99 0.99
 -2 -9 9 12.24 1.23
 2 -9 -8 7.73 0.77
 -2 -9 8 7.19 0.98
 2 -9 -8 7.96 0.68
 -2 -9 7 34.21 2.66
 2 9 -7 28.64 4.57
 2 9 -7 28.12 4.8
 2 -9 -7 33.42 2.29
 2 9 -7 35.14 2.48
 -2 -9 6 9.15 1.24
 2 9 -6 11.29 3.1
 2 -9 -6 11.23 0.93
 2 -9 -6 9.91 1.57
 -2 -9 5 5.93 1
 2 9 -5 3.42 2.56
 2 -9 -5 4.82 0.6
 2 -9 -5 5.27 1.37
 -2 -9 4 20.11 1.87
 2 -9 -4 18.28 2.54
 -2 9 3 12.62 1.63
 2 -9 -3 17.04 2.49
 2 9 -2 24.32 4.21
 -2 9 2 27.86 2.58
 2 -9 -2 24.98 3.23
 2 9 -1 8.81 3.02
 -2 9 1 10.21 1.54
 2 -9 -1 9.2 2.32
 -2 9 0 10.02 3.86
 -2 9 0 11.75 1.7
 2 -9 0 13.46 2.7
 -2 -9 0 13.08 3.28
 -2 9 -1 44.65 6.61
 -2 9 -1 51.71 4.03
 -2 -9 -1 38.12 5.61
 2 -9 1 48.1 5.27
 -2 9 -2 92.27 6.3
 2 -9 2 82.85 5.79
 -2 -9 -2 78.12 8.28
 2 -9 2 78.81 7.59
 -2 9 -3 2.27 0.97
 2 -9 3 0.58 0.51
 -2 -9 -3 -0.52 2.23
 -2 9 -4 66.73 4.94
 -2 -9 -4 54.21 6.64
 -2 -9 -4 67.55 4.26
 2 -9 4 60.97 4.56
 -2 9 -4 51.62 7.29
 -2 -9 -5 14.19 3.45
 2 -9 5 17.18 1.71
 -2 -9 -5 19.59 1.41
 -2 9 -5 18.02 4.3
 -2 -9 -6 1.37 0.32
 2 -9 6 0.99 0.56
 -2 9 -7 9.53 1.03
 -2 -9 -7 12.47 0.88
 2 -9 7 10.9 1.17
 -2 -9 -8 3.4 1.73
 2 -10 -7 1.71 0.23
 2 -10 -6 0.54 0.18
 2 -10 -6 0.56 0.26
 2 10 -6 0.36 2.15
 2 -10 -5 46.46 2.98
 2 10 -5 43.41 5.24
 2 10 -5 38.2 5.37
 2 10 -4 -0.39 2.26
 2 10 -4 -0.46 2.76
 2 -10 -4 1.08 0.27
 2 -10 -3 7.68 1.21
 2 -10 -3 8.49 0.72
 2 -10 -2 0.68 0.68
 -2 -10 2 1.38 1.53
 2 -10 -2 1.39 0.31
 2 10 -2 -0.79 2.32
 -2 -10 1 2.5 1.79
 2 10 -1 4.15 2.29
 -2 10 1 1.71 2.14
 2 -10 -1 4.11 0.48
 -2 10 1 2.77 2.46
 2 10 0 -0.35 1.85
 -2 10 0 -2.75 2.35
 -2 -10 0 0.73 1.62
 2 -10 0 -0.15 0.23
 -2 -10 0 -0.11 0.27
 -2 -10 -1 1.1 1.75
 2 10 1 6.06 2.46
 -2 10 -1 3.76 2.85
 -2 -10 -1 4.46 0.52
 -2 10 -2 0.93 2.46
 -2 -10 -2 -0.36 1.76
 -2 -10 -2 3.1 0.42
 -2 -10 -3 -1.38 1.59
 -2 -10 -3 0.03 0.22
 -2 10 -3 -1.77 2.54
 -2 10 -3 3.11 2.28
 -2 -10 -4 -0.32 1.41
 -2 -10 -4 2.28 0.32
 -2 10 -4 0.79 2.04
 -2 -10 -5 45.86 2.75
 -2 -10 -5 18.14 3.58
 2 11 -3 5.24 1.7
 2 11 -2 -0.47 1.39
 -2 -11 2 0.08 0.13
 -2 -11 1 0.19 0.12
 -2 -11 0 1.63 0.22
 3 0 -16 1.28 1.03
 3 0 -15 0.33 0.42
 3 0 -15 -0.6 1.1
 3 0 -15 -1.55 2.07
 3 0 -14 1.68 0.55
 3 0 -13 0.12 0.67
 3 0 -13 -0.83 1.16
 3 0 -13 -1.84 2.16
 3 0 -12 1.89 0.6
 3 0 -12 0.76 0.98
 3 0 -12 1.5 0.72
 3 0 -12 1.63 0.55
 3 0 -12 0.44 2
 3 0 -12 3.7 2.64
 3 0 -11 0.59 0.45
 3 0 -11 -0.36 0.48
 3 0 -11 -0.42 0.69
 3 0 -11 0.16 0.92
 3 0 -11 0.21 0.42
 3 0 -11 -1.5 1.72
 3 0 -11 -0.09 0.52
 3 0 -11 2.09 2.41
 3 0 -10 0.92 0.63
 3 0 -10 0.33 0.39
 3 0 -10 0.64 0.51
 3 0 -10 0.83 0.84
 3 0 -10 0.48 0.42
 3 0 -10 2.79 1.74
 3 0 -10 0.71 0.55
 3 0 -9 -0.17 0.54
 3 0 -9 -0.11 0.37
 3 0 -9 -0.07 0.37
 3 0 -9 0.35 0.71
 3 0 -9 0.31 0.36
 3 0 -9 -0.1 0.31
 3 0 -9 0.78 1.29
 3 0 -9 -0.07 0.41
 3 0 -8 151.6 9.67
 3 0 -8 164.56 9.56
 3 0 -8 125.65 9.78
 3 0 -8 156.76 9.76
 3 0 -8 146.1 12.02
 -3 0 7 -0.25 0.33
 3 0 -7 0.08 0.28
 3 0 -7 -0.17 0.36
 3 0 -7 0.26 0.33
 3 0 -7 0.24 0.28
 3 0 -7 0.14 0.32
 3 0 -7 1.07 0.46
 3 0 -7 -0.36 1.54
 3 0 -6 0.26 0.26
 3 0 -6 0.29 0.33
 -3 0 6 0.65 0.39
 3 0 -6 0.13 0.27
 3 0 -6 0.24 0.21
 3 0 -6 0.55 0.32
 3 0 -6 -0.5 0.54
 3 0 -6 0.18 0.36
 3 0 -6 0.29 1.41
 3 0 -5 -0.05 0.21
 -3 0 5 0.26 0.35
 3 0 -5 -0.06 0.42
 3 0 -5 -0.04 0.25
 3 0 -5 0.08 0.18
 3 0 -5 -0.05 0.34
 3 0 -5 -0.44 1.16
 3 0 -4 879.96 59.03
 -3 0 4 1008.22 58.94
 3 0 -4 959.03 59.03
 3 0 -4 1046.91 59.83
 3 0 -3 0.94 0.47
 3 0 -3 0.09 0.72
 -3 0 3 0.08 0.38
 -3 0 2 27.49 2.02
 3 0 -2 28.91 2.07
 3 0 -2 28.97 2.11
 -3 0 1 -0.04 0.42
 3 0 -1 0.29 0.38
 -3 0 0 339.97 22
 -3 0 0 365.05 21.92
 3 0 0 357.52 21.92
 -3 0 -1 -0.08 0.7
 -3 0 -1 -0.24 0.36
 -3 0 -1 -0.18 0.66
 3 0 1 0.38 0.39
 -3 0 -2 1057.22 70.98
 -3 0 -2 1142.73 70.27
 -3 0 -2 1133.26 70.43
 -3 0 -2 1181.01 71.25
 3 0 2 1229.72 70.48
 -3 0 -3 -0.05 0.2
 -3 0 -3 0.52 1.13
 -3 0 -3 -0.04 0.32
 -3 0 -3 0.65 1.3
 3 0 3 -0.05 0.37
 -3 0 -4 28.59 2.06
 -3 0 -4 31.41 3.55
 -3 0 -4 31.25 2.02
 -3 0 -5 -0.04 0.25
 -3 0 -5 -0.36 1.47
 -3 0 -5 -0.11 0.2
 -3 0 -5 -0.21 0.4
 3 0 5 0.11 0.39
 -3 0 -5 0.18 0.18
 -3 0 -6 208.92 12.65
 -3 0 -6 205.67 12.75
 3 0 6 208.62 12.88
 -3 0 -6 182.65 12.94
 -3 0 -7 -0.05 0.3
 -3 0 -7 0.53 2.23
 -3 0 -7 0.19 0.51
 -3 0 -7 -0.15 0.43
 -3 0 -8 207.55 12.44
 -3 0 -8 191.36 15.88
 -3 0 -8 197.42 12.29
 -3 0 -8 180.22 12.73
 -3 0 -8 195.17 12.63
 -3 0 -8 196.98 12.96
 -3 0 -9 0.69 2.7
 -3 0 -9 0.3 0.84
 -3 0 -9 -0.12 0.76
 -3 0 -9 0.84 0.68
 -3 0 -10 424.46 26.59
 -3 0 -10 357.87 26.19
 -3 0 -10 412.77 25.85
 -3 0 -11 -0.51 0.88
 -3 0 -11 0.26 0.33
 -3 0 -11 0.13 0.65
 -3 0 -11 0.73 2.53
 -3 0 -12 62.34 4.63
 -3 0 -12 69.27 5.03
 -3 0 -12 57.19 5.16
 -3 0 -13 -0.29 0.58
 -3 0 -13 0.54 1.92
 -3 0 -13 0.56 0.47
 -3 0 -13 0.19 0.93
 -3 0 -14 0.77 0.5
 -3 0 -14 0.14 0.77
 -3 0 -14 0.69 0.39
 -3 0 -15 -0.16 0.47
 3 1 -16 5.58 0.63
 3 1 -16 4.89 1.12
 3 -1 -16 5.06 1.4
 3 1 -15 6.78 0.83
 3 1 -15 7.1 1.48
 3 -1 -15 7.39 1.75
 3 1 -15 4.1 2.25
 3 -1 -14 11.7 1.22
 3 1 -14 11.29 1.21
 3 -1 -14 12.66 3.38
 3 -1 -13 1.02 0.73
 3 1 -13 2.11 1.09
 3 -1 -13 0.89 1.17
 3 -1 -13 2.21 0.61
 3 1 -13 -0.88 2.3
 3 -1 -13 2.86 2.56
 3 -1 -12 1.25 0.55
 3 1 -12 0.1 0.44
 3 -1 -12 -0.24 0.68
 3 1 -12 -0.44 0.59
 3 1 -12 0.36 0.93
 3 -1 -12 0.21 1.01
 3 -1 -12 -0.08 0.5
 3 1 -12 -0.4 1.85
 3 -1 -12 -0.17 0.48
 3 -1 -12 -0.34 0.62
 3 -1 -12 0.73 2.33
 3 -1 -11 2.96 0.71
 3 1 -11 3.92 0.75
 3 -1 -11 3.51 0.86
 3 1 -11 4.03 0.84
 3 1 -11 3.75 1.16
 3 -1 -11 4.47 1.32
 3 -1 -11 3.2 0.68
 3 1 -11 1.03 1.78
 3 -1 -11 2.56 2.2
 3 -1 -11 4.64 0.77
 3 1 -11 7.15 3.17
 3 -1 -11 4.03 1.01
 3 -1 -10 22.31 1.97
 3 -1 -10 17.43 1.65
 3 1 -10 20.52 1.74
 3 1 -10 21.46 2.12
 3 -1 -10 23.01 1.65
 3 -1 -10 17.79 2.1
 3 -1 -10 20.1 1.62
 3 1 -10 18.93 2.92
 3 -1 -10 16.24 3.02
 3 1 -10 19.63 1.74
 3 1 -10 16.11 1.6
 3 -1 -10 12.75 1.83
 3 1 -10 25.81 4.71
 3 -1 -10 16.2 3.9
 3 -1 -10 20.19 1.66
 3 -1 -9 74.86 5.29
 3 1 -9 77.37 5.21
 3 -1 -9 76.12 5.13
 3 1 -9 74.77 5.17
 3 -1 -9 80.21 5.04
 3 -1 -9 79.15 5.53
 3 -1 -9 65.85 5.38
 3 -1 -9 77.95 6.55
 3 1 -9 73.37 5.05
 3 -1 -9 79.87 5.09
 3 -1 -9 71.73 7.7
 3 1 -9 75.39 5.01
 3 1 -9 80.81 8.03
 3 -1 -8 39.24 2.91
 3 1 -8 42.65 2.87
 3 -1 -8 40.32 2.79
 3 1 -8 34.91 2.79
 3 -1 -8 35.68 3.04
 3 -1 -8 45.54 3.14
 3 1 -8 38.79 2.64
 -3 -1 8 38.39 2.93
 3 -1 -8 27.96 4.47
 3 -1 -8 38.65 2.74
 3 -1 -7 44.55 4.85
 3 1 -7 42.18 2.89
 -3 -1 7 43.54 3.06
 3 1 -7 41.43 3.02
 3 -1 -7 43.66 3.1
 3 1 -7 41.26 3.02
 3 -1 -7 44.09 3
 3 -1 -7 41.15 3.34
 3 1 -7 46.21 3
 3 -1 -7 48.66 3.94
 3 -1 -7 45.07 2.92
 3 -1 -7 35.7 3.17
 3 1 -7 39.89 2.93
 3 -1 -7 49.96 2.88
 3 -1 -6 139.06 10.04
 3 1 -6 133.24 8.18
 3 -1 -6 133.56 8.26
 3 -1 -6 135.3 8.37
 -3 1 6 114.17 8.26
 3 1 -6 128.53 8.3
 -3 -1 6 127.2 8.36
 3 1 -6 139.63 8.27
 3 -1 -6 128.93 8.27
 3 -1 -6 120.94 8.7
 3 -1 -6 123.13 8.48
 3 -1 -6 146.12 9.11
 3 1 -6 118.03 8.2
 3 1 -6 131.73 8.67
 3 -1 -6 150.49 8.17
 3 1 -5 0.63 0.21
 -3 1 5 0.82 0.38
 -3 -1 5 0.77 0.4
 3 1 -5 0.96 0.28
 3 -1 -5 0.83 0.2
 3 -1 -5 0.47 0.39
 3 1 -5 0.86 0.26
 3 -1 -5 0.81 0.45
 3 1 -5 0.76 0.66
 3 -1 -5 0.45 1.19
 3 -1 -4 300.87 20.54
 3 1 -4 304.24 19.59
 3 1 -4 335.96 19.63
 3 -1 -4 325.46 19.66
 3 -1 -4 293.21 20.51
 -3 1 4 293.75 19.76
 -3 -1 4 312.22 19.79
 3 -1 -4 291.77 19.78
 3 1 -4 325.96 20.02
 3 -1 -4 343.21 19.57
 3 -1 -3 776.8 48.25
 3 1 -3 800.75 47.64
 3 -1 -3 792.26 47.67
 -3 1 3 755.88 47.86
 -3 -1 3 766.73 47.84
 3 1 -3 710.94 47.94
 3 -1 -3 748.75 47.83
 -3 1 3 703.18 49.09
 3 -1 -3 789.78 47.6
 3 -1 -2 35.41 2.18
 -3 1 2 30.57 2.39
 -3 -1 2 35.57 2.41
 3 -1 -2 33.7 2.39
 3 -1 -2 34.51 2.14
 -3 1 2 28.03 3.77
 3 1 -2 33.18 2.5
 -3 1 1 408.27 25.49
 -3 -1 1 419.47 25.48
 3 -1 -1 415.38 25.46
 -3 1 1 366.32 26.75
 3 1 -1 419.6 25.55
 -3 -1 0 74.27 4.8
 -3 1 0 69.84 4.78
 3 1 0 74.51 4.84
 -3 1 0 64.58 6.18
 3 -1 0 72.73 4.78
 3 1 0 79.61 4.88
 -3 1 -1 4.68 0.62
 -3 -1 -1 4.83 0.65
 3 -1 1 5.74 0.64
 3 1 1 4.31 0.64
 -3 1 -1 4.81 2.04
 -3 -1 -1 4.86 0.34
 -3 -1 -2 5.39 1.57
 -3 -1 -2 3.64 1.42
 -3 -1 -2 4.5 0.55
 -3 -1 -2 4.77 0.51
 -3 -1 -2 4.26 0.33
 3 -1 2 4.78 0.63
 3 1 2 4.33 0.62
 -3 1 -2 2.67 1.94
 -3 -1 -3 1246.46 74.64
 -3 -1 -3 1197.08 74.25
 -3 1 -3 1180.78 72.99
 -3 -1 -3 1155.74 73.02
 -3 -1 -3 1168.93 73.07
 3 1 3 1317.16 73.16
 -3 1 -3 1069.12 74.6
 -3 -1 -3 1197.47 72.86
 -3 -1 -4 398.42 26.28
 -3 1 -4 408.36 24.25
 -3 -1 -4 435.56 24.39
 -3 -1 -4 355.7 25.76
 -3 1 -4 398.25 24.5
 -3 -1 -4 369.21 24.47
 3 1 4 400.16 24.48
 3 -1 4 388.81 24.5
 -3 -1 -4 380.47 24.23
 -3 1 -5 112.78 8.72
 -3 -1 -5 107.07 6.43
 -3 1 -5 98.31 6.34
 -3 1 -5 106.89 6.46
 -3 -1 -5 104.08 6.5
 -3 -1 -5 88.71 6.6
 3 -1 5 98.14 6.6
 -3 -1 -5 104.42 6.36
 -3 -1 -5 102.2 6.6
 -3 1 -5 98.13 6.53
 -3 1 -6 53.93 5.8
 -3 -1 -6 61.84 6.27
 -3 1 -6 54.64 3.48
 -3 -1 -6 56.68 3.54
 -3 -1 -6 49.75 3.7
 -3 1 -6 47.82 3.76
 3 -1 6 51.95 3.62
 -3 -1 -6 51.6 3.36
 -3 -1 -6 48.8 3.62
 -3 1 -6 52.58 3.59
 -3 -1 -6 43.04 5.28
 -3 1 -7 40.26 5.6
 -3 -1 -7 45.39 3.15
 -3 1 -7 46.23 3.18
 -3 -1 -7 53.53 3.29
 -3 1 -7 42.8 3.51
 -3 -1 -7 43.12 3.46
 -3 -1 -7 53.41 3.48
 -3 -1 -7 35.19 5.22
 -3 1 -7 47.64 3.36
 -3 1 -8 455.17 27.55
 -3 1 -8 409.34 31.03
 -3 -1 -8 443.3 31.48
 -3 -1 -8 447.5 27.49
 -3 -1 -8 460.54 27.62
 -3 1 -8 404.14 27.9
 -3 1 -8 454.94 27.78
 -3 -1 -8 478.78 27.88
 -3 -1 -8 448.88 28.22
 -3 -1 -8 391.77 27.83
 -3 1 -8 461.92 28.07
 -3 -1 -9 8.51 3.23
 -3 -1 -9 6.61 0.77
 -3 -1 -9 8.23 1.47
 -3 1 -9 6.15 1.22
 -3 -1 -9 9.07 1.22
 -3 1 -9 5.1 1.13
 -3 1 -9 7.4 1.06
 -3 -1 -9 7.91 1.24
 -3 1 -10 182.4 16.25
 -3 -1 -10 200.65 16.71
 -3 -1 -10 189.93 12.24
 -3 -1 -10 203.03 13.16
 -3 1 -10 205.74 13.01
 -3 -1 -10 204.32 12.41
 -3 -1 -10 168.33 12.64
 -3 1 -10 185.75 12.79
 -3 1 -10 219.28 12.75
 -3 1 -11 18.68 4.43
 -3 -1 -11 19.33 4.76
 -3 -1 -11 27.31 2.89
 -3 -1 -11 24.18 3.09
 -3 -1 -11 25.44 2.56
 -3 -1 -12 35.56 3.05
 -3 -1 -12 27.81 2.52
 -3 1 -12 28.13 2.55
 -3 1 -13 0.19 0.89
 -3 -1 -13 1.62 0.96
 -3 1 -13 -0.51 2.06
 -3 1 -13 1.92 0.57
 -3 -1 -13 2.99 0.64
 -3 1 -13 1.05 0.64
 -3 -1 -13 2.12 0.67
 -3 1 -14 2.03 0.84
 -3 -1 -14 1.19 0.85
 -3 -1 -14 2.14 0.54
 -3 1 -14 1.25 0.55
 -3 1 -15 0.23 0.39
 3 2 -16 1.44 0.34
 3 2 -15 2.89 2.04
 3 2 -15 2.93 0.56
 3 -2 -15 3.32 0.86
 3 2 -15 1.96 1
 3 -2 -15 3.49 1.52
 3 2 -14 24.04 4.48
 3 2 -14 22.85 1.96
 3 2 -14 24.46 2.59
 3 -2 -13 5.51 2.93
 3 -2 -13 4.35 1.05
 3 2 -13 2.45 1.17
 3 -2 -13 5.48 1.54
 3 -2 -13 6.86 0.89
 3 2 -13 7.15 2.39
 3 -2 -12 5.4 0.86
 3 2 -12 5.97 0.96
 3 -2 -12 5.8 1.11
 3 2 -12 5.36 1.3
 3 -2 -12 6.77 1.7
 3 -2 -12 7.08 0.93
 3 2 -12 8.17 2.37
 3 2 -12 3.06 2.93
 3 -2 -12 2.88 2.6
 3 -2 -12 5.79 0.92
 3 2 -11 209.4 17.8
 3 -2 -11 217.11 17.55
 3 -2 -11 222.04 13.75
 3 -2 -11 199.03 13.68
 3 2 -11 195.33 13.76
 3 -2 -11 221.6 14.56
 3 -2 -11 226.78 13.69
 3 -2 -11 216.96 13.68
 3 2 -11 229.96 15.69
 3 2 -11 224 14.23
 3 -2 -11 226 14
 3 -2 -10 115.7 8.28
 3 2 -10 124.94 8.42
 3 -2 -10 128.41 8.27
 3 -2 -10 133.8 9
 3 2 -10 133.2 8.72
 3 -2 -10 133.79 8.15
 3 -2 -10 133.68 11.78
 3 -2 -10 128.79 8.34
 3 -2 -10 125.67 8.6
 -3 -2 9 62.95 4.55
 3 -2 -9 64.41 4.72
 3 -2 -9 63.25 4.47
 3 2 -9 70.28 4.55
 3 2 -9 64.27 4.58
 3 -2 -9 61.39 4.91
 3 -2 -9 48.71 5.81
 3 -2 -9 72.44 4.46
 3 -2 -9 58.01 7.02
 3 -2 -9 63.47 4.48
 3 -2 -9 69.66 4.34
 3 2 -8 46.76 3.37
 -3 -2 8 43.57 3.43
 3 -2 -8 49.72 3.56
 3 2 -8 47.97 3.37
 3 -2 -8 47.98 3.36
 3 -2 -8 49.76 3.97
 3 -2 -8 48.44 3.71
 3 -2 -8 41.15 4.57
 3 -2 -8 50.26 3.39
 3 -2 -8 51.52 3.22
 3 -2 -7 94.76 6.16
 3 -2 -7 87.01 8.21
 3 2 -7 97.5 6.16
 -3 -2 7 92.79 6.27
 3 -2 -7 91.96 6.28
 3 2 -7 99.85 6.17
 3 -2 -7 94.75 6.15
 3 -2 -7 84.48 6.75
 3 -2 -7 86.08 7.23
 -3 -2 7 94.63 6.41
 3 -2 -7 99.05 6.01
 3 2 -7 86.39 6.61
 3 2 -7 98.81 6.84
 3 -2 -6 1.16 0.46
 3 -2 -6 -0.17 0.99
 3 2 -6 0.8 0.32
 3 -2 -6 1.19 0.24
 3 -2 -6 -0.18 0.98
 3 -2 -6 -0.33 1.55
 3 2 -6 0.51 0.81
 3 2 -6 0.83 0.79
 3 -2 -5 139.39 10.08
 3 -2 -5 141.37 8.61
 3 2 -5 134.28 8.49
 -3 -2 5 132.1 8.64
 3 -2 -5 140.79 8.49
 3 -2 -5 125.88 9.66
 3 -2 -5 127.85 9.22
 3 -2 -5 119.82 8.52
 3 2 -5 133.65 9
 3 -2 -5 142.46 8.38
 3 2 -5 140.01 9.09
 -3 2 5 119.64 9.88
 -3 -2 4 1533.8 96.34
 3 -2 -4 1626.22 96.16
 3 -2 -4 1439.86 96.71
 3 2 -4 1530.54 96.65
 -3 2 4 1291.96 97.55
 3 -2 -4 1502.94 96.26
 3 -2 -4 1637.65 96.08
 -3 -2 3 10.72 1.02
 3 -2 -3 10.25 0.78
 3 2 -3 9.34 1.2
 3 -2 -3 10.54 0.94
 3 -2 -3 11.08 0.74
 -3 2 3 8.55 2.35
 3 -2 -3 8.62 1.15
 -3 -2 2 20.48 1.6
 3 -2 -2 19.29 1.55
 3 -2 -2 21.09 1.33
 -3 2 2 18.88 3.14
 3 2 -2 19.95 1.83
 -3 -2 1 107.82 6.43
 3 -2 -1 98.24 6.39
 -3 2 1 95.8 7.91
 3 2 -1 97.88 6.53
 -3 2 1 79.21 7.65
 -3 -2 0 64.99 4.1
 3 2 0 60.3 4.19
 -3 -2 -1 561.52 33.15
 -3 -2 -1 500.84 32.91
 3 2 1 578.27 33.24
 -3 2 -1 488.17 34.68
 -3 -2 -1 585.07 33.16
 -3 2 -1 566.82 33.23
 -3 -2 -2 299.11 18.2
 -3 -2 -2 292.75 18.04
 -3 -2 -2 280.38 17.93
 -3 -2 -2 318.49 18.34
 3 2 2 302.93 18.25
 -3 2 -2 252.84 19.76
 3 -2 2 288.78 18.21
 -3 -2 -2 289.86 17.93
 -3 -2 -2 316.34 18.09
 -3 -2 -3 430.42 26.26
 -3 -2 -3 412.23 24.11
 -3 2 -3 430.61 24.36
 -3 -2 -3 364.48 24.08
 -3 -2 -3 400.14 25.65
 -3 -2 -3 379.26 24.14
 -3 -2 -3 376.12 23.99
 3 2 3 419.99 24.3
 -3 2 -3 340.26 25.97
 3 -2 3 395.78 24.28
 -3 2 -3 389.3 26.1
 -3 -2 -3 430.27 24.17
 -3 -2 -3 384.85 23.97
 -3 -2 -4 302.44 20.14
 -3 -2 -4 293.57 17.77
 -3 2 -4 293.61 18
 -3 -2 -4 266.94 17.84
 -3 -2 -4 280.21 17.67
 3 2 4 300.66 17.92
 3 -2 4 293.64 17.96
 -3 -2 -4 280.53 17.63
 -3 -2 -4 308.71 17.87
 -3 -2 -5 254.18 18.74
 -3 -2 -5 242.06 16.78
 -3 2 -5 266.97 16.76
 -3 2 -5 282.01 16.94
 -3 -2 -5 260.36 19.25
 -3 2 -5 283.61 16.61
 -3 -2 -5 280.31 16.7
 -3 2 -5 242.39 18.65
 3 -2 5 268.56 16.86
 -3 -2 -5 261.25 16.52
 -3 -2 -5 275.9 16.81
 -3 2 -6 0.08 0.23
 -3 -2 -6 0.2 0.34
 -3 -2 -6 0.31 0.29
 -3 -2 -6 0.31 0.44
 3 -2 6 0.08 0.5
 -3 -2 -6 -0.08 0.45
 -3 2 -6 0.07 0.38
 -3 2 -7 25.43 4.82
 -3 -2 -7 28.13 5.08
 -3 -2 -7 34.77 2.47
 -3 2 -7 38.33 2.45
 -3 -2 -7 36.62 2.56
 -3 2 -7 34.38 2.65
 -3 -2 -7 28.09 4.78
 -3 -2 -7 28.14 2.65
 -3 2 -7 31.58 2.83
 3 -2 7 33.19 2.67
 -3 -2 -7 35.9 2.38
 -3 -2 -7 39.93 2.82
 -3 -2 -8 245.33 14.65
 -3 2 -8 238.02 18.34
 -3 -2 -8 225.35 18.41
 -3 -2 -8 234.8 14.51
 -3 2 -8 231.85 14.75
 -3 -2 -8 239.95 15.28
 -3 -2 -8 196.73 17.38
 -3 -2 -8 208.12 15.44
 -3 2 -8 212.55 14.94
 -3 -2 -8 197.17 14.76
 -3 -2 -8 225.75 14.41
 -3 2 -8 243.5 14.78
 -3 2 -9 50.39 6.94
 -3 -2 -9 43.6 6.74
 -3 -2 -9 56.12 3.61
 -3 -2 -9 58.61 4.44
 -3 -2 -9 58.67 4.75
 -3 -2 -9 43.95 3.84
 -3 2 -9 47.22 3.99
 -3 2 -9 54.06 3.85
 -3 2 -10 21.51 4.59
 -3 -2 -10 16.1 4.33
 -3 -2 -10 25.95 1.91
 -3 -2 -10 25.4 2.61
 -3 -2 -10 25.71 2.03
 -3 -2 -10 27 3
 -3 2 -10 23.28 2.32
 -3 -2 -10 21.39 2.19
 -3 2 -10 26.1 2.21
 -3 -2 -11 0.18 0.95
 -3 -2 -11 0.36 0.38
 -3 -2 -11 0.92 1.08
 -3 2 -11 -0.69 2.47
 -3 -2 -11 2.97 2.9
 -3 -2 -11 0.43 0.32
 -3 -2 -11 0.65 0.54
 -3 2 -11 -0.11 0.6
 -3 -2 -12 5.24 1.33
 -3 -2 -12 8.66 0.79
 -3 2 -12 7.84 2.93
 -3 2 -12 8.31 1.22
 -3 -2 -12 5.2 1.01
 -3 -2 -13 43.94 2.84
 -3 -2 -13 31.74 3.41
 -3 2 -13 30.44 4.83
 -3 -2 -13 44.85 3.08
 -3 2 -13 38.58 3.09
 -3 2 -14 5.64 1.72
 -3 -2 -14 4.51 0.66
 -3 2 -14 5.48 0.73
 3 3 -15 10.01 0.97
 3 3 -14 -0.58 2.02
 3 3 -14 0.3 0.45
 3 -3 -14 0.73 0.74
 3 -3 -14 0.72 1.35
 3 3 -14 0.35 1.69
 3 -3 -14 0.57 0.49
 3 3 -13 0.61 0.47
 3 -3 -13 0.39 0.72
 3 -3 -13 0.25 1.25
 3 -3 -13 0.56 0.46
 3 3 -13 -1.43 1.58
 3 3 -12 17.61 4.1
 3 -3 -12 17.93 1.75
 3 3 -12 19.2 1.81
 3 -3 -12 21.69 1.74
 3 3 -12 21.03 2.18
 3 -3 -12 19.04 1.73
 3 -3 -12 17.38 2.55
 3 3 -12 16.99 3.06
 3 -3 -12 18.29 2
 3 -3 -11 137.64 9.01
 3 -3 -11 126.38 8.94
 3 3 -11 129.61 9.06
 3 -3 -11 136.55 8.93
 3 3 -11 136.44 9.35
 3 -3 -11 150.46 10.05
 3 -3 -11 141.92 8.97
 3 -3 -11 141.85 9.27
 3 -3 -11 143.96 8.78
 -3 -3 10 120.06 8.49
 3 -3 -10 124.38 8.39
 3 3 -10 121.41 8.5
 3 3 -10 127.73 8.44
 3 3 -10 132.73 8.73
 3 -3 -10 114.79 9.05
 3 -3 -10 134.8 8.66
 3 -3 -10 128.54 8.35
 3 -3 -10 132.64 8.45
 3 -3 -10 121.86 11.84
 3 -3 -10 140.19 8.25
 3 -3 -9 132.7 8.84
 -3 -3 9 123.29 8.68
 3 3 -9 134.92 8.61
 3 -3 -9 127.9 8.55
 3 -3 -9 129.34 9.33
 3 -3 -9 131.12 9.17
 3 -3 -9 136.8 8.52
 3 -3 -9 114.73 11.42
 3 -3 -9 130.74 8.58
 3 -3 -9 137.84 8.39
 3 -3 -8 27.56 2.14
 3 -3 -8 28.21 4.51
 3 -3 -8 30.53 2.36
 -3 -3 8 23.89 2.21
 3 -3 -8 28.1 2.09
 3 3 -8 27.16 2.13
 3 -3 -8 21.53 2.71
 3 -3 -8 23.36 2.45
 -3 -3 8 27.19 2.43
 3 -3 -8 29.24 1.94
 3 -3 -7 192.32 12.01
 3 -3 -7 209.76 12.21
 3 -3 -7 192.29 11.98
 3 3 -7 191.59 12
 3 -3 -7 188.67 13.05
 -3 -3 7 172.92 12.26
 3 3 -7 175.42 12.82
 3 3 -7 181.65 12.8
 3 -3 -6 168.84 10.99
 3 -3 -6 172.4 10.86
 3 -3 -6 154.46 12
 3 -3 -6 165.17 11.11
 3 -3 -6 173.64 10.9
 3 -3 -6 179.32 10.74
 3 3 -6 179.65 11.78
 3 3 -6 167.39 11.61
 3 -3 -5 531.61 33.72
 -3 3 5 535.38 33.73
 3 -3 -5 438.58 34.54
 3 -3 -5 524.03 35.37
 3 -3 -5 534.84 33.81
 -3 -3 5 534.81 33.97
 3 3 -5 555.27 34.41
 3 -3 -5 587.19 33.52
 3 -3 -4 843.19 51.78
 -3 3 4 838.11 51.83
 3 -3 -4 699.75 52.42
 3 -3 -4 693.35 53.4
 3 -3 -4 848.73 51.81
 3 3 -4 818.47 52.29
 -3 -3 4 845.48 52.03
 3 -3 -4 797.43 51.71
 3 3 -4 903.57 52.5
 3 -3 -4 904.93 51.59
 3 -3 -3 787.43 47.06
 -3 3 3 793.19 47.2
 -3 -3 3 762.26 47.17
 3 3 -3 749.95 47.56
 -3 3 3 639.42 48.46
 3 -3 -3 761.41 47.07
 3 3 -2 26.34 2.31
 3 -3 -2 25.18 1.76
 -3 -3 2 26.77 1.97
 -3 3 2 25.9 1.98
 3 3 -1 123.72 8.41
 -3 -3 1 134.77 8.11
 -3 3 1 124.96 8.16
 -3 3 0 48.67 5.29
 3 3 0 53.34 3.79
 3 -3 0 47.26 3.46
 -3 -3 0 52.82 3.47
 -3 -3 -1 44.1 3.29
 -3 3 -1 36.77 4.89
 3 3 1 44.92 3.51
 3 -3 1 40.38 3.26
 -3 3 -1 46.73 3.42
 -3 -3 -1 46.71 3.25
 -3 -3 -2 1.37 0.53
 -3 -3 -2 0.31 0.25
 -3 -3 -2 -0.05 0.4
 -3 3 -2 -0.15 0.52
 3 3 2 -0.18 0.56
 -3 -3 -2 0.05 0.35
 -3 3 -2 -1.06 2.3
 -3 -3 -2 -0.08 0.29
 3 -3 2 0.19 0.46
 -3 -3 -3 55.82 3.41
 -3 -3 -3 47.15 5
 -3 -3 -3 47.09 3.27
 -3 -3 -3 49.77 3.79
 -3 3 -3 44.77 5.43
 3 3 3 52.78 3.75
 3 -3 3 52.25 3.62
 -3 -3 -3 50.91 3.3
 -3 -3 -3 60.98 3.56
 -3 -3 -4 147.09 8.84
 -3 3 -4 147.8 9.2
 -3 -3 -4 131.53 10.75
 -3 -3 -4 136.41 8.71
 -3 -3 -4 137.48 9.32
 -3 -3 -4 120 8.84
 -3 3 -4 119.63 11.02
 3 -3 4 136.4 9.05
 -3 -3 -4 140.82 8.7
 -3 3 -5 4.7 0.87
 -3 -3 -5 3.76 2.23
 -3 -3 -5 4.12 0.5
 -3 -3 -5 3.91 0.56
 -3 -3 -5 4.87 0.58
 3 -3 5 4.11 0.79
 -3 3 -5 5.55 2.56
 -3 -3 -6 8.14 1.4
 -3 -3 -6 7.58 0.78
 -3 -3 -6 8.76 0.88
 -3 3 -6 8.71 1.16
 -3 -3 -6 8.33 2.82
 -3 3 -6 6.54 0.9
 -3 -3 -6 7.73 0.75
 -3 -3 -6 6.42 0.92
 3 -3 6 6.76 1.02
 -3 -3 -6 6.6 0.66
 -3 3 -6 5.86 2.7
 -3 -3 -7 185.64 10.98
 -3 -3 -7 180.17 10.88
 -3 3 -7 172.68 11.07
 -3 -3 -7 167.5 11.72
 -3 -3 -7 138.35 10.99
 3 -3 7 172.73 11.15
 -3 -3 -7 176.89 10.75
 -3 -3 -8 0.84 0.93
 -3 -3 -8 0.41 0.37
 -3 -3 -8 -0.16 0.87
 -3 -3 -8 0.62 2.72
 -3 3 -8 0.38 0.52
 -3 -3 -8 0.27 0.29
 -3 3 -8 -0.26 0.67
 -3 -3 -8 0.93 0.6
 3 -3 8 -0.2 0.54
 -3 -3 -9 0.68 0.98
 -3 3 -9 -0.7 2.13
 -3 -3 -9 0.19 0.35
 -3 -3 -9 0.11 0.59
 -3 -3 -9 -0.88 0.86
 -3 3 -9 0.3 0.45
 -3 -3 -9 -0.65 2.74
 -3 -3 -9 1.19 0.33
 -3 -3 -9 0.37 0.42
 -3 3 -9 0.14 0.66
 -3 -3 -9 0.56 0.55
 -3 3 -9 0.81 0.46
 -3 -3 -10 2.05 1.2
 -3 3 -10 0.7 2.41
 -3 -3 -10 3.21 0.55
 -3 -3 -10 3.61 0.89
 -3 -3 -10 3.48 1.16
 -3 3 -10 1.88 0.83
 -3 -3 -10 3.06 0.79
 -3 3 -10 2.93 0.66
 -3 -3 -10 2.48 0.59
 -3 -3 -11 25.89 2.97
 -3 -3 -11 30.46 2.21
 -3 -3 -11 21.11 2.29
 -3 3 -11 26.5 2.51
 -3 -3 -11 31.2 2.44
 -3 -3 -11 30.09 2.11
 -3 -3 -12 0.16 0.86
 -3 -3 -12 0.3 0.38
 -3 -3 -12 0.38 0.91
 -3 3 -12 0.54 1.92
 -3 -3 -12 0.18 0.3
 -3 -3 -12 0.27 0.55
 -3 3 -12 -0.1 0.58
 -3 -3 -13 0.72 0.51
 -3 3 -13 -0.32 0.49
 -3 3 -14 0.92 0.59
 -3 3 -14 3.21 0.5
 3 4 -15 5.82 0.64
 3 4 -14 3.6 0.62
 3 -4 -14 4.37 1
 3 4 -14 4.08 1.86
 3 -4 -14 4.74 0.73
 3 4 -13 1.44 0.49
 3 -4 -13 0.25 0.67
 3 -4 -13 -0.5 1.34
 3 4 -13 0.64 1.47
 3 4 -13 1.93 2.72
 3 -4 -13 1.67 0.61
 3 4 -12 15.56 4.09
 3 4 -12 9.63 1.19
 3 -4 -12 10.69 1.14
 3 -4 -12 8.94 1.35
 3 -4 -12 10.24 1.14
 3 -4 -12 8.83 2.01
 3 4 -12 9.6 2.18
 -3 -4 11 37.17 3.05
 3 4 -11 39.69 2.99
 3 4 -11 38.27 3.04
 3 -4 -11 32.21 3.73
 3 -4 -11 37.22 2.9
 3 -4 -11 38.62 3.2
 3 -4 -11 39.72 2.91
 3 -4 -11 38.54 2.95
 3 -4 -11 41.17 2.75
 -3 -4 10 167.99 11.89
 3 4 -10 170.53 11.85
 3 4 -10 184.77 11.81
 3 -4 -10 167.31 12.62
 3 -4 -10 191.3 12.02
 3 -4 -10 182.69 11.7
 3 -4 -10 182.99 11.8
 3 -4 -10 200.66 11.58
 3 -4 -9 546.76 34.38
 -3 -4 9 507.47 34.27
 3 4 -9 551.4 34.15
 3 -4 -9 524.36 35.06
 3 -4 -9 533.67 34.89
 3 -4 -9 580.87 34.34
 3 -4 -9 547 34.12
 3 -4 -9 571.95 33.89
 3 -4 -8 0.1 0.56
 3 -4 -8 0.75 0.53
 3 -4 -8 -0.24 1.11
 3 4 -8 0.08 0.46
 3 -4 -8 0.38 0.3
 3 -4 -8 -0.16 0.85
 3 4 -8 0.28 1.49
 3 4 -8 -0.28 1.44
 3 -4 -7 284.64 17.47
 3 -4 -7 275.39 17.6
 3 4 -7 282.11 17.45
 3 -4 -7 213.84 18.86
 3 -4 -7 265.28 18.72
 3 -4 -7 253.49 17.84
 3 4 -7 304.06 18.9
 -3 -4 7 285.38 17.89
 3 4 -7 266.71 18.59
 3 -4 -7 290.6 17.24
 3 -4 -6 79.77 5.43
 3 -4 -6 86.91 7.05
 3 -4 -6 78.38 5.52
 -3 -4 6 78.09 5.79
 3 -4 -6 84.87 5.25
 3 4 -6 84.67 6.48
 3 4 -6 85.19 6.53
 3 -4 -5 61.73 5.8
 3 -4 -5 53.45 3.78
 -3 -4 5 55.69 4.11
 3 4 -5 51.81 4.64
 3 4 -5 56.4 4.63
 3 -4 -5 56.65 3.57
 3 -4 -4 73.69 7.46
 -3 4 4 67.98 6.9
 3 4 -4 82.1 6.18
 3 -4 -4 81.56 5.15
 3 4 -4 83.63 6.17
 3 -4 -4 83.23 5.34
 -3 -4 3 800.26 47.86
 3 4 -3 828.37 48.41
 3 -4 -3 771.51 47.48
 -3 -4 2 580.38 34.79
 -3 4 2 520.78 36.46
 3 -4 -2 546.64 34.53
 3 4 -2 584.47 35.33
 3 4 -1 218.92 14.35
 -3 -4 1 227.76 14.06
 -3 4 1 205.27 15.85
 3 -4 -1 218.98 13.88
 3 4 0 59.8 4.5
 -3 -4 0 62.88 4.22
 -3 4 0 53.84 6.04
 3 -4 0 55.54 4.09
 -3 -4 0 63.04 4.1
 -3 -4 -1 1033.97 62.31
 -3 -4 -1 1025.84 62.61
 3 4 1 1010.37 62.92
 -3 4 -1 933.29 64.68
 3 -4 1 957.24 62.56
 -3 -4 -1 1059.24 62.53
 -3 4 -1 1015.21 62.75
 -3 -4 -2 70.52 4.55
 -3 4 -2 71.15 4.99
 3 4 2 70.43 5.08
 -3 -4 -2 71.6 4.78
 3 -4 2 69.37 4.85
 -3 -4 -3 229.16 17.05
 -3 4 -3 245.74 15.28
 -3 -4 -3 258.57 14.86
 -3 -4 -3 241.05 14.76
 -3 -4 -3 224.05 14.67
 3 -4 3 231.84 15.03
 -3 -4 -4 51.68 3.39
 -3 -4 -4 53.68 3.41
 -3 -4 -4 41.19 5.42
 -3 4 -4 51.45 3.86
 -3 4 -4 33.84 5.47
 3 -4 4 45.24 3.63
 -3 -4 -5 76.43 4.82
 -3 -4 -5 74.5 4.78
 -3 -4 -5 72.39 4.9
 -3 -4 -5 70.59 5.46
 -3 -4 -5 68.04 7.23
 -3 4 -5 73.67 5.28
 -3 4 -5 60.35 7.52
 -3 -4 -5 70.11 4.65
 3 -4 5 69.6 5.06
 -3 -4 -6 10.37 1.04
 -3 -4 -6 12.38 1.78
 -3 -4 -6 12.45 1.05
 -3 -4 -6 10.9 1.2
 -3 4 -6 9.43 1.39
 -3 -4 -6 7.22 3.09
 -3 4 -6 4.52 2.92
 -3 -4 -6 9.74 0.88
 3 -4 6 9.25 1.28
 -3 4 -6 11.03 3.31
 -3 -4 -7 1.68 1
 -3 -4 -7 0.62 2.69
 -3 4 -7 1.79 0.59
 -3 -4 -7 2.48 0.42
 -3 -4 -7 1.21 0.98
 -3 -4 -7 2.04 0.51
 -3 -4 -7 2.62 0.68
 3 -4 7 2.52 0.81
 -3 -4 -8 12.62 2.04
 -3 -4 -8 13.42 1.51
 -3 -4 -8 14.26 1.31
 -3 -4 -8 13.33 1.85
 -3 -4 -8 16.58 4.15
 -3 4 -8 13.37 1.5
 -3 -4 -8 15.99 1.4
 -3 4 -8 11.67 1.61
 3 -4 8 15.54 1.63
 -3 -4 -8 16.39 1.23
 -3 4 -9 88.79 9.41
 -3 -4 -9 87.41 6.11
 -3 -4 -9 93.83 5.87
 -3 -4 -9 80.18 6.75
 -3 4 -9 84.39 6.05
 -3 -4 -9 71.84 8.84
 -3 -4 -9 95.42 6.69
 -3 -4 -9 96.01 5.96
 -3 4 -9 79.71 6.25
 -3 -4 -9 89.69 5.73
 -3 4 -9 85.3 5.96
 -3 4 -10 58.98 4.26
 -3 -4 -10 59.26 4.12
 -3 4 -10 49.86 6.97
 -3 -4 -10 58.12 4.32
 -3 -4 -10 63.99 4.07
 -3 4 -10 55.04 4.42
 -3 -4 -11 0.5 0.9
 -3 4 -11 1.14 2.1
 -3 4 -11 1.38 0.7
 -3 -4 -12 5.57 0.69
 -3 4 -12 4.86 0.86
 -3 -4 -12 5.11 0.61
 -3 4 -12 2.63 2
 -3 -4 -12 5.06 0.83
 -3 4 -13 6.36 0.82
 -3 4 -13 6.2 1.7
 -3 4 -14 -0.07 0.38
 3 5 -14 2.23 0.44
 3 5 -14 2.84 1.31
 3 5 -13 0.07 0.38
 3 -5 -13 0.11 0.65
 3 -5 -13 -0.17 0.43
 3 5 -13 -0.78 1.49
 3 -5 -13 0.32 0.46
 3 5 -12 12.99 1.38
 3 -5 -12 16.71 1.46
 -3 -5 12 14.16 1.47
 3 5 -11 18.03 1.83
 3 5 -11 21.83 1.83
 3 -5 -11 21 1.78
 3 -5 -11 14.61 2.54
 3 -5 -11 20.95 2.05
 3 -5 -11 22.21 1.78
 3 -5 -11 19.05 1.8
 3 -5 -11 22.34 1.64
 3 5 -10 2.62 0.65
 3 5 -10 2.65 0.71
 3 -5 -10 3.65 0.54
 3 -5 -10 2.35 0.82
 3 -5 -10 3.1 0.67
 3 -5 -10 2.78 1.35
 3 -5 -10 2.99 0.71
 -3 -5 10 1.87 0.76
 3 -5 -9 3.41 0.54
 3 -5 -9 3.81 0.87
 3 -5 -9 3.52 0.74
 -3 -5 9 3.93 0.94
 3 -5 -8 11.47 1.18
 -3 -5 8 6.79 1.26
 3 -5 -8 7.01 1.9
 3 5 -8 9.9 1.12
 3 -5 -8 8.72 1.18
 3 5 -8 6.81 2.32
 3 -5 -8 10.81 0.93
 3 5 -8 8.9 2.3
 3 -5 -7 2.77 0.75
 3 -5 -7 4.28 0.76
 3 -5 -7 2.79 1.55
 3 -5 -7 2.58 0.47
 3 5 -7 4.44 1.99
 3 5 -7 2.86 1.77
 3 -5 -6 228.7 14.6
 3 -5 -6 224.8 14.7
 3 5 -6 241.18 16.27
 3 5 -6 222.5 15.97
 3 -5 -6 239.07 14.4
 3 -5 -6 209.99 16.28
 3 -5 -5 105.37 7.07
 3 -5 -5 113.84 9.53
 -3 -5 5 112.6 7.51
 3 5 -5 97.8 8.19
 3 5 -5 99.93 8.21
 3 -5 -5 111.32 6.84
 -3 5 5 91.37 9.17
 3 -5 -4 4.4 0.63
 -3 5 4 4.14 0.8
 3 -5 -4 0.97 2.47
 3 -5 -4 3.45 0.46
 -3 -5 4 3.58 0.99
 3 5 -4 4.14 1.55
 3 5 -4 4.96 1.63
 3 -5 -3 23.45 4.38
 -3 -5 3 40.39 2.96
 3 5 -3 34.78 3.49
 3 5 -3 29.05 3.37
 -3 5 3 34.21 2.74
 -3 -5 2 416.62 25.77
 3 -5 -2 395 25.46
 3 5 -2 397.69 26.37
 3 5 -2 436.49 26.52
 -3 -5 2 406.03 25.55
 -3 5 2 426.01 25.72
 -3 5 1 44.84 5.86
 3 -5 -1 49.17 3.72
 3 5 -1 53.03 4.51
 3 5 -1 63.27 4.73
 -3 -5 1 56.55 3.8
 -3 5 1 51.09 3.94
 -3 5 0 34.93 5.04
 3 -5 0 37.53 2.91
 3 5 0 43.85 3.69
 -3 -5 0 39.61 2.89
 -3 5 0 37.99 3.13
 -3 5 -1 0.48 2.62
 3 -5 1 1.87 0.61
 3 5 1 2.31 1.13
 -3 5 -1 1.52 0.76
 -3 -5 -2 102.52 6.29
 -3 5 -2 104.37 6.93
 -3 5 -2 85.76 9.06
 3 5 2 95.8 7.17
 3 -5 2 88.89 6.59
 -3 -5 -3 151.75 9.34
 -3 -5 -3 138.79 12
 -3 5 -3 149.12 9.96
 -3 5 -3 123.99 12.16
 3 5 3 155.26 10.22
 3 5 3 157.1 10.32
 3 -5 3 135.7 9.63
 -3 -5 -4 104.78 6.3
 -3 5 -4 100.84 6.94
 -3 -5 -4 98.61 9.11
 -3 5 -4 88.37 9.35
 -3 -5 -4 92.38 6.18
 3 -5 4 92.91 6.61
 -3 -5 -5 2.81 0.53
 -3 -5 -5 2.35 0.61
 -3 5 -5 4.75 1.16
 -3 -5 -5 1.69 0.74
 -3 -5 -5 2.82 2.99
 -3 -5 -5 2.22 0.42
 -3 5 -5 1.22 3.22
 3 -5 5 3.78 0.94
 -3 -5 -6 19.43 1.5
 -3 -5 -6 19.02 1.67
 -3 5 -6 14.82 1.8
 -3 -5 -6 15.45 1.89
 -3 -5 -6 20.43 4.48
 -3 -5 -6 16.36 1.47
 3 -5 6 18.5 1.83
 -3 -5 -6 18.4 1.38
 -3 5 -6 14.35 3.97
 -3 5 -7 110.29 7.88
 -3 -5 -7 120.22 8.31
 -3 -5 -7 105.18 11.01
 -3 -5 -7 123.94 7.71
 -3 -5 -7 119.53 7.65
 -3 -5 -7 125.41 7.91
 3 -5 7 115.16 8.02
 -3 -5 -7 115.95 7.52
 -3 -5 -8 5.88 0.76
 -3 -5 -8 7.46 1.04
 -3 5 -8 5.16 0.92
 -3 -5 -8 6.95 1.3
 -3 -5 -8 4.11 3.11
 -3 -5 -8 6.18 0.84
 -3 5 -8 6 1.16
 -3 -5 -8 5.99 0.67
 -3 5 -9 18.47 1.66
 -3 -5 -9 16.1 1.44
 -3 -5 -9 14.9 1.58
 -3 -5 -9 17.21 1.41
 -3 -5 -9 15.24 1.27
 3 -5 9 13.85 1.62
 -3 5 -10 5.69 2.56
 -3 5 -10 8.54 1.01
 -3 -5 -10 7.32 1.36
 -3 5 -10 7.42 1.12
 3 -5 10 7.14 1.03
 -3 -5 -11 13 1.75
 -3 -5 -11 16.96 1.36
 -3 5 -11 14.06 3.08
 -3 -5 -11 17.08 1.31
 -3 5 -11 14.17 1.55
 -3 -5 -12 12.51 0.95
 -3 5 -12 10.46 1.13
 3 6 -13 1.61 1.57
 3 6 -13 0.93 0.36
 3 6 -13 -0.58 1.08
 3 -6 -13 1.05 0.42
 3 6 -12 85.99 6.06
 3 -6 -12 95.06 6.03
 3 -6 -12 95.77 6.06
 3 6 -12 87.38 7.09
 3 6 -12 90.66 8.99
 3 -6 -12 99.16 6.11
 -3 -6 12 85.53 6.13
 -3 -6 11 9.21 1.25
 3 6 -11 9.34 1.13
 3 6 -11 9.61 1.07
 3 -6 -11 10.28 1.32
 3 -6 -11 10.99 1.14
 3 -6 -11 11.19 0.96
 3 6 -10 21.09 1.97
 3 6 -10 20.8 1.88
 3 -6 -10 21.87 1.87
 3 -6 -10 24.92 1.9
 3 -6 -10 19.95 2.07
 3 -6 -10 24.99 1.74
 3 -6 -9 10.9 1.2
 -3 -6 9 10.65 1.41
 3 6 -9 9.53 1.15
 3 -6 -9 9.42 1.88
 3 6 -9 11.78 3.02
 3 -6 -9 11.99 0.99
 3 -6 -9 9.15 1.26
 -3 -6 8 7.59 1.24
 3 -6 -8 6.89 0.95
 3 -6 -8 5.15 0.91
 3 6 -8 8.16 2.69
 3 -6 -8 7.27 0.73
 3 -6 -7 0.64 0.49
 -3 -6 7 0.24 0.75
 3 -6 -7 0.63 1.36
 3 -6 -7 0.75 0.33
 3 6 -7 -0.39 1.95
 3 6 -7 -0.8 1.81
 3 -6 -6 113.78 7.48
 3 6 -6 107.59 9.2
 3 6 -6 103.55 9.12
 3 -6 -6 120.77 7.29
 3 -6 -6 84.7 8.86
 3 -6 -5 48.33 3.61
 3 -6 -5 41.09 5.5
 3 6 -5 57.8 5.52
 3 6 -5 54.3 5.37
 3 -6 -5 53.51 3.46
 3 -6 -4 69.38 7.64
 -3 -6 4 74.56 5.38
 -3 6 4 75.42 5.44
 3 6 -4 78.42 6.88
 3 6 -4 70.65 6.53
 3 -6 -4 78.57 4.96
 3 -6 -3 5.8 3.22
 -3 6 3 5.12 2.77
 3 6 -3 2.58 1.66
 3 6 -3 4.94 1.82
 -3 6 3 4.87 0.99
 -3 -6 3 5.71 1.03
 -3 6 2 50.38 6.69
 3 6 -2 64.96 5.74
 3 6 -2 58.6 5.52
 3 -6 -2 63.46 4.48
 -3 -6 2 70.3 4.67
 -3 6 2 66.1 4.82
 -3 6 1 1.62 2.58
 3 -6 -1 1.85 0.61
 3 6 -1 0.52 1.4
 3 6 -1 2.26 1.36
 -3 6 1 2.52 0.9
 -3 -6 1 3.11 0.72
 -3 6 0 29.47 5.25
 3 -6 0 31.53 2.55
 3 6 0 31.96 3.51
 3 6 0 24.45 3.29
 -3 -6 0 33.19 2.53
 -3 6 0 32.96 2.89
 3 -6 1 5.92 1.01
 3 6 1 4.11 1.71
 3 6 1 5.59 1.66
 -3 6 -1 8.2 1.4
 -3 -6 -2 90.34 5.77
 -3 6 -2 92.83 6.55
 -3 6 -2 77.68 8.97
 3 -6 2 88.4 6.15
 3 6 2 81.15 6.92
 3 6 2 89.48 6.97
 -3 -6 -3 1.29 0.41
 -3 6 -3 0.33 0.94
 -3 -6 -3 1.11 2.7
 -3 -6 -3 0.69 0.33
 -3 6 -3 -0.63 3.12
 3 -6 3 0.89 0.72
 3 6 3 1.88 1.19
 -3 -6 -4 108.38 6.81
 -3 6 -4 108.74 7.6
 -3 -6 -4 98.52 9.83
 -3 6 -4 106.1 10.56
 3 -6 4 92.19 7.12
 -3 -6 -4 106.8 6.72
 -3 -6 -5 18.44 1.5
 -3 6 -5 17.63 2
 -3 -6 -5 13.1 3.66
 -3 -6 -5 17.02 1.48
 -3 6 -5 10.11 4.17
 3 -6 5 20.61 1.97
 -3 -6 -5 18.6 1.44
 -3 -6 -6 26.84 1.98
 -3 -6 -6 21.22 2.35
 -3 -6 -6 21.05 4.72
 -3 -6 -6 25.55 1.96
 -3 6 -6 18.97 4.88
 -3 -6 -6 26.31 1.88
 -3 -6 -7 40.09 3.58
 -3 6 -7 40.11 3.3
 -3 -6 -7 41.8 6.35
 -3 -6 -7 47.6 3.15
 -3 -6 -7 45.2 3.11
 3 -6 7 40.69 3.45
 -3 -6 -7 44.74 3
 -3 -6 -8 8.2 0.84
 -3 6 -8 6.65 0.96
 -3 -6 -8 5.21 1.17
 -3 -6 -8 6.48 0.81
 -3 6 -8 5.44 1.07
 3 -6 8 5.7 1.03
 -3 -6 -8 7.15 0.71
 -3 6 -9 4.32 2.51
 -3 -6 -9 8.76 1.36
 -3 6 -9 8.66 1.1
 -3 -6 -9 5.32 3.04
 -3 -6 -9 11.39 1.01
 -3 6 -9 10.5 1.3
 3 -6 9 9.62 1.24
 -3 -6 -9 9.58 0.87
 -3 6 -10 19.87 3.6
 -3 -6 -10 26.21 1.78
 -3 6 -10 23.94 2.02
 3 -6 10 21.71 1.94
 -3 6 -10 21.04 1.86
 -3 6 -11 -0.07 0.38
 -3 -6 -11 -0.04 0.26
 3 7 -12 5.93 0.68
 3 -7 -12 6.92 0.7
 3 -7 -12 6.63 0.69
 3 7 -12 4.35 1.18
 3 7 -12 7.1 2.13
 -3 -7 12 5.71 0.77
 3 7 -11 1.72 0.48
 3 -7 -11 1.56 0.34
 3 -7 -11 1.41 0.47
 3 -7 -11 1.55 0.44
 3 -7 -11 1.96 0.48
 -3 -7 11 0.82 0.55
 -3 -7 10 11.43 1.37
 3 7 -10 9.81 1.17
 3 7 -10 12.09 1.14
 3 -7 -10 11.1 1.11
 3 -7 -10 11.83 1.14
 3 -7 -10 10.71 1.13
 3 -7 -10 12.96 1.01
 3 7 -9 0.52 0.42
 3 -7 -9 0.63 0.96
 3 7 -9 -0.45 2.1
 3 -7 -9 0.36 0.43
 -3 -7 9 2.93 0.93
 3 -7 -8 1.97 1.29
 3 7 -8 2.04 0.55
 3 -7 -8 1.96 0.4
 3 7 -8 1.88 2.3
 3 7 -8 -0.93 2.09
 -3 -7 7 2.12 0.88
 3 -7 -7 1.61 0.5
 3 -7 -7 0.87 1.34
 3 -7 -7 2.96 0.47
 3 7 -7 0.91 2.26
 3 7 -7 0.92 2.04
 3 -7 -6 19.02 1.72
 3 -7 -6 18.18 3.04
 3 7 -6 14.65 3.39
 3 -7 -6 22.31 1.6
 -3 -7 6 20.54 2.06
 3 -7 -5 13.22 1.39
 -3 -7 5 16.59 1.79
 3 7 -5 16.07 3.19
 3 7 -5 15.59 3.11
 3 -7 -5 17.42 1.31
 3 -7 -4 12.18 1.26
 3 -7 -4 17.01 3.56
 -3 -7 4 16.01 1.65
 3 7 -4 15.56 3.33
 3 7 -4 12.78 2.91
 3 -7 -4 13.84 1.15
 3 -7 -3 2.32 2.57
 -3 7 3 2.71 0.88
 -3 -7 3 1.48 0.75
 3 7 -3 0.37 2.02
 -3 7 3 -0.58 2.94
 3 7 -3 1.86 1.91
 3 -7 -2 114.28 11.87
 -3 -7 2 143.46 9.19
 -3 7 2 138.07 9.46
 3 7 -2 147.65 10.99
 -3 7 2 119.66 11.89
 3 7 -2 137.01 10.69
 3 -7 -1 0.66 2.93
 3 7 -1 0.35 1.9
 -3 7 1 -0.62 3.15
 3 7 -1 -1.36 1.85
 -3 -7 1 0.62 0.63
 -3 7 1 0.8 0.81
 3 7 0 45.83 5.01
 -3 7 0 44.91 6.85
 3 -7 0 46.83 3.6
 3 7 0 48.07 4.97
 -3 7 0 51.33 4.08
 -3 -7 -1 71.79 4.6
 -3 7 -1 67.65 5.39
 3 7 1 75.95 6.51
 -3 7 -1 67.34 8.29
 3 -7 1 63.17 4.94
 3 7 1 76.99 6.45
 -3 -7 -2 244.66 14.93
 -3 -7 -2 234.19 18.46
 -3 7 -2 255.5 15.9
 3 7 2 241.42 16.7
 -3 7 -2 206.78 18.63
 3 -7 2 224.96 15.32
 3 7 2 231.69 16.61
 -3 -7 -3 54.95 3.67
 -3 -7 -3 46.57 6.45
 -3 7 -3 43.63 6.98
 3 -7 3 48.33 4.03
 -3 -7 -3 57.05 3.66
 -3 -7 -4 11.86 1.03
 -3 7 -4 9.36 1.53
 -3 -7 -4 7.53 3.39
 -3 7 -4 9.79 4.28
 -3 -7 -4 10.07 0.98
 -3 -7 -5 2.11 0.48
 -3 7 -5 3.1 0.99
 -3 -7 -5 3.2 2.44
 -3 -7 -5 2.36 0.44
 -3 7 -5 0.69 3.32
 3 -7 5 3.05 0.88
 -3 -7 -6 23.95 1.8
 -3 7 -6 24.65 2.38
 3 -7 6 24.45 2.21
 -3 -7 -6 22.09 1.7
 -3 7 -6 25.19 4.85
 3 -7 7 2.34 0.8
 -3 -7 -7 3.09 2.8
 -3 7 -7 1.27 0.56
 -3 -7 -8 2.44 0.48
 -3 7 -8 3.64 0.79
 3 -7 8 2.58 0.76
 -3 -7 -8 2.23 2.68
 -3 7 -8 2.71 0.63
 -3 -7 -9 -0.04 0.3
 -3 7 -9 0.23 0.45
 3 -7 9 0.16 0.43
 -3 -7 -9 -1.41 2.33
 -3 7 -9 0.07 0.34
 -3 7 -10 0.22 0.35
 -3 -7 -10 0.95 0.28
 -3 -8 11 2.31 0.51
 3 8 -11 2.14 0.38
 3 -8 -11 3.2 0.43
 3 8 -10 5.24 0.69
 3 8 -10 4.63 1.15
 3 -8 -10 7.71 0.74
 3 -8 -10 6.37 0.58
 -3 -8 10 5.19 0.85
 3 -8 -9 23.15 1.73
 -3 -8 9 20.59 1.95
 3 -8 -9 22.11 1.58
 3 -8 -8 19.67 2.37
 -3 -8 8 22.07 1.98
 3 -8 -8 21.35 1.52
 3 -8 -7 28.01 2.92
 -3 -8 7 25.45 2.26
 3 -8 -7 23.06 1.88
 3 -8 -7 24.02 1.74
 -3 -8 6 4.8 1
 3 -8 -6 3.02 1.62
 3 8 -6 1.4 2.33
 3 8 -6 1.41 2.35
 3 -8 -5 0.64 1.64
 3 -8 -5 4.72 0.57
 3 8 -5 1.84 2.34
 3 8 -5 2.33 2.7
 -3 -8 4 120.65 8.3
 -3 8 4 122.39 8.43
 3 -8 -4 119 9.96
 3 8 -4 123.68 10.44
 3 -8 -4 125.12 7.84
 3 8 -4 121.63 10.45
 -3 8 3 3.09 1.03
 -3 -8 3 1.34 0.67
 3 -8 -3 1.85 1.92
 3 -8 -3 2.68 0.47
 3 8 -3 1.72 2.14
 -3 8 3 1.76 2.82
 3 8 -3 1.28 2.13
 -3 8 2 7.92 1.41
 -3 -8 2 6.95 1.09
 3 8 -2 8.7 2.66
 -3 8 2 10.61 3.71
 3 8 -2 10.7 2.75
 3 -8 -2 6.38 2.94
 -3 8 1 31.5 2.75
 3 8 -1 19.71 3.62
 -3 8 1 16.9 4.46
 3 8 -1 25.63 3.94
 3 -8 -1 18.73 4.17
 -3 8 0 102.47 6.95
 3 8 0 91.66 8.17
 -3 8 0 71.57 9.14
 3 8 0 97.8 8.33
 3 -8 0 88.12 9.44
 -3 8 -1 -0.33 0.88
 3 8 1 2.93 1.94
 -3 8 -1 0.68 3.44
 3 -8 1 0.21 0.58
 3 8 1 -0.37 1.72
 3 -8 1 -0.64 2.5
 -3 -8 -1 0.6 2.33
 -3 8 -2 6.08 1.38
 -3 8 -2 5.5 3.66
 3 -8 2 6.08 1.04
 -3 -8 -2 6.71 0.72
 -3 8 -3 2.73 1.07
 -3 -8 -3 1.53 0.39
 -3 8 -3 -0.68 3.15
 3 -8 3 1.34 0.7
 -3 -8 -4 -0.59 2.61
 -3 8 -4 0.15 0.81
 -3 8 -4 -1.33 3.13
 3 -8 4 0.44 0.67
 -3 8 -5 24.94 2.4
 -3 -8 -5 21.18 4.49
 -3 -8 -5 24.42 1.76
 3 -8 5 21.94 2.13
 -3 -8 -5 23.91 1.73
 -3 8 -5 18.75 4.52
 -3 8 -6 2.13 0.77
 -3 -8 -6 1.57 0.33
 -3 -8 -6 1.78 0.37
 3 -8 6 2.29 0.76
 -3 -8 -7 10.33 0.84
 -3 8 -7 8.72 1.05
 3 -8 7 8.46 1.12
 -3 8 -7 8.46 0.99
 -3 -8 -8 12.61 0.91
 -3 8 -8 8.89 1.02
 3 -8 8 11.4 1.19
 -3 8 -8 11.26 1.07
 -3 -8 -8 10.09 2.84
 -3 -8 -9 8.1 0.65
 3 9 -9 5.52 0.63
 -3 -9 9 7.25 0.82
 3 -9 -9 6.87 0.54
 3 -9 -9 8.02 0.67
 -3 -9 8 6.72 0.89
 3 -9 -8 6.75 0.68
 3 -9 -8 6.46 0.56
 -3 -9 7 10.96 1.25
 3 9 -7 8.87 2.78
 3 -9 -7 11.81 0.9
 3 -9 -7 12.78 1.61
 -3 -9 6 17.58 1.74
 3 9 -6 20.85 3.85
 3 -9 -6 19.62 1.39
 3 -9 -6 19.62 2.27
 -3 -9 5 4.05 0.82
 3 9 -5 4.79 2.61
 3 -9 -5 3.83 0.47
 3 -9 -5 4.11 1.41
 3 9 -4 26.3 4.37
 3 9 -4 33.02 4.54
 3 -9 -4 33.58 2.24
 3 -9 -4 27.16 3.4
 -3 9 3 7.77 1.19
 3 9 -3 9.6 3.01
 3 9 -3 3.95 2.6
 3 -9 -3 7.15 0.68
 3 -9 -3 4.59 1.77
 -3 9 2 33.83 2.93
 3 -9 -2 33.76 2.26
 3 9 -2 23.18 4.06
 -3 9 2 24.48 4.76
 3 -9 -2 32.16 3.99
 -3 9 1 51.89 3.95
 -3 9 1 38.06 5.87
 3 -9 -1 48.53 3.2
 3 9 -1 40.37 5.31
 -3 9 1 46.42 6.46
 3 -9 -1 50.93 5.38
 -3 9 0 7.55 1.34
 3 -9 0 2.87 1.95
 -3 -9 0 3.03 2.35
 3 9 0 5.04 2.16
 3 9 0 3.15 1.98
 -3 9 -1 1.89 0.88
 3 -9 1 0.84 1.9
 -3 -9 -1 1.49 2.39
 -3 -9 -1 1.01 0.32
 3 9 1 2.21 1.86
 -3 9 -1 -1.78 3.55
 3 9 1 -0.36 1.78
 -3 9 -2 26.37 2.41
 -3 9 -2 13.53 4.35
 3 -9 2 18.72 1.87
 -3 -9 -2 24.41 1.67
 3 -9 2 20.73 3.55
 -3 -9 -2 15.96 3.78
 -3 9 -3 52.45 3.99
 -3 9 -3 40.81 6.39
 3 -9 3 45.57 3.58
 -3 9 -3 45.17 6.29
 -3 -9 -3 53.41 3.32
 -3 -9 -3 36.86 5.46
 3 -9 3 45.55 5.41
 -3 -9 -4 21.71 4.23
 3 -9 4 36.69 4.25
 -3 -9 -4 36.42 2.27
 3 -9 4 30.84 2.56
 -3 9 -4 21.3 4.49
 -3 9 -4 29.95 2.8
 -3 -9 -5 -2.57 2.23
 3 -9 5 0.3 0.45
 -3 9 -5 0.91 2.17
 -3 -9 -6 0.75 1.95
 3 -9 6 -0.07 0.41
 -3 -9 -7 6.54 2.02
 3 -10 -7 15.68 1.11
 3 -10 -6 2.94 0.38
 3 10 -6 1.87 1.87
 3 10 -6 2.75 1.78
 3 10 -5 18.68 3.11
 3 -10 -5 13.68 0.95
 3 10 -4 0.68 2.1
 -3 -10 4 0.58 1.42
 3 -10 -4 0.47 0.15
 -3 -10 3 2.83 1.83
 3 -10 -3 4.61 0.42
 3 10 -3 3.4 2.14
 3 -10 -2 1.45 0.87
 -3 -10 2 2.3 1.72
 3 10 -2 3.7 2.2
 3 -10 -2 3.04 0.33
 -3 -10 1 0.68 1.6
 3 -10 -1 0.38 0.17
 -3 -10 1 0.09 0.2
 3 10 -1 -0.32 1.71
 -3 10 1 -0.41 2
 -3 -10 0 -0.69 1.68
 -3 -10 0 0.23 0.22
 -3 10 0 3.41 2.29
 3 10 0 -0.29 1.68
 -3 -10 -1 2.39 1.87
 -3 10 -1 2.97 2.42
 -3 -10 -2 0.33 1.7
 -3 10 -2 -0.81 2.05
 -3 -10 -3 -1.23 1.65
 -3 -10 -4 -0.27 1.44
 4 0 -16 16.9 1.98
 4 0 -15 0.06 0.36
 4 0 -15 0.44 0.55
 4 0 -15 0.54 1.1
 4 0 -14 1.32 0.48
 4 0 -14 1.72 0.71
 4 0 -13 0.23 0.59
 4 0 -13 1.73 1.13
 4 0 -13 0.86 2.06
 4 0 -12 69.54 4.92
 4 0 -12 72.83 5.56
 4 0 -12 67.02 6.75
 4 0 -12 72.03 5.09
 4 0 -11 0.71 0.6
 4 0 -11 -0.14 0.38
 4 0 -11 -0.17 0.52
 4 0 -11 -0.33 0.97
 4 0 -11 -0.33 0.39
 4 0 -11 1.47 1.69
 4 0 -10 35.74 2.59
 4 0 -10 33.54 2.99
 4 0 -10 34.45 2.46
 4 0 -10 28 3.68
 4 0 -10 31.79 2.74
 4 0 -10 32.24 2.46
 4 0 -9 -0.29 0.35
 4 0 -9 0.09 0.55
 4 0 -9 0.07 0.4
 4 0 -9 -0.26 1.5
 4 0 -8 149.41 9.45
 4 0 -8 148.31 9.56
 4 0 -8 146.18 9.35
 4 0 -7 0.11 0.3
 4 0 -7 -0.2 0.41
 -4 0 6 1782.14 109.28
 4 0 -6 1752.79 109.5
 4 0 -6 1802.98 109.09
 4 0 -5 -0.36 0.6
 4 0 -5 -0.18 0.24
 -4 0 5 0.3 0.46
 4 0 -4 2.97 0.68
 4 0 -4 2.71 0.37
 -4 0 4 2.57 0.6
 4 0 -3 0.25 0.78
 -4 0 3 0.06 0.46
 4 0 -2 379.99 21.82
 -4 0 2 326.13 21.7
 -4 0 1 -0.06 0.4
 4 0 0 1361.04 81.25
 -4 0 0 1294.52 81.23
 4 0 1 -0.24 0.46
 -4 0 -1 0.17 0.38
 4 0 2 661.54 36.91
 -4 0 -2 550.51 36.79
 4 0 3 0.26 0.43
 -4 0 -3 -0.13 0.37
 4 0 4 51.55 3.63
 -4 0 -5 0.05 0.29
 -4 0 -5 0.14 0.2
 4 0 5 0.08 0.47
 -4 0 -6 589.66 38.36
 -4 0 -6 683.57 38.53
 4 0 6 679.63 38.73
 -4 0 -6 577.92 38.73
 -4 0 -7 -0.06 0.36
 -4 0 -7 -0.11 0.64
 -4 0 -8 325.9 25.8
 -4 0 -8 374.65 22.72
 -4 0 -8 337.85 23.03
 -4 0 -8 384.04 22.98
 -4 0 -9 0.64 0.41
 -4 0 -9 -1.24 2.22
 -4 0 -9 -0.13 0.57
 -4 0 -9 -0.57 0.69
 -4 0 -9 -0.16 0.79
 -4 0 -10 59.89 4.96
 -4 0 -10 66.69 5.29
 -4 0 -11 0.15 0.8
 -4 0 -11 0.8 0.72
 -4 0 -12 12.42 1.64
 -4 0 -12 15.37 1.53
 -4 0 -12 13.71 1.97
 -4 0 -12 15.66 1.49
 -4 0 -13 -0.35 0.47
 -4 0 -13 0.14 0.69
 -4 0 -13 0.13 0.39
 -4 0 -14 0.17 0.43
 -4 0 -14 0.38 0.27
 4 1 -16 2.61 0.41
 4 1 -16 0.99 0.89
 4 -1 -16 0.15 0.99
 4 1 -15 10.3 1.01
 4 -1 -15 10.6 1.28
 4 1 -15 8.95 1.64
 4 -1 -15 10.52 1.78
 4 -1 -14 0.07 0.42
 4 1 -14 0.08 0.41
 4 -1 -14 0.11 0.65
 4 1 -14 0.71 1.07
 4 -1 -13 96.25 6.52
 4 1 -13 95.13 6.58
 4 1 -13 91.2 7.13
 4 -1 -13 103.07 7.45
 4 -1 -13 102.88 6.52
 4 1 -13 91.91 8.52
 4 -1 -13 101.44 6.83
 4 -1 -12 20.98 1.83
 4 1 -12 21.86 1.89
 4 1 -12 21.6 2.34
 4 -1 -12 22.58 2.57
 4 -1 -12 23.33 1.84
 4 1 -12 15.58 3.01
 4 -1 -12 12.08 2.99
 4 -1 -12 24.38 2.12
 4 1 -12 18.24 1.93
 4 1 -12 16.55 4.02
 4 -1 -12 23.58 1.88
 4 -1 -11 -0.08 0.42
 4 -1 -11 0.13 0.66
 4 -1 -11 -0.08 0.46
 4 1 -11 0.09 0.47
 4 1 -11 0.29 0.58
 4 1 -11 0.62 0.88
 4 -1 -11 1.38 1.09
 4 -1 -11 0.28 0.42
 4 1 -11 0.68 1.44
 4 -1 -11 0.4 1.71
 4 -1 -10 13.13 1.37
 4 1 -10 16.84 1.51
 4 -1 -10 13.6 1.83
 4 -1 -10 15.97 1.34
 4 -1 -10 14.09 2.65
 4 -1 -10 15.92 1.66
 4 1 -10 13.51 1.51
 4 1 -10 14.24 3.48
 4 -1 -10 14.95 1.38
 4 -1 -9 182.71 11.74
 4 1 -9 188.01 11.81
 4 -1 -9 202.3 11.65
 4 -1 -9 185.7 12.16
 4 -1 -9 160.67 12.95
 4 1 -9 179.16 11.85
 4 -1 -9 177.86 11.94
 4 -1 -9 177.24 11.69
 4 -1 -8 41.54 3
 4 1 -8 44.12 3.08
 4 -1 -8 42.02 4.04
 4 -1 -8 40.66 3.17
 4 1 -8 43.09 3.12
 -4 -1 8 43.22 3.14
 4 -1 -8 43.89 3.01
 4 1 -7 26.04 1.93
 4 -1 -7 28.49 1.9
 4 -1 -7 19.68 2.14
 4 -1 -7 22.82 2.58
 4 -1 -7 25.6 1.78
 4 -1 -7 29.21 2.07
 4 1 -7 23.62 1.92
 -4 1 7 23.03 1.98
 -4 -1 7 21.63 1.95
 4 -1 -7 25.72 1.87
 4 1 -6 73.41 5.26
 4 -1 -6 67.9 5.23
 4 -1 -6 81.44 4.95
 -4 1 6 68.51 4.92
 4 -1 -5 54.01 3.1
 -4 1 5 48.05 3.32
 -4 -1 5 42.01 3.24
 4 1 -5 43.09 3.57
 4 -1 -5 45.24 3.35
 4 1 -5 44.18 3
 4 -1 -4 540.19 33.89
 4 1 -4 567.45 34.14
 4 -1 -4 579.33 33.59
 4 -1 -4 468.15 34.62
 -4 1 4 534.08 33.86
 -4 -1 4 512.41 33.82
 -4 -1 3 16.33 1.43
 -4 1 3 15.64 1.43
 4 1 -3 18.35 1.62
 -4 1 2 64.62 4.49
 -4 -1 2 69.07 4.5
 4 1 -2 66.65 4.61
 -4 1 1 0.37 0.42
 -4 -1 1 0.3 0.49
 4 -1 -1 0.34 0.42
 -4 1 1 1.66 2.17
 4 1 -1 0.72 0.65
 -4 1 0 402.97 26.98
 -4 -1 0 434.97 27.04
 4 1 0 493.69 27.16
 4 -1 0 437.57 27
 -4 1 0 399.75 28.82
 -4 -1 -1 561.48 35.41
 -4 -1 -1 573.07 34.73
 -4 1 -1 511.74 34.72
 -4 -1 -1 519.28 34.53
 4 1 1 665.42 34.93
 4 1 1 640.46 34.89
 4 -1 1 586.39 34.78
 -4 1 -1 517.1 36.65
 -4 -1 -2 394.14 24.58
 -4 1 -2 353.88 23.66
 -4 -1 -2 374.92 23.59
 -4 -1 -2 360.81 23.48
 4 -1 2 396.62 23.68
 4 1 2 450.64 23.79
 -4 1 -2 357.46 25.65
 -4 -1 -3 186.66 12.99
 -4 -1 -3 183.27 11.73
 4 1 3 223.68 11.98
 4 -1 3 190.01 11.87
 -4 -1 -3 165.79 11.7
 -4 1 -3 190.52 11.9
 -4 1 -4 23.82 2.02
 -4 -1 -4 25.82 1.88
 4 1 4 29.36 2.12
 4 -1 4 23.78 2.05
 -4 1 -5 6.78 0.72
 -4 -1 -5 7.67 0.77
 -4 -1 -5 7.3 0.89
 4 1 5 6.18 0.9
 4 -1 5 5.25 0.88
 -4 -1 -5 4.11 1.94
 -4 -1 -6 9.52 0.87
 -4 1 -6 9.53 0.91
 -4 -1 -6 9.13 0.97
 -4 -1 -6 7.32 1.06
 -4 1 -6 7.92 1.17
 4 -1 6 8.64 1.09
 -4 -1 -6 10.59 1.13
 -4 -1 -6 11.97 2.86
 -4 -1 -7 71.93 8.03
 -4 -1 -7 80 5.35
 -4 1 -7 85.05 5.43
 -4 -1 -7 83.18 5.48
 -4 1 -7 81.81 5.81
 -4 -1 -7 75.75 5.68
 4 -1 7 82.52 5.66
 -4 -1 -7 90.87 5.72
 -4 -1 -8 588.78 42.45
 -4 -1 -8 610.75 38.87
 -4 1 -8 652.06 38.99
 -4 -1 -8 677.57 39.08
 -4 1 -8 581.58 39.35
 -4 1 -8 659.38 39.27
 -4 -1 -8 699.02 39.38
 -4 1 -8 636.9 39.54
 -4 -1 -8 559.31 39.24
 -4 -1 -9 -0.15 0.36
 -4 -1 -9 0.64 2.21
 -4 -1 -9 -0.21 0.31
 -4 1 -9 -0.15 0.78
 -4 -1 -9 1.37 0.85
 -4 1 -9 -0.27 0.68
 -4 -1 -9 0.7 0.64
 -4 1 -9 0.95 0.62
 -4 -1 -9 0.5 0.68
 -4 -1 -10 18.38 4.13
 -4 -1 -10 26.59 2.66
 -4 -1 -10 27.09 2.94
 -4 1 -10 26.95 2.31
 -4 -1 -10 23.18 2.26
 -4 -1 -11 24.96 2.53
 -4 -1 -11 19.9 2.06
 -4 1 -11 22.73 2.18
 -4 -1 -12 4.19 1.09
 -4 -1 -12 5.65 0.67
 -4 -1 -12 5.01 1.23
 -4 -1 -12 5.08 0.86
 -4 -1 -12 5.45 0.87
 -4 1 -12 4.44 0.9
 -4 -1 -13 15.62 2.07
 -4 1 -13 16.9 2.16
 -4 1 -13 28.39 1.91
 -4 -1 -13 27.5 1.95
 -4 1 -13 25.89 1.97
 -4 1 -14 0.08 0.4
 -4 -1 -14 0.12 0.26
 4 2 -16 0.55 0.25
 4 2 -15 0.17 0.32
 4 -2 -15 -0.48 0.62
 4 2 -15 -0.14 0.81
 4 -2 -15 -0.56 1.26
 4 2 -14 4.11 0.7
 4 -2 -14 3.53 0.94
 4 2 -14 3.47 1.08
 4 -2 -14 3.81 1.46
 4 -2 -14 4.83 0.73
 4 2 -14 5.01 2.08
 4 -2 -13 14.11 1.33
 4 2 -13 13.36 1.36
 4 2 -13 11.45 1.71
 4 -2 -13 12.63 2.06
 4 -2 -13 14.05 1.34
 4 2 -13 9.29 2.62
 4 -2 -13 12.62 1.57
 4 -2 -12 37.9 2.99
 4 2 -12 38.96 3.07
 4 2 -12 41.59 3.55
 4 -2 -12 39.93 3.79
 4 -2 -12 44.44 3.04
 4 2 -12 36.35 4.5
 4 -2 -12 41.22 3.29
 4 2 -12 38.79 5.69
 4 -2 -12 41.54 3.06
 4 -2 -11 322.12 21.05
 4 2 -11 334.06 21.19
 4 2 -11 339.25 21.59
 4 -2 -11 370.3 21.05
 4 -2 -11 322.41 21.76
 4 -2 -11 323.87 21.04
 4 -2 -11 339.22 21.46
 4 2 -11 290.12 24.3
 4 -2 -11 342.42 21.12
 4 -2 -10 84.08 5.68
 4 2 -10 85.2 5.81
 4 -2 -10 90.97 5.65
 4 -2 -10 82.73 6.26
 4 -2 -10 83.12 6.01
 4 2 -10 76.95 8.56
 4 -2 -10 81.44 5.71
 4 -2 -9 3.02 0.58
 4 2 -9 3.75 0.7
 4 -2 -9 1.38 0.88
 4 -2 -9 2.52 0.53
 4 -2 -9 0.33 1.33
 -4 -2 9 3.5 0.85
 4 -2 -9 2.8 0.65
 4 -2 -9 4.05 0.89
 -4 -2 9 2.24 0.68
 4 -2 -8 -0.16 0.73
 4 -2 -8 1.21 0.4
 4 -2 -8 0.38 0.26
 4 -2 -8 -0.11 0.65
 4 -2 -8 0.55 1.39
 -4 -2 8 -0.12 0.61
 4 -2 -8 0.18 0.53
 4 -2 -8 -0.13 0.4
 -4 -2 8 -0.42 0.56
 4 2 -8 0.28 0.4
 4 2 -7 9.27 0.93
 -4 2 7 8.32 0.99
 -4 -2 7 7.48 1.05
 4 -2 -7 8.57 1.04
 4 -2 -7 6.93 1.4
 4 -2 -7 9.76 0.89
 4 -2 -7 8.11 1.74
 4 -2 -7 9.67 0.96
 4 2 -7 7.07 1.44
 4 -2 -7 9.83 0.77
 4 2 -7 7.82 1.47
 -4 -2 6 64.84 4.87
 4 -2 -6 71.04 4.88
 4 2 -6 73.2 4.77
 -4 2 6 70.7 4.88
 4 -2 -6 61 5.54
 4 -2 -6 62.98 5.5
 4 2 -6 71.29 5.36
 4 2 -6 72.81 5.47
 4 -2 -6 78.76 4.59
 -4 2 5 90.99 6.24
 4 2 -5 91.72 6.66
 4 -2 -5 87.34 6.22
 4 -2 -5 98.56 5.92
 4 -2 -5 97.42 6.01
 4 -2 -5 77.91 7.21
 -4 2 4 218.52 13.34
 4 2 -4 224.63 13.78
 -4 2 4 202.41 15.22
 -4 2 3 39.72 3.05
 -4 -2 3 43.1 3.08
 4 -2 -3 43.32 3.06
 -4 2 3 42.11 4.92
 4 2 -3 50.32 3.53
 -4 2 2 85.48 5.92
 -4 -2 2 92.17 5.93
 4 -2 -2 90.8 5.9
 -4 2 2 76.88 7.6
 4 2 -2 96.45 6.29
 -4 -2 1 93.97 5.84
 -4 2 1 79.22 5.8
 4 -2 -1 86.52 5.79
 -4 2 1 83.36 7.68
 4 2 -1 96.92 6.04
 -4 -2 0 31.54 2.32
 -4 2 0 28.99 2.32
 4 -2 0 29.77 2.29
 -4 2 0 27.59 4.13
 4 2 0 32.17 2.48
 -4 -2 -1 665.55 39.35
 -4 2 -1 600.12 39.35
 4 2 1 681.69 39.46
 4 -2 1 624.41 39.28
 -4 2 -1 573.62 41.29
 -4 -2 -2 474.41 29.76
 -4 2 -2 456.54 29.93
 -4 -2 -2 508.5 31.19
 4 2 2 532.19 30.01
 4 -2 2 475.27 29.84
 -4 2 -2 446.37 31.97
 -4 -2 -3 126.46 7.59
 -4 -2 -3 109.31 7.86
 4 2 3 124.2 7.86
 4 -2 3 107.15 7.71
 -4 -2 -3 125.52 7.64
 -4 2 -3 106.28 9.79
 -4 -2 -4 19.92 1.47
 -4 -2 -4 17.54 2.93
 -4 2 -4 18.19 1.43
 -4 2 -4 15.62 1.63
 4 2 4 17.2 1.64
 4 -2 4 19.22 1.65
 -4 2 -4 17.61 3.62
 -4 -2 -5 29.32 2.06
 -4 2 -5 30.57 2.05
 -4 -2 -5 31.68 2.16
 -4 2 -5 27.17 2.1
 -4 -2 -5 26.88 4.06
 -4 2 -5 26.77 2.32
 -4 -2 -5 23.6 2.15
 4 -2 5 26.66 2.26
 -4 -2 -5 31.85 2.27
 -4 2 -5 19.75 4.1
 -4 -2 -6 114.22 9.9
 -4 -2 -6 109.34 6.86
 -4 2 -6 108.23 6.82
 -4 -2 -6 110.1 6.94
 -4 2 -6 102.42 6.91
 -4 -2 -6 105.49 9.48
 -4 -2 -6 93.29 6.99
 4 -2 6 103.92 7.09
 -4 -2 -6 116.87 7.14
 -4 -2 -7 80.37 8.61
 -4 -2 -7 88.41 5.67
 -4 2 -7 89.21 5.66
 -4 -2 -7 92.76 5.81
 -4 -2 -7 72.24 8.06
 -4 2 -7 83.63 5.78
 -4 2 -7 80.39 6.1
 -4 -2 -7 73.07 5.85
 4 -2 7 89.22 6
 -4 -2 -7 100.05 6.12
 -4 -2 -7 91.14 6.58
 -4 -2 -8 76.98 4.93
 -4 -2 -8 69.5 8.02
 -4 -2 -8 68.8 4.75
 -4 -2 -8 61.26 5.56
 -4 -2 -8 60.32 4.98
 -4 2 -8 69.99 5.23
 -4 2 -8 75.58 5.09
 -4 -2 -9 30.67 2.16
 -4 -2 -9 30.28 2.87
 -4 -2 -9 25.87 2.97
 -4 2 -9 25.95 2.56
 -4 -2 -9 26.26 2.41
 -4 2 -9 30.23 2.44
 -4 -2 -10 25.92 2.91
 -4 -2 -10 31.92 3.22
 -4 -2 -10 33.25 2.42
 -4 -2 -10 30.34 2.24
 -4 2 -10 31.58 2.59
 -4 -2 -11 18.59 2.16
 -4 2 -11 20.61 1.91
 -4 -2 -11 13.95 1.63
 -4 -2 -11 19.03 1.41
 -4 -2 -12 9.11 1.45
 -4 -2 -12 8.96 0.89
 -4 2 -12 8.91 1.14
 -4 -2 -12 9.13 1.09
 -4 -2 -12 6.92 1.34
 -4 2 -13 0.6 0.48
 -4 2 -13 0.64 0.68
 -4 -2 -13 0.96 0.43
 -4 2 -14 0.07 0.39
 4 3 -15 0.2 0.3
 4 -3 -15 -0.09 0.58
 4 -3 -15 0.35 1.01
 4 3 -14 1.32 0.48
 4 -3 -14 2.4 0.85
 4 3 -14 1.69 0.89
 4 -3 -14 1.88 1.28
 4 -3 -14 2.48 0.59
 4 3 -14 4.46 1.95
 4 3 -13 8.45 1.05
 4 3 -13 8.38 1.37
 4 -3 -13 10.25 1.11
 4 3 -12 104.9 7.98
 4 -3 -12 122.24 7.57
 4 -3 -12 105.98 8.45
 4 -3 -12 117.33 7.61
 4 3 -12 116.26 9.36
 4 -3 -12 121.07 7.95
 4 -3 -12 116.34 7.66
 4 3 -12 97.75 10.51
 4 3 -11 7.77 1.01
 4 -3 -11 5.72 1.17
 4 3 -11 5.54 1.19
 4 -3 -11 5.66 1.45
 4 -3 -11 6.13 0.85
 4 -3 -11 6.71 0.97
 4 3 -11 5.32 2.77
 4 -3 -10 10.39 1.1
 4 3 -10 10.6 1.23
 4 -3 -10 11.61 1.81
 4 -3 -10 11.27 1.12
 4 -3 -10 10.56 0.94
 4 -3 -10 7.03 1.23
 -4 -3 10 9.68 1.27
 4 -3 -10 10.05 1.16
 4 -3 -9 43.29 3.26
 -4 -3 9 43.47 3.4
 4 -3 -9 46.15 3.53
 4 -3 -9 44.81 3.19
 4 -3 -9 40.48 3.86
 4 -3 -9 40.15 3.66
 4 -3 -9 46.19 3.18
 -4 -3 9 45.51 3.66
 4 -3 -9 46.54 3.04
 4 -3 -8 14.15 1.36
 4 -3 -8 15.36 1.57
 -4 -3 8 11.86 1.44
 4 -3 -8 10.89 1.86
 4 -3 -8 14.02 1.26
 4 -3 -8 12.74 1.66
 -4 -3 8 11.66 1.62
 4 -3 -8 16.56 1.15
 4 -3 -7 60.55 4.2
 4 -3 -7 61.41 4.35
 -4 -3 7 55.85 4.32
 4 -3 -7 65.86 4.13
 4 -3 -7 50.1 5.03
 4 -3 -7 55.73 4.42
 -4 -3 7 63.3 4.61
 4 3 -7 63.12 5.08
 4 -3 -7 63.26 3.97
 4 3 -7 67.08 5.24
 4 -3 -6 1.85 0.57
 -4 3 6 0.15 0.39
 -4 -3 6 0.08 0.54
 4 -3 -6 0.13 0.16
 -4 -3 6 -0.12 0.71
 4 3 -6 1.88 1.34
 4 -3 -5 107.29 9.02
 4 -3 -5 118.07 7.38
 4 -3 -5 113.11 7.31
 -4 3 5 115.88 7.39
 -4 -3 5 107.53 7.37
 4 3 -5 122.27 8.17
 4 -3 -4 221.26 13.65
 -4 3 4 195.62 15.67
 -4 3 4 222.12 13.75
 -4 -3 4 223.1 13.74
 -4 3 3 19.67 1.73
 -4 -3 3 19.84 1.71
 4 -3 -3 21.35 1.68
 -4 3 3 16.8 3.27
 4 3 -3 18.89 2.1
 -4 3 2 367.54 23.41
 4 -3 -2 372.93 23.29
 4 3 -2 393.23 23.83
 -4 3 1 199.72 12.92
 4 -3 -1 198.6 12.79
 -4 3 1 194.78 14.96
 4 3 -1 217.05 13.29
 -4 3 0 7.24 1.02
 4 -3 0 7.16 0.88
 -4 3 0 8.9 3.02
 4 3 0 8.3 1.28
 -4 3 -1 210.21 13.25
 4 3 1 229.56 13.5
 4 -3 1 190.92 13.05
 -4 3 -1 209.01 15.52
 -4 -3 -2 13.77 1.11
 -4 -3 -2 11.64 2.64
 -4 3 -2 12.12 1.4
 4 3 2 13.27 1.59
 4 -3 2 12.98 1.32
 -4 3 -2 14.09 3.58
 -4 -3 -2 13.66 1.13
 -4 -3 -3 78.22 5.06
 -4 -3 -3 77.67 6.95
 -4 3 -3 69.03 5.36
 4 3 3 84.31 5.6
 4 -3 3 71.16 5.25
 -4 3 -3 69.8 7.5
 -4 -3 -3 84.31 5.17
 -4 3 -4 42.12 3.13
 -4 -3 -4 40.88 2.75
 4 -3 4 33.6 2.9
 -4 3 -4 30.04 5.07
 -4 -3 -4 41.53 4.84
 -4 3 -5 572.66 37.07
 -4 -3 -5 612.31 39.58
 -4 3 -5 561.3 36.72
 -4 -3 -5 586.58 36.64
 -4 -3 -5 611.04 36.7
 4 -3 5 553.97 36.91
 -4 3 -5 492.56 39.31
 -4 3 -6 99.91 7.49
 -4 -3 -6 113.31 10.12
 -4 3 -6 105.86 7.21
 -4 -3 -6 100.04 7.77
 -4 -3 -6 109.03 7.13
 -4 -3 -6 114.48 7.2
 4 -3 6 102.72 7.35
 -4 3 -7 46.52 3.34
 -4 -3 -7 41.38 5.85
 -4 -3 -7 51 4.09
 -4 -3 -7 49.81 3.33
 -4 -3 -7 48.16 3.23
 4 -3 7 36.19 3.34
 -4 -3 -8 11.35 1.8
 -4 -3 -8 11.93 1.12
 -4 -3 -8 12.09 1.73
 -4 -3 -8 11.82 3.43
 -4 3 -8 11.33 1.54
 4 -3 8 11.15 1.35
 4 -3 8 12.3 1.43
 -4 -3 -9 34.79 2.95
 -4 -3 -9 39.22 2.72
 -4 -3 -9 41.82 3.51
 -4 3 -9 34.07 3.1
 -4 3 -9 39.1 2.94
 -4 -3 -9 35.47 3.51
 -4 -3 -10 -0.2 0.77
 -4 -3 -10 -0.06 0.31
 -4 -3 -10 0.1 0.52
 -4 -3 -10 -0.07 0.38
 -4 3 -10 -0.13 0.69
 -4 3 -10 0.47 0.47
 -4 -3 -11 -0.34 0.82
 -4 -3 -11 0.09 0.26
 -4 -3 -11 0.09 0.52
 -4 -3 -11 -0.47 0.94
 -4 3 -11 -0.11 0.62
 -4 3 -11 0.21 0.59
 -4 -3 -12 1.05 0.79
 -4 -3 -12 1.4 0.38
 -4 -3 -12 1.01 0.51
 -4 3 -12 0.84 0.59
 -4 3 -13 4.06 1.03
 -4 3 -13 14.13 1.07
 4 4 -15 4.44 0.53
 4 4 -14 7.07 0.83
 4 -4 -14 8.54 1.17
 4 -4 -14 7.66 0.86
 4 -4 -14 5.73 1.48
 4 4 -14 7.09 2
 4 4 -13 5.15 0.82
 4 -4 -13 7.46 1.14
 4 -4 -13 4.61 1.56
 4 -4 -13 7.01 0.87
 4 4 -13 6.98 2.15
 4 -4 -13 6.61 0.91
 4 4 -12 2.78 0.65
 4 -4 -12 2.61 0.86
 4 -4 -12 2.65 0.62
 4 4 -12 2.25 1.58
 4 4 -11 20.59 2.16
 4 -4 -11 20.55 2.67
 4 -4 -11 23.55 2.17
 4 -4 -11 24.12 1.87
 4 -4 -11 22.77 1.95
 -4 -4 11 20.13 2
 -4 -4 10 10.92 1.37
 4 4 -10 9.85 1.26
 4 4 -10 9.3 1.4
 4 -4 -10 10.42 1.91
 4 -4 -10 12.37 1.48
 4 -4 -10 13.75 1.24
 4 -4 -10 12.62 1.31
 4 -4 -10 12.34 1.04
 4 -4 -9 34.1 2.76
 -4 -4 9 28.52 2.62
 4 -4 -9 24.46 3.06
 4 -4 -9 25 2.91
 4 -4 -9 34.98 2.56
 4 -4 -9 34.55 2.26
 4 -4 -8 9.12 1.09
 4 -4 -8 7.03 1.13
 -4 -4 8 8.34 1.24
 4 -4 -8 6.5 1.74
 4 -4 -8 8.66 1.41
 4 4 -8 10.52 2.21
 -4 -4 8 9.48 1.52
 4 -4 -8 9.01 0.8
 4 4 -8 8.02 1.93
 4 -4 -7 89.51 6.04
 4 -4 -7 89.42 6.19
 -4 -4 7 85.93 6.2
 4 -4 -7 74.63 7.12
 -4 -4 7 92.16 6.52
 4 4 -7 93.19 7.22
 4 4 -7 87.11 7.18
 4 -4 -7 94.28 5.76
 4 -4 -6 0.41 0.5
 -4 -4 6 -0.1 0.65
 4 -4 -6 0.74 1.56
 4 -4 -6 0.31 0.23
 -4 -4 6 -0.13 0.78
 4 4 -6 1.11 1.2
 4 4 -6 -0.47 1.27
 4 -4 -5 174.94 14.65
 4 -4 -5 205.05 12.56
 -4 4 5 206.41 12.75
 -4 -4 5 194.16 12.66
 -4 -4 5 191.09 12.91
 4 4 -5 186.93 13.47
 -4 4 5 167.07 14.66
 4 4 -5 213.79 13.64
 4 -4 -4 10.86 3.2
 -4 -4 4 16.29 1.77
 4 4 -4 14.09 2.18
 -4 4 4 8.56 2.98
 4 -4 -4 16.93 1.43
 -4 -4 4 17.7 1.62
 4 4 -3 178.02 12.59
 -4 -4 3 185.94 12.26
 4 -4 -3 178.36 11.93
 4 4 -3 217.83 13.03
 -4 4 3 162.69 14.18
 -4 4 3 197.98 12.22
 -4 -4 3 195.67 12.08
 4 -4 -2 43.63 3.26
 -4 4 2 40.54 5.39
 -4 4 2 48 3.52
 -4 -4 2 47.95 3.37
 4 -4 -1 81.96 6.03
 -4 4 1 93.87 6.28
 -4 -4 1 99.77 6.14
 -4 -4 0 3.13 0.41
 -4 -4 0 3.12 0.81
 -4 4 0 1.4 2.65
 4 -4 0 3.77 0.71
 -4 -4 0 3 0.68
 -4 4 0 3.16 0.78
 -4 -4 -1 43.22 2.73
 -4 -4 -1 35.26 2.99
 -4 4 -1 33.11 5.14
 4 -4 1 36.76 2.99
 -4 4 -1 38.7 3.18
 -4 -4 -1 42.47 3.01
 -4 -4 -2 44.83 2.88
 -4 4 -2 41.89 3.31
 -4 4 -2 31.88 5.35
 4 -4 2 38.16 3.11
 -4 4 -2 33.79 5.28
 -4 -4 -3 132.32 8.14
 -4 -4 -3 133.89 10.65
 -4 4 -3 124.47 8.63
 -4 4 -3 103.74 10.93
 4 -4 3 124.65 8.42
 -4 4 -3 121.89 11.16
 -4 -4 -4 3.3 2.56
 -4 4 -4 5.39 1.08
 -4 -4 -4 6.72 0.76
 4 -4 4 5.76 1
 -4 -4 -5 26.74 4.79
 -4 4 -5 30.15 2.75
 -4 -4 -5 29.87 2.23
 -4 -4 -5 30.58 2.36
 -4 -4 -5 30.18 2.26
 4 -4 5 28.63 2.5
 -4 4 -5 24.89 4.64
 -4 4 -6 2.64 0.64
 -4 -4 -6 3.45 2.49
 -4 4 -6 2.5 0.94
 -4 -4 -6 2.57 0.57
 -4 -4 -6 2.77 0.55
 -4 -4 -6 3.36 0.69
 4 -4 6 2.31 0.73
 -4 4 -6 0.59 2.6
 -4 -4 -7 25.11 1.89
 -4 -4 -7 24.59 2.08
 4 -4 7 21.84 2.11
 -4 -4 -7 23.55 2.48
 -4 -4 -7 21.56 4.45
 -4 4 -7 22.28 1.99
 -4 -4 -8 15.56 1.59
 -4 -4 -8 16.77 1.4
 -4 -4 -8 16.39 2.02
 -4 4 -8 15.19 1.49
 -4 -4 -8 12.99 3.73
 -4 4 -8 15.07 1.77
 4 -4 8 14.83 1.66
 -4 -4 -9 11.69 1.31
 -4 -4 -9 10.86 1.07
 -4 4 -9 10.64 1.16
 -4 -4 -9 11.76 1.15
 -4 4 -9 9.95 1.44
 4 -4 9 8.37 1.26
 -4 4 -9 10.31 1.18
 -4 -4 -10 4.89 0.84
 -4 -4 -10 3.22 1.07
 -4 4 -10 3.68 0.88
 -4 4 -10 4.58 0.77
 -4 -4 -11 30.71 2.06
 -4 -4 -11 26.82 2.14
 -4 -4 -11 26.28 1.92
 -4 4 -11 28.79 2.31
 -4 -4 -12 7.78 0.73
 -4 -4 -12 7.57 0.65
 -4 4 -13 0.08 0.42
 4 5 -14 11.17 0.96
 4 -5 -14 10.48 0.97
 4 5 -14 7.87 1.76
 4 5 -13 1.18 0.43
 4 -5 -13 1.63 0.67
 4 -5 -13 1.17 0.47
 4 5 -13 1.22 1.3
 4 -5 -13 2.07 0.57
 4 5 -12 8.04 1.02
 4 -5 -12 9.82 0.96
 4 -5 -12 7.72 1.16
 4 -5 -12 6.74 0.89
 4 5 -12 8.96 2.01
 4 -5 -12 6.68 0.94
 -4 -5 12 8.2 1.05
 4 5 -11 1.56 0.61
 4 -5 -11 0.34 0.62
 4 -5 -11 0.47 0.41
 4 -5 -11 0.08 0.45
 -4 -5 11 -0.21 0.6
 -4 -5 10 20.25 2.2
 4 -5 -10 24.33 2.81
 4 -5 -10 24.28 2.13
 4 -5 -10 27.05 1.89
 4 -5 -10 29.45 2.1
 4 -5 -10 25.67 2.3
 -4 -5 9 51.83 4.23
 4 -5 -9 58.1 4.23
 4 -5 -9 56.98 4.1
 4 -5 -9 58.97 3.81
 4 -5 -8 -0.17 0.51
 4 -5 -8 -0.46 0.62
 -4 -5 8 0.12 0.67
 4 -5 -8 0.55 1.17
 4 -5 -8 0.41 0.27
 4 5 -8 -0.34 1.62
 4 5 -8 1.01 1.55
 4 -5 -7 75.57 5.08
 4 -5 -7 69.91 6.48
 4 -5 -7 73.5 5.22
 -4 -5 7 77.88 5.33
 4 5 -7 80.49 6.8
 4 5 -7 70.59 6.45
 4 -5 -7 72.31 4.76
 4 -5 -6 62.3 4.43
 4 -5 -6 57.31 6.19
 4 -5 -6 63.34 4.54
 -4 -5 6 66.55 4.7
 -4 -5 6 68.51 5.03
 4 5 -6 64.49 5.81
 4 -5 -6 64.91 4.16
 4 5 -6 57.56 5.61
 4 -5 -5 158.29 12.68
 4 -5 -5 152.1 10.11
 -4 -5 5 156.79 10.32
 -4 5 5 166.33 10.36
 -4 -5 5 164.99 10.64
 4 5 -5 158.84 11.39
 4 5 -5 148.04 11.38
 -4 5 5 133.76 12.56
 4 -5 -4 236.32 19.51
 -4 -5 4 270.19 17.17
 4 5 -4 264.37 17.97
 4 5 -4 281.02 18.03
 -4 5 4 278.56 16.99
 4 -5 -4 252.02 16.63
 -4 -5 4 271.18 16.88
 -4 5 3 5.5 2.88
 -4 -5 3 6.7 1.25
 4 5 -3 7.87 1.84
 4 5 -3 7.19 1.85
 -4 5 3 8.91 3.54
 -4 5 3 6.8 1.1
 -4 -5 3 8.62 1.15
 -4 -5 2 11.73 1.41
 -4 5 2 5.1 2.84
 4 -5 -2 8.73 1.07
 4 5 -2 10.95 2.02
 -4 5 2 7.56 1.2
 -4 -5 2 9.94 1.2
 -4 -5 1 9.33 1.24
 -4 5 1 4.19 2.91
 4 -5 -1 9.28 1.12
 4 5 -1 7.97 1.82
 -4 -5 1 8.83 1.11
 -4 5 1 9.83 1.35
 -4 -5 0 382.02 24.2
 4 5 0 398.46 24.99
 4 -5 0 376.77 24.04
 -4 -5 0 402.04 24.06
 -4 5 0 390.12 24.35
 4 -5 1 123.09 8.35
 4 5 1 144.23 9.32
 -4 -5 -1 123.97 8.31
 -4 5 -1 133.01 8.71
 -4 -5 -2 8.26 0.83
 -4 5 -2 8.36 1.41
 -4 5 -2 6.48 3.39
 4 -5 2 8.56 1.19
 4 5 2 10.99 1.88
 -4 -5 -3 16.28 1.34
 -4 -5 -3 13.93 3.42
 -4 5 -3 17.23 1.95
 -4 5 -3 11.12 4.33
 4 -5 3 15.24 1.67
 4 5 3 17.88 2.29
 -4 5 -3 12.1 3.91
 -4 5 -4 51.8 4.12
 -4 -5 -4 51.48 3.47
 -4 -5 -4 52.37 3.47
 4 -5 4 42.48 3.7
 -4 5 -4 47.52 6.59
 -4 -5 -4 45.57 6
 -4 5 -5 60.75 4.89
 -4 -5 -5 59.71 7.19
 4 -5 5 59.78 4.56
 -4 5 -5 61.79 7.59
 -4 -5 -5 65.24 4.28
 -4 -5 -6 9.7 1.45
 -4 -5 -6 13.62 3.73
 -4 -5 -6 9.01 0.94
 4 -5 6 7.05 1.18
 -4 5 -6 3.14 2.71
 -4 -5 -7 26.44 2.84
 -4 5 -7 33.87 2.56
 -4 -5 -7 35.27 2.47
 -4 -5 -7 30.33 2.37
 4 -5 7 30.96 2.7
 -4 -5 -8 6.47 0.76
 -4 -5 -8 5.9 0.89
 -4 -5 -8 4.26 2.89
 -4 5 -8 5.79 0.87
 -4 -5 -8 6.79 0.83
 -4 5 -8 6.01 1.12
 -4 5 -8 6.47 0.85
 4 -5 8 5.96 1.02
 -4 -5 -9 8.46 1.01
 -4 -5 -9 7.21 1.35
 -4 -5 -9 8.2 3.14
 -4 5 -9 6.48 1.12
 4 -5 9 7.3 1.07
 -4 -5 -10 9.79 0.89
 -4 -5 -10 5.47 1.21
 -4 -5 -10 10.58 0.95
 -4 5 -10 6.81 1.1
 4 -5 10 8.06 1.02
 -4 -5 -11 0.45 0.66
 -4 -5 -11 0.72 0.32
 -4 5 -11 1.19 0.56
 -4 -5 -11 0.43 0.26
 -4 5 -12 0.62 0.36
 4 6 -13 2.67 0.44
 4 6 -13 2.69 1.16
 4 -6 -13 2.88 0.5
 4 6 -12 33.64 2.43
 4 -6 -12 35.28 2.34
 4 -6 -12 33.24 2.37
 4 6 -12 30.25 3.34
 -4 -6 12 26.6 2.41
 4 -6 -12 33.22 2.41
 4 6 -11 3.61 0.72
 4 -6 -11 3.2 0.44
 4 -6 -11 2.77 0.73
 4 -6 -11 4.32 0.65
 4 -6 -11 4.13 0.66
 4 -6 -11 3.46 0.72
 -4 -6 11 4.45 0.86
 4 6 -10 8.65 1.03
 -4 -6 10 6.16 1.09
 4 -6 -10 8 0.98
 4 -6 -9 1.17 0.99
 4 -6 -9 0.17 0.24
 4 -6 -9 0.4 0.5
 4 -6 -9 0.25 0.49
 4 -6 -8 21.5 1.83
 -4 -6 8 19.8 1.99
 4 -6 -8 19.06 2.81
 4 -6 -8 19.73 1.85
 4 6 -8 18.13 3.35
 4 6 -8 18.05 3.29
 4 -6 -8 21.12 1.53
 4 -6 -7 14.99 1.5
 -4 -6 7 18.12 1.81
 4 6 -7 16.11 3.02
 4 -6 -7 15.34 1.22
 4 -6 -6 7.54 2.37
 4 -6 -6 6.19 0.87
 -4 -6 6 5.26 1.14
 4 6 -6 3.28 1.99
 4 -6 -6 5.67 0.61
 4 6 -6 5.33 2.15
 4 -6 -5 152.36 13.02
 -4 -6 5 160.49 10.69
 4 6 -5 174.54 12.34
 4 -6 -4 11.34 3.49
 -4 6 4 7.13 1.19
 -4 -6 4 6.7 1.17
 4 6 -4 8.48 2.2
 4 6 -4 2.17 1.59
 4 -6 -3 40.24 5.99
 -4 -6 3 40.44 3.14
 -4 6 3 40.09 3.32
 4 6 -3 38.78 4.35
 4 6 -3 40.94 4.31
 -4 6 3 34.84 5.77
 -4 6 3 30.74 5.27
 -4 -6 2 216.69 13.6
 -4 6 2 220.59 13.91
 4 6 -2 221.19 14.94
 4 6 -2 216.69 14.84
 -4 -6 1 113.74 7.4
 -4 6 1 115.78 7.76
 4 6 -1 107.71 8.57
 4 -6 -1 106.5 7.34
 4 6 -1 113.89 8.56
 -4 6 0 1.54 0.95
 -4 -6 0 0.39 0.57
 4 -6 0 1.32 0.65
 4 6 0 1.33 1.46
 4 6 0 1.58 1.52
 -4 6 0 -1.24 2.92
 -4 6 -1 137.83 9.05
 -4 6 -1 104.96 11.4
 4 -6 1 121.94 8.57
 4 6 1 137.46 9.7
 4 6 1 136.79 9.71
 -4 -6 -2 187.5 14.74
 -4 6 -2 190.89 12.19
 -4 6 -2 157.28 14.89
 4 6 2 198.85 12.89
 4 -6 2 171.74 11.72
 -4 -6 -2 178.56 11.24
 4 6 2 181.01 12.67
 -4 -6 -3 0.42 0.34
 -4 -6 -3 0.57 2.56
 -4 6 -3 0.17 0.83
 -4 6 -3 -2.04 3.86
 4 -6 3 0.58 0.64
 4 6 3 -0.49 1.14
 -4 6 -3 2.68 3.5
 -4 -6 -4 11.75 1.06
 -4 6 -4 9.6 1.65
 -4 -6 -4 6.59 2.98
 -4 6 -4 4.15 3.55
 4 -6 4 8.46 1.27
 -4 6 -4 4.06 2.98
 -4 -6 -5 8.64 3.16
 -4 -6 -5 13.24 1.17
 -4 -6 -5 12.04 1.16
 -4 6 -5 11.23 1.6
 -4 6 -6 55.21 4.63
 -4 6 -6 64.45 4.42
 -4 -6 -6 57.82 4.69
 -4 -6 -6 67.78 4.27
 -4 -6 -6 67.34 4.27
 4 -6 6 57.05 4.55
 -4 -6 -7 16.24 1.97
 -4 6 -7 18.15 1.7
 -4 -6 -7 20.76 1.62
 -4 -6 -7 20.96 1.61
 4 -6 7 19.06 1.88
 -4 -6 -8 75.45 4.72
 -4 6 -8 70.96 5.08
 4 -6 8 65.34 4.93
 -4 -6 -9 22.82 1.64
 -4 6 -9 19.71 1.88
 4 -6 9 21.01 1.86
 -4 -6 -9 20.6 1.61
 -4 6 -10 7.59 0.99
 -4 -6 -10 8.48 0.77
 -4 -6 -11 1.45 0.27
 4 7 -12 16.42 1.26
 4 -7 -12 17.81 1.23
 4 -7 -12 15.6 1.22
 4 7 -12 11.58 1.73
 -4 -7 12 12.93 1.27
 4 -7 -12 16.34 1.24
 4 7 -11 16.7 1.45
 4 -7 -11 19.66 1.42
 4 -7 -11 17.08 1.4
 4 -7 -11 17.55 1.43
 -4 -7 11 15.02 1.53
 -4 -7 10 12.65 1.44
 4 7 -10 14.46 1.35
 4 -7 -10 14.17 1.25
 4 -7 -10 15.7 1.27
 4 -7 -10 14.46 1.29
 4 -7 -10 13.32 1.06
 4 -7 -9 3.91 1.26
 4 -7 -9 5.46 0.78
 -4 -7 9 4.91 0.97
 4 -7 -9 4.62 0.53
 4 -7 -8 37.26 3.71
 -4 -7 8 37.91 3.01
 4 -7 -8 37.63 2.76
 4 -7 -7 4.33 1.67
 4 -7 -7 2.96 0.63
 4 7 -7 1.26 2.05
 4 7 -7 6.25 2.37
 4 -7 -6 23.32 1.86
 4 -7 -6 20.57 3.3
 -4 -7 6 18.58 2.02
 4 7 -6 21.63 3.65
 4 7 -6 22.29 3.64
 4 -7 -5 21.69 3.71
 4 7 -5 19.98 3.51
 4 -7 -5 19.59 1.76
 -4 -7 5 23.45 2.11
 4 7 -4 142.42 10.92
 4 -7 -4 135.12 8.72
 -4 -7 4 130.99 9
 4 7 -3 9.46 2.8
 4 7 -3 8.39 2.3
 -4 7 3 5.83 3.26
 -4 7 3 9.14 1.43
 -4 -7 3 9.51 1.29
 4 7 -2 8.55 2.44
 -4 7 2 5.07 3.21
 4 7 -2 3.17 1.95
 -4 7 2 5.98 3.58
 -4 7 2 7.33 1.36
 -4 -7 2 4.29 0.93
 -4 7 1 18.96 4.71
 4 7 -1 19.23 3.14
 -4 -7 1 22.15 2.07
 -4 7 1 25.08 2.46
 -4 -7 0 115.62 7.18
 4 7 0 122.07 9.18
 4 -7 0 104.4 7.51
 -4 7 0 116.4 8.05
 -4 7 -1 13.4 1.89
 -4 -7 -1 14.35 1.21
 -4 -7 -2 8.11 0.86
 -4 -7 -2 6.43 2.84
 -4 7 -2 8.37 1.52
 4 7 2 7.94 2.14
 -4 7 -2 6.95 3.87
 -4 -7 -2 7.26 0.75
 -4 -7 -3 21.12 1.58
 -4 -7 -3 16.01 3.81
 -4 7 -3 13.25 4.42
 4 -7 3 17.46 1.86
 -4 7 -3 11.7 4.23
 -4 7 -3 19.48 2.21
 -4 7 -4 4.36 1.06
 -4 -7 -4 6.19 0.7
 4 -7 4 3.45 0.89
 -4 7 -5 0.28 0.66
 -4 -7 -5 0.22 0.33
 4 -7 5 0.22 0.61
 -4 7 -5 0.63 2.79
 4 -7 6 2.68 0.75
 -4 7 -6 2.25 2.43
 -4 -7 -6 0.57 2.63
 -4 7 -6 1.85 0.55
 -4 -7 -7 5.23 0.65
 -4 7 -7 4.87 0.93
 4 -7 7 5.24 0.91
 -4 -7 -7 4.67 2.76
 -4 -7 -8 25.76 1.75
 -4 7 -8 23.22 2
 4 -7 8 21.26 1.97
 -4 -7 -9 5.4 0.55
 4 -7 9 4.03 0.69
 -4 7 -9 4.63 0.69
 -4 -7 -10 24.43 1.64
 4 -8 -11 5.34 0.52
 -4 -8 11 4.95 0.63
 4 8 -10 1.25 0.37
 4 -8 -10 1.81 0.38
 -4 -8 10 2.01 0.57
 4 -8 -9 0.36 0.33
 -4 -8 9 0.64 0.57
 4 -8 -8 7.65 1.4
 -4 -8 8 8.83 1.13
 4 8 -8 5.72 2.62
 4 -8 -8 6.8 0.8
 4 -8 -7 51.57 3.72
 4 -8 -7 54.44 4.72
 -4 -8 7 59.72 4.07
 4 8 -7 56.44 6.01
 4 8 -7 55.74 6.01
 4 -8 -6 64.97 5.56
 -4 -8 6 66.82 4.54
 4 -8 -6 58.34 4.18
 4 8 -6 63.12 6.56
 4 -8 -5 1.49 0.46
 -4 -8 5 1.72 0.72
 4 8 -5 0.42 2
 4 8 -5 1.24 2.09
 4 -8 -5 4.28 1.82
 4 -8 -4 -0.07 0.36
 -4 8 4 -0.27 0.64
 -4 -8 4 0.64 0.59
 4 8 -4 2.04 2.09
 4 8 -4 0.4 1.94
 -4 8 4 -1.69 2.7
 4 -8 -4 -0.39 1.84
 -4 8 3 7.78 1.36
 4 8 -3 12.52 2.87
 4 8 -3 14.7 3.15
 -4 8 3 7.32 3.27
 4 -8 -3 6.31 2.63
 -4 8 2 30.11 2.78
 4 8 -2 26.86 3.91
 4 8 -2 23.8 3.69
 -4 8 2 22.36 5.04
 4 -8 -2 32.31 4.78
 -4 8 1 0.32 0.94
 4 8 -1 1.47 1.63
 4 8 -1 -1.12 1.89
 -4 8 1 0.66 3.02
 4 -8 -1 1.19 2.63
 -4 8 0 2.1 1.07
 4 -8 0 -1.88 2.95
 -4 -8 0 5.06 2.65
 4 8 0 1.41 1.69
 4 8 0 0.36 1.78
 -4 8 0 5.97 3.46
 -4 8 -1 3.51 1.15
 4 -8 1 5.01 3.06
 -4 -8 -1 5.51 2.79
 -4 -8 -1 2.41 0.41
 4 8 1 3.69 1.89
 4 -8 1 3.29 0.76
 4 8 1 6.14 2.14
 -4 8 -1 3.31 3.29
 -4 -8 -2 0.55 2.63
 -4 8 -2 0.46 0.81
 4 -8 2 1.01 0.6
 -4 8 -2 3.9 3.65
 -4 -8 -3 27.02 4.72
 -4 8 -3 29.85 2.81
 -4 -8 -3 29.66 2.14
 4 -8 3 32.32 2.54
 -4 8 -4 11.77 1.57
 -4 -8 -4 12.17 1.03
 4 -8 4 10.84 1.34
 -4 8 -4 11.68 3.91
 -4 -8 -5 16.26 3.52
 -4 8 -5 11.66 1.5
 -4 -8 -5 13.67 1.08
 4 -8 5 11.69 1.34
 -4 8 -5 9.88 3.09
 -4 -8 -6 6.85 0.65
 4 -8 6 5.17 0.88
 -4 -8 -7 0.12 0.21
 -4 8 -7 -0.06 0.38
 4 -8 7 0.56 0.49
 -4 -8 -7 -0.74 1.87
 -4 -8 -8 1.67 1.59
 -4 -8 -8 4.98 0.46
 4 -9 -9 22.6 1.47
 -4 -9 9 18.46 1.58
 4 -9 -8 -0.1 0.26
 -4 -9 8 -0.23 0.42
 4 9 -7 3.59 2.22
 -4 -9 7 3.53 0.66
 4 -9 -7 2.93 0.87
 4 9 -6 1.06 2.22
 -4 -9 6 0.74 0.49
 4 -9 -6 -0.64 0.84
 4 9 -5 17.61 3.24
 4 9 -5 21.29 3.44
 4 -9 -5 15.01 2.15
 4 9 -4 12.09 3.05
 4 9 -4 13.48 2.98
 4 -9 -4 12.19 2.13
 -4 9 3 18.42 1.8
 4 9 -3 16.54 3.28
 4 9 -3 17.69 3.3
 -4 9 3 9.41 3.05
 4 -9 -3 18.21 2.73
 -4 9 2 0.61 0.7
 4 9 -2 0.73 1.83
 4 9 -2 -1.49 2.03
 -4 9 2 3.08 2.72
 4 -9 -2 -0.31 1.38
 -4 9 1 19.03 1.96
 4 9 -1 24.12 3.44
 4 9 -1 14.7 3
 -4 9 1 10.73 3.48
 4 -9 -1 18.83 3.22
 -4 -9 1 12.19 3.23
 -4 9 0 22.27 2.32
 4 9 0 31.99 3.8
 4 9 0 24.26 3.52
 -4 9 0 22.3 4.56
 4 -9 0 31.74 4.11
 -4 -9 0 34.47 4.58
 -4 9 -1 5.49 1.1
 4 9 1 6.61 2.19
 4 9 1 5.55 1.99
 -4 9 -1 2.15 3.03
 4 -9 1 3.6 2.01
 -4 -9 -1 3.57 2.2
 -4 9 -2 8.8 1.28
 -4 9 -2 7.74 3.13
 4 -9 2 8.46 2.49
 -4 -9 -2 8.68 2.85
 -4 9 -3 27.7 2.48
 -4 9 -3 25.35 4.46
 4 -9 3 31.06 4.01
 -4 -9 -3 31.45 4.33
 -4 9 -4 -0.3 0.56
 4 -9 4 0.59 0.46
 -4 9 -4 -2.53 2.2
 4 -9 4 -0.91 1.54
 -4 -9 -4 -1.15 1.9
 -4 9 -5 16.08 1.33
 -4 -9 -6 1.06 1.39
 4 10 -6 0.21 1.2
 4 10 -6 0.94 1.34
 4 -10 -6 0.39 0.19
 4 10 -5 -0.25 1.48
 -4 -10 5 -0.42 1.19
 4 10 -4 0.27 1.58
 -4 -10 4 0.48 1.16
 4 10 -3 13.28 2.48
 -4 -10 3 8.66 2.05
 4 10 -2 0.53 1.58
 -4 -10 2 -0.84 1.56
 4 10 -1 6.64 1.94
 -4 -10 1 6.02 1.89
 4 10 0 1 1.22
 -4 -10 0 -0.29 1.63
 -4 -10 -1 15.27 2.64
 -4 -10 -2 1.04 1.46
 5 0 -16 5.83 1.18
 5 0 -15 0.14 0.29
 5 0 -15 -0.07 0.44
 5 0 -15 -0.15 0.88
 5 0 -14 27.68 2.13
 5 0 -14 28.51 2.84
 5 0 -14 29.29 2.4
 5 0 -13 0.07 0.39
 5 0 -13 1.06 0.96
 5 0 -12 227.11 15.19
 5 0 -12 230.42 16.55
 5 0 -12 231.02 14.76
 5 0 -11 -0.08 0.42
 5 0 -11 -0.16 0.97
 5 0 -11 -0.12 0.57
 5 0 -10 20.26 1.68
 5 0 -10 15.35 2.68
 5 0 -10 18.46 1.86
 5 0 -9 0.07 0.35
 5 0 -9 -0.79 1.16
 5 0 -9 -0.2 0.52
 -5 0 9 0.2 0.53
 5 0 -8 117.82 7.33
 5 0 -8 106.48 7.48
 5 0 -7 0.05 0.27
 5 0 -7 0.1 0.29
 5 0 -7 0.54 0.5
 -5 0 7 0.26 0.49
 5 0 -6 527.15 32.81
 -5 0 6 521.63 32.51
 5 0 -5 0.11 0.69
 -5 0 5 -0.16 0.51
 5 0 -4 5.53 1.03
 5 0 -3 -0.19 0.63
 -5 0 3 0.08 0.49
 5 0 -2 219.69 12.81
 -5 0 2 183.35 12.61
 5 0 -1 0.6 0.63
 -5 0 1 0.38 0.49
 5 0 0 2626.58 156.14
 -5 0 0 2488.69 156.07
 5 0 1 -0.08 0.55
 -5 0 -1 0.15 0.47
 5 0 2 18.74 1.61
 -5 0 -2 13.95 1.43
 5 0 3 0.09 0.56
 -5 0 -3 -0.25 0.47
 -5 0 -4 128.05 7.85
 5 0 4 127.77 8.1
 -5 0 -4 110.39 7.95
 -5 0 -5 -0.18 0.38
 5 0 5 -0.1 0.53
 -5 0 -5 0.09 0.48
 -5 0 -6 122.82 7.82
 5 0 6 128.5 8.1
 -5 0 -6 110.22 8
 -5 0 -7 -0.07 0.38
 -5 0 -7 -0.23 0.58
 -5 0 -7 0.6 0.62
 -5 0 -8 3.53 0.85
 -5 0 -8 4.5 0.86
 -5 0 -9 0.21 0.35
 -5 0 -9 -0.69 0.66
 -5 0 -9 -0.47 0.76
 -5 0 -10 83.17 6.14
 -5 0 -10 83.08 6.42
 -5 0 -11 0.12 0.65
 -5 0 -11 0.48 0.8
 -5 0 -11 -0.17 0.48
 -5 0 -12 2.12 0.77
 -5 0 -12 3.66 0.65
 -5 0 -13 0.21 0.28
 5 1 -16 5.55 1.02
 5 -1 -16 7.75 1.25
 5 1 -15 1.68 0.39
 5 -1 -15 2.04 0.68
 5 1 -15 0.69 0.85
 5 -1 -15 1.9 1.02
 5 -1 -14 72.38 4.78
 5 1 -14 67.97 4.78
 5 1 -14 78.58 5.53
 5 -1 -14 73.2 5.61
 5 1 -14 65.36 6.39
 5 -1 -14 73.99 5.09
 5 -1 -13 37.73 2.76
 5 1 -13 41.23 2.86
 5 1 -13 30.7 3.26
 5 -1 -13 39.36 3.56
 5 1 -12 24.88 2.51
 5 -1 -12 24.18 2.58
 5 -1 -12 24.25 1.89
 5 1 -12 17.91 3.21
 5 -1 -12 22.63 2.16
 5 1 -12 23.25 2.09
 5 -1 -11 1.47 0.52
 5 -1 -11 1.7 0.49
 5 1 -11 1.31 0.52
 5 1 -11 2.35 1
 5 -1 -11 1.35 0.95
 5 -1 -11 0.94 0.46
 5 1 -11 3.25 1.85
 5 -1 -11 1.5 1.69
 5 -1 -10 1.57 0.51
 5 -1 -10 1.3 0.72
 5 1 -10 1.46 0.65
 5 -1 -10 1.35 0.46
 5 1 -10 1.36 0.52
 5 -1 -10 -0.3 0.82
 5 -1 -10 1.33 1.63
 5 -1 -9 13.02 1.17
 5 1 -9 13.13 1.23
 5 -1 -9 13.04 2.3
 5 -1 -9 7.54 1.27
 5 1 -9 11.76 1.33
 5 -1 -9 11.7 1.15
 5 -1 -8 111.88 6.8
 5 1 -8 113.87 6.89
 5 -1 -8 108.86 8
 5 1 -8 100.82 6.93
 -5 1 8 98.09 6.99
 5 -1 -8 97.56 7
 -5 -1 8 99.83 6.99
 5 -1 -8 103.96 6.8
 5 1 -7 51.48 3.23
 5 1 -7 44.74 3.27
 -5 1 7 42.67 3.36
 -5 -1 7 45.86 3.37
 5 -1 -7 47.66 3.37
 5 1 -7 37.41 3.66
 5 -1 -7 43.96 3.14
 5 1 -6 41.5 2.72
 -5 1 6 36.53 2.92
 -5 -1 6 35.49 2.89
 5 -1 -5 54.63 4.04
 -5 1 5 55.56 3.97
 -5 -1 5 55.78 3.94
 5 -1 -4 35.62 2.63
 5 1 -4 29.86 2.66
 5 1 -4 34.07 2.84
 -5 -1 4 31.37 2.46
 -5 1 4 28.26 2.46
 5 1 -3 68.03 4.71
 5 -1 -3 74.37 4.63
 5 -1 -3 64.81 4.51
 -5 1 3 59.14 4.44
 -5 -1 3 58.82 4.42
 5 1 -2 670.4 37.82
 5 -1 -2 634.39 37.62
 -5 1 2 584.33 37.58
 -5 -1 2 564.37 37.56
 5 -1 -1 35.31 2.81
 -5 1 1 33.35 2.75
 5 1 0 21.67 1.84
 5 -1 0 17.8 1.66
 -5 1 0 15.6 1.6
 -5 -1 0 19.48 1.63
 5 1 1 28.69 2.19
 5 -1 1 23.44 2.01
 -5 1 -1 20.56 1.95
 -5 -1 -1 23.92 1.95
 5 -1 2 153.23 9.51
 5 1 2 166.59 9.64
 -5 -1 -2 140.99 9.38
 -5 1 -2 129.46 9.46
 5 -1 3 141.38 8.52
 5 1 3 154.54 8.63
 -5 -1 -3 114.26 8.28
 -5 1 -3 118.28 8.44
 -5 -1 -4 4.98 0.69
 5 -1 4 5.58 0.94
 5 1 4 4.58 0.92
 5 1 4 4.57 0.92
 -5 -1 -5 70.34 4.57
 -5 1 -5 68.94 4.65
 -5 -1 -5 69.99 4.69
 5 -1 5 71.6 4.94
 -5 -1 -5 73.2 4.85
 -5 1 -5 62.7 4.89
 -5 -1 -6 144.38 9.31
 -5 1 -6 145.31 9.39
 -5 -1 -6 157.09 9.48
 -5 1 -6 148.11 9.74
 -5 -1 -6 133.69 9.57
 5 -1 6 149.27 9.69
 -5 -1 -6 154.34 9.63
 -5 -1 -7 254 16.9
 -5 1 -7 269.02 17.02
 -5 -1 -7 297.67 17.13
 -5 1 -7 270.21 17.41
 -5 -1 -7 296.27 17.35
 -5 -1 -7 264.34 17.26
 -5 1 -8 0.98 0.64
 -5 -1 -8 0.74 0.57
 -5 1 -8 0.42 0.56
 -5 -1 -8 -0.11 0.61
 -5 -1 -9 3.35 1.11
 -5 1 -9 4.31 0.88
 -5 -1 -9 5.63 1.02
 -5 -1 -9 2.94 1.09
 -5 -1 -9 4.49 0.72
 -5 -1 -10 17.91 2.09
 -5 1 -10 17.17 1.75
 -5 -1 -11 1.45 0.83
 -5 -1 -11 1.88 0.42
 -5 -1 -11 0.59 0.7
 -5 -1 -11 1.25 0.62
 -5 1 -11 1.76 0.63
 -5 -1 -12 -0.39 0.68
 -5 1 -12 0.97 0.65
 -5 -1 -12 0.21 0.54
 -5 1 -12 0.73 0.43
 -5 -1 -12 0.32 0.44
 -5 1 -12 0.45 0.41
 -5 1 -13 1.49 0.33
 -5 -1 -13 1.41 0.36
 5 -2 -16 1.18 0.71
 5 2 -15 7.51 0.74
 5 -2 -15 6.4 0.99
 5 2 -15 6.2 1.14
 5 -2 -15 7.86 1.46
 5 2 -14 2.75 0.56
 5 -2 -14 2.29 0.78
 5 2 -14 2.82 1
 5 -2 -14 0.36 1.01
 5 -2 -14 3.26 0.57
 5 2 -14 3.8 1.66
 5 2 -13 2.05 0.58
 5 -2 -13 2.87 0.61
 5 -2 -13 2.79 0.63
 5 -2 -12 6.48 0.84
 5 -2 -12 7.65 1.17
 5 2 -12 6.89 1.28
 5 -2 -12 7.28 1.5
 5 -2 -12 6.85 0.88
 5 2 -12 9.27 2.2
 5 -2 -12 6.71 0.91
 5 -2 -11 8.8 0.96
 5 2 -11 10.34 1.11
 5 2 -11 8.91 1.44
 5 -2 -11 7.98 1.56
 5 -2 -11 7.61 1.01
 5 -2 -10 44.92 3.56
 5 -2 -10 44.7 3.18
 5 2 -10 50.38 3.38
 5 -2 -10 40.29 3.7
 -5 -2 10 39.55 3.58
 5 -2 -10 45.92 3.29
 5 -2 -9 58.96 4.22
 -5 -2 9 54.5 4.08
 5 2 -9 59.56 4
 5 -2 -9 52.22 4.31
 -5 -2 9 56.73 4.37
 5 -2 -9 53.69 3.9
 5 -2 -8 81.93 5.25
 5 2 -8 82.55 5.28
 5 2 -8 74.15 5.25
 -5 -2 8 73.61 5.37
 5 -2 -8 75.06 5.41
 -5 2 7 21.17 1.98
 5 2 -7 24.35 1.91
 5 -2 -7 23.75 2.06
 -5 -2 7 25.23 2.12
 5 -2 -7 25.34 1.92
 5 2 -7 22.97 2.68
 5 2 -6 48.79 3.93
 5 -2 -6 50.67 4.26
 -5 2 6 42.39 3.35
 -5 -2 6 46.41 3.42
 5 2 -5 279.83 17.86
 5 -2 -5 283.87 17.38
 5 -2 -5 278.85 18.67
 -5 2 5 257.62 17.27
 -5 -2 5 278.19 17.32
 5 -2 -4 104.7 9.25
 5 -2 -4 136.22 8.03
 5 -2 -4 127.02 7.93
 -5 2 4 110.92 7.85
 -5 -2 4 113.09 7.86
 5 -2 -3 113.38 7
 -5 2 3 91.84 6.93
 -5 -2 3 112.06 7.03
 5 -2 -2 101.07 6.28
 -5 2 2 76.26 8.26
 -5 2 2 87.81 6.27
 -5 -2 2 95.08 6.28
 5 -2 -1 1.78 0.64
 -5 2 1 0.92 2.51
 -5 2 1 2.69 0.68
 -5 -2 1 2.05 0.67
 5 -2 0 131.68 8.33
 -5 2 0 128.2 10.88
 -5 2 0 114.21 8.34
 -5 -2 0 135.12 8.4
 5 -2 1 19.89 1.84
 -5 2 -1 19.37 4.24
 -5 -2 -1 25.39 1.86
 -5 2 -1 17.25 1.86
 5 -2 2 41.66 2.94
 -5 -2 -2 39.39 2.77
 -5 -2 -3 108.37 6.82
 5 2 3 110.66 7.21
 5 -2 3 103.86 7.06
 -5 -2 -3 108.57 6.88
 -5 2 -3 102.99 9.77
 -5 2 -3 93.11 7.06
 -5 -2 -4 89.53 5.5
 5 -2 4 81.1 5.7
 -5 -2 -4 85.48 5.56
 -5 2 -4 71.5 5.68
 5 -2 5 343.13 22.38
 -5 -2 -5 381.64 22.31
 -5 -2 -5 347.59 22.05
 -5 2 -5 339.95 22.05
 -5 -2 -5 377.46 22.18
 -5 -2 -6 152.64 9.26
 5 -2 6 138.93 9.27
 -5 -2 -6 134.93 8.91
 -5 2 -6 134.65 8.91
 -5 -2 -6 145.27 9.06
 -5 -2 -7 5.19 0.79
 -5 -2 -7 5.17 0.71
 -5 -2 -7 6.79 1.07
 5 -2 7 5.68 0.97
 -5 2 -7 6.1 1.13
 -5 -2 -8 15.89 1.44
 -5 -2 -8 24.42 2.2
 -5 2 -8 21.27 1.84
 -5 2 -8 16.96 1.87
 -5 -2 -9 9.46 0.97
 -5 2 -9 13.32 1.48
 -5 2 -9 10.75 1.27
 -5 -2 -10 0.16 0.81
 -5 2 -10 -0.11 0.6
 -5 -2 -10 -0.48 0.72
 -5 -2 -11 0.52 0.68
 -5 -2 -11 -0.46 0.49
 -5 -2 -11 0.13 0.78
 -5 -2 -11 0.26 0.35
 -5 2 -11 -0.09 0.51
 -5 2 -11 0.19 0.57
 -5 -2 -12 0.1 0.64
 -5 -2 -12 0.54 0.26
 -5 2 -12 -0.19 0.41
 -5 2 -12 0.72 0.38
 -5 -2 -12 0.58 0.42
 -5 2 -12 0.8 0.59
 -5 -2 -13 3.59 0.45
 5 3 -15 0.04 0.23
 5 -3 -15 0.07 0.52
 5 3 -15 -0.08 0.45
 5 -3 -15 0.95 0.9
 5 3 -14 3.99 0.6
 5 -3 -14 1.59 0.72
 5 3 -14 2.73 0.87
 5 -3 -14 2.92 1.2
 5 -3 -14 3.42 0.57
 5 3 -14 3.32 1.62
 5 3 -13 35.01 2.63
 5 3 -13 32.43 2.99
 5 -3 -13 34.46 3.39
 5 -3 -13 35.81 2.6
 5 3 -13 33.16 3.91
 5 -3 -13 35.86 2.9
 5 -3 -13 37.07 2.65
 5 3 -12 28.37 2.22
 5 3 -12 21.56 2.43
 5 -3 -12 24.8 2.81
 5 -3 -12 28.11 2.15
 5 3 -12 29.12 3.59
 5 -3 -12 28.98 2.45
 5 3 -11 67 4.71
 5 -3 -11 71.24 4.54
 5 3 -11 65.64 5.03
 5 -3 -11 62.68 5.28
 5 -3 -11 66.24 4.99
 5 -3 -11 64.89 4.65
 5 3 -10 0.09 0.45
 5 -3 -10 -0.5 0.77
 5 -3 -10 -0.06 0.37
 -5 -3 10 0.15 0.71
 5 -3 -10 -0.25 0.48
 5 -3 -10 -0.13 0.66
 -5 -3 10 0.43 0.53
 5 3 -9 0.52 0.46
 5 -3 -9 0.17 0.33
 5 -3 -9 0.3 0.72
 -5 -3 9 0.3 0.8
 5 -3 -9 0.49 0.46
 5 -3 -9 0.24 0.67
 -5 -3 9 0.11 0.58
 5 -3 -8 1.18 0.61
 5 -3 -8 2.08 0.6
 -5 -3 8 1.98 0.78
 5 -3 -8 0.41 0.88
 5 -3 -8 1.43 0.77
 -5 -3 8 0.6 0.83
 5 3 -8 0.74 1.17
 5 -3 -7 125.79 7.87
 5 -3 -7 111.38 7.97
 -5 -3 7 115.57 8.03
 5 -3 -7 116.55 8.93
 5 -3 -7 120.52 8.12
 -5 -3 7 138.67 8.48
 5 3 -7 125.57 8.96
 5 3 -7 113.76 8.75
 5 -3 -6 3.6 1.58
 5 -3 -6 1.98 0.66
 -5 3 6 3.11 0.74
 -5 -3 6 2.2 0.76
 5 3 -6 3.06 1.4
 5 3 -5 21.4 2.6
 5 -3 -5 22.23 3.51
 -5 3 5 22.22 2.01
 -5 -3 5 23.94 2.03
 5 -3 -4 1.27 1.79
 -5 3 4 2.57 0.68
 -5 -3 4 -0.35 0.59
 5 -3 -4 -0.67 0.55
 -5 3 4 0.98 2.92
 5 3 -4 0.18 0.99
 -5 3 3 32.24 2.72
 -5 -3 3 35.7 2.71
 5 -3 -3 33.01 2.62
 -5 3 3 28.43 4.83
 5 3 -3 39.7 3.31
 -5 -3 2 49.46 3.7
 -5 3 2 46.26 3.73
 5 -3 -2 51.33 3.66
 -5 3 2 48.76 6.21
 5 3 -2 62.71 4.38
 -5 3 1 6.34 1.1
 -5 -3 1 7.4 1.02
 5 -3 -1 7.77 0.99
 -5 3 1 3.49 2.87
 5 3 -1 7.72 1.43
 -5 -3 0 49.15 3.52
 -5 3 0 42.35 3.55
 5 3 0 53.64 4
 5 -3 0 45.71 3.45
 -5 3 0 44.87 5.85
 -5 -3 -1 213.64 15.64
 -5 3 -1 209.94 14.33
 -5 -3 -1 220.69 14.21
 5 -3 1 220.99 14.18
 -5 3 -1 185.6 16.55
 -5 -3 -2 66.19 4.17
 -5 -3 -2 61.97 5.98
 -5 3 -2 54.85 4.49
 5 3 2 72.71 4.95
 5 -3 2 55.93 4.39
 -5 3 -2 56.2 6.82
 -5 -3 -3 81.72 5.16
 -5 -3 -3 82.76 7.22
 -5 3 -3 67.36 5.46
 5 3 3 92.01 5.93
 5 -3 3 72.13 5.39
 -5 3 -3 66.35 7.93
 -5 -3 -4 41.74 5.17
 -5 3 -4 39.02 3.48
 -5 -3 -4 45.44 3.18
 5 -3 4 44.38 3.46
 -5 3 -4 32.2 5.68
 -5 -3 -4 51.45 3.37
 -5 -3 -5 1.9 2.35
 -5 3 -5 1.44 0.66
 -5 -3 -5 1.26 0.45
 -5 -3 -5 1.38 0.51
 5 -3 5 0.98 0.7
 -5 -3 -5 2.58 0.7
 -5 -3 -6 255.11 16.71
 -5 -3 -6 273 16.82
 5 -3 6 242.47 17.01
 -5 -3 -6 230.39 19.26
 -5 3 -7 30.01 2.61
 -5 -3 -7 26.49 2.09
 -5 -3 -8 1.18 0.41
 -5 3 -8 0.89 0.57
 5 -3 8 0.64 0.59
 -5 -3 -8 0.88 0.83
 -5 -3 -9 41.15 3.88
 -5 3 -9 51.16 3.73
 -5 3 -9 47.18 3.47
 -5 -3 -10 1.48 0.36
 -5 -3 -10 0.98 0.56
 -5 -3 -10 1.64 0.95
 -5 -3 -10 1.3 0.46
 -5 3 -10 0.83 0.62
 -5 3 -10 0.25 0.47
 -5 -3 -11 52.85 4.34
 -5 3 -11 58.96 4.11
 -5 -3 -11 59.5 4.03
 -5 -3 -11 59.46 3.9
 -5 -3 -12 0.19 0.23
 -5 3 -12 0.05 0.36
 -5 -3 -12 -0.09 0.32
 5 4 -14 5.9 0.7
 5 -4 -14 5.51 0.92
 5 -4 -14 7.39 0.75
 5 4 -14 7 1.67
 5 4 -13 18.69 1.56
 5 -4 -13 19.35 1.54
 5 4 -13 15.76 2.58
 5 -4 -13 16.56 1.73
 5 -4 -13 18.41 1.57
 5 -4 -12 0.52 0.46
 5 4 -12 0.7 0.44
 5 4 -12 -0.35 0.58
 5 -4 -12 -0.75 1.07
 5 -4 -12 0.49 0.37
 5 4 -11 2.46 0.66
 5 -4 -11 3.03 0.87
 5 4 -11 2.9 0.87
 5 -4 -11 3.72 0.61
 5 -4 -11 1.52 1.04
 5 4 -10 10.14 1.16
 5 -4 -10 7.93 1.25
 -5 -4 10 7.18 1.17
 5 -4 -10 9.34 1.11
 5 -4 -10 8.24 1.48
 5 -4 -10 10.44 1.02
 5 -4 -9 17.92 1.9
 -5 -4 9 19.69 1.92
 -5 -4 9 19.89 2.21
 5 -4 -9 19.21 1.75
 5 -4 -8 6.61 1.56
 5 -4 -8 7.95 0.98
 5 -4 -8 7.34 1.12
 -5 -4 8 5.42 1.07
 -5 -4 8 6.58 1.33
 5 4 -8 9.09 2.03
 5 4 -8 5.39 1.82
 5 -4 -7 -0.3 1.39
 5 -4 -7 0.93 0.64
 -5 -4 7 0.55 0.64
 5 -4 -7 0.16 0.5
 -5 -4 7 0.79 0.95
 5 4 -7 0.78 1.32
 5 4 -7 0.56 1.39
 5 -4 -6 16.1 2.85
 5 -4 -6 10.04 1.2
 -5 -4 6 8.69 1.28
 -5 -4 6 10.53 1.6
 5 4 -6 14.2 2.3
 5 4 -6 8.87 2.04
 5 -4 -5 15.52 3.35
 5 -4 -5 15.2 1.49
 -5 -4 5 15.82 1.68
 -5 -4 5 17.28 1.94
 5 4 -5 17.46 2.57
 -5 4 5 12.81 3.61
 5 -4 -4 -1.03 2.37
 -5 -4 4 0.14 0.8
 5 4 -4 -0.42 1.08
 5 4 -4 0.95 1.4
 -5 4 4 -0.54 2.54
 -5 -4 4 0.2 0.67
 -5 -4 3 4.93 1.09
 5 4 -3 2.2 1.23
 5 -4 -3 5.03 0.81
 -5 4 3 4.89 3.1
 -5 -4 3 4.7 0.93
 5 4 -2 55.52 4.82
 -5 -4 2 55.52 4.39
 5 -4 -2 59.45 4.17
 -5 4 2 49.21 6.62
 -5 4 2 60.79 4.44
 -5 -4 2 60.53 4.25
 -5 -4 1 251.86 15.16
 5 4 -1 258.18 16.23
 -5 -4 1 241.77 15.72
 5 -4 -1 233.73 15.47
 -5 4 1 208.31 18.11
 -5 4 1 234.11 15.72
 -5 -4 1 245.05 15.56
 -5 -4 0 11.34 1
 5 4 0 13.44 1.93
 -5 -4 0 10.55 1.33
 5 -4 0 11.36 1.31
 -5 4 0 7.92 3.37
 -5 -4 0 10.61 1.3
 -5 4 0 11.56 1.48
 -5 -4 -1 29.93 2.14
 -5 4 -1 25.01 2.57
 -5 -4 -1 27.85 2.44
 5 4 1 35.37 3.08
 5 -4 1 31.55 2.48
 5 -4 1 28.74 2.44
 -5 4 -1 27.33 5.03
 -5 -4 -2 2.37 0.47
 -5 -4 -2 -0.82 1.78
 -5 4 -2 1.61 0.86
 5 4 2 3.99 1.22
 5 -4 2 1.81 0.73
 -5 4 -2 0.6 2.93
 -5 -4 -3 216.1 12.9
 -5 -4 -3 195.5 15.35
 -5 4 -3 184.39 13.36
 5 4 3 228.21 13.75
 5 -4 3 195.5 13.16
 -5 4 -3 167.24 15.92
 -5 -4 -4 -0.49 2.15
 -5 4 -4 0.15 0.79
 -5 -4 -4 -0.07 0.37
 5 -4 4 -0.11 0.63
 -5 4 -4 1.9 2.92
 -5 -4 -5 42.61 5.66
 -5 4 -5 38.12 3.5
 -5 -4 -5 45.35 3.08
 -5 -4 -5 44.79 3.12
 5 -4 5 43.68 3.38
 5 -4 5 40.93 3.37
 -5 4 -5 34.84 5.6
 -5 -4 -6 25.27 4.48
 -5 4 -6 25.61 2.68
 -5 -4 -6 33.38 2.32
 -5 -4 -7 48.39 3.16
 -5 -4 -7 43.1 3.28
 -5 4 -7 45.54 3.62
 5 -4 7 40.01 3.41
 -5 -4 -7 39.54 3.69
 -5 -4 -8 7.16 0.8
 -5 -4 -8 7.55 0.97
 -5 4 -8 7.09 1.16
 -5 4 -8 5.36 0.89
 5 -4 8 8.46 1.12
 -5 -4 -9 3.27 0.51
 -5 -4 -9 1.43 0.56
 -5 -4 -9 1.22 0.86
 -5 -4 -9 2.51 0.58
 -5 4 -9 3.71 0.87
 -5 4 -9 2.73 0.61
 5 -4 9 3.39 0.73
 -5 -4 -10 2.5 0.87
 -5 -4 -10 3.36 0.56
 -5 4 -10 4.35 0.85
 -5 -4 -10 2.94 0.46
 -5 -4 -10 3.52 0.62
 -5 -4 -11 29.34 2.52
 -5 4 -11 28.86 2.25
 -5 -4 -11 30.18 2.09
 5 5 -14 1.07 0.3
 5 -5 -14 0.77 0.44
 5 5 -14 0.17 0.98
 5 -5 -14 1.55 0.35
 5 5 -13 7.49 0.83
 5 -5 -13 7.48 1.04
 5 -5 -13 9.18 0.88
 5 5 -13 7.7 1.74
 5 -5 -13 8.49 0.88
 5 -5 -12 5.34 0.75
 -5 -5 12 4.22 0.78
 5 5 -12 4.95 0.73
 5 -5 -12 6.39 0.97
 5 -5 -12 4.35 0.6
 5 -5 -12 3.74 0.68
 5 5 -12 3.02 1.61
 5 5 -11 22.45 1.89
 5 -5 -11 19.36 1.97
 5 -5 -11 23.33 1.76
 -5 -5 11 20.56 1.96
 5 -5 -11 23.61 1.89
 5 5 -10 16.05 1.65
 5 -5 -10 21.17 2.36
 5 -5 -10 19.52 1.86
 5 -5 -10 19.21 1.57
 5 -5 -9 1.12 0.96
 5 -5 -9 1.99 0.61
 5 -5 -9 2.49 0.84
 -5 -5 9 1.96 0.78
 5 5 -8 5.99 1.99
 5 -5 -8 5.78 0.87
 -5 -5 8 3.43 0.9
 5 -5 -7 90.85 5.98
 5 -5 -7 85.06 7.39
 5 -5 -7 85.89 6.09
 -5 -5 7 87.79 6.17
 -5 -5 7 96.91 6.63
 5 5 -7 78.39 7.22
 5 5 -7 85.13 7.37
 5 -5 -6 170.9 12.24
 -5 5 6 149.34 10.11
 -5 -5 6 149.28 10.1
 5 -5 -6 144.16 9.94
 -5 -5 6 165.25 10.56
 5 5 -6 159.1 11.36
 5 5 -6 159.04 11.44
 5 -5 -5 11.74 3.15
 5 -5 -5 11.02 1.19
 -5 -5 5 9.45 1.35
 -5 5 5 9.17 1.34
 -5 -5 5 11.07 1.64
 5 5 -5 10.53 2.23
 5 5 -5 8.58 2.22
 -5 5 5 9.87 3.52
 5 -5 -4 219.54 18.18
 -5 5 4 240.82 15.58
 5 -5 -4 227.99 15.18
 -5 -5 4 237.71 15.43
 5 5 -4 271.99 16.81
 -5 5 4 215.32 18.23
 5 5 -4 269.35 16.79
 -5 -5 4 255.98 15.82
 -5 5 3 28.53 2.48
 5 -5 -3 21.78 1.93
 -5 -5 3 26.56 2.26
 5 5 -3 27.91 3.19
 -5 5 3 20.5 4.58
 -5 -5 3 22.77 2.4
 -5 5 2 61.93 4.62
 -5 -5 2 59.52 4.37
 5 -5 -2 56.92 4.27
 5 5 -2 69.01 5.59
 -5 5 2 48.78 6.89
 -5 -5 2 61.69 4.64
 -5 5 1 55.47 4.5
 -5 -5 1 64.42 4.37
 5 -5 -1 57.52 4.25
 5 5 -1 71.9 5.54
 -5 5 1 49.47 7.14
 -5 -5 1 54.76 4.45
 -5 -5 0 170.59 11.26
 -5 5 0 167.04 11.54
 5 -5 0 171.14 11.24
 5 5 0 211.18 12.61
 -5 5 0 141.06 14.06
 5 5 0 186.66 12.09
 -5 -5 0 167.48 11.4
 -5 5 -1 263.53 17.75
 5 5 1 288.55 18.17
 5 -5 1 258.6 17.41
 -5 5 -1 245.11 20.64
 -5 5 -2 85.66 6.36
 5 -5 2 81.28 5.99
 5 5 2 100.06 7.07
 -5 5 -2 76.92 9.01
 -5 -5 -2 94.6 8.54
 -5 5 -3 199.02 14.7
 -5 -5 -3 238.79 14.13
 5 -5 3 208.76 14.41
 5 5 3 250.96 15.4
 -5 5 -3 185.8 17.41
 -5 -5 -3 237.29 17.27
 -5 5 -4 119.79 9.01
 -5 -5 -4 137.2 8.44
 -5 -5 -4 135.45 8.42
 5 -5 4 122.48 8.69
 -5 5 -4 99.86 11.46
 -5 -5 -4 138.6 11.57
 -5 -5 -5 3.24 0.62
 -5 5 -5 2.31 0.89
 -5 -5 -6 62.4 5.24
 -5 -5 -6 74.34 4.78
 5 -5 6 71.22 5.12
 -5 -5 -7 2.42 0.51
 -5 -5 -7 1.58 2.28
 -5 -5 -7 2.53 0.54
 -5 5 -7 1.9 0.73
 5 -5 7 1.84 0.77
 -5 -5 -8 8.89 0.91
 -5 -5 -8 7.9 1.35
 -5 -5 -8 6.91 2.67
 -5 -5 -8 7.9 0.9
 -5 5 -8 9.69 1.23
 5 -5 8 8.76 1.12
 -5 5 -8 7.75 0.94
 -5 -5 -9 1.58 0.41
 -5 -5 -9 2.02 0.83
 -5 -5 -9 0.88 0.36
 -5 5 -9 1.86 0.65
 5 -5 9 0.94 0.49
 -5 -5 -10 7.3 1.11
 -5 -5 -10 9.77 0.83
 -5 5 -10 7.87 1
 -5 -5 -10 8.5 0.76
 -5 -5 -11 20.49 1.39
 5 -6 -13 4.78 0.56
 5 6 -13 4.07 0.5
 5 -6 -13 4.77 0.55
 5 6 -13 4.09 1.11
 5 -6 -12 2.22 0.47
 -5 -6 12 2.05 0.53
 5 6 -12 1.66 0.42
 5 -6 -12 2.05 0.38
 5 6 -12 1.73 1.22
 5 -6 -12 1.85 0.46
 5 -6 -11 3.54 0.66
 -5 -6 11 3.08 0.71
 5 6 -11 4.45 0.69
 5 -6 -11 4.68 0.6
 5 -6 -11 4.33 0.67
 5 6 -10 14.61 1.35
 5 -6 -10 13.54 1.18
 -5 -6 10 10.72 1.38
 5 -6 -10 12.14 1.26
 5 -6 -9 1.24 1.15
 -5 -6 9 0.54 0.7
 5 -6 -8 29.75 2.33
 5 -6 -8 32.53 3.4
 5 6 -8 23.72 3.67
 5 6 -8 24.47 3.71
 5 -6 -7 65.81 4.46
 5 -6 -7 56.47 5.74
 -5 -6 7 62.49 4.66
 5 6 -7 58.93 6.04
 5 6 -7 64.4 6.07
 5 -6 -6 21.89 3.52
 5 6 -6 23.63 3.75
 -5 -6 6 26.18 2.42
 5 -6 -6 28.62 2.22
 -5 -6 5 103.76 7.19
 -5 6 5 101.3 7.27
 5 6 -5 121.95 8.82
 5 6 -5 100.04 8.5
 -5 -6 4 154.73 10.02
 -5 6 4 150.48 10.18
 5 6 -4 169.41 11.6
 5 6 -4 155.47 11.45
 -5 6 4 125.24 12.64
 5 -6 -4 126.2 12.38
 -5 6 3 1.8 0.85
 -5 -6 3 2.06 0.79
 5 6 -3 2.17 1.62
 5 6 -3 0.32 1.55
 -5 6 3 5.2 3
 5 -6 -3 1.97 2.63
 -5 -6 2 38.94 3.09
 -5 6 2 34.05 3.24
 5 6 -2 41.17 4.4
 -5 6 2 38.41 5.99
 5 6 -2 42.36 4.33
 -5 -6 1 117.39 8.06
 -5 6 1 112.64 8.38
 5 -6 -1 116.1 7.98
 5 6 -1 138.51 9.51
 -5 6 1 109.62 11.17
 5 6 -1 146.33 9.7
 -5 6 0 25.26 2.66
 5 -6 0 26.2 2.32
 5 6 0 28.09 3.4
 -5 6 0 19.78 4.94
 5 6 0 32.58 3.6
 -5 6 -1 7.36 1.46
 5 6 1 12.59 2.2
 5 -6 1 10.38 1.29
 5 6 1 12.68 2.11
 -5 6 -1 9.66 3.81
 -5 -6 -1 10.63 3.16
 -5 6 -2 3.31 1.09
 -5 -6 -2 9.06 3.08
 -5 -6 -3 11.78 1.12
 -5 6 -3 12.1 1.79
 -5 -6 -3 7.69 2.99
 -5 6 -4 35.19 3.64
 5 -6 4 42.24 3.43
 -5 6 -4 34 5.92
 -5 6 -5 21.51 2.46
 -5 -6 -5 30.93 4.85
 -5 -6 -5 35.18 2.24
 5 -6 5 27.97 2.5
 -5 6 -5 15.62 4.27
 5 -6 6 8.28 1.18
 -5 6 -6 6.05 3.04
 -5 -6 -7 14.87 1.18
 -5 -6 -7 13.54 3.17
 -5 -6 -7 11.66 1.1
 -5 6 -7 12.77 1.47
 5 -6 7 10.98 1.4
 -5 -6 -8 86.17 5.55
 -5 6 -8 92.44 5.9
 5 -6 8 79.57 5.76
 -5 -6 -8 88.75 5.55
 -5 6 -9 0.07 0.45
 -5 -6 -9 0.93 0.3
 -5 -6 -9 0.23 0.24
 -5 -6 -10 6.68 0.57
 5 -7 -12 0.13 0.22
 5 7 -12 -0.47 0.69
 5 -7 -12 0.38 0.24
 5 -7 -11 0.93 0.37
 -5 -7 11 1.38 0.49
 5 7 -11 0.99 0.35
 5 -7 -11 1.07 0.3
 5 -7 -11 1.18 0.35
 5 -7 -10 -0.33 0.38
 -5 -7 10 -0.48 0.52
 5 7 -10 0.18 0.37
 5 -7 -10 -0.04 0.3
 5 -7 -10 0.1 0.35
 5 -7 -9 22.24 2.4
 5 -7 -9 22.46 1.73
 -5 -7 9 21.76 2.01
 5 -7 -9 23.43 1.84
 5 -7 -8 3.95 1.21
 5 -7 -8 2.79 0.63
 -5 -7 8 3.68 0.89
 5 7 -8 2.54 2.02
 5 7 -8 5.08 2.23
 5 -7 -7 0.54 1.21
 5 -7 -7 -0.15 0.42
 -5 -7 7 0.22 0.66
 5 7 -7 2.59 2.18
 5 -7 -6 70.09 6.23
 5 7 -6 63.33 6.35
 5 7 -6 67.81 6.55
 5 -7 -5 -0.4 1.8
 5 -7 -5 0.85 0.49
 -5 -7 5 0.11 0.61
 5 7 -5 1.12 1.92
 5 7 -5 1.85 1.99
 5 -7 -4 16.92 3.7
 -5 -7 4 20.58 1.96
 -5 7 4 18.51 2.07
 5 7 -4 21.15 3.4
 5 7 -4 20.31 3.25
 -5 7 4 15.91 4.24
 5 -7 -3 -0.59 2.69
 -5 7 3 4.01 1.05
 -5 -7 3 4.22 0.9
 5 7 -3 3.15 1.95
 -5 7 3 1.93 2.86
 5 -7 -2 141.59 13.4
 -5 -7 2 154.76 10.16
 -5 7 2 154.91 10.49
 5 7 -2 168.31 11.85
 -5 7 2 130.89 13.22
 5 -7 -1 1.35 2.77
 5 7 -1 -0.33 1.76
 5 7 -1 0.93 1.64
 -5 7 1 -1.35 3.12
 -5 7 1 0.17 0.79
 5 -7 0 1.22 0.6
 5 7 0 1.28 1.56
 5 7 0 0.3 1.49
 -5 7 0 0.68 2.95
 -5 7 0 1.38 0.92
 -5 7 -1 17.34 2.34
 5 -7 1 24.14 2.09
 5 7 1 23.35 3.19
 -5 -7 -1 22.99 1.74
 -5 7 -2 36.72 3.43
 5 7 2 43.32 4.36
 5 -7 2 37.17 3.05
 -5 7 -2 31.48 5.67
 -5 -7 -2 39.59 2.75
 -5 -7 -3 20.14 4.12
 -5 -7 -3 21.5 1.63
 5 -7 3 18.21 1.88
 -5 7 -3 11.63 4.05
 -5 -7 -4 1.54 2.42
 -5 7 -4 0.27 0.63
 5 -7 4 0.51 0.63
 -5 7 -4 -0.6 3
 -5 -7 -5 19.85 1.47
 5 -7 5 16.46 1.73
 -5 7 -5 18.86 3.88
 -5 -7 -6 94.78 5.98
 5 -7 6 91.87 6.26
 -5 -7 -6 78.18 8.19
 -5 -7 -7 3.68 0.5
 -5 7 -7 2.92 0.68
 5 -7 7 3.46 0.71
 -5 -7 -7 1.43 1.82
 -5 7 -8 16.02 1.38
 -5 -7 -8 16.08 1.19
 -5 -7 -9 3.05 0.33
 -5 -8 10 0.05 0.35
 5 8 -10 -0.04 0.22
 5 -8 -10 -0.05 0.2
 5 8 -9 9.53 0.94
 5 -8 -9 9.79 0.86
 5 -8 -9 10.88 0.88
 -5 -8 9 8.07 1.03
 5 -8 -9 10.13 0.89
 5 8 -8 0.31 1.64
 5 -8 -8 -0.14 0.71
 5 -8 -8 0.14 0.31
 -5 -8 8 0.24 0.51
 5 -8 -7 32.82 2.41
 5 -8 -7 37.89 3.34
 -5 -8 7 32.09 2.63
 5 8 -7 33.77 4.26
 5 8 -7 34.54 4.2
 5 -8 -6 1.62 1.15
 5 -8 -6 0.35 0.33
 -5 -8 6 0.47 0.6
 5 8 -6 -1.43 2.06
 5 8 -6 1.43 1.84
 5 -8 -5 -0.28 1.26
 5 -8 -5 0.55 0.39
 -5 -8 5 0.87 0.62
 -5 8 5 1.07 0.63
 5 8 -5 1.78 2.05
 5 8 -5 -1.1 1.91
 5 -8 -4 18.88 3.04
 -5 8 4 13.12 1.62
 -5 -8 4 13.84 1.5
 5 -8 -4 14.92 1.3
 5 8 -4 13.39 2.81
 -5 8 4 11.17 3.36
 5 -8 -3 0.44 1.94
 -5 8 3 2.58 0.94
 5 -8 -3 2.15 0.51
 -5 8 3 -0.56 2.52
 5 -8 -2 0.49 2.29
 -5 8 2 3.14 0.97
 5 8 -2 1.39 1.79
 -5 8 2 4.69 3.06
 5 -8 -1 9.37 3.34
 -5 -8 1 7.29 2.68
 -5 8 1 10.1 1.49
 5 8 -1 12.47 2.65
 -5 8 1 6.02 3.24
 5 -8 0 36.07 5.58
 -5 -8 0 50.99 5.81
 -5 8 0 45.1 3.75
 5 8 0 52.02 5.04
 5 8 0 46.83 4.84
 -5 8 0 38.69 6.05
 5 -8 1 23.81 4.88
 -5 -8 -1 44.47 5.36
 -5 8 -1 40.38 3.4
 5 8 1 45.47 4.44
 5 8 1 44.51 4.46
 5 -8 1 40.4 3.02
 -5 8 -1 29.15 5.33
 -5 -8 -2 2.31 2.21
 -5 8 -2 1.08 0.78
 -5 -8 -2 1.24 0.35
 5 -8 2 1.2 0.6
 -5 8 -2 3.43 2.98
 -5 -8 -3 17.68 3.55
 -5 8 -3 23.49 2.22
 -5 -8 -3 24.56 1.7
 5 -8 3 22.28 1.97
 -5 -8 -4 5.76 2.52
 -5 8 -4 2.99 0.76
 -5 -8 -4 3.17 0.45
 5 -8 4 3.3 0.7
 -5 8 -4 0.48 2.37
 -5 -8 -5 6.79 0.61
 5 -8 5 4.72 0.8
 -5 8 -5 2.75 2.17
 -5 -8 -6 1.13 0.27
 -5 8 -6 1.38 0.46
 5 -8 6 1.04 0.48
 -5 -8 -6 2.36 1.8
 -5 -8 -7 3.06 0.33
 5 -9 -8 2.16 0.3
 5 9 -7 7.08 1.91
 -5 -9 7 6.29 0.76
 5 9 -6 9.39 2.26
 5 -9 -6 5.96 1.1
 5 9 -5 1.51 1.82
 5 9 -5 -0.31 1.63
 5 -9 -5 0.31 0.78
 5 9 -4 -0.31 1.76
 5 9 -4 -0.32 1.72
 5 -9 -4 0.57 0.97
 -5 9 3 17.9 1.7
 5 9 -3 18.36 3.01
 5 9 -3 23.36 3.25
 5 -9 -3 20.16 2.46
 -5 -9 3 18.94 3.13
 -5 9 2 5.42 0.91
 5 9 -2 8.15 2.28
 5 9 -2 3.65 1.79
 -5 9 2 4.66 2.42
 5 -9 -2 2.34 1.32
 -5 -9 2 4.63 2.29
 -5 9 1 0.74 0.63
 5 9 -1 1.43 1.67
 5 9 -1 0.58 1.48
 -5 9 1 2.67 2.13
 5 -9 -1 0.29 1.38
 -5 -9 1 3.22 2.03
 -5 9 0 0.64 0.63
 5 9 0 0.53 1.44
 5 9 0 0.53 1.39
 -5 9 0 1.34 2.22
 5 -9 0 -0.63 1.61
 -5 -9 0 0.71 2.03
 -5 9 -1 32.89 2.67
 5 9 1 35.41 3.63
 -5 9 -1 22.6 4.33
 -5 -9 -1 29.45 4.05
 5 -9 1 34.96 3.96
 -5 9 -2 2.97 0.78
 -5 9 -2 -0.41 1.95
 5 -9 2 2.37 1.62
 -5 -9 -2 3.62 1.95
 -5 -9 -3 8.09 2.18
 5 10 -3 2.92 1.26
 6 0 -16 6.28 0.95
 6 0 -15 -0.12 0.79
 6 0 -14 4.39 0.55
 6 0 -14 5.2 0.78
 6 0 -14 3.86 1.15
 6 0 -13 -0.05 0.28
 6 0 -13 0.09 0.54
 6 0 -13 0.62 0.91
 6 0 -12 66.43 4.48
 6 0 -12 65.24 5.12
 6 0 -12 62.34 6.1
 6 0 -12 69.52 4.87
 6 0 -11 -0.15 0.75
 6 0 -11 -0.63 1.46
 6 0 -11 0.23 0.58
 6 0 -10 8.41 1.9
 6 0 -10 7.32 1.12
 6 0 -9 -0.11 0.53
 -6 0 9 -0.11 0.52
 6 0 -8 110.33 7.27
 -6 0 8 105.5 7.34
 6 0 -7 0.27 0.51
 -6 0 7 0.33 0.58
 6 0 -6 -0.31 0.79
 -6 0 6 0.11 0.62
 6 0 -5 -0.15 0.79
 6 0 -5 0.13 0.79
 -6 0 5 -0.1 0.62
 6 0 -4 24.71 2.33
 -6 0 4 22.73 2.1
 6 0 -3 1.33 0.78
 -6 0 3 0.39 0.73
 6 0 -2 121.37 7.83
 -6 0 2 108.64 7.61
 6 0 -1 0.12 0.75
 -6 0 1 -0.29 0.58
 6 0 0 284.52 16.79
 6 0 0 270.42 16.7
 -6 0 0 237.22 16.5
 6 0 1 -0.11 0.77
 -6 0 -1 1.33 0.64
 6 0 2 94.4 5.89
 -6 0 -2 73.4 5.61
 6 0 3 0.23 0.67
 -6 0 -3 0.1 0.58
 6 0 4 76.25 5.3
 -6 0 -4 70.58 4.88
 -6 0 -5 0.07 0.41
 6 0 5 0.12 0.64
 6 0 5 0.13 0.66
 -6 0 -6 55.79 3.97
 -6 0 -6 51.69 3.74
 -6 0 -7 0.51 0.57
 -6 0 -7 -0.07 0.37
 -6 0 -8 5.22 0.94
 -6 0 -8 5.83 0.77
 -6 0 -9 -0.13 0.69
 -6 0 -10 9.54 1.27
 -6 0 -11 -0.07 0.49
 -6 0 -11 0.3 0.41
 -6 0 -12 2.93 0.44
 6 -1 -15 -0.06 0.43
 6 1 -15 0.44 0.71
 6 -1 -15 -0.75 0.77
 6 1 -14 59.4 4.05
 6 1 -14 64.42 4.69
 6 -1 -14 56.65 4.69
 6 -1 -14 68.17 4.38
 6 1 -13 0.06 0.33
 6 -1 -13 -0.29 0.63
 6 1 -13 -1.01 0.93
 6 -1 -13 0.64 1.05
 6 1 -13 0.31 1.41
 6 1 -12 11.15 1.12
 6 1 -12 11.62 1.65
 6 -1 -12 11.02 1.66
 6 1 -12 10.41 2.14
 6 -1 -12 8.93 1.34
 6 1 -11 0.92 0.77
 6 -1 -11 2.24 0.95
 6 1 -11 1.79 1.43
 6 -1 -11 1.73 0.74
 6 1 -11 3.23 0.79
 -6 -1 10 26.59 2.56
 6 1 -10 27.1 2.13
 6 -1 -10 28.28 2.66
 6 1 -10 26.33 3.26
 6 -1 -9 42.64 3
 6 1 -9 43.38 3.24
 -6 -1 9 39.67 3.24
 6 -1 -9 39.71 3.24
 6 -1 -8 0.19 0.36
 6 -1 -8 0.3 0.53
 6 1 -8 0.36 0.48
 -6 1 8 1.09 0.66
 -6 -1 8 0.11 0.65
 6 1 -7 23.05 2.56
 6 -1 -7 23.91 1.81
 6 -1 -7 22.34 1.99
 -6 1 7 21.38 2.06
 6 1 -7 22.28 1.94
 -6 -1 7 22.63 2.08
 6 1 -6 3.99 1.19
 -6 1 6 5.41 0.98
 -6 -1 6 5.26 0.99
 6 -1 -5 72.11 5.21
 6 1 -5 83.36 5.63
 -6 1 5 67.71 5.04
 -6 -1 5 67.91 5.02
 6 -1 -4 54.89 3.97
 6 1 -4 53.33 4.09
 6 1 -4 59.08 4.33
 -6 1 4 46.91 3.79
 -6 -1 4 47.62 3.81
 6 1 -3 -0.13 0.87
 6 -1 -3 0.34 0.68
 -6 1 3 0.3 0.62
 -6 -1 3 0.72 0.68
 6 1 -2 85.09 5.94
 6 -1 -2 89.86 5.84
 6 -1 -2 79.61 5.72
 -6 1 2 74.51 5.61
 -6 -1 2 82.78 5.67
 6 1 -1 53.02 3.78
 6 -1 -1 49.16 3.61
 -6 1 1 42.63 3.49
 -6 -1 1 44.7 3.48
 6 1 0 6.74 1.19
 6 -1 0 5.69 1.06
 -6 1 0 4.22 0.89
 -6 -1 0 4.89 0.93
 6 1 1 3.46 0.98
 6 -1 1 3.28 0.85
 -6 1 -1 1.94 0.73
 -6 -1 -1 1.18 0.6
 6 -1 2 31.22 2.53
 -6 -1 -2 26.77 2.33
 -6 1 -2 25.14 2.44
 6 -1 3 5.79 1.05
 6 1 3 9.17 1.3
 -6 1 -4 79.5 5.34
 -6 -1 -4 79.86 5.38
 6 -1 4 77.32 5.65
 -6 1 -4 80.02 5.58
 6 1 4 86.07 5.82
 -6 -1 -5 26.43 2.08
 -6 1 -5 30.51 2.22
 -6 -1 -5 30.97 2.27
 6 -1 5 29.83 2.52
 -6 -1 -5 29.12 2.36
 -6 1 -5 25.58 2.39
 -6 1 -6 -0.07 0.33
 -6 -1 -6 0.23 0.36
 -6 -1 -6 0.15 0.28
 -6 -1 -6 0.2 0.48
 6 -1 6 1.53 0.71
 -6 1 -6 0.22 0.52
 -6 1 -7 25.41 1.92
 -6 -1 -7 23.22 1.94
 -6 1 -7 22.37 2.13
 -6 1 -7 24.57 2.13
 -6 -1 -7 23.09 2.13
 -6 -1 -8 54.19 3.82
 -6 1 -8 50.05 3.71
 -6 1 -8 48.77 4.14
 -6 1 -8 55.62 3.99
 -6 -1 -8 65.45 4.2
 -6 1 -8 57.05 4.06
 -6 -1 -9 18.98 2.01
 -6 1 -9 17.15 1.68
 -6 -1 -10 -0.12 0.67
 -6 -1 -10 -0.2 0.32
 -6 1 -10 0.32 0.63
 -6 1 -10 0.13 0.59
 -6 -1 -11 1.47 0.61
 -6 1 -11 0.34 0.48
 -6 -1 -11 1.43 0.44
 -6 1 -12 16.13 1.21
 -6 -1 -12 15.72 1.22
 6 2 -15 4.47 0.88
 6 -2 -15 3.29 0.94
 6 2 -14 19.74 1.47
 6 2 -14 17.18 1.89
 6 -2 -14 16.77 2.05
 6 2 -14 12.93 2.35
 6 -2 -14 23.28 1.81
 6 2 -13 -0.06 0.35
 6 -2 -13 0.1 0.54
 6 2 -13 0.4 0.73
 6 -2 -13 0.32 0.88
 6 -2 -13 0.56 0.37
 6 2 -13 -0.28 1.33
 6 -2 -12 5.1 0.73
 6 -2 -12 3.95 1.04
 6 2 -12 4.99 0.74
 6 -2 -11 19.13 2.29
 6 2 -11 20.42 2.94
 6 -2 -11 21.31 2.1
 6 -2 -11 21.22 1.77
 -6 -2 10 13.37 1.51
 6 2 -10 13.93 1.34
 6 -2 -10 14.4 1.78
 -6 -2 10 12.74 1.69
 6 -2 -10 13.93 1.33
 6 2 -9 0.29 0.4
 6 -2 -9 1.26 0.81
 -6 -2 9 -0.16 0.81
 6 -2 -9 2.18 0.55
 6 -2 -9 1.28 0.65
 -6 -2 9 0.44 0.57
 6 2 -8 58.99 3.93
 -6 2 8 48.11 4.04
 6 -2 -8 57.9 4.18
 6 2 -8 57.13 4.01
 -6 -2 8 54.55 4.16
 6 -2 -8 60.02 3.96
 6 -2 -7 110.14 6.86
 6 2 -7 112.09 6.83
 6 2 -7 101.75 7.72
 6 2 -7 110.88 7.92
 -6 2 7 93.87 7.01
 6 2 -7 105.95 6.92
 6 -2 -7 101.38 7.03
 -6 -2 7 93.64 7.05
 6 2 -6 1.6 1.04
 -6 2 6 0.94 0.68
 -6 -2 6 -0.11 0.7
 6 -2 -5 5 1.03
 6 2 -5 4.17 1.36
 -6 2 5 5.53 0.95
 -6 -2 5 6.56 1.08
 6 -2 -4 98.23 6.29
 6 2 -4 95.73 6.72
 -6 2 4 81.96 6.12
 -6 -2 4 85.15 6.12
 6 2 -3 13.09 1.79
 6 -2 -3 9.9 1.28
 -6 -2 3 10.69 1.29
 6 -2 -2 520.99 31.49
 -6 -2 2 508.04 31.5
 -6 2 2 435.71 31.41
 6 2 -1 51.51 3.95
 6 -2 -1 47.62 3.66
 -6 2 1 43.57 3.65
 -6 -2 1 51.93 3.65
 6 2 0 0.97 0.85
 6 -2 0 1.61 0.71
 -6 2 0 1.52 0.78
 -6 -2 0 1.12 0.6
 6 2 1 153.4 9.19
 6 -2 1 128.59 8.83
 -6 -2 -1 141.88 8.79
 -6 2 -1 113.5 8.84
 6 2 2 0.41 0.79
 6 -2 2 0.53 0.7
 -6 -2 -3 7.64 0.86
 6 2 3 5.74 1.17
 -6 -2 -3 4.52 0.75
 6 -2 3 5.73 1.04
 -6 2 -3 5.53 1.08
 -6 2 -4 110.22 7.18
 -6 -2 -4 118.84 7.28
 6 -2 4 113.74 7.56
 -6 -2 -4 119.35 7.37
 -6 2 -4 90.01 7.44
 6 -2 5 250.65 16.06
 -6 -2 -5 274.29 15.95
 -6 -2 -5 241.66 15.62
 -6 2 -5 236.69 15.65
 -6 -2 -5 260.29 15.79
 -6 -2 -6 2.27 0.48
 -6 -2 -6 1.74 0.61
 -6 2 -6 1.29 0.63
 -6 -2 -7 38.27 2.9
 6 -2 7 34.94 2.83
 -6 -2 -7 30.82 2.41
 -6 -2 -7 36.69 2.64
 -6 -2 -8 35.07 2.5
 -6 2 -8 29.38 2.55
 -6 2 -8 32.17 2.67
 -6 -2 -9 30.31 2.89
 -6 2 -9 35.34 2.68
 -6 2 -9 32.46 2.59
 -6 -2 -10 3.46 0.65
 -6 -2 -10 3.58 0.95
 -6 -2 -10 3.68 0.55
 -6 2 -10 2.98 0.66
 -6 2 -10 4.28 0.72
 -6 -2 -11 2.28 0.72
 -6 -2 -11 1.84 0.34
 -6 2 -11 0.92 0.53
 -6 -2 -11 2.08 0.46
 6 -3 -15 1.15 0.44
 6 3 -14 2.35 0.4
 6 -3 -14 3.38 0.7
 6 3 -14 2.06 0.71
 6 -3 -14 1.6 0.37
 6 3 -14 2.15 1.32
 6 3 -13 4.76 0.63
 6 -3 -13 3.45 0.81
 6 3 -13 3.43 0.9
 6 -3 -13 4.09 1.18
 6 -3 -13 4.39 0.62
 6 3 -13 5.69 1.74
 6 -3 -13 4.76 0.64
 6 3 -12 2 0.5
 6 3 -12 1.92 0.85
 6 -3 -12 1.95 0.97
 6 -3 -12 2.25 0.52
 6 3 -12 1.9 1.35
 6 -3 -12 2.86 0.59
 6 3 -11 1.26 0.47
 6 -3 -11 0.48 0.82
 6 -3 -11 1 0.71
 -6 -3 11 0.4 0.69
 6 -3 -10 -0.31 0.76
 -6 -3 10 -0.3 0.77
 6 -3 -10 -0.08 0.4
 6 -3 -10 0.13 0.64
 -6 -3 10 0.66 0.57
 -6 -3 9 8.72 1.27
 6 3 -9 10.43 1.13
 6 -3 -9 9.26 1.42
 -6 -3 9 10.96 1.62
 6 -3 -9 12.65 1.22
 6 -3 -8 8.25 0.98
 6 -3 -8 7.79 1.13
 -6 -3 8 6.49 1.12
 6 3 -8 6.89 0.9
 -6 -3 8 5.05 1.26
 6 3 -8 9.83 1.93
 6 -3 -8 8.19 1.24
 6 -3 -7 -0.1 0.53
 -6 3 7 -0.45 0.6
 -6 -3 7 0.69 0.7
 6 3 -7 -0.76 1.3
 -6 -3 7 1.3 0.94
 -6 3 6 15.61 1.76
 6 -3 -6 20.06 1.76
 -6 -3 6 20.16 1.93
 6 3 -6 17.04 2.42
 6 3 -6 13.44 2.4
 6 3 -5 129.94 8.82
 6 -3 -5 124 9.72
 -6 3 5 106.58 7.9
 -6 -3 5 121.75 7.96
 6 -3 -4 49.96 5.8
 6 3 -4 53.59 4.59
 6 -3 -4 57.58 3.98
 6 -3 -4 53.45 3.89
 -6 3 4 45.54 3.86
 -6 -3 4 49 3.86
 6 3 -3 22.29 2.64
 6 -3 -3 21.29 2.03
 -6 3 3 21.15 2.13
 -6 -3 3 24.62 2.13
 6 3 -2 94.36 6.64
 6 -3 -2 84.25 5.88
 -6 -3 2 86.89 5.97
 -6 3 2 78.8 5.99
 6 -3 -1 464.18 28.62
 -6 3 1 440.86 31.94
 -6 -3 1 470.01 28.71
 -6 3 1 399.05 28.69
 6 -3 0 286.15 19.38
 -6 3 0 252.64 22.16
 -6 -3 0 311.09 19.36
 -6 -3 -1 37.14 2.55
 6 3 1 44.35 3.52
 6 -3 1 34.06 2.83
 -6 3 -1 19.45 4.78
 -6 3 -1 28.41 2.88
 -6 -3 -2 24.86 1.92
 6 -3 2 21.48 2.17
 -6 3 -2 23.4 2.32
 -6 -3 -3 177.28 10.68
 6 3 3 198.04 11.63
 6 -3 3 160.66 10.93
 -6 3 -3 139.56 10.96
 -6 -3 -4 62.23 3.98
 6 3 4 71.82 4.83
 6 -3 4 49.32 4.13
 -6 3 -4 46.33 4.22
 -6 -3 -5 80.74 5.4
 -6 -3 -5 82 5.49
 -6 -3 -6 40.18 2.87
 -6 -3 -6 42.9 3
 6 -3 6 37.82 3.19
 -6 3 -6 38.31 3.24
 -6 -3 -7 50.52 3.51
 -6 -3 -7 47.83 3.36
 -6 3 -7 49.28 3.77
 6 -3 7 48.09 3.71
 -6 -3 -8 1.73 0.42
 -6 -3 -8 1.21 0.5
 -6 -3 -8 0.93 0.86
 -6 3 -8 1.78 0.65
 6 -3 8 1.96 0.62
 -6 -3 -9 11.41 1.18
 -6 -3 -9 10.54 1.56
 -6 -3 -9 13.06 1.14
 -6 3 -9 13.33 1.37
 -6 3 -9 11.55 1.23
 -6 -3 -10 7.01 1.2
 -6 3 -10 9.56 1.03
 -6 -3 -10 10 0.89
 -6 -3 -10 8.53 0.91
 -6 3 -10 9.03 1.01
 -6 -3 -11 30.8 1.69
 -6 -3 -11 32.53 1.18
 -6 -3 -11 28.55 1.18
 6 -4 -14 1 0.46
 6 -4 -14 0.9 0.31
 6 4 -14 0.17 1.03
 6 4 -13 4.55 0.59
 6 -4 -13 4.99 0.82
 6 4 -13 3.19 0.78
 6 -4 -13 5.41 0.62
 6 4 -13 2.94 1.33
 6 -4 -13 4.33 0.61
 6 4 -12 0.59 0.36
 6 -4 -12 0.91 0.63
 6 4 -12 1.26 0.64
 6 -4 -12 1.2 0.44
 6 4 -12 1.95 1.37
 6 -4 -12 1.25 0.47
 6 4 -11 6.23 0.8
 6 4 -11 8.06 1.17
 6 -4 -11 5.35 0.82
 6 -4 -11 5.93 1.05
 -6 -4 11 4.45 0.91
 -6 -4 10 -0.15 0.78
 6 4 -10 0.23 0.42
 6 -4 -10 0.24 0.58
 6 -4 -9 -0.12 0.6
 -6 -4 9 0.58 0.64
 -6 -4 9 0.16 0.85
 -6 -4 8 26.72 2.47
 -6 -4 8 30.69 2.86
 6 -4 -8 27.4 2.26
 6 -4 -7 197.24 11.54
 6 -4 -7 187.17 12.84
 6 -4 -7 177.89 11.65
 -6 4 7 153.55 11.68
 -6 -4 7 176.6 11.74
 -6 -4 7 181.91 12.14
 6 4 -7 182.96 12.93
 6 4 -7 183.39 12.81
 6 -4 -6 9.9 2.28
 6 -4 -6 8.65 1.14
 -6 -4 6 9.5 1.33
 -6 -4 6 11.03 1.72
 6 4 -6 8.39 2.08
 6 -4 -5 4.92 2.36
 6 -4 -5 5.8 0.9
 -6 -4 5 4.43 1.06
 -6 -4 5 6.33 1.42
 6 -4 -4 102.62 10.32
 6 4 -4 118.46 8.85
 -6 -4 4 112.36 8.25
 6 -4 -4 121.86 8.01
 6 -4 -4 122.36 7.98
 6 4 -4 129.31 9.16
 -6 -4 4 112.41 7.97
 6 4 -3 130.87 9.27
 -6 -4 3 123.65 8.67
 6 -4 -3 127.82 8.38
 -6 4 3 103.13 11.06
 -6 -4 3 125.18 8.45
 6 4 -2 52.23 4.46
 -6 -4 2 51.33 3.89
 6 -4 -2 45.59 3.54
 -6 4 2 43.4 3.77
 -6 -4 2 47.03 3.62
 6 4 -1 176.42 11.21
 -6 -4 1 153.8 10.48
 6 -4 -1 159.1 10.27
 -6 4 1 123.2 12.99
 -6 4 1 138.2 10.42
 -6 -4 1 168.37 10.39
 -6 -4 0 5.64 0.71
 6 4 0 7.54 1.71
 -6 -4 0 5.3 1.06
 6 -4 0 6.06 1.06
 -6 4 0 4.59 3.38
 -6 -4 0 5.2 0.9
 -6 4 0 3.5 1.07
 -6 -4 -1 461.3 27.1
 6 4 1 510.97 28.34
 6 -4 1 421.39 27.42
 -6 4 -1 359.36 30.5
 -6 4 -1 380.14 27.58
 -6 -4 -2 14.49 1.24
 6 4 2 13.52 2.03
 6 -4 2 10.94 1.46
 -6 4 -2 8.76 3.91
 -6 4 -2 11.42 1.68
 -6 -4 -3 361.84 21.3
 6 -4 3 322.27 21.58
 -6 4 -3 289.04 24.8
 -6 4 -3 295.72 21.74
 -6 4 -4 22.76 2.51
 -6 -4 -4 28.98 2.11
 -6 4 -5 -0.59 0.73
 -6 -4 -5 0.29 0.44
 -6 -4 -5 0.2 0.37
 6 -4 5 0.23 0.61
 -6 -4 -6 37.24 2.7
 -6 -4 -6 35.65 2.61
 6 -4 6 34.3 2.91
 -6 -4 -7 7.85 1.43
 -6 4 -7 10.55 1.34
 6 -4 7 10.81 1.29
 -6 -4 -8 1.04 0.35
 -6 -4 -8 0.41 0.76
 -6 -4 -8 0.77 0.4
 -6 4 -8 0.58 0.59
 -6 4 -8 0.82 0.46
 6 -4 8 1.04 0.57
 -6 -4 -9 13.94 1.09
 -6 -4 -9 10.76 1.53
 -6 -4 -9 13.8 1.17
 -6 4 -9 15.98 1.43
 -6 4 -9 13.62 1.26
 -6 4 -10 -0.06 0.35
 -6 -4 -10 -0.54 0.56
 -6 -4 -10 0.14 0.25
 6 5 -13 17.08 1.32
 6 -5 -13 17.86 1.35
 6 5 -13 17.97 2.18
 6 -5 -13 16.86 1.51
 6 -5 -13 19.15 1.39
 6 -5 -12 1.39 0.44
 -6 -5 12 0.65 0.44
 6 5 -12 0.79 0.33
 6 -5 -12 1.12 0.55
 6 -5 -12 1.22 0.42
 6 5 -12 0.2 1.12
 6 -5 -11 2.8 0.58
 -6 -5 11 1.96 0.62
 6 5 -11 1.87 0.5
 6 -5 -11 3.07 0.71
 6 5 -10 28.27 2.13
 6 -5 -10 24.77 2.21
 -6 -5 10 20.81 2.2
 6 -5 -10 31.06 2.18
 6 5 -9 35.87 2.71
 6 -5 -9 36.9 3.33
 6 -5 -9 34.72 2.9
 6 -5 -8 0.67 0.9
 6 -5 -8 -0.11 0.54
 -6 -5 8 0.12 0.64
 6 -5 -8 0.08 0.44
 6 5 -8 -1.28 1.44
 -6 -5 8 0.33 0.86
 6 5 -8 -0.31 1.33
 6 -5 -7 0.28 1.36
 6 -5 -7 0.67 0.52
 6 -5 -7 0.64 0.54
 -6 -5 7 0.48 0.71
 6 5 -7 0.31 1.33
 6 5 -7 0.31 1.45
 -6 -5 7 -0.17 0.82
 -6 5 6 96.2 7.36
 -6 -5 6 114.1 7.44
 -6 -5 6 116.27 7.8
 6 -5 -5 0.19 0.43
 -6 -5 5 0.73 0.74
 -6 5 5 0.14 0.67
 -6 -5 5 1.02 0.99
 6 5 -5 -0.89 1.45
 6 5 -5 1.84 1.41
 6 -5 -4 23.93 4.27
 -6 5 4 20.75 2.19
 6 -5 -4 19.62 1.83
 -6 -5 4 22.42 2.1
 -6 -5 4 22.26 2.38
 6 5 -4 22.99 3.07
 -6 5 4 18.71 4.48
 6 -5 -3 4.85 3.12
 -6 -5 3 10.33 1.37
 -6 5 3 8.05 1.43
 6 5 -3 13.76 2.45
 -6 5 3 5.29 3.45
 -6 -5 3 13.63 1.69
 -6 5 2 43.74 4.06
 -6 -5 2 55.31 4.03
 6 -5 -2 52.74 3.92
 6 5 -2 63.6 5.28
 -6 5 2 40.3 6.56
 -6 -5 2 55.75 4.26
 -6 -5 1 13.83 1.53
 -6 5 1 13.14 1.7
 -6 -5 1 9.5 1.49
 6 5 -1 15.52 2.27
 6 -5 -1 10.24 1.34
 6 5 -1 11.59 2.31
 -6 5 1 6.81 3.51
 -6 -5 0 68.22 6.92
 -6 5 0 58.24 5.13
 6 5 0 82.72 5.95
 6 -5 0 67.03 4.96
 6 5 0 91.14 6.4
 -6 5 0 60.56 7.87
 -6 -5 -1 11.08 2.82
 -6 5 -1 5.83 1.27
 6 5 1 11.77 1.9
 6 -5 1 7.27 1.16
 6 5 1 11.8 2.08
 -6 5 -1 9.01 3.7
 -6 5 -2 0.49 0.8
 -6 -5 -2 -0.92 1.9
 -6 5 -3 11.83 1.73
 -6 -5 -3 15.39 1.29
 -6 -5 -3 12.72 1.24
 -6 5 -4 18.58 2.17
 6 -5 4 21.36 2.05
 -6 -5 -4 21.51 1.72
 -6 -5 -4 21.06 1.72
 6 -5 5 27.25 2.41
 -6 -5 -5 28.06 2.12
 -6 -5 -6 1.41 0.82
 6 -5 6 2.15 0.78
 -6 -5 -7 0.78 0.36
 -6 -5 -7 0.9 0.76
 -6 -5 -7 0.6 0.33
 -6 5 -7 0.39 0.56
 6 -5 7 1.44 0.64
 -6 -5 -8 24.16 1.64
 -6 -5 -8 18.36 2
 -6 -5 -8 23.58 1.67
 -6 5 -8 23.48 1.92
 6 -5 8 19.92 1.8
 -6 5 -8 19.36 1.68
 -6 -5 -9 0.26 0.51
 -6 -5 -9 1.31 0.31
 -6 5 -9 1.5 0.49
 -6 -5 -9 1.28 0.29
 6 -6 -12 1.93 0.4
 -6 -6 12 1.92 0.44
 6 6 -12 1.88 0.34
 6 -6 -12 2.16 0.4
 6 6 -12 2.06 0.98
 6 -6 -11 2.2 0.48
 -6 -6 11 1.65 0.55
 6 6 -11 2.08 0.44
 6 -6 -11 2.22 0.35
 6 -6 -11 1.83 0.44
 6 6 -10 7.87 0.88
 6 -6 -10 8.8 0.79
 -6 -6 10 6.47 1.01
 6 -6 -10 7.77 0.92
 6 6 -9 4.06 0.64
 6 -6 -9 5.12 1.12
 6 -6 -9 4.27 0.57
 6 -6 -9 5.15 0.75
 -6 -6 9 3.87 0.91
 6 -6 -8 38.93 2.85
 6 -6 -8 43.47 3.76
 -6 -6 8 37.15 3.04
 6 6 -8 31.34 4.08
 6 6 -8 37.17 4.3
 6 -6 -7 1.84 1.4
 6 6 -7 0.33 1.69
 6 6 -7 0.65 1.62
 6 -6 -6 1.6 0.59
 -6 -6 6 1.54 0.72
 6 6 -6 0.66 1.58
 6 -6 -6 1.62 1.41
 -6 6 5 0.97 0.67
 -6 -6 5 1.43 0.78
 6 6 -5 1.61 1.57
 6 6 -5 1.3 1.62
 6 -6 -5 2.13 2.08
 -6 -6 4 86.65 6.11
 -6 6 4 76.56 6.18
 6 6 -4 108.93 7.79
 6 6 -4 101.18 7.67
 -6 6 4 63.83 8.45
 6 -6 -4 101.64 8.9
 -6 6 3 0.93 0.78
 -6 -6 3 1.07 0.72
 6 6 -3 0.31 1.72
 6 6 -3 0.63 1.65
 -6 6 3 -0.66 2.84
 6 -6 -3 -1.81 2.72
 -6 -6 2 55.7 4.12
 -6 6 2 53.78 4.38
 6 -6 -2 49.48 6.92
 -6 6 1 8.92 1.51
 -6 -6 1 9.83 1.32
 6 6 -1 13.14 2.43
 6 -6 -1 9.63 1.25
 6 6 -1 10.64 2.34
 -6 6 0 52.97 4.58
 6 -6 0 56.88 4.27
 6 6 0 64.89 5.53
 -6 6 0 50.72 7.33
 6 6 0 75.43 5.81
 -6 -6 0 56.83 6.36
 -6 6 -1 4.4 1.22
 6 6 1 9.2 2.06
 6 -6 1 3.94 0.86
 6 6 1 5.38 1.76
 -6 6 -1 4.09 3.56
 -6 6 -2 4.35 1.15
 -6 -6 -2 3.02 0.56
 6 6 2 2.88 1.5
 6 -6 2 2.3 0.8
 6 6 2 1 1.14
 -6 6 -2 0.67 2.95
 -6 -6 -2 1.4 1.94
 -6 -6 -3 0.49 0.37
 6 -6 3 -0.11 0.63
 -6 6 -3 -1.92 3.17
 -6 -6 -3 3.25 2.22
 -6 6 -4 86.62 6.49
 6 -6 4 94.31 6.23
 -6 6 -4 84.42 9.04
 -6 -6 -4 84.05 8.19
 -6 -6 -5 4.06 0.6
 6 -6 5 3.39 0.82
 -6 -6 -6 81.42 5.3
 -6 6 -6 87.05 5.67
 6 -6 6 75.65 5.53
 -6 -6 -6 86.34 5.28
 -6 -6 -7 0.24 0.33
 -6 6 -7 0.15 0.5
 6 -6 7 -0.37 0.47
 -6 -6 -7 0.03 0.25
 -6 6 -8 0.94 0.46
 -6 -6 -8 2.04 0.33
 -6 -6 -8 1.38 0.27
 -6 -6 -9 4.54 0.41
 6 -7 -11 0.13 0.23
 -6 -7 11 0.09 0.31
 6 7 -11 -0.12 0.7
 6 -7 -11 0.21 0.21
 6 -7 -10 4.46 0.58
 -6 -7 10 3.96 0.69
 6 7 -10 4.58 0.56
 6 -7 -10 4.84 0.49
 6 -7 -10 4.89 0.58
 6 7 -9 6.79 0.78
 6 -7 -9 8.97 0.74
 6 -7 -9 8.3 0.85
 6 -7 -8 26.26 1.93
 6 -7 -8 26.02 2.54
 -6 -7 8 21.1 2.06
 6 7 -8 24.72 3.29
 6 7 -8 25.22 3.35
 6 -7 -7 21.86 1.73
 6 -7 -7 26.04 2.68
 -6 -7 7 17.67 1.86
 6 7 -7 18.97 3.04
 6 7 -7 21.74 3.19
 6 -7 -6 92.53 6.08
 6 -7 -6 89.05 7.24
 -6 -7 6 91.7 6.31
 6 7 -6 92.79 7.77
 6 7 -6 90.04 7.77
 6 -7 -5 0.96 1.42
 -6 7 5 1.32 0.62
 -6 -7 5 1.49 0.72
 6 -7 -5 1.83 0.52
 6 7 -5 3.3 2.02
 6 -7 -4 15.49 3.24
 -6 7 4 11.7 1.61
 -6 -7 4 14.89 1.58
 6 7 -4 19.85 3.06
 6 7 -4 14.15 2.73
 6 -7 -3 2.92 2.5
 -6 7 3 2.31 0.91
 -6 -7 3 2.21 0.75
 6 7 -3 2.28 2
 -6 7 3 0.6 2.69
 6 -7 -2 24.54 4.44
 -6 -7 2 24.16 2.2
 -6 7 2 24.7 2.48
 6 7 -2 24.75 3.39
 6 7 -2 28.95 3.46
 -6 7 2 18.51 4.51
 6 -7 -1 3.51 2.82
 -6 -7 1 8.08 2.64
 -6 7 1 5 1.21
 6 7 -1 6.05 1.96
 6 7 -1 5.45 1.82
 -6 7 1 3.76 3.39
 -6 -7 0 -0.44 1.86
 -6 7 0 0.95 0.83
 6 7 0 -1.44 1.48
 6 -7 0 0.19 0.51
 6 7 0 0.27 1.36
 -6 -7 -1 28.54 4.2
 -6 7 -1 25.03 2.68
 6 7 1 31.35 3.49
 6 -7 1 29.28 2.37
 -6 7 -1 20.22 4.79
 -6 -7 -2 11.9 3.02
 -6 7 -2 12.98 1.8
 -6 -7 -2 15.13 1.22
 6 -7 2 11.52 1.38
 6 7 2 15.82 2.36
 -6 7 -2 12.32 4.06
 -6 -7 -3 0.41 1.8
 -6 7 -3 0.12 0.64
 -6 -7 -3 0.83 0.35
 6 -7 3 1.27 0.6
 -6 7 -3 1.63 2.75
 -6 -7 -4 5.37 0.66
 6 -7 4 7.21 0.98
 -6 -7 -5 -0.16 0.28
 6 -7 5 0.08 0.47
 -6 -7 -6 31.84 2.04
 6 -7 6 27.04 2.21
 -6 7 -6 27 2.22
 -6 7 -7 0.34 0.32
 -6 -7 -7 0.77 0.23
 6 -8 -9 9.98 0.78
 -6 -8 9 9.07 0.94
 6 8 -8 1.89 0.37
 6 -8 -8 2.35 0.33
 6 -8 -8 2.45 0.4
 -6 -8 8 2.13 0.56
 6 -8 -7 0.51 0.63
 6 -8 -7 0.99 0.34
 -6 -8 7 -0.42 0.5
 6 8 -7 1.33 1.51
 6 8 -7 -0.27 1.38
 6 -8 -6 20.75 1.54
 6 -8 -6 20.13 2.25
 -6 -8 6 18.04 1.68
 6 8 -6 20.79 2.92
 6 8 -6 15.13 2.77
 6 -8 -5 4.42 1.38
 6 -8 -5 5.37 0.66
 -6 8 5 4.03 0.77
 -6 -8 5 6.2 0.89
 6 8 -5 4.12 2.03
 6 8 -5 5.77 2.13
 6 -8 -4 17.7 1.36
 6 -8 -4 11.75 2.22
 -6 8 4 14.92 1.62
 6 8 -4 17.76 2.94
 6 8 -4 14 2.63
 6 -8 -3 2.76 1.55
 -6 -8 3 2.18 1.93
 -6 8 3 1.6 0.7
 6 -8 -3 3.1 0.52
 6 8 -3 1.77 1.75
 6 8 -3 0.91 1.63
 -6 -8 2 34.3 4.43
 6 -8 -2 47.5 4.9
 -6 8 2 35.6 3.1
 6 8 -2 48.85 4.51
 6 8 -2 41.09 4.27
 -6 8 2 29.89 4.92
 6 -8 -1 14.97 3.04
 -6 -8 1 13.74 2.81
 -6 8 1 12.7 1.62
 6 8 -1 19.81 2.77
 6 8 -1 16.88 2.64
 -6 8 1 11.55 3.48
 -6 -8 0 14.07 1.09
 6 -8 0 16.47 3.32
 -6 -8 0 13.73 2.81
 -6 8 0 11.53 1.54
 6 8 0 15.17 2.47
 6 8 0 15.59 2.55
 -6 8 0 7.99 3.03
 -6 -8 -1 61.67 3.87
 -6 -8 -1 48.46 5.6
 6 -8 1 62.48 6.42
 -6 8 -1 53.6 4.33
 6 8 1 72.99 5.42
 6 8 1 57.03 5.17
 -6 8 -1 44.76 6.26
 6 -8 2 13.2 3.06
 -6 -8 -2 16.01 2.92
 -6 8 -2 15.22 1.66
 -6 -8 -2 18.38 1.28
 6 -8 2 16.23 1.5
 -6 8 -2 14.78 3.56
 6 -8 3 -0.36 1.59
 -6 -8 -3 1.76 1.51
 -6 8 -3 0.26 0.47
 -6 -8 -3 0.36 0.23
 6 -8 3 0.25 0.4
 -6 -8 -4 0.05 0.17
 -6 -8 -4 -0.24 1.24
 -6 -8 -5 0.78 0.21
 -6 8 -5 0.82 0.34
 6 9 -6 1.15 1.23
 6 9 -5 12.02 2.1
 6 9 -4 13.49 2.22
 -6 -9 4 8.29 1.76
 6 9 -3 8.71 2.04
 -6 -9 3 8.69 1.87
 6 9 -2 5.56 1.75
 -6 -9 2 1.89 1.38
 6 9 -1 19.58 2.38
 -6 -9 1 11.13 2.15
 6 9 0 8.35 1.62
 -6 -9 0 7.71 1.79
 7 0 -15 -0.25 0.53
 7 0 -14 0.99 0.42
 7 0 -14 0.66 0.7
 7 0 -13 0.07 0.46
 7 0 -13 0.5 0.78
 7 0 -12 -0.27 0.76
 7 0 -12 0.29 0.52
 7 0 -11 1.55 0.82
 7 0 -11 -0.11 0.54
 -7 0 10 26.61 2.51
 7 0 -10 36.58 2.71
 -7 0 9 -0.23 0.58
 7 0 -8 2.05 0.66
 -7 0 8 2.52 0.8
 -7 0 7 0.24 0.69
 7 0 -6 355.48 20.94
 -7 0 6 299.53 20.33
 7 0 -5 -0.18 0.98
 -7 0 5 -0.12 0.7
 7 0 -4 264.12 15.94
 -7 0 4 227.45 15.54
 7 0 -3 0.59 0.94
 -7 0 3 -0.12 0.67
 7 0 -2 2.45 1.09
 -7 0 2 3.36 0.87
 7 0 -1 -0.29 0.87
 -7 0 1 0.67 0.66
 7 0 0 0.57 0.93
 -7 0 0 1.46 0.74
 7 0 1 0.14 0.82
 -7 0 -1 0.35 0.57
 7 0 2 159.73 9.7
 -7 0 -2 128.97 9.35
 7 0 3 0.14 0.76
 -7 0 -4 105.52 7.28
 7 0 4 124.27 7.85
 -7 0 -5 0.22 0.42
 -7 0 -5 -0.09 0.47
 7 0 5 -0.27 0.67
 -7 0 -6 0.18 0.47
 -7 0 -6 -0.14 0.39
 -7 0 -7 -0.06 0.36
 -7 0 -8 5.8 1.09
 -7 0 -8 7 0.99
 -7 0 -8 7.26 0.8
 -7 0 -9 0.18 0.53
 7 1 -15 3.28 0.68
 7 -1 -15 2.01 0.66
 7 1 -14 16.83 1.71
 7 -1 -14 13.8 1.63
 7 -1 -14 15.46 1.36
 7 1 -13 9.51 1.37
 7 -1 -13 9.29 1.42
 7 -1 -13 10.9 1.17
 7 1 -12 -0.66 0.8
 7 -1 -12 -0.14 0.72
 7 -1 -12 -0.21 0.6
 7 1 -11 1.54 0.8
 7 -1 -11 0.57 0.77
 7 -1 -11 2.24 0.72
 7 1 -11 1.45 0.59
 -7 -1 11 1.65 0.61
 -7 -1 10 9.5 1.52
 7 -1 -10 10.67 1.52
 7 -1 -10 13.69 1.49
 7 1 -10 15.53 1.48
 -7 -1 10 10.27 1.36
 -7 1 9 5.39 0.95
 -7 -1 9 7.43 1.08
 7 -1 -8 5.27 0.95
 7 1 -8 7.35 0.99
 7 1 -7 0.2 0.93
 7 1 -7 0.19 0.48
 7 -1 -7 0.94 0.58
 -7 1 7 -0.12 0.56
 -7 -1 7 -0.37 0.69
 7 -1 -6 7.4 1.35
 7 1 -6 7.24 1.58
 -7 1 6 4.58 1
 -7 -1 6 5.56 1.05
 7 -1 -5 0.6 0.91
 -7 1 5 0.23 0.64
 -7 -1 5 0.47 0.65
 7 -1 -4 37.01 3.19
 -7 1 4 31.47 2.88
 -7 -1 4 33.71 2.9
 7 -1 -3 346.81 20.18
 7 1 -3 333.15 20.33
 -7 1 3 279.56 19.83
 -7 -1 3 312.55 19.91
 7 -1 -2 90.06 6.05
 7 1 -2 92.55 6.23
 -7 -1 2 86.35 5.83
 7 1 -1 -0.31 1.06
 7 -1 -1 1.65 0.87
 -7 1 1 1.56 0.81
 -7 -1 1 0.11 0.63
 7 1 0 17.67 2.07
 7 -1 0 19.52 2.04
 7 -1 0 19.85 1.98
 -7 1 0 14.55 1.75
 -7 -1 0 14.42 1.65
 7 1 1 52.81 3.99
 7 -1 1 51.81 3.86
 -7 -1 -1 44.67 3.57
 -7 1 -1 42.94 3.68
 7 1 2 53 4
 7 -1 2 52.21 3.91
 -7 -1 -2 44.44 3.62
 -7 1 -2 44.97 3.74
 -7 -1 -3 6.81 0.91
 7 -1 3 7.45 1.29
 7 1 3 9.22 1.37
 -7 -1 -4 73.06 5.14
 -7 -1 -4 78.63 5.41
 7 1 4 88.57 5.87
 7 -1 4 89.77 5.87
 -7 1 -5 3.77 0.62
 -7 -1 -5 4.34 0.69
 -7 -1 -5 2.87 0.7
 7 -1 5 2.14 0.87
 7 -1 5 4.39 1
 -7 1 -6 88.76 6.37
 -7 -1 -6 98.07 6.45
 7 -1 6 111.98 6.92
 -7 1 -6 95.3 6.59
 -7 -1 -6 103.54 6.63
 -7 1 -7 -0.36 0.64
 -7 1 -7 0.18 0.33
 -7 -1 -7 0.53 0.41
 -7 -1 -8 2.25 0.83
 -7 1 -8 0.98 0.53
 -7 -1 -8 1.17 0.42
 -7 1 -9 15.57 1.43
 -7 -1 -9 13.1 1.51
 -7 -1 -10 32.84 2.67
 -7 -1 -10 40.07 2.58
 7 2 -14 6.41 1.04
 7 -2 -14 9 0.93
 7 -2 -13 6.2 0.89
 7 2 -13 5.86 1.1
 7 -2 -13 4.83 1.05
 7 2 -12 3.18 0.95
 7 -2 -12 3.2 0.93
 7 -2 -12 3.89 0.87
 -7 -2 11 2.21 0.79
 7 2 -11 4.04 1.39
 7 -2 -11 2.71 0.83
 -7 -2 11 2.73 0.73
 -7 -2 10 0.88 0.76
 7 -2 -10 -0.14 0.64
 7 -2 -10 -0.12 0.63
 -7 -2 10 0.11 0.56
 7 -2 -9 46.36 3.77
 -7 -2 9 48.19 3.99
 7 -2 -9 51.06 3.43
 7 -2 -9 49.23 3.73
 -7 -2 9 43.67 3.65
 7 -2 -8 4.35 0.7
 -7 -2 8 5 1
 7 -2 -7 35.69 2.58
 7 2 -7 41.8 3.71
 7 2 -7 40.82 3.81
 -7 2 7 28.86 2.76
 7 2 -7 35.54 2.68
 7 -2 -7 31.26 2.74
 -7 -2 7 33.47 2.88
 7 2 -6 1.78 1.29
 7 -2 -6 2.79 0.96
 -7 2 6 1.45 0.74
 -7 -2 6 2.75 0.94
 7 2 -5 31.09 3.14
 7 -2 -5 30 2.72
 -7 2 5 25.05 2.44
 -7 -2 5 28.03 2.53
 7 -2 -4 52.1 4
 -7 2 4 43.6 3.8
 -7 -2 4 50.24 3.86
 7 -2 -3 304.63 18.38
 7 2 -3 328.6 19.02
 -7 -2 3 283.24 18.17
 7 -2 -2 139.64 9.08
 7 2 -2 154.28 9.66
 7 -2 -2 136.4 8.99
 -7 2 2 113.56 8.88
 -7 -2 2 130.77 8.84
 7 -2 -1 395.77 25.03
 -7 -2 1 390.48 24.9
 -7 2 1 360.97 24.99
 7 2 0 1.3 1.01
 7 -2 0 0.13 0.74
 -7 2 0 0.95 0.89
 -7 -2 0 -0.21 0.6
 7 2 1 7.84 1.38
 7 -2 1 5.29 1.15
 -7 -2 -1 8.42 1.08
 -7 -2 -2 50.14 3.55
 7 2 2 51.17 4.14
 7 -2 2 49.51 3.89
 -7 2 -2 49.43 3.96
 -7 -2 -3 23.27 1.92
 7 2 3 27.41 2.52
 7 -2 3 21.84 2.21
 -7 2 -3 23.76 2.29
 -7 -2 -4 1.02 0.36
 -7 2 -4 0.92 0.52
 7 2 4 1.65 1.1
 7 -2 5 21.02 1.98
 -7 -2 -5 19.3 1.73
 -7 -2 -5 19.39 1.5
 -7 2 -5 14.71 1.46
 -7 -2 -5 18.22 1.59
 7 -2 6 1.63 0.73
 -7 2 -6 2.22 0.45
 -7 -2 -6 1.7 0.51
 7 -2 7 20.87 2.03
 -7 -2 -7 22.35 1.78
 -7 -2 -8 34.13 2.95
 -7 2 -8 35.54 2.67
 -7 -2 -9 1.1 0.67
 -7 -2 -9 0.09 0.31
 -7 -2 -9 0.51 0.37
 -7 2 -9 0.73 0.46
 -7 -2 -10 0.95 0.49
 -7 -2 -10 0.62 0.23
 -7 -2 -10 0.23 0.24
 7 -3 -14 -0.05 0.37
 7 3 -14 0.13 0.43
 7 3 -13 7.43 1.07
 7 -3 -13 7.06 0.69
 7 -3 -13 9.05 1.01
 7 -3 -12 2.19 0.68
 7 3 -12 3.19 0.8
 7 -3 -12 1.3 0.39
 7 3 -12 0.41 1.02
 7 -3 -12 2.45 0.46
 -7 -3 12 2.01 0.56
 7 3 -11 22.76 2.79
 -7 -3 11 22.18 2.14
 7 -3 -11 22.07 1.74
 7 -3 -11 20.54 2
 -7 -3 11 20.42 1.93
 7 -3 -10 7.99 0.9
 7 -3 -10 5.23 1.04
 -7 -3 10 5.79 1.02
 -7 -3 9 24.8 2.53
 7 -3 -9 23.53 1.97
 7 -3 -9 25.63 2.28
 -7 -3 8 9.31 1.59
 7 -3 -8 12.28 1.21
 7 -3 -8 10.98 1.38
 -7 -3 8 12.66 1.51
 -7 -3 7 41.43 3.68
 7 -3 -7 44.86 3.13
 -7 -3 7 40.07 3.39
 7 3 -6 0.24 1.3
 7 3 -6 -0.54 1.26
 7 -3 -6 0.1 0.49
 -7 -3 6 -0.37 0.74
 7 -3 -5 2.75 0.86
 7 3 -5 1.43 1.5
 -7 3 5 1.87 0.72
 -7 -3 5 3.16 0.94
 7 -3 -4 38.11 3.08
 -7 -3 4 32.36 2.96
 -7 3 4 31.23 2.95
 7 3 -3 24.98 2.97
 7 -3 -3 24.26 2.25
 7 -3 -3 22.46 2.14
 -7 -3 3 19.46 2.1
 -7 3 3 17.57 2.08
 7 3 -2 40.81 3.65
 7 -3 -2 36.3 2.96
 -7 -3 2 35.96 2.89
 -7 3 2 27.78 2.9
 7 -3 -1 231.57 14.68
 -7 -3 1 223.46 14.55
 -7 3 1 202.11 14.69
 -7 -3 0 3.74 0.61
 7 3 0 4.68 1.56
 7 -3 0 4.21 1.04
 -7 3 0 3.14 1.06
 -7 -3 0 3.82 0.8
 -7 -3 -1 104.02 6.6
 7 3 1 115.81 7.71
 7 -3 1 100.22 6.95
 -7 -3 -2 26.33 2.03
 7 3 2 27 2.86
 7 -3 2 23.58 2.31
 -7 3 -2 24.22 2.45
 7 3 3 5.61 1.38
 -7 3 -3 4.51 1.03
 -7 -3 -4 0.36 0.35
 -7 -3 -4 0.22 0.38
 7 -3 4 1.07 0.78
 -7 3 -4 0.27 0.56
 -7 -3 -5 5.87 0.75
 -7 -3 -5 8.61 0.92
 7 -3 5 6.43 1.12
 -7 3 -5 7.29 1.06
 -7 -3 -6 7.21 0.88
 -7 3 -6 7.94 1.08
 7 -3 6 5.72 0.98
 -7 -3 -7 0.25 0.38
 -7 -3 -7 0.41 0.27
 -7 -3 -7 -0.27 0.74
 -7 3 -7 0.62 0.48
 7 -3 7 -0.38 0.6
 -7 3 -7 0.16 0.44
 -7 -3 -8 1.03 0.72
 7 -3 8 0.29 0.47
 -7 3 -8 -0.13 0.4
 -7 -3 -9 21.45 1.89
 -7 3 -9 20.93 1.66
 -7 -3 -9 20.25 1.53
 -7 -3 -10 0.36 0.18
 7 -4 -13 0.98 0.43
 7 4 -13 0.31 0.4
 7 -4 -13 0.85 0.26
 7 4 -13 0.45 0.89
 7 -4 -13 0.74 0.27
 7 4 -12 1.23 0.29
 7 -4 -12 0.79 0.51
 7 4 -12 1.27 0.58
 7 -4 -12 1.24 0.35
 7 4 -12 2.3 1.1
 7 -4 -12 0.95 0.35
 -7 -4 12 0.79 0.4
 7 4 -11 2.1 0.42
 7 -4 -11 2.84 0.71
 7 4 -11 1.89 0.68
 7 -4 -11 2.81 0.54
 7 -4 -11 2.74 0.69
 -7 -4 11 1.22 0.56
 -7 -4 10 -0.13 0.75
 7 4 -10 0.99 0.38
 7 -4 -10 0.53 0.43
 7 -4 -10 1.26 0.68
 -7 -4 10 -0.1 0.58
 7 -4 -9 88.92 5.94
 -7 -4 9 83.3 5.9
 -7 -4 9 80.58 6.15
 7 -4 -8 1.87 0.57
 7 -4 -8 1.74 0.67
 7 4 -8 0.82 1.21
 -7 -4 8 3.1 1.12
 -7 4 7 3.8 0.92
 7 -4 -7 4.7 0.88
 -7 -4 7 4.93 0.98
 7 -4 -7 5.32 0.81
 7 4 -7 5.11 1.65
 7 4 -7 5.71 1.87
 -7 -4 7 4.41 1.23
 -7 4 6 0.56 0.68
 -7 -4 6 1.96 0.83
 -7 -4 6 1.37 0.92
 -7 4 5 3.09 0.92
 -7 -4 5 1.77 0.84
 -7 -4 5 1.35 1.01
 -7 4 4 23.27 2.45
 -7 -4 4 23.96 2.34
 7 -4 -4 26.06 2.38
 7 4 -4 31.74 3.33
 -7 -4 4 22.6 2.51
 7 4 -4 30.46 3.41
 7 -4 -3 3.61 2.33
 -7 -4 3 0.97 0.92
 7 4 -3 2.24 1.49
 7 -4 -3 1.66 0.79
 7 -4 -3 0.98 0.69
 -7 4 3 0.92 0.79
 -7 -4 3 3.11 0.93
 -7 -4 2 131.57 9.46
 7 -4 -2 139.19 9.29
 -7 4 2 125.61 9.42
 -7 -4 2 138.72 9.22
 -7 -4 1 -0.14 0.71
 7 4 -1 0.47 1.3
 7 -4 -1 0.48 0.69
 -7 4 1 0.15 0.79
 7 4 0 -0.69 1.21
 -7 -4 0 0.42 0.32
 -7 4 0 0.31 0.84
 7 4 1 1.77 1.14
 -7 4 -1 1.22 0.81
 -7 -4 -2 6.51 0.77
 7 4 2 6.23 1.46
 7 -4 2 5.46 1.09
 -7 4 -2 4.58 1.12
 -7 -4 -3 154.39 9.24
 7 -4 3 135.42 9.52
 -7 4 -3 131.81 9.68
 7 -4 4 86.58 6.16
 -7 -4 -4 88 5.8
 -7 -4 -4 89.38 5.85
 -7 -4 -5 6.91 0.83
 7 -4 5 5.79 1.06
 -7 4 -5 6.32 1.01
 -7 -4 -6 41.78 2.83
 -7 -4 -6 38.82 2.73
 -7 4 -6 41.03 3.03
 7 -4 6 35.04 3
 -7 -4 -7 15.68 1.18
 -7 -4 -7 12.62 1.59
 -7 4 -7 14.82 1.4
 7 -4 7 15.36 1.48
 -7 4 -7 13.56 1.34
 -7 -4 -8 -0.58 0.66
 -7 -4 -8 0.08 0.27
 7 -4 8 0.31 0.46
 -7 4 -8 -0.31 0.36
 -7 -4 -9 3.32 0.64
 -7 4 -9 3.71 0.5
 -7 -4 -9 3.16 0.4
 7 -5 -12 10.9 0.9
 7 5 -12 8.45 1.47
 7 -5 -12 10 1.01
 7 -5 -12 11.36 0.92
 7 -5 -11 1.32 0.41
 -7 -5 11 0.62 0.5
 7 5 -11 0.63 0.27
 7 -5 -11 0.91 0.45
 7 5 -11 0.63 0.53
 7 -5 -10 0.24 0.38
 -7 -5 10 0.26 0.53
 7 5 -10 -0.28 0.29
 7 -5 -10 0.52 0.48
 7 5 -9 17.38 1.43
 7 -5 -9 13.81 1.59
 -7 -5 9 17.36 1.71
 7 -5 -9 19.96 1.56
 7 5 -8 0.89 0.41
 7 -5 -8 0.58 0.44
 7 -5 -8 0.19 0.5
 -7 -5 8 0.43 0.65
 7 5 -8 0.27 1.24
 7 5 -8 -0.28 1.41
 7 -5 -7 37.62 2.87
 -7 -5 7 32.14 3.17
 7 5 -7 39.83 4.09
 7 5 -7 35.66 3.97
 7 -5 -6 4.96 1.51
 7 -5 -6 5.16 0.86
 -7 -5 6 7.69 1.39
 7 5 -6 8.56 2.07
 7 5 -6 5.39 1.9
 7 -5 -5 2.53 1.74
 7 -5 -5 4.03 0.72
 -7 -5 5 3.25 0.92
 -7 5 5 2.93 0.83
 -7 -5 5 3.13 1.07
 7 5 -5 3.77 1.64
 7 5 -5 3.92 1.79
 7 -5 -4 67.93 6.43
 -7 5 4 51.81 4.29
 7 -5 -4 56.6 3.97
 -7 -5 4 54.22 4.22
 -7 -5 4 50.7 4.39
 7 5 -4 64.16 5.51
 7 -5 -3 0.52 2.16
 -7 -5 3 0.75 0.7
 -7 5 3 0.3 0.71
 -7 -5 3 0.47 0.91
 7 -5 -3 0.71 0.61
 7 5 -3 -0.59 1.54
 7 -5 -2 7.83 3.09
 -7 -5 2 6.12 1.27
 7 -5 -2 9.44 1.26
 7 5 -2 9.01 2.14
 -7 -5 2 7.68 1.11
 -7 5 2 6.14 1.28
 -7 -5 1 3.18 0.87
 7 -5 -1 2.39 0.76
 7 5 -1 3.11 1.7
 -7 5 1 2.97 1.01
 7 -5 0 2.27 0.73
 7 5 0 3.29 1.66
 -7 5 0 1.59 0.84
 7 -5 1 129.48 8.58
 -7 5 -1 110.3 8.72
 7 -5 2 40.84 3.28
 7 5 2 44.73 4.24
 -7 5 -3 31.77 3.15
 7 -5 3 36.83 2.99
 -7 -5 -3 38.42 2.69
 -7 -5 -3 39.13 2.7
 -7 5 -4 4.24 1.06
 -7 -5 -4 5.82 0.7
 7 -5 4 4.69 0.94
 -7 -5 -5 61.24 3.98
 -7 -5 -5 55.85 4.41
 -7 5 -5 63.12 4.3
 7 -5 5 56.12 4.24
 -7 -5 -6 4.85 0.58
 -7 -5 -6 4.32 0.91
 -7 -5 -6 4.75 0.58
 -7 5 -6 4.53 0.77
 7 -5 6 4.47 0.81
 -7 -5 -7 0.49 0.26
 -7 -5 -7 -0.09 0.54
 -7 5 -7 0.66 0.39
 -7 5 -7 0.29 0.32
 7 -5 7 0.2 0.43
 -7 -5 -7 0.53 0.26
 7 -5 8 0.93 0.34
 -7 -5 -8 0.6 0.2
 -7 -5 -8 1.02 0.22
 7 -6 -11 -0.11 0.25
 7 -6 -11 -0.22 0.24
 7 6 -11 -0.25 0.71
 7 6 -10 4.94 0.56
 -7 -6 10 5.26 0.81
 7 -6 -10 6.46 0.69
 7 6 -9 3.6 0.5
 7 -6 -9 4.47 0.63
 -7 -6 9 2.74 0.74
 7 6 -8 21.8 1.8
 -7 -6 8 22.06 2.08
 7 -6 -7 0.2 0.45
 -7 -6 7 -0.5 0.63
 7 6 -7 1.4 1.51
 7 6 -7 -0.83 1.35
 7 -6 -6 47.13 4.14
 -7 -6 6 40.56 3.19
 -7 6 6 32.47 3.09
 7 -6 -6 44.12 2.97
 7 6 -6 40.54 4.36
 7 -6 -5 11.73 2.31
 -7 6 5 6.63 1.17
 -7 -6 5 7.94 1.22
 7 6 -5 9.57 2.18
 7 6 -5 10.24 2.25
 7 -6 -4 0.4 1.83
 -7 6 4 0.27 0.67
 -7 -6 4 -0.34 0.69
 7 6 -4 1.16 1.63
 7 6 -4 -0.3 1.5
 7 -6 -3 -0.45 1.91
 -7 6 3 1.3 0.81
 -7 -6 3 1.47 0.67
 7 6 -3 2.03 1.68
 7 6 -3 3.25 1.74
 7 6 -2 54.26 5.12
 7 6 -2 58.56 5.19
 7 -6 -1 25.15 4.55
 7 -6 -1 28.66 2.53
 7 6 -1 31.54 3.56
 7 -6 0 28.33 2.44
 7 6 0 32.46 3.55
 7 6 0 31.66 3.5
 -7 6 0 28.98 2.76
 7 6 1 11.16 2.08
 7 -6 1 9.23 1.24
 7 6 1 14.51 2.25
 -7 6 -1 10.46 1.52
 -7 -6 -2 10.13 0.96
 7 6 2 9.39 1.86
 7 -6 2 8.7 1.18
 7 6 2 9.65 1.83
 -7 6 -2 8.49 1.35
 -7 -6 -3 8.31 0.83
 7 -6 3 6.6 1
 -7 6 -3 5.78 1.15
 7 -6 4 22.51 2.03
 -7 -6 -4 25.43 1.82
 -7 -6 -5 7.94 0.75
 7 -6 5 7.78 0.97
 -7 6 -5 7.26 0.94
 -7 6 -6 16.56 1.46
 -7 -6 -6 18.4 1.31
 7 -6 7 0.81 0.41
 -7 -6 -7 0.55 0.19
 7 -7 -10 0.7 0.22
 7 -7 -9 4.64 0.52
 -7 -7 9 3.25 0.62
 -7 -7 8 30.46 2.27
 7 -7 -8 34.89 2.12
 7 -7 -7 20.44 1.48
 7 7 -7 15.43 1.34
 7 7 -7 23.61 2.84
 7 7 -7 15.15 2.48
 -7 -7 7 19.67 1.66
 7 -7 -6 7.29 0.82
 -7 -7 6 6 0.97
 7 7 -6 7.44 1.94
 7 7 -6 8.15 1.99
 7 -7 -5 4.75 1.36
 7 -7 -5 5.9 0.74
 -7 7 5 5.2 0.89
 -7 -7 5 3.95 0.85
 7 7 -5 4.95 1.87
 7 7 -5 8.11 2.11
 7 -7 -4 114.31 6.66
 -7 -7 4 84.6 7.94
 7 -7 -4 112.44 8.12
 -7 -7 4 95.33 6.79
 -7 7 4 85.05 6.87
 7 7 -4 118.41 8.42
 7 7 -4 119.4 8.34
 7 -7 -3 1.68 1.61
 -7 -7 3 2.43 1.66
 -7 7 3 1.33 0.74
 7 7 -3 2.46 1.59
 -7 -7 2 26.05 3.68
 7 -7 -2 36.84 4.52
 -7 7 2 35.03 2.96
 7 7 -2 41.56 4
 -7 -7 1 34.07 4.14
 7 -7 -1 44.05 5.09
 -7 7 1 35.81 3.21
 -7 -7 1 40.43 2.72
 7 7 -1 45.36 4.22
 7 -7 0 5.19 2.41
 -7 7 0 2.21 0.96
 -7 -7 0 5.51 0.62
 7 7 0 7.26 1.8
 7 -7 1 12.98 3
 -7 7 -1 9.71 1.38
 -7 -7 -1 10.46 0.92
 7 -7 1 9.32 1.11
 7 7 1 9.85 1.89
 -7 -7 -2 18.3 1.39
 7 -7 2 15.64 3.33
 7 7 2 17.7 2.35
 7 -7 2 18.2 1.63
 -7 7 -2 18.91 1.8
 7 -7 3 8.73 1.02
 -7 -7 -3 9.99 0.84
 7 -7 4 23.17 1.94
 -7 -7 -4 26.14 1.75
 -7 7 -5 1.07 0.36
 -7 -7 -5 0.76 0.22
 7 -8 -7 5.75 0.55
 7 8 -6 27.56 3.26
 7 -8 -6 33.03 2.21
 7 8 -5 8.79 1.87
 7 -8 -5 8.22 0.77
 7 -8 -4 16.21 1.2
 -7 -8 4 9.54 1.82
 7 8 -4 14.32 2.37
 7 8 -4 15.57 2.42
 7 -8 -3 6.35 0.65
 7 -8 -3 6.26 1.35
 -7 -8 3 4.12 1.37
 -7 8 3 5.56 0.86
 7 8 -3 10.36 1.96
 7 8 -3 8.46 1.77
 7 -8 -2 1.26 1.15
 -7 -8 2 1.46 1.18
 -7 8 2 0.17 0.51
 7 -8 -2 0.49 0.27
 7 8 -2 2.16 1.41
 7 8 -2 -0.88 1.26
 -7 -8 1 9.79 0.78
 7 -8 -1 11.09 0.89
 7 -8 -1 8.59 1.85
 7 8 -1 13.62 2.06
 7 8 -1 11.22 1.95
 -7 8 1 8.41 1.12
 -7 8 0 -0.08 0.48
 -7 -8 0 0.16 0.18
 7 8 0 0.18 1.03
 -7 -8 -1 2.68 0.32
 7 8 1 2.71 1.02
 -7 -8 -2 13.34 0.95
 8 0 -14 0.57 0.47
 8 0 -13 -0.14 0.34
 8 0 -13 0.65 0.61
 8 0 -12 2.77 0.57
 8 0 -12 2.21 0.79
 8 0 -12 2.43 0.58
 8 0 -11 0.12 0.66
 8 0 -11 -0.26 0.49
 8 0 -10 2.41 0.69
 -8 0 10 2.49 0.68
 8 0 -9 -0.39 0.53
 -8 0 9 0.21 0.57
 8 0 -8 8.3 1.11
 -8 0 8 7.04 1.1
 8 0 -7 -0.1 0.46
 -8 0 7 1.08 0.72
 8 0 -6 19.83 2.41
 8 0 -5 -1.16 0.95
 8 0 -4 76.86 6.04
 8 0 -3 0.34 0.98
 -8 0 3 -0.25 0.61
 8 0 -2 -0.34 1
 -8 0 2 -0.12 0.57
 8 0 -1 0.49 0.9
 8 0 0 36.51 3.27
 8 0 1 -0.15 0.79
 8 0 2 21.46 2.29
 -8 0 -3 -0.28 0.43
 8 0 3 0.14 0.75
 -8 0 -4 111.86 7.36
 -8 0 -4 111.21 7.43
 8 0 4 118.93 7.85
 -8 0 -5 -0.13 0.37
 8 0 5 0.12 0.65
 -8 0 -6 19.07 1.63
 -8 0 -6 17.95 1.49
 -8 0 -7 -0.09 0.53
 -8 0 -7 -0.07 0.4
 -8 0 -7 0.19 0.27
 -8 0 -8 45.41 3.21
 -8 0 -9 0.06 0.21
 8 1 -14 -0.07 0.45
 8 -1 -13 0.05 0.38
 8 1 -13 -0.18 0.58
 8 -1 -13 0.35 0.56
 8 1 -12 -0.1 0.66
 8 -1 -12 -0.61 0.7
 8 -1 -12 0.16 0.45
 -8 -1 11 3.56 0.8
 8 1 -11 5.25 1.02
 8 -1 -11 2.68 0.83
 8 -1 -11 4.37 0.84
 -8 -1 11 1.78 0.56
 -8 -1 10 1.53 0.79
 8 -1 -10 0.1 0.54
 8 1 -10 0.52 0.5
 -8 -1 10 0.19 0.48
 -8 1 9 13.58 1.57
 -8 -1 9 14.38 1.66
 8 1 -9 17.4 1.6
 -8 1 8 13.06 1.51
 8 -1 -8 17.36 1.6
 8 1 -8 15.65 1.49
 -8 -1 8 10.58 1.49
 8 1 -7 17.6 2.36
 -8 1 7 18.64 1.93
 8 1 -7 22.38 1.88
 8 -1 -7 19.28 1.84
 -8 -1 7 18.73 1.96
 8 1 -6 134.61 8.54
 8 -1 -6 132.4 8.26
 -8 1 6 100.64 7.64
 -8 -1 6 102.82 7.67
 8 1 -5 108.08 8.13
 8 -1 -5 111.48 7.97
 8 -1 -4 136.07 9.92
 8 1 -4 158.36 10.39
 8 -1 -3 189.45 13.12
 8 1 -3 209.92 13.61
 8 -1 -2 20.09 2.29
 8 1 -2 21.09 2.4
 8 1 -2 23.17 2.74
 8 -1 -1 1.22 0.84
 8 1 -1 0.34 0.93
 8 -1 0 1.36 0.93
 8 1 0 2.37 1.13
 8 -1 1 8.39 1.39
 8 1 1 8.51 1.49
 -8 -1 -1 6.4 1.07
 8 -1 2 115.79 7.99
 8 1 2 126.47 8.18
 -8 -1 -2 112.17 7.49
 -8 1 -2 110.06 7.81
 -8 1 -3 2.01 0.52
 -8 -1 -3 1.55 0.52
 8 -1 3 2.1 0.86
 8 1 3 1.77 0.87
 -8 1 -4 3.05 0.57
 -8 -1 -4 2.93 0.58
 8 -1 4 3.77 0.95
 -8 1 -5 2.01 0.47
 -8 -1 -5 1.21 0.44
 -8 -1 -5 2.5 0.58
 8 1 5 2.2 0.95
 8 -1 5 1.94 0.78
 -8 1 -6 7.5 0.79
 -8 -1 -6 7.55 0.84
 8 -1 6 5.96 1.02
 -8 -1 -6 7.81 0.95
 -8 1 -6 7.72 0.93
 -8 -1 -7 5.01 0.93
 -8 1 -7 3.56 0.66
 -8 -1 -7 4.09 0.57
 -8 -1 -8 24.15 2.02
 -8 -1 -8 22.41 1.78
 8 2 -13 13.42 1.39
 8 -2 -13 14.13 1.24
 8 -2 -12 0.48 0.48
 8 2 -12 1.13 0.63
 8 -2 -12 0.54 0.48
 -8 -2 11 10.71 1.3
 -8 -2 11 9.85 1.14
 8 -2 -11 9.95 1.22
 -8 -2 10 2.79 0.87
 8 -2 -10 2.29 0.68
 -8 -2 10 2.01 0.69
 8 -2 -9 9.98 1.24
 -8 2 9 7.29 1.11
 -8 -2 9 10.38 1.28
 -8 -2 8 41.26 3.73
 -8 2 8 40.06 3.44
 -8 -2 8 43.01 3.48
 8 2 -7 -0.22 1.15
 8 2 -7 0.24 1.02
 8 2 -7 1.25 0.49
 8 -2 -7 -0.1 0.52
 -8 2 7 0.12 0.59
 -8 -2 7 -0.47 0.65
 8 2 -6 -0.23 1.18
 -8 2 6 0.76 0.71
 -8 -2 6 1.33 0.78
 8 2 -5 86.91 6.21
 8 -2 -5 76.92 5.56
 -8 2 5 66.37 5.34
 -8 -2 5 73.5 5.35
 8 2 -4 319.19 20.05
 8 -2 -4 291.49 19.44
 8 -2 -3 16.35 1.98
 8 2 -3 19.64 2.49
 8 -2 -2 5.45 1.18
 8 2 -2 4.78 1.44
 8 -2 -1 5.45 1.23
 8 2 -1 7.28 1.62
 8 2 0 14.84 2.17
 8 -2 0 15.97 1.81
 -8 -2 0 13.6 1.54
 8 -2 1 56.61 4.25
 -8 -2 -1 50.77 3.68
 -8 2 -1 47.56 4.05
 -8 -2 -2 3.21 0.61
 8 2 2 5.25 1.39
 8 -2 2 3.33 1.06
 8 -2 2 2.36 0.89
 -8 2 -2 2.44 0.78
 -8 -2 -3 7.93 0.84
 -8 2 -3 7.33 0.88
 -8 -2 -3 7.93 0.93
 8 -2 3 9.01 1.32
 -8 2 -4 0.85 0.36
 -8 -2 -4 1.13 0.43
 -8 2 -5 25.24 1.89
 -8 -2 -5 24.63 1.96
 8 -2 5 27.28 2.34
 -8 -2 -6 8.03 0.88
 8 -2 6 8.62 1.11
 -8 2 -6 8.44 0.97
 -8 -2 -7 0.69 0.68
 -8 -2 -7 0.79 0.35
 -8 2 -7 1.08 0.45
 -8 -2 -8 1.11 0.52
 -8 -2 -8 1.74 0.34
 -8 2 -8 1.52 0.43
 8 -3 -13 0.88 0.38
 8 3 -13 1.27 0.48
 8 -3 -12 0.31 0.43
 8 3 -12 -0.08 0.5
 8 3 -11 70.72 4.54
 -8 -3 11 55.19 4.26
 8 -3 -11 65.59 4.41
 -8 -3 10 -0.12 0.68
 8 -3 -10 0.6 0.34
 8 -3 -10 0.66 0.6
 -8 -3 10 0.27 0.52
 8 -3 -9 0.29 0.35
 8 -3 -9 -0.1 0.6
 -8 -3 9 0.51 0.63
 -8 -3 8 9.16 1.54
 8 -3 -8 13.92 1.21
 8 -3 -8 12.23 1.38
 -8 -3 8 11.79 1.48
 -8 -3 7 3.85 1.13
 8 3 -7 4.4 1.47
 -8 3 7 4.51 0.95
 8 -3 -7 6.05 0.91
 -8 -3 7 3.35 0.94
 -8 -3 6 0.66 0.86
 8 3 -6 1.04 1.27
 -8 3 6 0.64 0.67
 8 -3 -6 1.29 0.61
 -8 -3 6 0.83 0.68
 8 -3 -5 7.11 1.23
 8 3 -5 5.06 1.67
 -8 3 5 4.17 1.02
 -8 -3 5 3.07 0.85
 8 3 -4 68.59 5.27
 8 -3 -4 56.05 4.41
 -8 -3 4 64.56 4.37
 8 3 -3 80.63 6.02
 8 -3 -3 79.34 5.35
 -8 -3 3 67.38 5.06
 -8 3 3 62.16 5.16
 8 -3 -2 1.26 0.86
 8 3 -2 2.08 1.28
 -8 -3 2 2.03 0.75
 8 3 -1 152.54 9.91
 8 -3 -1 149.03 9.25
 -8 -3 1 132.87 8.6
 -8 -3 1 124.51 8.84
 -8 3 1 127.73 9.17
 -8 -3 0 20.95 1.72
 8 3 0 20.45 2.63
 8 -3 0 24.41 2.28
 8 -3 0 22.87 2.2
 -8 3 0 18.64 2.14
 -8 -3 -1 0.06 0.37
 8 3 1 0.21 1.1
 8 -3 1 -0.81 0.82
 8 -3 1 -0.13 0.74
 -8 3 -1 0.28 0.7
 -8 -3 -2 1.89 0.49
 8 -3 2 2.16 0.86
 8 3 2 2.13 1.15
 -8 3 -3 17.55 1.52
 -8 -3 -3 20.53 1.63
 8 -3 3 21.58 2.05
 8 -3 3 21.32 2.07
 -8 -3 -4 16.56 1.38
 -8 -3 -4 18.56 1.49
 8 -3 4 18.29 1.83
 8 -3 4 16.59 1.84
 -8 -3 -5 0.17 0.33
 -8 -3 -5 0.16 0.26
 8 -3 5 0.1 0.62
 -8 -3 -6 13.88 1.15
 -8 3 -6 13.59 1.22
 8 -3 6 10.66 1.29
 -8 -3 -7 18.37 1.62
 8 -3 7 14.04 1.32
 -8 3 -7 14.7 1.28
 -8 -3 -8 1.33 0.48
 -8 -3 -8 1.28 0.27
 -8 3 -8 1.68 0.36
 8 -4 -12 -0.05 0.31
 8 4 -12 -0.17 0.41
 8 -4 -11 2.18 0.57
 8 4 -11 2.31 0.64
 8 -4 -11 1.79 0.33
 8 -4 -11 1.61 0.35
 -8 -4 11 1.77 0.49
 8 -4 -10 5.25 0.62
 8 -4 -10 4.71 0.79
 -8 -4 10 3.54 0.72
 -8 -4 9 55.65 4.47
 8 -4 -9 61.95 4.06
 -8 -4 9 51.64 4.22
 8 -4 -8 16.81 1.39
 -8 -4 8 18.55 1.95
 8 4 -8 14.02 2.22
 -8 4 8 11.86 1.48
 8 -4 -8 17.24 1.6
 -8 -4 8 15.14 1.6
 8 -4 -7 12.25 1.16
 8 4 -7 13.03 2.08
 8 4 -7 12.62 2.17
 8 -4 -7 12.79 1.34
 -8 -4 7 9.41 1.3
 -8 4 7 10.41 1.39
 -8 -4 6 4.83 1.16
 8 4 -6 3.54 1.57
 8 4 -6 3.64 1.48
 -8 4 6 4.48 0.95
 8 -4 -6 4.75 0.82
 -8 -4 6 4.64 0.96
 -8 -4 5 13.36 1.85
 8 4 -5 19.01 2.66
 8 -4 -5 16.58 1.57
 -8 -4 5 16.14 1.68
 8 -4 -4 0.62 0.66
 -8 -4 4 1.7 0.9
 8 4 -4 2.19 1.56
 8 -4 -4 1.77 0.59
 -8 -4 4 2.09 0.63
 8 -4 -3 32.34 2.78
 8 4 -3 32.75 3.52
 -8 -4 3 34.34 2.96
 8 4 -3 35.66 3.9
 -8 4 3 24.95 2.73
 -8 -4 3 32.97 2.66
 8 4 -2 21.76 2.69
 -8 -4 2 13.54 1.84
 8 -4 -2 19.82 1.99
 -8 4 2 20.43 2.11
 -8 -4 2 19.21 1.8
 8 -4 -1 28.67 2.54
 8 4 -1 33.76 3.38
 -8 -4 1 23.61 2.5
 8 -4 -1 32.82 2.66
 -8 -4 0 7 0.79
 8 4 0 8.84 1.71
 8 -4 0 6.51 1.17
 -8 -4 -1 48.24 3.31
 8 4 1 53.25 4.34
 8 -4 1 51.5 3.78
 -8 4 -1 40.43 3.71
 -8 -4 -2 5.64 0.71
 8 4 2 5.43 1.38
 8 -4 2 6.64 1.11
 -8 4 -2 6.39 1.16
 -8 -4 -3 44.48 3.06
 -8 -4 -3 44.02 3.09
 8 -4 3 44.46 3.44
 8 4 3 50.55 4.14
 -8 4 -3 42.61 3.49
 8 -4 4 36.77 3.05
 -8 -4 -4 40.9 2.78
 -8 -4 -4 39.39 2.72
 -8 -4 -5 5.11 0.62
 -8 -4 -5 4.5 0.55
 8 -4 5 5.08 0.84
 8 -4 5 4.77 0.89
 -8 -4 -6 2.4 0.72
 8 -4 6 3.52 0.7
 -8 4 -6 3.1 0.53
 -8 -4 -7 0.07 0.39
 8 -4 7 0.14 0.33
 -8 4 -7 0.32 0.29
 -8 -4 -7 0.41 0.2
 8 -5 -11 2.95 0.38
 8 -5 -11 3.57 0.4
 8 5 -10 1.61 0.5
 8 -5 -10 1.71 0.38
 -8 -5 10 1.2 0.45
 8 -5 -9 0.71 0.34
 8 -5 -9 0.27 0.38
 -8 -5 9 1.3 0.51
 8 -5 -8 6.18 0.72
 8 -5 -8 4.42 0.77
 -8 -5 8 5.93 0.89
 -8 -5 7 0.13 0.75
 8 5 -7 1.62 1.23
 8 5 -7 2.57 1.4
 8 -5 -7 1.95 0.55
 8 -5 -7 1.13 0.44
 -8 -5 7 1.94 0.67
 -8 5 7 1.45 0.6
 8 -5 -6 17.95 1.4
 -8 -5 6 14.19 1.78
 8 5 -6 14.76 2.3
 8 5 -6 17.05 2.5
 8 -5 -6 14.97 1.44
 -8 -5 6 14.87 1.54
 -8 5 6 10.82 1.5
 8 5 -5 22.34 2.81
 8 5 -5 22.06 2.79
 -8 5 5 15.16 1.8
 8 -5 -5 18.36 1.63
 -8 -5 5 18.57 1.76
 8 5 -4 0.26 1.36
 8 5 -4 0.26 1.38
 -8 -5 4 -0.58 0.55
 -8 5 4 -0.26 0.71
 8 5 -3 2.61 1.49
 -8 -5 3 2.59 0.64
 -8 5 3 0.67 0.72
 -8 -5 2 31.69 2.8
 -8 5 2 30.88 2.87
 8 -5 -1 18.72 1.78
 8 5 -1 16.14 2.5
 -8 5 1 15.62 1.92
 8 -5 0 3.43 0.85
 8 5 0 3.53 1.4
 -8 5 0 2.29 0.92
 8 -5 1 1.96 0.76
 8 5 1 1.51 1.13
 -8 5 -1 2.47 0.9
 -8 5 -2 42.81 3.71
 -8 -5 -2 49.69 3.32
 8 -5 2 46.88 3.64
 8 5 2 57.87 4.43
 8 5 2 53.33 4.4
 -8 -5 -3 14.53 1.19
 8 -5 3 13.52 1.48
 -8 -5 -4 2.73 0.43
 8 -5 4 1.64 0.63
 -8 -5 -5 0.06 0.22
 8 -5 5 0.28 0.47
 8 -5 5 0.07 0.44
 -8 -5 -5 0.03 0.2
 -8 -5 -6 25.14 1.71
 -8 5 -6 24.7 1.81
 8 -5 6 28.84 1.98
 8 -6 -10 -0.02 0.17
 8 -6 -9 0.96 0.3
 8 -6 -8 4.91 0.58
 -8 -6 8 3.57 0.65
 8 6 -7 0.61 1.21
 8 6 -7 0.41 1.06
 8 -6 -7 -0.19 0.35
 -8 -6 7 0.14 0.41
 8 -6 -6 10.45 0.91
 8 6 -6 9.84 1.96
 8 6 -6 8.75 1.79
 -8 6 6 5.49 0.96
 -8 -6 6 7.32 0.96
 8 -6 -5 9.8 0.96
 8 6 -5 10.41 1.95
 8 6 -5 11.31 2.06
 -8 -6 5 9.21 1.08
 -8 6 5 8.06 1.17
 8 6 -4 10.06 2.02
 8 6 -4 13.13 2.15
 -8 6 4 8.05 1.22
 8 6 -3 5.43 1.71
 8 6 -3 5.27 1.66
 -8 6 3 3.84 0.92
 8 6 -2 0.7 1.3
 8 6 -2 0.23 1.21
 -8 6 2 1.32 0.81
 8 6 -1 0.67 1.2
 8 6 -1 1.1 1.15
 -8 6 1 0.36 0.74
 -8 -6 0 18.09 1.4
 8 -6 0 18.24 1.7
 8 -6 0 17.18 1.64
 8 6 0 20.32 2.49
 8 6 0 18.61 2.38
 -8 6 0 15.95 1.8
 -8 -6 -1 29.24 2.1
 8 -6 1 32.46 2.44
 8 6 1 30.26 3.07
 8 -6 1 27.71 2.35
 8 6 1 28.94 2.96
 -8 6 -1 31.22 2.59
 -8 -6 -2 28.57 1.93
 8 -6 2 27.27 2.19
 8 -6 2 24.16 2.14
 -8 6 -2 25.4 2.29
 -8 -6 -3 2.58 0.4
 8 -6 3 2.28 0.61
 8 -6 3 2.06 0.61
 -8 -6 -4 34.38 2.32
 8 -6 4 36.54 2.58
 -8 -6 -5 0.54 0.17
 -8 6 -5 0.45 0.2
 8 -6 5 0.46 0.35
 8 -7 -7 13.04 1.02
 8 7 -6 18.2 2.33
 8 -7 -6 20.5 1.49
 8 7 -5 0.77 1.24
 8 7 -5 -0.2 1.13
 8 -7 -5 0.16 0.28
 -8 7 5 0.19 0.39
 8 7 -4 2.22 1.36
 8 7 -4 0.82 1.22
 8 -7 -4 2.14 0.4
 -8 7 4 1.49 0.56
 -8 -7 3 0.9 0.25
 8 7 -3 0.21 1.32
 8 7 -3 0.8 1.13
 -8 7 3 0.69 0.57
 8 -7 -3 1.24 0.35
 -8 -7 2 0.68 0.25
 8 7 -2 -0.2 1.16
 8 7 -2 -0.59 1.05
 -8 7 2 1.27 0.66
 -8 -7 1 0.84 0.26
 8 7 -1 1.31 1.2
 8 7 -1 0.92 0.98
 -8 7 1 0.55 0.6
 -8 7 0 6.2 0.97
 -8 -7 0 6.5 0.61
 8 7 0 8.69 1.52
 -8 -7 -1 9.87 0.79
 8 7 1 9.85 1.48
 -8 -7 -2 18.11 1.27
 -8 -7 -3 6.06 0.48
 8 -7 3 4.67 0.6
 8 8 -3 0.26 0.77
 9 0 -12 5.62 0.82
 9 0 -12 6.61 0.64
 9 0 -11 0.64 0.51
 9 0 -11 0.06 0.35
 -9 0 10 0.09 0.55
 9 0 -10 0.18 0.5
 -9 0 10 0.43 0.43
 9 0 -10 0.14 0.41
 9 0 -9 -0.08 0.44
 -9 0 9 -0.34 0.51
 -9 0 8 58.53 4.68
 9 0 -8 76.91 4.74
 9 0 -7 0.09 0.53
 -9 0 7 -0.63 0.6
 -9 0 6 480.21 30.05
 9 0 -5 -0.74 1.07
 -9 0 5 0.11 0.68
 9 0 -4 76.2 5.29
 -9 0 4 56.55 4.56
 9 0 -3 0.19 0.98
 -9 0 3 0.12 0.66
 9 0 -2 27.4 2.66
 9 0 -2 30.56 2.92
 -9 0 2 23.94 2.38
 9 0 -1 -0.47 0.81
 -9 0 1 -0.36 0.67
 9 0 0 24.19 2.38
 -9 0 0 19.82 2.01
 -9 0 -1 0.37 0.39
 -9 0 -2 8.13 0.89
 -9 0 -3 -0.17 0.31
 9 0 3 0.12 0.7
 -9 0 -4 8.17 0.82
 -9 0 -4 7.27 0.82
 9 0 4 7.91 1.26
 -9 0 -5 -0.17 0.24
 -9 0 -5 0.1 0.3
 -9 0 -6 22.55 1.78
 9 -1 -12 0.21 0.31
 9 1 -12 0.33 0.45
 9 1 -11 8.02 0.99
 9 -1 -11 6.9 0.82
 -9 1 10 7.81 1.03
 -9 -1 10 7.99 1.11
 9 -1 -10 9.76 1.04
 -9 -1 10 6.81 0.93
 -9 -1 9 10.8 1.46
 -9 1 9 11.24 1.27
 9 -1 -9 14.92 1.36
 9 1 -9 14.17 1.26
 -9 -1 9 8.54 1.17
 -9 1 8 17.92 1.78
 -9 -1 8 18.68 1.76
 9 -1 -8 21.34 1.76
 9 1 -8 17.26 1.62
 9 1 -7 1.4 0.98
 9 1 -7 2.56 0.61
 9 -1 -7 2.22 0.64
 -9 1 7 1.72 0.74
 -9 -1 7 2.06 0.69
 -9 1 6 2.98 0.82
 -9 -1 6 3.77 0.83
 9 -1 -5 1.19 0.96
 9 1 -5 1.58 1.08
 -9 1 5 1.79 0.86
 -9 -1 5 1.98 0.79
 9 1 -4 47.22 3.95
 9 -1 -4 45.2 3.77
 -9 1 4 38.93 3.35
 -9 -1 4 39.41 3.26
 9 1 -3 17.38 2.24
 9 -1 -3 15.93 1.92
 -9 1 3 14.72 1.76
 -9 -1 3 14.29 1.61
 9 -1 -2 0.46 0.82
 9 1 -2 1.99 1.13
 -9 1 2 1.4 0.78
 -9 -1 2 0.56 0.63
 9 1 -1 7.51 1.53
 9 -1 -1 5.32 1.23
 -9 1 1 8.55 1.23
 -9 -1 1 5.92 1.06
 9 -1 0 27.26 2.44
 9 1 0 24.77 2.64
 -9 1 0 19.04 2.06
 -9 -1 0 20.7 2.01
 -9 -1 -1 57.16 3.92
 -9 1 -2 2.23 0.49
 -9 -1 -2 1.84 0.48
 -9 1 -3 8.48 0.87
 -9 -1 -3 9.05 0.91
 -9 1 -3 7.65 0.9
 9 1 3 11.4 1.55
 9 -1 3 8.74 1.26
 -9 1 -4 12.95 1.1
 -9 -1 -4 13 1.12
 -9 1 -4 11.78 1.12
 9 -1 4 12.08 1.42
 9 1 4 13.54 1.61
 -9 1 -5 8.11 0.75
 -9 -1 -5 9.11 0.81
 -9 1 -5 7.44 0.83
 9 -1 5 6.12 0.94
 -9 -1 -6 0.27 0.44
 -9 1 -6 -0.17 0.29
 9 -1 6 -0.06 0.42
 9 -2 -12 0.74 0.31
 9 2 -12 0.06 0.4
 -9 -2 11 27.89 2.38
 9 2 -11 33.81 2.49
 9 -2 -11 35.66 2.43
 -9 -2 10 5.09 0.87
 9 -2 -10 5.96 0.81
 -9 -2 10 4.1 0.7
 -9 -2 9 12.54 1.51
 -9 -2 9 11.47 1.27
 9 -2 -9 14.26 1.35
 -9 -2 8 1.66 0.84
 -9 2 8 0.66 0.6
 9 -2 -8 1.01 0.52
 -9 -2 8 0.74 0.62
 -9 2 7 0.53 0.58
 9 -2 -7 2.59 0.64
 -9 -2 7 2.21 0.75
 9 2 -6 1.3 1.18
 9 2 -6 2.39 0.55
 9 -2 -6 2.04 0.62
 -9 2 6 1.51 0.75
 -9 -2 6 1.77 0.7
 9 2 -5 15.08 2.13
 -9 -2 5 13.6 1.55
 -9 2 5 13.53 1.67
 9 -2 -4 4.91 1.12
 -9 2 4 4.94 1.07
 -9 -2 4 3.39 0.87
 9 -2 -3 12.81 1.63
 -9 -2 3 11.01 1.35
 -9 2 3 10.9 1.54
 9 2 -2 5.11 1.44
 9 -2 -2 3.28 0.99
 -9 -2 2 2.64 0.75
 9 2 -1 23.97 2.61
 9 -2 -1 21.43 2.16
 -9 -2 1 22.02 1.69
 -9 -2 1 19.93 1.91
 -9 2 1 18.06 2.03
 -9 -2 0 2.61 0.53
 -9 2 0 2.99 0.85
 -9 -2 -1 11.76 1.07
 -9 2 -1 8.8 1.27
 -9 -2 -2 5.72 0.72
 -9 2 -2 5.54 0.68
 9 2 2 7.86 1.37
 9 -2 2 6.8 1.14
 -9 2 -3 6.33 0.72
 -9 -2 -3 7.94 0.81
 9 2 3 8.71 1.35
 9 -2 3 6.19 1.07
 -9 -2 -4 0.23 0.29
 -9 2 -4 0.22 0.35
 9 2 4 -0.11 0.64
 9 -2 4 0.46 0.63
 -9 -2 -5 9.74 0.83
 -9 2 -5 8.17 0.84
 9 -2 5 8.12 1.03
 -9 -2 -6 13.33 1.3
 9 -2 6 11.01 1.23
 9 -3 -12 0.3 0.25
 9 -3 -11 0.14 0.31
 9 3 -11 -0.31 0.41
 -9 -3 10 -0.08 0.52
 9 -3 -10 0.27 0.41
 -9 -3 10 -0.24 0.4
 -9 -3 9 1.33 0.75
 9 -3 -9 0.89 0.46
 -9 -3 9 0.75 0.48
 -9 3 9 1.1 0.5
 -9 -3 8 1.3 0.8
 -9 3 8 2.06 0.67
 9 -3 -8 2.84 0.63
 -9 -3 8 1.55 0.62
 -9 -3 7 1.03 0.8
 9 -3 -7 1.33 0.36
 -9 3 7 0.73 0.64
 9 -3 -7 1.61 0.54
 -9 -3 7 1.21 0.59
 -9 -3 6 3.89 1.04
 9 3 -6 4.04 1.39
 -9 3 6 2.77 0.85
 9 -3 -6 3.68 0.72
 -9 -3 6 2.92 0.74
 9 -3 -6 3.76 0.56
 9 3 -5 17.01 2.26
 -9 3 5 11.92 1.57
 9 -3 -5 13.28 1.36
 -9 -3 5 12.74 1.44
 9 -3 -4 10.32 1.46
 -9 3 4 11.93 1.51
 -9 -3 4 10.05 1.25
 -9 3 3 0.77 0.77
 -9 -3 3 1.51 0.6
 -9 -3 2 0.05 0.29
 -9 -3 2 -0.18 0.47
 -9 3 2 0.25 0.67
 -9 -3 1 19.51 1.49
 -9 3 1 15.84 1.83
 9 -3 0 9.68 1.4
 9 3 0 11.1 1.81
 -9 -3 0 10.88 0.99
 -9 3 0 8.99 1.3
 9 -3 1 3.28 0.93
 9 3 1 2.87 1.12
 -9 3 -1 3.09 0.49
 -9 -3 -1 3.24 0.53
 -9 3 -1 2.78 0.76
 -9 -3 -2 4.45 0.57
 -9 -3 -2 3.58 0.51
 9 -3 2 3.67 0.91
 9 3 2 5.49 1.2
 -9 -3 -3 10.9 0.97
 9 -3 3 11.41 1.32
 9 3 3 9.63 1.39
 -9 -3 -4 4.51 0.55
 -9 3 -4 4.32 0.61
 9 -3 4 5.19 0.84
 -9 -3 -5 11.55 1.18
 9 -3 5 10.18 1.08
 -9 3 -5 9.9 0.91
 -9 -3 -6 8.25 0.91
 -9 -3 -6 9.26 0.7
 -9 3 -6 7.99 0.75
 9 -4 -11 0.55 0.25
 9 4 -10 3.72 0.62
 9 -4 -9 2.11 0.35
 -9 -4 9 2.1 0.54
 -9 -4 8 4.73 0.98
 9 -4 -8 6.69 0.64
 9 -4 -8 6.6 0.81
 -9 -4 8 4.68 0.79
 -9 4 8 4.91 0.78
 9 -4 -7 7.88 0.75
 -9 -4 7 6.59 1.18
 9 4 -7 5.75 1.46
 9 -4 -7 6.81 0.87
 -9 -4 7 6.32 0.92
 -9 4 7 5.7 0.92
 -9 -4 6 0.12 0.71
 9 4 -6 0.78 1.1
 9 4 -6 0.82 1.09
 9 -4 -6 0.49 0.35
 9 -4 -6 0.07 0.39
 -9 -4 6 0.51 0.53
 -9 4 6 0.1 0.56
 -9 -4 5 -0.12 0.76
 9 4 -5 0.21 1.15
 9 4 -5 1.07 1.19
 9 -4 -5 0.14 0.39
 -9 -4 5 0.09 0.5
 -9 4 5 0.11 0.58
 -9 -4 4 0.96 0.77
 9 4 -4 0.22 1.21
 9 -4 -4 0.14 0.37
 -9 -4 4 0.25 0.48
 -9 4 4 0.11 0.64
 9 -4 -3 33.24 2.68
 -9 -4 3 26.85 2.61
 -9 4 3 29.36 2.67
 9 -4 -3 32.97 2.41
 9 -4 -2 2.02 0.73
 9 4 -2 1.32 1.24
 -9 4 2 1.73 0.82
 9 -4 -1 14.86 1.66
 9 4 -1 20.11 2.29
 9 4 -1 18.06 2.4
 -9 4 1 16.33 1.74
 9 -4 0 1.32 0.69
 9 4 0 1.64 1.05
 -9 4 0 1.41 0.71
 -9 -4 -1 6.01 0.63
 -9 -4 -1 5.56 0.61
 9 -4 1 4.72 0.93
 9 4 1 7.38 1.49
 -9 4 -1 4.48 0.91
 -9 -4 -2 9.5 0.83
 -9 -4 -2 9.18 0.83
 9 4 2 8.44 1.48
 9 -4 2 9.39 1.2
 9 -4 3 25.55 2.07
 -9 -4 -3 24.59 1.73
 9 -4 4 1.04 0.53
 -9 4 -4 1.28 0.37
 -9 -4 -4 0.79 0.5
 -9 4 -5 0.16 0.21
 9 -4 5 0.43 0.37
 9 -5 -8 4.84 0.52
 9 -5 -7 2.68 0.41
 -9 -5 7 1.19 0.46
 -9 5 7 1.58 0.49
 9 5 -6 0.18 0.93
 9 5 -6 1.07 1.08
 9 -5 -6 0.46 0.31
 -9 -5 6 0.07 0.4
 -9 5 6 0.08 0.47
 9 -5 -5 49.9 3.1
 -9 -5 5 45.63 3.44
 9 5 -5 43.79 3.99
 9 5 -5 47.84 4.11
 -9 -5 5 42.9 3.2
 -9 5 5 39.93 3.33
 -9 -5 4 1.04 0.65
 9 5 -4 2.71 1.27
 9 5 -4 4.17 1.38
 -9 5 4 3.11 0.8
 9 5 -3 10.43 1.81
 9 5 -3 10.54 1.8
 -9 5 3 8.64 1.22
 9 5 -2 31.07 3.02
 9 5 -2 32.76 3.07
 -9 5 2 23.99 2.32
 9 -5 -1 0.81 0.57
 9 5 -1 2.04 1.19
 9 5 -1 0.18 1
 -9 5 1 0.6 0.67
 -9 -5 0 53.18 3.57
 9 -5 0 52.78 3.86
 9 5 0 63.47 4.6
 9 5 0 57.72 4.55
 -9 5 0 53.08 3.96
 -9 -5 -1 3.25 0.44
 9 -5 1 2.7 0.67
 9 5 1 2.22 1.02
 -9 5 -1 2.5 0.68
 -9 -5 -2 21.66 1.52
 9 -5 2 21.35 1.8
 -9 -5 -3 0.49 0.19
 9 -5 3 0.52 0.42
 9 -5 4 0.67 0.34
 -9 5 -4 0.71 0.23
 9 -6 -7 1.09 0.26
 9 6 -6 0.41 0.84
 9 -6 -6 0.34 0.23
 9 6 -5 4.3 1.25
 9 -6 -5 4 0.47
 -9 6 5 3.52 0.65
 9 -6 -4 1.48 0.34
 -9 6 4 1.92 0.57
 9 6 -3 11.41 1.72
 9 6 -3 10.03 1.59
 -9 6 3 9.52 1.11
 -9 -6 2 5.72 0.55
 -9 6 2 4.81 0.82
 -9 -6 1 13.91 1.02
 -9 6 1 11.48 1.29
 -9 -6 0 2.03 0.32
 -9 6 0 1.26 0.52
 -9 -6 -1 14.73 0.99
 9 -6 1 10.78 1.11
 -9 -6 -2 18.7 1.27
 -10 0 10 2.24 0.46
 -10 0 9 -0.07 0.45
 -10 0 8 0.79 0.46
 10 0 -8 0.75 0.37
 10 0 -7 0.12 0.36
 -10 0 7 0.49 0.5
 -10 0 6 44.62 3.8
 10 0 -6 62.65 3.8
 -10 0 5 0.74 0.55
 10 0 -5 -0.28 0.78
 -10 0 4 12.8 1.48
 10 0 -4 19.2 2.01
 -10 0 3 -0.19 0.52
 10 0 -3 0.3 0.79
 -10 0 2 0.19 0.53
 10 0 -2 -0.15 0.81
 -10 0 1 -0.19 0.31
 10 0 -1 0.29 0.85
 -10 0 0 1.8 0.39
 10 0 0 1.91 0.93
 -10 0 -1 0.09 0.24
 10 0 1 -0.13 0.73
 -10 0 -2 4.83 0.58
 10 0 2 6.64 1.09
 10 0 3 0.09 0.54
 10 0 4 21.01 1.71
 -10 -1 10 0.11 0.37
 10 1 -10 0.1 0.33
 -10 1 9 4.76 0.75
 -10 -1 9 6.7 0.88
 10 1 -9 5.49 0.74
 -10 -1 8 19.57 1.74
 -10 1 8 18.81 1.75
 -10 -1 8 22.56 1.95
 -10 1 7 0.97 0.57
 10 -1 -7 0.06 0.37
 10 1 -7 -0.16 0.35
 -10 -1 7 -0.46 0.48
 -10 -1 7 0.1 0.63
 10 1 -6 0.35 0.35
 -10 1 6 0.8 0.59
 10 -1 -6 0.33 0.42
 -10 -1 6 0.16 0.51
 10 1 -6 0.68 0.75
 10 1 -5 8.45 0.89
 10 -1 -5 7.76 0.91
 -10 1 5 5.38 0.97
 -10 -1 5 6.14 0.95
 10 1 -5 8.57 1.45
 -10 1 4 1.36 0.68
 -10 -1 4 2.06 0.64
 10 -1 -4 3.48 0.99
 10 1 -4 3.12 1.06
 -10 -1 3 9.91 1.21
 10 -1 -3 10.94 1.54
 10 1 -3 11.59 1.73
 -10 1 2 6.88 1.02
 -10 -1 2 6.64 0.91
 -10 -1 2 5.39 0.66
 10 -1 -2 7.04 1.27
 10 1 -2 4.19 1.22
 -10 1 1 0.7 0.56
 -10 -1 1 0.6 0.32
 10 -1 -1 0.27 0.84
 10 1 -1 -0.45 0.92
 -10 1 0 2.95 0.47
 -10 -1 0 3.07 0.48
 10 -1 0 4.11 1.04
 10 1 0 3.04 1.04
 -10 1 -1 2.84 0.45
 -10 -1 -1 3.11 0.46
 10 -1 1 3.8 1
 10 1 1 3.16 0.91
 -10 1 -2 14.86 1.2
 -10 -1 -2 15.17 1.21
 10 1 2 19.24 1.76
 10 -1 2 17.74 1.71
 10 -1 3 0.69 0.61
 10 1 3 1.69 0.63
 10 -1 4 1.55 0.48
 -10 -2 10 7.51 0.83
 10 2 -10 9.71 0.87
 -10 -2 9 0.07 0.44
 -10 2 9 0.43 0.33
 -10 -2 8 34.05 2.69
 -10 -2 8 31.21 2.51
 -10 2 8 31.06 2.54
 -10 -2 7 1.7 0.71
 -10 2 7 1.35 0.6
 10 -2 -7 2.55 0.5
 -10 -2 7 2.12 0.58
 -10 -2 6 10.7 1.39
 -10 -2 6 11.5 1.23
 10 -2 -6 13.75 1.19
 -10 2 6 10.87 1.28
 -10 -2 5 13.12 1.6
 10 2 -5 18.51 2.1
 -10 -2 5 14.39 1.48
 10 2 -5 18.85 1.39
 10 -2 -5 17.89 1.47
 -10 2 5 15.13 1.61
 -10 -2 4 1.24 0.7
 10 2 -4 0.63 0.84
 -10 -2 4 0.71 0.28
 -10 2 4 1.06 0.67
 10 -2 -4 0.52 0.4
 -10 -2 4 0.16 0.45
 10 -2 -3 1.08 0.75
 -10 -2 3 0.69 0.6
 10 2 -3 0.16 0.91
 -10 -2 3 0.28 0.24
 -10 2 3 -0.19 0.6
 -10 -2 3 -0.24 0.43
 10 2 -2 17.06 2.02
 10 -2 -2 21.4 1.95
 -10 -2 2 15.34 1.26
 -10 2 2 15.64 1.59
 10 2 -1 26.02 2.46
 10 -2 -1 25.31 2.17
 -10 -2 1 22.95 1.7
 -10 2 1 21.44 1.96
 -10 2 0 0.04 0.23
 -10 -2 0 0.2 0.23
 10 2 0 0.27 0.78
 10 -2 0 0.19 0.63
 -10 2 -1 0.14 0.24
 -10 -2 -1 0.45 0.26
 -10 2 -1 0.18 0.22
 10 -2 1 0.44 0.61
 10 2 1 0.24 0.75
 -10 -2 -2 1.98 0.34
 10 2 2 2.93 0.77
 10 -2 2 2.45 0.65
 -10 2 -2 1.63 0.33
 10 -2 3 4.43 0.81
 10 2 3 3.59 0.66
 -10 2 -3 4.4 0.45
 10 -2 4 2.87 0.54
 -10 -3 9 0.46 0.39
 -10 -3 8 0.07 0.47
 -10 3 8 0.71 0.37
 -10 -3 7 2.87 0.7
 10 -3 -7 4.18 0.59
 -10 -3 7 3.12 0.57
 -10 3 7 2.82 0.61
 -10 -3 6 13.18 1.41
 -10 -3 6 11.1 1.15
 -10 3 6 11.5 1.25
 10 -3 -6 13.94 1.17
 -10 -3 5 0.54 0.6
 10 3 -5 1.08 0.96
 10 -3 -5 0.62 0.36
 -10 -3 5 0.66 0.42
 -10 3 5 -0.16 0.49
 -10 -3 4 6.65 0.97
 10 -3 -4 5.29 0.7
 -10 -3 4 5.49 0.77
 -10 3 4 4.74 0.9
 10 3 -3 18.49 2.17
 -10 3 3 13.16 1.5
 10 -3 -3 18.09 1.4
 10 -3 -2 -0.35 0.61
 10 -3 -2 -0.2 0.63
 10 3 -2 0.84 0.89
 10 3 -2 0.16 0.86
 -10 3 2 0.5 0.52
 10 -3 -1 6.5 1.05
 10 3 -1 10.6 1.47
 10 3 -1 10.43 1.61
 -10 3 1 8.86 1.07
 10 -3 0 5.9 0.95
 10 3 0 5.94 1.11
 10 3 0 7.38 1.35
 10 -3 1 42.9 3.15
 10 -3 2 0.71 0.47
 -10 3 -2 0.26 0.21
 10 -3 3 3.27 0.62
 -10 -4 6 2.83 0.62
 -10 4 6 2.22 0.53
 -10 -4 5 29.38 2.29
 10 -4 -5 29.63 1.98
 -10 4 5 29.2 2.27
 10 4 -4 0.85 0.86
 10 4 -4 -0.29 0.79
 10 -4 -4 0.11 0.18
 -10 4 4 -0.37 0.52
 10 4 -3 7.42 1.38
 10 4 -3 8.77 1.42
 -10 4 3 9.9 1.11
 10 4 -2 7.16 1.32
 10 4 -2 8.21 1.36
 -10 4 2 6.14 0.89
 -10 4 1 14.38 1.33
 -10 -4 1 14.57 1.06
 10 -4 -1 13.26 1.31
 -10 -4 0 0.28 0.19
 10 -4 0 0.06 0.48
 10 -4 1 0.62 0.4
 10 -4 2 0.78 0.36
 10 5 -5 9.47 1.28
 -10 5 4 0.9 0.39
 -10 5 3 3.85 0.6
 -10 -5 2 0.89 0.21
 -10 5 2 0.97 0.42
 -10 -5 1 0.38 0.16
 -11 0 7 -0.05 0.33
 -11 0 7 0.27 0.28
 -11 0 6 0.59 0.38
 -11 0 6 -0.31 0.36
 -11 0 5 0.62 0.44
 -11 0 5 -0.16 0.34
 -11 0 4 1.49 0.45
 11 0 -3 -0.17 0.59
 11 0 -2 -0.09 0.55
 11 0 -1 0.24 0.57
 11 0 0 14.73 1.39
 -11 1 7 2.83 0.51
 -11 -1 7 2.87 0.53
 -11 -1 6 0.39 0.36
 -11 1 6 0.44 0.35
 -11 -1 5 -0.06 0.39
 -11 1 5 -0.11 0.34
 -11 -1 4 1.51 0.49
 -11 1 4 2.92 0.52
 11 1 -3 0.27 0.56
 -11 1 3 0.95 0.37
 11 -1 -2 0.91 0.52
 11 1 -2 -0.26 0.58
 11 -1 -1 1.03 0.5
 11 1 -1 1.53 0.62
 11 -1 0 2.27 0.57
 11 1 0 2.57 0.62
 -11 -2 6 0.84 0.36
 -11 -2 5 2.4 0.48
 -11 2 5 4.59 0.57
 -11 2 4 0.05 0.31
 -11 2 3 11.35 1.02
 11 -2 -1 0.93 0.43

_iucr_refine_instructions_details
;
TITL 20220928-gy2_auto_a.res in P2(1)/c
REM Old TITL 20220928-GY2_auto in P2(1)/c
REM SHELXT solution in P2(1)/c: R1 0.152, Rweak 0.126, Alpha 0.016
REM <I/s> 0.417 for 150 systematic absences, Orientation as input
REM Formula found by SHELXT: C13 H11 N S
CELL 1.54184 9.0752 8.9707 13.4991 90 102.298 90
ZERR 4 0.0003 0.0003 0.0004 0 0.003 0
LATT 1
SYMM -X,0.5+Y,0.5-Z
SFAC C H S N
UNIT 52 44 4 4
 
L.S. 4
PLAN  1
SIZE 0.1 0.1 0.1
TEMP 27.85(10)
HTAB
BOND
CONF
fmap 2
acta
REM <olex2.extras>
REM <HklSrc "%.\\20220928-GY2_auto.hkl">
REM </olex2.extras>
 
WGHT    0.057100    0.222900
FVAR       0.74312
S1    3    0.690985    0.823246    0.634335    11.00000    0.06063    0.05026 =
         0.06911    0.00883    0.00375   -0.01154
N1    4    0.504226    0.582347    0.703143    11.00000    0.04635    0.05821 =
         0.04847    0.00640    0.01162   -0.00410
C12   1    0.449196    0.630795    0.602849    11.00000    0.04574    0.04279 =
         0.04521   -0.00363    0.01051    0.00434
C1    1    0.658357    0.576142    0.746979    11.00000    0.04798    0.04675 =
         0.04457   -0.00491    0.01032    0.00039
C7    1    0.529284    0.737766    0.560631    11.00000    0.05197    0.04305 =
         0.04759   -0.00106    0.01122    0.00336
C6    1    0.759505    0.677183    0.719566    11.00000    0.04983    0.04455 =
         0.05174   -0.00463    0.00880   -0.00110
C11   1    0.311731    0.576718    0.546507    11.00000    0.04596    0.04951 =
         0.05586   -0.00385    0.01002    0.00424
C10   1    0.259772    0.632386    0.449293    11.00000    0.05618    0.06054 =
         0.05417   -0.00573    0.00097    0.00708
AFIX  43
H10   2    0.168001    0.598574    0.411500    11.00000   -1.20000
AFIX   0
C2    1    0.713877    0.470127    0.820840    11.00000    0.05825    0.05280 =
         0.05375    0.00367    0.01234   -0.00085
AFIX  43
H2    2    0.648342    0.400854    0.839278    11.00000   -1.20000
AFIX   0
C8    1    0.475886    0.788124    0.462437    11.00000    0.06760    0.04996 =
         0.05385    0.00624    0.01675    0.00425
AFIX  43
H8    2    0.531487    0.856759    0.433900    11.00000   -1.20000
AFIX   0
C5    1    0.911782    0.670229    0.764475    11.00000    0.05005    0.05733 =
         0.07205   -0.00371    0.01105   -0.00517
AFIX  43
H5    2    0.978803    0.736230    0.744329    11.00000   -1.20000
AFIX   0
C4    1    0.964677    0.565870    0.838987    11.00000    0.04991    0.06614 =
         0.07504   -0.00315    0.00106    0.00581
AFIX  43
H4    2    1.066518    0.562660    0.869905    11.00000   -1.20000
AFIX   0
C3    1    0.864749    0.466523    0.866993    11.00000    0.06458    0.06154 =
         0.06131    0.00540    0.00197    0.01020
AFIX  43
H3    2    0.899495    0.396583    0.917414    11.00000   -1.20000
AFIX   0
C9    1    0.340062    0.736091    0.407239    11.00000    0.07074    0.06184 =
         0.04825    0.00234    0.00520    0.01081
AFIX  43
H9    2    0.302817    0.770945    0.341812    11.00000   -1.20000
AFIX   0
C13   1    0.221870    0.462442    0.589914    11.00000    0.04934    0.07554 =
         0.07568    0.00550    0.00690   -0.01021
AFIX 137
H13A  2    0.285349    0.379156    0.614990    11.00000   -1.50000
H13B  2    0.138971    0.429145    0.538008    11.00000   -1.50000
H13C  2    0.183943    0.506097    0.644443    11.00000   -1.50000
AFIX   0
H1    2    0.456771    0.515860    0.723849    11.00000    0.05891
HKLF 4
 
REM  20220928-gy2_auto_a.res in P2(1)/c
REM R1 =  0.0416 for    1890 Fo > 4sig(Fo)  and  0.0477 for all    2189 data
REM    141 parameters refined using      0 restraints
 
END  
     
WGHT      0.0571      0.2229 

REM Instructions for potential hydrogen bonds

REM No hydrogen bonds found for HTAB generation

REM Highest difference peak  0.252,  deepest hole -0.377,  1-sigma level  0.053
Q1    1   0.7441  0.7636  0.6016  11.00000  0.05    0.25

  REM The information below was added by Olex2.
  REM
  REM R1 = 0.0416 for 1890 Fo > 4sig(Fo) and 0.0477 for all 12195 data
  REM n/a parameters refined using n/a restraints
  REM Highest difference peak 0.25, deepest hole -0.38
  REM Mean Shift 0, Max Shift 0.001.

  REM +++ Tabular Listing of Refinement Information +++
  REM R1_all = 0.0477
  REM R1_gt = 0.0416
  REM wR_ref = 0.1185
  REM GOOF = 1.086
  REM Shift_max = 0.001
  REM Shift_mean = 0
  REM Reflections_all = 12195
  REM Reflections_gt = 1890
  REM Parameters = n/a
  REM Hole = -0.38
  REM Peak = 0.25
  REM Flack = n/a

  
;
_olex2_submission_special_instructions  'No special instructions were received'
_oxdiff_exptl_absorpt_empirical_details
;
Empirical correction (ABSPACK) includes:
- Absorption correction using spherical harmonics
- Frame scaling
;
_oxdiff_exptl_absorpt_empirical_full_max  3.930
_oxdiff_exptl_absorpt_empirical_full_min  0.211
