# Supplementary material for: Accurately adjusted phenothiazine conformations: reversible conformation transformation at room temperature and self-recoverable stimuli-responsive phosphorescence
Source: Light Sci Appl. 2025 Feb 26;14:99. doi: 10.1038/s41377-024-01716-7 (PMC11862005; doi:10.1038/s41377-024-01716-7)
Supplement: Supplementary file 5 — Crystal informations [file 41377_2024_1716_MOESM5_ESM.zip › cif/MH-MPT .cif]

data_gy1_auto
_audit_creation_date               2021-06-12
_audit_creation_method
;
Olex2 1.3
(compiled 2020.11.12 svn.r5f609507 for OlexSys, GUI svn.r6272)
;
_shelx_SHELXL_version_number       '2018/3'
_audit_contact_author_address      ?
_audit_contact_author_email        ?
_audit_contact_author_name         ''
_audit_contact_author_phone        ?
_publ_contact_author_id_orcid      ?
_publ_section_references
;
Dolomanov, O.V., Bourhis, L.J., Gildea, R.J, Howard, J.A.K. & Puschmann, H.
 (2009), J. Appl. Cryst. 42, 339-341.

Sheldrick, G.M. (2015). Acta Cryst. A71, 3-8.

Sheldrick, G.M. (2015). Acta Cryst. C71, 3-8.
;
_chemical_name_common              ?
_chemical_name_systematic          ?
_chemical_formula_moiety           'C14 H13 N S'
_chemical_formula_sum              'C14 H13 N S'
_chemical_formula_weight           227.31
_chemical_absolute_configuration   ?
_chemical_melting_point            ?
loop_
  _atom_type_symbol
  _atom_type_description
  _atom_type_scat_dispersion_real
  _atom_type_scat_dispersion_imag
  _atom_type_scat_source
 'C' 'C' 0.0033 0.0016 'International Tables Vol C Tables 4.2.6.8 and 6.1.1.4'
 'H' 'H' 0.0000 0.0000 'International Tables Vol C Tables 4.2.6.8 and 6.1.1.4'
 'N' 'N' 0.0061 0.0033 'International Tables Vol C Tables 4.2.6.8 and 6.1.1.4'
 'S' 'S' 0.1246 0.1234 'International Tables Vol C Tables 4.2.6.8 and 6.1.1.4'

_shelx_space_group_comment
;
The symmetry employed for this shelxl refinement is uniquely defined
by the following loop, which should always be used as a source of
symmetry information in preference to the above space-group names.
They are only intended as comments.
;
_space_group_crystal_system        'orthorhombic'
_space_group_IT_number             33
_space_group_name_H-M_alt          'P n a 21'
_space_group_name_Hall             'P 2c -2n'
loop_
  _space_group_symop_operation_xyz
 'x, y, z'
 '-x, -y, z+1/2'
 'x+1/2, -y+1/2, z'
 '-x+1/2, y+1/2, z+1/2'

_cell_length_a                     15.5782(10)
_cell_length_b                     11.1023(8)
_cell_length_c                     6.9354(4)
_cell_angle_alpha                  90
_cell_angle_beta                   90
_cell_angle_gamma                  90
_cell_volume                       1199.50(13)
_cell_formula_units_Z              4
_cell_measurement_reflns_used      2151
_cell_measurement_temperature      293.14(10)
_cell_measurement_theta_max        27.9450
_cell_measurement_theta_min        3.9080
_shelx_estimated_absorpt_T_max     0.976
_shelx_estimated_absorpt_T_min     0.972
_exptl_absorpt_coefficient_mu      0.240
_exptl_absorpt_correction_T_max    1.00000
_exptl_absorpt_correction_T_min    0.88474
_exptl_absorpt_correction_type     multi-scan
_exptl_absorpt_process_details
;
CrysAlisPro 1.171.41.110a (Rigaku Oxford Diffraction, 2021)
Empirical absorption correction using spherical harmonics,
implemented in SCALE3 ABSPACK scaling algorithm.
;
_exptl_absorpt_special_details     ?
_exptl_crystal_colour              'clear light colourless'
_exptl_crystal_colour_lustre       clear
_exptl_crystal_colour_modifier     light
_exptl_crystal_colour_primary      colourless
_exptl_crystal_density_diffrn      1.259
_exptl_crystal_density_meas        ?
_exptl_crystal_density_method      ?
_exptl_crystal_description         block
_exptl_crystal_F_000               480
_exptl_crystal_size_max            0.12
_exptl_crystal_size_mid            0.1
_exptl_crystal_size_min            0.1
_exptl_transmission_factor_max     ?
_exptl_transmission_factor_min     ?
_diffrn_reflns_av_R_equivalents    0.0270
_diffrn_reflns_av_unetI/netI       0.0326
_diffrn_reflns_Laue_measured_fraction_full  0.997
_diffrn_reflns_Laue_measured_fraction_max  0.860
_diffrn_reflns_limit_h_max         20
_diffrn_reflns_limit_h_min         -21
_diffrn_reflns_limit_k_max         15
_diffrn_reflns_limit_k_min         -11
_diffrn_reflns_limit_l_max         6
_diffrn_reflns_limit_l_min         -9
_diffrn_reflns_number              4508
_diffrn_reflns_point_group_measured_fraction_full  0.826
_diffrn_reflns_point_group_measured_fraction_max  0.661
_diffrn_reflns_theta_full          25.242
_diffrn_reflns_theta_max           29.380
_diffrn_reflns_theta_min           3.464
_diffrn_ambient_environment        air
_diffrn_ambient_temperature        293.14(10)
_diffrn_detector                   'CCD plate'
_diffrn_detector_area_resol_mean   5.1688
_diffrn_detector_type              AtlasS2
_diffrn_measured_fraction_theta_full  0.997
_diffrn_measured_fraction_theta_max  0.860
_diffrn_measurement_details
;
List of Runs (angles in degrees, time in seconds):

  # Type    Start    End  Width  t~exp~   \w     \q     \k     \f   Frames
--------------------------------------------------------------------------
  1  \w    -42.00  21.00   1.00   15.00    --  -10.51 -77.00   0.00   63
  2  \w    -21.00  61.00   1.00   15.00    --   10.51  19.00   0.00   82
;
_diffrn_measurement_device         'four-circle diffractometer'
_diffrn_measurement_device_type    'SuperNova, Dual, Cu at home/near, AtlasS2'
_diffrn_measurement_method         '\w scans'
_diffrn_orient_matrix_type        
 'CrysAlisPro convention (1999,Acta A55,543-557)'
_diffrn_orient_matrix_UB_11        0.0362648000
_diffrn_orient_matrix_UB_12        -0.0386182000
_diffrn_orient_matrix_UB_13        -0.0009570000
_diffrn_orient_matrix_UB_21        0.0255733000
_diffrn_orient_matrix_UB_22        0.0475644000
_diffrn_orient_matrix_UB_23        -0.0369477000
_diffrn_orient_matrix_UB_31        0.0102697000
_diffrn_orient_matrix_UB_32        0.0180378000
_diffrn_orient_matrix_UB_33        0.0953552000
_diffrn_radiation_monochromator    mirror
_diffrn_radiation_probe            x-ray
_diffrn_radiation_type             'Mo K\a'
_diffrn_radiation_wavelength       0.71073
_diffrn_source                     'micro-focus sealed X-ray tube'
_diffrn_source_type                'SuperNova (Mo) X-ray Source'
_reflns_Friedel_coverage           0.424
_reflns_Friedel_fraction_full      0.622
_reflns_Friedel_fraction_max       0.427
_reflns_number_gt                  1905
_reflns_number_total               2185
_reflns_odcompleteness_completeness  99.52
_reflns_odcompleteness_iscentric   1
_reflns_odcompleteness_theta       26.32
_reflns_special_details
;
 Reflections were merged by SHELXL according to the crystal
 class for the calculation of statistics and refinement.
 
 _reflns_Friedel_fraction is defined as the number of unique
 Friedel pairs measured divided by the number that would be
 possible theoretically, ignoring centric projections and
 systematic absences.
;
_reflns_threshold_expression       'I > 2\s(I)'
_computing_cell_refinement         'CrysAlisPro 1.171.41.110a (Rigaku OD, 2021)'
_computing_data_collection         'CrysAlisPro 1.171.41.110a (Rigaku OD, 2021)'
_computing_data_reduction          'CrysAlisPro 1.171.41.110a (Rigaku OD, 2021)'
_computing_molecular_graphics      'Olex2 1.3 (Dolomanov et al., 2009)'
_computing_publication_material    'Olex2 1.3 (Dolomanov et al., 2009)'
_computing_structure_refinement    'SHELXL 2018/3 (Sheldrick, 2015)'
_computing_structure_solution      'SHELXT 2018/2 (Sheldrick, 2018)'
_refine_diff_density_max           0.179
_refine_diff_density_min           -0.202
_refine_diff_density_rms           0.033
_refine_ls_abs_structure_details
;
 Flack x determined using 563 quotients [(I+)-(I-)]/[(I+)+(I-)]
 (Parsons, Flack and Wagner, Acta Cryst. B69 (2013) 249-259).
;
_refine_ls_abs_structure_Flack     -0.15(6)
_refine_ls_extinction_coef         .
_refine_ls_extinction_method       none
_refine_ls_goodness_of_fit_ref     1.078
_refine_ls_hydrogen_treatment      constr
_refine_ls_matrix_type             full
_refine_ls_number_parameters       147
_refine_ls_number_reflns           2185
_refine_ls_number_restraints       1
_refine_ls_R_factor_all            0.0455
_refine_ls_R_factor_gt             0.0356
_refine_ls_restrained_S_all        1.078
_refine_ls_shift/su_max            0.000
_refine_ls_shift/su_mean           0.000
_refine_ls_structure_factor_coef   Fsqd
_refine_ls_weighting_details      
 'w=1/[\s^2^(Fo^2^)+(0.0421P)^2^+0.0967P] where P=(Fo^2^+2Fc^2^)/3'
_refine_ls_weighting_scheme        calc
_refine_ls_wR_factor_gt            0.0844
_refine_ls_wR_factor_ref           0.0919
_refine_special_details            ?
_olex2_refinement_description
;
1. Fixed Uiso
 At 1.2 times of:
  All C(H) groups
 At 1.5 times of:
  All C(H,H,H) groups
2.a Aromatic/amide H refined with riding coordinates:
 C2(H2), C3(H3), C4(H4), C5(H5), C9(H9), C10(H10), C11(H11)
2.b Idealised Me refined as rotating group:
 C13(H13A,H13B,H13C), C14(H14A,H14B,H14C)
;
_atom_sites_solution_hydrogens     geom
_atom_sites_solution_primary       dual
_atom_sites_solution_secondary     ?
loop_
  _atom_site_label
  _atom_site_type_symbol
  _atom_site_fract_x
  _atom_site_fract_y
  _atom_site_fract_z
  _atom_site_U_iso_or_equiv
  _atom_site_adp_type
  _atom_site_occupancy
  _atom_site_site_symmetry_order
  _atom_site_calc_flag
  _atom_site_refinement_flags_posn
  _atom_site_refinement_flags_adp
  _atom_site_refinement_flags_occupancy
  _atom_site_disorder_assembly
  _atom_site_disorder_group
 S1 S 0.24339(4) 0.36193(6) 0.74373(15) 0.0525(2) Uani 1 1 d . . . . .
 N1 N 0.36269(17) 0.38018(19) 0.4153(3) 0.0504(6) Uani 1 1 d . . . . .
 C1 C 0.32013(17) 0.2528(2) 0.6816(4) 0.0452(6) Uani 1 1 d . . . . .
 C2 C 0.3272(2) 0.1467(3) 0.7869(5) 0.0592(8) Uani 1 1 d . . . . .
 H2 H 0.295311 0.136270 0.898968 0.071 Uiso 1 1 calc R U . . .
 C3 C 0.3819(2) 0.0568(3) 0.7244(7) 0.0794(10) Uani 1 1 d . . . . .
 H3 H 0.386219 -0.014874 0.793065 0.095 Uiso 1 1 calc R U . . .
 C4 C 0.4296(3) 0.0738(3) 0.5612(7) 0.0844(12) Uani 1 1 d . . . . .
 H4 H 0.465474 0.012447 0.518601 0.101 Uiso 1 1 calc R U . . .
 C5 C 0.4256(2) 0.1800(3) 0.4584(5) 0.0669(9) Uani 1 1 d . . . . .
 H5 H 0.459805 0.190763 0.349976 0.080 Uiso 1 1 calc R U . . .
 C6 C 0.37006(17) 0.2710(2) 0.5177(4) 0.0464(7) Uani 1 1 d . . . . .
 C7 C 0.35580(16) 0.4890(2) 0.5188(3) 0.0405(6) Uani 1 1 d . . . . .
 C8 C 0.30331(16) 0.4913(2) 0.6828(3) 0.0425(6) Uani 1 1 d . . . . .
 C9 C 0.29522(19) 0.5931(3) 0.7951(4) 0.0547(7) Uani 1 1 d . . . . .
 H9 H 0.261717 0.591616 0.906043 0.066 Uiso 1 1 calc R U . . .
 C10 C 0.3371(2) 0.6968(3) 0.7418(6) 0.0641(8) Uani 1 1 d . . . . .
 H10 H 0.330421 0.766890 0.813735 0.077 Uiso 1 1 calc R U . . .
 C11 C 0.3888(2) 0.6962(3) 0.5812(5) 0.0571(8) Uani 1 1 d . . . . .
 H11 H 0.416390 0.767218 0.546066 0.069 Uiso 1 1 calc R U . . .
 C12 C 0.40169(18) 0.5943(3) 0.4697(4) 0.0479(7) Uani 1 1 d . . . . .
 C13 C 0.4654(2) 0.5996(3) 0.3080(5) 0.0693(9) Uani 1 1 d . . . . .
 H13A H 0.499566 0.527597 0.308266 0.104 Uiso 1 1 calc R U . . .
 H13B H 0.501960 0.668385 0.324720 0.104 Uiso 1 1 calc R U . . .
 H13C H 0.435502 0.606063 0.187399 0.104 Uiso 1 1 calc R U . . .
 C14 C 0.3657(2) 0.3765(3) 0.2063(4) 0.0719(10) Uani 1 1 d . . . . .
 H14A H 0.336444 0.445572 0.154946 0.108 Uiso 1 1 calc R U . . .
 H14B H 0.338154 0.304447 0.161370 0.108 Uiso 1 1 calc R U . . .
 H14C H 0.424392 0.377196 0.164337 0.108 Uiso 1 1 calc R U . . .

loop_
  _atom_site_aniso_label
  _atom_site_aniso_U_11
  _atom_site_aniso_U_22
  _atom_site_aniso_U_33
  _atom_site_aniso_U_23
  _atom_site_aniso_U_13
  _atom_site_aniso_U_12
 S1 0.0486(4) 0.0596(4) 0.0494(4) 0.0024(4) 0.0117(3) -0.0062(3)
 N1 0.0639(16) 0.0540(15) 0.0335(11) -0.0038(10) 0.0064(11) -0.0033(12)
 C1 0.0452(14) 0.0464(15) 0.0440(14) -0.0044(12) -0.0046(12) -0.0118(11)
 C2 0.0636(17) 0.0510(17) 0.063(2) 0.0014(15) -0.0031(15) -0.0168(14)
 C3 0.086(2) 0.0459(17) 0.106(3) 0.011(2) -0.011(3) -0.0081(17)
 C4 0.084(3) 0.050(2) 0.119(3) -0.009(2) 0.013(3) 0.0067(19)
 C5 0.065(2) 0.0551(17) 0.081(2) -0.0137(18) 0.0193(18) -0.0051(16)
 C6 0.0478(15) 0.0461(14) 0.0454(15) -0.0092(13) -0.0025(12) -0.0077(12)
 C7 0.0377(13) 0.0494(15) 0.0343(13) 0.0036(12) -0.0026(10) 0.0008(11)
 C8 0.0405(13) 0.0470(15) 0.0400(13) 0.0029(12) -0.0004(11) 0.0055(11)
 C9 0.0602(17) 0.0541(17) 0.0500(17) -0.0004(14) 0.0100(14) 0.0155(14)
 C10 0.0747(19) 0.0435(15) 0.0740(19) -0.0052(17) 0.005(2) 0.0120(14)
 C11 0.0585(17) 0.0407(16) 0.072(2) 0.0117(15) -0.0090(16) -0.0002(13)
 C12 0.0441(14) 0.0537(16) 0.0460(15) 0.0102(14) -0.0035(13) -0.0027(13)
 C13 0.068(2) 0.080(2) 0.0601(19) 0.0113(17) 0.0084(17) -0.0217(17)
 C14 0.090(2) 0.090(2) 0.0358(17) -0.0089(15) 0.0060(16) -0.0225(19)

_geom_special_details
;
 All esds (except the esd in the dihedral angle between two l.s. planes)
 are estimated using the full covariance matrix.  The cell esds are taken
 into account individually in the estimation of esds in distances, angles
 and torsion angles; correlations between esds in cell parameters are only
 used when they are defined by crystal symmetry.  An approximate (isotropic)
 treatment of cell esds is used for estimating esds involving l.s. planes.
;
loop_
  _geom_bond_atom_site_label_1
  _geom_bond_atom_site_label_2
  _geom_bond_distance
  _geom_bond_site_symmetry_2
  _geom_bond_publ_flag
 S1 C1 1.756(3) . ?
 S1 C8 1.765(3) . ?
 N1 C6 1.409(3) . ?
 N1 C7 1.409(3) . ?
 N1 C14 1.451(4) . ?
 C1 C2 1.390(4) . ?
 C1 C6 1.393(4) . ?
 C2 H2 0.9300 . ?
 C2 C3 1.381(5) . ?
 C3 H3 0.9300 . ?
 C3 C4 1.367(6) . ?
 C4 H4 0.9300 . ?
 C4 C5 1.379(5) . ?
 C5 H5 0.9300 . ?
 C5 C6 1.392(4) . ?
 C7 C8 1.401(3) . ?
 C7 C12 1.412(4) . ?
 C8 C9 1.378(4) . ?
 C9 H9 0.9300 . ?
 C9 C10 1.374(4) . ?
 C10 H10 0.9300 . ?
 C10 C11 1.375(5) . ?
 C11 H11 0.9300 . ?
 C11 C12 1.385(4) . ?
 C12 C13 1.499(4) . ?
 C13 H13A 0.9600 . ?
 C13 H13B 0.9600 . ?
 C13 H13C 0.9600 . ?
 C14 H14A 0.9600 . ?
 C14 H14B 0.9600 . ?
 C14 H14C 0.9600 . ?

loop_
  _geom_angle_atom_site_label_1
  _geom_angle_atom_site_label_2
  _geom_angle_atom_site_label_3
  _geom_angle
  _geom_angle_site_symmetry_1
  _geom_angle_site_symmetry_3
  _geom_angle_publ_flag
 C1 S1 C8 98.21(12) . . ?
 C6 N1 C14 118.5(2) . . ?
 C7 N1 C6 119.1(2) . . ?
 C7 N1 C14 122.4(2) . . ?
 C2 C1 S1 120.7(2) . . ?
 C2 C1 C6 120.5(3) . . ?
 C6 C1 S1 118.7(2) . . ?
 C1 C2 H2 120.1 . . ?
 C3 C2 C1 119.8(3) . . ?
 C3 C2 H2 120.1 . . ?
 C2 C3 H3 120.2 . . ?
 C4 C3 C2 119.7(3) . . ?
 C4 C3 H3 120.2 . . ?
 C3 C4 H4 119.3 . . ?
 C3 C4 C5 121.4(3) . . ?
 C5 C4 H4 119.3 . . ?
 C4 C5 H5 120.1 . . ?
 C4 C5 C6 119.7(3) . . ?
 C6 C5 H5 120.1 . . ?
 C1 C6 N1 119.4(2) . . ?
 C5 C6 N1 121.8(3) . . ?
 C5 C6 C1 118.8(3) . . ?
 N1 C7 C12 123.3(2) . . ?
 C8 C7 N1 118.3(2) . . ?
 C8 C7 C12 118.4(2) . . ?
 C7 C8 S1 119.2(2) . . ?
 C9 C8 S1 118.9(2) . . ?
 C9 C8 C7 121.8(2) . . ?
 C8 C9 H9 120.3 . . ?
 C10 C9 C8 119.5(3) . . ?
 C10 C9 H9 120.3 . . ?
 C9 C10 H10 120.3 . . ?
 C9 C10 C11 119.5(3) . . ?
 C11 C10 H10 120.3 . . ?
 C10 C11 H11 118.6 . . ?
 C10 C11 C12 122.8(3) . . ?
 C12 C11 H11 118.6 . . ?
 C7 C12 C13 123.2(3) . . ?
 C11 C12 C7 117.9(3) . . ?
 C11 C12 C13 118.8(3) . . ?
 C12 C13 H13A 109.5 . . ?
 C12 C13 H13B 109.5 . . ?
 C12 C13 H13C 109.5 . . ?
 H13A C13 H13B 109.5 . . ?
 H13A C13 H13C 109.5 . . ?
 H13B C13 H13C 109.5 . . ?
 N1 C14 H14A 109.5 . . ?
 N1 C14 H14B 109.5 . . ?
 N1 C14 H14C 109.5 . . ?
 H14A C14 H14B 109.5 . . ?
 H14A C14 H14C 109.5 . . ?
 H14B C14 H14C 109.5 . . ?

loop_
  _geom_torsion_atom_site_label_1
  _geom_torsion_atom_site_label_2
  _geom_torsion_atom_site_label_3
  _geom_torsion_atom_site_label_4
  _geom_torsion
  _geom_torsion_site_symmetry_1
  _geom_torsion_site_symmetry_2
  _geom_torsion_site_symmetry_3
  _geom_torsion_site_symmetry_4
  _geom_torsion_publ_flag
 S1 C1 C2 C3 173.5(2) . . . . ?
 S1 C1 C6 N1 5.1(3) . . . . ?
 S1 C1 C6 C5 -174.4(2) . . . . ?
 S1 C8 C9 C10 -175.7(2) . . . . ?
 N1 C7 C8 S1 -3.9(3) . . . . ?
 N1 C7 C8 C9 178.0(3) . . . . ?
 N1 C7 C12 C11 179.3(3) . . . . ?
 N1 C7 C12 C13 -2.9(4) . . . . ?
 C1 S1 C8 C7 38.2(2) . . . . ?
 C1 S1 C8 C9 -143.6(2) . . . . ?
 C1 C2 C3 C4 1.1(5) . . . . ?
 C2 C1 C6 N1 -178.9(2) . . . . ?
 C2 C1 C6 C5 1.6(4) . . . . ?
 C2 C3 C4 C5 1.1(6) . . . . ?
 C3 C4 C5 C6 -2.0(6) . . . . ?
 C4 C5 C6 N1 -178.9(3) . . . . ?
 C4 C5 C6 C1 0.6(5) . . . . ?
 C6 N1 C7 C8 -41.5(4) . . . . ?
 C6 N1 C7 C12 136.0(3) . . . . ?
 C6 C1 C2 C3 -2.4(4) . . . . ?
 C7 N1 C6 C1 41.2(4) . . . . ?
 C7 N1 C6 C5 -139.4(3) . . . . ?
 C7 C8 C9 C10 2.5(4) . . . . ?
 C8 S1 C1 C2 145.4(2) . . . . ?
 C8 S1 C1 C6 -38.6(2) . . . . ?
 C8 C7 C12 C11 -3.2(4) . . . . ?
 C8 C7 C12 C13 174.6(3) . . . . ?
 C8 C9 C10 C11 -2.4(4) . . . . ?
 C9 C10 C11 C12 -0.6(5) . . . . ?
 C10 C11 C12 C7 3.4(4) . . . . ?
 C10 C11 C12 C13 -174.5(3) . . . . ?
 C12 C7 C8 S1 178.51(19) . . . . ?
 C12 C7 C8 C9 0.4(4) . . . . ?
 C14 N1 C6 C1 -141.1(3) . . . . ?
 C14 N1 C6 C5 38.4(4) . . . . ?
 C14 N1 C7 C8 140.8(3) . . . . ?
 C14 N1 C7 C12 -41.7(4) . . . . ?

_shelx_res_file
;
TITL gy1_auto_a.res in Pna2(1)
    gy1_auto.res
    created by SHELXL-2018/3 at 17:11:02 on 12-Jun-2021
REM Old TITL gy1_auto in Pna2(1)
REM SHELXT solution in Pna2(1): R1 0.116, Rweak 0.223, Alpha 0.001
REM <I/s> 0.671 for 121 systematic absences, Orientation as input
REM Flack x = 0.030 ( 0.048 ) from 567 Parsons' quotients
REM Formula found by SHELXT: C14 N Cl
CELL 0.71073 15.5782 11.1023 6.9354 90 90 90
ZERR 4 0.001 0.0008 0.0004 0 0 0
LATT -1
SYMM -X,-Y,0.5+Z
SYMM 0.5+X,0.5-Y,+Z
SYMM 0.5-X,0.5+Y,0.5+Z
SFAC C H N S
UNIT 56 52 4 4

L.S. 4
PLAN  2
SIZE 0.1 0.1 0.12
TEMP 20
CONF
BOND $H
HTAB
BOND
list 4
MORE -1
fmap 2
ACTA
REM <olex2.extras>
REM <HklSrc "%.\\gy1_auto.hkl">
REM </olex2.extras>

WGHT    0.042100    0.096700
FVAR       0.75908
S1    4    0.243387    0.361935    0.743731    11.00000    0.04857    0.05964 =
         0.04942    0.00240    0.01174   -0.00615
N1    3    0.362686    0.380183    0.415310    11.00000    0.06386    0.05396 =
         0.03347   -0.00378    0.00644   -0.00332
C1    1    0.320129    0.252802    0.681630    11.00000    0.04521    0.04637 =
         0.04399   -0.00441   -0.00463   -0.01175
C2    1    0.327236    0.146700    0.786896    11.00000    0.06356    0.05100 =
         0.06311    0.00140   -0.00307   -0.01678
AFIX  43
H2    2    0.295311    0.136270    0.898968    11.00000   -1.20000
AFIX   0
C3    1    0.381885    0.056831    0.724431    11.00000    0.08587    0.04590 =
         0.10637    0.01104   -0.01080   -0.00814
AFIX  43
H3    2    0.386219   -0.014874    0.793065    11.00000   -1.20000
AFIX   0
C4    1    0.429556    0.073823    0.561247    11.00000    0.08427    0.04972 =
         0.11909   -0.00875    0.01257    0.00673
AFIX  43
H4    2    0.465474    0.012447    0.518601    11.00000   -1.20000
AFIX   0
C5    1    0.425553    0.180012    0.458447    11.00000    0.06483    0.05513 =
         0.08086   -0.01370    0.01932   -0.00506
AFIX  43
H5    2    0.459805    0.190763    0.349976    11.00000   -1.20000
AFIX   0
C6    1    0.370057    0.271018    0.517661    11.00000    0.04778    0.04606 =
         0.04543   -0.00918   -0.00247   -0.00771
C7    1    0.355801    0.488973    0.518757    11.00000    0.03771    0.04936 =
         0.03432    0.00358   -0.00264    0.00081
C8    1    0.303312    0.491332    0.682770    11.00000    0.04047    0.04701 =
         0.03999    0.00295   -0.00043    0.00548
C9    1    0.295224    0.593127    0.795088    11.00000    0.06015    0.05405 =
         0.04997   -0.00036    0.01002    0.01550
AFIX  43
H9    2    0.261717    0.591616    0.906043    11.00000   -1.20000
AFIX   0
C10   1    0.337064    0.696821    0.741782    11.00000    0.07470    0.04349 =
         0.07398   -0.00517    0.00486    0.01202
AFIX  43
H10   2    0.330421    0.766890    0.813735    11.00000   -1.20000
AFIX   0
C11   1    0.388839    0.696226    0.581231    11.00000    0.05849    0.04070 =
         0.07212    0.01167   -0.00900   -0.00019
AFIX  43
H11   2    0.416390    0.767218    0.546066    11.00000   -1.20000
AFIX   0
C12   1    0.401686    0.594322    0.469661    11.00000    0.04414    0.05369 =
         0.04598    0.01021   -0.00345   -0.00268
C13   1    0.465404    0.599563    0.307984    11.00000    0.06760    0.08007 =
         0.06014    0.01130    0.00839   -0.02169
AFIX 137
H13A  2    0.499566    0.527597    0.308266    11.00000   -1.50000
H13B  2    0.501960    0.668385    0.324720    11.00000   -1.50000
H13C  2    0.435502    0.606063    0.187399    11.00000   -1.50000
AFIX   0
C14   1    0.365672    0.376542    0.206316    11.00000    0.09013    0.08976 =
         0.03575   -0.00895    0.00597   -0.02251
AFIX 137
H14A  2    0.336444    0.445572    0.154946    11.00000   -1.50000
H14B  2    0.338154    0.304447    0.161370    11.00000   -1.50000
H14C  2    0.424392    0.377196    0.164337    11.00000   -1.50000
AFIX   0
HKLF 4


REM  gy1_auto_a.res in Pna2(1)
REM wR2 = 0.0919, GooF = S = 1.078, Restrained GooF = 1.078 for all data
REM R1 = 0.0356 for 1905 Fo > 4sig(Fo) and 0.0455 for all 2185 data
REM 147 parameters refined using 1 restraints

END

WGHT      0.0421      0.0967

REM No hydrogen bonds found for HTAB generation

REM Highest difference peak  0.179,  deepest hole -0.202,  1-sigma level  0.033
Q1    1   0.2949  0.4365  0.7518  11.00000  0.05    0.18
Q2    1   0.3256  0.4928  0.6198  11.00000  0.05    0.14
;
_shelx_res_checksum                43450
_shelx_hkl_file
;
   0   0  -8    4.63    1.35
   0   0  -7    3.57    1.04
   0   0  -7    4.56    1.25
   0   0  -6   75.24    3.80
   0   0  -6   72.49    3.99
   0   0  -5    0.67    0.58
   0   0  -5    0.82    0.55
   0   0  -4 2119.54   34.95
   0   0  -4 2126.85   34.45
   0   0  -3    0.35    0.32
   0   0  -3    3.91    0.72
   0   0  -2 2807.84   43.29
   0   0  -2 2866.40   43.00
   0   1  -8   -1.38    1.07
   0  -1  -8   -0.71    1.12
   0   1  -7    0.95    0.75
   0  -1  -7   -0.44    0.61
   0   1  -7    1.32    0.84
   0  -1  -7   -0.86    0.99
   0  -1  -6   -0.89    0.92
   0  -1  -6    0.58    0.58
   0   1  -6   -0.27    0.62
   0   1  -6   -0.18    0.77
   0   1  -5   34.22    2.43
   0  -1  -5   31.21    2.02
   0  -1  -5   33.31    2.51
   0   1  -5   35.63    2.56
   0   1  -4   -0.02    0.48
   0  -1  -4   -0.11    0.50
   0   1  -4    0.06    0.36
   0  -1  -4   -0.70    0.49
   0  -1  -3  965.12   16.26
   0  -1  -3  966.76   17.38
   0   1  -3  999.33   17.44
   0   1  -3  987.25   17.13
   0   1  -2    0.20    0.29
   0   1  -2   -0.07    0.21
   0   1  -1 1203.13   19.06
   0  -1   2    0.19    0.28
   0  -1   2    0.18    0.21
   0  -1   3  969.82   17.65
   0  -1   3 1016.23   17.37
   0  -1   4    0.60    0.52
   0  -2  -8    2.59    1.11
   0   2  -8    3.89    1.33
   0   2  -7    0.00    1.02
   0  -2  -7   -1.41    0.83
   0  -2  -7   -0.91    1.01
   0  -2  -6   22.26    1.74
   0   2  -6   22.51    2.24
   0   2  -6   22.75    2.47
   0  -2  -6   25.45    2.50
   0   2  -5    0.35    0.58
   0   2  -5   -1.05    0.89
   0  -2  -5    0.54    0.36
   0  -2  -5   -0.53    0.60
   0  -2  -4    2.99    0.56
   0   2  -4    1.94    0.72
   0  -2  -4    2.79    0.76
   0   2  -4    3.50    0.74
   0   2  -3   -0.21    0.37
   0   2  -3   -0.08    0.50
   0   2  -2   10.84    1.11
   0  -2  -1    0.01    0.18
   0   2  -1   -0.32    0.35
   0   2   0   33.07    1.41
   0  -2   2    9.90    0.91
   0  -2   3    0.17    0.42
   0  -2   3   -0.25    0.40
   0  -2   4    2.83    0.82
   0  -2   4    3.81    0.84
   0  -2   5   -0.32    0.54
   0  -3  -8    0.21    0.84
   0   3  -8   -0.20    1.07
   0   3  -7   29.40    3.09
   0  -3  -7   38.10    3.37
   0  -3  -6    0.33    0.83
   0  -3  -6    0.12    0.44
   0  -3  -5  302.86    8.90
   0  -3  -5  286.84    6.43
   0   3  -5  323.44    9.45
   0   3  -4    0.33    0.52
   0  -3  -4    0.17    0.26
   0   3  -3  130.96    4.89
   0  -3  -2    0.01    0.25
   0   3  -2    0.15    0.45
   0  -3  -1  687.23   11.92
   0   3  -1  694.69   13.03
   0   3   0    0.11    0.28
   0   3   1  694.69   11.98
   0  -3   3  123.09    4.29
   0  -3   3  121.87    4.82
   0  -3   4   -0.11    0.40
   0  -3   5  311.05    9.60
   0  -3   5  320.31    8.79
   0  -3   6    3.77    1.21
   0  -4  -8   16.52    2.47
   0   4  -8   14.75    2.49
   0  -4  -7    0.09    0.83
   0   4  -7    3.41    1.45
   0   4  -6  353.42   10.92
   0  -4  -6  344.81   10.40
   0   4  -5    1.15    0.89
   0  -4  -5    0.41    0.38
   0   4  -4  169.52    6.45
   0  -4  -3    0.26    0.26
   0   4  -3    0.21    0.57
   0   4  -2 2225.71   36.75
   0  -4  -2 2190.25   34.39
   0   4  -1   -0.27    0.48
   0  -4  -1    0.15    0.28
   0   4   0 1535.66   25.72
   0   4   1   -0.04    0.30
   0  -4   3   -0.14    0.37
   0  -4   4  161.82    6.50
   0  -4   4  167.77    5.82
   0  -4   5    0.01    0.81
   0  -4   5    0.03    0.64
   0  -4   6  337.58    9.86
   0  -5  -8   -0.05    1.23
   0   5  -8   -0.88    1.11
   0   5  -7   83.87    5.75
   0  -5  -7   86.46    5.52
   0   5  -6    0.97    1.13
   0  -5  -5  109.35    2.91
   0  -5  -5  109.94    2.88
   0  -5  -4    0.12    0.31
   0   5  -4   -0.82    1.00
   0   5  -3  629.31   14.47
   0  -5  -3  605.07   11.44
   0  -5  -2    0.13    0.37
   0   5  -2   -0.11    0.76
   0   5  -1  184.18    5.96
   0  -5  -1  174.02    5.18
   0  -5   0   -0.54    0.54
   0   5   0   -0.26    0.39
   0   5   1  206.90    5.76
   0  -5   3  624.71   13.79
   0  -5   4   -0.09    0.71
   0  -5   4   -0.49    0.58
   0  -5   5  138.13    5.76
   0  -5   5  139.15    6.75
   0  -5   6   -0.17    0.72
   0   6  -8    9.35    2.29
   0  -6  -8   11.85    2.39
   0  -6  -7    0.47    1.10
   0   6  -7    0.79    1.22
   0   6  -6   33.46    3.57
   0   6  -5   -0.47    0.93
   0  -6  -5   -0.21    0.30
   0  -6  -4   41.42    2.06
   0   6  -4   46.26    3.67
   0   6  -3    0.69    0.85
   0  -6  -3   -0.27    0.40
   0  -6  -2   49.98    2.65
   0   6  -2   52.97    3.48
   0   6  -1    0.25    0.60
   0  -6  -1    0.10    0.44
   0   6   0    0.34    0.67
   0  -6   0   -0.05    0.58
   0   6   1    0.07    0.53
   0  -6   3    0.02    0.69
   0  -6   4   42.13    3.57
   0  -6   4   40.56    3.08
   0  -6   5   -0.74    0.78
   0  -6   6   23.34    2.61
   0  -7  -8    1.64    1.42
   0   7  -8   -0.25    1.34
   0  -7  -7    8.52    1.96
   0   7  -7    6.58    2.07
   0   7  -6    1.48    1.29
   0   7  -5   43.45    3.94
   0  -7  -5   32.53    1.64
   0  -7  -4    0.62    0.47
   0   7  -4    1.28    1.12
   0   7  -3   19.42    2.37
   0  -7  -3   21.72    1.81
   0  -7  -2   -0.21    0.51
   0   7  -2    0.63    0.88
   0  -7  -1   16.71    1.80
   0   7  -1   17.65    2.02
   0  -7   0    0.01    0.61
   0   7   0   -0.01    0.55
   0  -7   1   21.19    2.30
   0   7   1   20.17    1.97
   0  -7   2    0.19    0.72
   0  -7   3   22.44    2.67
   0  -7   4   -0.04    0.65
   0  -7   5   37.98    3.27
   0  -8  -8    3.57    1.66
   0   8  -7   -2.77    1.83
   0   8  -6   32.48    3.95
   0   8  -5   -0.11    1.03
   0  -8  -4   71.87    3.39
   0   8  -4   81.37    5.38
   0  -8  -3   -0.93    0.60
   0   8  -3    0.95    1.16
   0  -8  -2  105.66    4.77
   0   8  -2  112.65    5.85
   0  -8  -1    0.21    0.71
   0   8  -1    0.40    0.83
   0  -8   0  280.06    8.97
   0   8   0  247.42    8.46
   0  -8   1   -0.31    0.89
   0   8   1   -0.39    0.82
   0  -8   2  116.66    6.03
   0  -8   4   66.35    4.48
   0   9  -7    3.72    1.95
   0   9  -6    1.07    1.54
   0   9  -5   37.65    4.11
   0  -9  -4   -0.54    0.59
   0   9  -4   -0.72    1.17
   0  -9  -3  129.52    5.47
   0   9  -3  147.70    7.39
   0  -9  -2    0.30    0.74
   0   9  -2   -1.35    1.17
   0  -9  -1  481.93   12.92
   0   9  -1  466.64   13.48
   0  -9   0    0.85    1.23
   0   9   0    0.57    1.22
   0   9   1  462.19   12.55
   0  10  -6   12.82    2.66
   0  10  -5    1.08    1.32
   0  10  -4   15.34    2.76
   0  10  -3    0.92    1.22
   0 -10  -3    0.57    0.73
   0 -10  -2   82.79    4.84
   0  10  -2   99.90    6.10
   0 -10  -1    0.21    0.78
   0  10  -1    0.93    1.18
   0  10   0   17.12    2.83
   0  10   1   -0.51    0.92
   0  11  -5    8.77    2.37
   0  11  -4   -0.11    1.25
   0  11  -3    1.45    1.41
   0  11  -2   -2.02    1.57
   0  11  -1   82.95    5.71
   0  11   0   -0.77    1.00
   0  12  -4    4.39    1.91
   0  12  -3   -2.31    1.66
   0  12  -2   16.49    2.76
   0  12  -1    0.22    1.07
   0  12   0    2.18    1.23
   0  13  -3   25.25    3.86
   0  13  -2   -1.29    1.60
   0  13  -1    9.96    2.20
   0  13   0    1.39    1.39
   0  14  -1    0.81    1.11
  -1   0  -8    0.32    0.71
  -1   0  -7   -0.81    0.76
   1   0  -7   -0.17    0.56
   1   0  -7    0.28    0.75
  -1   0  -7    0.75    0.76
  -1   0  -6   -1.15    0.74
  -1   0  -6   -1.08    0.88
   1   0  -6   -0.35    0.65
   1   0  -5    0.06    0.49
  -1   0  -5    0.31    0.45
   1   0  -5   -0.37    0.54
  -1   0  -5    1.28    0.71
   1   0  -4    0.06    0.54
  -1   0  -4    1.15    0.76
  -1   0  -4   -0.62    0.54
   1   0  -4   -0.46    0.65
   1   0  -3   -0.10    0.37
   1   0  -3    0.43    0.40
  -1   0  -3    0.37    0.35
  -1   0  -3    0.04    0.33
  -1   0  -2    0.35    0.38
  -1   0  -2    0.00    0.19
   1   0  -2    0.35    0.25
   1   0  -2   -0.44    0.34
   1   0   2    0.02    0.22
   1   0   2   -0.12    0.25
   1   0   3   -0.20    0.35
  -1  -1  -8    1.54    0.89
  -1   1  -8    2.71    1.19
   1   1  -8    2.30    1.07
   1  -1  -7    1.29    0.81
  -1   1  -7    4.51    1.25
   1   1  -7    2.83    1.09
  -1   1  -7    3.83    1.10
   1  -1  -7    3.13    1.06
   1   1  -7    1.70    0.92
  -1  -1  -7    0.62    0.96
  -1  -1  -7    3.10    0.86
  -1   1  -6   14.91    2.17
   1   1  -6   14.08    1.84
  -1  -1  -6   13.08    1.82
   1  -1  -6   13.55    1.58
   1  -1  -6   12.00    1.59
   1   1  -6   14.10    1.59
  -1  -1  -6   14.18    1.44
  -1   1  -6   12.92    1.71
   1  -1  -5   43.59    2.69
   1   1  -5   48.99    3.06
   1   1  -5   45.24    2.60
   1  -1  -5   47.45    2.66
  -1   1  -5   43.74    2.93
  -1   1  -5   43.55    2.74
  -1  -1  -5   43.17    2.26
  -1  -1  -5   41.95    2.95
  -1  -1  -4   18.37    1.26
   1  -1  -4   15.71    1.38
  -1   1  -4   19.79    1.76
   1   1  -4   17.66    1.43
   1   1  -4   19.28    1.79
   1  -1  -4   18.95    1.56
  -1   1  -4   19.02    1.59
  -1  -1  -4   16.82    1.70
  -1  -1  -3  413.54    9.32
  -1   1  -3  426.74    8.88
   1   1  -3  418.24    8.29
  -1   1  -3  429.89    9.31
   1  -1  -3  407.81    8.37
   1   1  -3  428.89    9.30
  -1  -1  -3  423.71    7.67
  -1  -1  -2   79.37    1.81
   1   1  -2   80.99    2.25
  -1   1  -2   81.98    2.88
   1   1  -2   79.14    2.87
  -1   1  -2   79.94    2.70
   1   1  -1 1063.00   16.89
  -1   1  -1 1011.16   16.62
   1  -1   1 1015.61   16.53
   1  -1   2   81.37    2.73
   1  -1   2   80.18    2.81
  -1  -1   2   78.43    2.23
   1  -1   3  419.07    9.20
  -1  -1   3  422.88    8.30
   1  -1   3  430.00    9.09
   1  -1   4   18.15    1.63
   1  -1   4   18.97    1.70
   1  -2  -8   22.52    2.60
  -1   2  -8   23.48    2.73
   1   2  -8   25.93    2.94
  -1  -2  -8   23.38    2.87
  -1   2  -7   24.67    2.67
  -1  -2  -7   23.96    1.70
   1   2  -7   20.88    2.56
   1  -2  -7   21.39    2.05
   1  -2  -7   22.62    2.41
  -1  -2  -7   19.22    2.45
  -1   2  -7   19.44    2.36
  -1  -2  -6  216.84    7.87
   1  -2  -6  213.33    7.25
   1   2  -6  209.33    7.76
   1  -2  -6  204.00    6.16
  -1   2  -6  213.77    7.50
  -1   2  -6  211.06    7.42
  -1  -2  -6  191.67    5.30
  -1   2  -5   73.84    3.87
   1   2  -5   77.73    4.15
   1  -2  -5   77.81    3.79
  -1   2  -5   75.02    3.89
  -1  -2  -5   74.46    4.05
   1  -2  -5   72.01    3.14
  -1  -2  -5   69.47    2.52
   1  -2  -4  402.08    8.44
  -1   2  -4  407.17    9.79
  -1  -2  -4  406.37    7.44
  -1   2  -4  405.53    9.80
   1   2  -4  407.67   10.09
  -1  -2  -4  391.81    9.97
  -1   2  -3    7.59    1.01
  -1  -2  -3    6.75    0.46
   1   2  -3    4.69    0.87
  -1   2  -3    4.78    0.90
   1   2  -2  464.51    9.66
  -1   2  -2  451.80    9.46
   1   2  -1 1395.80   22.64
  -1   2  -1 1388.78   22.62
  -1  -2  -1 1383.49   20.99
   1   2   0    9.90    0.76
  -1   2   0   10.16    0.81
   1   2   1 1388.75   21.06
   1  -2   2  447.99    9.20
  -1  -2   2  439.91    8.35
  -1  -2   3    6.74    1.06
  -1  -2   3    7.20    0.82
   1  -2   3    6.47    0.94
   1  -2   3    6.53    0.99
   1  -2   4  378.31    9.62
   1  -2   4  396.48    9.65
  -1  -2   4  388.92    8.65
   1  -2   5   75.21    3.86
  -1  -2   5   71.32    3.28
   1   3  -8    2.41    1.17
   1  -3  -8    1.76    0.95
  -1   3  -8    3.47    1.44
  -1  -3  -8    3.83    1.24
  -1   3  -7  111.23    5.93
   1  -3  -7   96.39    4.02
   1  -3  -7  111.60    5.66
   1   3  -7  110.15    6.00
  -1  -3  -7  105.80    5.90
  -1  -3  -6   17.66    2.28
  -1  -3  -6   15.33    0.90
   1  -3  -6   18.65    2.14
   1  -3  -6   16.92    1.54
   1   3  -6   15.75    2.20
  -1   3  -6   17.45    2.31
   1  -3  -5  185.99    5.07
  -1  -3  -5  203.07    7.11
   1   3  -5  197.09    7.17
  -1   3  -5  210.02    7.19
  -1   3  -4    7.64    1.27
  -1  -3  -4    6.33    0.45
   1   3  -4    8.32    1.40
   1   3  -3  362.45    9.22
  -1   3  -3  355.87    8.99
  -1   3  -2  104.76    3.94
  -1  -3  -2  101.42    2.38
   1   3  -2  107.09    4.00
  -1   3  -1  283.78    6.86
  -1  -3  -1  294.68    5.81
   1  -3  -1  281.09    6.24
   1   3  -1  289.68    6.89
  -1   3   0  233.35    5.64
   1   3   0  234.44    5.43
   1   3   1  288.95    5.79
   1  -3   2  108.56    3.89
   1  -3   3  344.55    8.51
  -1  -3   3  357.94    7.90
   1  -3   3  331.85    8.87
  -1  -3   3  335.33    9.00
   1  -3   4    7.53    1.17
  -1  -3   4    9.38    1.14
   1  -3   5  208.04    7.51
   1  -3   5  214.11    7.21
  -1  -3   5  203.04    6.32
   1  -3   6   16.55    2.12
   1  -3   6   18.18    2.36
  -1  -4  -8    0.29    0.82
   1  -4  -8    3.51    1.31
  -1   4  -8    1.03    1.19
   1   4  -8    3.84    1.67
   1  -4  -7    0.05    0.82
   1   4  -7   -0.05    1.02
  -1  -4  -7    0.71    1.00
  -1   4  -7    0.73    1.04
   1   4  -6    0.40    1.11
  -1  -4  -6    2.13    1.11
  -1   4  -6    3.74    1.48
   1  -4  -6    1.47    0.72
   1  -4  -6    1.02    1.09
   1   4  -5   19.18    2.34
  -1   4  -5   18.16    2.23
   1  -4  -5   14.36    1.25
  -1   4  -4   42.63    3.10
   1   4  -4   45.80    3.26
   1   4  -3   15.47    1.78
  -1   4  -3   17.20    1.86
  -1  -4  -3   15.20    0.82
  -1   4  -2   43.60    2.71
  -1  -4  -2   41.10    1.71
   1   4  -2   45.09    2.76
   1  -4  -2   43.79    2.12
  -1   4  -1    5.45    0.92
   1   4  -1    6.10    0.98
  -1  -4  -1    5.05    0.69
   1  -4  -1    4.62    0.76
   1   4   0   74.47    2.99
  -1  -4   0   70.93    2.92
  -1   4   0   70.23    3.03
   1   4   1    4.85    0.70
  -1  -4   3   17.38    1.59
   1  -4   3   19.48    1.84
   1  -4   4   44.50    3.27
  -1  -4   4   44.48    3.29
   1  -4   4   45.38    3.00
  -1  -4   4   44.50    2.68
  -1  -4   5   16.89    2.26
   1  -4   5   16.32    1.92
   1  -4   5   14.38    2.11
  -1  -4   5   16.37    1.71
   1  -4   6    2.03    0.98
  -1  -4   6    0.25    0.69
  -1  -5  -8    8.92    2.20
   1   5  -8    6.64    1.85
  -1   5  -8    9.84    2.25
   1  -5  -8    7.59    1.88
  -1   5  -7   23.51    3.07
   1  -5  -7   22.23    2.77
  -1  -5  -7   29.75    3.34
   1   5  -7   22.66    3.13
  -1   5  -6   28.84    3.21
   1  -5  -6   25.39    1.59
   1   5  -6   34.72    3.49
  -1  -5  -6   28.97    3.06
   1  -5  -6   24.68    1.55
   1   5  -5   91.13    5.24
   1  -5  -5   85.74    3.18
  -1   5  -5   89.13    5.12
   1   5  -4   68.43    4.21
   1  -5  -4   61.72    2.63
  -1   5  -4   55.46    3.73
  -1  -5  -3  215.12    4.97
   1   5  -3  243.51    7.86
  -1   5  -3  245.46    7.86
   1  -5  -3  233.34    6.00
  -1  -5  -2  466.15    9.31
   1  -5  -2  469.10    9.99
   1   5  -2  464.80   11.37
  -1   5  -2  461.17   11.35
  -1   5  -1  244.34    7.23
  -1  -5  -1  251.64    6.43
   1  -5  -1  250.62    6.70
   1   5  -1  249.62    7.18
  -1   5   0   19.43    1.72
   1  -5   0   19.69    1.74
   1   5   0   21.83    1.77
  -1  -5   0   21.12    1.74
   1   5   1  261.80    6.55
   1  -5   3  242.76    7.62
   1  -5   3  240.69    8.06
  -1  -5   4   66.27    3.54
  -1  -5   4   63.29    4.19
   1  -5   4   60.01    4.06
   1  -5   4   61.22    3.69
  -1  -5   5   93.37    4.45
   1  -5   5   87.16    4.71
   1  -5   5   91.68    5.38
   1  -5   6   29.74    2.92
  -1  -5   6   29.31    2.58
   1  -6  -8    8.64    2.07
   1   6  -8   12.19    2.58
  -1   6  -8   10.98    2.48
  -1  -6  -8   11.94    2.51
   1   6  -7   12.96    2.57
  -1  -6  -7    8.52    1.97
  -1   6  -7   10.75    2.28
   1  -6  -7   10.85    2.17
   1   6  -6  206.19    8.83
  -1   6  -6  203.82    8.76
   1   6  -5   39.93    3.62
   1  -6  -5   42.80    2.23
  -1   6  -5   50.05    4.05
   1   6  -4  124.01    6.03
  -1   6  -4  130.14    6.20
   1  -6  -4  125.42    4.24
  -1  -6  -4  113.29    3.07
   1   6  -3   11.83    1.77
  -1   6  -3   15.83    2.02
  -1  -6  -3   11.42    1.10
   1  -6  -3   13.54    1.41
  -1  -6  -2  360.63    8.29
   1  -6  -2  350.31    8.74
  -1   6  -2  348.18   10.06
   1   6  -2  354.37   10.00
   1  -6  -1   31.52    2.32
  -1  -6  -1   29.27    2.09
   1   6  -1   31.49    2.48
  -1   6  -1   32.98    2.58
   1  -6   0  583.60   12.98
  -1   6   0  568.34   12.84
   1   6   0  570.84   12.68
  -1  -6   0  552.92   12.55
   1   6   1   33.74    2.26
  -1  -6   3   12.77    1.85
   1  -6   3   12.32    1.73
   1  -6   3   18.86    2.25
  -1  -6   4  125.36    6.27
   1  -6   4  126.70    5.80
  -1  -6   4  125.89    5.39
   1  -6   4  125.22    6.26
  -1  -6   5   50.89    3.44
   1  -6   5   42.31    3.41
   1  -6   6  171.08    7.44
  -1  -6   6  175.82    7.00
   1   7  -8   -0.22    1.27
  -1   7  -8   -0.26    1.51
  -1  -7  -8    0.79    1.23
   1  -7  -8    2.35    1.45
  -1  -7  -7   10.21    2.29
  -1   7  -7   11.20    2.41
   1   7  -7   11.19    2.49
  -1   7  -6   17.13    2.79
   1   7  -6   18.88    2.92
   1  -7  -5   49.68    2.53
  -1   7  -5   64.76    4.80
   1   7  -5   59.37    4.65
   1  -7  -4   11.61    1.36
   1   7  -4   10.53    1.94
  -1  -7  -4    9.66    0.98
  -1   7  -4   12.67    2.09
   1  -7  -3  156.50    5.40
  -1   7  -3  149.36    6.79
   1   7  -3  164.77    7.02
  -1  -7  -3  152.39    4.85
  -1  -7  -2    8.69    1.21
  -1   7  -2    8.75    1.56
   1   7  -2    8.55    1.65
   1  -7  -2    8.81    1.33
   1  -7  -1  126.47    5.20
  -1  -7  -1  131.79    5.07
  -1   7  -1  115.48    5.38
   1   7  -1  115.17    5.28
  -1  -7   0    1.85    0.81
   1   7   0    2.84    0.89
   1  -7   0    2.52    0.93
  -1   7   0    0.33    0.55
  -1  -7   1  124.91    5.60
   1  -7   1  125.79    5.70
   1   7   1  119.86    4.86
   1  -7   2    8.29    1.59
  -1  -7   2    7.60    1.54
   1  -7   3  161.42    7.17
  -1  -7   3  150.45    6.95
   1  -7   4   12.78    1.87
  -1  -7   4   11.15    1.74
   1  -7   5   51.08    3.94
  -1  -7   5   53.57    3.80
  -1  -8  -8    2.30    1.55
   1   8  -7    3.24    1.56
  -1   8  -7    2.21    1.81
  -1   8  -6   14.08    2.68
   1   8  -6    8.71    2.18
   1   8  -5    2.55    1.60
  -1   8  -5   -0.16    1.09
  -1   8  -4   35.43    3.59
  -1  -8  -4   31.38    2.04
   1  -8  -4   32.48    2.38
   1   8  -4   34.43    3.52
  -1  -8  -3    4.36    0.97
   1   8  -3    5.45    1.31
  -1   8  -3    4.21    1.48
   1  -8  -3    4.54    1.09
   1   8  -2   71.87    4.55
  -1   8  -2   73.40    4.68
   1  -8  -2   71.90    3.96
  -1  -8  -2   71.31    3.74
   1   8  -1    8.63    1.60
  -1  -8  -1   13.81    1.85
   1  -8  -1   10.46    1.64
  -1   8  -1   10.42    1.80
  -1  -8   0  172.97    6.77
   1   8   0  160.72    6.49
   1  -8   0  160.05    6.73
  -1   8   0  155.88    6.54
   1  -8   1   11.80    1.90
  -1  -8   1    8.62    1.58
   1   8   1   10.42    1.62
   1  -8   2   70.76    4.65
  -1  -8   2   70.97    4.72
  -1  -8   4   35.34    3.13
  -1  -8   5    0.58    0.67
  -1   9  -7    4.20    2.03
   1   9  -6    2.00    1.70
  -1   9  -6    3.62    1.53
  -1   9  -5    1.84    1.07
   1   9  -5    0.68    1.05
   1   9  -4   13.98    2.49
   1  -9  -4   10.42    1.54
  -1  -9  -4   11.35    1.38
  -1   9  -4   11.79    2.30
  -1  -9  -3   21.34    2.11
  -1   9  -3   17.90    2.67
   1  -9  -3   20.60    2.25
   1   9  -3   21.75    2.97
   1  -9  -2    1.96    1.02
   1   9  -2    5.38    1.59
  -1  -9  -2    6.89    1.44
  -1   9  -2    3.94    1.38
  -1   9  -1  124.64    6.37
  -1  -9  -1  132.24    5.98
   1   9  -1  114.98    6.07
   1  -9  -1  121.72    5.93
  -1  -9   0  291.52    9.80
  -1   9   0  282.57    9.72
   1  -9   0  287.42   10.01
   1   9   0  291.30    9.70
   1   9   1  130.84    5.96
  -1  10  -6    3.14    1.46
   1  10  -6    5.63    1.98
   1  10  -5    1.27    1.48
  -1  10  -5    4.39    1.84
   1  10  -4   39.76    4.29
  -1  10  -4   45.12    4.39
   1  10  -3   20.38    2.95
   1 -10  -3   15.42    2.11
  -1 -10  -3   16.52    2.02
  -1  10  -3   21.74    3.01
   1  10  -2   10.18    2.10
  -1 -10  -2    7.17    1.41
  -1  10  -2    7.38    1.88
   1 -10  -2    8.08    1.60
   1 -10  -1   72.29    4.86
  -1  10  -1   75.09    5.16
   1  10  -1   76.59    5.15
  -1 -10  -1   77.17    4.82
  -1  10   0  339.09   11.34
   1  10   0  337.73   11.22
   1  10   1   83.15    4.95
  -1  11  -5    7.36    2.16
   1  11  -5    4.64    2.23
   1  11  -4    2.49    1.89
  -1  11  -4    3.12    1.64
  -1  11  -3   10.58    2.40
   1  11  -3   14.10    2.61
   1  11  -2   14.14    2.44
  -1  11  -2   11.63    2.32
  -1 -11  -2    9.84    1.81
   1  11  -1    1.87    1.09
  -1  11  -1   -1.23    1.25
   1  11   0    8.89    1.86
  -1  11   0   10.13    2.08
   1  11   1   -0.21    0.86
   1  12  -4   21.33    3.48
  -1  12  -4   16.16    3.01
  -1  12  -3   -1.12    1.61
   1  12  -3    0.27    1.05
  -1  12  -2    8.22    2.09
   1  12  -2    5.71    1.91
  -1  12  -1    9.32    2.14
   1  12  -1   10.53    2.21
  -1  12   0   23.01    3.13
   1  12   0   24.76    3.20
   1  12   1    6.89    1.79
   1  13  -3    0.80    1.46
  -1  13  -3    1.31    1.55
   1  13  -2   -0.35    1.51
  -1  13  -2   -0.80    1.48
  -1  13  -1    4.35    1.81
   1  13  -1    1.09    1.49
   1  13   0    2.71    1.59
   1  14  -1    6.10    2.11
  -1  14  -1    8.14    2.27
   1  14   0    0.75    1.50
  -2   0  -8   14.87    2.31
   2   0  -8   19.16    2.39
   2   0  -7   18.11    1.86
   2   0  -7   16.20    2.10
  -2   0  -7   12.96    1.97
  -2   0  -7   16.18    1.82
   2   0  -6  118.44    5.25
   2   0  -6  123.36    4.66
  -2   0  -6  126.02    4.74
  -2   0  -6  109.59    5.49
  -2   0  -5    1.68    0.62
  -2   0  -5    1.58    0.56
   2   0  -4  597.82   12.57
  -2   0  -4  606.25   11.50
   2   0  -4  594.40   11.34
  -2   0  -4  598.14   13.23
  -2   0  -3 1228.35   22.28
   2   0  -3 1269.31   21.76
  -2   0  -3 1281.77   20.62
   2   0  -3 1256.76   20.22
  -2   0  -2 4393.77   65.21
   2   0  -2 4380.28   64.50
   2   0   1 9999.00  147.11
   2   0   2 4379.43   64.62
   2   0   2 4267.98   66.09
   2   0   3 1250.72   22.07
   2   0   3 1242.94   20.48
   2   0   4  583.56   11.33
   2   1  -8   14.27    2.20
  -2  -1  -8   14.44    2.32
  -2   1  -8   16.11    2.39
  -2   1  -7   24.58    2.72
   2  -1  -7   24.08    2.25
   2   1  -7   28.13    2.85
  -2  -1  -7   27.40    2.93
   2  -1  -7   30.41    2.68
  -2   1  -7   26.27    2.52
   2   1  -7   26.29    2.18
  -2  -1  -7   24.31    1.93
   2   1  -6   35.53    2.95
  -2   1  -6   36.46    2.70
  -2  -1  -6   33.07    2.04
  -2  -1  -6   34.03    2.99
   2   1  -6   41.01    2.50
  -2   1  -6   34.85    2.97
   2  -1  -6   33.42    2.45
   2  -1  -6   36.55    2.72
   2   1  -5  130.12    5.37
   2   1  -5  129.03    4.23
   2  -1  -5  130.96    4.86
  -2  -1  -5  122.13    3.84
  -2  -1  -5  130.63    5.57
  -2   1  -5  125.86    5.41
   2  -1  -5  123.10    4.53
  -2   1  -5  132.92    4.86
   2  -1  -4  219.09    5.81
  -2  -1  -4  225.67    7.15
  -2  -1  -4  229.49    5.10
   2   1  -4  226.91    6.86
  -2   1  -4  231.64    7.06
  -2   1  -4  227.92    6.22
   2  -1  -4  226.58    6.20
   2   1  -4  226.95    5.46
  -2  -1  -3  332.81    8.39
   2   1  -3  348.59    8.28
  -2   1  -3  334.59    8.35
  -2   1  -3  338.61    7.60
   2   1  -3  341.41    6.57
  -2  -1  -3  345.62    6.26
   2   1  -2   54.65    2.44
  -2   1  -2   51.19    2.14
  -2   1  -1  545.14    9.73
   2  -1   1  549.17   10.15
  -2  -1   2   51.68    1.38
   2  -1   2   53.46    2.19
   2  -1   2   47.75    2.32
   2  -1   3  341.24    8.28
   2  -1   3  328.50    7.54
   2  -1   4  224.96    6.34
   2  -1   4  228.94    6.96
   2  -1   5  122.53    4.74
  -2   2  -8    2.79    1.17
   2   2  -8    2.34    1.10
  -2   2  -8    2.19    1.13
  -2  -2  -8    2.15    1.27
   2  -2  -7    1.45    0.94
  -2   2  -7    2.51    1.09
  -2   2  -7    1.99    1.14
   2  -2  -7   -0.79    0.79
  -2  -2  -7    0.52    0.82
   2   2  -7   -0.82    1.13
  -2   2  -6    9.46    1.67
   2   2  -6    7.85    1.62
   2  -2  -6    7.78    1.35
  -2  -2  -6    9.00    1.64
  -2   2  -6    8.73    1.58
  -2  -2  -6    6.25    0.73
   2  -2  -6    7.72    1.26
   2   2  -5    5.52    1.21
  -2   2  -5    6.74    1.28
  -2  -2  -5    8.99    1.54
   2  -2  -5    6.89    1.09
   2  -2  -5    8.07    1.14
  -2   2  -5    7.43    1.31
  -2  -2  -5    6.71    0.65
  -2  -2  -4   19.12    1.93
  -2   2  -4   18.71    1.87
  -2   2  -4   18.40    1.73
  -2  -2  -4   19.41    0.81
   2   2  -4   21.91    2.11
  -2   2  -3    4.75    0.85
   2   2  -3    3.73    0.77
  -2  -2  -3    2.99    0.70
  -2   2  -3    4.85    0.86
  -2   2  -2  137.96    4.40
   2   2  -2  139.41    4.53
  -2   2  -2  137.94    4.28
  -2   2  -1   47.05    2.14
   2   2  -1   48.14    2.18
   2   2   0   97.22    2.79
   2   2   1   49.26    1.44
   2  -2   1   49.47    2.24
   2  -2   2  138.82    4.29
   2  -2   2  133.64    4.36
   2  -2   3    3.25    0.67
  -2  -2   3    4.52    0.57
   2  -2   3    3.26    0.74
   2  -2   4   20.87    1.97
  -2  -2   4   20.60    1.43
   2  -2   4   20.42    1.86
   2  -2   5    6.68    1.28
   2  -2   6    8.12    1.53
   2  -2   6    5.82    1.32
  -2   3  -8    1.28    1.29
   2   3  -8   -0.17    1.26
  -2  -3  -8   -0.23    0.89
   2  -3  -7   48.57    2.99
   2   3  -7   51.47    4.18
  -2   3  -7   54.44    4.13
   2  -3  -7   57.37    3.86
  -2  -3  -7   49.64    4.13
   2  -3  -6  107.52    4.33
  -2  -3  -6  104.65    5.66
   2  -3  -6  105.95    4.93
  -2   3  -6  110.98    5.48
   2   3  -6  104.97    5.72
   2  -3  -5   55.83    2.89
  -2   3  -5   47.84    3.32
   2   3  -5   50.53    3.61
  -2   3  -5   56.64    3.60
  -2  -3  -5   46.27    3.47
  -2   3  -4   33.68    2.55
   2   3  -4   34.79    2.75
  -2   3  -3  188.03    6.06
   2   3  -3  197.02    6.40
  -2   3  -2  169.95    5.31
   2   3  -2  169.12    5.42
  -2   3  -1  106.73    3.79
   2   3  -1  105.17    3.71
  -2  -3  -1  104.55    2.83
   2   3   0  210.47    5.16
   2   3   1  107.08    2.87
   2  -3   2  169.00    5.33
   2  -3   3  189.14    6.14
  -2  -3   3  190.34    4.95
   2  -3   3  179.82    5.96
   2  -3   4   34.42    2.56
  -2  -3   4   34.86    2.00
   2  -3   5   48.80    3.37
  -2  -3   5   48.53    2.59
   2  -3   5   41.11    3.19
   2  -3   6  106.97    5.50
   2  -3   6   98.00    5.24
  -2  -4  -8   30.29    3.58
   2   4  -8   27.58    3.46
  -2   4  -8   28.23    3.30
  -2  -4  -7   29.42    3.26
   2   4  -7   27.39    3.19
   2  -4  -7   27.81    2.78
  -2   4  -7   23.45    2.90
  -2  -4  -6  192.57    8.01
  -2   4  -6  194.03    7.87
   2  -4  -6  171.76    5.52
   2  -4  -6  182.04    7.01
   2   4  -6  190.17    8.08
  -2   4  -5  300.23    9.63
  -2  -4  -5  292.99    9.62
   2   4  -5  316.15   10.22
   2   4  -4  229.17    7.87
  -2   4  -4  222.15    7.57
  -2   4  -3  173.81    6.19
   2   4  -3  175.36    6.32
  -2  -4  -2  550.58    9.60
   2   4  -2  546.11   12.30
  -2   4  -2  559.41   12.37
  -2  -4  -1 1121.81   18.41
   2   4  -1 1117.36   19.96
  -2   4  -1 1046.25   19.88
   2  -4  -1 1075.43   19.39
   2   4   0  220.62    5.88
  -2   4   0  226.58    6.17
  -2  -4   0  220.74    5.88
   2   4   1 1105.32   18.58
   2   4   2  580.20   10.05
   2  -4   2  588.30   12.74
  -2  -4   3  166.70    5.09
   2  -4   3  173.47    6.09
   2  -4   4  226.02    7.80
  -2  -4   4  223.93    7.89
   2  -4   4  229.35    7.55
  -2  -4   4  216.53    6.21
   2  -4   5  309.49   10.00
  -2  -4   5  313.03    8.12
   2  -4   5  294.56    9.41
   2  -4   6  181.47    7.79
  -2  -4   6  176.97    5.99
   2  -4   6  177.01    7.33
  -2  -5  -8    0.55    1.16
  -2   5  -8    2.74    1.37
   2   5  -8    2.25    1.48
   2  -5  -7   39.53    3.50
  -2  -5  -7   44.22    4.17
  -2   5  -7   42.99    4.10
   2   5  -7   40.77    4.02
   2  -5  -6   45.97    2.55
  -2  -5  -6   51.06    4.20
   2   5  -6   57.28    4.49
  -2   5  -6   53.32    4.23
   2   5  -5  172.34    7.57
  -2   5  -5  182.47    7.59
   2   5  -4   15.66    2.17
  -2   5  -4   15.20    2.03
  -2   5  -3  248.79    7.99
   2   5  -3  231.23    7.88
   2  -5  -3  231.42    6.37
  -2  -5  -3  220.28    4.54
  -2  -5  -2  370.21    7.66
  -2   5  -2  367.26    9.94
   2  -5  -2  365.39    8.84
   2   5  -2  385.89   10.09
  -2  -5  -1  566.82   11.54
   2   5  -1  615.53   12.97
   2  -5  -1  582.02   12.37
  -2   5  -1  568.82   12.86
  -2  -5   0   58.86    2.97
  -2   5   0   58.70    3.11
   2   5   0   62.09    2.98
   2   5   1  609.96   11.94
   2   5   2  372.60    7.70
   2  -5   3  217.07    7.70
   2  -5   3  239.59    7.73
  -2  -5   4   14.86    2.08
   2  -5   4   16.99    2.08
   2  -5   4   16.63    2.20
  -2  -5   4   14.22    1.56
   2  -5   5  176.04    7.20
  -2  -5   5  179.90    6.16
   2  -5   5  183.31    7.77
   2  -5   6   48.67    3.83
  -2  -5   6   54.48    3.33
  -2   6  -8    1.99    1.17
   2   6  -8    6.68    2.29
  -2  -6  -8    5.02    1.73
   2   6  -7    1.57    1.26
  -2   6  -7   -0.19    1.15
  -2  -6  -7    2.14    1.27
   2  -6  -7    2.64    1.10
  -2   6  -6   10.15    2.12
   2   6  -6   13.54    2.44
  -2   6  -5    2.11    1.07
   2   6  -5    0.07    1.00
   2  -6  -5    1.83    0.72
   2  -6  -4   49.73    2.80
   2   6  -4   46.76    3.75
  -2   6  -4   47.55    3.74
   2  -6  -3    1.47    0.68
  -2   6  -3    2.26    0.98
  -2  -6  -3    2.63    0.52
   2   6  -3    2.59    1.00
  -2  -6  -2   90.47    3.45
  -2   6  -2   86.28    4.54
   2  -6  -2   95.55    4.11
   2   6  -2   93.17    4.69
  -2  -6  -1   17.25    1.60
   2  -6  -1   16.09    1.72
   2   6  -1   16.56    1.81
  -2   6  -1   14.97    1.80
   2   6   0  201.83    6.35
   2  -6   0  189.97    6.57
  -2   6   0  177.40    6.32
  -2  -6   0  200.19    6.43
   2   6   1   14.74    1.46
  -2  -6   1   14.25    1.75
   2   6   2   93.27    3.49
   2  -6   3    3.62    1.18
   2  -6   3    2.57    0.96
  -2  -6   3    3.52    1.09
   2  -6   4   42.88    3.61
  -2  -6   4   51.11    3.22
   2  -6   4   53.04    3.77
   2  -6   5    1.60    0.81
  -2  -6   5    3.78    1.09
  -2  -6   6   13.33    1.82
  -2  -7  -8    1.77    1.01
   2   7  -8    0.67    1.33
  -2   7  -8    3.43    1.49
  -2   7  -7   12.36    2.54
  -2  -7  -7    9.19    2.28
   2   7  -7    7.55    2.03
  -2   7  -6   35.59    3.85
   2   7  -6   44.09    4.34
   2  -7  -5    9.20    1.25
  -2   7  -5   11.60    2.16
   2   7  -5   11.03    2.04
  -2   7  -4   21.10    2.60
   2   7  -4   19.36    2.50
   2  -7  -4   16.13    1.68
  -2  -7  -4   19.43    1.06
  -2  -7  -3   29.68    1.91
   2  -7  -3   29.69    2.40
  -2   7  -3   39.28    3.40
   2   7  -3   31.68    3.07
   2  -7  -2   29.61    2.56
   2   7  -2   33.70    2.94
  -2  -7  -2   35.33    2.35
  -2   7  -2   31.49    2.89
   2  -7  -1   44.26    3.11
   2   7  -1   45.31    3.29
  -2   7  -1   45.75    3.35
  -2  -7  -1   47.76    2.96
   2   7   0    6.23    1.28
  -2   7   0    3.90    1.04
   2  -7   0    5.02    1.18
  -2  -7   0    5.05    1.17
  -2  -7   1   49.18    3.42
   2   7   1   45.72    2.91
   2  -7   1   43.62    3.30
   2  -7   2   39.03    3.33
  -2  -7   2   37.08    3.16
   2   7   2   32.29    2.23
  -2  -7   3   32.78    3.18
   2  -7   3   31.78    3.16
   2  -7   3   29.34    2.86
   2  -7   4   20.87    2.53
  -2  -7   4   18.41    2.10
  -2  -7   5   11.25    1.74
  -2  -8  -8    0.62    1.22
  -2   8  -7   30.93    3.99
  -2  -8  -7   29.32    3.70
   2   8  -7   29.27    3.88
  -2   8  -6   13.82    2.76
   2   8  -6   12.73    2.50
  -2   8  -5   10.54    2.05
   2   8  -5   11.96    2.32
   2   8  -4   57.39    4.63
  -2   8  -4   55.37    4.50
   2  -8  -4   52.57    3.25
  -2  -8  -4   51.44    2.32
   2  -8  -3    2.06    0.71
   2   8  -3    1.34    1.15
  -2  -8  -3    3.70    0.88
  -2   8  -3    3.62    1.40
   2   8  -2   87.73    5.10
  -2  -8  -2   81.45    3.99
  -2   8  -2   78.88    4.92
   2  -8  -2   88.73    4.57
  -2  -8  -1   41.65    3.03
  -2   8  -1   47.98    3.71
   2   8  -1   41.57    3.31
   2  -8  -1   38.76    3.13
  -2  -8   0  420.05   11.60
  -2   8   0  406.18   11.62
   2   8   0  416.59   11.39
   2  -8   0  420.76   11.87
   2   8   1   45.17    3.13
  -2  -8   1   41.57    3.41
   2  -8   1   46.11    3.66
  -2  -8   2   76.98    4.92
   2   8   2   78.72    3.87
  -2  -8   4   52.01    3.78
  -2  -8   5    9.76    1.70
  -2   9  -7    3.12    1.63
  -2   9  -6   -1.55    1.29
   2   9  -6   -1.77    1.33
   2   9  -5   38.29    4.12
  -2   9  -5   38.01    4.09
   2  -9  -4    7.14    1.44
  -2   9  -4    7.42    1.93
   2   9  -4    7.29    1.91
  -2   9  -3  139.08    7.21
  -2  -9  -3  131.38    5.16
   2   9  -3  131.77    7.01
   2  -9  -3  123.80    5.74
   2   9  -2   11.23    1.96
  -2   9  -2    8.88    1.88
  -2  -9  -2   12.60    1.75
   2  -9  -2    8.39    1.62
   2   9  -1  340.53   11.03
   2  -9  -1  350.32   10.88
  -2   9  -1  365.06   11.57
  -2  -9  -1  352.25   10.49
   2   9   0  253.84    9.10
   2  -9   0  253.63    9.35
  -2   9   0  270.06    9.49
  -2  -9   0  270.01    9.34
   2   9   1  367.94   10.70
   2   9   2   13.42    1.87
   2  10  -6    3.75    1.69
  -2  10  -6    8.44    2.43
   2  10  -5   -0.54    1.13
  -2  10  -5    1.49    1.47
   2  10  -4   13.24    2.59
  -2  10  -4   11.49    2.34
  -2  10  -3    6.69    1.92
   2  10  -3    5.49    1.72
   2 -10  -3    4.93    1.30
  -2 -10  -3    9.13    1.52
   2  10  -2   19.83    2.89
  -2  10  -2   17.01    2.64
   2 -10  -2   17.72    2.35
  -2 -10  -2   17.07    2.13
  -2  10  -1   40.02    3.85
   2  10  -1   38.27    3.72
  -2 -10  -1   36.66    3.35
   2  10   0   40.96    3.66
  -2  10   0   40.31    3.72
   2  10   1   38.76    3.34
  -2  11  -5    0.93    1.60
   2  11  -5    3.84    2.26
  -2  11  -4   14.87    2.81
   2  11  -4   11.00    2.51
  -2  11  -3    4.98    1.72
   2  11  -3   11.46    2.55
  -2 -11  -2   25.75    2.77
   2  11  -2   24.44    3.26
  -2  11  -2   27.77    3.47
   2  11  -1   16.00    2.63
  -2  11  -1   14.80    2.46
   2  11   0   34.06    3.44
   2  11   1   10.64    2.03
   2  12  -4    8.11    2.37
  -2  12  -4    9.12    2.60
  -2  12  -3    2.91    1.55
   2  12  -3   -1.16    1.29
   2  12  -2    0.15    1.32
  -2  12  -2   -0.07    1.18
  -2  12  -1    7.04    2.00
   2  12  -1    4.97    1.87
   2  12   0    3.23    1.36
   2  12   1    3.68    1.36
   2  13  -3   21.88    3.48
  -2  13  -3   20.72    3.42
  -2  13  -2    8.09    2.23
   2  13  -2    5.05    1.94
   2  13  -1   14.62    2.79
   2  13   0    2.08    1.53
   2  13   1   18.92    2.90
   2  14  -1    4.38    2.01
   2  14   0    8.68    2.32
   2  15   0    2.26    1.54
   3   0  -8   -2.02    1.26
  -3   0  -8   -1.79    1.23
  -3   0  -7    0.03    0.80
   3   0  -7    1.95    1.09
   3   0  -7   -0.56    0.54
  -3   0  -7    0.40    0.56
  -3   0  -6   -0.49    0.58
  -3   0  -6   -0.74    1.01
   3   0  -6   -0.43    0.77
   3   0  -6   -0.29    0.49
  -3   0  -5    0.27    0.58
   3   0  -5   -2.10    0.55
  -3   0  -5   -0.11    0.45
   3   0  -5   -0.84    0.81
  -3   0  -4   -0.45    0.50
   3   0  -4    0.31    0.48
   3   0  -4    0.06    0.31
  -3   0  -3   -0.49    0.39
   3   0  -3    0.49    0.22
  -3   0  -3   -0.40    0.61
   3   0  -1   -0.04    0.14
   3   0   0    0.01    0.28
   3   0   1    1.47    0.65
   3   0   2   -0.44    0.32
   3   0   2    0.20    0.42
   3   0   3   -0.01    0.32
   3   0   3   -0.56    0.55
   3   0   4   -0.01    0.39
   3   0   5    0.57    0.48
  -3  -1  -8    3.45    1.37
  -3   1  -8    7.34    1.84
   3   1  -8    4.96    1.63
  -3   1  -7   11.43    1.64
   3   1  -7    5.75    1.59
  -3   1  -7   10.40    2.13
   3  -1  -7    9.04    1.36
  -3  -1  -7    8.19    1.76
  -3  -1  -6   27.58    2.79
  -3   1  -6   27.23    2.73
  -3   1  -6   25.86    2.24
   3   1  -6   26.94    2.67
   3  -1  -6   22.78    2.28
  -3  -1  -6   25.46    1.71
   3  -1  -6   29.02    2.11
  -3   1  -5  139.85    5.01
  -3  -1  -5  135.04    5.90
  -3   1  -5  137.22    5.92
   3  -1  -5  131.06    5.15
   3  -1  -5  134.08    4.43
   3   1  -5  134.61    3.91
  -3  -1  -5  138.39    3.93
   3   1  -5  130.33    5.56
   3  -1  -4  103.00    3.40
  -3  -1  -4  106.11    4.86
  -3   1  -4  113.35    4.07
   3   1  -4  106.70    4.57
  -3   1  -4  112.81    4.90
  -3  -1  -3  518.57   11.78
  -3   1  -3  516.64   11.72
  -3   1  -3  526.93   10.56
   3   1  -3  533.73   11.48
  -3   1  -2  577.81   10.88
   3  -1   0 1592.07   25.30
   3  -1   1 4358.09   66.17
   3  -1   2  572.69   11.81
   3  -1   2  597.23   11.07
   3   1   2  582.80    9.55
   3  -1   3  501.47   11.48
   3   1   3  503.73    8.80
   3  -1   3  540.15   10.64
   3  -1   4  104.17    4.00
   3  -1   4  100.80    4.56
   3  -1   5  134.50    5.02
   3  -1   5  134.63    5.79
  -3   2  -8   41.17    3.90
  -3  -2  -8   46.09    4.25
  -3  -2  -7    3.02    1.27
  -3   2  -7    4.29    1.25
   3   2  -7    0.37    1.21
   3  -2  -7    2.47    1.13
   3  -2  -7    2.07    0.74
  -3   2  -7    5.42    1.38
   3   2  -6   64.99    4.32
   3  -2  -6   59.90    3.52
  -3  -2  -6   68.10    4.54
   3  -2  -6   65.14    3.47
  -3   2  -6   64.72    4.31
  -3   2  -6   72.03    4.07
   3  -2  -5   32.69    2.20
   3   2  -5   34.12    2.94
  -3   2  -5   34.56    2.59
  -3  -2  -5   30.96    2.89
  -3   2  -5   34.80    2.93
   3  -2  -5   32.98    2.41
  -3  -2  -4  491.16   12.23
   3   2  -4  474.45   11.94
  -3   2  -4  491.94   11.21
  -3   2  -4  496.94   12.08
  -3  -2  -3  210.72    6.71
   3   2  -3  216.22    6.59
  -3   2  -3  221.04    6.76
  -3   2  -3  216.22    6.16
   3   2  -2  283.53    7.30
  -3   2  -2  271.82    6.78
   3   2  -1 4328.77   66.00
   3   2   0 3740.17   56.55
   3  -2   1 4287.07   65.67
   3  -2   2  259.02    6.94
   3  -2   2  260.23    6.61
   3  -2   3  208.96    6.52
   3  -2   3  216.05    6.24
  -3  -2   3  210.95    4.32
   3  -2   4  494.28   12.08
   3  -2   4  485.98   11.30
   3  -2   5   31.05    2.74
   3  -2   6   71.43    4.15
   3  -2   6   66.61    4.35
   3   3  -8    3.68    1.61
  -3   3  -8    3.45    1.43
  -3  -3  -8    1.42    0.95
   3   3  -7   45.34    4.04
   3  -3  -7   41.58    3.01
   3  -3  -7   47.12    3.38
  -3  -3  -7   39.84    3.81
  -3   3  -7   47.22    3.75
  -3   3  -6   35.01    3.02
   3   3  -6   29.42    3.10
   3  -3  -6   38.94    2.81
   3  -3  -6   33.92    2.56
  -3   3  -6   34.62    3.15
  -3  -3  -6   38.52    3.54
   3   3  -5  118.86    5.68
  -3   3  -5  118.07    5.54
  -3  -3  -5  112.75    5.62
  -3   3  -5  109.68    5.14
   3   3  -4   32.90    2.72
  -3  -3  -4   30.21    2.64
  -3   3  -4   30.58    2.46
  -3   3  -4   35.85    2.81
   3   3  -3  513.46   12.19
  -3   3  -3  524.88   11.78
   3   3  -2   10.18    1.29
  -3   3  -2    9.11    1.20
   3   3  -1  316.89    7.66
  -3   3  -1  317.50    7.72
   3   3   0    7.51    0.94
  -3  -3   0    5.77    0.84
   3   3   1  328.11    6.56
   3  -3   1  326.47    8.06
   3   3   2    9.24    0.54
   3  -3   2    9.54    1.22
   3  -3   3  510.81   12.03
   3  -3   3  516.27   11.91
  -3  -3   3  515.37    9.67
   3  -3   4   30.59    2.55
  -3  -3   4   32.54    1.73
   3  -3   5  112.71    5.35
   3  -3   5  115.99    5.55
  -3  -3   5  106.02    3.58
   3  -3   6   34.17    3.10
   3  -3   6   28.40    2.89
  -3   4  -8   -0.50    1.09
  -3  -4  -8    1.12    1.09
   3   4  -8   -1.12    1.15
  -3  -4  -7    5.77    1.79
   3   4  -7    4.90    1.52
   3  -4  -7    3.75    1.17
  -3   4  -7    3.29    1.37
   3  -4  -7    3.07    0.98
   3  -4  -6   22.78    2.05
  -3   4  -6   23.74    2.67
  -3  -4  -6   21.47    2.80
   3   4  -6   23.64    2.96
  -3   4  -5   12.70    1.89
  -3  -4  -5   14.73    2.16
   3   4  -5   15.06    2.21
  -3   4  -4   -0.53    0.88
   3   4  -4    1.58    0.89
   3   4  -3   22.84    2.19
  -3   4  -3   25.63    2.30
  -3   4  -2   43.29    2.77
   3   4  -2   43.31    2.83
  -3  -4  -1   28.22    1.58
   3   4  -1   29.93    2.17
  -3   4  -1   28.77    2.14
   3  -4  -1   29.06    2.04
   3   4   0   17.61    1.49
  -3  -4   0   19.10    1.51
   3   4   1   27.42    1.61
   3   4   2   45.75    1.70
   3  -4   2   45.76    2.93
   3  -4   3   21.09    2.08
   3  -4   4   -0.01    0.60
  -3  -4   4    1.27    0.55
   3  -4   4    0.14    0.69
  -3  -4   5   13.71    1.36
   3  -4   5   13.04    1.97
   3  -4   5   14.93    2.08
   3  -4   6   20.07    2.52
   3  -4   6   19.10    2.55
  -3  -4   6   18.19    1.61
  -3   5  -8    3.88    1.44
   3   5  -8    0.11    1.19
  -3  -5  -8    3.34    1.55
   3  -5  -7    3.54    1.47
  -3   5  -7    0.97    0.95
   3   5  -7    2.55    1.39
  -3  -5  -7    1.60    1.16
  -3  -5  -6   20.49    2.73
   3   5  -6   21.17    2.92
  -3   5  -6   21.30    2.76
  -3   5  -5  157.88    7.08
   3   5  -5  178.15    7.76
   3   5  -4   66.57    4.34
  -3   5  -4   68.52    4.23
   3   5  -3   27.90    2.62
  -3   5  -3   31.47    2.67
   3   5  -2  188.77    6.60
   3  -5  -2  182.30    5.87
  -3  -5  -2  174.79    4.49
  -3   5  -2  169.43    6.31
   3   5  -1  762.77   15.57
  -3  -5  -1  751.71   14.17
   3  -5  -1  747.76   15.38
  -3   5  -1  735.92   15.71
  -3  -5   0  354.26    8.76
   3   5   0  373.66    8.92
   3   5   1  745.03   14.09
   3   5   2  177.73    4.59
   3  -5   2  183.21    6.59
   3  -5   3   32.18    2.82
   3  -5   3   33.72    2.82
   3  -5   4   70.16    4.38
   3  -5   4   69.34    4.30
  -3  -5   4   65.04    3.21
  -3  -5   4   71.51    4.57
   3  -5   5  160.00    7.25
   3  -5   5  149.02    6.79
  -3  -5   5  162.67    5.46
  -3  -5   6   20.03    1.89
  -3  -6  -8   21.87    3.34
   3   6  -8   20.06    3.37
  -3   6  -8   21.76    3.27
   3   6  -7   10.99    2.34
  -3  -6  -7   10.80    2.32
  -3   6  -7    8.09    2.06
  -3   6  -6    0.51    1.04
   3   6  -6    3.13    1.50
  -3  -6  -6    1.42    1.26
  -3   6  -5   32.95    3.30
   3   6  -5   29.25    3.29
   3  -6  -4  181.52    6.21
  -3   6  -4  189.65    7.71
   3   6  -4  192.35    7.96
  -3   6  -3   43.30    3.39
   3  -6  -3   41.47    2.77
   3   6  -3   44.95    3.51
   3   6  -2  111.93    5.26
  -3   6  -2  106.60    5.12
  -3  -6  -2  102.69    3.65
   3  -6  -2  103.40    4.57
  -3  -6  -1   68.28    3.30
   3   6  -1   77.50    4.05
   3  -6  -1   78.09    3.99
  -3   6  -1   74.09    4.07
  -3  -6   0    2.26    0.82
   3   6   0    1.39    0.73
   3  -6   0    1.93    0.82
   3   6   1   77.68    3.46
  -3  -6   1   72.82    3.95
   3   6   2  108.97    3.81
  -3  -6   3   40.50    3.33
   3  -6   3   47.35    3.65
   3  -6   3   45.70    3.46
   3  -6   4  186.64    7.86
   3  -6   4  189.94    7.71
  -3  -6   4  182.44    6.24
   3  -6   5   26.81    2.87
  -3  -6   5   31.51    2.48
  -3   7  -8    2.97    1.71
   3   7  -8    1.57    1.71
  -3  -7  -8    2.31    1.29
  -3  -7  -7   29.89    3.81
   3   7  -7   29.33    3.94
  -3   7  -7   29.10    3.74
   3   7  -6   14.88    2.66
  -3   7  -6   14.30    2.52
   3   7  -5   59.58    4.77
   3  -7  -5   53.49    3.25
  -3   7  -5   50.92    4.32
  -3   7  -4   37.85    3.61
   3   7  -4   34.26    3.43
   3  -7  -4   35.83    2.74
   3   7  -3  130.34    6.34
  -3  -7  -3  125.57    3.97
  -3   7  -3  125.20    6.19
   3  -7  -3  126.72    5.32
  -3  -7  -2   13.95    1.44
  -3   7  -2   14.29    2.06
   3  -7  -2   13.03    1.74
   3   7  -2   12.67    1.94
  -3   7  -1  183.58    7.10
  -3  -7  -1  191.32    6.28
   3  -7  -1  182.26    6.87
   3   7  -1  173.90    6.73
   3   7   0   14.00    1.74
  -3  -7   0   16.33    1.91
   3  -7   0   18.33    2.15
   3  -7   1  193.45    7.37
  -3  -7   1  184.39    7.02
   3   7   1  183.57    6.13
  -3  -7   2   18.20    2.20
   3   7   2   13.44    1.44
   3  -7   2   14.56    2.00
   3  -7   3  133.29    6.42
  -3  -7   4   38.09    2.94
  -3  -7   5   51.39    3.45
   3   8  -7   -0.62    1.33
  -3  -8  -7    0.78    1.30
  -3   8  -7    1.49    1.64
  -3   8  -6   13.10    2.50
   3   8  -6   12.37    2.65
  -3   8  -5    3.59    1.77
   3   8  -5   -0.98    1.35
   3  -8  -4   25.24    2.45
   3   8  -4   31.50    3.47
  -3   8  -4   31.26    3.42
  -3   8  -3    0.95    0.90
   3  -8  -3    0.86    0.84
   3   8  -3    0.85    0.96
  -3  -8  -3    0.85    0.52
  -3   8  -2   90.83    5.35
   3   8  -2   90.88    5.23
  -3  -8  -2   82.19    3.97
   3  -8  -2   89.63    4.86
   3  -8  -1   12.02    1.89
   3   8  -1    7.20    1.58
  -3  -8  -1    9.74    1.58
  -3   8  -1    7.42    1.61
   3  -8   0   29.69    2.97
   3   8   0   31.08    2.79
  -3  -8   0   33.37    2.93
   3   8   1    7.20    1.33
   3  -8   1   11.05    1.86
  -3  -8   1    6.85    1.55
   3   8   2   86.39    4.06
  -3  -8   5    0.89    0.88
  -3   9  -7    1.81    1.69
  -3  -9  -7   -1.61    1.27
  -3   9  -6    6.63    2.21
   3   9  -6    9.09    2.32
  -3   9  -5    2.52    1.50
   3   9  -5    5.56    1.88
   3   9  -4   16.64    2.70
  -3   9  -4   12.93    2.30
   3  -9  -4   10.34    1.66
   3   9  -3   13.51    2.35
  -3   9  -3   11.23    2.28
  -3  -9  -3    9.66    1.37
   3  -9  -3   13.35    1.98
  -3   9  -2    3.68    1.34
   3  -9  -2    3.58    1.24
   3   9  -2    2.52    1.47
  -3  -9  -2    3.40    1.09
   3  -9  -1   75.30    4.84
  -3  -9  -1   84.66    4.69
  -3   9  -1   77.05    5.04
   3   9  -1   78.28    4.90
  -3  -9   0  208.60    8.01
   3   9   0  186.34    7.58
   3   9   1   85.56    4.75
   3   9   2    3.14    1.01
  -3  10  -6    3.55    1.86
  -3  10  -5   -2.30    1.72
   3  10  -5   -0.59    1.19
   3  10  -4    4.72    1.81
  -3  10  -4    0.83    0.99
   3  10  -3    5.85    1.77
  -3  10  -3    3.53    1.55
   3 -10  -3    5.23    1.41
  -3 -10  -3    4.84    1.14
  -3 -10  -2  123.22    5.72
  -3  10  -2  133.94    7.27
   3  10  -2  133.58    7.09
  -3 -10  -1   21.01    2.50
   3  10  -1   20.32    2.69
  -3  10  -1   22.14    2.93
   3  10   0    5.79    1.49
   3  10   1   21.64    2.48
   3  10   2  127.55    5.89
   3  11  -5   25.61    3.76
  -3  11  -5   17.30    3.29
   3  11  -4    6.25    2.03
  -3  11  -4    8.09    2.52
   3  11  -3   28.80    3.70
  -3  11  -3   24.94    3.45
   3  11  -2   19.11    2.92
  -3 -11  -2   12.85    1.96
  -3  11  -2   17.35    2.93
  -3  11  -1   43.51    4.21
   3  11  -1   36.60    3.79
   3  11   0   37.77    3.72
   3  11   1   38.80    3.58
   3  11   2   12.40    1.94
   3  12  -4    4.36    1.88
  -3  12  -4    6.72    2.26
   3  12  -3    6.20    2.06
  -3  12  -3    5.03    1.91
  -3  12  -2   50.71    4.84
   3  12  -2   48.27    4.70
   3  12  -1    0.97    1.50
   3  12   0    3.03    1.44
   3  12   1   -0.12    1.13
   3  13  -3    7.02    2.30
  -3  13  -2    9.06    2.28
   3  13  -2    6.11    2.15
   3  13  -1    3.78    1.51
   3  13   0   -1.16    1.35
   3  13   1    3.78    1.55
   3  14  -1   11.14    2.57
   3  14   0   10.84    2.48
   3  14   1   14.92    2.82
   3  15   0    1.31    1.32
   4   0  -8   18.95    2.60
  -4   0  -8   19.56    2.80
   4   0  -7  105.71    5.70
  -4   0  -7  107.46    6.25
  -4   0  -6   62.10    4.41
   4   0  -6   69.72    4.27
   4   0  -6   59.65    2.50
   4   0  -5   17.04    1.13
  -4   0  -5   15.35    2.04
   4   0  -5   15.56    1.87
   4   0  -4   77.72    3.87
  -4   0  -4   86.17    4.42
   4   0  -4   79.37    2.21
  -4   0  -3  326.88    8.87
   4   0  -1 3250.90   48.56
   4   0   0 2570.58   39.59
   4   0   1 3486.23   51.36
  -4   0   1 3219.83   49.23
   4   0   2 2840.54   45.90
   4   0   2 2886.51   44.02
   4   0   3  324.02    7.00
   4   0   3  333.68    8.79
   4   0   4   93.74    4.50
   4   0   4   92.49    3.37
   4   0   5   16.05    1.53
  -4  -1  -8   11.50    2.23
   4  -1  -8   11.25    2.02
  -4   1  -8   11.03    2.24
   4   1  -8    8.48    1.81
   4   1  -7   82.19    5.15
  -4  -1  -7   90.80    5.76
   4  -1  -7   92.38    3.84
  -4   1  -7  101.18    4.74
  -4   1  -7   96.06    5.91
   4  -1  -7   87.49    4.97
  -4   1  -6   20.25    1.97
   4  -1  -6   18.60    1.52
   4   1  -6   17.86    2.29
  -4   1  -6   18.26    2.47
   4  -1  -6   16.87    2.07
  -4  -1  -6   16.86    2.34
   4  -1  -5  127.61    3.94
   4   1  -5  127.51    5.68
   4  -1  -5  122.32    5.18
  -4  -1  -5  120.64    5.82
  -4   1  -5  125.52    5.88
  -4   1  -5  133.90    4.86
   4  -1  -4   33.60    1.67
   4   1  -4   31.07    2.54
  -4  -1  -4   31.11    2.65
  -4   1  -4   33.09    2.74
  -4   1  -4   35.17    2.20
   4   1  -3  217.14    6.59
  -4   1  -3  202.74    6.67
   4  -1  -1 1936.34   30.15
   4  -1   0   64.57    2.50
  -4  -1   1 1940.88   29.67
   4  -1   1 1972.06   31.74
   4  -1   2   52.18    2.79
   4  -1   2   55.20    2.47
   4  -1   3  195.28    6.44
   4  -1   3  198.61    5.48
   4   1   3  191.56    4.26
   4  -1   4   34.53    2.22
   4   1   4   32.60    1.55
   4  -1   4   36.36    2.80
   4  -1   5  130.25    5.92
   4  -1   5  135.91    5.04
  -4  -2  -9   -1.94    1.40
  -4   2  -8    4.14    1.52
   4   2  -8    4.31    1.61
  -4  -2  -8    1.93    1.22
  -4   2  -7    4.00    1.44
  -4   2  -7    3.91    1.26
  -4  -2  -7    3.69    1.51
   4   2  -7   -0.43    1.28
   4  -2  -7    4.33    1.33
   4  -2  -7    2.64    0.88
  -4   2  -6    2.23    0.93
  -4   2  -6    4.46    1.48
  -4  -2  -6    2.77    1.20
   4   2  -6   -0.95    1.26
   4  -2  -6    3.24    0.88
   4  -2  -6    2.92    1.08
  -4   2  -5    2.90    0.88
  -4   2  -5    0.51    0.67
  -4  -2  -5    3.89    1.19
   4   2  -5    2.87    1.04
   4  -2  -5    2.16    0.60
   4   2  -4   40.20    2.99
  -4  -2  -4   38.55    3.01
  -4   2  -4   38.18    3.00
  -4   2  -4   36.28    2.52
   4   2  -3   14.44    1.70
  -4   2  -3   17.71    1.80
  -4   2  -3   15.78    1.53
   4   2  -2   34.04    2.32
   4  -2   0   87.09    3.25
   4  -2   1   99.80    3.83
   4  -2   2   29.42    2.15
   4  -2   2   29.84    2.01
   4  -2   3   16.14    1.72
   4  -2   3   16.31    1.58
   4  -2   4   37.73    2.92
   4  -2   4   35.93    2.55
   4  -2   5    2.06    0.70
   4  -2   6    0.79    0.69
   4  -2   6    1.65    0.90
  -4  -3  -9    3.47    1.56
   4   3  -8   -0.06    1.30
  -4  -3  -8   -1.15    1.28
   4  -3  -7    4.77    1.28
  -4   3  -7    8.50    1.79
  -4   3  -7    5.00    1.56
   4  -3  -7    7.18    1.38
  -4  -3  -7    8.10    1.95
   4   3  -7    4.31    1.59
   4  -3  -6    9.05    1.34
  -4   3  -6    9.24    1.64
   4  -3  -6   10.28    1.54
  -4  -3  -6    7.05    1.73
  -4   3  -6   11.38    1.97
   4   3  -6    7.36    1.71
   4   3  -5   99.72    5.37
  -4  -3  -5   99.27    5.42
  -4   3  -5  105.67    5.48
  -4   3  -5   98.91    4.90
  -4   3  -4   12.77    1.62
  -4   3  -4   13.23    1.80
  -4  -3  -4   12.46    1.74
   4   3  -4   15.47    1.99
   4   3  -3   74.76    3.94
  -4   3  -3   69.33    3.83
  -4   3  -3   65.08    3.45
   4   3  -2  302.28    8.26
  -4   3  -2  315.26    8.09
   4   3  -1  172.64    5.36
   4   3   0   16.36    1.35
   4   3   1  162.20    4.20
   4  -3   1  169.38    5.50
   4   3   2  294.68    5.53
   4  -3   2  301.94    8.29
   4  -3   2  290.66    7.89
   4  -3   3   72.20    3.87
  -4  -3   3   66.53    2.23
  -4  -3   4   12.58    0.88
   4  -3   4   14.64    1.83
   4  -3   5   92.41    4.91
   4  -3   5  101.55    5.41
   4  -3   6   10.35    1.72
  -4  -4  -9   -2.32    1.73
  -4  -4  -8   44.05    4.50
  -4   4  -8   51.35    4.43
   4   4  -8   41.45    4.31
   4  -4  -7    8.28    1.49
  -4   4  -7    9.02    1.87
  -4  -4  -7    6.17    1.75
   4   4  -7    9.27    2.10
   4  -4  -7    7.38    1.48
  -4   4  -6   13.67    2.10
   4   4  -6   15.96    2.42
  -4  -4  -6   12.63    2.21
  -4  -4  -5  237.48    9.07
  -4   4  -5  249.97    8.60
   4   4  -5  242.25    8.96
   4   4  -4  464.42   12.74
  -4   4  -4  483.52   12.33
   4   4  -3  165.67    6.40
  -4   4  -3  158.62    6.05
   4   4  -2  297.79    8.35
  -4   4  -2  275.87    8.07
   4   4  -1  371.21    9.15
   4   4   0  699.89   13.69
   4   4   1  369.83    7.97
   4   4   2  276.74    5.75
   4  -4   2  290.42    8.44
   4  -4   3  155.65    6.18
   4  -4   4  491.04   12.86
  -4  -4   4  469.30    9.60
   4  -4   4  510.08   12.90
   4  -4   5  236.08    8.76
  -4  -4   5  243.39    5.87
   4  -4   5  239.29    8.67
   4  -4   6   12.67    2.03
  -4   5  -8    1.88    1.09
  -4  -5  -8   -0.81    1.22
   4   5  -8   -1.32    1.26
  -4  -5  -7   12.93    2.47
  -4   5  -7   14.60    2.40
   4   5  -7   12.32    2.38
   4  -5  -7   18.20    2.25
  -4   5  -6    9.67    1.92
   4   5  -6   13.02    2.33
   4   5  -5  310.83   10.68
  -4   5  -5  285.76    9.93
  -4  -5  -5  298.32   10.54
   4   5  -4  112.59    5.77
  -4   5  -4  110.57    5.53
   4   5  -3  139.87    6.03
  -4   5  -3  120.70    5.55
   4   5  -2   59.71    3.61
  -4   5  -2   55.79    3.51
   4   5  -1 1015.98   19.72
   4  -5  -1 1004.57   19.74
   4   5   0   13.77    1.54
  -4  -5   0   12.39    1.44
  -4  -5   1  989.87   19.88
   4   5   1 1052.08   18.51
   4  -5   2   57.58    3.65
   4   5   2   56.98    2.37
   4  -5   3  135.64    6.02
   4  -5   3  131.63    5.85
   4  -5   4  110.96    5.65
   4  -5   4  115.05    5.76
  -4  -5   4  107.26    4.03
   4  -5   5  277.43    9.99
   4  -5   5  271.07    9.83
  -4  -5   5  296.22    7.38
  -4   6  -8    3.65    1.57
  -4  -6  -8    4.64    1.94
   4   6  -8    5.63    2.13
  -4  -6  -7    0.65    1.04
  -4   6  -7   -0.34    1.03
   4   6  -7   -0.58    1.29
  -4  -6  -6   11.13    2.30
  -4   6  -6    9.96    2.02
   4   6  -6    9.50    2.26
  -4   6  -5   12.67    2.14
   4   6  -5   11.38    2.14
   4   6  -4   96.26    5.60
  -4   6  -4   90.30    5.28
  -4   6  -3    9.45    1.72
   4   6  -3   12.14    1.93
   4  -6  -3    9.57    1.47
   4   6  -2   27.57    2.62
  -4   6  -2   27.21    2.61
   4  -6  -2   30.78    2.56
   4   6  -1   28.47    2.45
  -4  -6  -1   23.42    1.86
   4  -6  -1   23.25    2.29
  -4  -6   0   91.09    4.22
   4  -6   0   94.17    4.70
   4   6   0   98.97    4.39
  -4  -6   1   25.46    2.34
   4   6   1   24.94    1.98
  -4  -6   2   29.93    2.74
   4  -6   2   31.07    2.83
   4   6   2   29.62    1.90
   4  -6   3   11.08    1.82
  -4  -6   3    8.87    1.66
  -4  -6   4   79.50    3.81
   4  -6   4   86.90    5.18
  -4  -6   5    9.93    1.39
  -4   7  -8    1.27    1.45
  -4  -7  -8    1.92    1.20
  -4  -7  -7    5.06    1.78
   4   7  -7    5.56    1.95
  -4   7  -7    9.14    2.20
  -4   7  -6    1.54    1.35
   4   7  -6    2.13    1.38
  -4  -7  -6    0.35    1.13
  -4   7  -5   20.20    2.84
   4   7  -5   21.63    2.90
   4  -7  -5   17.81    2.08
   4   7  -4   46.94    4.05
   4  -7  -4   43.95    3.23
  -4   7  -4   47.62    3.98
  -4   7  -3   16.49    2.29
   4   7  -3   19.09    2.46
   4  -7  -3   16.48    2.01
  -4   7  -2    3.40    1.23
   4  -7  -2    2.16    1.02
   4   7  -2    4.15    1.15
  -4  -7  -2    4.08    0.89
  -4  -7  -1   23.37    2.15
   4  -7  -1   24.22    2.52
   4   7  -1   23.15    2.40
  -4  -7   0   88.27    4.45
   4  -7   0   86.54    4.81
   4   7   0   85.59    4.32
  -4  -7   1   26.90    2.60
   4   7   1   26.52    2.25
   4  -7   1   25.47    2.68
  -4  -7   2    4.17    1.20
   4   7   2    3.15    0.79
   4  -7   2    5.50    1.40
   4  -7   3   19.58    2.56
  -4  -7   5   15.23    1.83
  -4   8  -7   12.21    2.74
  -4  -8  -7   12.39    2.67
   4   8  -7    9.32    2.64
   4   8  -6   33.87    4.09
  -4   8  -6   33.94    3.97
  -4   8  -5   11.40    2.26
   4   8  -5   15.61    2.66
  -4   8  -4   25.38    3.14
   4  -8  -4   21.74    2.41
   4   8  -4   29.90    3.39
  -4   8  -3    2.60    1.46
   4  -8  -3    1.06    0.67
   4   8  -3    0.80    1.00
  -4  -8  -2  189.92    6.27
  -4   8  -2  176.43    7.76
   4   8  -2  190.05    7.86
   4  -8  -2  192.11    7.58
   4   8  -1  113.99    5.65
  -4  -8  -1  111.36    5.02
   4  -8  -1  106.21    5.61
  -4  -8   0   52.85    3.63
   4  -8   0   52.09    3.90
   4   8   0   55.23    3.70
  -4  -8   1   99.97    5.38
   4   8   1  110.81    4.99
   4  -8   1  106.94    5.83
   4   8   2  185.02    6.22
  -4   9  -6    2.42    1.61
   4   9  -6    1.83    1.48
   4   9  -5   26.29    3.50
  -4   9  -5   27.46    3.59
  -4   9  -4   -0.59    1.17
   4   9  -4   -2.32    1.63
   4  -9  -4    1.16    0.95
  -4   9  -3   84.70    5.70
   4  -9  -3   69.21    4.55
   4   9  -3   84.34    5.58
   4   9  -2   10.76    1.94
  -4   9  -2   12.98    2.29
   4  -9  -2   12.28    1.99
  -4  -9  -2   11.82    1.64
  -4  -9  -1   94.61    4.95
   4   9  -1  106.84    5.77
   4  -9  -1   98.16    5.64
  -4  -9   0  106.76    5.60
   4   9   0  114.07    5.71
   4   9   1  104.65    5.19
   4   9   2   12.03    1.67
  -4  10  -6    9.70    2.52
  -4  10  -5    5.58    2.02
   4  10  -5   10.02    2.58
  -4  10  -4   18.33    2.96
   4  10  -4   15.90    2.78
  -4  10  -3    1.49    1.14
   4  10  -3    0.49    1.32
  -4  10  -2    2.01    1.31
  -4 -10  -2    0.18    0.88
   4  10  -1   13.71    2.32
  -4 -10  -1   10.12    1.77
   4  10   0   57.16    4.27
   4  10   1   12.92    2.04
   4  10   2    3.01    1.17
  -4  11  -5   -0.52    1.51
  -4  11  -4   -0.24    1.06
   4  11  -4    2.72    1.70
  -4  11  -3    2.78    1.69
   4  11  -3    2.41    1.58
   4  11  -2   27.12    3.44
  -4  11  -2   28.91    3.61
   4  11  -1   30.63    3.54
   4  11   0    1.55    1.18
   4  11   1   26.81    3.07
   4  11   2   25.16    2.73
   4  12  -4    5.07    1.97
   4  12  -3    5.55    1.85
  -4  12  -3   10.59    2.42
   4  12  -2    2.55    1.68
   4  12  -1   21.59    3.17
   4  12   0    1.38    1.26
   4  12   1   17.92    2.63
   4  12   2    0.26    1.06
   4  13  -2    6.55    2.10
   4  13  -1    9.50    2.29
   4  13   0    2.20    1.36
   4  13   1    9.29    2.16
   4  14  -1   -0.41    1.29
   4  14   0    2.57    1.24
   4  14   1   -1.22    1.29
   4  15   0   -1.73    1.39
  -5   0  -9    1.36    1.09
   5   0  -8    1.19    1.14
  -5   0  -8   -1.66    1.34
  -5   0  -7    2.96    1.37
   5   0  -7    1.18    0.97
  -5   0  -6   -0.54    1.03
   5   0  -6    0.32    0.77
  -5   0  -5    1.21    0.88
   5   0  -5   -0.19    0.70
  -5   0  -4   -0.49    0.61
   5   0  -2   -0.03    0.15
   5   0  -1   -0.03    0.21
  -5   0   0    1.69    0.60
   5   0   0    0.99    0.46
   5   0   1   -0.10    0.43
  -5   0   1    0.03    0.21
   5   0   2    0.16    0.49
   5   0   3    0.38    0.34
   5   0   3   -0.49    0.65
   5   0   4    0.76    0.50
   5   0   4   -0.16    0.58
   5   0   5    1.39    0.95
   5   0   6   -0.69    0.61
  -5  -1  -9   -2.54    1.45
  -5  -1  -8    9.44    2.28
  -5   1  -8    7.00    1.82
   5   1  -8    3.53    1.29
   5  -1  -8   12.26    2.16
   5   1  -7   61.16    4.58
   5  -1  -7   61.33    4.35
  -5  -1  -7   57.81    4.78
  -5   1  -7   58.73    4.79
   5   1  -6   10.09    1.92
   5  -1  -6   11.28    1.04
  -5   1  -6   13.41    2.23
   5  -1  -6   12.39    1.99
  -5  -1  -6   11.95    2.03
   5   1  -5   82.18    4.67
  -5  -1  -5   78.01    4.88
   5  -1  -5   82.64    2.74
  -5   1  -5   87.30    5.01
  -5  -1  -4   17.81    2.13
  -5   1  -4   13.99    1.85
   5   1  -4   19.63    2.08
   5  -1  -1 1498.61   24.25
  -5  -1   0  169.50    4.69
   5  -1   0  167.66    4.80
  -5  -1   1 1555.85   24.16
   5   1   1 1543.62   25.89
   5  -1   2  460.31   10.67
   5  -1   2  446.83    9.65
   5  -1   3  500.60   12.11
   5  -1   3  488.64   10.51
   5   1   3  492.53    9.19
   5   1   4   17.41    1.19
   5  -1   4   14.88    1.92
   5  -1   4   15.39    1.54
   5  -1   5   86.61    3.96
   5   1   5   75.99    2.74
   5  -1   5   79.51    4.76
  -5  -2  -9    5.41    1.88
   5   2  -8   44.98    4.26
  -5  -2  -8   50.74    4.80
  -5   2  -8   44.61    4.44
  -5  -2  -7    2.13    1.03
   5   2  -7    1.41    1.28
   5  -2  -7    2.46    0.97
  -5   2  -7    1.13    1.06
   5  -2  -6   78.26    4.47
   5   2  -6   92.21    5.47
   5  -2  -6   90.96    3.67
  -5   2  -6   91.49    4.62
  -5  -2  -6   92.56    5.64
  -5   2  -6   94.46    5.66
   5   2  -5   47.97    3.68
  -5   2  -5   53.87    4.01
  -5   2  -5   53.51    3.27
  -5  -2  -5   51.56    3.92
   5  -2  -5   48.92    2.44
   5   2  -4  358.45   10.21
  -5  -2  -4  342.78   10.45
  -5   2  -4  357.04   10.55
   5   2  -3   66.73    3.74
  -5   2  -3   61.67    3.75
   5  -2   0    2.30    0.60
   5  -2   1  431.94    9.97
   5  -2   2 1476.56   26.44
  -5  -2   2 1481.79   22.65
   5  -2   2 1446.13   25.57
   5  -2   3   69.48    3.84
   5  -2   3   71.02    3.43
   5   2   3   63.73    1.88
   5  -2   4  374.04   10.82
   5  -2   5   48.47    3.70
   5  -2   6   86.63    4.64
  -5  -3  -9    5.93    2.05
   5   3  -8    4.23    1.71
  -5  -3  -8    0.85    1.03
  -5   3  -7   10.56    2.04
  -5   3  -7   12.87    2.00
  -5  -3  -7   10.37    2.14
   5   3  -7    8.81    2.07
   5  -3  -7    8.87    1.70
   5  -3  -6   14.27    1.56
  -5   3  -6   13.34    1.93
  -5   3  -6   14.27    2.25
  -5  -3  -6   13.62    2.28
   5   3  -6   13.85    2.19
   5   3  -5  221.58    8.44
  -5  -3  -5  219.43    8.57
  -5   3  -5  210.87    8.28
  -5   3  -5  213.86    7.57
  -5  -3  -4   14.59    1.98
  -5   3  -4   14.30    1.77
   5   3  -4   13.48    1.94
  -5   3  -4   11.54    1.83
   5   3  -3   84.12    4.37
  -5   3  -3   82.01    4.35
   5   3  -2  261.86    7.73
   5   3  -1  729.90   14.71
   5   3   0  872.71   16.05
   5  -3   0  855.66   16.74
   5   3   1  713.53   13.24
   5  -3   1  746.27   15.19
   5   3   2  255.61    5.32
   5  -3   2  240.80    7.60
   5  -3   2  249.53    7.39
   5  -3   3   84.00    4.38
   5  -3   4   11.66    1.71
   5  -3   5  209.86    7.62
   5  -3   5  203.72    8.22
   5  -3   6   11.41    1.87
   5   4  -8   -0.73    1.41
  -5  -4  -8   -1.42    1.22
  -5   4  -7   -1.99    1.04
  -5  -4  -7   -1.76    1.34
   5   4  -7    0.26    1.00
   5  -4  -7    1.39    0.82
   5  -4  -7    0.19    0.77
  -5   4  -6   29.01    2.96
  -5  -4  -6   22.74    2.93
   5   4  -6   26.15    3.15
  -5  -4  -5   25.59    2.97
  -5   4  -5   32.78    3.01
   5   4  -5   23.83    2.93
  -5  -4  -4   43.97    3.63
   5   4  -4   44.82    3.54
  -5   4  -4   48.01    3.40
   5   4  -3   36.16    2.93
  -5   4  -3   35.86    2.78
   5   4  -2  197.14    6.86
   5   4  -1   62.73    3.33
   5   4   0  458.19   10.25
   5   4   1   58.39    2.68
   5  -4   1   64.65    3.60
   5  -4   2  195.40    6.98
   5   4   2  190.89    4.67
   5  -4   3   37.12    3.01
   5  -4   3   40.33    3.04
   5  -4   4   46.82    3.49
   5  -4   4   48.57    3.68
  -5  -4   4   45.02    1.94
   5  -4   5   27.23    2.87
   5  -4   5   28.67    2.91
  -5   5  -8    2.24    1.42
  -5  -5  -8    2.66    1.31
   5   5  -8    2.47    1.65
  -5   5  -7   10.43    2.10
  -5  -5  -7   11.67    2.45
   5   5  -7    8.72    2.19
   5  -5  -7   10.28    1.75
  -5  -5  -6    1.72    1.42
  -5   5  -6    1.53    1.01
   5   5  -6    1.27    1.01
  -5  -5  -5  148.30    7.41
   5   5  -5  148.68    7.31
  -5   5  -5  144.94    6.80
   5   5  -4  317.38   10.48
  -5   5  -4  307.89    9.96
   5   5  -3   34.83    3.09
  -5   5  -3   28.22    2.68
   5   5  -2    1.99    0.72
   5   5  -1  321.58    9.05
   5  -5  -1  323.37    9.17
   5   5   0   32.53    2.35
   5   5   1  346.19    8.25
   5  -5   1  351.95   10.06
   5   5   2    3.81    0.69
   5  -5   2    2.57    1.02
   5  -5   3   34.34    3.10
   5   5   3   28.01    1.09
   5  -5   3   37.58    3.14
   5  -5   4  302.11   10.23
  -5  -5   4  286.56    7.09
   5  -5   4  310.68   10.15
  -5  -5   5  152.08    4.44
  -5   6  -8   13.82    2.68
  -5  -6  -8   15.65    3.07
   5   6  -8   21.27    3.45
  -5  -6  -7    2.49    1.31
  -5   6  -7    3.75    1.43
   5   6  -7    3.79    1.75
  -5  -6  -6    0.53    1.10
  -5   6  -6    0.79    1.06
   5   6  -6    2.43    1.15
  -5   6  -5   18.78    2.55
   5   6  -5   14.92    2.42
  -5  -6  -5   14.60    2.35
   5   6  -4  160.36    7.42
  -5   6  -4  156.36    7.09
   5   6  -3   21.98    2.58
  -5   6  -3   22.71    2.54
   5   6  -2   27.82    2.68
   5  -6  -2   26.18    2.47
   5   6  -1  106.21    4.98
   5  -6  -1  108.45    5.16
   5   6   0   66.73    3.64
   5  -6   0   71.06    4.18
   5   6   1  107.77    4.35
   5  -6   2   25.25    2.63
   5  -6   2   25.52    2.59
   5   6   2   20.53    1.62
   5  -6   3   27.75    2.78
   5  -6   3   24.06    2.71
   5   6   3   22.56    1.28
  -5  -6   4  158.99    5.38
  -5  -6   5   14.62    1.48
  -5   7  -8    0.83    1.53
  -5  -7  -7   28.47    3.94
  -5   7  -7   27.15    3.58
   5   7  -7   26.65    3.80
  -5   7  -6    6.82    1.81
   5   7  -6    7.29    2.01
  -5  -7  -6    7.91    2.17
  -5   7  -5   90.84    5.90
   5   7  -5   92.09    6.25
   5  -7  -5   79.62    4.63
   5  -7  -4   18.76    2.22
  -5   7  -4   20.36    2.82
   5   7  -4   19.53    2.77
   5  -7  -3  110.90    5.54
  -5   7  -3  112.66    6.00
   5   7  -3  115.50    6.14
   5   7  -2  110.67    5.67
   5  -7  -2  101.31    5.32
   5  -7  -1  398.40   11.51
   5   7  -1  391.10   11.19
  -5  -7   0   58.34    3.64
   5   7   0   57.49    3.58
   5  -7   0   59.11    4.07
  -5  -7   1  396.40   11.31
   5  -7   1  407.15   11.93
   5   7   1  390.84   10.04
  -5  -7   2  101.40    5.51
   5  -7   2  101.85    5.66
   5   7   2  103.79    4.12
   5  -7   2  109.85    5.92
   5   7   3  108.82    3.55
  -5  -7   5   71.84    3.79
  -5   8  -7    1.26    1.42
   5   8  -7    1.89    1.71
  -5  -8  -7    5.24    1.92
  -5  -8  -6    6.15    1.94
   5   8  -6    8.00    2.13
  -5   8  -6    5.83    1.89
  -5   8  -5    1.42    1.22
   5   8  -5    0.21    1.25
  -5   8  -4   23.93    3.08
   5   8  -4   22.26    2.96
   5  -8  -4   20.92    2.48
  -5   8  -3    3.10    1.40
   5  -8  -3    3.13    1.19
   5   8  -3    0.79    0.95
   5  -8  -2   67.75    4.50
   5   8  -2   65.41    4.60
   5  -8  -1    3.92    1.21
   5   8  -1    4.33    1.22
  -5  -8  -1    5.87    1.28
  -5  -8   0  160.88    6.62
   5   8   0  156.25    6.47
   5  -8   0  171.34    7.49
   5   8   1    5.82    1.26
  -5  -8   1    3.48    1.12
   5   8   2   67.61    3.60
   5   8   3    1.83    0.66
  -5   9  -6   14.22    3.87
   5   9  -6    3.17    1.83
  -5   9  -5    2.10    1.58
   5   9  -5    0.74    1.49
  -5   9  -4    8.67    2.07
   5  -9  -4    8.10    1.69
   5   9  -4    7.35    1.96
  -5   9  -3   12.37    2.34
   5  -9  -3    7.74    1.64
   5   9  -3   11.55    2.21
   5   9  -2   31.84    3.35
   5   9  -1   20.45    2.64
  -5  -9  -1   19.81    2.30
   5   9   0   15.21    2.11
  -5  -9   0   16.21    2.16
   5   9   1   16.60    2.12
   5   9   2   33.02    2.70
  -5  10  -5    4.42    1.85
   5  10  -5    0.08    1.18
  -5  10  -4    9.49    2.25
   5  10  -4    4.20    1.65
  -5  10  -3   15.96    2.68
   5  10  -3   15.51    2.71
   5  10  -2   39.42    3.90
  -5 -10  -1   23.32    2.59
   5  10  -1   23.37    2.92
   5  10   0    5.80    1.49
   5  10   1   30.56    2.99
   5  10   2   32.10    2.86
  -5  11  -4    2.20    1.26
   5  11  -4    1.81    1.30
   5  11  -3   45.86    4.77
   5  11  -2   19.26    2.97
   5  11  -1   96.77    6.15
   5  11   0   25.34    3.10
   5  11   1   92.86    5.59
   5  11   2   15.83    2.18
   5  12  -3    2.66    1.75
   5  12  -2   29.72    3.84
   5  12  -1    9.82    2.29
   5  12   0   30.09    3.59
   5  12   1    6.56    1.74
   5  12   2   27.88    3.05
   5  13  -2    5.41    2.27
   5  13  -1    4.17    1.88
   5  13   0   -0.84    1.29
   5  13   1    3.24    1.26
   5  14  -1    3.16    1.75
   5  14   0   20.16    3.29
   5  14   1    2.36    1.89
  -6   0  -9   32.88    4.16
   6   0  -8   52.14    4.51
  -6   0  -8   61.99    5.40
   6   0  -7    1.93    1.46
  -6   0  -7    3.89    1.47
   6   0  -6  147.57    6.83
  -6   0  -6  153.48    7.56
   6   0  -5   25.30    2.64
  -6   0  -5   28.78    3.02
  -6   0  -4  176.06    7.14
   6   0  -2   94.62    2.52
   6   0  -1  670.41   12.09
   6   0   0   74.45    3.10
  -6   0   0   73.70    3.12
   6   0   1  657.14   13.44
  -6   0   1  648.04   11.94
   6   0   2   95.71    4.28
   6   0   3  380.65   10.26
   6   0   3  358.08    8.21
   6   0   4  174.99    6.99
   6   0   4  176.00    5.22
   6   0   5   36.64    2.39
   6   0   6  153.94    5.23
  -6   1  -9    6.38    2.06
  -6  -1  -9    6.03    2.12
  -6   1  -8    0.82    1.27
  -6  -1  -8   -0.22    1.32
   6   1  -8    3.65    1.57
   6  -1  -8    1.37    1.11
   6   1  -7   66.05    4.90
   6  -1  -7   59.14    4.41
  -6  -1  -7   67.80    5.33
  -6   1  -7   64.87    5.18
   6  -1  -6    7.84    0.54
  -6   1  -6    9.98    2.13
   6   1  -6    8.76    1.86
   6  -1  -6    9.65    1.83
  -6  -1  -6   12.17    2.25
   6  -1  -5  132.19    3.11
  -6  -1  -5  137.91    6.65
   6   1  -5  139.00    6.46
  -6   1  -5  143.32    6.79
   6   1  -4   65.01    3.99
  -6  -1  -4   59.27    3.97
  -6   1  -4   57.04    3.96
   6  -1  -3  289.72    5.84
   6  -1  -2  152.53    4.01
   6  -1  -1  243.81    5.96
  -6  -1   0  252.71    6.46
   6  -1   0  251.81    6.55
  -6   1   0  254.95    6.69
   6   1   0  250.73    6.31
   6   1   1  261.41    6.98
   6  -1   1  258.62    7.20
  -6  -1   1  248.72    5.78
   6  -1   2  153.12    5.67
  -6  -1   2  155.17    3.33
   6  -1   2  159.47    5.06
   6  -1   3  307.01    9.08
   6  -1   3  290.95    7.64
   6   1   3  295.24    6.61
   6  -1   4   64.39    4.11
   6  -1   4   64.04    3.25
   6   1   4   61.87    2.50
   6  -1   5  140.43    5.23
   6   1   5  133.22    3.95
   6  -1   5  130.57    6.45
  -6  -2  -9    0.75    1.35
  -6  -2  -8    0.72    1.20
   6   2  -8   -0.33    1.07
  -6  -2  -7    1.46    1.20
   6   2  -7    2.37    1.25
  -6   2  -7    1.27    1.11
   6  -2  -7    0.18    0.97
   6  -2  -6    0.10    0.45
  -6   2  -6    0.83    0.95
  -6  -2  -6   -1.19    1.10
   6   2  -6   -0.36    1.05
   6  -2  -6    0.07    0.86
  -6   2  -5    1.37    1.01
  -6  -2  -5    0.34    0.86
   6   2  -5    0.46    0.94
  -6   2  -4    7.91    1.59
  -6  -2  -4   10.28    1.83
   6   2  -4    9.98    1.73
   6   2  -3   57.54    3.61
   6  -2  -1   49.08    2.55
  -6  -2   0    5.38    0.85
   6  -2   0    4.53    0.85
  -6  -2   1   47.17    2.15
   6  -2   1   51.57    2.96
  -6  -2   2  103.99    2.75
   6  -2   2   98.50    4.53
   6  -2   2   97.51    4.19
   6  -2   3   55.04    3.53
   6   2   3   53.83    2.01
   6  -2   3   55.58    3.15
   6  -2   4    6.60    1.52
   6   2   4    7.21    0.61
   6  -2   5    2.46    0.97
   6  -2   6   -0.28    0.76
  -6  -3  -9    0.67    1.11
   6   3  -8    6.41    1.94
  -6  -3  -8    6.70    1.90
   6   3  -7    3.05    1.43
  -6  -3  -7    3.15    1.46
  -6   3  -7    1.02    1.09
   6  -3  -7    2.43    1.14
   6  -3  -6   15.76    1.60
  -6  -3  -6   16.71    2.62
   6   3  -6   14.35    2.34
  -6   3  -6   15.77    2.50
   6   3  -5   78.82    5.01
  -6  -3  -5   79.40    5.23
  -6   3  -5   78.04    5.10
  -6  -3  -4    6.27    1.41
  -6   3  -4    6.14    1.50
   6   3  -4    6.23    1.45
   6   3  -3  114.45    5.31
  -6   3  -3  115.35    5.39
   6   3  -2  700.64   15.30
   6   3  -1  362.77    9.26
   6  -3   0  727.24   15.14
   6  -3   1  368.36    9.73
   6  -3   2  715.99   15.98
   6  -3   3  106.14    5.20
   6  -3   4    6.65    1.31
   6  -3   4    7.61    1.54
   6  -3   5   69.31    4.24
   6  -3   6   18.02    2.33
   6   4  -8   14.06    2.76
  -6  -4  -8   17.33    3.06
  -6  -4  -7   14.81    2.69
   6   4  -7   13.26    2.55
   6  -4  -7   14.38    2.09
  -6  -4  -6   15.52    2.59
   6   4  -6   16.98    2.56
   6   4  -5   50.25    4.17
  -6  -4  -5   50.95    4.23
  -6  -4  -4  283.05    9.92
   6   4  -4  297.96   10.01
   6   4  -3  258.36    8.71
  -6  -4  -3  247.21    8.54
   6   4  -2  250.25    8.08
   6   4  -1    0.30    0.67
   6   4   0 1039.91   19.23
   6  -4   0  991.82   20.04
   6  -4   1    0.63    0.67
   6   4   1    0.77    0.59
   6   4   2  233.12    5.64
   6  -4   2  226.74    7.91
   6  -4   2  224.90    7.57
   6  -4   3  249.64    8.58
   6  -4   3  224.45    7.87
   6   4   3  227.37    4.53
   6  -4   4  296.52    9.99
  -6  -4   4  284.35    5.53
   6  -4   4  296.22    9.46
   6  -4   5   45.07    3.60
  -6  -5  -8    3.49    1.73
   6   5  -8    5.19    2.00
  -6  -5  -7   11.87    2.47
   6   5  -7   15.28    2.85
  -6  -5  -6   14.28    2.61
   6   5  -6   11.47    2.34
  -6   5  -6   10.71    1.98
  -6  -5  -5   78.88    5.37
   6   5  -5   77.45    5.30
  -6   5  -5   73.52    4.80
  -6  -5  -4   73.49    4.87
   6   5  -4   82.60    5.17
   6   5  -3  199.01    7.73
   6   5  -2   42.63    3.23
   6   5  -1  275.78    8.41
   6   5   0    1.05    0.55
   6   5   1  280.32    7.46
   6  -5   1  280.88    9.03
   6   5   2   47.11    2.34
   6  -5   2   53.25    3.77
   6  -5   2   52.30    3.61
   6  -5   3  206.97    8.01
   6  -5   3  194.88    7.56
   6   5   3  179.79    4.11
  -6  -5   4   70.84    2.84
   6  -5   4   76.01    4.79
  -6  -5   5   73.21    2.33
  -6  -6  -8    2.84    1.52
  -6  -6  -7   -1.02    1.44
   6   6  -7    0.46    1.61
  -6   6  -6    6.95    1.79
  -6  -6  -6    7.48    2.04
   6   6  -6    6.59    1.86
  -6   6  -5    7.95    1.71
   6   6  -5   11.96    2.31
  -6  -6  -5    8.90    1.98
  -6   6  -4   15.08    2.21
   6   6  -4   18.83    2.64
   6   6  -3   23.03    2.74
   6   6  -2   91.36    5.02
   6  -6  -1    3.49    1.11
   6   6  -1    3.21    1.14
   6  -6   0    1.21    0.93
   6   6   0    2.09    0.90
   6   6   1    3.28    0.83
   6  -6   1    4.30    1.31
   6  -6   2   85.44    5.10
   6  -6   2   88.40    5.09
   6   6   2   83.55    3.48
   6   6   3   17.74    1.23
   6  -6   3   19.27    2.47
   6  -6   3   20.57    2.53
  -6  -6   5    9.52    1.09
  -6  -7  -7    0.67    1.16
   6   7  -7   -1.75    1.86
  -6   7  -6    3.72    1.69
   6   7  -6    3.07    1.60
  -6  -7  -6    3.24    1.56
  -6   7  -5   16.92    2.61
   6   7  -5   22.19    3.15
  -6   7  -4    6.92    1.66
   6   7  -4   11.82    2.27
   6  -7  -3   19.03    2.38
   6   7  -3   21.88    2.88
   6   7  -2   23.21    2.66
   6  -7  -2   20.74    2.48
   6   7  -1   42.79    3.44
   6  -7  -1   44.06    3.60
   6   7   0  177.02    6.71
   6  -7   0  182.19    7.62
   6  -7   1   47.74    3.91
   6   7   1   39.15    2.86
   6   7   2   20.32    1.82
   6   7   3   17.61    1.42
  -6  -8  -7    2.98    1.75
  -6  -8  -6   23.68    3.63
  -6   8  -6   16.93    2.97
   6   8  -6   27.52    3.78
  -6   8  -5    3.55    1.52
   6   8  -5    3.34    1.45
  -6   8  -4   37.70    3.85
   6  -8  -4   34.37    3.30
   6   8  -4   38.76    4.00
   6  -8  -3   53.13    4.09
   6   8  -3   64.93    4.85
   6  -8  -2  115.44    6.20
   6   8  -2  128.91    6.54
   6  -8  -1   50.60    4.04
   6   8  -1   49.40    3.83
   6   8   0   21.14    2.42
   6   8   1   45.35    3.24
   6   8   2  127.52    5.14
   6   8   3   61.57    2.93
  -6   9  -6   15.51    3.01
   6   9  -6   10.39    2.60
  -6  -9  -6   13.93    2.83
  -6   9  -5   17.30    2.94
   6   9  -5   14.53    2.84
   6   9  -4    5.59    1.81
   6   9  -3   17.29    2.80
   6   9  -2   35.62    3.59
   6   9  -1    9.37    1.86
   6   9   0   30.97    2.97
   6   9   1   11.45    1.81
   6   9   2   36.77    2.87
   6   9   3   13.22    1.49
   6  10  -5    0.83    1.35
   6  10  -4   20.00    3.17
   6  10  -3   14.28    2.58
   6  10  -2   43.78    4.15
   6  10  -1    9.03    1.95
   6  10   0   22.53    2.81
   6  10   1    8.30    1.67
   6  10   2   41.82    3.29
   6  10   3   13.04    1.67
   6  11  -4    0.36    1.41
   6  11  -3   10.82    2.58
   6  11  -2    6.63    2.09
   6  11  -1   22.31    3.09
   6  11   0    1.79    1.22
   6  11   1   20.56    2.69
   6  11   2    6.06    1.58
   6  12  -3    4.51    1.75
   6  12  -2   18.59    3.05
   6  12  -1   22.52    3.31
   6  12   0    6.30    1.89
   6  12   1   19.74    2.75
   6  12   2   19.04    2.60
   6  13  -2    1.77    1.39
   6  13  -1   25.92    3.74
   6  13   0    3.18    1.64
   6  13   1   24.82    3.51
   6  14  -1    0.27    0.93
   6  14   0   -1.39    1.44
  -7   0  -9    0.04    1.20
   7   0  -8    2.62    1.45
  -7   0  -8    0.25    1.37
  -7   0  -7    6.04    1.95
   7   0  -7    3.90    1.50
  -7   0  -6    2.90    1.63
   7   0  -6    0.13    1.00
  -7   0  -5   -2.06    1.39
  -7   0  -4   -0.62    0.90
   7   0  -2   -0.25    0.25
   7   0  -1   -0.25    0.34
   7   0   0   13.83    1.49
  -7   0   0   16.33    1.66
   7   0   1    0.39    0.46
  -7   0   1    0.08    0.29
   7   0   2   -0.50    0.63
   7   0   3   -0.03    0.63
   7   0   3    0.13    0.44
   7   0   4    0.06    0.46
   7   0   4    0.65    0.79
   7   0   5    0.82    0.64
   7   0   6   -1.36    0.82
  -7   1  -9    3.28    1.89
  -7  -1  -9   -0.49    1.55
  -7   1  -8    3.37    1.53
  -7  -1  -8    3.39    1.66
   7   1  -8    6.17    1.92
   7  -1  -8    4.79    1.77
   7  -1  -7   32.37    3.44
  -7  -1  -7   33.31    3.97
  -7   1  -7   31.77    3.84
   7   1  -7   34.37    3.73
   7   1  -6   33.46    3.42
   7  -1  -6   40.08    3.55
  -7  -1  -6   35.49    3.70
  -7   1  -6   34.54    3.63
   7   1  -5   39.70    3.52
  -7  -1  -5   37.15    3.57
  -7   1  -5   39.98    3.67
   7  -1  -4   14.53    0.78
  -7   1  -4   13.93    1.99
  -7  -1  -4   13.40    2.06
   7  -1  -3  195.89    4.56
   7  -1  -2  242.48    5.79
   7  -1  -1   96.29    3.58
  -7  -1   0  352.58    8.49
   7  -1   0  343.58    8.56
  -7   1   0  352.57    8.65
   7   1   0  354.45    8.32
   7   1   1   95.52    4.09
   7  -1   1   87.67    4.02
  -7  -1   1   92.38    3.29
   7  -1   2  228.01    7.53
  -7  -1   2  237.70    5.08
   7   1   2  247.67    7.60
   7  -1   3  225.95    7.76
   7   1   3  199.00    5.46
   7  -1   3  215.59    6.49
   7  -1   4   20.23    1.91
   7  -1   4   15.77    2.10
   7   1   4   15.83    1.36
   7   1   5   42.07    2.16
  -7   2  -8    5.94    2.10
   7   2  -8    5.16    1.82
   7   2  -7    3.21    1.58
  -7   2  -7    0.95    1.09
   7  -2  -7    0.90    0.93
  -7  -2  -7    1.41    1.17
   7  -2  -6   61.55    2.26
   7   2  -6   61.97    4.81
  -7  -2  -6   66.64    5.13
  -7   2  -6   71.20    5.26
  -7   2  -5   12.27    2.12
  -7  -2  -5   11.91    2.14
   7   2  -5   13.59    2.25
   7   2  -4  288.91    9.45
  -7  -2  -4  276.29    9.68
  -7   2  -4  284.01    9.81
   7  -2  -2 1360.17   23.35
   7  -2  -1  283.15    7.40
  -7  -2   0  927.37   17.69
   7  -2   0  961.81   18.29
  -7  -2   1  273.47    6.72
   7  -2   1  285.77    8.16
  -7  -2   2 1369.42   22.04
   7  -2   2 1377.50   25.98
   7  -2   3  177.30    6.99
   7  -2   4  275.43    9.49
   7   2   4  250.29    5.53
   7   2   5   10.97    0.63
   7  -2   5   11.44    1.68
   7  -2   6   61.11    3.97
   7   3  -8    4.81    1.88
  -7   3  -8    6.51    2.17
  -7  -3  -8    7.91    2.18
  -7   3  -7   10.15    2.27
   7   3  -7   11.97    2.45
  -7  -3  -7    7.00    1.99
   7  -3  -7    9.92    1.95
  -7  -3  -6   18.51    2.89
   7   3  -6   16.67    2.66
  -7   3  -6   13.76    2.43
   7  -3  -6   17.30    1.61
   7   3  -5   63.37    4.67
  -7  -3  -5   61.60    4.75
  -7   3  -5   72.62    5.04
  -7  -3  -4  170.24    7.49
   7   3  -4  168.85    7.26
  -7   3  -4  163.54    7.32
   7   3  -3  152.19    6.36
  -7   3  -3  151.41    6.57
   7   3  -2   63.27    3.82
   7  -3  -1  862.59   17.10
  -7  -3   0  432.22   10.27
   7  -3   0  469.93   11.17
   7  -3   1  862.44   17.81
  -7  -3   1  826.14   15.55
  -7  -3   2   62.76    2.50
   7  -3   2   72.13    4.15
  -7  -3   3  137.09    3.00
   7  -3   3  159.67    6.65
   7  -3   3  146.12    5.93
   7  -3   4  162.19    7.22
   7  -3   4  152.53    6.35
   7  -3   5   68.77    4.35
   7  -3   6   17.61    2.32
   7   4  -8    4.57    1.83
  -7  -4  -8    5.74    1.87
  -7  -4  -7    1.24    1.21
   7   4  -7    1.95    1.34
  -7  -4  -6    7.22    1.93
   7   4  -6    0.23    1.43
   7   4  -5   28.43    3.23
  -7  -4  -5   28.12    3.32
  -7  -4  -4  167.56    7.58
   7   4  -4  176.22    7.64
  -7  -4  -3   10.45    1.84
   7   4  -3    8.92    1.78
   7   4  -2  105.13    5.11
   7   4  -1   28.36    2.39
   7   4   0  199.61    6.40
   7  -4   0  188.24    6.85
   7   4   1   30.81    2.13
   7  -4   1   28.81    2.58
   7   4   2   99.08    3.55
   7  -4   2  106.35    5.32
   7  -4   2   96.98    4.92
   7   4   3    9.71    0.87
   7  -4   3   11.70    1.88
   7  -4   3   11.22    1.80
   7  -4   4  155.17    6.74
   7  -4   5   26.18    2.85
   7   5  -8    7.83    2.26
  -7  -5  -8    6.06    2.15
  -7  -5  -7    2.88    1.64
   7   5  -7   -0.75    1.14
   7   5  -6   30.55    3.74
  -7  -5  -6   26.80    3.43
  -7  -5  -5    7.15    2.05
   7   5  -5    4.90    1.41
  -7  -5  -4  116.13    6.37
   7   5  -4  123.37    6.48
   7   5  -3  171.17    7.38
   7   5  -2   59.60    3.96
   7   5  -1  100.67    4.87
   7   5   0   50.07    3.14
   7  -5   0   55.97    3.72
   7   5   1  114.27    4.48
   7  -5   1  114.16    5.62
   7   5   2   58.28    2.78
   7  -5   2   53.85    3.96
   7  -5   2   59.34    3.99
   7  -5   3  158.70    7.27
   7  -5   3  180.81    7.35
   7   5   3  161.92    4.20
  -7  -5   4  110.58    3.40
   7  -5   4  108.51    5.83
  -7  -6  -7    9.32    2.50
   7   6  -7    5.16    1.80
  -7  -6  -6   40.62    4.45
   7   6  -6   44.06    4.52
  -7  -6  -5    9.40    2.14
   7   6  -5    7.30    1.92
   7   6  -4   32.74    3.60
  -7  -6  -4   32.51    3.43
   7   6  -3   89.59    5.37
   7   6  -2  272.28    9.37
   7   6  -1   16.91    2.13
   7  -6  -1   19.78    2.42
   7   6   0  496.10   12.51
   7  -6   0  522.41   13.88
   7   6   1   15.41    1.74
   7  -6   1   19.30    2.44
   7  -6   1   21.33    2.54
   7   6   2  267.83    7.18
   7  -6   2  258.41    9.73
   7  -6   2  280.49    9.79
   7   6   3   85.65    3.01
  -7  -7  -7   14.40    2.91
   7   7  -7   14.82    3.12
  -7  -7  -6    0.00    1.29
   7   7  -6    4.77    1.84
  -7  -7  -5   70.21    5.59
   7   7  -5   63.38    5.28
   7   7  -4   17.12    2.70
   7   7  -3  202.24    8.61
   7   7  -2   22.66    2.65
   7  -7  -2   22.14    2.66
   7   7  -1  184.82    7.41
   7  -7  -1  194.89    8.05
   7  -7   0    7.68    1.69
   7   7   0    6.39    1.39
   7   7   1  188.33    6.67
   7   7   2   20.99    1.91
   7   7   3  189.17    5.30
  -7  -8  -6   15.24    3.03
   7   8  -6   18.38    3.34
   7   8  -5    7.51    2.05
  -7  -8  -5    6.20    2.12
   7   8  -4   21.68    3.22
   7   8  -3    9.16    1.93
   7   8  -2    9.85    1.95
   7   8  -1   -1.14    1.13
   7   8   0   46.05    3.54
   7   8   1    1.30    0.85
   7   8   2    8.35    1.33
   7   8   3    8.88    1.23
  -7  -9  -6   10.46    2.65
   7   9  -5    0.95    1.61
   7   9  -4    2.15    1.49
   7   9  -3    9.12    2.02
   7   9  -2    2.28    1.05
   7   9  -1    5.07    1.42
   7   9   0    9.50    1.82
   7   9   1    5.83    1.36
   7   9   2    0.65    0.67
   7   9   3    8.42    1.25
   7  10  -5    6.92    2.41
   7  10  -4   14.78    2.84
   7  10  -3    1.17    1.27
   7  10  -2    6.32    2.02
   7  10  -1    4.96    1.57
   7  10   0   48.12    4.06
   7  10   1    4.03    1.36
   7  10   2    7.11    1.54
   7  10   3    1.50    0.68
   7  11  -4   -2.21    1.33
   7  11  -3   23.92    3.42
   7  11  -2    6.43    1.92
   7  11  -1   33.81    3.75
   7  11   0    5.26    1.59
   7  11   1   33.51    3.40
   7  11   2    6.15    1.58
   7  12  -3   10.27    2.44
   7  12  -2    3.77    1.62
   7  12  -1    5.00    1.97
   7  12   0   28.16    3.56
   7  12   1    1.74    1.39
   7  12   2    1.19    1.04
   7  13  -2   11.06    2.59
   7  13  -1   -0.07    1.19
   7  13   0    4.25    2.01
   7  13   1    3.02    1.70
   7  14  -1    1.91    1.37
   7  14   0    0.87    1.10
   8   0  -8   43.59    4.42
  -8   0  -8   56.57    5.46
  -8   0  -7    1.45    1.20
   8   0  -7    0.34    1.09
   8   0  -6  157.89    7.51
  -8   0  -6  157.34    8.24
  -8   0  -5   78.31    5.31
  -8   0  -4  263.48    9.60
   8   0  -2    9.96    0.94
   8   0  -1    2.07    0.58
   8   0   0  406.92    9.77
  -8   0   0  423.79   10.11
   8   0   1    2.05    0.58
  -8   0   1    1.34    0.52
   8   0   2   16.13    1.88
   8   0   3   59.77    3.96
   8   0   3   58.09    3.04
   8   0   4  249.97    9.07
   8   0   4  241.90    7.01
   8   0   5   77.83    3.68
   8   0   6  145.31    5.25
  -8   1  -8    0.85    1.34
  -8  -1  -8   -1.18    1.33
   8   1  -8    1.70    1.58
   8  -1  -8    0.53    1.16
  -8   1  -7   16.64    2.85
  -8  -1  -7   10.68    2.38
   8   1  -7    7.98    2.17
   8  -1  -7   12.25    2.28
  -8  -1  -6    2.13    1.22
  -8   1  -6    0.34    1.06
   8   1  -6    2.17    1.24
   8  -1  -6    3.99    1.47
   8   1  -5  101.47    5.77
  -8  -1  -5  105.04    6.17
  -8   1  -5  102.09    6.12
   8  -1  -4    9.46    0.58
  -8   1  -4    9.54    1.85
  -8  -1  -4    9.50    1.73
   8  -1  -3  211.58    5.01
  -8   1  -3  223.90    8.21
   8  -1  -2   19.22    1.43
   8  -1  -1   37.85    2.30
   8  -1   0  227.77    6.85
  -8  -1   0  237.01    6.92
  -8   1   0  243.20    7.12
   8   1   0  232.83    6.67
   8   1   1   40.57    2.75
   8  -1   1   43.83    2.91
  -8  -1   1   40.74    2.31
   8  -1   2   16.03    1.91
  -8  -1   2   16.15    1.20
   8   1   2   17.32    2.01
   8  -1   3  239.95    8.46
   8  -1   4   15.23    2.25
   8   1   4    9.78    1.15
   8   1   5   95.27    3.60
  -8  -2  -8    2.04    1.53
  -8   2  -8   -0.43    1.42
   8   2  -8    1.78    1.42
   8  -2  -8   -0.33    1.09
  -8  -2  -7    0.31    1.10
   8   2  -7    1.63    1.20
  -8   2  -7    0.04    1.20
   8  -2  -7    0.06    0.90
  -8   2  -6    2.08    1.24
   8   2  -6    3.00    1.35
  -8  -2  -6    4.41    1.61
  -8   2  -5    2.28    1.17
   8  -2  -5    2.27    0.45
  -8  -2  -5    2.70    1.23
   8   2  -5    2.27    1.35
  -8   2  -4   20.42    2.66
  -8  -2  -4   19.57    2.67
   8  -2  -4   17.48    1.34
   8   2  -4   20.04    2.46
  -8  -2  -3  106.80    5.48
  -8   2  -3  108.68    5.66
   8  -2  -3  104.24    3.73
   8  -2  -2   37.51    2.28
   8  -2  -1  212.67    6.39
   8  -2   0    1.82    0.77
  -8  -2   0    2.51    0.78
  -8  -2   1  212.55    6.00
   8  -2   1  224.80    7.33
   8  -2   2   43.08    3.24
  -8  -2   2   42.05    1.99
   8  -2   3  110.03    5.58
   8   2   4   15.86    1.27
   8  -2   4   19.91    2.12
   8  -2   5    2.89    1.02
   8   2   5    2.10    0.46
   8  -2   6    2.20    0.95
  -8  -3  -8    1.76    1.19
  -8   3  -8    1.55    1.40
   8   3  -8   -0.39    1.25
  -8   3  -7   10.16    2.44
   8   3  -7    7.47    2.12
  -8  -3  -7    5.60    1.86
   8  -3  -7    3.01    1.21
  -8  -3  -6    9.50    2.19
  -8   3  -6   12.35    2.46
   8   3  -6    9.84    2.18
   8  -3  -6   11.83    1.21
  -8   3  -5   12.29    2.27
  -8  -3  -5   11.27    2.24
   8   3  -5   10.31    2.03
   8   3  -4   70.01    4.77
  -8  -3  -4   66.78    4.72
  -8   3  -4   83.42    5.28
  -8  -3  -3  239.56    8.78
   8   3  -3  251.82    8.85
  -8   3  -3  249.29    8.99
  -8  -3  -2   56.25    3.72
   8  -3  -2   53.61    3.05
   8  -3  -1  123.21    4.97
   8  -3   0  121.71    5.21
  -8  -3   1  134.83    4.64
   8  -3   1  127.50    5.63
  -8  -3   2   53.50    2.45
   8  -3   2   56.27    3.79
   8  -3   2   56.84    3.61
   8  -3   3  236.84    8.70
  -8  -3   3  223.95    4.50
   8  -3   3  226.21    7.86
   8   3   4   60.48    2.10
   8  -3   4   76.69    4.44
   8  -3   5   11.71    1.90
   8  -3   6    7.45    1.56
  -8  -4  -8    2.78    1.42
   8   4  -8    4.61    1.83
  -8  -4  -7   17.48    2.94
   8   4  -7   14.71    2.83
   8   4  -6   61.02    5.13
  -8  -4  -6   68.88    5.55
  -8  -4  -5   14.98    2.46
  -8   4  -5   13.71    2.43
   8   4  -5    7.28    1.86
  -8  -4  -4  283.08   10.43
   8   4  -4  279.65   10.18
  -8  -4  -3  123.16    6.13
   8   4  -3  114.90    5.90
  -8  -4  -2  484.35   12.94
   8   4  -2  491.18   12.89
   8  -4  -1   13.58    1.72
   8   4  -1   12.08    1.76
  -8  -4  -1   11.32    1.60
   8   4   0  285.51    8.38
   8  -4   0  299.15    9.15
   8  -4   1   13.82    1.88
   8   4   2  467.32   10.35
   8  -4   2  496.85   13.38
   8  -4   2  491.15   12.95
  -8  -4   3  111.53    3.43
   8   4   3  121.34    3.72
   8  -4   3  114.10    6.06
   8  -4   3  131.51    6.06
   8  -4   4  262.30    9.21
   8  -4   5   10.03    1.87
  -8  -5  -7   18.58    3.30
   8   5  -7   21.41    3.39
  -8  -5  -6   14.65    2.69
   8   5  -6   14.90    2.82
  -8  -5  -5   15.07    2.63
   8   5  -5   11.69    2.35
  -8  -5  -4    5.42    1.45
   8   5  -4    5.49    1.71
  -8  -5  -3  162.14    7.35
   8   5  -3  163.06    7.38
   8   5  -2   67.51    4.35
   8   5  -1   86.80    4.68
   8   5   0   24.26    2.29
   8  -5   0   30.66    2.88
   8   5   1   97.38    4.31
   8  -5   1   99.81    5.39
   8  -5   1   89.32    5.06
   8   5   2   72.86    3.35
   8  -5   2   72.96    4.78
   8  -5   2   71.43    4.54
   8   5   3  140.28    4.18
   8  -5   3  152.09    6.95
  -8  -5   4    6.17    0.69
  -8  -5   4    6.83    0.69
  -8  -6  -7    4.76    1.89
   8   6  -7    5.33    1.97
  -8  -6  -6    8.13    2.29
   8   6  -6    9.82    2.45
  -8  -6  -5    2.92    1.43
   8   6  -5    4.96    1.60
  -8  -6  -4   12.42    2.42
   8   6  -4   11.09    2.25
   8   6  -3   80.71    5.22
   8   6  -2   41.52    3.64
   8   6  -1   44.85    3.49
   8   6   0   18.50    2.18
   8  -6   0   22.31    2.64
   8  -6   0   21.74    2.62
   8   6   1   45.81    3.06
   8  -6   1   48.80    3.97
   8  -6   1   48.52    3.85
   8   6   2   44.70    2.76
   8   6   3   84.97    3.24
  -8  -7  -6    0.60    1.48
   8   7  -6    3.38    1.74
   8   7  -5   22.91    3.28
  -8  -7  -5   18.00    3.01
   8   7  -4   47.63    4.45
  -8  -7  -4   54.33    4.78
   8   7  -3   36.48    3.73
   8   7  -2    9.93    1.87
   8   7  -1   21.40    2.61
   8   7   0   93.62    4.99
   8   7   1   19.25    2.16
   8   7   2   10.42    1.49
   8   7   3   30.66    2.05
  -8  -8  -6   28.20    4.05
   8   8  -6   26.02    3.80
   8   8  -5    1.13    1.30
  -8  -8  -5    3.26    1.81
   8   8  -4   49.69    4.64
   8   8  -3    7.38    1.96
   8   8  -2   20.14    2.78
   8   8  -1   51.04    4.08
   8   8   0   49.32    3.76
   8   8   1   51.21    3.60
   8   8   2   22.60    2.21
   8   8   3    7.20    1.06
   8   9  -5   31.90    4.25
  -8  -9  -5   32.28    4.23
   8   9  -4   12.76    2.68
   8   9  -3   12.92    2.70
   8   9  -2   25.87    3.29
   8   9  -1   37.25    3.62
   8   9   0   28.68    3.08
   8   9   1   32.93    3.08
   8   9   2   23.11    2.32
   8   9   3   12.72    1.58
   8  10  -4   22.79    3.50
   8  10  -3    1.38    1.46
   8  10  -2   52.61    4.76
   8  10  -1   14.62    2.48
   8  10   0   13.44    2.19
   8  10   1   10.46    1.88
   8  10   2   52.45    3.73
   8  11  -4   -1.14    1.36
   8  11  -3    3.45    1.70
   8  11  -2   16.67    3.06
   8  11  -1   -0.51    1.38
   8  11   0    0.10    1.12
   8  11   1    3.39    1.79
   8  11   2   17.86    2.45
   8  12  -3   17.49    3.18
   8  12  -2   14.76    2.89
   8  12  -1    2.50    1.81
   8  12   0   56.42    4.94
   8  12   1    3.75    1.70
   8  13  -1    8.02    2.18
   8  13   0    3.25    1.58
   8  13   1   15.81    2.79
   8  14   0    5.96    2.00
   9   0  -8   -0.81    1.13
  -9   0  -8    3.69    1.86
  -9   0  -7   -1.04    1.60
   9   0  -7   -1.47    1.09
  -9   0  -6   -0.77    1.41
   9   0  -6    0.50    1.14
  -9   0  -5    0.73    0.98
  -9   0  -4   -6.30    1.63
  -9   0  -3   -0.18    1.07
   9   0  -2    0.16    0.34
   9   0  -1   -0.12    0.39
   9   0   0    0.00    0.57
   9   0   1   -0.05    0.51
  -9   0   1   -0.10    0.51
   9   0   2   -0.38    0.68
   9   0   3   -0.47    0.78
   9   0   3    0.39    0.47
   9   0   4   -0.16    0.56
   9   0   5   -0.69    0.64
  -9   1  -8    3.25    1.34
  -9  -1  -8    4.40    1.77
   9   1  -8    3.32    1.73
   9  -1  -8    0.37    1.05
  -9   1  -7   10.59    2.50
  -9  -1  -7   16.07    2.89
   9   1  -7   11.50    2.51
   9  -1  -7   12.02    2.31
   9   1  -6   25.37    3.23
  -9  -1  -6   22.71    3.20
  -9   1  -6   25.86    3.40
   9   1  -5   78.34    5.24
  -9  -1  -5   79.62    5.62
  -9   1  -5   84.07    5.76
   9  -1  -4   11.28    0.64
  -9   1  -4   13.67    2.24
  -9  -1  -4   12.47    2.14
   9  -1  -3   37.06    1.88
  -9  -1  -3   35.90    3.20
  -9   1  -3   39.30    3.39
   9  -1  -2   89.61    3.54
  -9  -1  -2   95.50    5.01
   9  -1  -1  106.44    4.23
   9  -1   0    6.70    1.20
   9   1   0    9.97    1.36
  -9  -1   0    6.94    1.05
   9  -1   1  107.66    4.89
  -9  -1   1   97.65    3.99
   9   1   1  100.85    4.67
   9  -1   2   99.41    5.13
  -9  -1   2   96.96    3.43
   9   1   2  101.27    5.00
   9  -1   3   38.35    3.31
   9   1   4   12.76    1.45
   9   1   5   74.11    3.32
  -9  -2  -8    8.18    2.30
  -9   2  -8    7.09    2.18
   9   2  -8    4.47    2.06
   9  -2  -8    6.71    1.91
  -9  -2  -7    4.29    1.79
   9   2  -7    4.02    1.79
  -9   2  -7    7.07    2.12
   9  -2  -7    9.16    2.02
   9   2  -6   78.11    5.59
  -9  -2  -6   71.35    5.68
  -9   2  -6   76.36    5.83
  -9   2  -5   16.15    2.64
   9  -2  -5   13.80    0.90
  -9  -2  -5   14.50    2.33
   9   2  -5   18.76    2.63
   9   2  -4  265.65    9.62
  -9  -2  -4  235.06    9.42
   9  -2  -4  251.27    6.09
  -9   2  -4  240.06    9.68
  -9  -2  -3   21.98    2.67
   9  -2  -3   20.66    1.68
  -9   2  -3   24.80    2.78
  -9  -2  -2   65.21    4.13
   9  -2  -2   69.70    3.34
  -9   2  -2   68.38    4.29
   9  -2  -1   56.23    3.20
  -9   2  -1   62.08    3.81
   9  -2   0 1360.00   25.44
  -9  -2   1   55.50    2.98
   9  -2   1   65.17    3.90
   9  -2   2   75.01    4.46
  -9  -2   2   70.45    2.91
   9  -2   3   22.16    2.58
   9  -2   3   19.13    2.15
   9   2   4  238.44    6.19
   9  -2   4  221.56    7.84
   9  -2   5   12.36    1.80
   9   2   5   12.09    1.08
  -9   3  -8    0.15    1.28
  -9  -3  -8    0.23    1.22
   9   3  -8    3.23    1.81
  -9   3  -7   23.99    3.56
   9   3  -7   24.11    3.48
  -9  -3  -7   17.54    3.11
  -9  -3  -6    6.44    1.97
  -9   3  -6   12.09    2.50
   9   3  -6    7.14    2.05
  -9   3  -5   14.01    2.48
  -9  -3  -5    9.65    2.08
   9  -3  -5   12.57    1.31
   9   3  -5   12.16    2.29
  -9   3  -4   21.74    2.88
  -9  -3  -4   20.28    2.69
   9   3  -4   18.69    2.71
   9  -3  -4   18.41    1.71
  -9  -3  -3  297.89   10.43
   9   3  -3  319.92   10.46
   9  -3  -3  320.48    8.39
  -9   3  -3  307.76   10.57
  -9  -3  -2   90.39    4.98
   9  -3  -2   73.14    3.73
  -9   3  -2   82.84    4.83
  -9  -3  -1  229.51    7.76
   9  -3  -1  224.73    7.42
   9  -3   0   33.49    2.78
  -9  -3   1  238.41    6.90
   9  -3   1  236.44    8.22
  -9  -3   2   78.89    3.21
   9  -3   2   78.77    4.76
   9  -3   2   85.15    4.62
   9  -3   3  306.62   10.42
  -9  -3   3  290.99    5.86
   9  -3   3  318.28    9.73
   9   3   4   16.17    1.25
   9  -3   4   21.60    2.44
   9  -3   5   11.40    1.88
  -9  -4  -7    5.98    2.19
   9   4  -7    7.00    2.21
  -9  -4  -6    4.81    1.86
   9   4  -6    2.69    1.66
  -9  -4  -5    2.45    1.40
  -9   4  -5    5.33    1.77
   9   4  -5    2.15    1.41
  -9  -4  -4   19.22    2.75
   9   4  -4   19.91    2.84
  -9  -4  -3  116.81    6.25
   9   4  -3  119.35    6.17
   9  -4  -3  123.26    5.23
  -9  -4  -2   31.06    3.00
   9   4  -2   40.38    3.38
   9  -4  -2   36.97    2.88
  -9  -4  -1   21.75    2.31
   9   4  -1   22.76    2.39
   9  -4  -1   21.00    2.24
   9  -4   0   34.25    3.00
   9  -4   1   21.49    2.43
  -9  -4   2   35.92    2.26
   9  -4   2   39.77    3.46
   9  -4   2   33.96    3.09
  -9  -4   3  120.80    3.70
   9   4   3  118.86    4.04
   9  -4   3  121.52    6.07
   9   4   4   18.38    1.11
   9  -4   4   18.29    2.42
   9   4   4   16.08    1.03
   9   5  -7   95.29    6.75
  -9  -5  -7    9.62    2.56
  -9  -5  -6    3.46    1.69
   9   5  -6    3.21    1.52
  -9  -5  -5    1.17    1.05
   9   5  -5    3.37    1.47
  -9  -5  -4    3.22    1.69
   9   5  -4    6.35    1.78
  -9  -5  -3  163.04    7.64
   9   5  -3  166.83    7.64
  -9  -5  -2    8.02    1.64
   9  -5  -2    9.96    1.64
   9   5  -2    6.65    1.52
   9  -5  -1   10.24    1.87
   9   5  -1   10.80    1.77
  -9  -5  -1    9.37    1.65
   9  -5   0   -0.13    0.65
   9   5   0   -1.00    0.87
   9  -5   1    9.61    1.73
   9   5   1    9.71    1.41
   9  -5   1    8.82    1.64
   9  -5   2    7.13    1.66
   9   5   2    7.16    1.17
  -9  -5   3  150.08    4.70
   9   5   3  150.59    4.76
  -9  -5   4    3.50    0.45
  -9  -5   4    3.72    0.48
  -9  -6  -7    0.11    1.10
   9   6  -7    2.44    1.78
   9   6  -6   49.67    4.96
  -9  -6  -6   48.79    5.05
  -9  -6  -5   18.00    3.06
   9   6  -5   14.70    2.69
  -9  -6  -4   64.79    5.12
   9   6  -4   64.91    5.17
  -9  -6  -3   49.17    4.31
   9   6  -3   43.65    4.00
   9   6  -2  250.86    9.40
   9   6  -1   17.03    2.28
   9  -6  -1   17.53    2.29
   9   6   0  236.47    8.27
   9  -6   0  244.23    9.28
   9   6   1   17.95    2.04
   9   6   2  230.81    7.11
   9   6   3   43.15    2.44
  -9  -6   4   59.31    2.59
  -9  -7  -6    0.59    1.45
   9   7  -6    3.26    1.94
   9   7  -5   35.82    4.14
  -9  -7  -5   33.50    4.11
  -9  -7  -4    1.48    1.36
   9   7  -4    2.40    1.51
   9   7  -3  115.63    6.74
   9   7  -2   23.77    2.92
   9   7  -1   56.10    4.19
   9   7   0   23.84    2.65
   9   7   1   59.22    3.83
   9   7   2   23.41    2.20
   9   7   3  114.11    4.30
  -9  -8  -6   10.01    2.65
  -9  -8  -5   14.32    2.81
   9   8  -5   18.02    3.24
   9   8  -4   13.28    2.62
  -9  -8  -4   11.17    2.45
   9   8  -3    9.94    2.29
   9   8  -2   51.95    4.40
   9   8  -1    2.12    1.27
   9   8   0    8.45    1.76
   9   8   1    0.12    0.78
   9   8   2   53.23    3.47
   9   8   3    6.82    1.17
  -9  -9  -5    9.31    2.45
   9   9  -5    2.47    1.78
   9   9  -4    3.94    1.95
   9   9  -3    7.50    2.18
   9   9  -2    3.54    1.60
   9   9  -1   21.95    2.98
   9   9   0   -1.25    1.25
   9   9   1   25.64    2.80
   9   9   2    0.22    0.77
   9   9   3    6.86    1.28
   9  10  -4   14.94    3.09
   9  10  -3    1.01    1.43
   9  10  -2    4.78    1.76
   9  10  -1    0.13    1.18
   9  10   0   19.24    2.79
   9  10   1    1.60    0.92
   9  10   2    1.52    0.89
   9  11  -3   23.35    3.56
   9  11  -2   -1.77    1.50
   9  11  -1   41.14    4.27
   9  11   0    5.95    1.70
   9  11   1   34.03    3.52
   9  11   2   -0.19    0.75
   9  12  -2   10.25    2.52
   9  12  -1    2.70    1.79
   9  12   0    5.38    2.08
   9  12   1    0.70    1.23
   9  13  -1    2.52    1.50
   9  13   0    4.34    1.64
  10   0  -8   38.49    4.40
 -10   0  -8   37.63    4.74
 -10   0  -7   10.45    2.50
  10   0  -7   13.56    2.64
  10   0  -6   88.69    6.02
 -10   0  -6   88.37    6.45
 -10   0  -5   10.92    2.20
 -10   0  -4  180.46    8.33
 -10   0  -3  152.77    7.25
  10   0  -2  108.52    3.93
 -10   0  -2  122.94    5.94
  10   0  -1  367.95    9.23
 -10   0  -1  376.79   10.71
  10   0   0  217.38    7.09
  10   0   1  384.15   10.69
 -10   0   1  375.95    9.63
  10   0   2  121.53    5.81
 -10   1  -8    4.05    1.90
  10   1  -8    7.02    2.17
  10  -1  -8    2.52    1.61
 -10   1  -7   12.21    2.67
 -10  -1  -7   13.96    2.87
  10   1  -7   16.82    3.00
  10  -1  -7   15.24    2.69
 -10  -1  -6    1.67    1.15
  10   1  -6    3.16    1.72
 -10   1  -6    2.08    1.14
 -10  -1  -5   50.69    4.58
 -10   1  -5   49.11    4.57
 -10   1  -4   -0.80    1.18
  10  -1  -4    0.02    0.21
 -10  -1  -4   -0.18    0.93
  10  -1  -3  108.65    3.69
 -10  -1  -3  118.70    6.23
 -10   1  -3  116.35    6.20
  10  -1  -2   64.55    3.11
 -10  -1  -2   64.94    4.26
 -10   1  -2   66.97    4.44
  10  -1  -1  170.92    5.88
 -10  -1  -1  174.85    6.72
 -10   1  -1  157.45    6.71
  10  -1   0   82.17    4.22
  10   1   0   92.26    4.26
  10  -1   1  177.59    6.76
 -10  -1   1  165.16    5.72
  10   1   1  164.89    6.35
  10  -1   2   71.29    4.48
 -10  -1   2   64.15    2.94
  10   1   2   73.48    4.37
  10  -1   3  114.48    5.17
  10   1   4    0.73    0.50
  10  -1   4    0.25    0.67
  10   1   5   46.33    2.75
  10  -1   5   39.02    3.04
  10   2  -8    3.48    1.76
  10  -2  -8    2.48    1.44
 -10  -2  -7   -0.05    1.07
  10   2  -7   -0.31    1.20
 -10   2  -7   -2.04    1.51
  10  -2  -7   -0.55    1.17
 -10   2  -6    0.77    1.10
  10   2  -6    3.08    1.67
 -10  -2  -6    2.65    1.75
 -10   2  -5    5.70    1.72
 -10  -2  -5    8.63    2.10
  10   2  -5    9.27    2.08
 -10  -2  -4   28.42    3.30
  10  -2  -4   28.37    1.77
 -10   2  -4   32.01    3.56
 -10  -2  -3   79.11    5.07
  10  -2  -3   83.05    3.55
 -10   2  -3   84.68    5.34
 -10  -2  -2  115.94    5.80
  10  -2  -2  113.37    4.55
 -10   2  -2  113.81    5.88
 -10  -2  -1   48.18    3.43
  10  -2  -1   41.58    2.90
 -10   2  -1   43.14    3.42
  10  -2   0   28.41    2.54
  10  -2   1   47.00    3.45
 -10  -2   1   43.49    2.76
  10  -2   2  115.85    5.82
 -10  -2   2  115.52    4.10
  10  -2   3   89.75    4.81
  10   2   4   26.69    1.98
  10  -2   4   26.51    2.65
  10  -2   5    5.97    1.46
  10   2   5    5.48    0.88
 -10   3  -7    7.05    2.22
  10   3  -7    7.62    2.56
 -10  -3  -7    5.10    1.78
 -10  -3  -6   -2.03    1.38
  10   3  -6    0.37    1.27
 -10   3  -6   -0.07    1.10
 -10   3  -5    9.72    2.23
 -10  -3  -5   12.57    2.53
  10   3  -5   13.79    2.46
  10   3  -4  115.38    6.47
 -10  -3  -4  118.20    6.75
  10  -3  -4  106.90    4.32
 -10   3  -4  117.60    6.73
 -10  -3  -3  210.85    8.73
  10  -3  -3  202.41    6.57
 -10   3  -3  210.90    8.84
 -10   3  -2    4.34    1.44
 -10  -3  -2    2.54    1.17
  10  -3  -2    2.94    0.84
 -10  -3  -1  106.53    5.33
  10  -3  -1  110.06    5.06
  10  -3   0   17.12    2.07
 -10  -3   1  115.64    4.75
  10  -3   1  121.29    5.83
  10  -3   2    4.91    1.29
 -10  -3   2    3.39    0.74
  10  -3   2    4.33    1.29
 -10  -3   3  192.27    4.61
  10  -3   3  200.37    7.80
  10   3   4  108.01    3.79
  10  -3   4  104.47    5.60
  10  -3   5    8.46    1.66
  10   4  -7    1.11    1.69
 -10  -4  -7    0.27    1.41
  10   4  -6   53.27    5.08
 -10  -4  -6   59.72    5.41
  10   4  -5   47.50    4.47
 -10  -4  -5   41.72    4.34
 -10   4  -5   49.25    4.63
  10   4  -4   48.96    4.30
 -10  -4  -4   43.34    4.22
  10  -4  -4   42.88    2.98
 -10   4  -4   50.91    4.48
 -10  -4  -3   45.17    3.98
  10   4  -3   51.83    4.20
  10  -4  -3   49.77    3.28
 -10  -4  -2  394.38   12.03
  10   4  -2  413.11   12.21
  10  -4  -2  398.98   11.00
 -10  -4  -1   78.07    4.60
  10  -4  -1   89.47    4.79
 -10  -4   0  222.21    7.68
  10  -4   0  233.14    8.46
  10  -4   1   85.12    5.09
 -10  -4   2  389.57    9.40
  10  -4   2  382.18   11.80
 -10  -4   3   48.46    2.27
  10  -4   3   47.07    3.79
  10   4   4   39.70    1.96
  10   4   4   35.76    1.87
 -10  -5  -7    9.47    2.52
  10   5  -7    8.67    2.51
 -10  -5  -6   -0.07    1.31
  10   5  -6   -1.03    1.41
 -10  -5  -5   30.06    3.85
  10   5  -5   29.67    3.75
 -10  -5  -4   47.77    4.34
  10   5  -4   43.55    4.17
 -10  -5  -3  144.33    7.38
  10   5  -3  138.84    7.15
  10  -5  -3  133.51    6.01
 -10  -5  -2    4.13    1.33
  10  -5  -2    4.12    1.17
  10   5  -2    4.18    1.36
 -10  -5  -1  157.84    6.89
  10   5  -1  160.14    6.94
  10  -5  -1  161.71    7.02
  10   5   0   23.80    2.45
 -10  -5   0   27.20    2.67
  10  -5   0   29.20    3.01
  10   5   1  158.39    6.14
  10   5   2    2.95    0.89
 -10  -5   3  131.98    4.48
  10   5   3  136.80    4.77
  10   5   4   39.40    1.78
 -10  -6  -6    5.32    2.06
  10   6  -6    4.58    1.97
 -10  -6  -5    5.02    1.96
  10   6  -5    2.98    1.36
 -10  -6  -4   58.79    5.11
  10   6  -4   66.89    5.38
 -10  -6  -3   31.75    3.58
  10   6  -3   37.59    3.81
  10  -6  -2    6.96    1.57
  10   6  -2    8.77    2.03
 -10  -6  -2    9.19    1.94
  10  -6  -1    2.48    1.14
  10   6  -1    1.30    1.20
 -10  -6  -1    3.05    1.22
  10   6   0   56.84    3.96
  10   6   1    1.45    0.85
  10   6   2    9.81    1.47
 -10  -6   3   33.39    2.34
  10   6   3   34.43    2.29
 -10  -6   4   61.33    2.48
  10   6   4   39.43    1.60
 -10  -7  -6    6.14    2.28
  10   7  -6    0.91    1.80
 -10  -7  -5    9.75    2.43
  10   7  -5    9.49    2.58
 -10  -7  -4    3.46    1.48
  10   7  -4   -0.18    1.34
 -10  -7  -3   55.50    4.79
  10   7  -3   56.53    4.79
  10   7  -2   75.73    5.29
  10   7  -1    9.97    1.97
  10   7   0    0.43    1.07
  10   7   1   16.93    2.14
  10   7   2   72.11    3.99
  10   7   3   49.96    2.93
 -10  -7   4    2.93    0.84
 -10  -8  -5    8.99    2.39
  10   8  -5    8.20    2.45
 -10  -8  -4   22.36    3.53
  10   8  -4   26.46    3.64
  10   8  -3   42.50    4.30
 -10  -8  -3   40.48    4.22
  10   8  -2    4.28    1.63
  10   8  -1   88.17    5.63
  10   8   0   74.55    4.84
  10   8   1   92.24    5.08
  10   8   2    6.63    1.42
  10   8   3   32.57    2.41
  10   9  -4   11.30    2.76
 -10  -9  -4   13.54    2.94
  10   9  -3   36.69    4.24
  10   9  -2   56.13    4.87
  10   9  -1   20.34    2.92
  10   9   0    0.46    1.02
  10   9   1   23.30    2.71
  10   9   2   57.60    3.95
  10  10  -4    1.98    1.71
 -10 -10  -4   -0.07    1.29
  10  10  -3   -0.29    1.23
  10  10  -2    8.34    2.20
  10  10  -1    5.20    1.77
  10  10   0   18.11    2.75
  10  10   1    3.33    1.28
  10  10   2    7.08    1.53
  10  11  -3    4.93    1.89
  10  11  -2    2.61    1.66
  10  11  -1    8.20    2.16
  10  11   0    9.62    2.30
  10  11   1    6.63    1.95
  10  12  -2   12.36    2.66
  10  12  -1    4.71    1.84
  10  12   0   18.16    3.00
  10  12   1    2.42    1.22
  10  13  -1    2.13    1.34
  10  13   0   -1.89    1.45
  11   0  -8    1.04    1.54
 -11   0  -7   -6.04    2.09
  11   0  -7   10.93    2.41
 -11   0  -6   -0.26    0.99
  11   0  -6   -0.45    1.17
 -11   0  -5   -1.73    1.38
 -11   0  -4    0.50    1.21
 -11   0  -3   -0.40    1.08
  11   0  -2   -0.11    0.51
 -11   0  -2   -1.12    1.15
  11   0  -1   -0.49    0.48
 -11   0  -1    0.24    0.77
  11   0   0    1.64    0.83
 -11   0   0    2.03    0.81
  11   0   1    0.98    0.92
  11   0   2   -1.02    0.92
  11   0   4    0.44    0.65
  11   0   5    0.92    0.56
  11   1  -8   10.67    2.82
  11  -1  -8   11.84    2.67
 -11   1  -7    8.62    2.49
 -11  -1  -7    8.93    2.43
  11   1  -7   10.08    2.56
  11  -1  -7    8.00    2.10
 -11   1  -6    0.30    1.31
 -11  -1  -6   -1.24    1.46
  11   1  -6    0.28    1.54
 -11  -1  -5   49.42    4.73
 -11   1  -5   55.73    4.99
 -11  -1  -4   11.86    2.16
 -11   1  -4   10.93    2.14
  11  -1  -3   49.70    2.51
 -11  -1  -3   46.48    4.01
 -11   1  -3   46.94    4.09
  11  -1  -2   50.36    2.89
 -11  -1  -2   53.49    4.00
 -11   1  -2   51.56    4.06
  11  -1  -1   50.99    3.19
 -11  -1  -1   48.82    3.69
 -11   1  -1   53.09    3.89
 -11   1   0    5.17    1.21
  11  -1   0    3.11    0.94
  11  -1   1   58.01    3.89
  11   1   1   57.40    3.77
  11  -1   2   48.81    3.82
 -11  -1   2   46.43    2.62
  11  -1   3   48.59    3.43
  11  -1   4   15.00    1.95
  11  -1   5   43.71    3.32
  11  -2  -8    3.41    1.73
 -11   2  -7   10.63    2.62
 -11  -2  -7   10.10    2.54
  11   2  -7    5.46    2.01
  11  -2  -7   11.53    2.46
 -11  -2  -6   16.87    3.02
 -11   2  -6   19.43    3.27
  11   2  -6   24.97    3.43
  11   2  -5   75.56    5.52
 -11  -2  -5   69.23    5.55
 -11   2  -5   72.11    5.70
  11  -2  -4   58.83    2.67
 -11  -2  -4   64.03    5.00
 -11   2  -4   63.52    5.09
 -11  -2  -3   91.44    5.72
  11  -2  -3   92.35    3.93
 -11   2  -3   93.88    5.89
 -11  -2  -2  156.37    7.26
  11  -2  -2  168.37    5.95
 -11   2  -2  180.47    7.86
 -11  -2  -1   93.40    5.10
  11  -2  -1   97.53    4.67
 -11   2  -1   96.61    5.27
  11  -2   0  229.71    8.01
 -11  -2   0  229.49    7.83
  11  -2   1   97.65    5.21
  11  -2   2  167.19    7.50
 -11  -2   2  185.49    5.74
  11  -2   3   92.03    5.06
  11   2   4   59.22    3.19
  11  -2   4   58.71    4.10
  11  -2   5   59.50    4.17
 -11  -3  -7    8.97    2.37
 -11   3  -7    9.58    2.47
  11   3  -7    5.62    2.09
 -11   3  -6    5.20    1.97
  11   3  -6    7.94    2.09
 -11  -3  -6    2.40    1.55
  11   3  -5   30.94    3.70
 -11  -3  -5   28.18    3.63
 -11   3  -5   27.69    3.73
  11  -3  -4   18.95    1.80
 -11  -3  -4   22.65    3.06
 -11   3  -4   23.32    3.20
  11   3  -4   22.44    3.19
 -11  -3  -3  157.50    7.71
  11  -3  -3  152.90    5.78
 -11   3  -3  179.06    8.17
 -11   3  -2   15.77    2.40
  11  -3  -2   17.57    1.94
 -11  -3  -2   17.08    2.35
 -11  -3  -1  172.03    7.11
  11  -3  -1  168.08    6.67
  11  -3   0    1.02    0.61
 -11  -3   0    0.04    0.55
  11  -3   1  172.53    7.39
  11  -3   2   15.49    2.15
 -11  -3   2   13.52    1.49
 -11  -3   3  145.24    4.10
  11  -3   3  144.83    6.77
  11  -3   4   19.18    2.49
  11   3   4   18.87    1.67
  11   4  -7    0.44    1.45
 -11  -4  -6   10.96    2.52
  11   4  -6   15.38    2.95
 -11  -4  -5    2.72    1.37
 -11   4  -5    0.89    1.23
  11   4  -5    2.12    1.58
  11  -4  -4   11.12    1.62
 -11  -4  -4   12.35    2.39
  11   4  -4   11.73    2.36
  11  -4  -3    0.31    0.64
 -11  -4  -3    1.45    1.16
  11   4  -3    0.35    1.12
 -11  -4  -2   44.09    3.80
  11   4  -2   37.44    3.57
  11  -4  -2   36.77    3.08
 -11  -4  -1    2.20    0.91
  11  -4  -1    3.53    1.15
 -11  -4   0   12.00    1.74
  11  -4   0   15.58    2.21
  11  -4   1    2.69    1.21
 -11  -4   2   40.16    2.66
 -11  -4   3   -0.07    0.48
  11   4   4   12.67    1.31
 -11  -5  -6    3.67    1.97
  11   5  -6    1.41    1.30
 -11  -5  -5    1.49    1.44
  11   5  -5   -0.13    1.22
 -11  -5  -4   29.76    3.69
  11  -5  -4   29.80    2.78
  11   5  -4   28.90    3.61
 -11  -5  -3   19.57    2.85
  11   5  -3   15.79    2.47
  11  -5  -3   14.23    2.05
 -11  -5  -2   40.02    3.72
  11   5  -2   35.41    3.50
  11  -5  -2   38.37    3.33
  11  -5  -1    8.12    1.68
 -11  -5  -1    9.77    1.81
  11   5  -1    9.85    1.93
 -11  -5   0    4.62    1.22
  11  -5   0    4.27    1.34
  11   5   0    6.32    1.48
 -11  -5   1   10.03    1.58
  11   5   1   10.92    1.74
  11   5   2   35.14    2.72
 -11  -5   3   13.24    1.43
  11   5   3   13.27    1.56
  11   5   4   29.37    1.80
 -11  -6  -6    4.02    1.63
  11   6  -6    8.75    2.58
  11   6  -5   61.24    5.51
 -11  -6  -5   56.49    5.39
  11   6  -4   45.53    4.52
 -11  -6  -4   45.41    4.62
  11  -6  -3    2.40    1.09
 -11  -6  -3    2.17    1.44
  11   6  -3    0.21    1.25
 -11  -6  -2   65.34    4.85
  11   6  -2   59.74    4.75
  11  -6  -2   53.06    4.35
 -11  -6  -1   23.41    2.78
  11   6  -1   22.06    2.75
 -11  -6   0   78.52    4.79
  11   6   0   87.93    5.13
 -11  -6   1   21.97    2.38
  11   6   1   21.69    2.36
  11   6   2   64.00    3.80
 -11  -6   3    2.41    0.84
  11   6   3    2.45    0.91
 -11  -7  -5   25.95    3.84
  11   7  -5   26.04    3.80
 -11  -7  -4    2.27    1.25
  11   7  -4    1.24    1.44
 -11  -7  -3   11.15    2.33
  11   7  -3   14.21    2.70
 -11  -7  -2   17.49    2.73
  11   7  -2   20.93    2.92
  11   7  -1   43.24    3.94
 -11  -7  -1   39.50    3.69
  11   7   0    1.10    1.03
  11   7   1   44.21    3.47
  11   7   2   23.96    2.44
  11   7   3   13.36    1.65
 -11  -8  -5    3.48    1.69
  11   8  -5    2.93    1.79
 -11  -8  -4   16.26    3.14
  11   8  -4   12.17    2.76
 -11  -8  -3    4.45    1.79
  11   8  -3    5.30    2.06
  11   8  -2   12.35    2.54
 -11  -8  -2   11.54    2.26
  11   8  -1    5.46    1.75
  11   8   0   -0.08    1.00
  11   8   1   10.07    1.88
  11   8   2   10.89    1.73
  11   8   3    1.81    0.66
 -11  -9  -4    0.92    1.19
  11   9  -4    2.16    1.39
  11   9  -3   12.82    2.72
 -11  -9  -3    8.97    2.51
  11   9  -2    9.86    2.45
  11   9  -1   11.67    2.41
  11   9   0    3.22    1.47
  11   9   1    9.55    1.90
  11   9   2    6.74    1.52
  11  10  -3   12.96    2.76
  11  10  -2    0.82    1.33
  11  10  -1    5.97    1.80
  11  10   0    2.56    1.46
  11  10   1    6.97    1.73
  11  10   2   -1.83    1.29
  11  11  -2    4.10    1.81
  11  11  -1   18.52    3.05
  11  11   0    0.47    1.24
  11  11   1   18.07    2.64
  11  12  -1   -1.07    1.44
  11  12   0    1.63    1.34
  11  13   0    2.07    1.47
  12   0  -7   17.22    3.12
 -12   0  -7   12.01    2.84
 -12   0  -6   53.13    5.25
 -12   0  -5   25.61    3.56
 -12   0  -4   67.18    5.27
 -12   0  -3  163.09    8.06
  12   0  -2   94.13    4.07
 -12   0  -2   96.30    5.73
  12   0  -1  236.42    7.63
 -12   0  -1  249.02    9.03
  12   0   0   42.87    3.21
 -12   0   0   40.72    3.32
  12   0   1  243.54    8.71
  12   0   4   55.77    3.73
 -12   1  -7    9.32    2.41
 -12  -1  -7   11.34    2.77
  12   1  -7   13.70    3.03
  12  -1  -7    8.83    2.46
 -12   1  -6    4.29    1.59
 -12  -1  -6    4.71    1.98
  12   1  -6    5.83    1.96
 -12   1  -5   14.61    2.83
 -12  -1  -5   14.62    2.73
 -12  -1  -4   17.56    2.71
 -12   1  -4   13.06    2.36
  12  -1  -3   61.91    3.01
 -12  -1  -3   65.29    4.94
 -12   1  -3   64.76    5.09
  12  -1  -2  176.15    6.12
 -12  -1  -2  160.29    7.57
  12  -1  -1  125.61    5.48
 -12  -1  -1  129.09    6.25
 -12   1  -1  129.79    6.34
 -12   1   0    4.27    1.23
  12  -1   0    4.08    1.13
 -12  -1   0    2.95    0.98
  12  -1   1  139.91    6.46
 -12  -1   2  173.31    5.80
  12  -1   3   49.84    3.64
  12   1   4    9.87    1.53
  12  -1   4   12.30    1.87
  12  -1   5   11.82    1.87
 -12   2  -7    1.60    1.40
  12   2  -7    0.50    1.44
 -12  -2  -6   -1.09    1.29
 -12   2  -6    1.36    1.28
  12   2  -6    1.41    1.71
 -12  -2  -5    5.19    1.70
 -12   2  -5   10.29    2.36
  12   2  -5    8.09    2.05
  12  -2  -4   18.62    1.55
 -12   2  -4   24.57    3.32
 -12  -2  -4   24.66    3.27
  12  -2  -3    8.34    1.22
 -12   2  -3   11.11    2.05
 -12  -2  -3   12.91    2.31
  12  -2  -2  116.31    5.08
 -12  -2  -2  124.71    6.54
 -12   2  -2  122.80    6.67
 -12   2  -1    9.36    1.73
  12  -2  -1   11.75    1.68
 -12  -2  -1   11.23    1.86
  12  -2   0   72.55    4.44
 -12  -2   0   71.66    4.29
  12  -2   1   10.94    1.88
 -12  -2   2  119.06    4.75
  12  -2   3   11.73    1.92
  12  -2   4   18.38    2.43
  12   3  -6    9.58    2.73
 -12  -3  -6    7.04    2.18
  12   3  -5   45.23    4.57
 -12  -3  -5   47.16    4.85
 -12   3  -5   47.12    4.85
  12  -3  -4    4.74    1.04
 -12  -3  -4    5.56    1.79
 -12   3  -4    7.21    2.04
  12   3  -4    3.41    1.74
 -12  -3  -3   26.35    3.25
  12  -3  -3   23.70    2.22
 -12   3  -3   25.44    3.30
  12  -3  -2   17.69    2.02
 -12   3  -2   15.59    2.42
 -12  -3  -2   18.43    2.53
 -12  -3  -1   40.88    3.50
  12  -3  -1   37.43    3.11
 -12  -3   0   32.39    2.93
  12  -3   0   29.96    2.93
 -12  -3   2   18.51    1.82
 -12  -3   3   23.12    1.60
 -12  -4  -6    7.08    2.13
  12   4  -6    6.23    2.12
  12   4  -5   46.80    4.75
 -12  -4  -5   44.03    4.68
  12   4  -4   74.55    5.70
 -12  -4  -4   75.72    5.91
  12   4  -3   32.46    3.60
 -12  -4  -3   32.49    3.61
  12  -4  -3   36.24    3.02
 -12  -4  -2   19.90    2.63
  12  -4  -2   21.79    2.45
  12  -4  -1   14.90    2.24
 -12  -4  -1   17.62    2.29
 -12  -4   0   86.00    4.90
  12  -4   0   86.03    5.26
 -12  -4   1   15.67    1.92
 -12  -4   3   39.03    2.27
 -12  -5  -6    0.20    1.19
  12   5  -6    3.10    1.99
  12   5  -5   44.22    4.75
 -12  -5  -5   43.60    4.74
 -12  -5  -4   19.44    2.96
  12   5  -4   29.33    3.67
 -12  -5  -3   76.53    5.67
  12   5  -3   75.00    5.53
  12  -5  -3   71.04    4.56
 -12  -5  -2    1.17    1.12
  12   5  -2    1.58    1.07
  12  -5  -2    1.78    0.93
 -12  -5  -1  120.51    6.40
  12   5  -1  125.51    6.55
 -12  -5   0    6.47    1.42
  12   5   0    7.18    1.71
 -12  -5   1  117.49    5.56
  12   5   1  126.00    5.88
  12   5   2    3.08    1.16
  12   5   3   75.04    3.88
 -12  -5   3   79.69    3.60
  12   5   4   18.93    1.66
 -12  -6  -5   10.58    2.71
  12   6  -5   13.35    2.83
  12   6  -4   39.46    4.45
 -12  -6  -4   42.80    4.66
 -12  -6  -3    8.03    2.04
  12   6  -3    8.17    2.18
 -12  -6  -2   45.49    4.25
  12   6  -2   51.18    4.51
 -12  -6  -1   17.83    2.50
  12   6  -1   19.30    2.69
 -12  -6   0   46.08    3.73
  12   6   0   45.21    3.84
 -12  -6   1   19.23    2.31
  12   6   1   18.02    2.34
 -12  -6   2   51.58    3.42
  12   6   2   47.23    3.44
  12   6   3    6.09    1.26
 -12  -7  -5    2.66    1.53
  12   7  -5    3.86    1.88
 -12  -7  -4    1.14    1.27
  12   7  -4   -0.53    1.50
 -12  -7  -3   18.91    3.01
  12   7  -3   23.34    3.37
 -12  -7  -2   14.17    2.57
  12   7  -2   12.54    2.44
 -12  -7  -1   51.84    4.43
  12   7  -1   31.65    3.50
 -12  -7   0   -0.48    0.76
  12   7   0   -1.38    1.20
 -12  -7   1   35.25    3.20
  12   7   1   29.83    3.02
 -12  -7   2   13.00    1.86
  12   7   2   11.94    1.87
  12   7   3   19.53    2.04
 -12  -8  -4    8.98    2.38
  12   8  -4   11.21    2.49
 -12  -8  -3   32.66    4.07
  12   8  -3   33.81    4.08
 -12  -8  -2   42.31    4.36
  12   8  -2   43.05    4.36
 -12  -8  -1   50.09    4.55
  12   8  -1   42.83    4.55
  12   8   0    3.25    1.22
 -12  -8   0    4.87    1.56
  12   8   1   51.19    4.04
 -12  -8   1   42.84    3.76
  12   8   2   37.00    3.25
 -12  -8   2   35.59    3.20
 -12  -8   3   30.71    2.74
 -12  -9  -4    2.40    1.62
 -12  -9  -3   36.22    4.44
  12   9  -3   38.34    4.50
  12   9  -2   12.66    2.60
 -12  -9  -2   13.65    2.70
  12   9  -1   48.29    4.57
  12   9   0   58.76    4.73
  12   9   1   42.65    3.88
  12   9   2   12.02    2.00
  12  10  -3    7.55    2.16
 -12 -10  -3    5.01    1.98
  12  10  -2   25.37    3.73
 -12 -10  -2   20.35    3.33
  12  10  -1    3.88    1.83
  12  10   0   22.17    3.12
  12  10   1    1.52    1.20
  12  11  -2   -1.55    1.41
  12  11  -1    6.30    2.11
  12  11   0    7.98    2.06
  12  11   1    5.83    1.82
  12  12  -1   -1.96    1.78
  12  12   0    1.19    1.30
  13   0  -7    0.21    1.50
 -13   0  -6    1.09    1.59
 -13   0  -5   -0.17    1.38
 -13   0  -4    0.00    1.03
 -13   0  -3   -0.27    1.10
 -13   0  -2   -0.54    1.12
  13   0  -2    0.12    0.56
  13   0  -1   -0.10    0.59
 -13   0  -1   -0.03    0.80
  13   0   0    3.02    1.09
 -13   0   0    4.70    1.43
  13   0   1    1.20    1.01
 -13   0   1    0.99    0.76
  13   0   4    0.46    0.78
  13  -1  -7   25.66    3.81
 -13   1  -6    1.69    1.15
 -13  -1  -6    0.88    1.56
  13   1  -6    1.64    1.64
 -13   1  -5   23.23    3.53
 -13  -1  -5   18.23    3.16
 -13   1  -4    3.44    1.43
 -13  -1  -4    2.76    1.34
  13  -1  -3   15.98    1.63
 -13   1  -3   21.93    3.04
 -13  -1  -3   18.28    2.79
  13  -1  -2   29.79    2.45
 -13  -1  -2   34.20    3.58
 -13   1  -2   32.19    3.50
  13  -1  -1   20.92    2.28
 -13  -1  -1   18.98    2.52
 -13   1  -1   21.28    2.66
  13  -1   0   67.50    4.33
 -13  -1   0   69.29    4.44
 -13   1   0   69.84    4.51
 -13  -1   1   23.32    2.37
  13   1   4    4.21    1.15
  13  -1   4    5.59    1.39
 -13   2  -6   23.53    3.75
 -13  -2  -6   17.17    3.18
  13   2  -6   16.54    3.08
 -13  -2  -5    6.04    1.95
 -13   2  -5    9.85    2.45
  13   2  -5   11.11    2.50
 -13  -2  -4   39.70    4.28
 -13   2  -4   35.19    4.04
  13  -2  -3   26.93    2.25
 -13  -2  -3   31.90    3.61
 -13   2  -3   32.19    3.64
  13  -2  -2  108.75    5.09
 -13  -2  -2  132.21    6.89
 -13   2  -2  119.89    6.74
  13  -2  -1   36.82    3.13
 -13  -2  -1   44.44    3.72
 -13   2  -1   38.85    3.64
 -13  -2   0   -0.17    0.92
  13  -2   0   -0.24    0.73
 -13  -2   1   42.94    3.21
  13   2   4   32.05    2.63
 -13  -3  -6    3.65    1.72
 -13   3  -6    4.52    1.91
  13   3  -6    5.39    2.22
  13   3  -5   53.43    5.15
 -13  -3  -5   51.98    5.21
 -13   3  -5   62.48    5.64
 -13   3  -4   27.79    3.73
 -13  -3  -4   21.78    3.35
  13   3  -4   25.55    3.41
  13  -3  -3   23.12    2.30
 -13  -3  -3   24.16    3.23
 -13   3  -3   29.29    3.58
 -13   3  -2   -0.10    0.92
 -13  -3  -2    1.53    0.96
  13  -3  -2    0.59    0.71
 -13  -3  -1  107.35    5.93
  13  -3  -1   92.92    5.21
  13  -3   0   80.59    5.06
 -13  -3   0   88.23    5.06
 -13  -3   1  109.14    5.26
 -13  -3   3   22.92    1.70
  13   4  -6   -1.40    1.97
 -13  -4  -6    2.53    1.51
 -13  -4  -5    7.32    2.33
  13   4  -5    6.91    2.31
 -13  -4  -4   11.37    2.70
  13   4  -4   12.42    2.63
  13  -4  -3   25.93    2.62
 -13  -4  -3   22.91    3.17
  13   4  -3   20.95    3.01
  13  -4  -2    0.37    0.63
 -13  -4  -2   -0.68    0.98
  13  -4  -1    0.56    0.89
 -13  -4  -1   -2.57    1.20
 -13  -4   0   -0.67    0.82
 -13  -4   1    1.25    0.76
 -13  -4   3   24.16    1.87
 -13  -5  -5   26.08    3.88
  13   5  -5   23.41    3.71
  13   5  -4   39.25    4.37
 -13  -5  -4   36.55    4.28
 -13  -5  -3    1.20    1.18
  13  -5  -3    2.28    0.91
  13   5  -3    2.65    1.47
 -13  -5  -2   21.04    3.03
  13   5  -2   19.19    2.85
  13   5  -1   26.21    3.19
 -13  -5  -1   20.80    2.76
 -13  -5   0    5.82    1.34
  13   5   0    6.82    1.62
  13   5   1   23.21    2.69
 -13  -5   1   22.37    2.50
 -13  -5   2   13.93    1.77
  13   5   2   18.31    2.26
 -13  -5   3    2.29    0.82
  13   5   3    2.48    1.01
 -13  -6  -5    9.29    2.39
  13   6  -5   10.09    2.66
  13   6  -4   42.08    4.74
 -13  -6  -4   39.73    4.56
 -13  -6  -3    1.81    1.06
  13   6  -3   -0.56    1.24
 -13  -6  -2   35.55    3.87
  13   6  -2   29.63    3.60
 -13  -6  -1   19.14    2.77
  13   6  -1   20.94    2.94
 -13  -6   0   25.96    2.92
  13   6   0   32.55    3.28
 -13  -6   1   20.39    2.47
  13   6   1   19.81    2.50
  13   6   2   27.56    2.73
 -13  -6   2   24.61    2.49
  13   6   3    0.94    0.78
 -13  -7  -4   22.37    3.55
  13   7  -4   24.03    3.67
 -13  -7  -3   15.37    2.83
  13   7  -3   15.45    2.90
 -13  -7  -2   57.42    5.04
  13   7  -2   78.66    5.91
 -13  -7  -1   34.55    3.76
  13   7  -1   37.10    3.90
 -13  -7   0    4.66    1.40
  13   7   0    6.78    1.77
 -13  -7   1   33.90    3.23
  13   7   1   34.93    3.44
  13   7   2   57.92    4.11
 -13  -7   2   67.94    4.29
  13   7   3   11.21    1.70
 -13  -8  -4   16.32    3.11
  13   8  -4   14.03    3.21
 -13  -8  -3    3.23    1.65
  13   8  -3    2.39    1.83
 -13  -8  -2    0.33    1.04
  13   8  -2   -2.59    1.55
 -13  -8  -1   -0.42    1.11
  13   8  -1    1.27    1.41
 -13  -8   0   17.19    2.68
  13   8   0   13.89    2.44
 -13  -8   1    2.16    1.16
  13   8   1    1.24    1.15
 -13  -8   2   -0.14    0.93
  13   8   2    0.05    1.07
 -13  -9  -3    0.10    1.31
  13   9  -3   -1.33    1.45
 -13  -9  -2   23.29    3.54
  13   9  -2   23.58    3.52
 -13  -9  -1    7.29    2.07
  13   9  -1    3.43    1.60
  13   9   0    5.69    1.80
 -13  -9   0   10.93    2.39
  13   9   1    6.40    1.86
 -13  -9   1    9.62    2.08
 -13  -9   2   19.60    2.61
  13   9   2   16.50    2.37
 -13 -10  -2   12.34    2.74
  13  10  -2    8.57    2.55
  13  10  -1   14.87    2.93
 -13 -10  -1   15.49    2.96
  13  10   0    2.49    1.76
 -13 -10   0    4.92    1.94
  13  10   1   12.04    2.31
 -13 -10   1   16.53    2.67
  13  11  -1   12.17    2.71
 -13 -11  -1   13.49    2.84
  13  11   0   -0.86    1.50
  13  12   0    1.48    1.49
 -14   0  -6   21.06    3.74
 -14   0  -5    7.39    2.23
 -14   0  -4   18.33    3.06
 -14   0  -3   15.63    2.67
 -14   0  -2  233.21    9.90
  14   0  -1   77.21    4.46
 -14   0  -1   89.29    5.69
  14   0   0   69.82    4.52
 -14   0   0   75.17    4.89
 -14   0   1   84.41    4.82
 -14   1  -6   10.62    2.53
 -14  -1  -6   10.15    2.37
  14   1  -6    9.22    2.66
 -14   1  -5   13.36    2.81
 -14  -1  -5   14.96    2.97
 -14  -1  -4   45.25    4.72
 -14   1  -4   42.99    4.63
  14  -1  -3   58.81    3.25
 -14  -1  -3   72.37    5.58
 -14   1  -3   72.97    5.61
  14  -1  -2    6.59    1.32
 -14  -1  -2    7.29    1.84
 -14   1  -2    8.71    2.12
  14  -1  -1  171.67    7.07
 -14  -1  -1  190.41    8.40
 -14   1  -1  201.17    8.68
  14  -1   0   73.45    4.71
 -14  -1   0   77.93    4.97
 -14   1   0   79.03    5.02
 -14  -1   1  196.98    7.64
 -14   2  -6    3.51    2.03
  14   2  -6    3.25    1.89
 -14   2  -5    2.17    1.53
 -14  -2  -5   -1.41    1.69
  14   2  -5   -0.80    1.45
 -14  -2  -4   -3.30    2.01
 -14   2  -4    2.44    1.52
 -14  -2  -3   19.66    2.90
 -14   2  -3   21.22    3.12
  14  -2  -3   17.41    1.94
 -14  -2  -2   20.13    2.87
  14  -2  -2   16.13    2.02
 -14   2  -2   23.85    3.19
 -14  -2  -1   20.35    2.75
  14  -2  -1   18.68    2.32
 -14   2  -1   21.52    2.82
 -14  -2   0   46.77    3.83
 -14  -2   1   18.36    2.24
 -14  -3  -5   29.87    4.05
 -14   3  -5   31.80    4.28
  14   3  -5   29.18    4.05
 -14   3  -4   18.43    3.18
 -14  -3  -4   16.80    3.04
  14   3  -4   16.77    3.29
 -14   3  -3   16.66    2.77
 -14  -3  -3   14.34    2.61
 -14   3  -2    3.05    1.58
  14  -3  -2    2.63    0.84
 -14  -3  -2    1.57    1.19
  14  -3  -1   63.10    4.42
 -14  -3  -1   60.47    4.65
 -14  -3   0   12.45    2.03
 -14  -3   1   68.19    4.33
 -14  -4  -5    9.06    2.35
  14   4  -5   10.27    2.78
  14   4  -4  106.21    7.15
 -14  -4  -4  101.50    7.17
 -14  -4  -3   13.42    2.67
  14   4  -3    6.92    1.87
  14  -4  -2    9.93    1.86
 -14  -4  -2    8.13    1.89
 -14  -4  -1    6.94    1.77
 -14  -4   0   53.85    4.23
 -14  -4   1    7.84    1.54
 -14  -4   3    8.99    1.27
 -14  -5  -5   29.36    4.24
  14   5  -5   22.82    3.71
 -14  -5  -4    5.01    2.00
  14   5  -4    9.43    2.54
 -14  -5  -3   20.44    3.12
  14   5  -3   17.97    3.13
 -14  -5  -2    8.03    2.06
  14   5  -2   10.68    2.25
  14   5  -1   37.02    3.79
 -14  -5  -1   31.79    3.50
 -14  -5   0    0.97    0.83
  14   5   0   -0.22    1.27
 -14  -5   1   31.82    3.08
 -14  -5   2   11.03    1.65
  14   5   2    6.36    1.50
  14   5   3   19.06    2.19
 -14  -6  -4   11.37    2.62
  14   6  -4   11.49    2.71
 -14  -6  -3    8.62    2.37
  14   6  -3   10.44    2.32
  14   6  -2   30.32    3.88
 -14  -6  -2   27.25    3.62
 -14  -6  -1    0.27    0.94
  14   6  -1    0.26    1.14
 -14  -6   0    1.91    1.24
  14   6   0    0.72    1.01
 -14  -6   1    1.06    0.84
  14   6   1    1.91    1.23
  14   6   2   24.73    2.83
 -14  -6   2   21.26    2.41
  14   6   3   12.51    1.84
 -14  -7  -4    3.39    1.90
  14   7  -4    2.29    1.53
 -14  -7  -3    2.06    1.77
  14   7  -3    1.61    1.61
 -14  -7  -2    8.49    2.14
  14   7  -2    9.73    2.39
 -14  -7  -1   23.40    3.17
  14   7  -1   22.39    3.24
 -14  -7   0    3.62    1.32
  14   7   0    3.97    1.50
 -14  -7   1   19.97    2.64
  14   7   1   22.43    2.86
 -14  -7   2    8.91    1.75
  14   7   2    9.88    1.93
 -14  -8  -3   13.91    2.92
  14   8  -3   16.66    3.23
 -14  -8  -2   19.62    3.16
  14   8  -2   20.74    3.34
 -14  -8  -1   14.07    2.66
  14   8  -1   10.87    2.45
 -14  -8   0    7.92    1.93
  14   8   0    8.13    2.22
 -14  -8   1    8.67    1.85
  14   8   1   11.39    2.23
 -14  -8   2   18.83    2.50
  14   8   2   20.41    2.65
 -14  -9  -3   14.98    3.07
 -14  -9  -2    4.27    2.01
  14   9  -2    6.19    2.10
 -14  -9  -1   34.20    4.10
  14   9  -1   31.08    3.93
 -14  -9   0    5.63    1.90
  14   9   0    9.44    2.26
 -14  -9   1   29.25    3.36
  14   9   1   27.73    3.33
 -14 -10  -2   10.63    2.53
  14  10  -2   11.98    2.68
 -14 -10  -1    0.20    1.38
  14  10  -1    2.73    1.84
 -14 -10   0   14.83    2.81
  14  10   0   14.48    2.65
 -14 -10   1    2.15    1.56
  14  10   1   -1.19    1.42
  14  11  -1    4.75    1.98
  14  11   0    1.80    1.66
 -14 -11   0    2.08    1.44
 -15   0  -5    2.30    1.87
 -15   0  -4   -2.25    1.60
 -15   0  -3   -0.55    1.13
 -15   0  -2   -0.24    1.04
 -15   0  -1   -0.76    1.12
  15   0  -1    0.06    0.77
 -15   0   0    4.17    1.49
 -15   0   1    2.50    1.30
 -15   1  -5    3.69    1.80
 -15  -1  -5    2.04    1.39
 -15   1  -4   10.28    2.43
 -15  -1  -4   13.18    2.69
 -15   1  -3   10.19    2.39
 -15  -1  -3   10.23    2.35
  15  -1  -2   36.79    3.03
 -15  -1  -2   44.65    4.32
 -15   1  -2   45.70    4.42
  15  -1  -1   10.28    1.86
 -15   1  -1   14.88    2.49
 -15  -1  -1   11.22    2.25
 -15  -1   0   39.34    3.77
 -15   1   0   39.83    3.74
 -15  -1   1   13.90    2.06
 -15   2  -5   12.51    2.89
 -15  -2  -5    5.63    1.74
  15   2  -5   12.72    2.83
 -15   2  -4   31.55    4.09
 -15  -2  -4   35.63    4.36
 -15  -2  -3   31.95    3.96
 -15   2  -3   32.94    4.05
  15  -2  -2   30.61    2.93
 -15  -2  -2   37.24    4.00
 -15   2  -2   37.13    4.05
  15  -2  -1   25.63    2.93
 -15  -2  -1   27.04    3.20
 -15   2  -1   31.65    3.50
 -15  -2   0   27.90    3.11
 -15  -2   1   29.83    2.97
 -15  -2   2   32.55    2.77
 -15  -3  -5   16.07    3.17
 -15   3  -5   14.07    3.28
  15   3  -5   15.57    3.12
 -15  -3  -4   -0.32    1.69
  15   3  -4    0.52    1.34
 -15   3  -3   13.28    2.70
 -15  -3  -3    8.71    2.14
  15  -3  -2   21.00    2.51
 -15  -3  -2   21.17    3.03
 -15  -3  -1   37.39    3.74
 -15  -3   0    3.09    1.18
 -15  -3   1   37.38    3.30
 -15  -3   2   19.79    2.23
 -15  -4  -5   10.25    2.70
 -15  -4  -4   14.99    3.09
  15   4  -4   14.54    3.01
 -15  -4  -3   -2.20    1.49
  15   4  -3   -0.96    1.32
 -15  -4  -2    3.08    1.19
 -15  -4  -1   25.00    3.15
 -15  -4   0    2.71    1.23
 -15  -4   1   20.85    2.52
 -15  -4   2    5.06    1.31
 -15  -5  -4   -2.21    1.60
  15   5  -4   -0.54    1.17
 -15  -5  -3    1.38    1.26
  15   5  -3    2.71    1.60
 -15  -5  -2   20.03    3.02
  15   5  -2   20.56    3.27
 -15  -5  -1    0.00    0.97
  15   5  -1    1.31    1.31
 -15  -5   0    1.24    0.80
  15   5   0   -1.68    1.25
 -15  -5   1    2.83    0.99
 -15  -5   2   19.69    2.29
  15   5   2   22.77    2.62
  15   5   3    5.42    1.41
 -15  -6  -4   16.11    3.15
  15   6  -4   15.77    3.24
 -15  -6  -3   14.92    2.94
  15   6  -3   16.77    3.23
 -15  -6  -2   12.06    2.50
  15   6  -2   11.88    2.69
 -15  -6  -1   -0.27    0.93
  15   6  -1    0.40    1.21
 -15  -6   0   14.80    2.41
  15   6   0   13.12    2.29
 -15  -6   1    0.21    0.98
  15   6   1   -0.13    0.98
 -15  -6   2   12.78    1.95
  15   6   2    9.78    1.92
  15   7  -3   41.56    4.75
 -15  -7  -3   27.76    4.08
 -15  -7  -2   15.17    2.91
  15   7  -2   19.82    3.22
 -15  -7  -1   18.35    2.94
  15   7  -1   24.35    3.52
  15   7   0   71.27    5.40
 -15  -7   0   66.11    5.22
 -15  -7   1   24.59    2.97
  15   7   1   26.71    3.20
  15   7   2   15.48    2.39
 -15  -8  -3    1.62    1.23
 -15  -8  -2    2.25    1.11
  15   8  -2    7.57    2.16
 -15  -8  -1   18.34    3.03
  15   8  -1   13.78    2.83
 -15  -8   0   -0.77    1.09
  15   8   0   -0.71    1.24
 -15  -8   1   15.76    2.55
  15   8   1   15.87    2.64
 -15  -9  -2    0.90    1.21
  15   9  -2   -1.01    1.41
 -15  -9  -1    2.32    1.45
  15   9  -1    2.70    1.61
 -15  -9   0   18.95    3.00
  15   9   0   15.76    2.91
 -15  -9   1    1.66    1.13
  15   9   1    2.74    1.44
 -15 -10  -1   15.18    2.87
  15  10  -1   13.22    2.86
 -15 -10   0    1.32    1.20
  15  10   0    4.39    1.88
 -16   0  -5   13.17    3.02
 -16   0  -4   20.43    3.57
 -16   0  -3   25.71    3.70
 -16   0  -2   63.20    5.33
 -16   0  -1   24.92    3.28
 -16   0   0   75.80    5.30
 -16   0   1   24.49    2.84
 -16   1  -4   13.58    2.82
 -16  -1  -4    9.48    2.53
 -16  -1  -3   31.79    4.04
 -16   1  -3   33.76    4.11
 -16  -1  -2    0.75    1.22
 -16   1  -2    3.39    1.69
 -16  -1  -1   52.76    4.62
 -16   1  -1   53.73    4.78
 -16  -1   0   58.81    4.66
 -16   1   0   54.47    4.52
 -16  -1   1   46.95    3.93
 -16  -2  -4    9.63    2.61
 -16   2  -4    7.25    2.20
 -16  -2  -3    0.37    1.20
 -16   2  -3    3.91    1.83
 -16  -2  -2    2.73    1.63
 -16   2  -2    2.36    1.30
 -16   2  -1   22.76    3.14
 -16  -2  -1   14.48    2.54
 -16  -2   0   14.25    2.37
 -16  -2   1   20.17    2.58
 -16  -2   2    3.41    1.14
 -16  -3  -4   18.51    3.31
 -16   3  -4   16.08    3.27
  16   3  -4   13.32    2.81
 -16  -3  -3    4.88    1.59
 -16   3  -3    6.22    2.14
 -16  -3  -2    2.68    1.29
 -16  -3  -1    0.53    0.89
 -16  -3   0    9.83    2.02
 -16  -3   1    0.11    0.96
 -16  -3   2    2.22    1.01
  16   4  -4   10.86    2.60
 -16  -4  -4    9.53    2.61
 -16  -4  -3   27.24    3.80
  16   4  -3   26.66    3.82
 -16  -4  -2   10.02    2.39
 -16  -4  -1    9.17    1.92
 -16  -4   0    1.16    1.06
 -16  -4   1   12.54    2.14
 -16  -4   2   18.78    2.31
 -16  -5  -4   12.57    2.98
 -16  -5  -3   14.86    2.94
  16   5  -3   13.74    2.89
 -16  -5  -2   16.48    2.85
  16   5  -2   15.34    2.85
 -16  -5  -1    7.49    1.97
  16   5  -1    4.25    1.71
 -16  -5   0   16.91    2.61
 -16  -5   1    3.03    1.12
 -16  -5   2   16.22    2.27
 -16  -6  -3    1.58    1.61
  16   6  -3    4.27    2.06
 -16  -6  -2    9.56    2.37
  16   6  -2   12.02    2.65
 -16  -6  -1    8.80    2.26
  16   6  -1    8.65    2.24
 -16  -6   0    9.56    1.95
  16   6   0    9.25    2.27
 -16  -6   1    7.17    1.80
  16   6   1    6.34    1.68
  16   6   2   12.22    2.17
 -16  -7  -3   -0.78    1.39
 -16  -7  -2    1.16    1.65
  16   7  -2    2.62    1.74
 -16  -7  -1    6.41    2.00
  16   7  -1    3.16    1.77
 -16  -7   0    3.46    1.69
  16   7   0    4.36    1.83
 -16  -7   1    4.25    1.39
  16   7   1    6.00    1.87
  16   7   2    1.18    0.94
 -16  -8  -2   12.88    2.75
  16   8  -2   10.82    2.57
 -16  -8  -1   11.94    2.71
  16   8  -1   10.56    2.50
 -16  -8   0   16.27    2.83
  16   8   0   11.82    2.60
 -16  -8   1    8.93    1.99
  16   8   1   10.23    2.33
 -16  -9  -1    4.88    1.89
  16   9  -1    4.54    1.78
 -16  -9   0    2.76    1.64
  16   9   0    1.84    1.75
 -16 -10   0   15.00    2.82
  16  10   0   16.61    3.07
 -17   0  -4   -0.85    1.27
 -17   0  -3    1.45    1.39
 -17   0  -2   -1.38    1.62
 -17   0  -1    1.05    1.24
 -17   0   0    0.64    1.17
 -17   1  -4   15.35    3.11
 -17  -1  -4   20.27    3.60
 -17  -1  -3   26.35    3.87
 -17   1  -3   12.44    2.69
 -17   1  -2    8.74    2.19
 -17  -1  -2    9.44    2.30
 -17  -1  -1   17.51    2.87
 -17   1  -1   14.76    2.68
 -17  -1   0   99.45    6.26
 -17  -1   1   18.89    2.59
 -17  -2  -4   39.56    4.74
 -17   2  -4   28.27    4.12
 -17   2  -3   14.08    2.93
 -17  -2  -3   11.72    2.54
 -17   2  -2   29.06    3.83
 -17  -2  -2   24.39    3.57
 -17  -2  -1   35.90    4.01
 -17  -2   0   80.84    5.68
 -17  -2   1   34.02    3.43
 -17  -2   2   22.84    2.56
 -17  -3  -4    1.53    1.49
 -17  -3  -3   14.01    2.91
 -17  -3  -2   21.40    3.26
 -17  -3  -1    7.98    1.85
 -17  -3   0   -1.22    1.75
 -17  -3   1    9.09    1.90
 -17  -4  -3    2.47    1.49
  17   4  -3   -0.63    1.40
 -17  -4  -2    4.84    1.77
 -17  -4  -1    1.01    1.13
 -17  -4   0    5.92    1.63
 -17  -4   1    2.21    1.14
 -17  -5  -3    2.57    1.64
  17   5  -3    3.69    1.83
 -17  -5  -2    6.51    2.17
  17   5  -2   14.88    2.87
 -17  -5  -1    4.07    1.59
  17   5  -1    3.66    1.80
  17   5   0   11.03    2.53
 -17  -5   0   10.94    2.11
 -17  -5   1    1.52    0.91
  17   5   2    9.01    1.96
 -17  -6  -3    6.32    2.07
 -17  -6  -2    9.76    2.35
  17   6  -2   11.65    2.62
 -17  -6  -1    6.02    1.99
  17   6  -1    2.06    1.72
 -17  -6   0    3.53    1.47
  17   6   0    8.63    2.15
  17   6   1    3.95    1.58
 -17  -6   1    1.74    1.24
  17   6   2    8.22    1.89
 -17  -7  -2    5.49    1.82
  17   7  -2    4.48    1.84
 -17  -7  -1   18.43    3.09
  17   7  -1   21.13    3.39
 -17  -7   0   12.28    2.51
  17   7   0   13.03    2.54
  17   7   1   18.08    2.87
 -17  -8  -1    5.84    1.99
  17   8  -1    5.57    1.96
 -17  -8   0   -0.73    1.02
  17   8   0   -1.21    1.39
  17   8   1    5.22    1.93
 -17  -9  -1    1.57    1.40
 -17  -9   0    0.06    1.26
  17   9   0    4.36    2.03
 -18   0  -3   11.43    2.63
 -18   0  -2    6.90    2.03
 -18   0  -1    8.06    2.27
 -18   0   0   60.98    5.05
 -18  -1  -3    7.47    2.32
 -18   1  -3    8.65    2.52
 -18  -1  -2   11.90    2.58
 -18   1  -2   13.84    2.84
 -18  -1  -1   14.29    2.70
 -18   1  -1   14.72    2.78
 -18  -1   0   12.25    2.43
 -18  -1   1   13.88    2.33
 -18  -2  -3    2.50    1.64
 -18   2  -3    3.30    1.89
 -18   2  -2    3.72    1.87
 -18  -2  -2    3.74    1.69
 -18  -2  -1   10.37    2.39
 -18  -2   0    8.11    2.14
 -18  -2   1   10.33    2.09
 -18  -3  -3    4.96    1.88
 -18  -3  -2    9.58    2.44
 -18  -3  -1   -0.78    1.75
 -18  -3   0    1.71    1.33
 -18  -3   1    0.66    0.87
 -18  -4  -3    8.55    2.49
 -18  -4  -2   19.03    3.29
 -18  -4  -1   12.99    2.46
 -18  -4   0    2.23    1.28
 -18  -4   1   12.60    2.35
  18   5  -2   10.76    2.72
 -18  -5  -2    6.03    1.93
 -18  -5  -1    0.04    1.36
  18   5  -1    2.56    1.58
 -18  -5   0   14.36    2.66
  18   5   0   14.10    2.92
  18   5   2    8.52    1.80
 -18  -6  -2    3.61    1.57
 -18  -6  -1    4.14    1.84
  18   6  -1    5.54    2.08
  18   6   0    4.35    1.84
 -18  -6   0    3.44    1.39
  18   6   1    5.59    1.85
 -18  -7  -1    1.63    1.36
  18   7  -1    0.32    1.38
 -18  -7   0    1.84    1.57
  18   7   0    2.65    1.74
  18   7   1   -0.52    1.36
 -18  -8  -1   -0.11    1.41
  18   8   0    9.88    2.56
 -19   0  -3    0.09    1.28
 -19   0  -2    1.08    1.29
 -19   0  -1    0.47    1.16
 -19   0   0    8.06    2.18
 -19  -1  -3    5.79    1.99
 -19  -1  -2    2.72    1.72
 -19   1  -2    2.36    1.21
 -19   1  -1   25.14    3.78
 -19  -1  -1   23.48    3.57
 -19  -1   0    7.89    2.00
 -19  -2  -2    7.99    2.39
 -19  -2  -1    4.77    1.80
 -19  -2   0   16.23    2.89
 -19  -2   1    8.03    1.90
 -19  -3  -2    6.17    2.18
 -19  -3  -1   -0.39    1.34
 -19  -3   0    7.85    2.17
 -19  -4  -2   -1.28    1.08
 -19  -4  -1    1.84    1.41
 -19  -4   0    0.87    1.15
 -19  -5  -2    1.69    1.08
 -19  -5  -1   -0.67    1.60
  19   5  -1    1.95    1.37
 -19  -5   0    0.77    1.09
  19   5   0   -1.60    1.53
  19   5   1   -4.41    2.08
 -19  -6  -1    9.52    2.44
 -19  -6   0   -1.31    1.12
  19   6   0   -1.01    1.28
  19   6   1   10.74    2.47
 -19  -7  -1    8.71    2.37
  19   7   0    3.73    1.74
 -20   0  -2    4.83    1.96
 -20   0  -1   22.90    3.55
 -20   1  -2    3.95    1.91
 -20  -1  -2    1.59    1.38
 -20  -1  -1    2.02    1.52
 -20  -1   0   -1.49    1.67
 -20  -2  -2    0.91    1.21
 -20  -2  -1    0.38    1.17
 -20  -2   0   21.46    3.21
 -20  -3  -2    5.21    2.23
 -20  -3  -1    1.80    1.56
 -20  -3   0   10.79    2.56
 -20  -4  -1   16.32    3.04
 -20  -5  -1    7.49    2.27
  20   5   1    3.62    1.77
 -21   0  -1    3.22    1.73
 -21  -1  -1    5.73    1.96
 -21  -2  -1    1.48    1.53
   0   0   0    0.00    0.00


TITL gy1_auto in Pna2(1)
REM Pna2(1) (#33, found as P2(1)cn in -cba setting)
CELL 0.71073  15.578196  11.102315   6.935415  90.0000  90.0000  90.0000
ZERR    5.00   0.001015   0.000775   0.000363   0.0000   0.0000   0.0000
LATT -1
SYMM -x,-y, z+1/2
SYMM  x+1/2,-y+1/2, z
SYMM -x+1/2, y+1/2, z+1/2
SFAC C H N O
UNIT 55.00 50.00 5.00 5.00
REM  CrysAlisPro recorded range (K): Min=293.1; max=293.2; aver:293.1
TEMP 20
TREF
HKLF 4
END
_computing_structure_solution     'SHELXT 2018/2 (Sheldrick, 2018)'
;
_shelx_hkl_checksum                68651
_olex2_submission_special_instructions  'No special instructions were received'
_oxdiff_exptl_absorpt_empirical_details
;
Empirical correction (ABSPACK) includes:
- Absorption correction using spherical harmonics
- Frame scaling
- Detector area scaling
;
_oxdiff_exptl_absorpt_empirical_full_max  1.127
_oxdiff_exptl_absorpt_empirical_full_min  0.926
