# Supplementary material for: Accurately adjusted phenothiazine conformations: reversible conformation transformation at room temperature and self-recoverable stimuli-responsive phosphorescence
Source: Light Sci Appl. 2025 Feb 26;14:99. doi: 10.1038/s41377-024-01716-7 (PMC11862005; doi:10.1038/s41377-024-01716-7)
Supplement: Supplementary file 5 — Crystal informations [file 41377_2024_1716_MOESM5_ESM.zip › cif/MM-IPT.cif]

data_mo_210918C_0m
_audit_creation_date               2021-09-18
_audit_creation_method
;
Olex2 1.2
(compiled 2018.05.29 svn.r3508 for OlexSys, GUI svn.r5506)
;
_audit_contact_author_address      ?
_audit_contact_author_email        ?
_audit_contact_author_name         ''
_audit_contact_author_phone        ?
_publ_contact_author_id_orcid      ?
_publ_section_references
;
Bourhis, L.J., Dolomanov, O.V., Gildea, R.J., Howard, J.A.K., Puschmann, H.
 (2015). Acta Cryst. A71, 59-75.

Dolomanov, O.V., Bourhis, L.J., Gildea, R.J, Howard, J.A.K. & Puschmann, H.
 (2009), J. Appl. Cryst. 42, 339-341.
;
_chemical_formula_moiety           'C17 H19 N S'
_chemical_formula_sum              'C17 H19 N S'
_chemical_formula_weight           269.41
loop_
  _atom_type_symbol
  _atom_type_scat_dispersion_real
  _atom_type_scat_dispersion_imag
  _atom_type_scat_Cromer_Mann_a1
  _atom_type_scat_Cromer_Mann_a2
  _atom_type_scat_Cromer_Mann_a3
  _atom_type_scat_Cromer_Mann_a4
  _atom_type_scat_Cromer_Mann_b1
  _atom_type_scat_Cromer_Mann_b2
  _atom_type_scat_Cromer_Mann_b3
  _atom_type_scat_Cromer_Mann_b4
  _atom_type_scat_Cromer_Mann_c
  _atom_type_scat_source
  _atom_type_scat_dispersion_source
 H 0.00000 0.00000 0.49300 0.32291 0.14019 0.04081 10.51090 26.12570 3.14236
 57.79970 0.0030380000826
 'International Tables Volume C Table 6.1.1.4 (pp. 500-502)'
 'Henke, Gullikson and Davis, At. Data and Nucl. Data Tables, 1993, 54, 2'
 C 0.00347 0.00161 2.31000 1.02000 1.58860 0.86500 20.84390 10.20750 0.56870
 51.65120 0.215599998832
 'International Tables Volume C Table 6.1.1.4 (pp. 500-502)'
 'Henke, Gullikson and Davis, At. Data and Nucl. Data Tables, 1993, 54, 2'
 S 0.12424 0.12443 6.90530 5.20340 1.43790 1.58630 1.46790 22.21510 0.25360
 56.17200 0.866900026798
 'International Tables Volume C Table 6.1.1.4 (pp. 500-502)'
 'Henke, Gullikson and Davis, At. Data and Nucl. Data Tables, 1993, 54, 2'
 N 0.00653 0.00323 12.21260 3.13220 2.01250 1.16630 0.00570 9.89330 28.99750
 0.58260 -11.5290002823
 'International Tables Volume C Table 6.1.1.4 (pp. 500-502)'
 'Henke, Gullikson and Davis, At. Data and Nucl. Data Tables, 1993, 54, 2'

_space_group_crystal_system        'monoclinic'
_space_group_IT_number             14
_space_group_name_H-M_alt          'P 1 21/c 1'
_space_group_name_Hall             '-P 2ybc'
loop_
  _space_group_symop_id
  _space_group_symop_operation_xyz
 1 x,y,z
 2 -x,y+1/2,-z+1/2
 3 -x,-y,-z
 4 x,-y-1/2,z-1/2

_symmetry_Int_Tables_number        14
_cell_length_a                     11.694(2)
_cell_length_b                     8.2136(15)
_cell_length_c                     15.796(3)
_cell_angle_alpha                  90
_cell_angle_beta                   99.276(3)
_cell_angle_gamma                  90
_cell_volume                       1497.4(5)
_cell_formula_units_Z              4
_cell_measurement_reflns_used      6099
_cell_measurement_temperature      296.15
_cell_measurement_theta_max        31.16
_cell_measurement_theta_min        2.61
_exptl_absorpt_coefficient_mu      0.203
_exptl_absorpt_correction_T_max    0.7463
_exptl_absorpt_correction_T_min    0.6542
_exptl_absorpt_correction_type     'none'
_exptl_absorpt_process_details
;
SADABS-2008/1 (Bruker,2008) was used for absorption correction.
wR2(int) was 0.0852 before and 0.0550 after correction.
The Ratio of minimum to maximum transmission is 0.8766.
The \l/2 correction factor is 0.0015.
;
_exptl_crystal_colour              'clear light colourless'
_exptl_crystal_colour_lustre       clear
_exptl_crystal_colour_modifier     light
_exptl_crystal_colour_primary      colourless
_exptl_crystal_density_diffrn      1.1950
_exptl_crystal_density_meas        .
_exptl_crystal_description         block
_exptl_crystal_F_000               576.6788
_exptl_crystal_size_max            0.1
_exptl_crystal_size_mid            0.1
_exptl_crystal_size_min            0.1
_diffrn_reflns_av_R_equivalents    0.0312
_diffrn_reflns_av_unetI/netI       0.0344
_diffrn_reflns_limit_h_max         17
_diffrn_reflns_limit_h_min         -17
_diffrn_reflns_limit_k_max         8
_diffrn_reflns_limit_k_min         -12
_diffrn_reflns_limit_l_max         22
_diffrn_reflns_limit_l_min         -22
_diffrn_reflns_number              15272
_diffrn_reflns_theta_full          25.0248
_diffrn_reflns_theta_max           25.02
_diffrn_reflns_theta_min           1.76
_diffrn_ambient_temperature        296.15
_diffrn_measured_fraction_theta_full  0.9985
_diffrn_measured_fraction_theta_max  0.9985
_diffrn_measurement_device_type    'Bruker APEX-II CCD'
_diffrn_measurement_method         '\f and \w scans'
_diffrn_radiation_monochromator    'graphite'
_diffrn_radiation_type             'Mo K\a'
_diffrn_radiation_wavelength       0.71073
_diffrn_standards_number           0
_reflns_Friedel_coverage           0.0
_reflns_limit_h_max                13
_reflns_limit_h_min                -13
_reflns_limit_k_max                9
_reflns_limit_k_min                0
_reflns_limit_l_max                18
_reflns_limit_l_min                0
_reflns_number_gt                  2251
_reflns_number_total               2629
_reflns_threshold_expression       I>=2u(I)
_computing_cell_refinement         'SAINT v7.68A (Bruker, 2009)'
_computing_data_reduction          'SAINT v7.68A (Bruker, 2009)'
_computing_molecular_graphics      'Olex2 (Dolomanov et al., 2009)'
_computing_publication_material    'Olex2 (Dolomanov et al., 2009)'
_computing_structure_refinement    'olex2.refine (Bourhis et al., 2015)'
_computing_structure_solution      'olex2.solve (Bourhis et al., 2015)'
_refine_diff_density_max           0.4950
_refine_diff_density_min           -0.5632
_refine_diff_density_rms           0.1172
_refine_ls_d_res_high              0.8401
_refine_ls_d_res_low               11.5411
_refine_ls_goodness_of_fit_ref     1.1015
_refine_ls_hydrogen_treatment      refall
_refine_ls_matrix_type             full
_refine_ls_number_constraints      0
_refine_ls_number_parameters       248
_refine_ls_number_reflns           2629
_refine_ls_number_restraints       2
_refine_ls_R_factor_all            0.0800
_refine_ls_R_factor_gt             0.0708
_refine_ls_restrained_S_all        1.1010
_refine_ls_shift/su_max            0.0550
_refine_ls_shift/su_mean           0.0023
_refine_ls_structure_factor_coef   Fsqd
_refine_ls_weighting_details      
 'w=1/[\s^2^(Fo^2^)+(0.1218P)^2^+0.7033P] where P=(Fo^2^+2Fc^2^)/3'
_refine_ls_weighting_scheme        calc
_refine_ls_wR_factor_gt            0.1815
_refine_ls_wR_factor_ref           0.2005
_olex2_refinement_description
;
1. Restrained distances
 C15-H15
 0.96 with sigma of 0.01
 C13-H13c
 0.96 with sigma of 0.01
;
_atom_sites_solution_primary       iterative
loop_
  _atom_site_label
  _atom_site_type_symbol
  _atom_site_fract_x
  _atom_site_fract_y
  _atom_site_fract_z
  _atom_site_U_iso_or_equiv
  _atom_site_adp_type
  _atom_site_occupancy
  _atom_site_refinement_flags_posn
 S1 S 0.69757(7) 0.36368(10) -0.00214(5) 0.0661(3) Uani 1.000000 .
 C17 C 0.5694(4) 0.5505(6) -0.2457(3) 0.0866(13) Uani 1.000000 .
 C2 C 0.7071(2) 0.8102(3) -0.10729(18) 0.0491(6) Uani 1.000000 .
 C1 C 0.71496(19) 0.6411(3) -0.09389(14) 0.0385(5) Uani 1.000000 .
 C12 C 0.8511(2) 0.4338(3) -0.11056(16) 0.0433(6) Uani 1.000000 .
 C6 C 0.6762(2) 0.5731(3) -0.02318(16) 0.0465(6) Uani 1.000000 .
 C4 C 0.6118(3) 0.8334(5) 0.0166(2) 0.0707(9) Uani 1.000000 .
 N1 N 0.76266(17) 0.5401(2) -0.15352(12) 0.0415(5) Uani 1.000000 .
 C16 C 0.7210(5) 0.3647(6) -0.2822(3) 0.0975(15) Uani 1.000000 .
 C15 C 0.6708(3) 0.4452(5) -0.2125(2) 0.0817(12) Uani 1.000000 D
 C9 C 1.0150(3) 0.2163(5) -0.0311(3) 0.0853(13) Uani 1.000000 .
 C8 C 0.9110(3) 0.2294(4) -0.0020(2) 0.0735(10) Uani 1.000000 .
 C11 C 0.9597(2) 0.4262(4) -0.1370(2) 0.0596(8) Uani 1.000000 .
 C10 C 1.0399(3) 0.3142(5) -0.0961(3) 0.0813(12) Uani 1.000000 .
 C7 C 0.8291(2) 0.3397(3) -0.04200(17) 0.0503(6) Uani 1.000000 .
 C13 C 0.7561(4) 0.8908(4) -0.1780(3) 0.0743(10) Uani 1.000000 D
 C3 C 0.6536(3) 0.9025(4) -0.0510(2) 0.0633(8) Uani 1.000000 .
 C14 C 0.9909(5) 0.5366(6) -0.2044(4) 0.0954(15) Uani 1.000000 .
 C5 C 0.6231(3) 0.6687(5) 0.0323(2) 0.0655(8) Uani 1.000000 .
 H17a H 0.532(5) 0.578(7) -0.192(4) 0.123(16) Uiso 1.000000 .
 H17b H 0.519(4) 0.502(5) -0.289(3) 0.093(12) Uiso 1.000000 .
 H10 H 1.108(4) 0.312(5) -0.113(2) 0.080(11) Uiso 1.000000 .
 H14a H 0.971(5) 0.651(7) -0.191(3) 0.122(17) Uiso 1.000000 .
 H5 H 0.606(4) 0.614(5) 0.081(3) 0.083(11) Uiso 1.000000 .
 H4 H 0.570(4) 0.901(5) 0.054(3) 0.090(12) Uiso 1.000000 .
 H3 H 0.652(3) 1.017(5) -0.059(2) 0.088(12) Uiso 1.000000 .
 H8 H 0.888(4) 0.159(5) 0.042(3) 0.084(12) Uiso 1.000000 .
 H9 H 1.075(4) 0.136(5) -0.005(3) 0.095(13) Uiso 1.000000 .
 H13a H 0.824(5) 0.852(6) -0.185(3) 0.122(18) Uiso 1.000000 .
 H14b H 1.062(6) 0.548(8) -0.204(4) 0.14(2) Uiso 1.000000 .
 H17c H 0.609(5) 0.649(7) -0.276(3) 0.126(19) Uiso 1.000000 .
 H14c H 0.969(6) 0.495(10) -0.256(5) 0.17(3) Uiso 1.000000 .
 H13b H 0.711(5) 0.888(6) -0.227(4) 0.112(17) Uiso 1.000000 .
 H15 H 0.634(7) 0.363(6) -0.182(5) 0.19(3) Uiso 1.000000 D
 H16a H 0.792(5) 0.286(7) -0.258(3) 0.130(17) Uiso 1.000000 .
 H16b H 0.766(3) 0.467(5) -0.315(2) 0.084(12) Uiso 1.000000 .
 H16c H 0.660(5) 0.319(6) -0.322(3) 0.118(16) Uiso 1.000000 .
 H13c H 0.764(8) 1.005(2) -0.167(5) 0.23(4) Uiso 1.000000 D

loop_
  _atom_site_aniso_label
  _atom_site_aniso_U_11
  _atom_site_aniso_U_22
  _atom_site_aniso_U_33
  _atom_site_aniso_U_12
  _atom_site_aniso_U_13
  _atom_site_aniso_U_23
 S1 0.0769(6) 0.0570(5) 0.0680(5) -0.0048(4) 0.0221(4) 0.0182(3)
 C17 0.067(2) 0.111(3) 0.072(2) 0.015(2) -0.0194(19) -0.028(2)
 C2 0.0410(13) 0.0394(13) 0.0639(16) 0.0063(10) -0.0010(11) -0.0019(11)
 C1 0.0328(11) 0.0395(12) 0.0422(12) 0.0034(9) 0.0033(9) -0.0038(9)
 C12 0.0427(12) 0.0344(12) 0.0512(13) 0.0057(9) 0.0025(10) -0.0082(10)
 C6 0.0415(12) 0.0527(15) 0.0453(13) 0.0004(10) 0.0072(10) -0.0025(11)
 C4 0.0575(17) 0.082(2) 0.071(2) 0.0239(16) 0.0063(15) -0.0281(18)
 N1 0.0457(11) 0.0402(11) 0.0389(10) 0.0082(8) 0.0072(8) -0.0016(8)
 C16 0.111(3) 0.104(3) 0.071(2) 0.027(3) -0.006(2) -0.042(2)
 C15 0.079(2) 0.091(3) 0.067(2) 0.021(2) -0.0141(17) -0.033(2)
 C9 0.069(2) 0.0532(19) 0.117(3) 0.0221(17) -0.035(2) -0.018(2)
 C8 0.084(2) 0.0435(16) 0.081(2) 0.0118(15) -0.0219(18) 0.0043(15)
 C11 0.0498(15) 0.0513(15) 0.0791(19) 0.0038(12) 0.0141(13) -0.0211(14)
 C10 0.0452(17) 0.068(2) 0.127(3) 0.0132(16) 0.0013(18) -0.039(2)
 C7 0.0561(15) 0.0340(12) 0.0568(15) 0.0024(10) -0.0031(12) -0.0006(11)
 C13 0.077(2) 0.0515(18) 0.096(3) 0.0051(17) 0.018(2) 0.0241(18)
 C3 0.0503(15) 0.0487(16) 0.086(2) 0.0169(13) -0.0038(14) -0.0170(15)
 C14 0.086(3) 0.094(3) 0.123(4) 0.001(2) 0.065(3) -0.009(3)
 C5 0.0535(16) 0.095(2) 0.0513(16) 0.0094(16) 0.0173(13) -0.0054(16)

loop_
  _geom_bond_atom_site_label_1
  _geom_bond_atom_site_label_2
  _geom_bond_distance
  _geom_bond_site_symmetry_2
  _geom_bond_publ_flag
 S1 C6 1.762(3) . ?
 S1 C7 1.764(3) . ?
 C17 C15 1.493(5) . ?
 C17 H17a 1.04(5) . ?
 C17 H17b 0.92(5) . ?
 C17 H17c 1.08(6) . ?
 C2 C1 1.405(3) . ?
 C2 C13 1.489(5) . ?
 C2 C3 1.392(4) . ?
 C1 C6 1.389(3) . ?
 C1 N1 1.434(3) . ?
 C12 N1 1.437(3) . ?
 C12 C11 1.401(4) . ?
 C12 C7 1.388(4) . ?
 C6 C5 1.394(4) . ?
 C4 C3 1.367(5) . ?
 C4 C5 1.378(5) . ?
 C4 H4 0.99(4) . ?
 N1 C15 1.519(4) . ?
 C16 C15 1.483(5) . ?
 C16 H16a 1.07(6) . ?
 C16 H16b 1.15(4) . ?
 C16 H16c 0.95(6) . ?
 C15 H15 0.967(10) . ?
 C9 C8 1.372(6) . ?
 C9 C10 1.372(6) . ?
 C9 H9 1.00(5) . ?
 C8 C7 1.395(4) . ?
 C8 H8 0.98(4) . ?
 C11 C10 1.397(5) . ?
 C11 C14 1.487(6) . ?
 C10 H10 0.88(4) . ?
 C13 H13a 0.87(6) . ?
 C13 H13b 0.86(6) . ?
 C13 H13c 0.957(10) . ?
 C3 H3 0.95(4) . ?
 C14 H14a 1.00(6) . ?
 C14 H14b 0.83(7) . ?
 C14 H14c 0.88(8) . ?
 C5 H5 0.93(4) . ?

loop_
  _geom_angle_atom_site_label_1
  _geom_angle_atom_site_label_2
  _geom_angle_atom_site_label_3
  _geom_angle
  _geom_angle_site_symmetry_1
  _geom_angle_site_symmetry_3
  _geom_angle_publ_flag
 C7 S1 C6 98.45(12) . . ?
 H17a C17 C15 104(3) . . ?
 H17b C17 C15 113(3) . . ?
 H17b C17 H17a 114(4) . . ?
 H17c C17 C15 103(3) . . ?
 H17c C17 H17a 118(4) . . ?
 H17c C17 H17b 105(4) . . ?
 C13 C2 C1 121.9(3) . . ?
 C3 C2 C1 117.9(3) . . ?
 C3 C2 C13 120.2(3) . . ?
 C6 C1 C2 119.8(2) . . ?
 N1 C1 C2 119.7(2) . . ?
 N1 C1 C6 120.5(2) . . ?
 C11 C12 N1 120.2(2) . . ?
 C7 C12 N1 119.8(2) . . ?
 C7 C12 C11 120.0(2) . . ?
 C1 C6 S1 119.29(18) . . ?
 C5 C6 S1 119.7(2) . . ?
 C5 C6 C1 121.0(3) . . ?
 C5 C4 C3 120.8(3) . . ?
 H4 C4 C3 120(2) . . ?
 H4 C4 C5 119(2) . . ?
 C12 N1 C1 111.57(18) . . ?
 C15 N1 C1 112.9(2) . . ?
 C15 N1 C12 111.2(2) . . ?
 H16a C16 C15 112(3) . . ?
 H16b C16 C15 105.7(19) . . ?
 H16b C16 H16a 103(4) . . ?
 H16c C16 C15 109(3) . . ?
 H16c C16 H16a 117(4) . . ?
 H16c C16 H16b 110(4) . . ?
 N1 C15 C17 111.2(3) . . ?
 C16 C15 C17 112.7(4) . . ?
 C16 C15 N1 111.0(3) . . ?
 H15 C15 C17 101(5) . . ?
 H15 C15 N1 112(5) . . ?
 H15 C15 C16 108(4) . . ?
 C10 C9 C8 120.8(3) . . ?
 H9 C9 C8 121(3) . . ?
 H9 C9 C10 118(3) . . ?
 C7 C8 C9 118.7(4) . . ?
 H8 C8 C9 124(2) . . ?
 H8 C8 C7 117(2) . . ?
 C10 C11 C12 117.7(3) . . ?
 C14 C11 C12 121.7(3) . . ?
 C14 C11 C10 120.6(3) . . ?
 C11 C10 C9 121.6(3) . . ?
 H10 C10 C9 122(3) . . ?
 H10 C10 C11 117(3) . . ?
 C12 C7 S1 119.90(19) . . ?
 C8 C7 S1 119.1(3) . . ?
 C8 C7 C12 121.0(3) . . ?
 H13a C13 C2 114(4) . . ?
 H13b C13 C2 114(3) . . ?
 H13b C13 H13a 108(5) . . ?
 H13c C13 C2 110(5) . . ?
 H13c C13 H13a 108(6) . . ?
 H13c C13 H13b 102(6) . . ?
 C4 C3 C2 121.8(3) . . ?
 H3 C3 C2 117(2) . . ?
 H3 C3 C4 121(2) . . ?
 H14a C14 C11 110(3) . . ?
 H14b C14 C11 115(4) . . ?
 H14b C14 H14a 99(5) . . ?
 H14c C14 C11 111(5) . . ?
 H14c C14 H14a 121(6) . . ?
 H14c C14 H14b 102(6) . . ?
 C4 C5 C6 118.6(3) . . ?
 H5 C5 C6 115(2) . . ?
 H5 C5 C4 126(2) . . ?

loop_
  _refln_index_h
  _refln_index_k
  _refln_index_l
  _refln_F_squared_meas
  _refln_F_squared_sigma
 1 0 0 12.94 0.45
 2 0 0 359.8 12.86
 -2 0 0 385.86 13.01
 3 0 0 844.61 31.56
 -3 0 0 1000 32.2
 -4 0 0 73.19 2.48
 4 0 0 72.98 2.45
 5 0 0 27.56 0.95
 -6 0 0 36.28 1.26
 6 0 0 35.73 1.24
 7 0 0 82.53 2.82
 -7 0 0 84.07 2.85
 -8 0 0 9.89 0.42
 8 0 0 9.94 0.39
 -9 0 0 5.51 0.3
 9 0 0 5.1 0.26
 10 0 0 1.13 0.14
 -10 0 0 0.86 0.16
 11 0 0 4.14 0.25
 -11 0 0 3.43 0.27
 11 0 0 4.01 0.25
 -12 0 0 0.97 0.17
 12 0 0 1.26 0.15
 13 0 0 2.89 0.26
 -13 0 0 3.35 0.28
 -14 0 0 0.44 0.17
 -15 0 0 3.82 0.31
 -16 0 0 0.39 0.19
 0 -1 0 0.05 0.01
 -1 -1 0 10.7 0.39
 1 -1 0 12.04 0.39
 1 -1 0 11.95 0.39
 -1 1 0 11.66 0.4
 2 -1 0 234.9 8.18
 2 -1 0 248.25 8.37
 -2 -1 0 263.76 8.46
 2 1 0 239.2 8.79
 -2 1 0 265.88 8.48
 -3 -1 0 35 1.19
 3 -1 0 34.73 1.15
 3 -1 0 35.5 1.18
 -3 1 0 34.66 1.2
 3 1 0 34.7 1.19
 4 -1 0 2.05 0.09
 -4 -1 0 1.83 0.1
 4 -1 0 1.94 0.1
 4 1 0 1.53 0.09
 5 -1 0 35.48 1.13
 5 -1 0 34.51 1.14
 -5 -1 0 35.28 1.16
 5 1 0 28.99 1.15
 6 -1 0 77.36 2.57
 -6 -1 0 79.63 2.66
 6 1 0 77.16 2.64
 7 -1 0 17.24 0.61
 7 -1 0 17 0.6
 -7 -1 0 17.13 0.63
 7 1 0 16.46 0.62
 -7 1 0 16.38 0.63
 -8 -1 0 2.03 0.2
 8 -1 0 2.43 0.15
 8 -1 0 2.12 0.17
 -8 1 0 1.9 0.19
 8 1 0 2.68 0.17
 9 -1 0 19.31 0.7
 -9 -1 0 19.4 0.73
 9 -1 0 18.66 0.69
 9 1 0 18.67 0.71
 -9 1 0 18.97 0.73
 -10 -1 0 -0.17 0.12
 10 -1 0 0.03 0.1
 10 -1 0 0.06 0.09
 10 1 0 0.33 0.11
 -11 -1 0 1.59 0.22
 11 -1 0 2.18 0.19
 11 -1 0 1.95 0.18
 11 1 0 2.19 0.2
 -11 1 0 1.44 0.19
 12 -1 0 0.9 0.15
 12 -1 0 1.17 0.15
 -12 -1 0 1.12 0.17
 12 1 0 0.93 0.15
 -12 1 0 1.07 0.19
 -13 -1 0 0.59 0.17
 13 -1 0 0.32 0.15
 13 1 0 0.42 0.14
 -13 1 0 0.75 0.18
 -14 -1 0 0.24 0.17
 -14 1 0 0.23 0.17
 -15 -1 0 0.45 0.18
 -15 1 0 0.48 0.19
 -16 -1 0 0.4 0.18
 -16 1 0 0.35 0.19
 0 -2 0 19.32 0.66
 0 2 0 19.49 0.67
 1 -2 0 39.16 1.32
 1 -2 0 38.74 1.29
 -1 -2 0 39.22 1.29
 -1 2 0 38.92 1.33
 2 -2 0 19.36 0.65
 -2 -2 0 18.66 0.65
 -2 -2 0 18.92 0.64
 2 -2 0 19.14 0.64
 -2 2 0 18.96 0.66
 3 -2 0 6.43 0.24
 -3 -2 0 6.19 0.23
 -3 -2 0 6.33 0.24
 3 -2 0 6.52 0.23
 -3 2 0 6.33 0.25
 4 -2 0 19.04 0.61
 4 -2 0 18.47 0.61
 -4 -2 0 18.39 0.62
 -4 2 0 15.52 0.63
 4 2 0 17.08 0.63
 5 -2 0 3.63 0.17
 -5 -2 0 4.25 0.19
 5 -2 0 4.46 0.19
 -5 2 0 4.21 0.21
 5 2 0 4.21 0.2
 -6 -2 0 3.32 0.18
 6 -2 0 3.41 0.16
 -6 2 0 3.25 0.19
 6 2 0 2.92 0.18
 7 -2 0 1.03 0.13
 -7 -2 0 0.76 0.1
 7 -2 0 0.75 0.1
 7 2 0 0.77 0.1
 -7 2 0 0.56 0.11
 8 -2 0 0.21 0.09
 -8 -2 0 0.05 0.1
 8 -2 0 0.02 0.07
 8 2 0 0.24 0.09
 -8 2 0 0.06 0.02
 9 -2 0 19.15 0.71
 9 -2 0 19.83 0.71
 -9 -2 0 19.66 0.74
 9 2 0 18.93 0.73
 -10 -2 0 14.98 0.6
 10 -2 0 15.12 0.58
 10 -2 0 15.42 0.57
 10 2 0 14.93 0.6
 -10 2 0 14.24 0.61
 11 -2 0 5.72 0.3
 11 -2 0 5.64 0.29
 -11 -2 0 5.85 0.33
 -11 2 0 5.44 0.34
 11 2 0 5.72 0.31
 -12 -2 0 4.77 0.3
 12 -2 0 4.82 0.29
 12 2 0 4.44 0.3
 -12 2 0 4.95 0.32
 13 -2 0 -0.15 0.12
 -13 -2 0 -0.07 0.14
 -13 2 0 -0.17 0.15
 13 2 0 -0.21 0.14
 14 -2 0 0.16 0.16
 -14 -2 0 0.24 0.16
 -14 2 0 0.12 0.17
 14 2 0 -0.22 0.15
 -15 -2 0 0.41 0.17
 15 -2 0 0.04 0.17
 -15 2 0 0.48 0.18
 -16 -2 0 0.33 0.18
 -16 2 0 0.3 0.2
 0 -3 0 0.08 0.03
 0 3 0 -0.01 0.02
 -1 -3 0 6.29 0.23
 1 -3 0 6.49 0.24
 1 -3 0 6.31 0.23
 -1 3 0 6.27 0.23
 -2 -3 0 26.56 0.89
 2 -3 0 26.69 0.91
 2 -3 0 26.75 0.89
 -2 3 0 26.9 0.92
 3 -3 0 0.28 0.05
 -3 -3 0 0.33 0.05
 -3 -3 0 0.25 0.04
 3 -3 0 0.24 0.04
 -4 -3 0 28.42 0.94
 -4 -3 0 27.19 0.96
 4 -3 0 27.73 0.94
 4 3 0 27.95 0.98
 -4 3 0 28.06 0.98
 5 -3 0 6.08 0.24
 -5 -3 0 5.88 0.24
 -5 -3 0 5.53 0.23
 -5 3 0 5.73 0.26
 5 3 0 5.67 0.26
 -6 -3 0 4.32 0.21
 6 -3 0 3.92 0.18
 6 -3 0 3.98 0.2
 -6 -3 0 3.83 0.2
 -6 3 0 4.14 0.23
 6 3 0 4.03 0.21
 -7 -3 0 38.75 1.34
 7 -3 0 38.28 1.3
 7 -3 0 38.85 1.32
 -7 3 0 39.14 1.36
 7 3 0 37.06 1.35
 8 -3 0 48.78 1.64
 -8 -3 0 49.35 1.68
 8 -3 0 47.71 1.66
 8 3 0 47.79 1.69
 -8 3 0 48.79 1.71
 9 -3 0 0.08 0.11
 -9 -3 0 0.07 0.11
 9 -3 0 0.11 0.09
 -9 3 0 -0.04 0.13
 9 3 0 0.05 0.12
 10 -3 0 0.01 0.08
 10 -3 0 -0.02 0.1
 -10 -3 0 0.07 0.11
 -10 3 0 -0.02 0.13
 10 3 0 0.05 0.12
 -11 -3 0 6.24 0.32
 11 -3 0 5.88 0.32
 -11 3 0 5.92 0.34
 11 3 0 5.56 0.33
 -12 -3 0 0.93 0.16
 12 -3 0 0.75 0.16
 -12 3 0 0.79 0.18
 12 3 0 0.95 0.17
 13 -3 0 0.2 0.15
 -13 -3 0 0.36 0.15
 -13 3 0 0.12 0.17
 13 3 0 0.08 0.16
 14 -3 0 0.34 0.17
 14 3 0 0.1 0.17
 -14 3 0 0.21 0.19
 -15 -3 0 0.23 0.16
 15 -3 0 0.06 0.17
 -15 3 0 0.2 0.18
 15 3 0 -0.29 0.17
 16 -3 0 -0.02 0.18
 0 -4 0 213.07 7.14
 0 4 0 224.35 7.36
 1 -4 0 80.87 2.68
 -1 -4 0 81.42 2.68
 1 -4 0 81.19 2.75
 -1 4 0 83.38 2.76
 -2 -4 0 211.01 6.75
 2 -4 0 194.51 6.89
 2 -4 0 204.9 6.71
 -2 4 0 214.21 6.97
 -3 -4 0 59 1.88
 3 -4 0 57.2 1.88
 3 -4 0 54.26 1.92
 4 -4 0 1.68 0.12
 -4 -4 0 1.51 0.09
 4 -4 0 1.64 0.13
 -4 -4 0 1.9 0.13
 -4 4 0 1.56 0.14
 -5 -4 0 40.6 1.37
 5 -4 0 41.33 1.37
 -5 -4 0 39.52 1.39
 5 -4 0 41.3 1.39
 -5 4 0 40.5 1.42
 6 -4 0 6.38 0.27
 -6 -4 0 6.34 0.27
 6 -4 0 6.76 0.28
 -6 -4 0 6.4 0.28
 -6 4 0 6.04 0.3
 7 -4 0 9.3 0.37
 7 -4 0 9.38 0.38
 -7 -4 0 9.44 0.37
 -7 -4 0 9.12 0.38
 7 4 0 8.5 0.4
 -7 4 0 9.74 0.41
 8 -4 0 9.6 0.4
 -8 -4 0 9.35 0.39
 8 -4 0 9.2 0.38
 -8 -4 0 9.38 0.4
 8 4 0 9.81 0.43
 -8 4 0 9.17 0.42
 -9 -4 0 12.81 0.52
 9 -4 0 12.83 0.52
 -9 -4 0 13.11 0.51
 9 -4 0 12.63 0.5
 -9 4 0 13.31 0.56
 9 4 0 13.24 0.55
 -10 -4 0 0.89 0.15
 10 -4 0 1.14 0.15
 -10 4 0 1.18 0.17
 10 4 0 1.15 0.17
 -11 -4 0 0.14 0.14
 11 -4 0 0.1 0.14
 -11 4 0 0.24 0.15
 11 4 0 0.24 0.14
 12 -4 0 2.19 0.23
 -12 -4 0 1.99 0.22
 12 4 0 1.85 0.25
 -12 4 0 1.57 0.21
 -13 -4 0 0.31 0.16
 13 -4 0 0.25 0.16
 13 4 0 0.04 0.15
 -13 4 0 0.17 0.17
 14 -4 0 -0.16 0.17
 -14 -4 0 0.12 0.16
 -14 4 0 0.04 0.18
 -15 -4 0 0.1 0.16
 15 -4 0 -0.06 0.17
 -15 4 0 0.07 0.19
 0 -5 0 0.02 0.06
 0 -5 0 0.18 0.06
 0 5 0 -0.02 0.03
 1 -5 0 15.5 0.54
 -1 -5 0 15.13 0.54
 1 -5 0 15.37 0.56
 -1 5 0 15.47 0.54
 2 -5 0 10.02 0.37
 2 -5 0 9.91 0.38
 -2 -5 0 9.78 0.37
 3 -5 0 57.48 1.99
 -3 -5 0 58.83 1.94
 3 -5 0 58.96 1.94
 -3 5 0 58.82 2
 4 -5 0 0.21 0.08
 4 -5 0 0.04 0.07
 -4 -5 0 0.08 0.08
 -4 5 0 -0.04 0.07
 -5 -5 0 0.84 0.11
 5 -5 0 0.96 0.13
 5 -5 0 0.81 0.11
 -5 5 0 0.8 0.11
 6 -5 0 11.46 0.44
 6 -5 0 11.19 0.43
 -6 -5 0 10.85 0.43
 -6 5 0 10.79 0.45
 7 -5 0 12.49 0.49
 -7 -5 0 12.46 0.49
 7 -5 0 12.36 0.48
 -7 5 0 12.42 0.52
 -8 -5 0 0.65 0.12
 8 -5 0 0.71 0.1
 8 -5 0 0.67 0.13
 -8 5 0 0.42 0.13
 -9 -5 0 5.91 0.31
 9 -5 0 5.57 0.3
 -9 5 0 5.6 0.32
 -10 -5 0 5.85 0.33
 10 -5 0 6.18 0.33
 -10 5 0 6.12 0.36
 -11 -5 0 0.06 0.14
 11 -5 0 0.16 0.14
 -11 5 0 0.2 0.16
 -12 -5 0 0.13 0.15
 12 -5 0 -0.15 0.15
 -12 5 0 0.18 0.15
 13 -5 0 1.77 0.22
 -13 -5 0 2.07 0.25
 -13 5 0 2.25 0.29
 -14 -5 0 0.7 0.19
 14 -5 0 0.45 0.19
 -14 5 0 0.45 0.2
 15 -5 0 0.34 0.19
 0 -6 0 3.1 0.18
 0 -6 0 3.07 0.2
 1 -6 0 5.31 0.27
 -1 -6 0 5.61 0.25
 1 -6 0 5.48 0.25
 2 -6 0 8.75 0.37
 2 -6 0 8.98 0.36
 -2 -6 0 8.99 0.36
 -3 -6 0 0.57 0.1
 3 -6 0 0.75 0.1
 3 -6 0 0.57 0.1
 -3 6 0 0.43 0.08
 4 -6 0 2.74 0.18
 -4 -6 0 2.33 0.18
 4 -6 0 2.48 0.17
 -4 6 0 1.95 0.17
 5 -6 0 -0.06 0.09
 -5 -6 0 0.11 0.1
 5 -6 0 0.02 0.08
 -5 6 0 -0.02 0.09
 6 -6 0 0.77 0.1
 -6 -6 0 0.56 0.12
 6 -6 0 0.69 0.12
 -6 6 0 0.68 0.12
 7 -6 0 6.97 0.33
 7 -6 0 7.02 0.31
 -7 -6 0 7.4 0.34
 -7 6 0 7.22 0.34
 -8 -6 0 0.14 0.13
 8 -6 0 0.16 0.12
 -8 6 0 0.25 0.12
 9 -6 0 11.04 0.48
 -9 -6 0 10.87 0.48
 -9 6 0 11.65 0.5
 -10 -6 0 6.72 0.36
 10 -6 0 6.76 0.36
 -10 6 0 7.24 0.38
 -11 -6 0 3.02 0.27
 11 -6 0 2.54 0.28
 -11 6 0 3.18 0.27
 -12 -6 0 2.64 0.27
 12 -6 0 2.38 0.27
 -12 6 0 3.56 0.31
 13 -6 0 0.34 0.18
 -13 -6 0 0.03 0.17
 -13 6 0 0.27 0.18
 14 -6 0 -0.04 0.18
 -14 -6 0 0.1 0.19
 -14 6 0 0.25 0.2
 0 -7 0 0.25 0.1
 0 -7 0 0.23 0.11
 1 -7 0 1.51 0.18
 1 -7 0 1.45 0.16
 -1 -7 0 1.65 0.16
 -1 -7 0 1.57 0.19
 2 -7 0 0.61 0.11
 2 -7 0 0.55 0.12
 -2 -7 0 0.74 0.11
 3 -7 0 0.23 0.1
 -3 -7 0 0.23 0.1
 3 -7 0 0.19 0.1
 4 -7 0 2.77 0.2
 4 -7 0 2.57 0.19
 -4 -7 0 3.21 0.21
 5 -7 0 9.08 0.38
 -5 -7 0 8.52 0.38
 5 -7 0 8.65 0.37
 -5 7 0 8.54 0.38
 6 -7 0 0.13 0.12
 -6 -7 0 0.28 0.12
 6 -7 0 0.21 0.1
 -6 7 0 0.19 0.12
 7 -7 0 0.91 0.14
 -7 -7 0 0.82 0.14
 -7 7 0 1.02 0.14
 8 -7 0 1.2 0.16
 -8 -7 0 0.88 0.16
 -8 7 0 1.65 0.21
 -9 -7 0 0.7 0.18
 9 -7 0 0.79 0.16
 -9 7 0 1.14 0.17
 -10 -7 0 0.5 0.18
 10 -7 0 0.41 0.16
 -11 -7 0 1.37 0.21
 11 -7 0 0.85 0.19
 -11 7 0 1.23 0.19
 -12 -7 0 0.55 0.19
 12 -7 0 0.54 0.19
 -12 7 0 0.78 0.19
 13 -7 0 -0.06 0.17
 -13 -7 0 -0.05 0.18
 -13 7 0 0.26 0.19
 0 -8 0 1.3 0.17
 0 -8 0 1.17 0.15
 -1 -8 0 2.32 0.22
 -1 -8 0 2.39 0.19
 1 -8 0 2.44 0.2
 1 -8 0 2.4 0.21
 -2 -8 0 3.14 0.25
 2 -8 0 3.31 0.24
 -2 -8 0 3.73 0.23
 2 -8 0 3.59 0.23
 3 -8 0 0.86 0.13
 -3 -8 0 0.66 0.12
 3 -8 0 0.68 0.13
 4 -8 0 0.67 0.12
 4 -8 0 0.94 0.14
 -4 -8 0 0.71 0.13
 5 -8 0 5.52 0.28
 -5 -8 0 5.61 0.3
 5 -8 0 5.29 0.29
 6 -8 0 1.61 0.2
 -6 -8 0 1.77 0.21
 -7 -8 0 0.01 0.13
 7 -8 0 -0.09 0.13
 8 -8 0 0.2 0.15
 -8 -8 0 -0.08 0.14
 -9 -8 0 0.25 0.18
 9 -8 0 0.28 0.15
 -10 -8 0 1.11 0.2
 10 -8 0 1.33 0.2
 -11 -8 0 0.88 0.2
 11 -8 0 0.8 0.2
 12 -8 0 0.06 0.18
 -12 -8 0 0.08 0.19
 -12 8 0 0.06 0.18
 0 -9 0 0.08 0.15
 1 -9 0 4.25 0.29
 -1 -9 0 3.41 0.29
 -1 -9 0 4.31 0.26
 1 -9 0 3.27 0.3
 2 -9 0 3.1 0.26
 -2 -9 0 4.18 0.26
 -2 -9 0 3.18 0.28
 2 -9 0 3.45 0.26
 3 -9 0 0.31 0.13
 -3 -9 0 0.41 0.13
 -3 -9 0 0.3 0.15
 3 -9 0 0.01 0.13
 4 -9 0 5.78 0.33
 -4 -9 0 6.12 0.32
 5 -9 0 1.26 0.17
 -5 -9 0 1.51 0.2
 -6 -9 0 1.52 0.19
 6 -9 0 1.77 0.21
 -7 -9 0 2.46 0.25
 7 -9 0 2.89 0.26
 -8 -9 0 0.07 0.16
 8 -9 0 0.14 0.16
 -9 -9 0 2.51 0.29
 9 -9 0 2.19 0.26
 10 -9 0 0.34 0.17
 -10 -9 0 0.37 0.18
 11 -9 0 -0.03 0.17
 -11 -9 0 -0.03 0.18
 0 -10 0 3.87 0.29
 0 -10 0 3.73 0.27
 -1 -10 0 0.16 0.14
 1 -10 0 -0.1 0.15
 1 -10 0 -0.2 0.14
 -1 -10 0 -0.07 0.14
 -2 -10 0 1.97 0.22
 2 -10 0 1.92 0.25
 2 -10 0 2.17 0.26
 -2 -10 0 1.84 0.25
 3 -10 0 -0.12 0.14
 -3 -10 0 0.09 0.15
 -3 -10 0 0.18 0.15
 4 -10 0 -0.01 0.14
 -4 -10 0 -0.27 0.15
 -4 -10 0 0.13 0.14
 -5 -10 0 0.43 0.16
 -5 -10 0 0.18 0.17
 5 -10 0 0.35 0.16
 6 -10 0 -0.07 0.14
 -6 -10 0 -0.06 0.14
 -7 -10 0 0.45 0.16
 7 -10 0 0.31 0.16
 8 -10 0 0.21 0.16
 -8 -10 0 0.26 0.17
 -9 -10 0 0.3 0.18
 0 -11 0 0.25 0.17
 0 -11 0 0.37 0.17
 1 -11 0 2.5 0.28
 -1 -11 0 2.06 0.28
 1 -11 0 1.81 0.23
 -1 -11 0 2.32 0.28
 -2 -11 0 0.84 0.2
 -2 -11 0 1.24 0.19
 -3 -11 0 0.3 0.17
 -3 -11 0 0.13 0.17
 -4 -11 0 0.14 0.15
 -4 -11 0 0.02 0.16
 -5 -11 0 -0.11 0.16
 -5 -11 0 0.02 0.16
 -6 -11 0 0.07 0.18
 -6 -11 0 -0.1 0.16
 -7 -11 0 0.58 0.18
 -1 -12 0 -0.25 0.16
 -2 -12 0 0 0.16
 -16 0 1 0.23 0.19
 -15 0 1 0.31 0.18
 -14 0 1 0.22 0.15
 13 0 -1 0.16 0.14
 -13 0 1 0.28 0.15
 12 0 -1 0.02 0.11
 -12 0 1 0.09 0.13
 11 0 -1 0.11 0.1
 -11 0 1 -0.31 0.13
 10 0 -1 0.06 0.09
 10 0 -1 0.02 0.1
 9 0 -1 -0.07 0.08
 -9 0 1 -0.15 0.11
 9 0 -1 -0.01 0.09
 8 0 -1 -0.07 0.07
 -8 0 1 -0.14 0.08
 8 0 -1 -0.04 0.07
 7 0 -1 0.07 0.07
 7 0 -1 0.06 0.06
 -7 0 1 -0.18 0.08
 6 0 -1 -0.07 0.06
 -6 0 1 -0.03 0.07
 6 0 -1 -0.03 0.06
 5 0 -1 -0.04 0.02
 -5 0 1 -0.11 0.05
 5 0 -1 0.07 0.04
 4 0 -1 -0.01 0.03
 4 0 -1 0.06 0.03
 -4 0 1 0.06 0.05
 3 0 -1 0.04 0.03
 3 0 -1 -0.01 0.03
 -2 0 1 -0.14 0.02
 2 0 -1 -0.06 0.02
 2 0 -1 -0.06 0.02
 -1 0 1 0.06 0.01
 1 0 -1 0.05 0.01
 0 0 1 -0.21 0.01
 0 0 -1 -0.28 0.01
 1 0 1 -0.03 0.01
 1 0 1 -0.05 0.01
 1 0 1 -0.04 0.01
 2 0 1 -0.17 0.03
 2 0 1 -0.24 0.03
 3 0 1 -0.11 0.04
 3 0 1 -0.12 0.04
 4 0 1 -0.03 0.01
 4 0 1 0.01 0.03
 -4 0 -1 -0.08 0.05
 5 0 1 -0.01 0.04
 5 0 1 0.04 0.04
 -5 0 -1 -0.07 0.06
 -6 0 -1 -0.17 0.07
 6 0 1 0.04 0.07
 6 0 1 0 0.05
 7 0 1 0.05 0.06
 7 0 1 -0.08 0.06
 -7 0 -1 -0.1 0.08
 -8 0 -1 0.01 0.1
 8 0 1 0.01 0.02
 8 0 1 -0.04 0.07
 9 0 1 0.04 0.09
 9 0 1 -0.01 0.06
 -9 0 -1 -0.05 0.12
 10 0 1 0.04 0.1
 10 0 1 -0.03 0.11
 11 0 1 -0.15 0.11
 11 0 1 -0.07 0.09
 12 0 1 -0.03 0.11
 12 0 1 0.09 0.11
 -12 0 -1 0.15 0.15
 -13 0 -1 0.17 0.17
 -14 0 -1 0.11 0.17
 -15 0 -1 0.49 0.2
 -16 0 -1 0.25 0.19
 -17 -1 1 0.65 0.19
 -16 -1 1 0.25 0.18
 -16 1 1 0.3 0.19
 -15 -1 1 0.5 0.18
 -15 1 1 0.72 0.2
 -14 -1 1 0.51 0.16
 14 1 -1 -0.07 0.15
 -14 1 1 0.28 0.16
 13 -1 -1 2 0.22
 -13 -1 1 2.33 0.23
 13 -1 -1 2.21 0.22
 -13 1 1 2.49 0.26
 13 1 -1 1.83 0.23
 -12 -1 1 0.94 0.16
 12 -1 -1 0.71 0.14
 12 -1 -1 0.78 0.14
 -12 1 1 0.85 0.16
 12 1 -1 0.64 0.14
 11 -1 -1 10.29 0.44
 -11 -1 1 10.15 0.46
 11 -1 -1 11.01 0.44
 -11 1 1 9.94 0.47
 11 1 -1 10.6 0.45
 -10 -1 1 5.41 0.3
 10 -1 -1 5.52 0.27
 10 -1 -1 5.74 0.27
 -10 1 1 5.21 0.32
 10 1 -1 5.51 0.29
 -9 -1 1 0.15 0.11
 9 -1 -1 0.4 0.11
 9 -1 -1 0.36 0.09
 9 1 -1 0.52 0.11
 -9 1 1 0.26 0.13
 8 -1 -1 3.9 0.2
 -8 -1 1 3.89 0.22
 8 -1 -1 3.85 0.21
 -8 1 1 3.59 0.23
 8 1 -1 4.28 0.22
 7 -1 -1 61.73 2.07
 7 -1 -1 61.19 2.12
 -7 -1 1 64.04 2.14
 -7 1 1 63.48 2.15
 7 1 -1 61.12 2.12
 -6 -1 1 11.24 0.44
 6 -1 -1 11.53 0.42
 6 -1 -1 11.43 0.42
 6 1 -1 11.54 0.44
 5 -1 -1 2.19 0.12
 -5 -1 1 2.06 0.12
 5 1 -1 1.9 0.12
 4 1 -1 8.57 0.32
 -3 -1 1 75.15 2.48
 3 -1 -1 73.3 2.45
 3 -1 -1 70.95 2.39
 3 1 -1 72.68 2.46
 -3 1 1 73.87 2.48
 -2 -1 1 154.79 5.08
 2 -1 -1 137.96 4.91
 2 -1 -1 149.31 5.04
 -2 1 1 159.24 5.11
 1 -1 -1 294.44 9.89
 1 -1 -1 265.13 9.87
 -1 -1 1 311.22 10.15
 -1 1 1 333.37 10.43
 1 1 -1 277.28 9.9
 0 -1 1 317.61 11.65
 0 -1 -1 342.27 11.27
 0 1 1 356.52 11.62
 1 -1 1 124.29 4.12
 1 -1 1 120.99 4.05
 1 1 1 118.09 4.1
 2 -1 1 43.18 1.46
 -2 1 -1 43.08 1.48
 2 1 1 44.48 1.47
 2 1 1 43.81 1.48
 3 -1 1 13.59 0.46
 3 1 1 13.44 0.47
 3 1 1 13.17 0.47
 -3 1 -1 13.1 0.48
 4 -1 1 14.13 0.48
 -4 -1 -1 13.56 0.5
 4 1 1 13.77 0.49
 5 -1 1 86.78 2.9
 -5 -1 -1 86.45 2.94
 5 1 1 85.99 2.84
 -6 -1 -1 43.24 1.46
 6 1 1 42 1.44
 6 1 1 40.39 1.4
 7 -1 1 5.37 0.23
 -7 -1 -1 5.24 0.26
 7 1 1 5.53 0.24
 7 1 1 5.36 0.24
 -7 1 -1 4.89 0.26
 -8 -1 -1 36.28 1.29
 8 -1 1 37.37 1.26
 8 1 1 35.72 1.27
 9 -1 1 4.5 0.24
 -9 -1 -1 4.21 0.28
 9 1 1 4.47 0.25
 -9 1 -1 4.43 0.29
 10 -1 1 1.84 0.2
 10 -1 1 1.84 0.18
 -10 -1 -1 1.37 0.19
 10 1 1 2.21 0.2
 -10 1 -1 1.21 0.2
 11 -1 1 3.09 0.23
 11 -1 1 2.95 0.21
 -11 -1 -1 2.39 0.25
 -11 1 -1 2.14 0.26
 11 1 1 3.11 0.23
 -12 -1 -1 0.08 0.14
 12 -1 1 -0.03 0.12
 -12 1 -1 0.12 0.15
 12 1 1 0.15 0.12
 -13 -1 -1 0.99 0.18
 13 -1 1 1.08 0.17
 13 1 1 1 0.17
 -13 1 -1 1.11 0.2
 -14 -1 -1 1.64 0.22
 14 -1 1 1.46 0.2
 -14 1 -1 1.4 0.22
 -15 -1 -1 1.04 0.21
 -15 1 -1 1.03 0.21
 -16 -1 -1 0.22 0.17
 -16 1 -1 0.3 0.2
 -16 -2 1 0.38 0.18
 -16 2 1 0.29 0.2
 -15 -2 1 0.35 0.17
 -15 2 1 0.06 0.17
 15 2 -1 -0.15 0.16
 -14 -2 1 2.73 0.24
 14 -2 -1 2.38 0.25
 -14 2 1 3 0.29
 14 2 -1 2.03 0.27
 13 -2 -1 0.19 0.13
 -13 -2 1 0.43 0.15
 -13 2 1 0.23 0.16
 13 2 -1 -0.02 0.14
 12 -2 -1 0.56 0.13
 12 -2 -1 0.56 0.15
 -12 -2 1 0.5 0.15
 12 2 -1 0.46 0.14
 -12 2 1 0.58 0.16
 -11 -2 1 1.71 0.21
 11 -2 -1 1.8 0.17
 11 -2 -1 1.93 0.2
 11 2 -1 1.57 0.18
 -11 2 1 1.32 0.18
 10 -2 -1 4.19 0.24
 -10 -2 1 3.54 0.25
 10 -2 -1 3.96 0.25
 -10 2 1 3.3 0.27
 10 2 -1 4.25 0.26
 9 -2 -1 -0.01 0.08
 9 -2 -1 0.02 0.1
 -9 -2 1 -0.05 0.11
 9 2 -1 0.11 0.11
 -9 2 1 -0.17 0.1
 -8 -2 1 13.02 0.5
 8 -2 -1 12.84 0.49
 8 -2 -1 12.52 0.49
 8 2 -1 13.22 0.51
 -7 -2 1 38.55 1.32
 7 -2 -1 37.95 1.28
 7 -2 -1 37.66 1.3
 -7 2 1 38.18 1.33
 7 2 -1 36.64 1.32
 -6 -2 1 43.56 1.46
 6 -2 -1 42.78 1.42
 6 -2 -1 41.35 1.45
 6 2 -1 40.95 1.46
 -6 2 1 43.4 1.48
 -5 -2 1 5.14 0.21
 5 -2 -1 5.11 0.21
 5 2 -1 4.74 0.23
 -5 2 1 5.07 0.23
 4 -2 -1 16.49 0.53
 4 -2 -1 16.98 0.52
 4 2 -1 12.64 0.53
 -4 2 1 13.71 0.54
 -3 -2 1 46.17 1.57
 3 -2 -1 46.21 1.52
 3 -2 -1 46.21 1.56
 -3 2 1 46.57 1.58
 2 -2 -1 32.92 1.03
 2 -2 -1 33.02 1.06
 -2 -2 1 31.51 1.05
 -2 -2 1 29.73 1.03
 -2 2 1 32.69 1.07
 2 2 -1 27.2 1.06
 -1 -2 1 152.95 4.97
 1 -2 -1 147.14 5.32
 1 -2 -1 148.04 5.09
 -1 2 1 159.02 5.14
 0 -2 1 184.61 6.08
 0 -2 -1 184.92 6.06
 0 -2 -1 181.04 6.22
 0 2 1 192.36 6.26
 0 2 -1 184.03 6.25
 -1 -2 -1 341.89 10.47
 1 -2 1 312.19 10.47
 1 -2 1 318.01 10.72
 1 2 1 301.3 10.79
 -1 2 -1 330.39 10.83
 2 -2 1 147.93 4.97
 2 -2 1 151.99 5.07
 -2 -2 -1 151.99 5.4
 -2 2 -1 153.04 5.13
 2 2 1 151.02 5.1
 3 -2 1 0.11 0.03
 3 -2 1 0.13 0.04
 3 2 1 0.12 0.04
 4 -2 1 5.13 0.21
 4 -2 1 5.53 0.2
 -4 -2 -1 5.13 0.21
 4 2 1 5.28 0.22
 -5 -2 -1 58.39 2.02
 5 -2 1 60.6 1.99
 5 -2 1 58.89 1.96
 5 2 1 59.61 2.01
 -5 2 -1 58.61 2.03
 6 -2 1 1.09 0.12
 -6 -2 -1 1.05 0.13
 -6 2 -1 1.24 0.14
 6 2 1 1.03 0.11
 7 -2 1 18.96 0.66
 -7 -2 -1 18.65 0.68
 7 -2 1 17.73 0.66
 -7 2 -1 18.64 0.7
 7 2 1 18.55 0.68
 -8 -2 -1 9.06 0.39
 8 -2 1 9.01 0.36
 8 -2 1 8.98 0.37
 8 2 1 8.99 0.38
 9 -2 1 12.19 0.47
 -9 -2 -1 12.5 0.51
 9 -2 1 12.65 0.48
 -9 2 -1 11.01 0.51
 9 2 1 11.83 0.49
 10 -2 1 4.08 0.25
 10 -2 1 3.8 0.23
 -10 -2 -1 3.44 0.27
 -10 2 -1 2.75 0.3
 10 2 1 3.68 0.25
 11 -2 1 0.54 0.14
 -11 -2 -1 0.34 0.14
 -11 2 -1 0.03 0.16
 11 2 1 0.28 0.13
 -12 -2 -1 1.73 0.24
 12 -2 1 1.88 0.22
 -12 2 -1 1.57 0.22
 12 2 1 1.84 0.22
 -13 -2 -1 -0.06 0.15
 13 -2 1 -0.06 0.14
 -13 2 -1 -0.04 0.17
 13 2 1 -0.24 0.13
 -14 -2 -1 0.19 0.17
 14 -2 1 0.29 0.16
 -14 2 -1 0.3 0.19
 -15 -2 -1 0.14 0.17
 15 -2 1 0.08 0.17
 -15 2 -1 0.39 0.19
 -16 -2 -1 0.38 0.17
 -16 2 -1 0.66 0.2
 16 -3 -1 0.04 0.18
 -16 -3 1 0.33 0.18
 16 3 -1 0.05 0.19
 -15 -3 1 0.27 0.17
 15 -3 -1 0.35 0.17
 15 3 -1 0.01 0.18
 -15 3 1 -0.07 0.18
 14 -3 -1 0.53 0.17
 -14 -3 1 0.59 0.17
 -14 3 1 0.68 0.18
 14 3 -1 0.29 0.18
 13 -3 -1 0.16 0.15
 -13 -3 1 0.24 0.13
 13 3 -1 -0.14 0.15
 -13 3 1 0.06 0.15
 12 -3 -1 1.14 0.17
 -12 -3 1 1.15 0.16
 12 3 -1 1.16 0.18
 -12 3 1 0.96 0.18
 11 -3 -1 0.06 0.1
 -11 -3 1 0.12 0.12
 11 -3 -1 0.25 0.13
 -11 3 1 0.02 0.14
 11 3 -1 0.17 0.14
 -10 -3 1 1.34 0.17
 10 -3 -1 1.16 0.13
 10 -3 -1 0.97 0.14
 -10 3 1 0.92 0.16
 10 3 -1 1.01 0.15
 -9 -3 1 23.66 0.86
 9 -3 -1 23.18 0.84
 9 -3 -1 23.09 0.84
 -9 3 1 23.66 0.88
 9 3 -1 23.63 0.88
 -8 -3 1 19.72 0.72
 8 -3 -1 19.24 0.71
 8 -3 -1 20.01 0.71
 -8 3 1 18.92 0.75
 8 3 -1 19.96 0.74
 -7 -3 1 4.54 0.23
 7 -3 -1 4.77 0.23
 7 -3 -1 4.5 0.21
 -7 -3 1 4.08 0.22
 -7 3 1 4.29 0.25
 7 3 -1 4.36 0.24
 6 -3 -1 3.4 0.17
 -6 -3 1 3.21 0.17
 -6 -3 1 3.37 0.18
 6 -3 -1 3.16 0.16
 6 3 -1 3.3 0.2
 -6 3 1 3.19 0.2
 5 -3 -1 70.34 2.29
 -5 -3 1 69.8 2.3
 -5 -3 1 69.48 2.36
 5 -3 -1 68.48 2.35
 -5 3 1 71.57 2.38
 5 3 -1 67.76 2.36
 -4 -3 1 0.1 0.04
 4 -3 -1 0.18 0.05
 -4 -3 1 0.32 0.06
 4 -3 -1 0.13 0.04
 -3 -3 1 3.75 0.16
 -3 -3 1 3.41 0.13
 3 -3 -1 3.58 0.15
 3 3 -1 3.16 0.17
 2 -3 -1 60.15 1.99
 -2 -3 1 60.54 2
 -2 3 1 61.51 2.06
 1 -3 -1 56.5 1.88
 -1 -3 1 57.12 1.89
 -1 3 1 58.63 1.94
 0 -3 1 28.38 0.95
 0 -3 -1 28.01 0.94
 0 3 -1 28.68 0.96
 0 3 1 28.6 0.96
 1 -3 1 2.95 0.13
 1 -3 1 3.42 0.14
 -1 -3 -1 2.99 0.13
 -1 3 -1 3.24 0.13
 1 3 1 3.1 0.12
 2 -3 1 49.43 1.62
 2 -3 1 49.7 1.66
 -2 -3 -1 49.37 1.62
 2 3 1 48.7 1.66
 -2 3 -1 48.56 1.67
 3 -3 1 11.9 0.43
 3 -3 1 12.17 0.42
 -3 -3 -1 11.87 0.42
 3 3 1 11.94 0.42
 -4 -3 -1 0.29 0.06
 4 -3 1 0.13 0.06
 -4 -3 -1 0.21 0.05
 4 -3 1 0.2 0.04
 -4 3 -1 -0.03 0.07
 5 -3 1 0.78 0.09
 5 -3 1 0.51 0.07
 -5 -3 -1 0.64 0.07
 -5 3 -1 0.59 0.09
 -6 -3 -1 24.47 0.88
 6 -3 1 25.64 0.87
 6 3 1 24.68 0.9
 -6 3 -1 25.4 0.91
 7 -3 1 6.84 0.3
 7 -3 1 6.96 0.28
 -7 -3 -1 6.74 0.31
 7 3 1 6.52 0.31
 -7 3 -1 7.34 0.34
 8 -3 1 23.44 0.83
 8 -3 1 22.96 0.83
 -8 -3 -1 23.73 0.85
 -8 3 -1 23.28 0.88
 8 3 1 23.43 0.87
 9 -3 1 1.9 0.16
 9 -3 1 1.98 0.2
 -9 -3 -1 2.3 0.21
 -9 3 -1 2.04 0.23
 9 3 1 2.04 0.19
 10 -3 1 6.08 0.3
 -10 -3 -1 6.64 0.33
 10 3 1 6.17 0.33
 -10 3 -1 6.25 0.35
 -11 -3 -1 0.61 0.14
 11 -3 1 0.52 0.14
 11 3 1 0.47 0.15
 -11 3 -1 0.49 0.16
 12 -3 1 3.4 0.27
 -12 -3 -1 3.57 0.28
 12 3 1 3.23 0.27
 -12 3 -1 3.46 0.3
 -13 -3 -1 0.12 0.15
 13 -3 1 -0.11 0.14
 -13 3 -1 -0.3 0.17
 13 3 1 -0.3 0.15
 14 -3 1 -0.12 0.16
 14 3 1 -0.15 0.16
 -14 3 -1 0.01 0.18
 15 -3 1 0.76 0.22
 -15 3 -1 1.13 0.22
 15 -4 -1 0.22 0.17
 -15 -4 1 0 0.16
 15 4 -1 -0.2 0.18
 -15 4 1 0.13 0.19
 -14 -4 1 0.17 0.16
 14 -4 -1 0.34 0.17
 14 4 -1 0.24 0.18
 -14 4 1 0.41 0.19
 13 -4 -1 0.41 0.16
 -13 -4 1 0.39 0.15
 -13 4 1 0.42 0.18
 13 4 -1 0.2 0.17
 12 -4 -1 0.28 0.15
 -12 -4 1 0.25 0.13
 -12 4 1 0.07 0.15
 12 4 -1 0.1 0.16
 -11 -4 1 0.16 0.13
 11 -4 -1 -0.08 0.13
 11 4 -1 0.29 0.15
 -11 4 1 0.34 0.14
 -10 -4 1 1 0.15
 10 -4 -1 1.23 0.15
 10 -4 -1 1.12 0.13
 -10 4 1 1.16 0.16
 10 4 -1 1.25 0.18
 9 -4 -1 13.42 0.52
 -9 -4 1 13.49 0.53
 9 -4 -1 13.49 0.53
 -9 -4 1 13.2 0.52
 -9 4 1 12.96 0.56
 9 4 -1 13.48 0.56
 -8 -4 1 0.53 0.1
 -8 -4 1 0.34 0.12
 8 -4 -1 0.34 0.09
 8 -4 -1 0.42 0.12
 -8 4 1 0.44 0.13
 8 4 -1 0.53 0.13
 -7 -4 1 0.35 0.11
 7 -4 -1 0.67 0.11
 7 -4 -1 0.5 0.09
 -7 -4 1 0.55 0.09
 7 4 -1 0.45 0.13
 -7 4 1 0.39 0.12
 6 -4 -1 0.27 0.08
 -6 -4 1 0.2 0.09
 6 -4 -1 0.31 0.07
 -6 -4 1 0.25 0.06
 6 4 -1 0.1 0.07
 -6 4 1 0.03 0.09
 5 -4 -1 1.85 0.14
 -5 -4 1 1.99 0.14
 5 -4 -1 1.95 0.13
 -5 4 1 1.51 0.15
 -4 -4 1 22.58 0.75
 -4 -4 1 20.25 0.73
 4 -4 -1 22.09 0.74
 4 -4 -1 21.66 0.76
 -4 4 1 21.4 0.77
 3 -4 -1 61.49 2.09
 3 -4 -1 61.41 2.04
 -3 -4 1 62.67 2.05
 2 -4 -1 24.36 0.82
 2 -4 -1 24.28 0.85
 -2 -4 1 24.87 0.83
 -2 4 1 23.78 0.85
 1 -4 -1 22.23 0.76
 -1 -4 1 22.36 0.76
 1 -4 -1 22.61 0.78
 -1 4 1 21.87 0.77
 0 -4 -1 17.07 0.61
 0 -4 1 17.09 0.59
 0 -4 -1 17.12 0.59
 0 4 1 16.35 0.58
 0 4 -1 17.19 0.58
 1 -4 1 6.5 0.26
 -1 -4 -1 6.57 0.26
 1 4 1 6.29 0.23
 -1 4 -1 6.71 0.25
 2 -4 1 33.37 1.13
 -2 -4 -1 33.93 1.12
 2 4 1 32.47 1.14
 -2 4 -1 34.53 1.16
 -3 -4 -1 49.08 1.61
 3 -4 1 48.16 1.62
 -4 -4 -1 5.56 0.23
 -4 -4 -1 5.94 0.25
 4 -4 1 5.85 0.25
 -4 4 -1 5.83 0.26
 -5 -4 -1 1.08 0.11
 5 -4 1 1.22 0.11
 -5 -4 -1 1.4 0.13
 5 -4 1 1.44 0.13
 -5 4 -1 1.02 0.12
 -6 -4 -1 23.97 0.84
 -6 -4 -1 23.71 0.85
 6 -4 1 24.73 0.85
 6 -4 1 23.79 0.84
 -6 4 -1 24.82 0.89
 7 -4 1 2 0.18
 -7 -4 -1 2.15 0.18
 -7 -4 -1 2.3 0.17
 7 -4 1 2.1 0.14
 -7 4 -1 2.34 0.2
 -8 -4 -1 -0.08 0.09
 -8 -4 -1 0.13 0.1
 8 -4 1 0.04 0.11
 8 -4 1 0.08 0.08
 -8 4 -1 0.19 0.14
 9 -4 1 6.54 0.33
 -9 -4 -1 6.65 0.31
 -9 -4 -1 6.73 0.32
 -9 4 -1 6.54 0.35
 -10 -4 -1 1.48 0.2
 10 -4 1 1.51 0.2
 -10 -4 -1 1.5 0.19
 -10 4 -1 1.31 0.18
 -11 -4 -1 1.22 0.18
 11 -4 1 1.62 0.21
 -11 4 -1 1.99 0.24
 -12 -4 -1 1.13 0.18
 12 -4 1 1.17 0.18
 -12 4 -1 1.12 0.2
 13 -4 1 1.56 0.21
 -13 -4 -1 1.41 0.2
 -13 4 -1 1.52 0.23
 14 -4 1 0.43 0.19
 -14 -4 -1 0.72 0.19
 -14 4 -1 0.56 0.2
 15 -4 1 0.89 0.21
 -15 -4 -1 1.04 0.21
 -15 4 -1 1.36 0.24
 15 -5 -1 0.07 0.17
 -15 -5 1 0.02 0.17
 -15 5 1 0.17 0.19
 -14 -5 1 -0.03 0.16
 14 -5 -1 0.04 0.16
 -14 5 1 -0.11 0.17
 -13 -5 1 0.45 0.17
 13 -5 -1 0.22 0.17
 -13 5 1 0.34 0.18
 -12 -5 1 0.17 0.15
 12 -5 -1 0.06 0.15
 -12 5 1 0.39 0.16
 -11 -5 1 -0.1 0.13
 11 -5 -1 -0.15 0.13
 -11 5 1 -0.01 0.14
 -10 -5 1 8.18 0.38
 10 -5 -1 8.1 0.39
 -10 5 1 8.24 0.41
 9 -5 -1 0.7 0.14
 9 -5 -1 0.65 0.12
 -9 -5 1 0.86 0.15
 -9 5 1 0.7 0.15
 -8 -5 1 0.16 0.12
 8 -5 -1 0.24 0.11
 8 -5 -1 0.21 0.1
 -8 5 1 0.06 0.12
 -7 -5 1 31.37 1.08
 7 -5 -1 31.16 1.08
 7 -5 -1 31.65 1.09
 -7 5 1 29.8 1.12
 -6 -5 1 0.49 0.11
 6 -5 -1 0.5 0.1
 6 -5 -1 0.42 0.09
 -6 5 1 0.39 0.11
 -5 -5 1 18.66 0.67
 5 -5 -1 18.48 0.67
 5 -5 -1 18.67 0.67
 -5 5 1 18.98 0.69
 4 -5 -1 7.72 0.31
 -4 -5 1 7.92 0.32
 4 -5 -1 7.87 0.32
 -4 5 1 7.79 0.33
 3 -5 -1 28.84 0.98
 -3 -5 1 29.46 0.99
 3 -5 -1 28.51 1
 -3 5 1 28.09 1
 2 -5 -1 0.01 0.06
 2 -5 -1 0.11 0.07
 -2 -5 1 -0.01 0.07
 -2 5 1 0 0.04
 -1 -5 1 1.01 0.12
 1 -5 -1 1.07 0.11
 1 -5 -1 1.14 0.11
 -1 5 1 1.23 0.09
 0 -5 -1 29.14 1.04
 0 -5 -1 30 1
 0 -5 1 30.01 1.01
 0 5 1 29.25 1.01
 0 5 -1 30.09 1.01
 1 -5 1 0.46 0.07
 -1 -5 -1 0.44 0.07
 1 -5 1 0.75 0.08
 -1 5 -1 0.43 0.05
 2 -5 1 2.21 0.14
 2 -5 1 2.17 0.14
 -2 -5 -1 2.05 0.13
 -2 5 -1 1.55 0.11
 3 -5 1 3.24 0.18
 3 -5 1 3.16 0.16
 -3 -5 -1 2.94 0.17
 -3 5 -1 2.63 0.18
 4 -5 1 1.97 0.14
 4 -5 1 2.16 0.16
 -4 -5 -1 2.03 0.15
 -4 5 -1 1.85 0.17
 5 -5 1 13.23 0.5
 -5 -5 -1 13.19 0.5
 5 -5 1 13.14 0.49
 -5 5 -1 13.52 0.52
 -6 -5 -1 3.89 0.22
 6 -5 1 3.97 0.23
 6 -5 1 3.82 0.2
 -6 5 -1 3.53 0.23
 -7 -5 -1 5.05 0.27
 7 -5 1 4.99 0.27
 7 -5 1 4.66 0.23
 -7 5 -1 5.04 0.3
 8 -5 1 14.69 0.57
 -8 -5 -1 14.97 0.57
 -8 5 -1 14.58 0.6
 -9 -5 -1 0.23 0.13
 9 -5 1 0.42 0.13
 -9 5 -1 0.13 0.14
 10 -5 1 9.63 0.44
 -10 -5 -1 9.56 0.44
 -10 5 -1 10.24 0.47
 11 -5 1 1.93 0.23
 -11 -5 -1 1.74 0.22
 -11 5 -1 2.24 0.26
 12 -5 1 -0.28 0.14
 -12 -5 -1 -0.18 0.14
 -12 5 -1 -0.07 0.15
 -13 -5 -1 3.05 0.28
 13 -5 1 3.36 0.29
 -13 5 -1 3.27 0.31
 14 -5 1 -0.2 0.17
 -14 -5 -1 0.11 0.17
 -14 5 -1 0.13 0.2
 14 -6 -1 0.33 0.18
 -14 -6 1 0.44 0.2
 -14 6 1 0.54 0.2
 -13 -6 1 -0.18 0.16
 13 -6 -1 0.11 0.16
 -13 6 1 0.09 0.17
 12 -6 -1 1.91 0.25
 -12 -6 1 2.37 0.26
 -12 6 1 2.85 0.29
 11 -6 -1 0.37 0.16
 -11 -6 1 0.6 0.17
 -11 6 1 0.74 0.17
 -10 -6 1 1.86 0.23
 10 -6 -1 1.87 0.22
 -10 6 1 2.01 0.24
 -9 -6 1 4.69 0.3
 9 -6 -1 5.08 0.3
 -9 6 1 4.93 0.32
 -8 -6 1 11.83 0.5
 8 -6 -1 11.98 0.48
 8 -6 -1 11.54 0.48
 -8 6 1 12.09 0.5
 7 -6 -1 2.03 0.19
 7 -6 -1 2.14 0.19
 -7 -6 1 1.99 0.21
 -7 6 1 2.11 0.21
 6 -6 -1 3.71 0.22
 6 -6 -1 3.81 0.24
 -6 -6 1 3.55 0.24
 -6 6 1 3.65 0.24
 5 -6 -1 6.12 0.28
 5 -6 -1 6.28 0.28
 -5 -6 1 5.95 0.3
 -5 6 1 6.16 0.3
 4 -6 -1 0.68 0.1
 -4 -6 1 0.65 0.11
 4 -6 -1 0.98 0.13
 -4 6 1 0.41 0.1
 -3 -6 1 0.46 0.1
 3 -6 -1 0.37 0.09
 3 -6 -1 0.28 0.09
 -3 6 1 0.35 0.08
 -2 -6 1 1.59 0.14
 2 -6 -1 1.21 0.15
 2 -6 -1 1.25 0.14
 1 -6 -1 28.99 1.02
 -1 -6 1 28.87 0.99
 1 -6 -1 28.15 0.98
 -1 6 1 28.64 0.99
 0 -6 -1 2.87 0.18
 0 -6 1 3.14 0.18
 0 -6 1 3.05 0.18
 0 -6 -1 2.77 0.2
 -1 -6 -1 22.43 0.77
 -1 -6 -1 21.53 0.81
 1 -6 1 21.76 0.78
 1 -6 1 22.74 0.8
 2 -6 1 6.41 0.29
 2 -6 1 6.46 0.29
 -2 -6 -1 6.51 0.28
 3 -6 1 4.19 0.22
 -3 -6 -1 4.05 0.21
 3 -6 1 4.13 0.21
 -3 6 -1 4.11 0.2
 4 -6 1 29.29 1.04
 -4 -6 -1 30.12 1.03
 4 -6 1 30.28 1.04
 -4 6 -1 29.88 1.06
 5 -6 1 3.79 0.23
 -5 -6 -1 3.83 0.22
 5 -6 1 3.77 0.2
 -5 6 -1 3.85 0.23
 6 -6 1 5.15 0.24
 6 -6 1 5.07 0.26
 -6 -6 -1 4.83 0.27
 -6 6 -1 5.14 0.28
 -7 -6 -1 -0.07 0.1
 7 -6 1 0.02 0.11
 -7 6 -1 0.02 0.11
 -8 -6 -1 0.04 0.12
 8 -6 1 0.19 0.12
 -8 6 -1 0.22 0.13
 9 -6 1 0.58 0.14
 -9 -6 -1 0.3 0.15
 -9 6 -1 0.65 0.16
 10 -6 1 0.17 0.15
 -10 -6 -1 0.23 0.15
 -10 6 -1 0.32 0.15
 11 -6 1 0 0.16
 -11 -6 -1 0.07 0.15
 -11 6 -1 0.29 0.16
 -12 -6 -1 0.25 0.18
 12 -6 1 0.29 0.17
 -12 6 -1 0.7 0.19
 -13 -6 -1 0.58 0.19
 13 -6 1 0.63 0.19
 -13 6 -1 0.9 0.2
 -14 -6 -1 -0.01 0.18
 14 -6 1 0.19 0.2
 -14 6 -1 0.49 0.21
 -13 -7 1 -0.19 0.17
 13 -7 -1 -0.25 0.15
 -13 7 1 0.06 0.18
 -12 -7 1 0.13 0.17
 12 -7 -1 -0.06 0.15
 -12 7 1 0.3 0.17
 11 -7 -1 3.11 0.27
 -11 -7 1 3.06 0.29
 -11 7 1 3.38 0.28
 10 -7 -1 2.67 0.25
 -10 -7 1 2.5 0.27
 -10 7 1 2.72 0.28
 -9 -7 1 1.94 0.25
 9 -7 -1 2.15 0.23
 -9 7 1 2.49 0.25
 -8 -7 1 1.36 0.18
 8 -7 -1 1.71 0.2
 -8 7 1 2.11 0.22
 -7 -7 1 4.31 0.27
 7 -7 -1 4.49 0.26
 7 -7 -1 4.74 0.27
 -7 7 1 4.64 0.27
 6 -7 -1 1.16 0.13
 6 -7 -1 1.31 0.17
 -6 -7 1 0.94 0.14
 -6 7 1 1.05 0.14
 5 -7 -1 8.05 0.35
 5 -7 -1 7.99 0.35
 -5 -7 1 7.89 0.36
 -5 7 1 8.08 0.36
 4 -7 -1 6.85 0.31
 -4 -7 1 6.67 0.31
 4 -7 -1 6.92 0.31
 3 -7 -1 1.71 0.17
 -3 -7 1 1.81 0.17
 3 -7 -1 1.73 0.17
 2 -7 -1 16.19 0.62
 2 -7 -1 16.44 0.6
 -2 -7 1 16.55 0.61
 1 -7 -1 0.32 0.11
 -1 -7 1 0.41 0.11
 1 -7 -1 0.23 0.1
 0 -7 -1 23.07 0.84
 0 -7 -1 22.08 0.79
 0 -7 1 22.31 0.8
 0 -7 1 22.72 0.83
 -1 -7 -1 0.14 0.11
 1 -7 1 0.21 0.11
 1 -7 1 0.09 0.1
 -1 -7 -1 0.36 0.1
 -2 -7 -1 3.56 0.2
 2 -7 1 3.49 0.22
 2 -7 1 3.46 0.22
 -3 -7 -1 19.42 0.71
 3 -7 1 20.01 0.73
 3 -7 1 20.04 0.72
 4 -7 1 0.95 0.12
 4 -7 1 0.79 0.13
 -4 -7 -1 0.86 0.12
 -5 -7 -1 10.57 0.44
 5 -7 1 11.01 0.44
 5 -7 1 11.08 0.45
 -5 7 -1 11.37 0.45
 6 -7 1 2.41 0.21
 -6 -7 -1 2.38 0.21
 -6 7 -1 2.71 0.21
 7 -7 1 6.91 0.34
 -7 -7 -1 7.11 0.35
 -7 7 -1 7.05 0.35
 8 -7 1 2.88 0.24
 -8 -7 -1 2.86 0.24
 -8 7 -1 3.33 0.25
 9 -7 1 0.24 0.15
 -9 -7 -1 0.1 0.15
 -9 7 -1 0.67 0.15
 -10 -7 -1 11.78 0.51
 10 -7 1 11.15 0.5
 -10 7 -1 10.88 0.51
 -11 -7 -1 0.3 0.17
 11 -7 1 0.06 0.16
 12 -7 1 0.36 0.18
 -12 -7 -1 0.21 0.18
 -12 7 -1 0.65 0.19
 13 -7 1 0.35 0.2
 -13 -7 -1 0.33 0.19
 -13 7 -1 0.69 0.21
 12 -8 -1 0.14 0.17
 -12 -8 1 0.02 0.17
 -12 8 1 -0.18 0.17
 11 -8 -1 0.08 0.16
 -11 -8 1 0.11 0.17
 -11 8 1 0.07 0.17
 -10 -8 1 1.03 0.19
 10 -8 -1 0.82 0.18
 9 -8 -1 1.68 0.22
 -9 -8 1 1.67 0.21
 8 -8 -1 0.56 0.15
 -8 -8 1 0.43 0.16
 7 -8 -1 0.23 0.14
 -7 -8 1 0.3 0.15
 6 -8 -1 5.31 0.29
 -6 -8 1 5.24 0.3
 5 -8 -1 0.96 0.13
 5 -8 -1 0.94 0.14
 -5 -8 1 0.8 0.15
 -4 -8 1 2.35 0.21
 4 -8 -1 2.47 0.21
 4 -8 -1 2.39 0.2
 3 -8 -1 0.24 0.11
 3 -8 -1 0.08 0.11
 -3 -8 1 0.17 0.11
 2 -8 -1 -0.07 0.1
 2 -8 -1 -0.12 0.11
 -2 -8 1 0.02 0.1
 -1 -8 1 0.91 0.14
 1 -8 -1 0.84 0.13
 -1 -8 1 0.98 0.13
 1 -8 -1 0.73 0.13
 0 -8 -1 2.77 0.23
 0 -8 -1 3.17 0.21
 0 -8 1 2.7 0.22
 0 -8 1 3 0.21
 -1 -8 -1 0.39 0.13
 1 -8 1 0.41 0.12
 -1 -8 -1 0.55 0.12
 1 -8 1 0.33 0.12
 -2 -8 -1 1.34 0.17
 2 -8 1 1.43 0.18
 2 -8 1 1.46 0.15
 -2 -8 -1 1.54 0.16
 3 -8 1 -0.12 0.11
 -3 -8 -1 -0.04 0.11
 3 -8 1 -0.18 0.09
 4 -8 1 1.87 0.18
 -4 -8 -1 1.48 0.18
 4 -8 1 1.55 0.19
 -5 -8 -1 2.84 0.22
 5 -8 1 2.83 0.23
 -6 -8 -1 0.29 0.13
 6 -8 1 0.23 0.13
 -7 -8 -1 0.31 0.14
 7 -8 1 0.39 0.14
 8 -8 1 0.38 0.15
 -8 -8 -1 0.2 0.15
 -9 -8 -1 3.86 0.29
 9 -8 1 3.9 0.28
 -10 -8 -1 0.21 0.18
 10 -8 1 0.09 0.16
 11 -8 1 0.16 0.18
 -11 -8 -1 0.27 0.18
 12 -8 1 -0.04 0.19
 -12 -8 -1 -0.07 0.18
 -11 -9 1 0.13 0.18
 -10 -9 1 0.11 0.17
 10 -9 -1 0.03 0.16
 -9 -9 1 0.43 0.18
 9 -9 -1 0.43 0.16
 -8 -9 1 -0.03 0.16
 8 -9 -1 0.05 0.14
 7 -9 -1 0.09 0.15
 -7 -9 1 0.26 0.15
 -6 -9 1 0.56 0.16
 6 -9 -1 0.59 0.15
 5 -9 -1 0.2 0.14
 -5 -9 1 0.23 0.14
 4 -9 -1 0.59 0.15
 -4 -9 1 0.98 0.16
 4 -9 -1 0.7 0.15
 -3 -9 1 0.34 0.16
 3 -9 -1 0.42 0.14
 3 -9 -1 0.17 0.14
 -3 -9 1 0.79 0.15
 2 -9 -1 -0.11 0.13
 2 -9 -1 -0.17 0.13
 -2 -9 1 0.13 0.14
 -2 -9 1 -0.27 0.14
 -1 -9 1 12.64 0.51
 1 -9 -1 11.07 0.52
 -1 -9 1 11.3 0.52
 1 -9 -1 11.78 0.49
 0 -9 -1 10.45 0.5
 0 -9 -1 11.29 0.47
 0 -9 1 11.33 0.48
 0 -9 1 11.55 0.51
 1 -9 1 0.15 0.13
 -1 -9 -1 0.18 0.15
 1 -9 1 -0.06 0.14
 -1 -9 -1 0.41 0.14
 2 -9 1 -0.08 0.15
 -2 -9 -1 0.1 0.15
 2 -9 1 0.12 0.12
 -2 -9 -1 0.34 0.13
 -3 -9 -1 0.38 0.13
 3 -9 1 -0.25 0.13
 -3 -9 -1 -0.19 0.13
 -4 -9 -1 0.32 0.13
 -4 -9 -1 0.12 0.15
 4 -9 1 -0.03 0.13
 -5 -9 -1 0.36 0.13
 5 -9 1 0.22 0.15
 -6 -9 -1 0.5 0.14
 6 -9 1 0.39 0.15
 7 -9 1 0.03 0.14
 -7 -9 -1 0.15 0.14
 -8 -9 -1 -0.12 0.16
 8 -9 1 0.19 0.15
 -9 -9 -1 0.22 0.16
 9 -9 1 0.15 0.17
 10 -9 1 1.33 0.21
 -10 -9 -1 1.47 0.22
 -11 -9 -1 0.55 0.21
 11 -9 1 0.47 0.19
 -9 -10 1 0.29 0.18
 -8 -10 1 0.29 0.17
 -7 -10 1 0.99 0.18
 -6 -10 1 0.21 0.15
 -5 -10 1 -0.02 0.14
 4 -10 -1 1.46 0.19
 -4 -10 1 1.44 0.18
 -4 -10 1 1.14 0.19
 -3 -10 1 -0.1 0.14
 3 -10 -1 -0.02 0.14
 3 -10 -1 -0.1 0.14
 -3 -10 1 0.02 0.15
 2 -10 -1 2.86 0.27
 -2 -10 1 2.49 0.27
 2 -10 -1 2.42 0.25
 -2 -10 1 2.93 0.25
 -1 -10 1 0.02 0.15
 -1 -10 1 -0.04 0.14
 1 -10 -1 -0.16 0.14
 1 -10 -1 0.05 0.15
 0 -10 -1 2.3 0.26
 0 -10 1 2.28 0.24
 0 -10 1 2.36 0.26
 0 -10 -1 2.7 0.25
 1 -10 1 0.6 0.16
 -1 -10 -1 0.55 0.17
 -1 -10 -1 1.02 0.16
 1 -10 1 0.74 0.16
 2 -10 1 1.49 0.2
 -2 -10 -1 1.77 0.21
 -2 -10 -1 1.43 0.2
 -3 -10 -1 0.43 0.14
 3 -10 1 0.39 0.17
 -3 -10 -1 0.49 0.17
 4 -10 1 0.16 0.15
 -4 -10 -1 0.29 0.17
 -4 -10 -1 0.38 0.14
 -5 -10 -1 -0.24 0.15
 -5 -10 -1 0.03 0.13
 5 -10 1 -0.04 0.15
 -6 -10 -1 -0.11 0.16
 -6 -10 -1 0.01 0.13
 6 -10 1 0.04 0.15
 7 -10 1 -0.03 0.16
 -7 -10 -1 0.07 0.15
 8 -10 1 0.1 0.16
 -8 -10 -1 0.04 0.17
 9 -10 1 -0.05 0.17
 -9 -10 -1 -0.01 0.17
 -7 -11 1 0.64 0.19
 -6 -11 1 0.01 0.16
 -6 -11 1 -0.06 0.15
 -5 -11 1 0.21 0.16
 -5 -11 1 0.35 0.17
 -4 -11 1 0.73 0.19
 -4 -11 1 0.87 0.18
 -3 -11 1 0.04 0.16
 -3 -11 1 0.27 0.17
 -2 -11 1 5.15 0.32
 2 -11 -1 4.8 0.33
 -2 -11 1 5.07 0.37
 -1 -11 1 0.25 0.17
 -1 -11 1 0.19 0.17
 1 -11 -1 0.03 0.16
 0 -11 1 2.49 0.28
 0 -11 -1 2.35 0.29
 0 -11 1 2.17 0.28
 -1 -11 -1 5.14 0.35
 1 -11 1 4.73 0.33
 2 -11 1 2.07 0.28
 -2 -11 -1 2.73 0.29
 3 -11 1 2.09 0.28
 -3 -11 -1 2.64 0.29
 4 -11 1 -0.12 0.17
 -4 -11 -1 0.26 0.16
 5 -11 1 1.56 0.21
 -5 -11 -1 1.51 0.23
 6 -11 1 0.3 0.18
 -2 -12 1 -0.05 0.16
 0 -12 -1 0.07 0.16
 -1 -12 -1 0 0.16
 -16 0 2 0.6 0.19
 -15 0 2 0.28 0.18
 14 0 -2 -0.1 0.15
 -14 0 2 0.31 0.16
 -13 0 2 2.67 0.24
 13 0 -2 2.03 0.23
 12 0 -2 6.49 0.34
 -12 0 2 6.49 0.34
 -11 0 2 2.89 0.25
 11 0 -2 3.28 0.23
 -10 0 2 21.73 0.82
 10 0 -2 21.91 0.81
 9 0 -2 5.98 0.29
 -9 0 2 5.71 0.29
 8 0 -2 4.57 0.23
 8 0 -2 4.35 0.21
 -8 0 2 4.47 0.24
 7 0 -2 11.88 0.45
 7 0 -2 12.69 0.47
 -7 0 2 12.77 0.48
 6 0 -2 13.8 0.5
 6 0 -2 13.58 0.49
 -6 0 2 13.88 0.51
 5 0 -2 68.03 2.15
 5 0 -2 56.1 2.2
 -5 0 2 71.91 2.23
 4 0 -2 131.29 5.12
 4 0 -2 157.33 4.98
 -4 0 2 169.1 5.18
 -3 0 2 1 0.07
 -1 0 2 290.34 10.6
 1 0 -2 310.64 10.54
 0 0 2 337.35 10.7
 0 0 -2 304.65 11.01
 1 0 2 416.4 13.49
 1 0 2 392.64 14.11
 2 0 2 55.18 1.88
 2 0 2 58.65 1.95
 2 0 2 58.35 1.92
 3 0 2 687.97 23.08
 3 0 2 654.26 22.2
 3 0 2 621.05 21.29
 4 0 2 307.35 10.3
 -5 0 -2 52.6 1.78
 5 0 2 51.61 1.75
 5 0 2 50.93 1.71
 -6 0 -2 168.23 5.55
 6 0 2 159.97 5.36
 7 0 2 1.83 0.15
 -7 0 -2 1.94 0.18
 7 0 2 1.99 0.14
 -8 0 -2 18.82 0.69
 8 0 2 16.07 0.64
 8 0 2 18.5 0.65
 9 0 2 14.06 0.55
 9 0 2 14.12 0.54
 -9 0 -2 14.26 0.59
 -10 0 -2 11.57 0.54
 10 0 2 12.93 0.49
 10 0 2 12 0.5
 11 0 2 1.99 0.2
 11 0 2 2.04 0.19
 -11 0 -2 1.6 0.21
 12 0 2 0.15 0.13
 -12 0 -2 0.09 0.15
 -13 0 -2 4.32 0.32
 -14 0 -2 2.16 0.28
 -15 0 -2 2.42 0.33
 -16 0 -2 0.54 0.21
 -17 -1 2 1.55 0.22
 -16 -1 2 0.7 0.18
 -16 1 2 0.71 0.2
 -15 -1 2 0.28 0.17
 -15 1 2 0.21 0.17
 15 1 -2 -0.15 0.16
 -14 -1 2 4.56 0.31
 -14 1 2 4.74 0.32
 14 1 -2 3.94 0.31
 13 -1 -2 0.49 0.15
 -13 -1 2 0.64 0.15
 13 1 -2 0.14 0.15
 -13 1 2 0.78 0.16
 12 -1 -2 0.76 0.15
 -12 -1 2 0.85 0.15
 12 -1 -2 0.87 0.14
 -12 1 2 0.81 0.15
 12 1 -2 0.64 0.15
 -11 -1 2 0.19 0.13
 11 -1 -2 0.24 0.11
 11 -1 -2 0.36 0.12
 -11 1 2 0.12 0.13
 11 1 -2 0.48 0.13
 10 -1 -2 5.01 0.27
 10 -1 -2 5.43 0.27
 -10 -1 2 5 0.28
 10 1 -2 5.52 0.29
 -10 1 2 4.85 0.29
 -9 -1 2 11.55 0.48
 9 -1 -2 11.34 0.45
 9 -1 -2 11.75 0.46
 9 1 -2 12.1 0.47
 -9 1 2 11.52 0.48
 -8 -1 2 0.18 0.09
 8 -1 -2 0.11 0.08
 8 -1 -2 0.21 0.07
 8 1 -2 0.29 0.09
 -8 1 2 0.06 0.1
 -7 -1 2 17.15 0.64
 7 -1 -2 17.63 0.62
 7 -1 -2 17.36 0.63
 -7 1 2 17.29 0.65
 7 1 -2 17.45 0.64
 6 -1 -2 137.81 4.82
 -6 -1 2 150.78 4.87
 6 -1 -2 144.69 4.71
 6 1 -2 143.13 4.84
 -5 -1 2 38.88 1.33
 5 -1 -2 38 1.28
 5 1 -2 38.96 1.33
 4 -1 -2 33.28 1.25
 4 -1 -2 38.32 1.22
 -4 -1 2 39.08 1.26
 3 -1 -2 13.26 0.44
 3 -1 -2 12.94 0.43
 -3 -1 2 13.03 0.44
 -3 1 2 11.25 0.45
 -2 -1 2 12.96 0.43
 2 -1 -2 13.18 0.44
 -2 -1 2 12.29 0.44
 2 -1 -2 12.6 0.42
 -2 1 2 12.6 0.45
 -1 -1 2 74.47 2.4
 1 -1 -2 69.25 2.38
 -1 -1 2 74.35 2.47
 -1 1 2 74.25 2.62
 1 1 -2 73.52 2.46
 0 -1 2 0.18 0.03
 1 -1 2 146.43 4.85
 1 -1 2 149.16 4.93
 1 -1 2 152.26 5.17
 1 1 2 144.21 5.01
 2 -1 2 589.56 19.84
 2 -1 2 597.35 20.48
 2 -1 2 639.38 21.57
 2 1 2 623.85 21.02
 2 1 2 599.21 20.26
 3 -1 2 67.06 2.24
 3 1 2 65.37 2.2
 3 1 2 67.83 2.28
 3 1 2 68.32 2.26
 4 -1 2 72.44 2.37
 4 1 2 69.37 2.39
 5 -1 2 100.93 3.21
 5 -1 2 85.26 3.14
 -5 -1 -2 101.39 3.26
 5 1 2 96.32 3.14
 6 -1 2 21.29 0.79
 -6 -1 -2 24 0.82
 6 -1 2 22.12 0.79
 6 1 2 23.4 0.79
 6 1 2 23.43 0.81
 7 -1 2 0.25 0.06
 -7 -1 -2 0.22 0.09
 7 -1 2 0.28 0.08
 7 1 2 0.31 0.08
 7 1 2 0.3 0.08
 -7 1 -2 0.17 0.1
 8 -1 2 0.39 0.08
 -8 -1 -2 0.19 0.11
 8 1 2 0.36 0.09
 -8 1 -2 0.08 0.08
 8 1 2 0.72 0.1
 9 -1 2 22.75 0.79
 9 -1 2 19.56 0.79
 -9 -1 -2 23.05 0.84
 9 1 2 21.3 0.78
 -9 1 -2 22.01 0.84
 9 1 2 22.78 0.81
 -10 -1 -2 2.55 0.29
 10 -1 2 3.54 0.25
 10 -1 2 3.49 0.22
 10 1 2 3.74 0.23
 -11 -1 -2 4.48 0.31
 11 -1 2 4.57 0.26
 11 1 2 5.09 0.27
 -11 1 -2 4.42 0.32
 -12 -1 -2 0.03 0.16
 12 -1 2 0.2 0.13
 -12 1 -2 0.22 0.16
 12 1 2 0.2 0.12
 13 -1 2 0.05 0.14
 -13 -1 -2 0.05 0.15
 -13 1 -2 0.2 0.17
 14 -1 2 0.42 0.17
 -14 -1 -2 0.47 0.18
 -14 1 -2 0.5 0.2
 -15 -1 -2 0.16 0.18
 -15 1 -2 0.64 0.21
 -16 -1 -2 0.37 0.2
 -16 1 -2 0.44 0.2
 -16 -2 2 0.38 0.17
 -16 2 2 0.27 0.19
 -15 -2 2 0.2 0.16
 15 2 -2 0.06 0.17
 -15 2 2 0.35 0.18
 14 -2 -2 0.45 0.16
 -14 -2 2 0.53 0.16
 -14 2 2 0.3 0.17
 -13 -2 2 0.33 0.14
 13 -2 -2 0.15 0.14
 13 2 -2 0.12 0.15
 -13 2 2 0.23 0.16
 12 -2 -2 0.19 0.12
 -12 -2 2 0.28 0.13
 12 -2 -2 0.11 0.13
 12 2 -2 0.09 0.12
 -12 2 2 0.23 0.14
 11 -2 -2 4.35 0.26
 11 -2 -2 4 0.25
 -11 -2 2 3.94 0.26
 -11 2 2 3.6 0.27
 11 2 -2 4.1 0.27
 -10 -2 2 1.92 0.19
 10 -2 -2 2.07 0.19
 10 -2 -2 2.43 0.18
 10 2 -2 2.18 0.19
 -10 2 2 1.61 0.18
 9 -2 -2 21.44 0.76
 9 -2 -2 20.83 0.77
 -9 -2 2 20.75 0.78
 9 2 -2 21.12 0.79
 8 -2 -2 1.85 0.16
 -8 -2 2 1.84 0.17
 8 -2 -2 2.15 0.15
 8 2 -2 2.1 0.18
 7 -2 -2 2.43 0.15
 7 -2 -2 2.61 0.16
 -7 -2 2 2.26 0.16
 7 2 -2 2.42 0.16
 -7 2 2 1.95 0.18
 6 -2 -2 60.35 2.05
 -6 -2 2 60.57 2.07
 6 -2 -2 60.5 2
 6 2 -2 60.09 2.07
 -6 2 2 61.5 2.09
 5 -2 -2 2.11 0.11
 -5 -2 2 1.75 0.11
 5 -2 -2 2.13 0.12
 -5 -2 2 1.49 0.1
 5 2 -2 1.64 0.12
 -5 2 2 1.81 0.13
 4 -2 -2 7.54 0.26
 -4 -2 2 7.45 0.27
 -4 2 2 6.63 0.28
 -3 -2 2 4.16 0.15
 3 -2 -2 4.06 0.16
 3 -2 -2 4.31 0.16
 -3 2 2 3.77 0.17
 2 -2 -2 29.55 0.96
 2 -2 -2 29.93 0.99
 -2 -2 2 28.49 0.98
 2 2 -2 28.45 0.99
 -2 2 2 28.93 1
 1 -2 -2 1.78 0.09
 1 -2 -2 1.93 0.1
 -1 -2 2 1.94 0.08
 1 2 -2 2.13 0.1
 -1 2 2 1.93 0.09
 0 -2 2 485.43 16.97
 0 -2 -2 494.44 16.46
 0 2 2 509.92 17.29
 -1 -2 -2 248.33 7.87
 1 -2 2 240.28 8.6
 1 2 2 235.02 8.15
 2 -2 2 143.53 4.85
 2 -2 2 143.77 4.8
 -2 -2 -2 143.88 4.7
 2 2 2 143.2 4.86
 3 -2 2 86.52 2.85
 3 2 2 84.23 2.89
 4 -2 2 22.92 0.75
 -4 2 -2 22.56 0.78
 4 2 2 20.48 0.77
 5 -2 2 29.32 1
 -5 2 -2 28.75 1.03
 5 2 2 29.77 1.02
 -6 -2 -2 10.72 0.43
 6 -2 2 11.13 0.4
 6 2 2 11.36 0.43
 -6 2 -2 11.02 0.44
 -7 -2 -2 8.51 0.37
 -7 2 -2 8.52 0.38
 7 2 2 8.53 0.36
 8 -2 2 0.64 0.09
 -8 -2 -2 0.64 0.12
 8 2 2 0.62 0.12
 -9 -2 -2 14.03 0.58
 9 -2 2 14.86 0.57
 9 -2 2 14.84 0.55
 -9 2 -2 14.82 0.61
 9 2 2 14.65 0.58
 -10 -2 -2 14.52 0.61
 10 -2 2 15.42 0.59
 10 2 2 14.92 0.6
 -10 2 -2 15.12 0.64
 -11 -2 -2 0.06 0.13
 11 -2 2 0.08 0.12
 11 2 2 -0.03 0.11
 -11 2 -2 -0.15 0.15
 -12 -2 -2 0.4 0.16
 12 -2 2 0.24 0.14
 12 2 2 0.27 0.14
 -12 2 -2 0.11 0.18
 13 -2 2 1.27 0.19
 -13 -2 -2 1.19 0.2
 13 2 2 1.31 0.18
 -13 2 -2 1.23 0.21
 14 -2 2 0.13 0.16
 -14 -2 -2 0.02 0.17
 -14 2 -2 0.06 0.19
 15 -2 2 0.56 0.19
 -15 -2 -2 1.01 0.21
 -15 2 -2 1.13 0.23
 -16 -2 -2 0.22 0.19
 -16 -3 2 0.28 0.17
 16 3 -2 -0.29 0.18
 -16 3 2 0.17 0.2
 15 -3 -2 -0.16 0.15
 -15 -3 2 -0.02 0.16
 15 3 -2 -0.12 0.17
 -15 3 2 0.11 0.17
 14 -3 -2 1.14 0.19
 -14 -3 2 1.08 0.19
 14 3 -2 0.99 0.21
 -14 3 2 1.19 0.21
 13 -3 -2 0.19 0.15
 -13 -3 2 0.32 0.14
 -13 -3 2 0.42 0.15
 -13 3 2 0.35 0.16
 13 3 -2 0.03 0.16
 -12 -3 2 0.11 0.13
 12 -3 -2 0.04 0.13
 -12 -3 2 -0.1 0.11
 12 -3 -2 -0.02 0.11
 -12 3 2 -0.13 0.15
 12 3 -2 -0.02 0.12
 -11 -3 2 5.48 0.3
 11 -3 -2 5.2 0.28
 11 -3 -2 4.97 0.29
 -11 -3 2 5.53 0.3
 -11 3 2 5.4 0.32
 11 3 -2 5.43 0.32
 -10 -3 2 1 0.14
 10 -3 -2 1.31 0.16
 -10 -3 2 1.28 0.14
 10 -3 -2 1.34 0.15
 10 3 -2 1.39 0.19
 -10 3 2 1.18 0.15
 -9 -3 2 3.49 0.25
 9 -3 -2 4.06 0.23
 -9 -3 2 4 0.24
 9 -3 -2 4.12 0.24
 -9 3 2 3.91 0.26
 9 3 -2 4.81 0.27
 8 -3 -2 42.22 1.43
 8 -3 -2 41.85 1.45
 -8 -3 2 41.72 1.46
 -8 3 2 42.05 1.49
 8 3 -2 42.33 1.48
 7 -3 -2 2.36 0.16
 7 -3 -2 2.18 0.16
 -7 -3 2 1.81 0.15
 -7 3 2 1.56 0.17
 7 3 -2 2.3 0.17
 6 -3 -2 16.61 0.6
 -6 -3 2 16.61 0.6
 6 -3 -2 17.07 0.59
 -6 3 2 16.77 0.62
 6 3 -2 16.5 0.62
 5 -3 -2 39.32 1.31
 -5 -3 2 38.15 1.34
 5 -3 -2 39.64 1.34
 -5 3 2 40.06 1.37
 4 -3 -2 4.74 0.19
 4 -3 -2 4.76 0.19
 -4 -3 2 4.47 0.17
 -4 -3 2 4.13 0.19
 -4 3 2 5.03 0.2
 4 3 -2 3.97 0.21
 3 -3 -2 0.25 0.05
 -3 -3 2 0.2 0.05
 3 -3 -2 0.15 0.04
 -3 -3 2 0.33 0.04
 3 3 -2 0.31 0.06
 2 -3 -2 22.64 0.75
 -2 -3 2 21.46 0.75
 2 3 -2 22.3 0.78
 -2 3 2 22.77 0.77
 1 -3 -2 1.98 0.1
 -1 -3 2 2.06 0.11
 -1 3 2 2.03 0.1
 0 -3 2 23.98 0.82
 0 -3 -2 24.43 0.81
 0 3 2 24.62 0.83
 1 -3 2 7.92 0.29
 -1 -3 -2 8.26 0.29
 -1 3 -2 7.99 0.3
 1 3 2 7.93 0.29
 2 -3 2 42.75 1.42
 -2 -3 -2 42.55 1.41
 2 -3 2 43.71 1.44
 2 3 2 42.39 1.45
 -2 3 -2 42.43 1.46
 3 -3 2 53.01 1.75
 3 -3 2 54.35 1.78
 -3 -3 -2 52.39 1.75
 3 3 2 52.02 1.8
 4 -3 2 119.31 3.94
 -4 -3 -2 121.88 3.93
 4 -3 2 121.1 4.02
 4 3 2 119.53 4.06
 -4 3 -2 119.56 4.08
 5 -3 2 19.27 0.66
 5 -3 2 18.89 0.65
 -5 3 -2 17.83 0.68
 6 -3 2 1.34 0.1
 -6 -3 -2 1.38 0.15
 6 -3 2 1.63 0.14
 -6 3 -2 1.49 0.18
 -7 -3 -2 4.27 0.24
 7 -3 2 4.15 0.22
 -7 3 -2 4.23 0.25
 8 -3 2 5.48 0.25
 -8 -3 -2 5.41 0.28
 8 -3 2 5.74 0.27
 -8 3 -2 5.5 0.31
 9 -3 2 4.27 0.26
 -9 -3 -2 4.02 0.26
 -9 3 -2 4.18 0.29
 9 3 2 4.23 0.27
 -10 -3 -2 0.24 0.12
 10 -3 2 0.21 0.12
 -10 3 -2 0.23 0.15
 10 3 2 0.12 0.12
 -11 -3 -2 0.49 0.14
 11 -3 2 0.29 0.14
 -11 3 -2 0.45 0.17
 -12 -3 -2 1.84 0.24
 12 -3 2 1.21 0.19
 -12 3 -2 1.14 0.21
 13 -3 2 0.13 0.16
 -13 -3 -2 0.07 0.16
 -13 3 -2 -0.14 0.17
 14 -3 2 1.27 0.21
 -14 3 -2 1.59 0.25
 15 -3 2 0.06 0.18
 -15 3 -2 0.36 0.21
 16 4 -2 -0.29 0.2
 15 -4 -2 -0.02 0.16
 -15 -4 2 -0.05 0.16
 -15 4 2 -0.18 0.17
 15 4 -2 -0.29 0.18
 -14 -4 2 0.13 0.16
 14 -4 -2 0.21 0.16
 14 4 -2 -0.16 0.15
 -14 4 2 0 0.18
 -13 -4 2 0.94 0.16
 13 -4 -2 0.58 0.17
 13 4 -2 0.75 0.2
 -13 4 2 0.97 0.19
 -12 -4 2 0.07 0.12
 12 -4 -2 -0.17 0.14
 -12 4 2 -0.09 0.15
 12 4 -2 -0.11 0.15
 11 -4 -2 0 0.11
 -11 -4 2 0.15 0.13
 11 -4 -2 -0.1 0.12
 -11 4 2 0.12 0.15
 11 4 -2 0.14 0.13
 -10 -4 2 1.2 0.14
 10 -4 -2 1.08 0.13
 10 -4 -2 1.21 0.15
 10 4 -2 1.14 0.16
 -10 4 2 1.06 0.16
 9 -4 -2 0.19 0.1
 9 -4 -2 0.33 0.12
 -9 -4 2 0.38 0.12
 -9 -4 2 0.24 0.09
 9 4 -2 0.48 0.14
 -9 4 2 0.24 0.12
 8 -4 -2 2.87 0.22
 8 -4 -2 3.39 0.22
 -8 -4 2 3.65 0.24
 -8 -4 2 3.44 0.19
 -8 4 2 3.61 0.24
 8 4 -2 3.93 0.26
 7 -4 -2 18.86 0.67
 -7 -4 2 18.24 0.66
 7 -4 -2 18.88 0.66
 -7 -4 2 16.51 0.66
 -7 4 2 19.17 0.7
 -6 -4 2 18.13 0.63
 6 -4 -2 17.49 0.62
 6 -4 -2 17.11 0.63
 -6 -4 2 16.55 0.61
 -6 4 2 17.8 0.65
 5 -4 -2 15.26 0.54
 -5 -4 2 14.26 0.51
 5 -4 -2 15.33 0.53
 -5 -4 2 15.37 0.53
 -5 4 2 15.45 0.56
 5 4 -2 12.78 0.56
 -4 -4 2 0.04 0.03
 4 -4 -2 0.14 0.06
 4 -4 -2 0.16 0.06
 -4 -4 2 0.14 0.07
 4 4 -2 0.26 0.08
 -4 4 2 0.05 0.06
 -3 -4 2 38 1.24
 3 -4 -2 37.52 1.23
 3 -4 -2 37.53 1.26
 -3 4 2 33.92 1.27
 2 -4 -2 49.93 1.59
 -2 -4 2 50.9 1.6
 2 -4 -2 49.99 1.64
 -2 4 2 41.39 1.64
 -1 -4 2 19.66 0.67
 1 -4 -2 19.57 0.69
 1 -4 -2 18.91 0.66
 -1 4 2 19.73 0.68
 0 -4 -2 118.3 3.94
 0 -4 2 120.72 3.95
 0 -4 -2 120.56 4.05
 0 4 2 120.69 4.06
 0 4 -2 122.98 4.06
 -1 -4 -2 99.53 3.27
 1 -4 2 100.81 3.28
 1 4 2 98.84 3.38
 -1 4 -2 101.61 3.38
 2 -4 2 57.84 1.82
 -2 -4 -2 56.41 1.81
 2 4 2 56.2 1.86
 -2 4 -2 48.72 1.87
 3 -4 2 53.26 1.67
 3 -4 2 42.42 1.69
 -3 -4 -2 53.48 1.66
 -3 4 -2 49.89 1.72
 3 4 2 51.95 1.7
 -4 -4 -2 9.18 0.35
 4 -4 2 9.67 0.36
 4 4 2 9.04 0.34
 -4 4 -2 9 0.37
 5 -4 2 7.5 0.3
 -5 -4 -2 7.05 0.29
 -5 -4 -2 6.88 0.29
 -5 4 -2 7.29 0.33
 -6 -4 -2 25.13 0.91
 6 -4 2 25.81 0.9
 -6 -4 -2 25.93 0.89
 -6 4 -2 25.99 0.94
 7 -4 2 0.91 0.12
 -7 -4 -2 0.93 0.12
 7 -4 2 0.86 0.11
 -7 -4 -2 0.8 0.1
 -7 4 -2 0.74 0.13
 8 -4 2 15.79 0.61
 -8 -4 -2 16.04 0.6
 -8 -4 -2 15.81 0.61
 -8 4 -2 16.23 0.65
 -9 -4 -2 0.82 0.14
 9 -4 2 0.97 0.15
 -9 -4 -2 0.97 0.13
 -9 4 -2 0.84 0.16
 -10 -4 -2 3.36 0.25
 -10 -4 -2 2.61 0.24
 10 -4 2 2.98 0.24
 -10 4 -2 3.49 0.27
 -11 -4 -2 0.25 0.15
 11 -4 2 0.64 0.16
 -11 4 -2 0.97 0.18
 -12 -4 -2 2.25 0.25
 12 -4 2 2.33 0.24
 -12 4 -2 2.68 0.3
 -13 -4 -2 1.29 0.2
 13 -4 2 1.46 0.21
 -13 4 -2 1.13 0.22
 14 -4 2 -0.03 0.18
 -14 -4 -2 0.16 0.17
 -14 4 -2 0.24 0.2
 -15 -4 -2 0.94 0.2
 15 -4 2 0.92 0.22
 -15 4 -2 1.18 0.23
 -15 -5 2 0.24 0.18
 15 -5 -2 0.02 0.17
 -15 5 2 0.17 0.18
 -14 -5 2 0.82 0.19
 14 -5 -2 0.81 0.19
 -14 5 2 0.89 0.21
 -13 -5 2 0.17 0.16
 13 -5 -2 0.05 0.17
 -13 5 2 0.12 0.18
 13 5 -2 -0.18 0.17
 -12 -5 2 3.74 0.27
 12 -5 -2 3.27 0.28
 -12 5 2 3.72 0.29
 12 5 -2 3.24 0.3
 11 -5 -2 -0.24 0.13
 -11 -5 2 0 0.14
 11 5 -2 -0.05 0.15
 -11 5 2 -0.02 0.15
 -10 -5 2 3.6 0.26
 10 -5 -2 3.16 0.23
 10 -5 -2 3.1 0.25
 -10 5 2 3.61 0.28
 10 5 -2 3.75 0.29
 -9 -5 2 14.38 0.57
 9 -5 -2 14.64 0.58
 9 -5 -2 14.21 0.57
 9 5 -2 15.19 0.62
 -9 5 2 14.92 0.61
 -8 -5 2 0.29 0.12
 8 -5 -2 0.05 0.1
 8 -5 -2 0.21 0.11
 -8 5 2 0.3 0.13
 8 5 -2 0.45 0.15
 7 -5 -2 77.41 2.6
 -7 -5 2 79.18 2.61
 7 -5 -2 77.87 2.66
 -7 5 2 79.33 2.7
 7 5 -2 78 2.7
 6 -5 -2 6.2 0.28
 -6 -5 2 6.14 0.31
 6 -5 -2 6.01 0.28
 -6 5 2 6.1 0.3
 -5 -5 2 34.43 1.18
 5 -5 -2 34.88 1.2
 5 -5 -2 34.59 1.17
 -5 5 2 33.33 1.21
 -4 -5 2 19.84 0.7
 4 -5 -2 19.82 0.71
 4 -5 -2 19.37 0.69
 -4 5 2 19.53 0.71
 3 -5 -2 19.45 0.7
 3 -5 -2 19.28 0.68
 -3 -5 2 20 0.69
 -3 5 2 19.06 0.7
 -2 -5 2 1.64 0.14
 2 -5 -2 1.87 0.14
 2 -5 -2 1.83 0.12
 1 -5 -2 24.72 0.89
 1 -5 -2 25.16 0.85
 -1 -5 2 25.12 0.86
 -1 5 2 25.42 0.87
 0 -5 2 1.33 0.13
 0 -5 -2 1.36 0.11
 0 -5 -2 1.37 0.13
 0 5 2 1.44 0.09
 0 5 -2 1.24 0.08
 -1 -5 -2 8.23 0.31
 1 -5 2 8.77 0.33
 1 -5 2 8.27 0.33
 -1 -5 -2 8.39 0.35
 -1 5 -2 8.37 0.31
 1 5 2 8.23 0.3
 2 -5 2 1.79 0.12
 2 -5 2 1.65 0.13
 -2 -5 -2 1.61 0.13
 2 5 2 1.88 0.09
 -3 -5 -2 41.37 1.39
 3 -5 2 41.35 1.4
 3 -5 2 42.51 1.42
 3 5 2 39.7 1.41
 -3 5 -2 43.37 1.44
 4 -5 2 24.2 0.84
 -4 -5 -2 23.77 0.83
 4 -5 2 24.12 0.84
 -4 5 -2 24.11 0.87
 5 -5 2 -0.04 0.09
 5 -5 2 0.09 0.06
 -5 -5 -2 0.1 0.08
 -5 5 -2 0.16 0.1
 -6 -5 -2 13.65 0.51
 6 -5 2 13.5 0.5
 6 -5 2 13.34 0.52
 -6 5 -2 13.71 0.55
 7 -5 2 8.03 0.36
 -7 -5 -2 8.15 0.36
 -7 5 -2 8.04 0.38
 8 -5 2 1 0.14
 -8 -5 -2 0.86 0.14
 -8 5 -2 0.7 0.16
 9 -5 2 -0.01 0.12
 -9 -5 -2 0.17 0.12
 -9 5 -2 0.21 0.14
 -10 -5 -2 2.69 0.23
 10 -5 2 2.64 0.24
 -10 5 -2 2.89 0.27
 -11 -5 -2 -0.08 0.13
 11 -5 2 0.34 0.15
 -11 5 -2 0.19 0.17
 -12 -5 -2 0.31 0.16
 12 -5 2 0.26 0.16
 -12 5 -2 0.35 0.18
 -13 -5 -2 2.52 0.26
 13 -5 2 2.58 0.28
 -13 5 -2 2.5 0.29
 14 -5 2 0.91 0.21
 -14 -5 -2 0.87 0.2
 -14 5 -2 0.89 0.22
 14 -6 -2 0.01 0.17
 -14 -6 2 0 0.17
 -14 6 2 -0.05 0.18
 13 -6 -2 -0.04 0.16
 -13 -6 2 0.17 0.17
 -13 6 2 0.34 0.19
 12 -6 -2 0.15 0.15
 -12 -6 2 0.17 0.16
 -12 6 2 0.16 0.16
 11 -6 -2 1.32 0.19
 -11 -6 2 1.53 0.2
 -11 6 2 1.99 0.25
 10 -6 -2 0.3 0.15
 -10 -6 2 0.22 0.15
 -10 6 2 0.29 0.15
 9 -6 -2 16.75 0.64
 -9 -6 2 16.31 0.64
 -9 6 2 16.31 0.66
 -8 -6 2 0.85 0.16
 8 -6 -2 0.84 0.13
 8 -6 -2 0.89 0.15
 -8 6 2 0.93 0.15
 -7 -6 2 0.51 0.14
 -7 6 2 0.4 0.13
 -6 -6 2 10.1 0.44
 6 -6 -2 10.87 0.43
 6 -6 -2 10.62 0.42
 -6 6 2 10.58 0.45
 5 -6 -2 4.67 0.24
 5 -6 -2 4.83 0.24
 -5 -6 2 3.89 0.26
 -5 6 2 4.54 0.26
 -4 -6 2 0.39 0.12
 4 -6 -2 0.63 0.1
 -4 6 2 0.34 0.1
 3 -6 -2 11.4 0.45
 3 -6 -2 11.28 0.43
 -3 -6 2 11.17 0.44
 -3 6 2 11.36 0.43
 2 -6 -2 11.1 0.41
 -2 -6 2 10.45 0.42
 2 -6 -2 10.41 0.43
 1 -6 -2 4.84 0.26
 1 -6 -2 5.14 0.23
 -1 -6 2 5.44 0.24
 -1 6 2 4.6 0.21
 0 -6 -2 7.09 0.29
 0 -6 2 6.88 0.3
 0 -6 -2 6.65 0.32
 -1 -6 -2 0.84 0.12
 -1 -6 -2 1.2 0.13
 1 -6 2 0.87 0.11
 1 -6 2 0.95 0.12
 2 -6 2 0.87 0.11
 2 -6 2 0.91 0.1
 -2 -6 -2 1.09 0.12
 3 -6 2 6.88 0.29
 3 -6 2 6.41 0.3
 -3 -6 -2 6.23 0.28
 -3 6 -2 7 0.29
 4 -6 2 0.64 0.11
 4 -6 2 0.5 0.08
 -4 -6 -2 0.49 0.1
 -4 6 -2 0.29 0.1
 5 -6 2 0.76 0.09
 -5 -6 -2 0.66 0.11
 5 -6 2 0.76 0.12
 -5 6 -2 0.81 0.12
 -6 -6 -2 3.41 0.22
 6 -6 2 3.67 0.23
 -6 6 -2 3.58 0.25
 -7 -6 -2 4.05 0.25
 7 -6 2 4.32 0.26
 -7 6 -2 4.44 0.28
 8 -6 2 0.18 0.12
 -8 -6 -2 0.09 0.12
 -8 6 -2 0.24 0.13
 -9 -6 -2 0.17 0.13
 9 -6 2 0.18 0.13
 -9 6 -2 0.3 0.15
 10 -6 2 4.65 0.3
 -10 -6 -2 4.43 0.3
 -10 6 -2 4.87 0.31
 11 -6 2 0.4 0.17
 -11 -6 -2 0.32 0.16
 -11 6 -2 0.75 0.18
 12 -6 2 1.86 0.23
 -12 -6 -2 1.86 0.22
 -12 6 -2 2.03 0.26
 -13 -6 -2 0.17 0.18
 13 -6 2 0.36 0.19
 -13 6 -2 0.33 0.18
 -14 -6 -2 0.24 0.2
 -14 6 -2 0.19 0.19
 14 -7 -2 -0.18 0.16
 -13 -7 2 0.13 0.18
 13 -7 -2 0.11 0.16
 -13 7 2 0.09 0.19
 -12 -7 2 0.66 0.2
 12 -7 -2 0.51 0.17
 -12 7 2 0.77 0.19
 11 -7 -2 0.53 0.16
 -11 -7 2 0.48 0.19
 -11 7 2 0.47 0.17
 10 -7 -2 0.6 0.16
 -10 -7 2 0.49 0.17
 -10 7 2 0.28 0.16
 9 -7 -2 1.63 0.21
 -9 -7 2 1.33 0.19
 -9 7 2 1.39 0.19
 -8 -7 2 -0.3 0.13
 8 -7 -2 0.07 0.12
 -8 7 2 0.19 0.13
 7 -7 -2 1.64 0.19
 7 -7 -2 1.42 0.18
 -7 -7 2 1.36 0.16
 -7 7 2 1.56 0.2
 6 -7 -2 0.56 0.11
 -6 -7 2 0.3 0.13
 6 -7 -2 0.47 0.12
 -6 7 2 0.62 0.12
 5 -7 -2 0.52 0.11
 -5 -7 2 0.39 0.11
 5 -7 -2 0.63 0.11
 -5 7 2 0.28 0.1
 4 -7 -2 0 0.09
 -4 -7 2 -0.04 0.1
 4 -7 -2 0.03 0.09
 3 -7 -2 0.07 0.09
 -3 -7 2 0.11 0.1
 3 -7 -2 0.02 0.09
 2 -7 -2 0.09 0.09
 2 -7 -2 0.18 0.1
 -2 -7 2 0.23 0.1
 -1 -7 2 0.61 0.12
 1 -7 -2 0.52 0.1
 1 -7 -2 0.57 0.12
 0 -7 2 1.76 0.17
 0 -7 2 1.3 0.18
 0 -7 -2 1.46 0.16
 0 -7 -2 0.91 0.14
 1 -7 2 0.3 0.11
 -1 -7 -2 0.32 0.09
 1 -7 2 0 0.1
 -1 -7 -2 0.26 0.11
 -2 -7 -2 2.05 0.17
 2 -7 2 1.77 0.18
 -2 -7 -2 1.72 0.21
 2 -7 2 1.76 0.17
 3 -7 2 0.16 0.11
 -3 -7 -2 0.15 0.09
 3 -7 2 0.09 0.09
 4 -7 2 11.49 0.45
 4 -7 2 11.61 0.46
 -4 -7 -2 11.05 0.45
 5 -7 2 0.13 0.11
 -5 -7 -2 0.14 0.11
 -5 7 -2 0.06 0.1
 6 -7 2 2.1 0.2
 -6 -7 -2 2.27 0.2
 -6 7 -2 2.24 0.22
 -7 -7 -2 0.1 0.11
 7 -7 2 0.06 0.12
 -7 7 -2 0.09 0.12
 8 -7 2 -0.03 0.13
 -8 -7 -2 -0.06 0.14
 -8 7 -2 0.38 0.14
 -9 -7 -2 0.53 0.16
 9 -7 2 0.55 0.16
 -9 7 -2 0.9 0.17
 -10 -7 -2 0.55 0.17
 10 -7 2 0.58 0.17
 -10 7 -2 0.68 0.16
 -11 -7 -2 0.61 0.18
 11 -7 2 0.46 0.18
 -11 7 -2 0.76 0.17
 12 -7 2 0.32 0.18
 -12 -7 -2 0.45 0.18
 -12 7 -2 0.73 0.19
 13 -7 2 0.4 0.19
 -13 -7 -2 0.19 0.19
 -13 7 -2 0.22 0.2
 -13 8 2 -0.04 0.18
 -12 -8 2 -0.11 0.17
 12 -8 -2 0.08 0.15
 -12 8 2 -0.14 0.17
 11 -8 -2 -0.07 0.15
 -11 -8 2 -0.12 0.16
 -11 8 2 -0.12 0.16
 10 -8 -2 0.01 0.14
 -10 -8 2 -0.18 0.15
 -9 -8 2 -0.06 0.15
 9 -8 -2 0.1 0.14
 8 -8 -2 2.38 0.22
 -8 -8 2 2.12 0.24
 7 -8 -2 0.34 0.14
 -7 -8 2 0.11 0.14
 6 -8 -2 0.86 0.14
 6 -8 -2 0.8 0.14
 -6 -8 2 0.78 0.15
 5 -8 -2 1.47 0.19
 -5 -8 2 1.01 0.16
 5 -8 -2 1.02 0.14
 -4 -8 2 0 0.12
 4 -8 -2 0.12 0.1
 4 -8 -2 0.1 0.11
 3 -8 -2 2.56 0.21
 3 -8 -2 3.01 0.22
 -3 -8 2 2.55 0.21
 2 -8 -2 2.9 0.22
 2 -8 -2 2.64 0.2
 -2 -8 2 2.63 0.21
 -1 -8 2 4.58 0.27
 1 -8 -2 4.05 0.27
 -1 -8 2 4.32 0.25
 1 -8 -2 4.22 0.24
 0 -8 -2 3.09 0.24
 0 -8 2 3.11 0.23
 0 -8 -2 2.83 0.2
 0 -8 2 3.01 0.22
 -1 -8 -2 0.93 0.15
 -1 -8 -2 0.87 0.13
 1 -8 2 0.8 0.14
 1 -8 2 0.88 0.15
 -2 -8 -2 0.17 0.11
 2 -8 2 -0.06 0.12
 -2 -8 -2 -0.03 0.11
 -3 -8 -2 2.12 0.19
 3 -8 2 1.57 0.19
 -3 -8 -2 1.45 0.2
 3 -8 2 2.09 0.18
 4 -8 2 0.05 0.12
 -4 -8 -2 0.1 0.11
 5 -8 2 6.86 0.34
 -5 -8 -2 6.39 0.32
 -6 -8 -2 0.24 0.13
 6 -8 2 0.38 0.14
 7 -8 2 0.81 0.16
 -7 -8 -2 0.78 0.15
 -8 -8 -2 0.42 0.15
 8 -8 2 0.54 0.16
 9 -8 2 0.35 0.16
 -9 -8 -2 0.1 0.16
 -10 -8 -2 0.85 0.19
 10 -8 2 0.73 0.18
 11 -8 2 -0.04 0.17
 -11 -8 -2 0.01 0.18
 12 -8 2 0.42 0.19
 -12 -8 -2 0.71 0.21
 -11 -9 2 0.03 0.17
 -10 -9 2 0.07 0.16
 -9 -9 2 1.91 0.24
 -8 -9 2 0.29 0.17
 -7 -9 2 3.45 0.28
 7 -9 -2 3.43 0.26
 -6 -9 2 2.06 0.24
 6 -9 -2 2.19 0.23
 5 -9 -2 0.05 0.13
 -5 -9 2 0.27 0.14
 5 -9 -2 0.03 0.14
 -4 -9 2 8.8 0.41
 4 -9 -2 9.21 0.43
 4 -9 -2 9.06 0.41
 3 -9 -2 0.53 0.15
 -3 -9 2 0.8 0.16
 3 -9 -2 0.51 0.15
 2 -9 -2 0.33 0.15
 2 -9 -2 0.55 0.15
 -2 -9 2 0.22 0.15
 -2 -9 2 0.69 0.16
 -1 -9 2 14.41 0.61
 -1 -9 2 14.77 0.59
 1 -9 -2 15.41 0.58
 1 -9 -2 14.47 0.62
 0 -9 2 1.5 0.19
 0 -9 -2 1.96 0.22
 0 -9 2 1.26 0.18
 0 -9 -2 1.3 0.19
 -1 -9 -2 2.2 0.25
 -1 -9 -2 2.31 0.22
 1 -9 2 1.78 0.2
 1 -9 2 1.89 0.24
 2 -9 2 2.22 0.24
 -2 -9 -2 2.54 0.2
 -2 -9 -2 2.49 0.25
 2 -9 2 2.4 0.22
 3 -9 2 -0.12 0.14
 -3 -9 -2 0.31 0.13
 -3 -9 -2 0.06 0.13
 4 -9 2 1.12 0.18
 -4 -9 -2 1.35 0.19
 -4 -9 -2 1.5 0.2
 5 -9 2 0.63 0.16
 -5 -9 -2 0.84 0.14
 -5 -9 -2 0.65 0.17
 -6 -9 -2 0.15 0.13
 6 -9 2 0.25 0.15
 7 -9 2 0.96 0.19
 -7 -9 -2 0.98 0.17
 8 -9 2 0.33 0.17
 -8 -9 -2 0.22 0.17
 9 -9 2 -0.07 0.16
 -9 -9 -2 0.18 0.16
 -10 -9 -2 1.41 0.22
 10 -9 2 1.33 0.22
 -11 -9 -2 0.1 0.18
 -9 -10 2 0.16 0.17
 -8 -10 2 0.02 0.17
 -7 -10 2 0.34 0.17
 -6 -10 2 0.11 0.15
 -5 -10 2 0.37 0.15
 -4 -10 2 -0.06 0.16
 4 -10 -2 0.29 0.14
 -4 -10 2 0.46 0.16
 3 -10 -2 0.26 0.15
 -3 -10 2 0.25 0.15
 -3 -10 2 0.37 0.16
 -2 -10 2 0.2 0.15
 2 -10 -2 0.17 0.15
 -2 -10 2 0.42 0.16
 -1 -10 2 0.16 0.15
 -1 -10 2 0.12 0.15
 1 -10 -2 0.25 0.16
 0 -10 2 0.4 0.15
 0 -10 -2 0.37 0.17
 0 -10 2 0.64 0.17
 -1 -10 -2 0.72 0.18
 1 -10 2 0.68 0.17
 2 -10 2 2.52 0.28
 -2 -10 -2 3.3 0.29
 3 -10 2 0.01 0.15
 -3 -10 -2 -0.13 0.15
 -4 -10 -2 -0.16 0.16
 4 -10 2 -0.06 0.15
 5 -10 2 0.3 0.16
 -5 -10 -2 0.44 0.18
 6 -10 2 -0.11 0.16
 -6 -10 -2 -0.23 0.17
 7 -10 2 -0.06 0.16
 -7 -10 -2 -0.06 0.17
 8 -10 2 1.01 0.2
 9 -10 2 1.11 0.21
 -7 -11 2 0.31 0.18
 -6 -11 2 -0.28 0.16
 -6 -11 2 -0.15 0.15
 -5 -11 2 -0.24 0.16
 -5 -11 2 0.1 0.15
 -4 -11 2 0.15 0.16
 -4 -11 2 -0.04 0.16
 -3 -11 2 0.1 0.17
 -3 -11 2 0.56 0.17
 -2 -11 2 2.09 0.27
 2 -11 -2 1.57 0.21
 -2 -11 2 1.69 0.22
 -1 -11 2 0.35 0.17
 1 -11 -2 0.08 0.17
 -1 -11 2 0.36 0.17
 0 -11 2 2.22 0.28
 0 -11 -2 1.75 0.23
 -1 -11 -2 0.17 0.18
 1 -11 2 0.27 0.17
 -2 -11 -2 0.04 0.17
 2 -11 2 0.14 0.17
 3 -11 2 0.06 0.16
 -3 -11 -2 0.37 0.18
 -4 -11 -2 0.35 0.17
 4 -11 2 0.53 0.19
 -5 -11 -2 0.19 0.18
 5 -11 2 0.1 0.17
 6 -11 2 0.22 0.18
 -2 -12 2 -0.26 0.17
 -1 -12 2 -0.34 0.17
 1 -12 -2 0.01 0.15
 0 -12 2 -0.38 0.16
 0 -12 -2 0.02 0.16
 1 -12 2 -0.22 0.17
 2 -12 2 0.3 0.18
 -17 0 3 0.23 0.18
 -16 0 3 0.34 0.18
 -15 0 3 0.06 0.16
 15 0 -3 0.02 0.16
 14 0 -3 -0.02 0.15
 -14 0 3 0.45 0.17
 -13 0 3 0.36 0.15
 13 0 -3 0.13 0.15
 -12 0 3 0.07 0.14
 12 0 -3 0.08 0.12
 11 0 -3 -0.02 0.1
 -11 0 3 -0.11 0.11
 10 0 -3 0.22 0.1
 -10 0 3 -0.27 0.11
 -9 0 3 -0.14 0.1
 9 0 -3 0.02 0.08
 8 0 -3 0.03 0.07
 -8 0 3 -0.11 0.08
 7 0 -3 0.05 0.06
 6 0 -3 -0.07 0.06
 -6 0 3 -0.05 0.06
 -5 0 3 -0.1 0.06
 5 0 -3 0.08 0.06
 4 0 -3 -0.02 0.01
 -4 0 3 -0.09 0.04
 -3 0 3 0.13 0.03
 -1 0 3 -0.13 0.01
 1 0 -3 -0.1 0.02
 -1 0 3 -0.09 0.01
 0 0 3 -0.14 0.01
 0 0 -3 -0.16 0.02
 1 0 3 -0.01 0.02
 1 0 3 -0.03 0.02
 -1 0 -3 0 0.02
 2 0 3 -0.07 0.04
 2 0 3 -0.06 0.03
 3 0 3 0.07 0.04
 3 0 3 0.08 0.05
 4 0 3 0.08 0.04
 4 0 3 -0.06 0.05
 4 0 3 -0.07 0.06
 5 0 3 -0.08 0.07
 5 0 3 0.09 0.05
 5 0 3 -0.07 0.06
 6 0 3 -0.03 0.03
 6 0 3 0.03 0.06
 -6 0 -3 0.01 0.08
 -7 0 -3 -0.04 0.09
 7 0 3 0.01 0.06
 7 0 3 -0.17 0.08
 8 0 3 0.03 0.08
 8 0 3 -0.03 0.09
 -8 0 -3 -0.11 0.11
 9 0 3 -0.01 0.1
 -9 0 -3 -0.06 0.14
 9 0 3 0.05 0.12
 10 0 3 0.05 0.12
 -10 0 -3 -0.14 0.16
 10 0 3 0.16 0.11
 -11 0 -3 -0.23 0.15
 11 0 3 0.02 0.12
 12 0 3 -0.15 0.12
 -12 0 -3 -0.08 0.15
 -13 0 -3 0.24 0.18
 13 0 3 0.17 0.15
 -14 0 -3 0 0.17
 -15 0 -3 0.36 0.19
 -16 0 -3 0.4 0.21
 -17 -1 3 0.65 0.19
 -16 -1 3 1.18 0.2
 -16 1 3 0.99 0.2
 16 1 -3 0.4 0.2
 -15 -1 3 0.35 0.17
 15 1 -3 -0.15 0.16
 -15 1 3 0.19 0.17
 -14 -1 3 0.5 0.17
 14 -1 -3 0.14 0.16
 -14 1 3 0.31 0.16
 14 1 -3 0.09 0.16
 13 -1 -3 0.96 0.16
 -13 -1 3 1.05 0.16
 -13 1 3 1.17 0.17
 13 1 -3 0.62 0.17
 -12 -1 3 3.72 0.25
 12 -1 -3 3.4 0.24
 12 1 -3 3.15 0.26
 -12 1 3 3.42 0.27
 11 -1 -3 0.1 0.11
 -11 -1 3 0.05 0.11
 11 -1 -3 0.12 0.1
 11 1 -3 0.09 0.11
 -11 1 3 -0.04 0.12
 10 -1 -3 5.76 0.28
 10 -1 -3 5.65 0.28
 -10 -1 3 5.23 0.28
 10 1 -3 5.73 0.3
 -10 1 3 5.21 0.31
 9 -1 -3 0.43 0.1
 -9 -1 3 0.5 0.11
 9 -1 -3 0.59 0.1
 9 1 -3 0.62 0.11
 -9 1 3 0.24 0.11
 8 -1 -3 9.16 0.37
 8 -1 -3 9.11 0.36
 -8 -1 3 9.13 0.38
 -8 1 3 9.34 0.39
 8 1 -3 9.36 0.39
 7 -1 -3 7.68 0.31
 7 -1 -3 7.62 0.3
 -7 -1 3 7.25 0.31
 -7 1 3 7.08 0.32
 7 1 -3 7.74 0.32
 6 -1 -3 0.24 0.07
 6 -1 -3 0.35 0.07
 6 1 -3 0.25 0.07
 5 -1 -3 141.12 4.59
 5 -1 -3 137.27 4.71
 -5 -1 3 143.53 4.77
 5 1 -3 140.71 4.72
 3 -1 -3 20.99 0.67
 -3 -1 3 20.22 0.68
 3 -1 -3 19.53 0.7
 -3 -1 3 20.1 0.7
 2 -1 -3 16.73 0.56
 -2 -1 3 16.85 0.57
 -2 -1 3 16.74 0.59
 2 1 -3 17.13 0.59
 -2 1 3 16.31 0.59
 1 -1 -3 184.95 6.31
 -1 -1 3 197.77 6.36
 -1 -1 3 193.45 6.57
 -1 1 3 202.17 6.59
 1 1 -3 191.24 6.51
 0 -1 3 6.92 0.24
 0 -1 3 6.84 0.25
 0 -1 -3 7.23 0.25
 0 1 -3 6.54 0.24
 0 1 3 6.83 0.25
 1 -1 3 102.89 3.43
 1 -1 3 100.49 3.3
 -1 -1 -3 102.38 3.39
 1 1 3 99.61 3.29
 1 1 3 99.8 3.43
 2 -1 3 556.22 20.23
 2 -1 3 657.6 20.13
 2 1 3 570.47 19.88
 2 1 3 597.43 20.99
 3 -1 3 39.47 1.31
 3 1 3 38.4 1.35
 3 1 3 39.91 1.3
 4 -1 3 8.13 0.29
 4 -1 3 8.33 0.27
 4 1 3 6.19 0.28
 5 -1 3 49.02 1.65
 5 -1 3 50.51 1.67
 5 1 3 49.1 1.64
 5 1 3 49.35 1.71
 6 -1 3 7.08 0.28
 6 -1 3 6.73 0.26
 6 1 3 6.65 0.28
 6 1 3 6.29 0.28
 -7 -1 -3 14.12 0.55
 7 -1 3 14.09 0.52
 7 1 3 14.29 0.53
 7 1 3 13.75 0.52
 -8 -1 -3 37.69 1.33
 8 -1 3 36.06 1.28
 8 1 3 37.08 1.27
 8 1 3 37.99 1.3
 -9 -1 -3 3.47 0.3
 9 -1 3 4.59 0.26
 9 -1 3 3.8 0.22
 -9 1 -3 3.48 0.29
 9 1 3 4.04 0.25
 9 1 3 3.76 0.25
 -10 -1 -3 13.06 0.57
 10 -1 3 13.15 0.53
 10 1 3 14.19 0.54
 -10 1 -3 13.18 0.6
 -11 -1 -3 -0.17 0.15
 11 -1 3 0 0.13
 11 1 3 0.07 0.11
 -11 1 -3 -0.23 0.15
 12 -1 3 0.56 0.15
 -12 -1 -3 0.33 0.18
 -12 1 -3 0.46 0.19
 -13 -1 -3 0.16 0.17
 13 -1 3 0.23 0.15
 -13 1 -3 -0.04 0.17
 14 -1 3 0.45 0.17
 -14 -1 -3 0.64 0.2
 -14 1 -3 0.64 0.2
 -15 -1 -3 0.11 0.19
 15 -1 3 0.23 0.17
 -15 1 -3 0.07 0.19
 -16 -1 -3 0.39 0.21
 -16 -2 3 0.27 0.17
 -16 -2 3 0.31 0.17
 -16 2 3 0.52 0.2
 16 2 -3 -0.2 0.18
 -15 -2 3 0.85 0.18
 -15 2 3 0.77 0.19
 15 2 -3 0.43 0.19
 -14 -2 3 2.01 0.24
 14 2 -3 1.17 0.2
 -14 2 3 1.25 0.2
 13 -2 -3 -0.17 0.11
 -13 -2 3 0.15 0.13
 13 -2 -3 0.11 0.13
 -13 2 3 0.37 0.15
 13 2 -3 -0.27 0.14
 12 -2 -3 0.08 0.11
 12 -2 -3 -0.02 0.12
 -12 -2 3 0.15 0.12
 12 2 -3 0.05 0.13
 -12 2 3 0.13 0.13
 11 -2 -3 7.64 0.34
 -11 -2 3 7.12 0.35
 11 -2 -3 7.38 0.34
 -11 2 3 6.94 0.37
 11 2 -3 7.12 0.36
 -10 -2 3 2.08 0.2
 10 -2 -3 2.4 0.19
 10 -2 -3 2.63 0.18
 -10 2 3 1.9 0.21
 10 2 -3 2.41 0.2
 9 -2 -3 5.89 0.28
 -9 -2 3 5.8 0.29
 9 -2 -3 6.06 0.28
 9 2 -3 6.49 0.31
 8 -2 -3 10.8 0.43
 -8 -2 3 10.86 0.43
 8 -2 -3 10.74 0.42
 8 2 -3 11.14 0.45
 7 -2 -3 9.75 0.37
 7 -2 -3 9.64 0.38
 -7 -2 3 9.31 0.37
 7 2 -3 9.62 0.39
 -7 2 3 9.31 0.39
 6 -2 -3 68.38 2.32
 -6 -2 3 69.83 2.27
 -6 -2 3 68.49 2.34
 6 -2 -3 67.27 2.26
 6 2 -3 69.06 2.34
 -6 2 3 68.91 2.35
 5 -2 -3 27.2 0.95
 -5 -2 3 27.43 0.93
 5 -2 -3 27.23 0.92
 -5 -2 3 27.01 0.94
 -5 2 3 27.55 0.96
 -4 -2 3 117.05 3.77
 -4 -2 3 115.31 3.89
 4 -2 -3 114.09 3.87
 4 -2 -3 111.57 3.76
 -4 2 3 118.63 3.9
 -3 -2 3 16.91 0.58
 3 -2 -3 16.55 0.57
 3 2 -3 17.3 0.6
 -2 -2 3 260.12 9.05
 2 -2 -3 237.46 8.31
 -2 2 3 272.25 8.64
 2 2 -3 250.54 8.57
 -1 -2 3 17.27 0.61
 1 -2 -3 18.64 0.6
 -1 -2 3 18.04 0.62
 -1 2 3 18.98 0.63
 1 2 -3 17.89 0.63
 0 -2 3 73.6 2.62
 0 -2 3 81.33 2.71
 0 -2 -3 82.47 2.62
 0 2 -3 82.49 2.69
 0 2 3 81.49 2.71
 -1 -2 -3 214.75 7.2
 -1 -2 -3 216.58 7.01
 1 -2 3 218.35 7.27
 1 2 3 209.51 7.27
 2 -2 3 12.38 0.45
 2 -2 3 12.64 0.42
 2 2 3 12.56 0.45
 3 -2 3 76.11 2.55
 3 -2 3 76.64 2.6
 3 2 3 76.76 2.59
 4 -2 3 8.31 0.34
 4 -2 3 9.81 0.32
 5 -2 3 24.71 0.8
 5 -2 3 20.81 0.81
 -5 2 -3 24.26 0.85
 5 2 3 24.54 0.84
 6 -2 3 0.65 0.09
 6 -2 3 0.82 0.08
 -6 2 -3 0.8 0.11
 7 -2 3 2.4 0.14
 -7 -2 -3 2.67 0.19
 -7 2 -3 2.73 0.21
 -8 -2 -3 1.88 0.21
 8 -2 3 1.56 0.12
 8 2 3 1.77 0.19
 -8 2 -3 1.1 0.15
 9 -2 3 12.72 0.49
 -9 -2 -3 11.75 0.52
 9 2 3 12 0.5
 -9 2 -3 12.29 0.53
 -10 -2 -3 8.21 0.41
 10 -2 3 8.69 0.39
 10 2 3 8.06 0.38
 -10 2 -3 7.92 0.42
 -11 -2 -3 0.53 0.15
 11 -2 3 0.63 0.14
 11 2 3 0.63 0.14
 -11 2 -3 0.34 0.17
 -12 -2 -3 0.02 0.16
 12 -2 3 0.11 0.14
 -12 2 -3 -0.13 0.17
 -13 -2 -3 0.01 0.17
 13 -2 3 0.27 0.16
 -13 2 -3 0.11 0.18
 -14 -2 -3 0.31 0.18
 14 -2 3 0.25 0.17
 -14 2 -3 0.28 0.2
 -15 -2 -3 0.54 0.2
 15 -2 3 0.49 0.19
 -15 2 -3 0.49 0.23
 -16 -2 -3 0.41 0.2
 -16 -3 3 0.69 0.19
 -16 3 3 1.02 0.22
 16 3 -3 0.21 0.2
 -15 -3 3 0.66 0.17
 15 -3 -3 0.6 0.18
 15 3 -3 0.38 0.19
 -15 3 3 0.5 0.19
 -14 -3 3 0.22 0.16
 14 -3 -3 0.05 0.15
 14 3 -3 0.18 0.17
 -14 3 3 0.21 0.17
 13 -3 -3 4.16 0.28
 -13 -3 3 3.95 0.28
 -13 -3 3 4.16 0.27
 -13 3 3 4.38 0.3
 13 3 -3 3.5 0.31
 -12 -3 3 0.24 0.14
 -12 -3 3 0.15 0.12
 12 -3 -3 0.13 0.11
 12 -3 -3 0.22 0.13
 -12 3 3 0.1 0.14
 12 3 -3 0.07 0.13
 11 -3 -3 1.22 0.17
 11 -3 -3 1.37 0.16
 -11 -3 3 1.39 0.18
 -11 -3 3 1.36 0.16
 -11 3 3 1.25 0.17
 11 3 -3 1.6 0.21
 -10 -3 3 0.16 0.1
 -10 -3 3 0.03 0.11
 10 -3 -3 0.03 0.09
 10 -3 -3 0.14 0.11
 -10 3 3 0.08 0.12
 10 3 -3 0.24 0.12
 -9 -3 3 3.83 0.22
 9 -3 -3 4.17 0.23
 -9 -3 3 3.87 0.24
 9 -3 -3 3.5 0.22
 9 3 -3 4.37 0.26
 -9 3 3 3.96 0.25
 8 -3 -3 4.08 0.23
 8 -3 -3 3.74 0.22
 -8 -3 3 3.21 0.21
 -8 3 3 3.51 0.24
 -7 -3 3 21.78 0.8
 7 -3 -3 23.43 0.79
 7 -3 -3 22.59 0.81
 -7 3 3 23.16 0.83
 6 -3 -3 -0.01 0.06
 -6 -3 3 0.02 0.05
 6 -3 -3 0 0.05
 -6 -3 3 0.03 0.05
 -6 3 3 -0.11 0.07
 6 3 -3 -0.02 0.05
 5 -3 -3 27.4 0.93
 5 -3 -3 27.01 0.9
 -5 -3 3 25.76 0.92
 -5 3 3 26.61 0.94
 4 -3 -3 4.58 0.19
 -4 -3 3 4.5 0.18
 4 -3 -3 4.64 0.2
 4 3 -3 4.94 0.21
 -4 3 3 4.78 0.21
 -3 -3 3 10.44 0.36
 3 -3 -3 10.08 0.36
 3 -3 -3 10.35 0.38
 3 3 -3 10.15 0.39
 2 -3 -3 199.08 6.52
 -2 -3 3 196.18 6.72
 2 -3 -3 204.48 6.68
 -2 3 3 197.39 6.77
 2 3 -3 201.29 6.68
 1 -3 -3 7.66 0.27
 -1 -3 3 7.72 0.28
 -1 3 3 7.99 0.29
 1 3 -3 7.81 0.3
 0 -3 3 203.78 6.85
 0 -3 -3 199.65 6.62
 0 3 3 204.94 6.86
 1 -3 3 9.01 0.33
 -1 -3 -3 8.86 0.31
 1 3 3 8.97 0.33
 2 -3 3 183.04 6.26
 -2 -3 -3 180.9 6.03
 2 -3 3 189.55 6.18
 2 3 3 185.67 6.24
 -3 -3 -3 18.09 0.62
 3 -3 3 18.19 0.62
 -3 3 -3 18.3 0.66
 3 3 3 18.23 0.64
 4 -3 3 68.53 2.33
 -4 -3 -3 70.81 2.29
 -4 3 -3 69.29 2.38
 5 -3 3 9.07 0.33
 -5 3 -3 9.41 0.38
 5 3 3 9.32 0.37
 6 -3 3 13.61 0.48
 -6 3 -3 13.75 0.54
 -7 -3 -3 5.57 0.28
 -7 3 -3 5.92 0.3
 -8 -3 -3 4.36 0.27
 8 -3 3 4.99 0.26
 -8 3 -3 4.76 0.29
 9 -3 3 0.25 0.12
 -9 -3 -3 0.21 0.12
 -9 3 -3 0.12 0.14
 10 -3 3 0.26 0.13
 -10 -3 -3 0.4 0.13
 -10 3 -3 0.33 0.15
 -11 -3 -3 0.26 0.14
 11 -3 3 -0.01 0.13
 -11 3 -3 0.16 0.16
 12 -3 3 0.75 0.17
 -12 -3 -3 0.94 0.18
 -12 3 -3 0.76 0.2
 13 -3 3 0.08 0.16
 -13 -3 -3 0.19 0.16
 -13 3 -3 -0.03 0.18
 14 -3 3 0.03 0.18
 -14 3 -3 0.18 0.2
 15 -3 3 1.3 0.23
 -15 3 -3 1.63 0.26
 16 -4 -3 -0.02 0.18
 16 4 -3 -0.13 0.2
 15 -4 -3 -0.03 0.15
 -15 -4 3 -0.15 0.15
 -15 4 3 0 0.18
 15 4 -3 -0.43 0.17
 -14 -4 3 0.19 0.16
 14 -4 -3 0.2 0.15
 14 4 -3 -0.11 0.17
 -14 4 3 0.26 0.17
 -13 -4 3 0.33 0.16
 13 -4 -3 0.29 0.16
 -13 4 3 0.59 0.17
 13 4 -3 0.39 0.17
 12 -4 -3 -0.01 0.13
 -12 -4 3 0.09 0.13
 12 4 -3 -0.03 0.15
 -12 4 3 0.01 0.16
 -11 -4 3 0.35 0.13
 11 -4 -3 0.18 0.12
 11 -4 -3 0.24 0.13
 11 4 -3 0.33 0.14
 -11 4 3 0.42 0.16
 10 -4 -3 -0.19 0.11
 10 -4 -3 -0.05 0.1
 -10 -4 3 0.02 0.11
 10 4 -3 0.08 0.13
 -10 4 3 -0.01 0.12
 -9 -4 3 -0.19 0.08
 -9 -4 3 -0.12 0.11
 -9 4 3 -0.07 0.11
 9 4 -3 0.01 0.11
 8 -4 -3 22.07 0.83
 8 -4 -3 23.14 0.82
 -8 -4 3 22.58 0.82
 -8 -4 3 23.19 0.83
 8 4 -3 23.32 0.86
 -8 4 3 23.41 0.86
 7 -4 -3 46.49 1.55
 -7 -4 3 44.53 1.58
 7 -4 -3 46.49 1.59
 -7 4 3 47.2 1.62
 6 -4 -3 1.28 0.14
 6 -4 -3 1.07 0.13
 -6 -4 3 0.78 0.1
 -6 4 3 1.01 0.11
 -5 -4 3 0.09 0.04
 5 -4 -3 0.19 0.07
 -5 -4 3 0.27 0.08
 5 -4 -3 0.16 0.07
 5 4 -3 0.24 0.08
 -5 4 3 0.07 0.07
 4 -4 -3 7.88 0.31
 -4 -4 3 7.69 0.28
 4 -4 -3 8.14 0.3
 -4 -4 3 7.62 0.31
 4 4 -3 8.07 0.33
 -4 4 3 7.65 0.32
 3 -4 -3 0.13 0.06
 -3 -4 3 0.18 0.07
 3 -4 -3 0.11 0.05
 -3 4 3 0.06 0.06
 3 4 -3 0.11 0.07
 2 -4 -3 15 0.55
 -2 -4 3 15.25 0.54
 2 -4 -3 14.75 0.52
 -1 -4 3 28.97 0.97
 1 -4 -3 28.54 0.96
 1 -4 -3 28.96 1
 -1 4 3 28.61 0.99
 0 -4 -3 0.11 0.07
 0 -4 3 0.06 0.06
 0 -4 -3 0.12 0.05
 0 4 3 0.09 0.05
 -1 -4 -3 7.41 0.32
 -1 -4 -3 7.97 0.3
 1 -4 3 8.14 0.31
 1 4 3 8.17 0.29
 -1 4 -3 7.75 0.31
 -2 -4 -3 20.9 0.72
 2 -4 3 21.6 0.74
 2 -4 3 21.06 0.74
 2 4 3 21.36 0.74
 -3 -4 -3 16.51 0.58
 3 -4 3 17.03 0.59
 3 -4 3 17.19 0.6
 -3 4 -3 16.67 0.62
 3 4 3 16.69 0.6
 4 -4 3 11.2 0.41
 4 -4 3 10.94 0.38
 -4 -4 -3 10.91 0.39
 4 4 3 8.96 0.39
 -4 4 -3 10.67 0.42
 5 -4 3 18.57 0.66
 5 -4 3 17.99 0.63
 -5 -4 -3 18.48 0.64
 -5 4 -3 18.06 0.68
 6 -4 3 0.2 0.09
 -6 -4 -3 0.07 0.08
 -6 -4 -3 -0.03 0.07
 -6 4 -3 0.19 0.1
 -7 -4 -3 6.1 0.29
 -7 -4 -3 5.92 0.29
 7 -4 3 5.89 0.29
 -7 4 -3 6.02 0.31
 -8 -4 -3 1.97 0.2
 8 -4 3 2.4 0.2
 -8 -4 -3 2.06 0.2
 -8 4 -3 2.03 0.22
 9 -4 3 0.71 0.14
 -9 -4 -3 0.67 0.13
 -9 -4 -3 0.7 0.13
 -9 4 -3 0.83 0.16
 -10 -4 -3 2.62 0.24
 10 -4 3 2.39 0.22
 -10 -4 -3 1.85 0.21
 -10 4 -3 2.81 0.25
 -11 -4 -3 0.05 0.13
 11 -4 3 0.14 0.14
 -11 4 -3 0.48 0.17
 12 -4 3 1.13 0.18
 -12 -4 -3 0.83 0.17
 -12 4 -3 1.21 0.21
 13 -4 3 0.57 0.18
 -13 -4 -3 0.6 0.17
 -13 4 -3 0.46 0.21
 14 -4 3 1.75 0.24
 -14 -4 -3 2.01 0.27
 -14 4 -3 2.3 0.31
 -15 -4 -3 0.44 0.2
 15 -5 -3 -0.08 0.17
 -15 -5 3 -0.16 0.16
 15 5 -3 -0.24 0.19
 -15 5 3 -0.04 0.17
 -14 -5 3 0.2 0.16
 14 -5 -3 0.08 0.16
 14 5 -3 0.04 0.18
 -14 5 3 0.01 0.17
 13 -5 -3 -0.06 0.15
 -13 -5 3 -0.03 0.15
 -13 5 3 0.05 0.16
 13 5 -3 -0.04 0.18
 -12 -5 3 0.23 0.15
 12 -5 -3 0.1 0.15
 -12 5 3 0.37 0.16
 12 5 -3 0.22 0.17
 11 -5 -3 -0.12 0.13
 -11 -5 3 0.16 0.14
 -11 5 3 0.08 0.14
 11 5 -3 0.02 0.15
 -10 -5 3 3.44 0.25
 10 -5 -3 2.51 0.23
 10 -5 -3 2.66 0.22
 10 5 -3 3.32 0.28
 -10 5 3 2.89 0.25
 9 -5 -3 2.81 0.22
 -9 -5 3 3.2 0.24
 9 -5 -3 2.48 0.21
 9 5 -3 3.15 0.27
 -9 5 3 3.02 0.24
 8 -5 -3 7.59 0.36
 8 -5 -3 7.03 0.34
 -8 -5 3 7.96 0.36
 -8 5 3 7.23 0.38
 8 5 -3 7.73 0.4
 -7 -5 3 13.91 0.53
 7 -5 -3 13.34 0.52
 7 -5 -3 13.08 0.5
 -7 5 3 11.8 0.53
 7 5 -3 12.59 0.54
 -6 -5 3 5.62 0.28
 6 -5 -3 5.63 0.28
 6 -5 -3 5.72 0.28
 6 5 -3 5.71 0.33
 -6 5 3 5.7 0.3
 -5 -5 3 0.35 0.11
 5 -5 -3 0.64 0.1
 5 -5 -3 0.39 0.09
 -5 5 3 0.26 0.1
 4 -5 -3 34.78 1.22
 -4 -5 3 35.44 1.2
 4 -5 -3 34.62 1.18
 -4 5 3 35.05 1.22
 -3 -5 3 8.24 0.33
 3 -5 -3 7.92 0.31
 3 -5 -3 7.87 0.33
 -3 5 3 8.09 0.33
 2 -5 -3 0.48 0.07
 2 -5 -3 0.48 0.09
 -2 -5 3 0.47 0.09
 -2 5 3 0.42 0.06
 1 -5 -3 8.3 0.34
 1 -5 -3 8.4 0.32
 -1 -5 3 8.72 0.34
 0 -5 3 30.06 1
 0 -5 -3 28.97 1.03
 0 -5 -3 29.05 0.98
 0 5 3 28.83 1
 0 5 -3 28.92 1
 1 -5 3 0.82 0.1
 1 -5 3 1.18 0.12
 -1 -5 -3 0.99 0.1
 -1 -5 -3 1.14 0.14
 -1 5 -3 1.07 0.11
 1 5 3 0.97 0.09
 -2 -5 -3 9.88 0.37
 2 -5 3 10.29 0.38
 2 -5 3 10.16 0.39
 2 5 3 10.14 0.37
 3 -5 3 6.02 0.26
 -3 -5 -3 6.79 0.27
 3 -5 3 7 0.29
 -3 5 -3 6.72 0.29
 3 5 3 6.82 0.26
 4 -5 3 0.74 0.1
 4 -5 3 0.71 0.09
 -4 -5 -3 0.94 0.12
 -4 5 -3 0.65 0.1
 4 5 3 0.78 0.1
 -5 -5 -3 8.38 0.34
 5 -5 3 8.69 0.36
 -5 5 -3 8.71 0.38
 6 -5 3 0.17 0.1
 -6 -5 -3 0.22 0.09
 -6 5 -3 0.08 0.11
 -7 -5 -3 0.34 0.12
 7 -5 3 0.2 0.11
 -7 5 -3 0.13 0.12
 -8 -5 -3 3.23 0.22
 8 -5 3 3.12 0.23
 -8 5 -3 2.95 0.25
 9 -5 3 2.62 0.23
 -9 -5 -3 2.68 0.23
 -9 5 -3 2.61 0.26
 10 -5 3 2.34 0.23
 -10 -5 -3 2.24 0.22
 -10 5 -3 2.31 0.27
 -11 -5 -3 1.85 0.22
 11 -5 3 1.7 0.23
 -11 5 -3 2.05 0.25
 -12 -5 -3 1.89 0.24
 12 -5 3 1.84 0.24
 -12 5 -3 2.24 0.27
 -13 -5 -3 2.5 0.28
 13 -5 3 2.61 0.28
 -13 5 -3 2.93 0.34
 -14 -5 -3 1.16 0.21
 14 -5 3 1 0.22
 -14 5 -3 1.7 0.26
 15 -6 -3 0.2 0.19
 -14 -6 3 0.56 0.19
 14 -6 -3 0.49 0.19
 -14 6 3 0.52 0.2
 13 -6 -3 0.57 0.18
 -13 -6 3 0.78 0.19
 -13 6 3 0.64 0.19
 12 -6 -3 2.45 0.26
 -12 -6 3 2.45 0.26
 -12 6 3 2.27 0.27
 11 -6 -3 1.59 0.19
 -11 -6 3 1.68 0.23
 -11 6 3 1.99 0.26
 10 -6 -3 0.17 0.14
 -10 -6 3 0.14 0.15
 -10 6 3 0.06 0.14
 -9 -6 3 18.41 0.7
 9 -6 -3 17.43 0.68
 9 -6 -3 17.61 0.67
 -9 6 3 17.78 0.72
 8 -6 -3 0.45 0.12
 8 -6 -3 0.38 0.12
 -8 -6 3 0.48 0.16
 -8 6 3 0.53 0.15
 7 -6 -3 46.49 1.57
 7 -6 -3 43.84 1.52
 -7 -6 3 43.78 1.54
 -7 6 3 45.53 1.59
 6 -6 -3 23.64 0.86
 6 -6 -3 24.11 0.84
 -6 -6 3 23.05 0.86
 -6 6 3 24.05 0.87
 5 -6 -3 26.45 0.98
 5 -6 -3 27.44 0.95
 -5 -6 3 26.98 0.97
 -5 6 3 28.23 0.98
 4 -6 -3 64.34 2.14
 4 -6 -3 64.82 2.21
 -4 -6 3 63.39 2.16
 -4 6 3 65.53 2.21
 -3 -6 3 0.86 0.13
 3 -6 -3 1.25 0.14
 3 -6 -3 1.36 0.16
 -3 6 3 1.18 0.14
 2 -6 -3 12.56 0.47
 -2 -6 3 12.3 0.48
 2 -6 -3 12.44 0.5
 -2 6 3 12.99 0.47
 -1 -6 3 28.13 0.98
 1 -6 -3 28.27 1.01
 1 -6 -3 28.47 0.96
 0 -6 -3 8.66 0.34
 0 -6 -3 9.01 0.39
 0 -6 3 8.49 0.36
 1 -6 3 15.41 0.57
 -1 -6 -3 15.59 0.59
 -1 -6 -3 15.14 0.55
 1 -6 3 15.11 0.57
 2 -6 3 3.44 0.21
 -2 -6 -3 3.1 0.23
 -2 -6 -3 4.13 0.19
 2 -6 3 3.75 0.2
 -2 6 -3 2.92 0.18
 -3 -6 -3 0.16 0.08
 3 -6 3 0.04 0.1
 3 -6 3 0.01 0.07
 -3 6 -3 0.13 0.09
 -4 -6 -3 15.43 0.58
 4 -6 3 16.03 0.58
 4 -6 3 15.74 0.59
 -4 6 -3 16.42 0.61
 5 -6 3 2.12 0.19
 -5 -6 -3 2.1 0.17
 -5 6 -3 2.39 0.21
 -6 -6 -3 7.4 0.34
 6 -6 3 7.69 0.35
 -6 6 -3 8.07 0.37
 7 -6 3 0.12 0.12
 -7 -6 -3 -0.13 0.1
 -7 6 -3 -0.05 0.12
 8 -6 3 2.03 0.21
 -8 -6 -3 2.06 0.2
 -8 6 -3 2.22 0.22
 -9 -6 -3 1.01 0.16
 9 -6 3 0.84 0.16
 -9 6 -3 0.78 0.17
 -10 -6 -3 0.81 0.17
 10 -6 3 0.87 0.17
 -10 6 -3 0.93 0.18
 -11 -6 -3 0.71 0.17
 11 -6 3 0.62 0.18
 -11 6 -3 0.7 0.19
 -12 -6 -3 0.88 0.19
 12 -6 3 1.03 0.2
 -12 6 -3 1.24 0.21
 13 -6 3 0.22 0.18
 -13 -6 -3 0.25 0.18
 -13 6 -3 0.32 0.2
 -14 -6 -3 0.18 0.19
 -13 -7 3 -0.2 0.17
 13 -7 -3 -0.17 0.16
 -13 7 3 0.03 0.17
 -12 -7 3 0.24 0.18
 12 -7 -3 0.27 0.16
 -12 7 3 0.13 0.17
 -11 -7 3 -0.25 0.15
 11 -7 -3 -0.29 0.14
 -11 7 3 -0.24 0.15
 10 -7 -3 0.09 0.15
 -10 -7 3 -0.02 0.15
 -10 7 3 -0.37 0.15
 -9 -7 3 1.79 0.23
 9 -7 -3 1.94 0.21
 -9 7 3 1.73 0.22
 -8 -7 3 1.34 0.19
 8 -7 -3 1.73 0.19
 8 -7 -3 1.48 0.17
 -8 7 3 2.11 0.22
 7 -7 -3 4.83 0.28
 -7 -7 3 4.14 0.28
 7 -7 -3 4.49 0.26
 -7 7 3 4.96 0.28
 6 -7 -3 0.17 0.1
 -6 -7 3 -0.25 0.12
 6 -7 -3 -0.01 0.1
 -6 7 3 0.07 0.11
 5 -7 -3 2.12 0.18
 5 -7 -3 2.03 0.17
 -5 -7 3 1.5 0.19
 -5 7 3 1.72 0.17
 4 -7 -3 3.85 0.22
 4 -7 -3 3.68 0.21
 -4 -7 3 3.34 0.23
 -4 7 3 3.51 0.21
 3 -7 -3 0.03 0.1
 -3 -7 3 0.07 0.09
 3 -7 -3 -0.07 0.08
 2 -7 -3 9.38 0.38
 -2 -7 3 10.01 0.4
 2 -7 -3 9.25 0.41
 -1 -7 3 9.89 0.4
 1 -7 -3 9.35 0.38
 1 -7 -3 9.26 0.41
 0 -7 3 40.47 1.41
 0 -7 -3 40.04 1.43
 0 -7 -3 40.39 1.37
 0 -7 3 40.73 1.39
 1 -7 3 0 0.11
 -1 -7 -3 0.36 0.13
 -1 -7 -3 0.33 0.09
 1 -7 3 0.26 0.1
 2 -7 3 -0.05 0.11
 -2 -7 -3 -0.05 0.11
 -2 -7 -3 0.06 0.08
 2 -7 3 0.11 0.09
 3 -7 3 10.05 0.4
 3 -7 3 10.32 0.42
 -3 -7 -3 9.71 0.43
 -3 -7 -3 9.36 0.39
 -4 -7 -3 0.1 0.09
 4 -7 3 0.15 0.11
 5 -7 3 3.16 0.23
 -5 -7 -3 3.4 0.22
 6 -7 3 4.6 0.28
 -6 -7 -3 4.74 0.27
 -6 7 -3 4.77 0.28
 7 -7 3 1.46 0.2
 -7 -7 -3 1.41 0.16
 -7 7 -3 1.36 0.17
 8 -7 3 0.86 0.16
 -8 -7 -3 0.65 0.15
 -8 7 -3 0.93 0.16
 -9 -7 -3 1.22 0.18
 9 -7 3 0.73 0.17
 -9 7 -3 1.25 0.18
 10 -7 3 1.22 0.19
 -10 -7 -3 1.25 0.19
 -10 7 -3 1.91 0.25
 11 -7 3 0.11 0.17
 -11 -7 -3 0.26 0.17
 -11 7 -3 0.25 0.18
 -12 -7 -3 0.14 0.17
 12 -7 3 0.07 0.18
 -12 7 -3 0.21 0.19
 -13 -7 -3 0.29 0.19
 -13 7 -3 0.56 0.2
 -13 8 3 0.2 0.19
 -12 -8 3 0.82 0.2
 -12 8 3 0.87 0.2
 -11 -8 3 -0.25 0.16
 -11 8 3 -0.16 0.16
 -10 -8 3 0 0.16
 -10 8 3 -0.09 0.16
 9 -8 -3 0.53 0.15
 -9 -8 3 0.5 0.17
 -8 -8 3 0.31 0.16
 8 -8 -3 0.28 0.14
 7 -8 -3 0.02 0.12
 -7 -8 3 -0.14 0.14
 7 -8 -3 0.11 0.13
 -6 -8 3 1.38 0.17
 6 -8 -3 1.54 0.2
 6 -8 -3 1.38 0.19
 5 -8 -3 0.23 0.12
 5 -8 -3 0.17 0.11
 -5 -8 3 0.29 0.14
 4 -8 -3 1.38 0.16
 -4 -8 3 1.51 0.19
 4 -8 -3 1.38 0.18
 3 -8 -3 0.21 0.11
 3 -8 -3 0.38 0.12
 -3 -8 3 0.52 0.13
 2 -8 -3 0.1 0.12
 2 -8 -3 -0.06 0.11
 -2 -8 3 0.3 0.13
 1 -8 -3 10.59 0.44
 1 -8 -3 10.76 0.47
 -1 -8 3 11 0.46
 -1 -8 3 10.85 0.46
 0 -8 -3 0.23 0.13
 0 -8 3 0.15 0.11
 0 -8 3 0.02 0.12
 0 -8 -3 0 0.11
 -1 -8 -3 19.37 0.71
 -1 -8 -3 20.1 0.77
 1 -8 3 19.88 0.74
 1 -8 3 20.32 0.75
 -2 -8 -3 1.95 0.18
 -2 -8 -3 1.92 0.21
 2 -8 3 1.66 0.2
 2 -8 3 1.55 0.21
 3 -8 3 4.39 0.27
 -3 -8 -3 4.29 0.29
 -3 -8 -3 4.6 0.25
 -4 -8 -3 0.81 0.13
 -4 -8 -3 0.96 0.17
 4 -8 3 0.8 0.15
 5 -8 3 3.51 0.26
 -5 -8 -3 4.12 0.25
 6 -8 3 0.25 0.14
 -6 -8 -3 0.36 0.13
 -7 -8 -3 0.19 0.13
 7 -8 3 0.12 0.14
 -8 -8 -3 -0.06 0.13
 8 -8 3 -0.05 0.14
 -9 -8 -3 0.43 0.17
 9 -8 3 0.44 0.17
 10 -8 3 -0.09 0.16
 -10 -8 -3 0.03 0.16
 11 -8 3 -0.23 0.18
 -11 -8 -3 0.08 0.18
 -12 -8 -3 0.07 0.2
 -10 -9 3 0.16 0.17
 -9 -9 3 0.25 0.18
 -8 -9 3 0.1 0.16
 -7 -9 3 0.08 0.16
 -6 -9 3 0.27 0.15
 6 -9 -3 0.31 0.14
 -5 -9 3 2.06 0.23
 5 -9 -3 2.01 0.22
 -4 -9 3 3.28 0.25
 4 -9 -3 2.76 0.25
 -3 -9 3 0.19 0.14
 3 -9 -3 -0.15 0.13
 -2 -9 3 1.8 0.21
 2 -9 -3 1.9 0.25
 -2 -9 3 2.64 0.23
 1 -9 -3 1.59 0.2
 -1 -9 3 2.34 0.23
 -1 -9 3 1.51 0.19
 0 -9 3 0.17 0.13
 0 -9 -3 0.08 0.15
 0 -9 -3 0.39 0.13
 0 -9 3 0.2 0.15
 -1 -9 -3 0.61 0.13
 1 -9 3 0.27 0.15
 -1 -9 -3 0.46 0.15
 1 -9 3 0.49 0.13
 2 -9 3 -0.3 0.15
 -2 -9 -3 0.18 0.12
 -2 -9 -3 -0.02 0.13
 -3 -9 -3 0.01 0.11
 -3 -9 -3 -0.04 0.14
 3 -9 3 -0.26 0.13
 -4 -9 -3 0.02 0.15
 -4 -9 -3 0.32 0.12
 4 -9 3 0.17 0.14
 -5 -9 -3 0.88 0.14
 -5 -9 -3 0.73 0.17
 5 -9 3 0.67 0.16
 -6 -9 -3 0.56 0.16
 6 -9 3 0.53 0.16
 -6 -9 -3 0.7 0.15
 7 -9 3 -0.07 0.16
 -7 -9 -3 0.1 0.14
 -8 -9 -3 0.11 0.15
 8 -9 3 0.19 0.16
 9 -9 3 0.25 0.17
 10 -9 3 0.26 0.19
 -9 -10 3 0.34 0.18
 -8 -10 3 0.27 0.17
 -7 -10 3 2.52 0.26
 -6 -10 3 0.03 0.16
 -5 -10 3 0.05 0.15
 5 -10 -3 0.13 0.13
 -4 -10 3 2.91 0.27
 4 -10 -3 2.91 0.26
 -3 -10 3 0.86 0.18
 -3 -10 3 0.75 0.18
 3 -10 -3 0.69 0.17
 2 -10 -3 2.76 0.27
 -2 -10 3 2.83 0.27
 -2 -10 3 3.15 0.26
 -1 -10 3 4.64 0.31
 1 -10 -3 4.42 0.32
 -1 -10 3 4.46 0.31
 0 -10 3 2.68 0.27
 0 -10 -3 3.2 0.29
 1 -10 3 0.21 0.17
 -1 -10 -3 0.34 0.16
 -2 -10 -3 0.44 0.16
 2 -10 3 0.28 0.18
 3 -10 3 0.44 0.17
 -3 -10 -3 0.74 0.19
 4 -10 3 0.73 0.18
 -4 -10 -3 0.72 0.19
 -5 -10 -3 -0.13 0.16
 5 -10 3 -0.05 0.15
 -6 -10 -3 0.16 0.18
 6 -10 3 0.46 0.18
 7 -10 3 0.17 0.17
 -7 -10 -3 -0.16 0.16
 8 -10 3 0.73 0.19
 -6 -11 3 0.01 0.16
 -5 -11 3 0.04 0.16
 -5 -11 3 -0.23 0.15
 -4 -11 3 0.14 0.16
 -4 -11 3 0.27 0.16
 -3 -11 3 0.09 0.16
 3 -11 -3 0.11 0.16
 -3 -11 3 -0.13 0.15
 2 -11 -3 0.16 0.16
 -2 -11 3 0.03 0.16
 -2 -11 3 0.44 0.17
 -1 -11 3 0.03 0.16
 1 -11 -3 0.05 0.17
 0 -11 -3 0.03 0.17
 0 -11 3 0.23 0.18
 -1 -11 -3 2.22 0.28
 1 -11 3 2.58 0.27
 -2 -11 -3 0.08 0.17
 2 -11 3 0.15 0.17
 3 -11 3 1.23 0.21
 -3 -11 -3 1.11 0.21
 4 -11 3 0.91 0.19
 -4 -11 -3 0.88 0.2
 5 -11 3 0.43 0.19
 6 -11 3 1.23 0.21
 2 -12 -3 0.66 0.17
 0 -12 3 -0.12 0.17
 -17 0 4 0.73 0.19
 16 0 -4 2.11 0.29
 -16 0 4 2.88 0.28
 15 0 -4 2.95 0.29
 -15 0 4 3.31 0.3
 -14 0 4 3.19 0.26
 14 0 -4 2.57 0.27
 -13 0 4 1.73 0.22
 13 0 -4 0.97 0.17
 12 0 -4 3.5 0.26
 -12 0 4 3.7 0.26
 11 0 -4 -0.1 0.1
 -11 0 4 0.01 0.11
 10 0 -4 10.93 0.46
 -10 0 4 10.77 0.47
 9 0 -4 2.35 0.19
 -9 0 4 2.06 0.18
 -8 0 4 15.54 0.58
 8 0 -4 15.01 0.57
 7 0 -4 39.77 1.39
 -7 0 4 40.65 1.4
 6 0 -4 26.91 0.96
 -6 0 4 27.87 0.96
 5 0 -4 201.91 7.38
 -5 0 4 218.16 7.14
 -4 0 4 31.84 1.1
 3 0 -4 54.33 1.83
 -2 0 4 4.53 0.18
 -2 0 4 4.54 0.16
 2 0 -4 4.41 0.17
 1 0 -4 176.81 5.99
 -1 0 4 157.35 6.05
 -1 0 4 200.93 5.82
 0 0 4 456.93 14.71
 0 0 -4 432.68 15.16
 1 0 4 286.58 9.5
 -1 0 -4 296.23 9.73
 -2 0 -4 0.16 0.03
 2 0 4 0.11 0.04
 3 0 4 276.05 9.04
 4 0 4 105.61 3.57
 4 0 4 112.6 3.7
 5 0 4 23.65 0.84
 5 0 4 23.18 0.8
 6 0 4 135.77 4.54
 6 0 4 141.8 4.71
 -7 0 -4 5.11 0.27
 7 0 4 4.48 0.22
 7 0 4 4.47 0.23
 8 0 4 21.05 0.75
 -8 0 -4 20.52 0.79
 8 0 4 20.55 0.74
 9 0 4 38.2 1.31
 9 0 4 37.23 1.32
 -9 0 -4 38.35 1.37
 10 0 4 45.13 1.58
 -10 0 -4 47.04 1.66
 -11 0 -4 3.01 0.28
 11 0 4 2.81 0.24
 -12 0 -4 1.26 0.21
 12 0 4 1.39 0.18
 13 0 4 3.37 0.28
 -13 0 -4 4.08 0.35
 -14 0 -4 0.15 0.19
 -15 0 -4 0.44 0.22
 -17 -1 4 0.26 0.18
 -16 -1 4 3.13 0.31
 -16 1 4 3.24 0.32
 15 -1 -4 0.48 0.17
 -15 -1 4 0.52 0.17
 -15 1 4 0.69 0.18
 15 1 -4 0.25 0.18
 -14 -1 4 2.99 0.28
 14 -1 -4 2.78 0.27
 -14 1 4 3.21 0.29
 14 1 -4 2.52 0.28
 -13 -1 4 3.56 0.27
 13 -1 -4 3.21 0.26
 -13 1 4 3.46 0.28
 13 1 -4 2.27 0.27
 12 -1 -4 0.25 0.12
 -12 -1 4 0.17 0.12
 -12 1 4 0.35 0.14
 12 1 -4 0.08 0.12
 -11 -1 4 3.7 0.24
 11 -1 -4 3.97 0.24
 11 1 -4 3.75 0.25
 -11 1 4 3.64 0.25
 10 -1 -4 0.08 0.1
 10 1 -4 0.06 0.11
 9 -1 -4 12.83 0.48
 9 -1 -4 12.58 0.5
 -9 -1 4 12.5 0.5
 -9 1 4 12.61 0.52
 9 1 -4 13.24 0.52
 -8 -1 4 0.08 0.08
 8 -1 -4 0.15 0.08
 8 -1 -4 0.22 0.08
 -8 1 4 0.04 0.09
 8 1 -4 0.23 0.08
 -7 -1 4 9.11 0.38
 7 -1 -4 9.51 0.36
 7 -1 -4 9.56 0.38
 7 1 -4 10.07 0.39
 -7 1 4 9.66 0.39
 6 -1 -4 110.03 3.62
 -6 -1 4 109.03 3.65
 6 -1 -4 105.39 3.52
 -6 1 4 105.2 3.65
 6 1 -4 107.99 3.62
 5 -1 -4 15.31 0.53
 5 -1 -4 15.75 0.55
 -5 -1 4 14.66 0.55
 -4 -1 4 105.92 3.35
 4 -1 -4 103.64 3.23
 4 -1 -4 87.47 3.32
 3 -1 -4 139.74 4.68
 -3 -1 4 145.04 4.7
 -3 -1 4 145.71 4.87
 3 1 -4 142.83 4.81
 2 1 -4 0.08 0.03
 1 -1 -4 65.31 2.25
 -1 -1 4 68.84 2.19
 -1 -1 4 67.39 2.27
 1 1 -4 66.45 2.25
 -1 1 4 67.76 2.27
 0 -1 -4 191.44 6.57
 0 -1 4 195.49 6.4
 0 -1 4 196.84 6.62
 0 1 -4 192.98 6.54
 0 1 4 198.29 6.35
 0 1 4 198.74 6.63
 -1 -1 -4 390.25 12.95
 1 -1 4 380.74 12.63
 1 -1 4 402.49 13.1
 -1 1 -4 379.63 12.89
 1 1 4 389.87 13.09
 1 1 4 379.69 12.59
 2 -1 4 49.89 1.67
 2 -1 4 51.65 1.73
 2 1 4 51.04 1.66
 2 1 4 49.99 1.73
 3 -1 4 188.74 6.43
 3 1 4 189.65 6.2
 4 -1 4 176.04 5.67
 4 1 4 157.37 5.64
 4 1 4 183.73 5.84
 5 -1 4 129.98 4.33
 5 -1 4 127.88 4.25
 5 1 4 130.59 4.4
 5 1 4 130.63 4.24
 6 -1 4 80.83 2.67
 6 -1 4 80.94 2.71
 6 1 4 80.97 2.76
 6 1 4 80.14 2.66
 7 -1 4 6.98 0.3
 7 1 4 6.72 0.3
 8 -1 4 9.64 0.41
 8 -1 4 11.93 0.44
 -8 -1 -4 10.92 0.47
 8 1 4 10.84 0.43
 8 1 4 11.08 0.43
 -9 -1 -4 29.67 1.08
 9 -1 4 29.57 1.04
 9 1 4 29.1 1.05
 -9 1 -4 29.66 1.09
 9 1 4 28.39 1.03
 -10 -1 -4 2.94 0.31
 10 -1 4 3.05 0.23
 10 1 4 3 0.23
 10 1 4 2.31 0.23
 -10 1 -4 2.41 0.29
 11 -1 4 1.6 0.21
 -11 -1 -4 1.35 0.2
 -11 1 -4 1.23 0.2
 12 -1 4 -0.25 0.13
 -12 1 -4 -0.28 0.16
 13 -1 4 -0.17 0.13
 -13 -1 -4 -0.12 0.16
 -13 1 -4 0.02 0.18
 14 -1 4 0.12 0.16
 -14 -1 -4 0.24 0.19
 -14 1 -4 0.39 0.2
 15 -1 4 0.06 0.18
 -15 -1 -4 0.02 0.2
 -15 1 -4 0.36 0.22
 -16 -1 -4 0.46 0.22
 17 2 -4 -0.1 0.2
 -16 -2 4 0.54 0.18
 -16 -2 4 0.44 0.18
 16 2 -4 0.01 0.18
 -16 2 4 0.55 0.19
 -15 -2 4 0.22 0.16
 -15 -2 4 0.09 0.15
 15 2 -4 -0.28 0.17
 -15 2 4 0.22 0.18
 14 -2 -4 0.1 0.15
 -14 -2 4 0.15 0.15
 -14 2 4 0.09 0.16
 14 2 -4 -0.07 0.16
 -13 -2 4 1.68 0.21
 13 -2 -4 1.04 0.17
 -13 2 4 1.75 0.24
 13 2 -4 0.78 0.19
 -12 -2 4 -0.19 0.11
 12 -2 -4 -0.02 0.11
 12 -2 -4 -0.06 0.11
 -12 2 4 0.2 0.14
 12 2 -4 -0.17 0.13
 11 -2 -4 0.28 0.11
 11 -2 -4 0.11 0.11
 -11 -2 4 0.13 0.11
 11 2 -4 0.15 0.13
 -11 2 4 -0.18 0.12
 10 -2 -4 0.52 0.11
 10 -2 -4 0.57 0.11
 -10 -2 4 0.28 0.1
 10 2 -4 0.5 0.13
 -9 -2 4 4.04 0.23
 9 -2 -4 4.47 0.24
 9 -2 -4 4.14 0.23
 9 2 -4 4.63 0.26
 -8 -2 4 13.58 0.51
 8 -2 -4 13.41 0.52
 8 -2 -4 14.14 0.51
 -8 -2 4 13.13 0.52
 8 2 -4 14.27 0.54
 7 -2 -4 6.63 0.27
 -7 -2 4 6.99 0.28
 -7 -2 4 5.86 0.27
 7 -2 -4 6.47 0.28
 -7 2 4 5.55 0.28
 7 2 -4 6.85 0.3
 -6 -2 4 26.43 0.95
 6 -2 -4 28.14 0.93
 6 -2 -4 26.97 0.96
 -6 -2 4 27.74 0.94
 -6 2 4 27.56 0.97
 5 -2 -4 44.93 1.5
 -5 -2 4 45.1 1.56
 -5 -2 4 45.66 1.52
 5 -2 -4 45.82 1.55
 -5 2 4 46.09 1.57
 4 -2 -4 7.39 0.27
 -4 -2 4 7.32 0.28
 -4 -2 4 6.93 0.28
 4 -2 -4 7.69 0.29
 4 2 -4 7.29 0.29
 -4 2 4 7.25 0.29
 -3 -2 4 155.04 4.86
 3 -2 -4 124.56 4.8
 3 -2 -4 143.62 4.68
 3 2 -4 150.85 4.8
 -2 -2 4 0.41 0.04
 2 -2 -4 0.34 0.04
 2 2 -4 0.55 0.07
 -2 2 4 0.33 0.05
 -1 -2 4 150.46 5.15
 1 -2 -4 148.66 4.95
 -1 2 4 158.36 5.16
 1 2 -4 151.65 5.11
 0 -2 4 44.9 1.54
 0 -2 -4 45.98 1.47
 0 -2 -4 45.99 1.53
 0 2 4 45 1.54
 0 2 -4 43.95 1.52
 1 -2 4 25.19 0.88
 -1 -2 -4 24.76 0.83
 -1 -2 -4 26 0.88
 1 2 4 25.58 0.88
 2 -2 4 1.45 0.09
 2 -2 4 2.06 0.12
 2 2 4 1.85 0.1
 3 -2 4 4.52 0.2
 3 -2 4 4.73 0.21
 4 -2 4 0.17 0.07
 4 2 4 0.16 0.07
 5 -2 4 0.63 0.08
 5 -2 4 0.75 0.06
 5 2 4 0.61 0.08
 6 -2 4 -0.05 0.07
 6 -2 4 0.01 0.04
 6 2 4 0.11 0.08
 -6 2 -4 -0.08 0.08
 7 -2 4 1.23 0.14
 -7 2 -4 1.74 0.19
 8 -2 4 14.4 0.54
 -8 -2 -4 13.88 0.57
 -8 2 -4 13.52 0.57
 9 -2 4 0.14 0.12
 -9 -2 -4 0.1 0.13
 -9 2 -4 -0.01 0.14
 -10 -2 -4 0.05 0.14
 10 -2 4 0.2 0.13
 -10 2 -4 -0.03 0.15
 -11 -2 -4 0.45 0.16
 11 -2 4 0.66 0.15
 -11 2 -4 0.25 0.17
 -12 -2 -4 0.27 0.18
 12 -2 4 0.64 0.17
 -12 2 -4 0.27 0.19
 -13 -2 -4 0.69 0.2
 13 -2 4 0.86 0.18
 -13 2 -4 0.91 0.22
 14 -2 4 0.45 0.18
 -14 -2 -4 0.27 0.18
 -14 2 -4 0.12 0.21
 -15 -2 -4 0.15 0.18
 15 -2 4 0.12 0.18
 -15 2 -4 0.25 0.22
 -16 -2 -4 0.29 0.2
 -16 -3 4 0.58 0.18
 -16 3 4 0.57 0.21
 16 3 -4 0.39 0.21
 -15 -3 4 -0.12 0.15
 -15 3 4 -0.14 0.17
 15 3 -4 -0.3 0.17
 14 -3 -4 -0.05 0.15
 -14 -3 4 0 0.15
 14 3 -4 -0.2 0.16
 -14 3 4 0.19 0.17
 13 -3 -4 2.15 0.22
 -13 -3 4 2.03 0.24
 -13 -3 4 2.27 0.24
 13 -3 -4 1.87 0.22
 13 3 -4 1.82 0.26
 -13 3 4 2.33 0.25
 -12 -3 4 0.8 0.15
 12 -3 -4 0.72 0.14
 -12 -3 4 0.46 0.13
 12 -3 -4 0.61 0.14
 12 3 -4 0.56 0.16
 -12 3 4 0.51 0.15
 -11 -3 4 0.61 0.14
 11 -3 -4 0.67 0.13
 -11 -3 4 0.54 0.12
 11 -3 -4 0.66 0.13
 11 3 -4 0.67 0.15
 -11 3 4 0.57 0.15
 10 -3 -4 0.1 0.1
 -10 -3 4 0.12 0.09
 10 -3 -4 0.09 0.1
 -10 -3 4 0.08 0.1
 10 3 -4 0.1 0.12
 -10 3 4 0.03 0.11
 -9 -3 4 0.47 0.1
 -9 -3 4 0.65 0.12
 9 -3 -4 0.47 0.11
 9 -3 -4 0.6 0.12
 -9 3 4 0.56 0.12
 9 3 -4 0.85 0.14
 -8 -3 4 9.35 0.38
 8 -3 -4 9.17 0.38
 8 -3 -4 9.35 0.39
 -8 -3 4 9.92 0.39
 8 3 -4 8.89 0.4
 -8 3 4 9.51 0.41
 7 -3 -4 10.45 0.39
 7 -3 -4 11.06 0.42
 -7 -3 4 9.92 0.4
 -7 -3 4 10.03 0.4
 -7 3 4 10.34 0.42
 6 -3 -4 7.29 0.3
 6 -3 -4 7.5 0.29
 -6 -3 4 7.56 0.3
 -6 -3 4 6.91 0.28
 -6 3 4 7.34 0.31
 5 -3 -4 1.4 0.11
 -5 -3 4 1.48 0.12
 -5 -3 4 1.23 0.09
 5 -3 -4 1.48 0.1
 5 3 -4 1.47 0.14
 -5 3 4 1.08 0.13
 -4 -3 4 20.24 0.72
 4 -3 -4 21.71 0.74
 4 -3 -4 20.41 0.71
 -4 -3 4 21.2 0.72
 4 3 -4 21.08 0.75
 -4 3 4 21.41 0.75
 3 -3 -4 9.97 0.38
 -3 -3 4 10.07 0.37
 -3 -3 4 10.19 0.35
 3 -3 -4 9.67 0.35
 3 3 -4 9.63 0.38
 -3 3 4 10.02 0.37
 2 -3 -4 4.52 0.19
 -2 -3 4 4.38 0.18
 -2 -3 4 4.13 0.17
 2 -3 -4 4.39 0.16
 2 3 -4 4.06 0.19
 -1 -3 4 2.79 0.12
 1 -3 -4 2.95 0.11
 -1 -3 4 2.4 0.13
 1 3 -4 2.71 0.14
 -1 3 4 2.36 0.13
 0 -3 4 0.87 0.08
 0 -3 4 0.66 0.07
 0 -3 -4 0.64 0.06
 0 3 4 0.84 0.08
 1 -3 4 5.58 0.22
 1 -3 4 4.71 0.21
 -1 -3 -4 5.07 0.2
 -1 -3 -4 5.34 0.23
 1 3 4 5.39 0.21
 2 -3 4 67.09 2.32
 2 -3 4 74.66 2.36
 2 -3 4 69.94 2.4
 -2 -3 -4 70.18 2.31
 2 3 4 70.71 2.4
 3 -3 4 332.91 10.76
 -3 -3 -4 319.82 10.35
 3 -3 4 288.56 10.39
 3 -3 4 326.52 10.57
 4 -3 4 15.38 0.58
 4 -3 4 17.55 0.56
 4 3 4 16.3 0.6
 5 -3 4 7.56 0.28
 5 3 4 7.86 0.32
 -5 3 -4 7.83 0.35
 6 3 4 31.22 1.1
 -6 3 -4 31.04 1.12
 7 -3 4 0.03 0.04
 -7 3 -4 -0.04 0.11
 8 -3 4 3.24 0.21
 -8 -3 -4 3.14 0.24
 -8 3 -4 3.15 0.25
 9 -3 4 2.11 0.2
 -9 -3 -4 2.18 0.23
 -9 3 -4 2.02 0.26
 -10 -3 -4 0 0.12
 10 -3 4 0.1 0.13
 -10 3 -4 0.05 0.14
 11 -3 4 1.67 0.21
 -11 -3 -4 1.86 0.25
 -11 3 -4 1.61 0.21
 -12 -3 -4 0.08 0.15
 12 -3 4 0.09 0.15
 -12 3 -4 -0.31 0.18
 -13 -3 -4 1.38 0.21
 13 -3 4 1.56 0.21
 -13 3 -4 1.48 0.24
 14 -3 4 0.21 0.18
 -14 3 -4 0.22 0.22
 15 -3 4 0.21 0.19
 -15 3 -4 0.15 0.22
 15 -4 -4 -0.09 0.16
 -15 -4 4 -0.11 0.15
 15 4 -4 -0.15 0.18
 -15 4 4 -0.09 0.18
 14 -4 -4 0.51 0.16
 -14 -4 4 0.29 0.17
 -14 4 4 0.28 0.17
 14 4 -4 0.41 0.19
 13 -4 -4 2.56 0.26
 -13 -4 4 2.32 0.25
 13 4 -4 2.26 0.28
 -13 4 4 2.66 0.26
 12 -4 -4 0.31 0.14
 12 -4 -4 0.38 0.13
 -12 -4 4 0.4 0.15
 12 4 -4 0.42 0.17
 -12 4 4 0.46 0.16
 11 -4 -4 1.05 0.15
 -11 -4 4 1.18 0.15
 11 -4 -4 1.18 0.15
 -11 4 4 1.24 0.18
 11 4 -4 1.22 0.19
 -10 -4 4 3.26 0.22
 10 -4 -4 2.91 0.22
 10 -4 -4 2.86 0.22
 -10 4 4 3.49 0.26
 10 4 -4 3.32 0.24
 -9 -4 4 -0.06 0.1
 -9 4 4 0.05 0.11
 9 4 -4 -0.03 0.11
 8 -4 -4 0.02 0.11
 8 -4 -4 0.14 0.11
 -8 -4 4 0.05 0.09
 -8 4 4 0.02 0.12
 8 4 -4 0.34 0.13
 7 -4 -4 16.54 0.59
 7 -4 -4 16.67 0.61
 -7 -4 4 15.12 0.58
 -7 4 4 16.45 0.63
 6 -4 -4 1.16 0.14
 -6 -4 4 1.01 0.1
 6 -4 -4 1.08 0.13
 -6 4 4 1.13 0.14
 6 4 -4 1.02 0.12
 5 -4 -4 15.89 0.56
 5 -4 -4 15.99 0.59
 -5 -4 4 15.71 0.56
 5 4 -4 16.82 0.61
 -5 4 4 16.24 0.6
 -4 -4 4 4.99 0.19
 4 -4 -4 5.09 0.21
 4 -4 -4 5.12 0.23
 -4 4 4 5.09 0.23
 4 4 -4 5.03 0.24
 3 -4 -4 8.63 0.32
 -3 -4 4 8.49 0.31
 3 -4 -4 8.66 0.35
 -3 4 4 8.95 0.34
 3 4 -4 8.99 0.36
 2 -4 -4 99.34 3.31
 2 -4 -4 98.64 3.2
 -2 -4 4 97.73 3.3
 -2 4 4 93.05 3.32
 2 4 -4 101.83 3.31
 1 -4 -4 4.63 0.22
 1 -4 -4 4.54 0.18
 -1 -4 4 4.7 0.18
 0 -4 -4 34.1 1.1
 0 -4 -4 31.72 1.15
 0 -4 4 34.27 1.14
 0 4 4 32.57 1.14
 1 -4 4 110.79 3.68
 -1 -4 -4 107.44 3.56
 1 4 4 108.8 3.68
 -2 -4 -4 72.44 2.42
 2 -4 4 73.22 2.4
 -2 -4 -4 70.78 2.34
 2 4 4 68.87 2.42
 3 -4 4 29.96 1.02
 -3 -4 -4 30.07 1.01
 -3 4 -4 30.13 1.06
 -4 -4 -4 7.01 0.27
 4 -4 4 6.59 0.25
 -4 4 -4 6.54 0.31
 -5 -4 -4 4.11 0.2
 -5 4 -4 3.69 0.23
 5 4 4 4.11 0.21
 -6 -4 -4 9.52 0.38
 6 4 4 9.53 0.39
 -6 4 -4 9.97 0.42
 -7 -4 -4 1.53 0.16
 -7 -4 -4 1.08 0.13
 7 -4 4 1.51 0.15
 -7 4 -4 1.62 0.21
 8 -4 4 5.73 0.29
 -8 -4 -4 5.91 0.31
 -8 -4 -4 5.66 0.29
 -8 4 -4 5.96 0.32
 9 -4 4 0.04 0.11
 -9 -4 -4 0.04 0.11
 -9 4 -4 0.06 0.13
 10 -4 4 0.9 0.16
 -10 -4 -4 0.94 0.15
 -10 4 -4 0.78 0.17
 11 -4 4 1.02 0.18
 -11 4 -4 1.45 0.21
 12 -4 4 0.52 0.17
 -12 -4 -4 0.59 0.16
 -12 4 -4 0.89 0.21
 13 -4 4 0.53 0.18
 -13 -4 -4 0.8 0.18
 -13 4 -4 0.48 0.21
 -14 -4 -4 0.5 0.19
 14 -4 4 0.57 0.2
 -14 4 -4 0.77 0.24
 -15 -4 -4 0.52 0.2
 15 -5 -4 0.14 0.16
 -15 -5 4 -0.08 0.16
 -15 5 4 0.14 0.18
 15 5 -4 -0.06 0.19
 14 -5 -4 1.61 0.21
 -14 -5 4 1.6 0.21
 14 5 -4 1.43 0.24
 -14 5 4 1.38 0.23
 -13 -5 4 0.46 0.17
 13 -5 -4 0.66 0.17
 -13 5 4 0.42 0.18
 13 5 -4 0.3 0.19
 -12 -5 4 0.06 0.15
 12 -5 -4 0.09 0.15
 12 5 -4 -0.04 0.17
 -12 5 4 0.18 0.15
 11 -5 -4 2.43 0.22
 -11 -5 4 2.47 0.23
 11 -5 -4 2.3 0.23
 11 5 -4 2.37 0.24
 -11 5 4 2.79 0.25
 -10 -5 4 0.98 0.16
 10 -5 -4 0.81 0.14
 10 -5 -4 0.67 0.14
 -10 5 4 0.65 0.16
 10 5 -4 0.62 0.17
 9 -5 -4 2.21 0.22
 9 -5 -4 2.1 0.2
 -9 -5 4 2.53 0.23
 9 5 -4 2.47 0.23
 -9 5 4 2.28 0.23
 8 -5 -4 52.02 1.76
 8 -5 -4 52.42 1.81
 -8 -5 4 51.58 1.77
 -8 5 4 52.19 1.83
 8 5 -4 52.79 1.84
 7 -5 -4 58.33 2.01
 7 -5 -4 56.93 1.95
 -7 -5 4 60.6 1.98
 7 5 -4 57.85 2.04
 -7 5 4 58.73 2.04
 6 -5 -4 68.21 2.32
 6 -5 -4 66.5 2.25
 -6 5 4 67.71 2.34
 6 5 -4 69.46 2.35
 5 -5 -4 0.82 0.11
 5 -5 -4 0.99 0.12
 -5 5 4 0.79 0.12
 5 5 -4 1.26 0.17
 4 -5 -4 80.15 2.68
 4 -5 -4 82.37 2.77
 -4 5 4 83.05 2.78
 4 5 -4 80.48 2.78
 3 -5 -4 14.56 0.52
 3 -5 -4 15.07 0.56
 -3 5 4 14.8 0.55
 2 -5 -4 0.22 0.09
 -2 -5 4 0.06 0.08
 -2 5 4 0.03 0.06
 1 -5 -4 83.55 2.8
 1 -5 -4 82.15 2.71
 -1 -5 4 83.99 2.73
 1 5 -4 80.83 2.79
 0 -5 4 1.35 0.15
 0 -5 -4 1.71 0.16
 0 -5 -4 1.73 0.12
 0 5 -4 1.73 0.12
 -1 -5 -4 24.8 0.79
 1 -5 4 25 0.82
 1 5 4 23.33 0.81
 -1 5 -4 19.94 0.81
 -2 -5 -4 6.36 0.25
 2 -5 4 6.16 0.28
 -2 5 -4 6.42 0.27
 2 5 4 6.34 0.25
 -3 -5 -4 4.93 0.21
 3 -5 4 4.6 0.23
 3 5 4 3.6 0.19
 -3 5 -4 4.53 0.23
 -4 -5 -4 2.61 0.16
 4 -5 4 2.21 0.16
 -4 5 -4 2.17 0.19
 5 -5 4 -0.01 0.09
 -5 -5 -4 0.1 0.08
 -5 5 -4 -0.11 0.1
 -6 -5 -4 11.01 0.43
 6 -5 4 11.22 0.45
 -6 5 -4 11.27 0.47
 7 -5 4 18.83 0.69
 -7 -5 -4 18.23 0.68
 -7 5 -4 18.47 0.72
 -8 -5 -4 8.51 0.37
 8 -5 4 8.33 0.38
 -8 5 -4 8.22 0.41
 9 -5 4 3.1 0.24
 -9 -5 -4 2.87 0.24
 -9 5 -4 3.11 0.26
 -10 -5 -4 0.35 0.14
 10 -5 4 0.38 0.15
 -10 5 -4 0.41 0.16
 11 -5 4 0.17 0.14
 -11 -5 -4 0.15 0.14
 -11 5 -4 0.34 0.17
 -12 -5 -4 0.37 0.16
 12 -5 4 0.56 0.18
 -12 5 -4 0.43 0.19
 13 -5 4 1.07 0.2
 -13 -5 -4 0.91 0.19
 -13 5 -4 1.05 0.23
 -14 -5 -4 0.68 0.19
 14 -5 4 0.43 0.2
 -14 5 -4 0.7 0.24
 14 -6 -4 -0.01 0.16
 -14 -6 4 -0.02 0.16
 -14 6 4 -0.05 0.17
 -13 -6 4 0.77 0.18
 13 -6 -4 0.52 0.17
 -13 6 4 0.7 0.19
 -12 -6 4 0.06 0.16
 12 -6 -4 -0.03 0.14
 12 6 -4 -0.11 0.18
 -12 6 4 -0.23 0.15
 11 -6 -4 0 0.13
 -11 -6 4 0.09 0.15
 11 6 -4 0.11 0.16
 -11 6 4 0.08 0.15
 10 -6 -4 0.25 0.13
 -10 -6 4 0.22 0.14
 10 -6 -4 0.28 0.13
 -10 6 4 0.17 0.14
 10 6 -4 0.32 0.17
 -9 -6 4 7.19 0.36
 9 -6 -4 6.93 0.34
 9 -6 -4 7.04 0.34
 9 6 -4 6.36 0.36
 -9 6 4 5.78 0.35
 -8 -6 4 3.59 0.25
 8 -6 -4 3.81 0.24
 8 -6 -4 4.01 0.25
 -8 6 4 3.47 0.27
 7 -6 -4 4.22 0.24
 -7 -6 4 3.67 0.27
 7 -6 -4 4.14 0.25
 -7 6 4 3.39 0.26
 -6 -6 4 0.51 0.15
 -6 6 4 0.35 0.13
 5 -6 -4 10.48 0.44
 -5 -6 4 10.12 0.44
 5 -6 -4 11.15 0.41
 -5 6 4 10 0.43
 -4 -6 4 1.06 0.15
 -4 6 4 1.01 0.12
 -3 -6 4 11.07 0.45
 3 -6 -4 11.65 0.46
 3 -6 -4 11.84 0.44
 -3 6 4 11.65 0.45
 2 -6 -4 0.29 0.11
 -2 -6 4 0.27 0.11
 2 -6 -4 0.27 0.09
 -2 6 4 0.45 0.08
 1 -6 -4 1.4 0.16
 -1 -6 4 1.46 0.15
 1 -6 -4 1.31 0.14
 -1 6 4 1.3 0.13
 0 -6 -4 5.16 0.23
 0 -6 -4 5.36 0.28
 0 -6 4 4.73 0.25
 1 -6 4 1.79 0.16
 -1 -6 -4 1.82 0.14
 -1 -6 -4 1.21 0.15
 1 -6 4 1.28 0.18
 -2 -6 -4 5.48 0.24
 2 -6 4 5.18 0.27
 2 -6 4 4.95 0.24
 -2 6 -4 5.07 0.25
 -3 -6 -4 0.28 0.13
 3 -6 4 0.72 0.13
 3 -6 4 0.69 0.09
 -3 -6 -4 0.85 0.1
 -3 6 -4 0.59 0.11
 -4 -6 -4 0.42 0.09
 4 -6 4 0.3 0.1
 -4 6 -4 0.11 0.11
 -5 -6 -4 0.07 0.09
 5 -6 4 0.07 0.11
 -5 6 -4 0.12 0.11
 -6 -6 -4 3.33 0.23
 6 -6 4 3.69 0.23
 -6 6 -4 4.18 0.26
 -7 -6 -4 0.03 0.1
 7 -6 4 0.07 0.12
 -7 6 -4 -0.01 0.13
 8 -6 4 0.15 0.13
 -8 -6 -4 0 0.12
 -8 6 -4 0.37 0.15
 -9 -6 -4 0.19 0.14
 9 -6 4 0.32 0.14
 -9 6 -4 0.46 0.16
 -10 -6 -4 0.04 0.15
 10 -6 4 0.17 0.15
 -10 6 -4 0.1 0.16
 11 -6 4 0.47 0.17
 -11 -6 -4 0.46 0.16
 -11 6 -4 0.76 0.19
 -12 -6 -4 0.28 0.17
 12 -6 4 0.51 0.19
 -12 6 -4 0.47 0.2
 13 -6 4 0.48 0.2
 -13 -6 -4 0.66 0.19
 -13 6 -4 0.68 0.21
 -13 -7 4 0.04 0.17
 -13 7 4 -0.25 0.17
 -12 -7 4 0.02 0.17
 -12 7 4 -0.17 0.15
 -11 -7 4 0.15 0.16
 -11 7 4 -0.08 0.16
 10 -7 -4 -0.04 0.12
 -10 -7 4 0.03 0.15
 -9 -7 4 0.55 0.16
 9 -7 -4 0.57 0.14
 9 -7 -4 0.75 0.15
 -9 7 4 0.29 0.15
 -8 -7 4 -0.22 0.14
 8 -7 -4 0.02 0.11
 8 -7 -4 0.1 0.12
 -8 7 4 -0.05 0.12
 7 -7 -4 1.01 0.14
 7 -7 -4 0.98 0.14
 -7 -7 4 0.78 0.16
 -7 7 4 1 0.15
 -6 -7 4 -0.01 0.13
 6 -7 -4 0.22 0.1
 6 -7 -4 0.13 0.11
 -6 7 4 0.2 0.11
 5 -7 -4 0.23 0.09
 5 -7 -4 0.23 0.09
 -5 -7 4 -0.15 0.11
 -5 7 4 0.11 0.1
 -4 -7 4 1.39 0.16
 4 -7 -4 1.63 0.16
 4 -7 -4 1.59 0.17
 -4 7 4 1.52 0.17
 -3 -7 4 4.92 0.27
 3 -7 -4 4.95 0.24
 3 -7 -4 4.86 0.26
 -2 -7 4 0.31 0.1
 2 -7 -4 0.28 0.09
 2 -7 -4 0.3 0.1
 -1 -7 4 0.41 0.12
 1 -7 -4 -0.01 0.12
 1 -7 -4 0.24 0.09
 0 -7 -4 5.7 0.27
 0 -7 -4 5.73 0.3
 0 -7 4 6.08 0.3
 0 -7 4 6.63 0.3
 1 -7 4 0.23 0.1
 1 -7 4 0.07 0.12
 -1 -7 -4 0.21 0.09
 -1 -7 -4 0.22 0.11
 2 -7 4 0.33 0.1
 2 -7 4 0.34 0.12
 -2 -7 -4 0.31 0.13
 -2 -7 -4 0.46 0.1
 3 -7 4 1.38 0.18
 -3 -7 -4 1.52 0.16
 -3 -7 -4 1.3 0.16
 -4 -7 -4 0.17 0.1
 4 -7 4 0.26 0.12
 -4 -7 -4 -0.06 0.12
 -5 -7 -4 3.02 0.21
 5 -7 4 2.99 0.23
 6 -7 4 2.15 0.22
 -6 -7 -4 2.37 0.2
 -6 7 -4 2.53 0.24
 7 -7 4 -0.1 0.12
 -7 -7 -4 -0.09 0.11
 -7 7 -4 0.02 0.12
 -8 -7 -4 0.01 0.12
 8 -7 4 0.11 0.14
 -8 7 -4 0.37 0.14
 9 -7 4 0.29 0.15
 -9 -7 -4 0.45 0.15
 -9 7 -4 0.73 0.17
 10 -7 4 -0.04 0.16
 -10 -7 -4 0.02 0.15
 -10 7 -4 0.24 0.16
 -11 -7 -4 -0.2 0.16
 11 -7 4 -0.21 0.16
 -11 7 -4 0.36 0.19
 -12 -7 -4 0.04 0.17
 12 -7 4 -0.09 0.17
 -12 7 -4 0.04 0.19
 -13 -7 -4 -0.1 0.19
 -13 8 4 0.06 0.18
 -12 -8 4 0.76 0.2
 -12 8 4 0.72 0.2
 -11 -8 4 0.16 0.17
 -11 8 4 -0.02 0.16
 -10 -8 4 -0.15 0.15
 -10 8 4 -0.14 0.15
 -9 -8 4 0.56 0.17
 8 -8 -4 0.55 0.15
 -8 -8 4 0.7 0.17
 7 -8 -4 0.94 0.15
 -7 -8 4 0.95 0.17
 -6 -8 4 1.85 0.22
 6 -8 -4 2 0.21
 5 -8 -4 2.66 0.22
 -5 -8 4 2.92 0.24
 4 -8 -4 1.6 0.2
 -4 -8 4 1.22 0.16
 3 -8 -4 2.37 0.22
 3 -8 -4 2.37 0.19
 -3 -8 4 2.66 0.22
 2 -8 -4 3.98 0.24
 -2 -8 4 4.39 0.26
 2 -8 -4 4.2 0.27
 1 -8 -4 1.29 0.15
 -1 -8 4 1.75 0.2
 1 -8 -4 1.36 0.17
 0 -8 -4 12.92 0.56
 0 -8 -4 13.8 0.52
 0 -8 4 13.05 0.54
 0 -8 4 13.9 0.55
 -1 -8 -4 2.21 0.18
 -1 -8 -4 1.67 0.23
 1 -8 4 1.98 0.22
 1 -8 4 1.92 0.22
 -2 -8 -4 0.8 0.12
 -2 -8 -4 0.59 0.15
 2 -8 4 0.35 0.15
 3 -8 4 0.06 0.13
 -3 -8 -4 0.44 0.14
 -3 -8 -4 0.22 0.1
 -4 -8 -4 0.22 0.1
 4 -8 4 0.15 0.13
 -4 -8 -4 0.07 0.14
 -5 -8 -4 5.27 0.28
 -5 -8 -4 5.38 0.33
 5 -8 4 5.05 0.3
 -6 -8 -4 0.33 0.12
 6 -8 4 0.22 0.15
 -7 -8 -4 0.77 0.15
 7 -8 4 0.63 0.16
 -8 -8 -4 0.53 0.15
 8 -8 4 0.46 0.16
 -9 -8 -4 1.34 0.19
 9 -8 4 1.08 0.2
 10 -8 4 0.21 0.19
 -10 -8 -4 0.18 0.17
 11 -8 4 0.7 0.21
 -11 -8 -4 0.89 0.2
 -10 -9 4 0.26 0.18
 -9 -9 4 1.38 0.2
 -8 -9 4 0.99 0.19
 7 -9 -4 1.87 0.23
 -7 -9 4 1.99 0.25
 6 -9 -4 2.51 0.26
 -6 -9 4 2.77 0.25
 -5 -9 4 0.5 0.16
 5 -9 -4 0.1 0.14
 -4 -9 4 3.75 0.27
 4 -9 -4 3.48 0.27
 -3 -9 4 2.51 0.23
 3 -9 -4 2.1 0.24
 -2 -9 4 0.17 0.15
 2 -9 -4 -0.09 0.14
 -1 -9 4 10.95 0.47
 1 -9 -4 10.47 0.49
 -1 -9 4 10.27 0.47
 0 -9 4 1.03 0.15
 0 -9 -4 1.14 0.18
 0 -9 4 0.89 0.18
 1 -9 4 4.43 0.29
 -1 -9 -4 4.41 0.3
 -2 -9 -4 1.54 0.2
 2 -9 4 1.26 0.19
 3 -9 4 -0.28 0.13
 -3 -9 -4 -0.12 0.14
 -4 -9 -4 1.57 0.21
 4 -9 4 1.57 0.19
 -5 -9 -4 0.14 0.15
 5 -9 4 0.13 0.15
 -6 -9 -4 0.12 0.16
 6 -9 4 0.23 0.16
 7 -9 4 0.18 0.16
 -7 -9 -4 0.16 0.16
 8 -9 4 0.16 0.16
 9 -9 4 0.09 0.18
 10 -9 4 0.04 0.18
 -8 -10 4 0.05 0.16
 -7 -10 4 0.26 0.16
 -6 -10 4 -0.05 0.15
 5 -10 -4 0.29 0.15
 -5 -10 4 0.18 0.16
 -4 -10 4 -0.01 0.15
 4 -10 -4 0.04 0.15
 -3 -10 4 0 0.15
 -3 -10 4 0.53 0.17
 3 -10 -4 0.39 0.16
 -2 -10 4 0.11 0.16
 -2 -10 4 -0.01 0.14
 2 -10 -4 0.04 0.15
 -1 -10 4 -0.06 0.16
 1 -10 -4 0.04 0.16
 0 -10 4 0.89 0.19
 0 -10 -4 0.95 0.19
 -1 -10 -4 0.89 0.19
 1 -10 4 0.82 0.19
 2 -10 4 1.23 0.2
 -2 -10 -4 1.21 0.2
 -3 -10 -4 1.48 0.22
 3 -10 4 1.59 0.21
 4 -10 4 0.18 0.17
 -4 -10 -4 0.02 0.17
 5 -10 4 0.69 0.19
 -5 -10 -4 0.79 0.2
 6 -10 4 0.52 0.18
 -6 -10 -4 0.3 0.18
 -7 -10 -4 0.11 0.18
 7 -10 4 0.32 0.18
 8 -10 4 3.28 0.3
 -6 -11 4 -0.02 0.16
 -5 -11 4 -0.13 0.16
 4 -11 -4 0.54 0.17
 -4 -11 4 0.53 0.18
 -4 -11 4 0.3 0.16
 3 -11 -4 0.29 0.16
 -3 -11 4 0.02 0.15
 -3 -11 4 0.31 0.17
 2 -11 -4 -0.09 0.15
 -2 -11 4 0.23 0.17
 -1 -11 4 -0.02 0.17
 1 -11 -4 -0.01 0.16
 0 -11 4 0.03 0.16
 0 -11 -4 -0.13 0.16
 -1 -11 -4 0.11 0.17
 1 -11 4 0.21 0.17
 2 -11 4 0.02 0.16
 -2 -11 -4 -0.02 0.17
 -3 -11 -4 0.63 0.19
 3 -11 4 0.84 0.2
 -4 -11 -4 0.47 0.19
 4 -11 4 0.5 0.18
 5 -11 4 0.22 0.18
 -17 0 5 0.16 0.18
 16 0 -5 0.28 0.2
 -16 0 5 0.86 0.2
 15 0 -5 0.21 0.17
 -15 0 5 0.37 0.18
 -14 0 5 0.34 0.17
 14 0 -5 0.15 0.16
 13 0 -5 0.26 0.16
 -13 0 5 0.56 0.16
 -12 0 5 0.18 0.13
 12 0 -5 0.23 0.13
 -11 0 5 -0.19 0.12
 11 0 -5 0.04 0.1
 10 0 -5 0.1 0.1
 -10 0 5 -0.19 0.11
 -9 0 5 -0.13 0.09
 9 0 -5 -0.11 0.09
 8 0 -5 0.04 0.08
 -8 0 5 -0.09 0.08
 -7 0 5 -0.09 0.06
 7 0 -5 -0.03 0.06
 6 0 -5 -0.11 0.05
 -6 0 5 -0.08 0.06
 -5 0 5 -0.16 0.06
 5 0 -5 -0.05 0.05
 -4 0 5 -0.1 0.04
 4 0 -5 -0.03 0.03
 -3 0 5 0.04 0.03
 3 0 -5 -0.04 0.03
 -3 0 5 -0.02 0.03
 -2 0 5 0.01 0.02
 2 0 -5 -0.02 0.03
 -2 0 5 0 0.03
 -1 0 5 0.01 0.02
 1 0 -5 0 0.02
 -1 0 5 0.01 0.03
 0 0 5 -0.08 0.01
 0 0 -5 -0.09 0.02
 0 0 5 -0.02 0.02
 1 0 5 -0.07 0.01
 1 0 5 -0.04 0.03
 -1 0 -5 -0.07 0.02
 2 0 5 0 0.01
 2 0 5 0.03 0.03
 -2 0 -5 -0.07 0.03
 3 0 5 -0.01 0.02
 -3 0 -5 0.01 0.03
 3 0 5 0.14 0.06
 4 0 5 0.03 0.05
 4 0 5 0.16 0.08
 5 0 5 0.05 0.08
 5 0 5 -0.07 0.06
 6 0 5 0.04 0.08
 6 0 5 0.21 0.11
 7 0 5 0 0.09
 7 0 5 0.03 0.11
 8 0 5 0.01 0.1
 -8 0 -5 -0.12 0.12
 -9 0 -5 0.31 0.16
 -10 0 -5 0.01 0.16
 10 0 5 0.16 0.13
 11 0 5 -0.15 0.12
 -11 0 -5 -0.03 0.15
 -12 0 -5 -0.28 0.17
 12 0 5 -0.23 0.11
 -13 0 -5 0.19 0.2
 13 0 5 0.19 0.15
 -14 0 -5 0.24 0.21
 -15 0 -5 0.15 0.21
 -17 -1 5 -0.03 0.18
 17 1 -5 0.24 0.19
 -16 -1 5 3.39 0.31
 -16 1 5 2.86 0.29
 16 1 -5 2.15 0.31
 -15 -1 5 0.2 0.16
 15 -1 -5 0.15 0.16
 -15 1 5 0.22 0.17
 15 1 -5 -0.08 0.17
 -14 -1 5 0.61 0.17
 14 -1 -5 0.49 0.17
 14 1 -5 0.3 0.17
 -14 1 5 0.6 0.17
 13 -1 -5 2.73 0.25
 -13 -1 5 3.11 0.25
 -13 1 5 3.29 0.28
 13 1 -5 2.12 0.27
 12 -1 -5 1.58 0.2
 -12 -1 5 1.78 0.2
 -12 1 5 1.74 0.22
 12 1 -5 1.12 0.18
 11 -1 -5 0.15 0.11
 -11 -1 5 0.01 0.1
 11 1 -5 -0.24 0.11
 -11 1 5 -0.01 0.11
 10 -1 -5 10.7 0.44
 -10 -1 5 10.5 0.44
 10 1 -5 10.28 0.45
 -10 1 5 10.04 0.44
 -9 -1 5 -0.08 0.09
 9 -1 -5 -0.01 0.09
 9 1 -5 0.13 0.1
 -9 1 5 -0.05 0.1
 -8 -1 5 7.03 0.31
 8 -1 -5 7.25 0.32
 8 1 -5 7.59 0.33
 -8 1 5 7.03 0.32
 7 -1 -5 12.4 0.47
 -7 -1 5 12.01 0.47
 7 1 -5 12.76 0.48
 -7 1 5 12.28 0.48
 6 -1 -5 1.24 0.11
 -6 -1 5 0.94 0.11
 -6 -1 5 1.29 0.12
 6 1 -5 1.09 0.12
 -6 1 5 0.94 0.13
 -5 -1 5 28.51 0.96
 5 -1 -5 28.74 0.99
 -5 -1 5 28.24 0.99
 -4 -1 5 0.47 0.06
 4 -1 -5 0.69 0.08
 -3 -1 5 169.62 5.74
 -3 -1 5 180.21 5.93
 3 1 -5 175.31 5.86
 -2 -1 5 26.12 0.86
 -2 -1 5 25.97 0.89
 2 -1 -5 25.63 0.88
 -2 1 5 25.03 0.84
 2 1 -5 25.74 0.88
 -1 -1 5 25.4 0.84
 -1 -1 5 24.92 0.88
 1 -1 -5 25.77 0.87
 1 1 -5 25.46 0.86
 0 -1 -5 13 0.45
 0 -1 5 13.16 0.44
 0 -1 5 12.95 0.46
 0 1 5 11.14 0.45
 0 1 -5 13.07 0.44
 0 1 5 13.09 0.42
 1 -1 5 58.99 2.01
 1 -1 5 59.21 1.93
 -1 -1 -5 59.69 1.98
 1 1 5 57.43 1.92
 -1 1 -5 59.01 1.96
 -2 -1 -5 0.02 0.04
 2 -1 5 0.09 0.05
 2 1 5 0.11 0.03
 2 1 5 0.15 0.04
 3 -1 5 84.61 2.64
 3 -1 5 84.45 2.74
 3 1 5 84.22 2.74
 3 1 5 68.25 2.63
 4 -1 5 5.27 0.22
 4 1 5 4.95 0.21
 4 1 5 5.14 0.24
 5 -1 5 15.66 0.56
 5 1 5 16.01 0.6
 5 1 5 15.82 0.56
 6 -1 5 91.18 2.99
 6 1 5 90.12 3.1
 6 1 5 90.94 2.99
 7 -1 5 2.34 0.14
 7 -1 5 2.55 0.18
 7 1 5 2.24 0.2
 7 1 5 2.03 0.17
 -8 -1 -5 26.89 0.98
 8 -1 5 27.11 0.94
 8 1 5 26.71 0.93
 -8 1 -5 25.11 0.99
 9 -1 5 38.54 1.32
 -9 -1 -5 39.02 1.38
 -9 1 -5 38.26 1.39
 9 1 5 36.74 1.31
 10 -1 5 4.71 0.29
 -10 -1 -5 5.01 0.36
 10 1 5 4.4 0.26
 -10 1 -5 5.12 0.34
 -11 -1 -5 0.43 0.17
 11 -1 5 0.63 0.16
 -11 1 -5 0.49 0.18
 11 1 5 0.61 0.15
 12 -1 5 -0.2 0.14
 -12 1 -5 -0.21 0.16
 -13 -1 -5 -0.11 0.17
 13 -1 5 -0.25 0.15
 -13 1 -5 0.15 0.18
 -14 -1 -5 0.31 0.21
 14 -1 5 0.32 0.17
 -14 1 -5 0.47 0.21
 -15 -1 -5 -0.1 0.2
 15 -1 5 0 0.18
 -15 1 -5 0.2 0.22
 -16 -2 5 0.61 0.18
 16 2 -5 0.04 0.19
 -16 2 5 0.7 0.2
 -15 -2 5 0.12 0.16
 -15 -2 5 0.22 0.16
 15 -2 -5 0.05 0.16
 -15 2 5 0.04 0.17
 14 -2 -5 0.02 0.14
 -14 -2 5 0.03 0.15
 -14 -2 5 0.06 0.14
 14 2 -5 -0.04 0.16
 -14 2 5 0.24 0.17
 -13 -2 5 0.54 0.14
 13 -2 -5 0.3 0.14
 -13 -2 5 0.37 0.15
 -13 2 5 0.7 0.16
 13 2 -5 0.24 0.17
 -12 -2 5 1.25 0.15
 -12 -2 5 1.18 0.16
 12 -2 -5 1.36 0.16
 12 2 -5 1.06 0.18
 -12 2 5 1.45 0.2
 -11 -2 5 0.46 0.12
 11 -2 -5 0.55 0.12
 11 -2 -5 0.55 0.12
 -11 -2 5 0.3 0.12
 -11 2 5 0.33 0.13
 11 2 -5 0.38 0.14
 10 -2 -5 0.03 0.08
 10 -2 -5 0.01 0.09
 -10 -2 5 -0.09 0.09
 -10 -2 5 -0.1 0.09
 -10 2 5 -0.23 0.1
 10 2 -5 0.05 0.1
 -9 -2 5 9.55 0.39
 9 -2 -5 9.56 0.39
 9 -2 -5 9.75 0.38
 -9 -2 5 9.72 0.39
 -9 2 5 7.95 0.4
 9 2 -5 9.88 0.41
 -8 -2 5 0.86 0.1
 8 -2 -5 0.94 0.13
 8 -2 -5 1.07 0.15
 -8 -2 5 0.98 0.12
 8 2 -5 0.82 0.11
 -7 -2 5 20.79 0.72
 -7 -2 5 20.22 0.73
 7 -2 -5 20.08 0.74
 7 -2 -5 20.56 0.71
 6 -2 -5 26.49 0.93
 -6 -2 5 25.42 0.92
 6 -2 -5 26.79 0.89
 -6 -2 5 26.56 0.9
 -6 2 5 26.51 0.94
 -5 -2 5 2.15 0.14
 5 -2 -5 2.3 0.14
 -5 -2 5 2.42 0.13
 5 -2 -5 2.61 0.13
 5 2 -5 2.22 0.16
 -5 2 5 1.93 0.15
 -4 -2 5 109.19 3.75
 4 -2 -5 109.58 3.62
 4 -2 -5 108.56 3.73
 -4 -2 5 111.59 3.63
 4 2 -5 114.98 3.74
 -4 2 5 112.49 3.76
 3 -2 -5 11.63 0.38
 -3 -2 5 10.64 0.4
 -3 -2 5 11.05 0.4
 3 2 -5 11.1 0.41
 -3 2 5 10.8 0.41
 2 -2 -5 1.58 0.07
 -2 -2 5 1.64 0.1
 2 2 -5 1.72 0.11
 1 -2 -5 142.85 4.76
 -1 -2 5 143.99 4.8
 1 2 -5 139.91 4.77
 0 -2 -5 0.13 0.05
 0 -2 5 0.08 0.05
 0 2 5 0 0.04
 0 2 -5 0.22 0.04
 1 -2 5 52.51 1.8
 -1 -2 -5 53.13 1.79
 -1 2 -5 52.6 1.76
 2 -2 5 172.76 5.76
 -2 -2 -5 177.97 5.93
 2 -2 5 179.37 6
 3 -2 5 35.11 1.2
 3 -2 5 33.47 1.15
 3 2 5 34.39 1.19
 4 -2 5 10.31 0.4
 4 -2 5 10.18 0.38
 4 2 5 10.09 0.4
 5 -2 5 4.32 0.21
 5 -2 5 4.42 0.23
 5 2 5 4.26 0.23
 6 -2 5 0.53 0.1
 6 2 5 0.69 0.1
 7 -2 5 1.13 0.15
 7 2 5 1.2 0.16
 -7 2 -5 0.89 0.13
 8 -2 5 6.59 0.31
 -8 -2 -5 5.54 0.34
 -8 2 -5 6.61 0.36
 -9 -2 -5 4.59 0.32
 9 -2 5 5.04 0.28
 -9 2 -5 4.86 0.32
 10 -2 5 0.49 0.13
 -10 -2 -5 0.33 0.15
 -10 2 -5 0.36 0.18
 11 -2 5 6.36 0.34
 -11 -2 -5 5.78 0.36
 -11 2 -5 5.73 0.4
 12 -2 5 -0.01 0.15
 -12 -2 -5 -0.25 0.16
 -12 2 -5 -0.4 0.18
 13 -2 5 0.04 0.16
 -13 -2 -5 -0.15 0.18
 -13 2 -5 0.08 0.2
 14 -2 5 -0.09 0.17
 -14 -2 -5 0.06 0.19
 -14 2 -5 -0.09 0.21
 -15 -2 -5 0.74 0.22
 15 -2 5 0.14 0.19
 -15 2 -5 0.17 0.21
 -16 -3 5 -0.01 0.17
 -16 3 5 0.06 0.18
 16 3 -5 -0.05 0.18
 -15 -3 5 0.47 0.17
 15 3 -5 0.17 0.18
 -15 3 5 0.48 0.18
 -14 -3 5 0.26 0.16
 14 -3 -5 0.46 0.16
 14 3 -5 0.19 0.18
 -14 3 5 0.14 0.17
 13 -3 -5 4.8 0.29
 13 -3 -5 4.52 0.29
 -13 -3 5 4.69 0.31
 13 3 -5 4.24 0.31
 -13 3 5 4.79 0.32
 12 -3 -5 2.18 0.21
 12 -3 -5 2.23 0.21
 -12 -3 5 2.23 0.22
 -12 -3 5 2.26 0.21
 12 3 -5 2.12 0.23
 -12 3 5 2.31 0.24
 -11 -3 5 1.01 0.15
 11 -3 -5 1.04 0.14
 -11 -3 5 0.91 0.13
 11 -3 -5 1.08 0.15
 -11 3 5 1.05 0.16
 11 3 -5 0.99 0.17
 10 -3 -5 1.6 0.18
 -10 -3 5 2.09 0.17
 -10 -3 5 1.95 0.17
 10 -3 -5 1.79 0.18
 10 3 -5 1.85 0.21
 -10 3 5 1.67 0.2
 -9 -3 5 0.42 0.11
 9 -3 -5 0.06 0.1
 -9 -3 5 0.37 0.09
 9 -3 -5 0.07 0.1
 9 3 -5 0.38 0.12
 -9 3 5 0.32 0.12
 -8 -3 5 2.76 0.2
 8 -3 -5 2.18 0.18
 -8 -3 5 2.31 0.17
 8 -3 -5 2.39 0.19
 -8 3 5 2.43 0.2
 8 3 -5 1.7 0.17
 7 -3 -5 3.76 0.19
 -7 -3 5 3.63 0.21
 -7 -3 5 3.05 0.18
 7 -3 -5 3.89 0.21
 -7 3 5 3.2 0.22
 -6 -3 5 2.22 0.13
 6 -3 -5 2.13 0.13
 -6 -3 5 2.15 0.14
 6 -3 -5 2.16 0.14
 -6 3 5 1.97 0.16
 6 3 -5 2.18 0.17
 -5 -3 5 15.8 0.57
 5 -3 -5 15.58 0.55
 5 -3 -5 16.31 0.59
 -5 -3 5 16.09 0.57
 5 3 -5 16.56 0.6
 -5 3 5 16.26 0.59
 4 -3 -5 8.37 0.33
 4 -3 -5 7.87 0.29
 -4 -3 5 8.28 0.3
 -4 -3 5 8.34 0.32
 4 3 -5 8 0.33
 -4 3 5 8.24 0.33
 3 -3 -5 46.35 1.61
 -3 -3 5 48.03 1.57
 3 -3 -5 45.1 1.55
 -3 -3 5 47.03 1.61
 -3 3 5 49.66 1.63
 3 3 -5 47.35 1.62
 -2 -3 5 4.6 0.19
 -2 -3 5 5.17 0.21
 2 -3 -5 4.42 0.2
 2 -3 -5 4.92 0.17
 -2 3 5 4.74 0.2
 2 3 -5 4.79 0.21
 -1 -3 5 1.81 0.12
 -1 -3 5 1.75 0.1
 1 -3 -5 1.8 0.08
 1 3 -5 1.62 0.11
 0 -3 -5 10.98 0.37
 0 -3 5 10.5 0.39
 0 -3 5 11.01 0.39
 0 -3 -5 10.99 0.41
 0 3 -5 10.72 0.39
 1 -3 5 122.02 4.03
 -1 -3 -5 122.94 4.02
 -1 -3 -5 125.62 4.14
 1 -3 5 122.8 4.17
 2 -3 5 133.18 4.4
 2 -3 5 136.31 4.55
 2 -3 5 136.91 4.49
 -2 -3 -5 137.12 4.52
 -2 -3 -5 129.55 4.38
 3 -3 5 14.56 0.51
 -3 -3 -5 13.26 0.48
 3 -3 5 13.28 0.49
 3 3 5 12.92 0.5
 4 -3 5 0.17 0.08
 4 -3 5 0.22 0.09
 4 3 5 0.24 0.08
 5 -3 5 36.9 1.25
 5 3 5 36.46 1.28
 6 -3 5 6.29 0.31
 6 3 5 8.01 0.33
 -6 3 -5 8.46 0.37
 7 -3 5 2.13 0.18
 7 3 5 2.15 0.2
 -7 3 -5 1.94 0.21
 8 -3 5 16.09 0.61
 -8 -3 -5 15.92 0.63
 -8 3 -5 16.01 0.65
 9 -3 5 0.28 0.13
 -9 -3 -5 0.22 0.12
 -9 3 -5 0.18 0.15
 10 -3 5 1.6 0.21
 -10 -3 -5 1.4 0.17
 -10 3 -5 1.33 0.19
 11 -3 5 0.37 0.15
 -11 -3 -5 0.37 0.15
 -11 3 -5 0.23 0.17
 12 -3 5 0.1 0.15
 -12 -3 -5 0.14 0.16
 -12 3 -5 -0.41 0.18
 -13 -3 -5 0.03 0.18
 13 -3 5 0.07 0.17
 -13 3 -5 -0.2 0.21
 14 -3 5 -0.05 0.17
 -14 3 -5 0.09 0.22
 -15 -4 5 0.33 0.17
 -15 4 5 0.15 0.18
 15 4 -5 0 0.19
 -14 -4 5 0.15 0.16
 14 -4 -5 0.22 0.16
 14 4 -5 0.09 0.18
 -14 4 5 0.11 0.18
 -13 -4 5 0.64 0.16
 13 -4 -5 0.74 0.16
 13 -4 -5 0.7 0.15
 -13 4 5 0.79 0.19
 13 4 -5 0.78 0.2
 -12 -4 5 0.13 0.14
 12 -4 -5 -0.09 0.12
 12 -4 -5 0.02 0.12
 -12 4 5 0.02 0.14
 12 4 -5 -0.1 0.15
 11 -4 -5 0.01 0.12
 11 -4 -5 0.19 0.12
 -11 -4 5 0.07 0.13
 11 4 -5 0.28 0.15
 -11 4 5 0.01 0.13
 10 -4 -5 2 0.2
 10 -4 -5 2.04 0.19
 -10 -4 5 2.67 0.22
 -10 4 5 2.19 0.22
 10 4 -5 2.42 0.24
 9 -4 -5 9.07 0.41
 -9 -4 5 10.46 0.42
 9 -4 -5 9.17 0.42
 -9 4 5 10.31 0.43
 9 4 -5 10.15 0.45
 -8 -4 5 31.44 1.11
 -8 -4 5 32.25 1.11
 8 -4 -5 32.14 1.1
 8 -4 -5 30.94 1.13
 8 4 -5 32.13 1.15
 -8 4 5 32.02 1.15
 7 -4 -5 0.47 0.11
 -7 -4 5 0.55 0.12
 7 -4 -5 0.33 0.1
 -7 4 5 0.08 0.12
 7 4 -5 0.48 0.14
 6 -4 -5 0.52 0.08
 6 -4 -5 0.54 0.1
 -6 -4 5 0.47 0.07
 -6 -4 5 0.45 0.09
 -6 4 5 0.54 0.1
 6 4 -5 0.66 0.12
 -5 -4 5 0.41 0.09
 -5 -4 5 0.44 0.06
 5 -4 -5 0.4 0.09
 5 -4 -5 0.38 0.07
 5 4 -5 0.48 0.09
 -5 4 5 0.37 0.08
 -4 -4 5 4.21 0.21
 4 -4 -5 3.9 0.17
 -4 -4 5 3.93 0.16
 4 -4 -5 4.06 0.2
 -4 4 5 3.85 0.2
 4 4 -5 3.99 0.22
 3 -4 -5 4.58 0.22
 -3 -4 5 4.79 0.22
 -3 -4 5 4.39 0.18
 3 -4 -5 4.55 0.18
 -3 4 5 4.71 0.21
 3 4 -5 4.34 0.22
 -2 -4 5 1.84 0.13
 2 -4 -5 1.93 0.14
 -2 -4 5 1.7 0.1
 2 -4 -5 1.78 0.1
 -2 4 5 1.43 0.12
 2 4 -5 1.57 0.13
 -1 -4 5 6.21 0.25
 1 -4 -5 6.25 0.22
 -1 -4 5 5.96 0.23
 1 -4 -5 5.83 0.26
 -1 4 5 5.6 0.24
 0 -4 5 18.77 0.66
 0 -4 -5 18.84 0.64
 0 -4 5 19.16 0.67
 1 -4 5 14.56 0.54
 1 -4 5 15.45 0.55
 -1 -4 -5 15.29 0.52
 -1 -4 -5 15.67 0.57
 2 -4 5 11.64 0.41
 -2 -4 -5 11.95 0.46
 -2 -4 -5 11.33 0.41
 2 -4 5 11.15 0.43
 2 -4 5 11.84 0.44
 3 -4 5 0.35 0.09
 3 -4 5 0.31 0.04
 -3 -4 -5 0.39 0.06
 3 -4 5 0.23 0.08
 3 4 5 0.25 0.07
 -4 -4 -5 4.71 0.2
 4 4 5 4.3 0.22
 -4 4 -5 4.4 0.25
 5 -4 5 0.02 0.02
 -5 -4 -5 0.02 0.07
 5 4 5 -0.03 0.08
 -5 4 -5 -0.02 0.09
 -6 -4 -5 3.36 0.19
 6 -4 5 2.44 0.19
 6 4 5 2.99 0.19
 -6 4 -5 3.1 0.22
 7 -4 5 12.18 0.49
 -7 -4 -5 12.2 0.48
 -7 4 -5 12.14 0.52
 7 4 5 12.18 0.49
 -8 -4 -5 0.22 0.11
 8 -4 5 0.04 0.1
 -8 4 -5 0.24 0.13
 9 -4 5 -0.05 0.11
 -9 -4 -5 0.06 0.11
 -9 4 -5 -0.02 0.13
 -10 -4 -5 0.06 0.13
 10 -4 5 0.2 0.14
 -10 4 -5 0.17 0.15
 11 -4 5 0.14 0.15
 -11 4 -5 0.4 0.17
 12 -4 5 0.9 0.19
 -12 4 -5 1.08 0.22
 13 -4 5 0.02 0.17
 -13 -4 -5 0.05 0.15
 -13 4 -5 0.08 0.2
 14 -4 5 0.22 0.19
 -14 -4 -5 0.28 0.17
 -14 4 -5 0.08 0.22
 15 -5 -5 0.09 0.15
 -15 5 5 0 0.18
 15 5 -5 -0.17 0.19
 -14 -5 5 0.7 0.18
 14 -5 -5 0.63 0.17
 -14 5 5 0.55 0.19
 14 5 -5 0.65 0.21
 13 -5 -5 -0.1 0.14
 -13 -5 5 -0.06 0.16
 -13 5 5 0.1 0.16
 13 5 -5 -0.06 0.16
 12 -5 -5 -0.02 0.12
 12 -5 -5 0.06 0.14
 -12 -5 5 -0.14 0.14
 -12 5 5 0.1 0.16
 12 5 -5 -0.34 0.16
 11 -5 -5 1.86 0.2
 -11 -5 5 2.29 0.23
 11 -5 -5 1.95 0.21
 11 5 -5 2.12 0.23
 -11 5 5 1.95 0.23
 10 -5 -5 1.44 0.16
 10 -5 -5 1.45 0.19
 -10 -5 5 1.69 0.21
 -10 5 5 1.13 0.18
 10 5 -5 1.6 0.21
 -9 -5 5 2.86 0.23
 9 -5 -5 2.38 0.2
 9 -5 -5 2.6 0.23
 9 5 -5 2.79 0.24
 -9 5 5 2.58 0.23
 8 -5 -5 6.84 0.33
 8 -5 -5 7.44 0.36
 -8 -5 5 8.44 0.37
 -8 5 5 6.94 0.37
 8 5 -5 7.62 0.39
 7 -5 -5 8.85 0.37
 -7 -5 5 8.77 0.39
 7 -5 -5 8.39 0.38
 -7 5 5 8.27 0.42
 7 5 -5 9.64 0.43
 6 -5 -5 1.71 0.17
 6 -5 -5 2.21 0.2
 -6 -5 5 1.35 0.18
 6 5 -5 2.06 0.23
 -5 -5 5 0.01 0.03
 5 -5 -5 0.01 0.08
 5 -5 -5 0.18 0.1
 5 5 -5 0.21 0.11
 -5 5 5 -0.18 0.1
 4 -5 -5 6.07 0.25
 4 -5 -5 6.16 0.29
 4 5 -5 6.09 0.3
 -4 5 5 5.04 0.28
 3 -5 -5 0.52 0.1
 3 -5 -5 0.38 0.07
 -2 -5 5 5.81 0.23
 2 -5 -5 6.42 0.29
 2 -5 -5 5.85 0.24
 -2 5 5 6.18 0.27
 1 -5 -5 0.24 0.06
 1 -5 -5 0.32 0.09
 -1 -5 5 0.39 0.06
 -1 5 5 0.16 0.07
 0 -5 5 0.34 0.07
 0 -5 -5 0.14 0.07
 0 5 5 0.18 0.06
 1 5 5 0.68 0.09
 -2 -5 -5 2.83 0.18
 2 5 5 2.82 0.15
 3 -5 5 14.33 0.53
 -3 -5 -5 15.5 0.53
 -3 -5 -5 15.51 0.59
 3 5 5 14.09 0.55
 -3 5 -5 15.42 0.57
 4 -5 5 -0.06 0.07
 -4 -5 -5 0.12 0.07
 -4 5 -5 0.01 0.1
 -5 -5 -5 3.19 0.18
 5 -5 5 2.7 0.21
 -5 5 -5 2.79 0.22
 5 5 5 2.94 0.19
 6 -5 5 1.87 0.17
 -6 -5 -5 2.06 0.17
 -6 5 -5 1.75 0.2
 -7 -5 -5 1.41 0.18
 7 -5 5 1.04 0.15
 -7 5 -5 0.71 0.15
 8 -5 5 0.11 0.13
 -8 -5 -5 0.22 0.12
 -8 5 -5 0.23 0.13
 -9 -5 -5 2.73 0.22
 9 -5 5 2.77 0.24
 -9 5 -5 2.42 0.27
 10 -5 5 0.43 0.14
 -10 -5 -5 0.48 0.15
 -10 5 -5 0.57 0.17
 -11 -5 -5 0.05 0.14
 11 -5 5 -0.01 0.15
 -11 5 -5 0.15 0.17
 12 -5 5 1.16 0.2
 -12 -5 -5 1.19 0.19
 -12 5 -5 1.14 0.23
 -13 -5 -5 0.22 0.17
 13 -5 5 0.18 0.18
 -13 5 -5 0.09 0.2
 -14 -5 -5 0.5 0.19
 -14 -6 5 0.55 0.18
 -14 6 5 0.39 0.2
 14 6 -5 0.27 0.21
 -13 -6 5 0.47 0.18
 13 6 -5 0.09 0.19
 -13 6 5 0.25 0.18
 -12 -6 5 0.63 0.18
 -12 6 5 0.49 0.18
 12 6 -5 0.29 0.18
 11 -6 -5 0.42 0.14
 11 -6 -5 0.38 0.13
 -11 -6 5 0.39 0.16
 -11 6 5 0.28 0.16
 11 6 -5 0.37 0.18
 -10 -6 5 0.65 0.16
 10 -6 -5 0.73 0.14
 10 -6 -5 0.67 0.14
 10 6 -5 0.65 0.17
 -10 6 5 0.56 0.16
 9 -6 -5 3.01 0.23
 9 -6 -5 3.01 0.24
 -9 -6 5 2.97 0.24
 9 6 -5 2.6 0.27
 -9 6 5 1.89 0.26
 -8 -6 5 4.8 0.29
 8 -6 -5 4.73 0.28
 8 -6 -5 4.83 0.27
 8 6 -5 4.82 0.32
 -8 6 5 4.27 0.3
 7 -6 -5 0.63 0.11
 7 -6 -5 0.68 0.13
 -7 -6 5 0.41 0.15
 7 6 -5 0.62 0.15
 -7 6 5 0.27 0.14
 -6 -6 5 41.38 1.44
 6 -6 -5 41 1.4
 6 -6 -5 42 1.46
 -6 6 5 41.98 1.47
 5 -6 -5 0.85 0.13
 -5 -6 5 0.18 0.14
 -5 6 5 0.43 0.12
 4 -6 -5 34.67 1.22
 4 -6 -5 34.31 1.16
 -4 -6 5 33.4 1.19
 -4 6 5 35.16 1.22
 3 -6 -5 19.49 0.73
 -3 -6 5 18.93 0.72
 3 -6 -5 20.1 0.68
 -3 6 5 19.72 0.72
 -2 -6 5 20.69 0.81
 2 -6 -5 22.78 0.78
 2 -6 -5 23.85 0.84
 -2 6 5 23.24 0.81
 1 -6 -5 48.15 1.6
 1 -6 -5 46.74 1.53
 -1 -6 5 41.7 1.55
 -1 6 5 46.82 1.58
 0 -6 5 1.47 0.19
 0 -6 -5 1.56 0.15
 0 -6 -5 1.93 0.21
 0 6 5 2.04 0.15
 1 -6 5 50.15 1.68
 1 -6 5 50.01 1.66
 -1 -6 -5 46.74 1.62
 -2 -6 -5 1.03 0.14
 -2 -6 -5 0.69 0.14
 2 -6 5 0.53 0.12
 2 -6 5 0.64 0.09
 -2 6 -5 0.61 0.1
 -3 -6 -5 1.3 0.17
 3 -6 5 1.7 0.19
 -3 6 -5 1.43 0.19
 -4 -6 -5 3 0.17
 -4 -6 -5 1.86 0.22
 4 -6 5 2.36 0.21
 -4 6 -5 2.45 0.22
 5 -6 5 -0.2 0.11
 -5 -6 -5 -0.08 0.09
 -5 6 -5 -0.2 0.11
 6 -6 5 3.62 0.24
 -6 -6 -5 3.36 0.22
 -6 6 -5 3.79 0.26
 -7 -6 -5 2.63 0.2
 7 -6 5 2.73 0.21
 -7 6 -5 2.84 0.25
 -8 -6 -5 0.01 0.12
 8 -6 5 0.07 0.13
 -8 6 -5 0.16 0.14
 9 -6 5 3.12 0.26
 -9 -6 -5 3.23 0.24
 -9 6 -5 3.7 0.29
 -10 -6 -5 0.21 0.15
 10 -6 5 -0.07 0.15
 -10 6 -5 0.23 0.17
 11 -6 5 1.45 0.21
 -11 -6 -5 1.49 0.2
 -11 6 -5 1.57 0.23
 -12 -6 -5 0.53 0.17
 12 -6 5 0.3 0.18
 -12 6 -5 0.54 0.19
 -13 -6 -5 1.11 0.2
 13 -6 5 0.97 0.22
 -13 6 -5 0.96 0.23
 -13 -7 5 -0.04 0.17
 -13 7 5 -0.02 0.17
 -12 -7 5 -0.12 0.16
 -12 7 5 0.07 0.16
 -11 -7 5 0.49 0.17
 -11 7 5 0.38 0.18
 10 -7 -5 -0.13 0.12
 -10 -7 5 -0.01 0.14
 9 -7 -5 0 0.12
 -9 -7 5 0.08 0.13
 -9 7 5 -0.22 0.14
 -8 -7 5 -0.19 0.13
 8 -7 -5 0.04 0.12
 -8 7 5 0 0.13
 7 -7 -5 6.63 0.34
 -7 -7 5 6.87 0.35
 -7 7 5 7.23 0.35
 -6 -7 5 0.68 0.15
 6 -7 -5 0.91 0.14
 -6 7 5 0.96 0.14
 -5 -7 5 0.19 0.12
 5 -7 -5 0.32 0.11
 -5 7 5 0.35 0.11
 4 -7 -5 -0.02 0.1
 -4 -7 5 -0.07 0.11
 4 -7 -5 0.15 0.08
 -4 7 5 0.07 0.09
 3 -7 -5 0.25 0.09
 3 -7 -5 0.45 0.12
 -3 -7 5 0.32 0.12
 -2 -7 5 4.78 0.27
 2 -7 -5 4.73 0.28
 2 -7 -5 4.41 0.23
 1 -7 -5 15.32 0.6
 -1 -7 5 15.12 0.58
 1 -7 -5 14.91 0.55
 0 -7 5 6.35 0.32
 0 -7 -5 6.48 0.33
 0 -7 -5 6.05 0.28
 1 -7 5 0.5 0.11
 -1 -7 -5 0.49 0.13
 1 -7 5 0.52 0.13
 -1 -7 -5 0.38 0.09
 -2 -7 -5 0.64 0.1
 2 -7 5 0.69 0.14
 -2 -7 -5 0.63 0.15
 -3 -7 -5 -0.15 0.13
 -3 -7 -5 0.05 0.09
 3 -7 5 -0.13 0.11
 4 -7 5 0.4 0.13
 -4 -7 -5 0.25 0.14
 -4 -7 -5 0.39 0.11
 -5 -7 -5 -0.12 0.13
 -5 -7 -5 0.11 0.09
 5 -7 5 0.07 0.11
 -6 -7 -5 0.46 0.12
 6 -7 5 0.44 0.14
 -6 7 -5 0.5 0.14
 7 -7 5 0.08 0.12
 -7 -7 -5 -0.06 0.11
 -7 7 -5 -0.02 0.13
 8 -7 5 0.45 0.15
 -8 -7 -5 0.26 0.13
 -8 7 -5 0.49 0.16
 9 -7 5 0.19 0.15
 -9 -7 -5 -0.01 0.14
 -9 7 -5 0.27 0.15
 10 -7 5 0.33 0.17
 -10 -7 -5 0.2 0.15
 -10 7 -5 0.52 0.17
 -11 -7 -5 -0.07 0.15
 11 -7 5 -0.1 0.17
 -11 7 -5 0.12 0.19
 12 -7 5 0.1 0.19
 -12 -7 -5 0.23 0.18
 -12 7 -5 0.24 0.21
 -12 -8 5 0.41 0.19
 -12 8 5 0.54 0.19
 -11 -8 5 0.69 0.19
 -11 8 5 0.38 0.17
 -10 -8 5 0.54 0.17
 -10 8 5 0.22 0.16
 9 -8 -5 0.56 0.15
 -9 -8 5 0.6 0.17
 -8 -8 5 0.47 0.16
 8 -8 -5 0.24 0.13
 -7 -8 5 0.04 0.14
 7 -8 -5 -0.18 0.13
 6 -8 -5 1.41 0.17
 -6 -8 5 1.35 0.18
 -5 -8 5 0.76 0.15
 5 -8 -5 0.46 0.12
 4 -8 -5 0.46 0.14
 -4 -8 5 0.43 0.14
 3 -8 -5 -0.14 0.1
 -3 -8 5 -0.18 0.12
 2 -8 -5 1.01 0.16
 -2 -8 5 0.98 0.16
 1 -8 -5 1.92 0.23
 -1 -8 5 2.51 0.22
 0 -8 5 7.87 0.37
 0 -8 -5 7.45 0.39
 0 -8 5 7.61 0.37
 1 -8 5 11.4 0.48
 -1 -8 -5 11.77 0.51
 -2 -8 -5 3.67 0.28
 2 -8 5 3.8 0.27
 -3 -8 -5 0.04 0.14
 3 -8 5 -0.09 0.13
 -4 -8 -5 8.97 0.43
 4 -8 5 9.37 0.43
 5 -8 5 0.21 0.14
 -5 -8 -5 0.09 0.15
 6 -8 5 1.39 0.19
 -6 -8 -5 1.25 0.2
 7 -8 5 0.98 0.18
 -7 -8 -5 0.8 0.18
 8 -8 5 0.27 0.16
 9 -8 5 1.6 0.22
 10 -8 5 0.19 0.18
 -10 -9 5 0.17 0.18
 -9 -9 5 0.08 0.16
 -8 -9 5 0.21 0.16
 7 -9 -5 0.14 0.15
 -7 -9 5 0.3 0.16
 -6 -9 5 0.71 0.17
 6 -9 -5 0.74 0.16
 5 -9 -5 2.24 0.25
 -5 -9 5 2.31 0.24
 -4 -9 5 1.17 0.18
 4 -9 -5 0.87 0.17
 -3 -9 5 0.99 0.17
 3 -9 -5 0.89 0.17
 2 -9 -5 1.11 0.18
 -2 -9 5 0.95 0.16
 -1 -9 5 0.6 0.16
 1 -9 -5 0.56 0.16
 -1 -9 5 0.51 0.14
 0 -9 -5 0.67 0.16
 0 -9 5 0.99 0.18
 -1 -9 -5 0.18 0.14
 1 -9 5 0.15 0.15
 2 -9 5 0.08 0.15
 -2 -9 -5 0.06 0.15
 -3 -9 -5 0.02 0.15
 3 -9 5 0.01 0.15
 4 -9 5 0.17 0.15
 -4 -9 -5 0 0.15
 -5 -9 -5 0.74 0.19
 5 -9 5 0.91 0.18
 -6 -9 -5 0.05 0.17
 6 -9 5 -0.11 0.15
 7 -9 5 1.37 0.2
 -7 -9 -5 1.46 0.22
 -8 -9 -5 0.14 0.18
 8 -9 5 0.05 0.17
 9 -9 5 2.12 0.28
 -9 -9 -5 2.16 0.3
 -8 -10 5 0.32 0.17
 -7 -10 5 1.13 0.2
 6 -10 -5 0.39 0.16
 -6 -10 5 0.41 0.17
 5 -10 -5 0.08 0.14
 -5 -10 5 -0.03 0.16
 -4 -10 5 0.4 0.17
 4 -10 -5 0.5 0.17
 3 -10 -5 2.19 0.25
 -3 -10 5 1.9 0.25
 -2 -10 5 0.64 0.18
 2 -10 -5 0.71 0.18
 1 -10 -5 2.7 0.27
 -1 -10 5 2.58 0.27
 0 -10 5 -0.27 0.16
 0 -10 -5 -0.11 0.15
 -1 -10 -5 2.83 0.29
 1 -10 5 2.44 0.27
 2 -10 5 0.64 0.19
 -2 -10 -5 0.74 0.19
 3 -10 5 0.87 0.19
 -3 -10 -5 1.05 0.2
 -4 -10 -5 1.18 0.21
 4 -10 5 0.8 0.19
 5 -10 5 0.1 0.18
 -5 -10 -5 0.33 0.19
 6 -10 5 2.09 0.27
 -6 -10 -5 1.8 0.25
 -7 -10 -5 0.24 0.19
 7 -10 5 0.63 0.21
 5 -11 -5 -0.12 0.15
 -5 -11 5 -0.08 0.17
 -4 -11 5 0.61 0.18
 -4 -11 5 0.36 0.17
 4 -11 -5 0.59 0.18
 -3 -11 5 0.65 0.19
 3 -11 -5 1.01 0.19
 2 -11 -5 0.04 0.16
 -2 -11 5 -0.08 0.16
 1 -11 -5 -0.01 0.16
 -1 -11 5 -0.16 0.17
 0 -11 5 -0.08 0.16
 0 -11 -5 -0.18 0.16
 -1 -11 -5 -0.05 0.16
 1 -11 5 -0.1 0.16
 2 -11 5 0.35 0.18
 -2 -11 -5 0.15 0.18
 3 -11 5 0.26 0.17
 -3 -11 -5 0.18 0.18
 4 -11 5 0.43 0.18
 17 0 -6 -0.22 0.16
 -16 0 6 3.82 0.33
 16 0 -6 3.43 0.33
 -15 0 6 0.74 0.19
 15 0 -6 0.74 0.2
 14 0 -6 9.81 0.49
 -14 0 6 10.16 0.48
 13 0 -6 23.84 0.93
 -13 0 6 24.24 0.93
 12 0 -6 3.79 0.27
 -12 0 6 4.08 0.27
 -11 0 6 22.69 0.84
 11 0 -6 21.87 0.84
 -10 0 6 24.98 0.91
 10 0 -6 24.54 0.91
 9 0 -6 0.3 0.1
 -9 0 6 0.29 0.1
 -8 0 6 21.43 0.79
 8 0 -6 21.83 0.79
 -7 0 6 9.65 0.39
 7 0 -6 9.89 0.4
 6 0 -6 1.09 0.12
 -6 0 6 1.19 0.12
 4 0 -6 18.58 0.64
 -4 0 6 17.24 0.61
 -4 0 6 17.93 0.64
 -3 0 6 48.03 1.63
 3 0 -6 47.28 1.61
 -3 0 6 47.07 1.56
 2 0 -6 110.56 3.87
 -2 0 6 119.86 3.78
 -2 0 6 116.79 3.91
 1 0 -6 2.77 0.12
 -1 0 6 2.75 0.11
 0 0 -6 155.51 5.27
 0 0 6 158.63 5.12
 1 0 6 19.17 0.64
 -1 0 -6 18.91 0.65
 2 0 6 36.99 1.23
 -2 0 -6 37.36 1.25
 3 0 6 37.79 1.31
 -3 0 -6 37.74 1.27
 4 0 6 1.68 0.15
 4 0 6 1.71 0.12
 -4 0 -6 1.67 0.1
 5 0 6 14.52 0.53
 5 0 6 14.82 0.56
 6 0 6 0.36 0.09
 6 0 6 0.5 0.12
 7 0 6 65.5 2.23
 7 0 6 68.54 2.33
 8 0 6 37.55 1.29
 -9 0 -6 13.72 0.6
 9 0 6 14.08 0.55
 -10 0 -6 0.25 0.16
 10 0 6 0.19 0.14
 -11 0 -6 2.98 0.29
 11 0 6 1.97 0.23
 12 0 6 0.24 0.15
 -12 0 -6 0.5 0.19
 13 0 6 0.06 0.15
 -13 0 -6 0.39 0.2
 -14 0 -6 0.66 0.23
 -15 0 -6 0.71 0.23
 -17 -1 6 0.1 0.18
 17 1 -6 0.21 0.19
 -16 -1 6 2.25 0.26
 16 -1 -6 1.44 0.23
 -16 -1 6 1.65 0.23
 -16 1 6 1.49 0.22
 16 1 -6 1.07 0.22
 -15 -1 6 0.76 0.18
 15 -1 -6 0.87 0.2
 15 1 -6 0.53 0.2
 -15 1 6 0.74 0.19
 14 -1 -6 0.17 0.15
 -14 -1 6 0.14 0.16
 -14 1 6 0.05 0.17
 14 1 -6 0.24 0.17
 -13 -1 6 6.33 0.36
 13 -1 -6 6.07 0.36
 13 1 -6 5.71 0.37
 -13 1 6 6.56 0.37
 -12 -1 6 1.61 0.21
 12 -1 -6 1.2 0.17
 -12 1 6 1.75 0.21
 12 1 -6 0.95 0.18
 11 -1 -6 1.02 0.14
 -11 -1 6 0.75 0.14
 -11 1 6 0.77 0.14
 11 1 -6 0.94 0.16
 -10 -1 6 5.34 0.28
 10 -1 -6 5.65 0.29
 10 1 -6 5.2 0.29
 -10 1 6 5.09 0.29
 9 -1 -6 3.8 0.22
 -9 -1 6 4.11 0.23
 9 1 -6 3.88 0.23
 -9 1 6 3.91 0.23
 -8 -1 6 7.46 0.31
 8 -1 -6 7.19 0.31
 -8 -1 6 6.71 0.3
 -8 1 6 7.39 0.32
 8 1 -6 6.36 0.32
 -7 -1 6 14.28 0.53
 -7 -1 6 14.18 0.54
 7 -1 -6 14.93 0.55
 -7 1 6 14.89 0.55
 -6 -1 6 59.13 2
 6 -1 -6 58.02 1.99
 -6 -1 6 57.21 1.93
 -6 1 6 58.59 2
 -5 -1 6 0.33 0.07
 -5 -1 6 0.44 0.07
 5 -1 -6 0.36 0.07
 5 1 -6 0.53 0.08
 -5 1 6 0.18 0.07
 -4 -1 6 216.39 7.36
 4 1 -6 216.75 7.29
 3 -1 -6 6.38 0.26
 -3 -1 6 6.45 0.26
 -3 1 6 6.75 0.23
 3 1 -6 6.89 0.26
 -2 -1 6 0.3 0.05
 2 -1 -6 0.22 0.05
 -2 -1 6 0.32 0.05
 2 1 -6 0.54 0.07
 -2 1 6 0.36 0.04
 -1 -1 6 142.9 4.48
 -1 -1 6 137.69 4.66
 1 -1 -6 133.24 4.68
 1 1 -6 136.24 4.6
 0 -1 6 21.09 0.75
 0 -1 6 21 0.72
 0 -1 -6 21.99 0.74
 0 1 -6 21.65 0.73
 0 1 6 21.12 0.7
 -1 -1 -6 18.84 0.64
 1 -1 6 18.1 0.66
 -1 1 -6 19 0.62
 1 1 6 17.01 0.65
 1 1 6 19.13 0.61
 -2 -1 -6 9 0.33
 2 -1 6 9.16 0.36
 -2 1 -6 9.14 0.31
 2 1 6 9.05 0.35
 2 1 6 9.11 0.32
 3 -1 6 1.72 0.14
 -3 -1 -6 1.95 0.11
 3 -1 6 1.79 0.12
 3 1 6 1.77 0.13
 4 -1 6 72.07 2.41
 4 1 6 74.34 2.5
 4 1 6 71.93 2.4
 -4 1 -6 73.9 2.44
 5 -1 6 27.08 0.94
 5 1 6 27.54 0.93
 5 1 6 27.51 0.98
 6 -1 6 19.66 0.7
 6 1 6 19.5 0.7
 6 1 6 19.8 0.74
 7 -1 6 23.15 0.83
 7 1 6 23.48 0.87
 7 1 6 23.29 0.82
 8 -1 6 5.48 0.28
 8 1 6 5.18 0.27
 -8 1 -6 4.09 0.32
 8 1 6 5.34 0.3
 -9 -1 -6 21.24 0.83
 9 -1 6 21.13 0.78
 9 1 6 20.82 0.78
 -9 1 -6 21.61 0.85
 -10 -1 -6 3.42 0.3
 10 -1 6 3.34 0.26
 -10 1 -6 3.52 0.31
 10 1 6 3.31 0.24
 11 -1 6 6.35 0.35
 -11 -1 -6 6.4 0.39
 11 1 6 6.06 0.34
 -11 1 -6 6.62 0.42
 -12 -1 -6 -0.12 0.17
 12 -1 6 -0.37 0.15
 -12 1 -6 -0.13 0.18
 -13 -1 -6 -0.04 0.19
 13 -1 6 -0.17 0.16
 -13 1 -6 -0.12 0.18
 14 -1 6 -0.06 0.17
 -14 -1 -6 -0.06 0.2
 -14 1 -6 0.14 0.2
 15 -1 6 -0.22 0.17
 -15 -1 -6 0.2 0.22
 -15 1 -6 0.11 0.21
 -16 -2 6 0.46 0.18
 -16 2 6 0.22 0.18
 16 2 -6 0.14 0.19
 15 -2 -6 0.06 0.15
 -15 -2 6 0.06 0.15
 -15 -2 6 0.14 0.16
 15 2 -6 -0.2 0.15
 -15 2 6 0 0.16
 -14 -2 6 0.36 0.16
 14 -2 -6 0.35 0.16
 -14 -2 6 0.23 0.15
 -14 2 6 0.38 0.17
 14 2 -6 0.14 0.17
 -13 -2 6 -0.13 0.13
 13 -2 -6 0.07 0.14
 -13 -2 6 0.31 0.14
 13 2 -6 0 0.16
 -13 2 6 0.14 0.15
 -12 -2 6 -0.01 0.12
 -12 -2 6 0.15 0.12
 12 -2 -6 0.09 0.12
 12 2 -6 -0.16 0.15
 -12 2 6 0.2 0.13
 -11 -2 6 -0.05 0.1
 11 -2 -6 -0.01 0.1
 -11 -2 6 0.1 0.11
 11 2 -6 -0.17 0.12
 -11 2 6 -0.17 0.12
 -10 -2 6 0.57 0.11
 -10 -2 6 0.51 0.11
 10 -2 -6 0.46 0.12
 10 2 -6 0.28 0.12
 -10 2 6 0.28 0.11
 -9 -2 6 0.49 0.11
 -9 -2 6 0.41 0.1
 9 -2 -6 0.44 0.1
 9 -2 -6 0.28 0.11
 9 2 -6 0.46 0.12
 -9 2 6 0.47 0.11
 8 -2 -6 -0.09 0.08
 -8 -2 6 -0.04 0.08
 -8 -2 6 -0.04 0.08
 8 -2 -6 -0.12 0.08
 8 2 -6 0.06 0.04
 -8 2 6 0.01 0.02
 -7 -2 6 0.16 0.08
 7 -2 -6 0.05 0.07
 -7 -2 6 -0.04 0.07
 -7 2 6 0.05 0.03
 6 -2 -6 0.49 0.08
 -6 -2 6 0.39 0.07
 -6 -2 6 0.56 0.08
 6 -2 -6 0.5 0.06
 -6 2 6 0.27 0.08
 6 2 -6 0.46 0.08
 -5 -2 6 4.91 0.22
 -5 -2 6 4.9 0.22
 5 -2 -6 4.93 0.23
 5 -2 -6 5 0.2
 5 2 -6 5.13 0.24
 -5 2 6 4.94 0.23
 4 -2 -6 162.49 5.44
 4 -2 -6 149.65 5.59
 -4 -2 6 170.45 5.66
 -4 -2 6 173.69 5.45
 4 2 -6 172.64 5.6
 -4 2 6 173.28 5.64
 -3 -2 6 5.63 0.24
 -3 -2 6 5.63 0.24
 -3 2 6 5.89 0.25
 3 2 -6 6.08 0.24
 -2 -2 6 253.68 8.6
 2 -2 -6 259.67 8.81
 -2 -2 6 263.97 8.9
 2 2 -6 265.31 8.81
 -2 2 6 270.76 8.9
 -1 -2 6 21.28 0.75
 1 -2 -6 22.09 0.75
 -1 2 6 21.15 0.76
 1 2 -6 21.51 0.74
 0 -2 6 0.01 0.05
 0 -2 -6 0.01 0.04
 0 2 6 -0.07 0.04
 1 -2 6 0.13 0.05
 1 -2 6 0.09 0.05
 1 2 6 0.08 0.05
 -1 2 -6 0.11 0.03
 -2 -2 -6 17 0.6
 2 -2 6 16.79 0.58
 2 -2 6 16.76 0.61
 2 2 6 16.63 0.61
 3 -2 6 0.07 0.06
 3 -2 6 0.02 0.07
 -3 -2 -6 -0.09 0.05
 3 2 6 -0.11 0.06
 4 -2 6 3.88 0.21
 4 -2 6 3.87 0.19
 4 2 6 4.03 0.21
 5 -2 6 3.9 0.21
 5 -2 6 4.09 0.23
 5 2 6 4.01 0.22
 6 -2 6 0.06 0.11
 6 -2 6 0.01 0.08
 6 2 6 0.02 0.09
 7 -2 6 2.62 0.2
 7 2 6 2.94 0.21
 8 -2 6 1.13 0.14
 8 2 6 1.59 0.2
 -8 2 -6 1.04 0.16
 9 -2 6 0.24 0.13
 -9 -2 -6 0.01 0.14
 -9 2 -6 0.29 0.16
 10 -2 6 2.29 0.21
 -10 -2 -6 2.08 0.26
 -10 2 -6 2.42 0.27
 11 -2 6 5.39 0.32
 -11 -2 -6 5.25 0.38
 -11 2 -6 4.97 0.37
 -12 -2 -6 1.01 0.22
 12 -2 6 1.57 0.21
 -12 2 -6 1.07 0.23
 13 -2 6 0 0.17
 -13 -2 -6 -0.17 0.19
 -13 2 -6 0.09 0.2
 14 -2 6 0.01 0.18
 -14 -2 -6 0.48 0.2
 -14 2 -6 0.61 0.24
 -15 -2 -6 0.3 0.22
 -16 -3 6 0.18 0.17
 16 3 -6 0.26 0.2
 -16 3 6 0.49 0.2
 -15 -3 6 -0.13 0.15
 -15 3 6 -0.15 0.17
 15 3 -6 -0.12 0.18
 -14 -3 6 -0.06 0.15
 14 -3 -6 0.01 0.14
 -14 3 6 -0.15 0.16
 14 3 -6 0.11 0.17
 13 -3 -6 1.16 0.17
 -13 -3 6 1.21 0.18
 13 3 -6 1.11 0.2
 -13 3 6 1.13 0.19
 12 -3 -6 0.23 0.12
 -12 -3 6 0.18 0.12
 12 -3 -6 0.26 0.13
 -12 -3 6 0.41 0.12
 12 3 -6 0.2 0.16
 -12 3 6 0.43 0.15
 11 -3 -6 0.84 0.14
 -11 -3 6 1.04 0.15
 -11 -3 6 0.88 0.13
 11 -3 -6 0.91 0.14
 11 3 -6 0.97 0.17
 -11 3 6 0.97 0.16
 -10 -3 6 1.47 0.18
 -10 -3 6 1.55 0.17
 10 -3 -6 1.48 0.18
 10 -3 -6 1.29 0.17
 10 3 -6 1.34 0.18
 -10 3 6 1.39 0.19
 -9 -3 6 9.01 0.37
 9 -3 -6 8.58 0.39
 9 -3 -6 8.45 0.36
 -9 -3 6 8.87 0.38
 -9 3 6 9.31 0.4
 9 3 -6 9.48 0.42
 8 -3 -6 6.1 0.29
 8 -3 -6 5.82 0.31
 -8 -3 6 6.2 0.28
 -8 -3 6 6.8 0.3
 -8 3 6 6.69 0.32
 8 3 -6 5.89 0.33
 -7 -3 6 23.54 0.82
 7 -3 -6 22.55 0.83
 7 -3 -6 23.37 0.8
 -7 -3 6 22.88 0.82
 -7 3 6 23.29 0.85
 -6 -3 6 0.23 0.06
 6 -3 -6 0.46 0.07
 -6 -3 6 0.28 0.08
 6 -3 -6 0.35 0.08
 6 3 -6 0.33 0.1
 -6 3 6 0.18 0.08
 -5 -3 6 0.24 0.06
 5 -3 -6 0.21 0.07
 5 -3 -6 0.22 0.05
 -5 -3 6 0.25 0.07
 -5 3 6 0.17 0.07
 5 3 -6 0.2 0.08
 4 -3 -6 14.44 0.52
 -4 -3 6 13.85 0.51
 -4 -3 6 14.22 0.5
 4 -3 -6 13.32 0.48
 -4 3 6 13.84 0.52
 4 3 -6 14.45 0.53
 -3 -3 6 36.57 1.27
 3 -3 -6 36.66 1.22
 -3 -3 6 38.09 1.25
 3 -3 -6 35.7 1.28
 -3 3 6 37.93 1.29
 3 3 -6 37.57 1.28
 2 -3 -6 23.29 0.78
 -2 -3 6 23.51 0.83
 -2 -3 6 24.12 0.82
 -2 3 6 24.34 0.84
 2 3 -6 23.84 0.83
 -1 -3 6 8.91 0.35
 -1 -3 6 9.51 0.35
 1 -3 -6 9.64 0.36
 -1 3 6 9.5 0.36
 1 3 -6 8.87 0.35
 0 -3 6 114.42 3.69
 0 -3 -6 113.51 3.78
 0 -3 6 111.21 3.81
 0 -3 -6 113.05 3.66
 0 3 -6 110.55 3.77
 0 3 6 112.83 3.81
 -1 -3 -6 27.95 0.97
 -1 -3 -6 27.15 0.91
 1 -3 6 28.01 0.94
 1 -3 6 27.54 0.97
 1 3 6 27.74 0.97
 2 -3 6 64.98 2.14
 2 -3 6 64.54 2.19
 -2 -3 -6 66.22 2.18
 2 -3 6 64.29 2.12
 -2 -3 -6 61.04 2.09
 2 3 6 62.77 2.19
 3 -3 6 15.16 0.55
 3 -3 6 15.41 0.58
 -3 -3 -6 15.62 0.57
 3 3 6 15.31 0.57
 4 -3 6 0.11 0.08
 4 -3 6 0.05 0.09
 4 3 6 0 0.08
 5 -3 6 0.04 0.09
 5 -3 6 -0.03 0.1
 5 3 6 0.12 0.09
 6 -3 6 21.02 0.76
 6 3 6 21.26 0.78
 7 -3 6 0.5 0.11
 -7 3 -6 0.22 0.12
 7 3 6 0.55 0.12
 8 -3 6 3.91 0.23
 8 3 6 4.17 0.27
 -8 3 -6 3.84 0.28
 9 -3 6 2.02 0.21
 -9 -3 -6 1.88 0.24
 -9 3 -6 1.89 0.26
 10 -3 6 0.77 0.16
 -10 -3 -6 0.48 0.14
 -10 3 -6 0.34 0.17
 11 -3 6 1.75 0.21
 -11 -3 -6 2.16 0.28
 -11 3 -6 2.1 0.28
 12 -3 6 0.77 0.18
 -12 -3 -6 0.84 0.19
 -12 3 -6 0.66 0.21
 -13 -3 -6 0.13 0.19
 13 -3 6 0.29 0.18
 -13 3 -6 0.1 0.22
 14 -3 6 -0.31 0.17
 -14 3 -6 0.15 0.22
 -15 -4 6 0.02 0.17
 15 4 -6 0.12 0.17
 -15 4 6 0.09 0.19
 14 -4 -6 0.6 0.16
 -14 -4 6 0.67 0.18
 14 4 -6 0.46 0.18
 -14 4 6 0.55 0.19
 -13 -4 6 3.17 0.28
 13 -4 -6 3.7 0.27
 13 -4 -6 3.54 0.27
 13 4 -6 3.59 0.31
 -13 4 6 3.64 0.29
 -12 -4 6 0.89 0.17
 12 -4 -6 0.98 0.16
 12 -4 -6 1.04 0.16
 -12 4 6 0.89 0.18
 12 4 -6 0.84 0.19
 -11 -4 6 7.65 0.38
 11 -4 -6 8.12 0.39
 11 -4 -6 7.4 0.35
 -11 4 6 7.45 0.39
 11 4 -6 8.03 0.41
 10 -4 -6 6.63 0.33
 10 -4 -6 6.51 0.32
 -10 -4 6 6.33 0.32
 10 4 -6 6.45 0.35
 -10 4 6 6.62 0.34
 9 -4 -6 0.09 0.11
 -9 -4 6 0.23 0.12
 9 -4 -6 0.01 0.1
 -9 4 6 0.39 0.12
 9 4 -6 0.41 0.14
 -8 -4 6 17.35 0.63
 8 -4 -6 16.76 0.64
 -8 -4 6 15.87 0.61
 8 -4 -6 15.87 0.6
 -8 4 6 16.48 0.65
 8 4 -6 16.87 0.65
 -7 -4 6 7.88 0.34
 7 -4 -6 7.9 0.36
 7 -4 -6 7.78 0.33
 -7 -4 6 7.27 0.31
 7 4 -6 7.84 0.36
 -7 4 6 7.57 0.36
 -6 -4 6 12.71 0.49
 -6 -4 6 12.66 0.46
 6 -4 -6 12.49 0.46
 6 -4 -6 12.43 0.49
 6 4 -6 12.3 0.51
 -6 4 6 12.51 0.5
 -5 -4 6 15.67 0.55
 -5 -4 6 15.66 0.57
 5 -4 -6 14.45 0.54
 5 -4 -6 15.59 0.58
 -5 4 6 15.55 0.58
 5 4 -6 15.89 0.59
 -4 -4 6 0.32 0.05
 4 -4 -6 0.27 0.08
 -4 -4 6 0.36 0.08
 4 -4 -6 0.24 0.05
 -4 4 6 0.32 0.08
 4 4 -6 0.26 0.09
 3 -4 -6 15.74 0.58
 -3 -4 6 16.09 0.56
 3 -4 -6 15.28 0.53
 -3 -4 6 14.95 0.55
 3 4 -6 15.21 0.57
 -3 4 6 15.91 0.57
 -2 -4 6 5.57 0.24
 2 -4 -6 5.23 0.24
 2 -4 -6 5.49 0.2
 -2 -4 6 5.29 0.22
 -2 4 6 5.38 0.24
 2 4 -6 5.34 0.24
 1 -4 -6 7.82 0.28
 -1 -4 6 7.65 0.3
 -1 -4 6 7.77 0.31
 1 4 -6 7.84 0.31
 -1 4 6 8.2 0.31
 0 -4 6 16.18 0.57
 0 -4 6 15.56 0.57
 0 -4 -6 15.37 0.53
 0 -4 -6 15.89 0.58
 0 4 6 15.61 0.57
 -1 -4 -6 24.64 0.88
 1 -4 6 24.35 0.87
 -1 -4 -6 23.91 0.82
 1 -4 6 25.22 0.85
 1 4 6 24.71 0.87
 -2 -4 -6 23.2 0.82
 2 -4 6 22.94 0.8
 2 -4 6 23.03 0.77
 2 -4 6 22.6 0.81
 -2 -4 -6 21.46 0.76
 2 4 6 22.64 0.81
 -3 -4 -6 16.55 0.58
 3 -4 6 16.82 0.61
 3 -4 6 16.63 0.63
 -3 -4 -6 17.23 0.63
 3 4 6 16.98 0.62
 4 -4 6 0.01 0.11
 4 -4 6 0.06 0.09
 4 4 6 0 0.09
 -5 -4 -6 0.37 0.08
 5 -4 6 -0.01 0.09
 -5 4 -6 0.23 0.1
 5 4 6 0.16 0.1
 6 -4 6 0.29 0.11
 -6 -4 -6 0.41 0.09
 6 4 6 0.41 0.1
 -6 4 -6 0.32 0.11
 7 -4 6 0 0.11
 7 4 6 0.12 0.11
 -7 4 -6 0 0.12
 8 -4 6 0.5 0.13
 -8 4 -6 0.48 0.14
 9 -4 6 0.1 0.13
 -9 -4 -6 0.2 0.12
 -9 4 -6 0.23 0.14
 -10 -4 -6 -0.08 0.13
 10 -4 6 -0.08 0.13
 -10 4 -6 0.12 0.14
 11 -4 6 0.02 0.15
 -11 4 -6 0.46 0.19
 12 -4 6 0.5 0.16
 -12 4 -6 0.55 0.2
 13 -4 6 0.21 0.18
 -13 4 -6 0.22 0.21
 -14 -4 -6 0.18 0.18
 14 -4 6 0.14 0.19
 -14 4 -6 0.33 0.22
 -14 -5 6 0.32 0.17
 14 5 -6 0.14 0.17
 -14 5 6 0.4 0.19
 13 -5 -6 1.35 0.19
 -13 -5 6 1.13 0.19
 13 5 -6 1.12 0.22
 -13 5 6 1.26 0.2
 12 -5 -6 0.93 0.16
 12 -5 -6 0.99 0.16
 -12 -5 6 0.94 0.18
 12 5 -6 0.72 0.18
 -12 5 6 0.98 0.18
 -11 -5 6 -0.1 0.13
 11 -5 -6 0.15 0.13
 11 -5 -6 0.12 0.11
 11 5 -6 0.02 0.16
 -11 5 6 0.15 0.15
 -10 -5 6 -0.08 0.12
 10 -5 -6 -0.06 0.11
 10 -5 -6 -0.05 0.11
 10 5 -6 0.04 0.15
 -10 5 6 -0.13 0.13
 9 -5 -6 -0.15 0.1
 -9 -5 6 -0.04 0.11
 9 -5 -6 -0.13 0.11
 -9 5 6 -0.12 0.12
 9 5 -6 -0.06 0.13
 -8 -5 6 3.7 0.24
 8 -5 -6 2.98 0.21
 8 -5 -6 3 0.21
 8 5 -6 3.27 0.26
 -8 5 6 2.29 0.24
 7 -5 -6 0.16 0.12
 -7 -5 6 -0.07 0.12
 7 -5 -6 -0.06 0.1
 7 5 -6 0.2 0.14
 -6 -5 6 53.75 1.84
 6 -5 -6 55.05 1.89
 6 -5 -6 52.94 1.81
 -6 5 6 55.73 1.9
 6 5 -6 54.86 1.9
 -5 -5 6 0.62 0.13
 5 -5 -6 0.56 0.09
 5 -5 -6 0.6 0.12
 5 5 -6 0.71 0.13
 -5 5 6 0.49 0.12
 4 -5 -6 43.21 1.47
 4 -5 -6 44.11 1.54
 -4 5 6 45.62 1.55
 4 5 -6 43.96 1.54
 3 -5 -6 48.28 1.64
 3 -5 -6 50.85 1.72
 3 5 -6 50.04 1.72
 -3 5 6 49.94 1.72
 2 -5 -6 5.74 0.27
 2 -5 -6 4.93 0.22
 -2 -5 6 5 0.22
 -2 5 6 5.53 0.25
 1 -5 -6 34.14 1.15
 -1 -5 6 33.97 1.19
 -1 5 6 35.5 1.21
 0 -5 -6 15.43 0.54
 0 -5 6 15.79 0.57
 0 5 6 15.7 0.57
 1 -5 6 38.53 1.33
 -1 -5 -6 37.09 1.27
 1 5 6 39.26 1.33
 -2 -5 -6 6.05 0.3
 -2 -5 -6 5.7 0.24
 2 -5 6 5.77 0.27
 2 -5 6 5.06 0.23
 2 5 6 6.05 0.26
 -3 -5 -6 51.43 1.77
 -3 -5 -6 49.83 1.68
 -3 5 -6 50.96 1.76
 3 5 6 50.82 1.75
 -4 -5 -6 1.69 0.13
 4 -5 6 1.13 0.14
 4 5 6 1.17 0.13
 -4 5 -6 1.71 0.19
 5 -5 6 -0.19 0.09
 -5 -5 -6 0.02 0.08
 5 5 6 -0.18 0.09
 -5 5 -6 0.02 0.11
 -6 -5 -6 1.67 0.16
 6 -5 6 1.16 0.14
 -6 5 -6 1.46 0.2
 7 -5 6 11.35 0.48
 -7 -5 -6 11.68 0.45
 -7 5 -6 11.28 0.5
 -8 -5 -6 0.53 0.12
 8 -5 6 0.31 0.12
 -8 5 -6 0.43 0.15
 -9 -5 -6 4 0.25
 9 -5 6 3.75 0.25
 -9 5 -6 4.25 0.3
 10 -5 6 0.5 0.16
 -10 -5 -6 0.49 0.15
 -10 5 -6 0.66 0.17
 11 -5 6 0.66 0.18
 -11 -5 -6 0.91 0.16
 -11 5 -6 0.67 0.19
 -12 -5 -6 0.98 0.18
 12 -5 6 1.08 0.2
 -12 5 -6 1.05 0.23
 13 -5 6 -0.13 0.18
 -13 -5 -6 0.12 0.17
 -13 5 -6 -0.06 0.2
 -14 -5 -6 0.18 0.17
 -14 -6 6 0.13 0.17
 -14 6 6 -0.16 0.17
 14 6 -6 -0.06 0.2
 -13 -6 6 0.41 0.18
 13 6 -6 0.35 0.19
 -13 6 6 0.3 0.19
 12 -6 -6 0.24 0.14
 -12 -6 6 -0.01 0.16
 12 6 -6 -0.02 0.18
 -12 6 6 -0.1 0.17
 11 -6 -6 0.21 0.13
 -11 -6 6 -0.1 0.13
 -11 6 6 -0.12 0.15
 11 6 -6 -0.23 0.14
 10 -6 -6 0.46 0.13
 -10 -6 6 0.32 0.15
 -10 6 6 0.34 0.15
 10 6 -6 0.19 0.17
 9 -6 -6 0.35 0.13
 -9 -6 6 0.28 0.12
 9 6 -6 0.25 0.16
 -9 6 6 -0.02 0.14
 -8 -6 6 7.98 0.37
 8 -6 -6 7.53 0.37
 8 6 -6 8.35 0.41
 -8 6 6 7.09 0.38
 7 -6 -6 6.97 0.34
 -7 -6 6 6.9 0.35
 7 6 -6 7.38 0.37
 -7 6 6 6.37 0.35
 6 -6 -6 3.01 0.22
 -6 -6 6 2.24 0.22
 6 6 -6 2.48 0.22
 -6 6 6 1.58 0.23
 5 -6 -6 7.03 0.32
 -5 -6 6 5.82 0.32
 -5 6 6 5.97 0.32
 4 -6 -6 11.02 0.46
 -4 -6 6 11.13 0.47
 -4 6 6 11.72 0.46
 3 -6 -6 0.35 0.09
 -3 -6 6 0.31 0.13
 3 -6 -6 0.77 0.12
 -3 6 6 0.54 0.11
 2 -6 -6 23.95 0.84
 2 -6 -6 22.74 0.77
 -2 -6 6 20.49 0.81
 -2 6 6 23.44 0.82
 1 -6 -6 4.98 0.27
 1 -6 -6 4.78 0.22
 -1 -6 6 4 0.25
 -1 6 6 4.88 0.24
 0 -6 6 0.1 0.11
 0 -6 -6 -0.04 0.08
 0 -6 -6 0.16 0.13
 0 6 6 0.1 0.08
 -1 -6 -6 2.59 0.24
 1 -6 6 2.44 0.22
 -1 -6 -6 2.32 0.17
 -2 -6 -6 23.52 0.82
 -2 -6 -6 24.45 0.89
 2 -6 6 24.45 0.87
 -2 6 -6 23.7 0.87
 3 -6 6 1.15 0.16
 -3 -6 -6 1.03 0.17
 -3 6 -6 0.84 0.13
 -4 -6 -6 -0.29 0.13
 4 -6 6 -0.13 0.12
 -4 -6 -6 0.21 0.09
 -4 6 -6 0.02 0.11
 5 -6 6 -0.17 0.11
 -5 -6 -6 0.03 0.09
 -5 6 -6 -0.04 0.11
 -6 -6 -6 0.18 0.1
 6 -6 6 0.24 0.12
 -6 6 -6 0.29 0.13
 -7 -6 -6 0.7 0.12
 7 -6 6 0.68 0.15
 -7 6 -6 0.74 0.15
 8 -6 6 1.17 0.17
 -8 -6 -6 1.39 0.16
 -8 6 -6 1.05 0.18
 -9 -6 -6 0.2 0.13
 9 -6 6 0.46 0.15
 -9 6 -6 0.55 0.17
 10 -6 6 0.02 0.15
 -10 -6 -6 0.13 0.15
 -10 6 -6 0.07 0.18
 11 -6 6 -0.02 0.16
 -11 -6 -6 0.03 0.15
 -11 6 -6 0.11 0.17
 -12 -6 -6 -0.01 0.17
 12 -6 6 0.01 0.18
 -12 6 -6 0.07 0.19
 -13 -6 -6 0.1 0.18
 -13 -7 6 0.06 0.18
 -13 7 6 0.13 0.18
 -12 -7 6 0.23 0.17
 -12 7 6 0.38 0.17
 -11 -7 6 0.01 0.15
 11 -7 -6 0.06 0.13
 -11 7 6 -0.04 0.15
 -10 -7 6 0 0.15
 10 -7 -6 0.03 0.13
 -10 7 6 -0.18 0.15
 -9 -7 6 1.23 0.18
 9 -7 -6 0.89 0.15
 -9 7 6 0.94 0.17
 -8 -7 6 0.59 0.14
 8 -7 -6 0.4 0.13
 -8 7 6 0.28 0.14
 7 -7 -6 1.18 0.16
 -7 -7 6 1.07 0.17
 -7 7 6 1.15 0.16
 -6 -7 6 -0.04 0.11
 6 -7 -6 -0.01 0.12
 -6 7 6 -0.01 0.12
 5 -7 -6 2.71 0.21
 -5 -7 6 2.67 0.23
 -5 7 6 2.74 0.22
 -4 -7 6 -0.11 0.11
 4 -7 -6 0.04 0.11
 -4 7 6 -0.05 0.1
 3 -7 -6 1.34 0.18
 -3 -7 6 1.2 0.15
 2 -7 -6 15.11 0.6
 -2 -7 6 15.26 0.59
 1 -7 -6 0.26 0.13
 -1 -7 6 0.21 0.13
 0 -7 -6 11.68 0.5
 0 -7 6 11.64 0.48
 -1 -7 -6 8.81 0.41
 1 -7 6 8.47 0.4
 2 -7 6 6.7 0.34
 -2 -7 -6 6.63 0.35
 -3 -7 -6 1.21 0.17
 3 -7 6 1.12 0.16
 4 -7 6 0.48 0.14
 -4 -7 -6 0.46 0.14
 -5 -7 -6 -0.19 0.12
 5 -7 6 0.13 0.13
 -6 -7 -6 -0.26 0.14
 6 -7 6 0.07 0.13
 7 -7 6 0.01 0.12
 -7 7 -6 0.14 0.14
 8 -7 6 0.55 0.16
 -8 7 -6 0.47 0.17
 9 -7 6 -0.15 0.15
 -9 7 -6 0.1 0.17
 10 -7 6 0.02 0.17
 -10 7 -6 0.17 0.18
 11 -7 6 0.09 0.18
 -11 7 -6 0.48 0.2
 -12 7 -6 0.62 0.23
 -12 8 6 0.27 0.18
 -11 -8 6 0.1 0.16
 -11 8 6 -0.01 0.16
 -10 -8 6 0.02 0.15
 -10 8 6 -0.04 0.15
 9 -8 -6 0.1 0.14
 -9 -8 6 0.23 0.16
 -9 8 6 -0.07 0.15
 -8 -8 6 0.19 0.15
 8 -8 -6 -0.03 0.13
 7 -8 -6 0.02 0.13
 -7 -8 6 -0.05 0.14
 -6 -8 6 0.79 0.16
 6 -8 -6 0.63 0.15
 -5 -8 6 2.93 0.24
 5 -8 -6 3.08 0.24
 -4 -8 6 0.75 0.16
 4 -8 -6 0.77 0.14
 -3 -8 6 1.33 0.17
 3 -8 -6 1.45 0.17
 -2 -8 6 0.11 0.13
 2 -8 -6 -0.14 0.12
 -1 -8 6 0.01 0.12
 1 -8 -6 0.08 0.12
 0 -8 6 5.24 0.3
 0 -8 -6 5.04 0.32
 -1 -8 -6 0.33 0.13
 1 -8 6 0.39 0.15
 -2 -8 -6 2.74 0.23
 2 -8 6 2.91 0.25
 -3 -8 -6 0.1 0.15
 3 -8 6 0.15 0.14
 4 -8 6 0.41 0.15
 -4 -8 -6 0.27 0.14
 -5 -8 -6 2.36 0.26
 5 -8 6 2.52 0.22
 6 -8 6 0.21 0.15
 -6 -8 -6 0.01 0.16
 -7 -8 -6 2.07 0.24
 7 -8 6 2.18 0.25
 8 -8 6 2.66 0.27
 -8 -8 -6 2.45 0.3
 -9 -8 -6 1.14 0.22
 9 -8 6 0.8 0.2
 10 -8 6 0.01 0.18
 -10 -9 6 0.63 0.18
 -9 -9 6 1.31 0.21
 8 -9 -6 1.16 0.19
 -8 -9 6 1.44 0.2
 7 -9 -6 1.6 0.2
 -7 -9 6 1.96 0.24
 6 -9 -6 6.26 0.36
 -6 -9 6 6.64 0.36
 5 -9 -6 0.23 0.15
 -5 -9 6 0.48 0.17
 -4 -9 6 3.27 0.27
 4 -9 -6 3.05 0.27
 -3 -9 6 0.68 0.17
 3 -9 -6 0.76 0.17
 -2 -9 6 0.25 0.14
 2 -9 -6 0.35 0.15
 1 -9 -6 1.92 0.24
 -1 -9 6 1.85 0.24
 0 -9 6 1.18 0.19
 0 -9 -6 1.25 0.19
 1 -9 6 2.74 0.26
 -1 -9 -6 3.03 0.27
 -2 -9 -6 0.85 0.18
 2 -9 6 1.02 0.18
 3 -9 6 0.1 0.15
 -3 -9 -6 0.2 0.15
 -4 -9 -6 0.2 0.15
 4 -9 6 0.41 0.16
 5 -9 6 0.13 0.16
 -5 -9 -6 0.23 0.17
 6 -9 6 0.55 0.18
 -6 -9 -6 0.52 0.18
 -7 -9 -6 0.2 0.17
 7 -9 6 0.2 0.17
 8 -9 6 0.22 0.18
 -8 -9 -6 0.16 0.19
 -9 -9 -6 1.26 0.23
 -8 -10 6 0.09 0.17
 -7 -10 6 0.4 0.18
 7 -10 -6 0.34 0.16
 -6 -10 6 -0.04 0.16
 6 -10 -6 0.1 0.15
 -5 -10 6 0.14 0.16
 5 -10 -6 0.17 0.15
 -4 -10 6 0.09 0.16
 4 -10 -6 -0.06 0.15
 3 -10 -6 0.57 0.16
 -3 -10 6 0.39 0.17
 2 -10 -6 0.22 0.16
 -2 -10 6 0.21 0.17
 -1 -10 6 -0.12 0.16
 1 -10 -6 0.04 0.14
 0 -10 -6 0.56 0.18
 0 -10 6 0.7 0.19
 -1 -10 -6 0.3 0.16
 1 -10 6 0.04 0.17
 2 -10 6 0.05 0.17
 -2 -10 -6 0.01 0.17
 3 -10 6 0.79 0.19
 -3 -10 -6 0.82 0.18
 -4 -10 -6 -0.07 0.17
 4 -10 6 0.23 0.18
 5 -10 6 0.33 0.18
 -5 -10 -6 -0.06 0.18
 -6 -10 -6 0.32 0.18
 6 -10 6 0.47 0.19
 6 -11 -6 0.28 0.17
 5 -11 -6 0.47 0.17
 -4 -11 6 -0.06 0.17
 4 -11 -6 0.24 0.16
 -3 -11 6 0.18 0.17
 3 -11 -6 0.27 0.16
 -2 -11 6 0.44 0.19
 2 -11 -6 0.65 0.18
 -1 -11 6 0.06 0.17
 1 -11 -6 0.07 0.16
 0 -11 -6 -0.08 0.16
 0 -11 6 -0.2 0.16
 1 -11 6 0.19 0.18
 -1 -11 -6 0.15 0.18
 -2 -11 -6 0.05 0.17
 2 -11 6 0.27 0.19
 3 -11 6 0.15 0.18
 17 0 -7 -0.02 0.17
 16 0 -7 0.12 0.18
 -16 0 7 0.17 0.19
 15 0 -7 0.31 0.18
 -15 0 7 0.59 0.2
 14 0 -7 0.19 0.17
 -14 0 7 0.21 0.16
 -13 0 7 0.48 0.18
 13 0 -7 0.49 0.17
 -12 0 7 0.43 0.15
 -11 0 7 0.3 0.14
 11 0 -7 0.31 0.14
 -10 0 7 0.01 0.12
 9 0 -7 0.18 0.11
 -9 0 7 -0.06 0.1
 8 0 -7 0.1 0.09
 -8 0 7 0.15 0.09
 7 0 -7 0 0.03
 -7 0 7 -0.07 0.07
 -6 0 7 0.02 0.06
 6 0 -7 -0.03 0.04
 -6 0 7 0.22 0.06
 5 0 -7 0.09 0.07
 -5 0 7 0 0.06
 -5 0 7 0.06 0.04
 4 0 -7 -0.01 0.05
 -4 0 7 -0.08 0.04
 -3 0 7 -0.1 0.05
 -3 0 7 -0.02 0.03
 3 0 -7 0.07 0.04
 -2 0 7 -0.05 0.04
 2 0 -7 -0.05 0.04
 -1 0 7 0.03 0.03
 -1 0 7 0.03 0.04
 1 0 -7 -0.03 0.03
 0 0 7 0.05 0.04
 0 0 -7 0.02 0.03
 0 0 7 0.04 0.03
 -1 0 -7 0.04 0.03
 1 0 7 -0.03 0.03
 1 0 7 0.01 0.01
 2 0 7 0.01 0.03
 -2 0 -7 -0.05 0.03
 2 0 7 -0.05 0.05
 -3 0 -7 -0.02 0.04
 3 0 7 -0.07 0.05
 3 0 7 -0.03 0.07
 -4 0 -7 0.05 0.04
 4 0 7 -0.01 0.06
 4 0 7 -0.08 0.08
 5 0 7 0.04 0.08
 -5 0 -7 0.08 0.05
 5 0 7 0.18 0.1
 6 0 7 -0.18 0.11
 6 0 7 -0.02 0.09
 7 0 7 -0.01 0.09
 7 0 7 0.01 0.13
 8 0 7 0.31 0.13
 8 0 7 0.09 0.11
 9 0 7 0.13 0.12
 -9 0 -7 -0.2 0.14
 -10 0 -7 0.12 0.15
 10 0 7 -0.05 0.13
 -11 0 -7 0.03 0.17
 11 0 7 -0.24 0.13
 -12 0 -7 -0.13 0.17
 12 0 7 -0.25 0.14
 -13 0 -7 -0.02 0.2
 13 0 7 -0.22 0.15
 -14 0 -7 0.1 0.2
 17 -1 -7 -0.05 0.17
 -17 -1 7 -0.29 0.17
 -16 -1 7 0.27 0.17
 -16 -1 7 0.2 0.18
 16 -1 -7 0.22 0.18
 16 1 -7 0.1 0.19
 -16 1 7 0.16 0.2
 -15 -1 7 4.66 0.33
 -15 -1 7 4.2 0.33
 15 -1 -7 3.65 0.32
 15 1 -7 2.87 0.32
 -15 1 7 3.46 0.31
 14 -1 -7 0.83 0.18
 -14 -1 7 0.93 0.18
 -14 -1 7 1.09 0.18
 14 1 -7 0.95 0.19
 -14 1 7 0.68 0.18
 13 -1 -7 3.61 0.29
 -13 -1 7 3.96 0.27
 -13 -1 7 4.07 0.3
 -13 1 7 3.76 0.31
 13 1 -7 3.67 0.3
 12 -1 -7 1.82 0.23
 -12 -1 7 2.18 0.24
 -12 -1 7 2.5 0.21
 12 1 -7 1.77 0.25
 -12 1 7 2.22 0.26
 11 -1 -7 4.47 0.27
 -11 -1 7 4.66 0.26
 -11 -1 7 4.74 0.28
 11 1 -7 4.2 0.3
 -11 1 7 4.24 0.28
 -10 -1 7 0.26 0.11
 -10 -1 7 0.4 0.1
 10 -1 -7 0.3 0.11
 10 1 -7 0.07 0.13
 -10 1 7 0.29 0.12
 9 -1 -7 2.29 0.18
 -9 -1 7 2.04 0.19
 -9 -1 7 2.28 0.18
 -9 1 7 2.31 0.2
 9 1 -7 1.96 0.2
 8 -1 -7 13.16 0.52
 -8 -1 7 12.99 0.49
 -8 -1 7 13.24 0.51
 -8 1 7 13.22 0.52
 7 -1 -7 2.53 0.17
 -7 -1 7 2.53 0.16
 -7 -1 7 2.68 0.17
 -7 1 7 2.46 0.18
 -6 -1 7 0.19 0.07
 6 -1 -7 0.1 0.06
 -6 -1 7 0.17 0.06
 6 1 -7 0.14 0.07
 -6 1 7 0.08 0.07
 -5 -1 7 29.85 0.99
 -5 -1 7 29.01 0.95
 -5 1 7 24.36 0.99
 5 1 -7 29.49 0.99
 4 -1 -7 35.49 1.22
 -4 -1 7 33.55 1.18
 -4 -1 7 36.14 1.23
 -4 1 7 35.06 1.17
 4 1 -7 36.84 1.22
 3 -1 -7 0.53 0.07
 3 1 -7 0.79 0.09
 -3 1 7 0.49 0.04
 -2 -1 7 76.88 2.72
 -2 -1 7 88.1 2.83
 2 -1 -7 86.05 2.8
 2 1 -7 85.32 2.8
 -2 1 7 73.13 2.83
 -2 1 7 89.88 2.71
 1 -1 -7 13.73 0.5
 -1 -1 7 14.12 0.51
 -1 -1 7 13.09 0.48
 -1 1 7 14.6 0.46
 1 1 -7 13.92 0.49
 -1 1 7 14 0.51
 0 -1 7 74.86 2.55
 0 -1 -7 73.85 2.51
 0 1 -7 74.8 2.5
 0 1 7 74.95 2.55
 0 1 7 75.36 2.43
 1 -1 7 0.28 0.07
 -1 -1 -7 0.41 0.05
 1 1 7 0.39 0.07
 -1 1 -7 0.51 0.05
 1 1 7 0.3 0.04
 -2 -1 -7 76.86 2.58
 2 -1 7 76.36 2.52
 2 -1 7 77.32 2.62
 -2 1 -7 76.81 2.56
 2 1 7 76.99 2.51
 2 1 7 76.36 2.62
 3 -1 7 28.41 0.93
 3 -1 7 27.55 0.98
 -3 -1 -7 27.54 0.95
 3 1 7 27.06 0.98
 -3 1 -7 27.01 0.92
 -4 -1 -7 1.98 0.13
 4 -1 7 2.26 0.14
 4 -1 7 1.8 0.16
 4 1 7 1.9 0.13
 4 1 7 2.25 0.17
 5 -1 7 10.48 0.4
 5 1 7 10.33 0.39
 5 1 7 10.41 0.43
 -5 1 -7 9.94 0.36
 6 -1 7 2.79 0.18
 6 1 7 2.44 0.19
 6 1 7 2.63 0.21
 7 -1 7 1.71 0.17
 7 -1 7 1.17 0.16
 7 1 7 1.72 0.2
 7 1 7 2.22 0.17
 8 -1 7 0.06 0.11
 8 1 7 0.2 0.13
 8 1 7 0.32 0.11
 9 -1 7 0.94 0.15
 -9 1 -7 0.73 0.17
 9 1 7 1.5 0.19
 -10 -1 -7 0.69 0.18
 10 -1 7 0.43 0.15
 -10 1 -7 0.73 0.18
 10 1 7 0.85 0.15
 -11 -1 -7 4.44 0.37
 11 -1 7 4.23 0.3
 -11 1 -7 4.6 0.36
 11 1 7 4.1 0.29
 12 -1 7 -0.15 0.16
 -12 -1 -7 0.1 0.18
 -12 1 -7 0.33 0.19
 -13 -1 -7 0.47 0.2
 13 -1 7 0.34 0.18
 -13 1 -7 0.5 0.23
 14 -1 7 0.04 0.18
 -14 -1 -7 0.08 0.21
 -14 1 -7 0.26 0.22
 -15 -1 -7 0.15 0.21
 -16 -2 7 0.37 0.18
 16 -2 -7 0.6 0.19
 16 2 -7 -0.02 0.18
 -16 2 7 0.16 0.19
 15 -2 -7 0.13 0.16
 -15 -2 7 0.17 0.17
 -15 -2 7 0.08 0.15
 -15 2 7 0.02 0.17
 15 2 -7 -0.18 0.17
 -14 -2 7 0.11 0.15
 -14 -2 7 0.06 0.14
 14 -2 -7 0 0.15
 14 2 -7 0.08 0.17
 -14 2 7 0.04 0.16
 13 -2 -7 0.5 0.15
 -13 -2 7 0.29 0.15
 -13 -2 7 0.48 0.15
 -13 2 7 0.39 0.16
 13 2 -7 0.46 0.16
 -12 -2 7 0.77 0.15
 12 -2 -7 0.61 0.13
 -12 -2 7 0.78 0.14
 12 2 -7 0.63 0.16
 -12 2 7 0.66 0.15
 -11 -2 7 2.27 0.2
 -11 -2 7 2.1 0.2
 11 -2 -7 2.04 0.2
 -11 2 7 2.11 0.21
 11 2 -7 1.82 0.2
 -10 -2 7 0.32 0.1
 10 -2 -7 0.18 0.11
 -10 -2 7 0.44 0.11
 -10 2 7 0.31 0.12
 10 2 -7 0.2 0.13
 9 -2 -7 4.15 0.24
 -9 -2 7 4.53 0.23
 -9 -2 7 3.88 0.23
 -9 2 7 4.62 0.25
 9 2 -7 4.16 0.27
 8 -2 -7 29.85 1.07
 -8 -2 7 29.94 1.06
 -8 -2 7 30.3 1.04
 -7 -2 7 16.95 0.61
 7 -2 -7 17.37 0.64
 -7 -2 7 16.52 0.62
 -6 -2 7 10.44 0.4
 -6 -2 7 10.52 0.4
 6 -2 -7 10.92 0.42
 -6 2 7 9.7 0.41
 6 2 -7 11.09 0.43
 -5 -2 7 9.98 0.37
 -5 -2 7 9.83 0.38
 5 -2 -7 9.45 0.39
 -5 2 7 9.9 0.39
 5 2 -7 9.86 0.39
 -4 -2 7 95.42 3.28
 -4 -2 7 95.93 3.18
 4 2 -7 99.47 3.27
 -4 2 7 96.55 3.29
 -3 -2 7 2.4 0.15
 -3 -2 7 2.35 0.15
 -3 2 7 2.05 0.16
 3 2 -7 2.99 0.15
 2 -2 -7 1.98 0.14
 -2 -2 7 1.7 0.12
 -2 -2 7 1.68 0.13
 2 2 -7 2.02 0.12
 -2 2 7 1.6 0.13
 1 -2 -7 154.68 5.17
 -1 -2 7 156.3 5.04
 -1 -2 7 155.65 5.22
 1 2 -7 151.3 5.16
 -1 2 7 154.88 5.22
 0 -2 7 2.06 0.13
 0 -2 7 2.27 0.15
 0 -2 -7 2.65 0.14
 0 2 7 2.28 0.15
 0 2 -7 2.77 0.12
 1 -2 7 2.68 0.14
 -1 -2 -7 2.82 0.15
 1 -2 7 2.69 0.15
 1 2 7 2.48 0.15
 -1 2 -7 2.7 0.11
 2 -2 7 51.33 1.72
 -2 -2 -7 52.35 1.77
 2 -2 7 53.05 1.79
 2 2 7 51.12 1.79
 -3 -2 -7 13.87 0.5
 3 -2 7 13.68 0.5
 3 -2 7 14.1 0.53
 3 2 7 13.41 0.52
 4 -2 7 17.26 0.63
 4 -2 7 17.77 0.67
 -4 -2 -7 17.75 0.64
 4 2 7 17.69 0.66
 4 2 7 18.31 0.62
 5 -2 7 16.57 0.61
 5 -2 7 17 0.64
 5 2 7 16.95 0.59
 5 2 7 16.35 0.63
 6 -2 7 19.22 0.71
 6 -2 7 20.17 0.75
 6 2 7 19.76 0.74
 6 2 7 19.95 0.7
 7 -2 7 0.6 0.14
 7 -2 7 0.32 0.11
 7 2 7 0.4 0.13
 8 -2 7 18.14 0.69
 8 2 7 19.03 0.72
 -8 2 -7 18.12 0.74
 9 -2 7 3.04 0.24
 -9 2 -7 3.28 0.28
 10 -2 7 1.65 0.21
 -10 -2 -7 0.96 0.17
 -10 2 -7 0.97 0.2
 11 -2 7 15.04 0.62
 -11 -2 -7 15.43 0.66
 -11 2 -7 14.82 0.67
 -12 -2 -7 0.03 0.18
 12 -2 7 0.17 0.17
 -12 2 -7 0 0.2
 -13 -2 -7 2.32 0.32
 13 -2 7 2.21 0.28
 -13 2 -7 3.06 0.35
 -14 -2 -7 0.27 0.21
 14 -2 7 0.08 0.18
 -14 2 -7 0.42 0.22
 -15 -2 -7 0.21 0.22
 -16 -3 7 -0.05 0.18
 16 3 -7 0.1 0.19
 15 -3 -7 -0.1 0.14
 -15 -3 7 -0.07 0.15
 -15 3 7 -0.11 0.16
 15 3 -7 -0.21 0.17
 -14 -3 7 0.22 0.16
 14 -3 -7 0.14 0.15
 14 3 -7 0.48 0.19
 -14 3 7 0.24 0.17
 -13 -3 7 0.91 0.17
 13 -3 -7 0.9 0.17
 13 3 -7 1 0.19
 -13 3 7 0.85 0.18
 -12 -3 7 0.86 0.16
 12 -3 -7 0.89 0.15
 -12 -3 7 0.75 0.14
 -12 3 7 0.8 0.16
 12 3 -7 0.75 0.18
 11 -3 -7 0.12 0.11
 -11 -3 7 0.01 0.12
 -11 -3 7 0.02 0.1
 11 3 -7 -0.06 0.14
 -11 3 7 0.08 0.13
 -10 -3 7 7.89 0.35
 -10 -3 7 7.93 0.36
 10 -3 -7 7.61 0.34
 10 -3 -7 7.81 0.37
 -10 3 7 8.16 0.38
 10 3 -7 7.58 0.38
 9 -3 -7 0.55 0.11
 9 -3 -7 0.45 0.1
 -9 -3 7 0.62 0.1
 -9 -3 7 0.75 0.12
 -9 3 7 0.75 0.13
 9 3 -7 0.51 0.14
 8 -3 -7 0.42 0.12
 -8 -3 7 0.59 0.11
 -8 -3 7 0.64 0.1
 8 -3 -7 0.38 0.1
 8 3 -7 0.74 0.14
 -8 3 7 0.47 0.12
 -7 -3 7 47.1 1.63
 7 -3 -7 48.57 1.62
 7 -3 -7 48.9 1.68
 -7 -3 7 48.41 1.67
 7 3 -7 48.33 1.69
 -7 3 7 49.63 1.7
 6 -3 -7 4.22 0.18
 6 -3 -7 4.01 0.22
 -6 -3 7 3.83 0.2
 -6 -3 7 3.75 0.2
 6 3 -7 3.62 0.23
 -6 3 7 3.84 0.22
 -5 -3 7 36.93 1.27
 -5 -3 7 36.2 1.24
 5 -3 -7 36.34 1.22
 5 -3 -7 36.76 1.28
 5 3 -7 37.14 1.29
 -5 3 7 37.61 1.29
 4 -3 -7 1.63 0.1
 4 -3 -7 1.68 0.13
 -4 -3 7 1.64 0.12
 -4 -3 7 2.04 0.14
 4 3 -7 1.75 0.15
 -4 3 7 1.76 0.14
 -3 -3 7 70.87 2.44
 -3 -3 7 71.54 2.37
 3 -3 -7 70.85 2.33
 3 3 -7 72.59 2.43
 -3 3 7 72.82 2.45
 -2 -3 7 1.12 0.12
 -2 -3 7 1.09 0.11
 -2 3 7 1.19 0.12
 1 -3 -7 2.21 0.15
 -1 -3 7 2.16 0.13
 -1 -3 7 1.92 0.13
 -1 3 7 2.43 0.14
 1 3 -7 2.21 0.13
 0 -3 7 6.38 0.26
 0 -3 7 6.25 0.26
 0 -3 -7 6.18 0.26
 0 3 -7 6.19 0.24
 0 3 7 6.24 0.26
 -1 -3 -7 18.59 0.66
 -1 -3 -7 17.54 0.61
 1 -3 7 18.18 0.66
 1 -3 7 18.69 0.65
 1 3 7 18.72 0.67
 2 -3 7 35.77 1.22
 2 -3 7 35.11 1.18
 -2 -3 -7 35.6 1.21
 -2 -3 -7 33.05 1.15
 2 3 7 35.13 1.22
 -3 -3 -7 2.73 0.17
 3 -3 7 2.43 0.17
 3 -3 7 2.9 0.2
 3 3 7 2.35 0.18
 4 -3 7 1.45 0.15
 4 -3 7 1.75 0.17
 -4 -3 -7 1.62 0.15
 4 3 7 1.41 0.17
 5 -3 7 10.83 0.45
 5 -3 7 10.42 0.42
 5 3 7 10.81 0.44
 6 -3 7 8.21 0.36
 6 -3 7 8.8 0.39
 6 3 7 8.39 0.38
 7 -3 7 0.67 0.12
 -7 3 -7 0.59 0.14
 7 3 7 0.72 0.13
 8 -3 7 18.41 0.69
 8 3 7 18.28 0.71
 -8 3 -7 18.21 0.73
 9 -3 7 1.93 0.21
 -9 3 -7 1.88 0.24
 10 -3 7 0.21 0.14
 -10 -3 -7 0.07 0.14
 -10 3 -7 0.22 0.16
 -11 -3 -7 0.15 0.17
 11 -3 7 0.37 0.16
 -11 3 -7 0.44 0.19
 -12 -3 -7 0.18 0.19
 12 -3 7 0.22 0.17
 -12 3 -7 0.16 0.2
 13 -3 7 -0.12 0.18
 -13 -3 -7 -0.09 0.19
 -13 3 -7 -0.09 0.21
 14 -3 7 0.02 0.18
 -14 3 -7 0.18 0.24
 -15 -4 7 -0.3 0.15
 15 4 -7 -0.11 0.18
 -15 4 7 -0.11 0.17
 -14 -4 7 -0.04 0.15
 14 -4 -7 -0.02 0.15
 14 4 -7 -0.11 0.17
 -14 4 7 -0.11 0.17
 13 -4 -7 0.76 0.16
 -13 -4 7 0.65 0.17
 -13 4 7 0.6 0.18
 13 4 -7 0.56 0.18
 -12 -4 7 2.28 0.25
 12 -4 -7 2.7 0.24
 12 -4 -7 2.89 0.23
 -12 4 7 2.85 0.26
 12 4 -7 2.98 0.28
 11 -4 -7 0.07 0.11
 11 -4 -7 0.26 0.11
 -11 -4 7 0.03 0.13
 11 4 -7 0.19 0.14
 -11 4 7 -0.01 0.14
 10 -4 -7 2.29 0.2
 -10 -4 7 2.4 0.22
 10 -4 -7 2.17 0.21
 -10 4 7 2.11 0.23
 10 4 -7 2.46 0.25
 -9 -4 7 0.54 0.12
 9 -4 -7 0.4 0.11
 9 -4 -7 0.34 0.11
 9 4 -7 0.46 0.13
 -9 4 7 0.46 0.13
 8 -4 -7 1.19 0.16
 8 -4 -7 1.44 0.17
 -8 -4 7 1.31 0.15
 -8 -4 7 1.83 0.19
 8 4 -7 1.9 0.19
 -8 4 7 1.15 0.16
 -7 -4 7 0.22 0.12
 7 -4 -7 0.04 0.11
 -7 -4 7 -0.08 0.08
 7 -4 -7 -0.05 0.09
 7 4 -7 0.2 0.12
 -7 4 7 -0.17 0.11
 -6 -4 7 18.54 0.68
 6 -4 -7 18.46 0.65
 6 -4 -7 19.01 0.7
 -6 -4 7 18.53 0.67
 -6 4 7 18.7 0.71
 6 4 -7 18.89 0.71
 -5 -4 7 0.16 0.09
 5 -4 -7 0.13 0.06
 5 -4 -7 0.08 0.08
 -5 -4 7 0.22 0.06
 -5 4 7 0.14 0.09
 5 4 -7 0.13 0.09
 4 -4 -7 25.46 0.89
 -4 -4 7 26.33 0.93
 -4 -4 7 27.1 0.93
 4 -4 -7 27.08 0.95
 -4 4 7 27.03 0.95
 4 4 -7 26.83 0.95
 -3 -4 7 0.96 0.1
 3 -4 -7 0.96 0.08
 -3 -4 7 1.17 0.14
 3 4 -7 1.07 0.13
 -3 4 7 1.01 0.14
 -2 -4 7 3.49 0.19
 2 -4 -7 3.25 0.13
 -2 -4 7 3.22 0.16
 -2 4 7 3.41 0.18
 2 4 -7 3.43 0.18
 1 -4 -7 18.78 0.68
 -1 -4 7 18.67 0.67
 1 -4 -7 18.69 0.62
 -1 -4 7 19.01 0.67
 1 4 -7 18.68 0.67
 -1 4 7 18.96 0.68
 0 -4 7 1.75 0.14
 0 -4 7 1.81 0.13
 0 -4 -7 1.65 0.16
 0 -4 -7 1.63 0.09
 0 4 7 1.69 0.13
 1 -4 7 30.63 1.04
 1 -4 7 30.71 1.07
 -1 -4 -7 29.55 1
 -1 -4 -7 30.47 1.07
 1 4 7 30.67 1.07
 2 -4 7 64.66 2.12
 -2 -4 -7 60.98 2.09
 2 -4 7 64.54 2.19
 -2 -4 -7 64.09 2.18
 2 4 7 64.06 2.19
 -3 -4 -7 37.74 1.3
 3 -4 7 37.07 1.3
 -3 -4 -7 35.68 1.23
 3 -4 7 36.81 1.26
 3 4 7 37.66 1.3
 4 -4 7 -0.24 0.1
 -4 -4 -7 -0.25 0.1
 -4 -4 -7 0.16 0.07
 4 -4 7 -0.25 0.11
 4 4 7 -0.23 0.09
 5 -4 7 1.32 0.18
 -5 -4 -7 1.26 0.14
 -5 -4 -7 1.76 0.14
 5 -4 7 1.48 0.15
 5 4 7 1.34 0.14
 -6 -4 -7 2.76 0.18
 6 -4 7 2.39 0.2
 -6 4 -7 2.57 0.22
 6 4 7 2.67 0.21
 7 -4 7 -0.16 0.1
 7 4 7 0 0.11
 -7 4 -7 -0.04 0.12
 8 -4 7 0.19 0.12
 8 4 7 0.3 0.13
 -8 4 -7 0.09 0.13
 -9 -4 -7 0.49 0.14
 9 -4 7 0.75 0.15
 -9 4 -7 0.76 0.16
 10 -4 7 -0.24 0.13
 -10 -4 -7 -0.18 0.13
 -10 4 -7 -0.01 0.15
 11 -4 7 0.33 0.17
 -11 4 -7 0.53 0.19
 12 -4 7 0.19 0.17
 -12 4 -7 0.1 0.19
 13 -4 7 0.87 0.21
 -13 4 -7 0.96 0.26
 -14 -4 -7 0.03 0.16
 -14 -5 7 0.36 0.17
 14 5 -7 0.36 0.2
 -14 5 7 0.5 0.19
 -13 -5 7 -0.06 0.15
 13 -5 -7 0.34 0.15
 -13 5 7 0.07 0.17
 13 5 -7 0.13 0.19
 -12 -5 7 -0.02 0.15
 12 -5 -7 0.21 0.14
 12 5 -7 -0.09 0.17
 -12 5 7 0.25 0.17
 11 -5 -7 1.08 0.16
 -11 -5 7 0.9 0.17
 11 5 -7 0.66 0.18
 -11 5 7 0.98 0.18
 -10 -5 7 0.29 0.14
 10 -5 -7 0.31 0.13
 -10 5 7 0.31 0.14
 10 5 -7 0.28 0.14
 9 -5 -7 0.43 0.13
 -9 -5 7 0.45 0.14
 9 5 -7 0.46 0.15
 -9 5 7 0.41 0.14
 -8 -5 7 15.77 0.6
 8 -5 -7 15.21 0.61
 8 5 -7 15.79 0.64
 -8 5 7 15.28 0.62
 -7 -5 7 0.26 0.12
 7 -5 -7 0.1 0.11
 7 5 -7 0.13 0.13
 6 -5 -7 2.13 0.21
 -6 -5 7 2 0.21
 6 5 -7 2.38 0.23
 -5 -5 7 8.29 0.38
 5 -5 -7 8.61 0.38
 -5 5 7 7.37 0.38
 5 5 -7 9.11 0.39
 -4 -5 7 1.47 0.19
 4 -5 -7 1.28 0.16
 -4 5 7 1.02 0.14
 4 5 -7 1.76 0.19
 3 -5 -7 20.45 0.74
 -3 -5 7 20.4 0.72
 -3 5 7 19.23 0.73
 3 5 -7 19.46 0.73
 -2 -5 7 0.18 0.11
 2 -5 -7 0.08 0.04
 -2 -5 7 0.06 0.07
 -2 5 7 -0.03 0.09
 -1 -5 7 11.11 0.42
 -1 -5 7 11.12 0.44
 -1 5 7 11.08 0.44
 0 -5 -7 23.22 0.8
 0 -5 7 24.01 0.85
 0 -5 7 23.6 0.84
 0 5 7 24.26 0.85
 -1 -5 -7 23.16 0.83
 1 -5 7 22.94 0.81
 1 -5 7 21.27 0.8
 -1 -5 -7 22.46 0.76
 1 5 7 23.18 0.82
 2 -5 7 1.49 0.2
 -2 -5 -7 1.6 0.14
 2 -5 7 1.32 0.19
 -2 -5 -7 0.93 0.16
 2 5 7 1.44 0.18
 3 -5 7 3.78 0.27
 3 -5 7 5.04 0.25
 -3 -5 -7 4.46 0.28
 3 5 7 4.34 0.26
 -4 -5 -7 0.55 0.14
 4 -5 7 0.42 0.13
 4 5 7 0.48 0.12
 -5 -5 -7 0.1 0.08
 5 -5 7 -0.07 0.11
 5 5 7 -0.19 0.09
 -5 5 -7 -0.08 0.1
 -6 -5 -7 0.81 0.12
 6 -5 7 0.44 0.13
 -6 5 -7 0.41 0.13
 6 5 7 0.65 0.13
 -7 -5 -7 1.14 0.13
 7 -5 7 1.46 0.19
 -7 5 -7 1.05 0.16
 8 -5 7 0.46 0.13
 -8 -5 -7 0.61 0.13
 -8 5 -7 0.43 0.15
 9 -5 7 0.69 0.16
 -9 -5 -7 0.87 0.14
 -9 5 -7 0.79 0.17
 -10 -5 -7 0.4 0.15
 10 -5 7 0.29 0.16
 -10 5 -7 0.22 0.16
 -11 -5 -7 0.11 0.15
 11 -5 7 0.01 0.16
 -11 5 -7 0.33 0.18
 -12 -5 -7 0.1 0.16
 12 -5 7 -0.22 0.17
 -12 5 -7 0.22 0.21
 -13 -5 -7 0.13 0.17
 13 -5 7 -0.16 0.18
 -13 5 -7 -0.03 0.22
 -14 -6 7 0.12 0.18
 -14 6 7 -0.03 0.18
 -13 -6 7 0.47 0.18
 -13 6 7 0.32 0.18
 13 6 -7 0.31 0.2
 -12 -6 7 1.34 0.2
 12 -6 -7 1.42 0.19
 -12 6 7 1.21 0.2
 12 6 -7 1.05 0.22
 11 -6 -7 0.8 0.16
 -11 -6 7 0.68 0.17
 11 6 -7 0.73 0.2
 -11 6 7 0.9 0.18
 -10 -6 7 -0.05 0.14
 10 -6 -7 0.01 0.12
 10 6 -7 0.05 0.16
 -10 6 7 0.1 0.14
 -9 -6 7 3.32 0.23
 9 -6 -7 3.62 0.25
 9 6 -7 3.3 0.28
 -9 6 7 3.08 0.27
 -8 -6 7 1.52 0.2
 8 -6 -7 1.51 0.17
 -8 6 7 1.01 0.17
 8 6 -7 1.43 0.19
 -7 -6 7 1.13 0.16
 7 -6 -7 1.22 0.15
 -7 6 7 0.93 0.16
 7 6 -7 1.35 0.19
 -6 -6 7 16.77 0.64
 6 -6 -7 16.28 0.65
 6 6 -7 16.58 0.67
 -6 6 7 17.38 0.66
 5 -6 -7 0.04 0.1
 -5 -6 7 -0.04 0.12
 -5 6 7 -0.21 0.11
 5 6 -7 0.22 0.13
 4 -6 -7 6.72 0.33
 -4 -6 7 6.25 0.32
 -4 6 7 6.95 0.33
 3 -6 -7 29.75 1.08
 -3 -6 7 29.43 1.05
 -3 6 7 30.19 1.06
 -2 -6 7 0.56 0.14
 2 -6 -7 0.83 0.14
 -2 6 7 0.64 0.12
 -1 -6 7 21.57 0.8
 1 -6 -7 22.76 0.83
 -1 6 7 22.38 0.81
 0 -6 7 28.06 1.02
 0 -6 -7 29.01 1.05
 0 6 7 28.97 1.02
 1 -6 7 48.98 1.65
 -1 -6 -7 48.66 1.7
 1 6 7 47.52 1.68
 2 -6 7 23.94 0.86
 -2 -6 -7 23.52 0.88
 -2 6 -7 23.29 0.86
 3 -6 7 2.71 0.24
 -3 -6 -7 3 0.24
 -3 6 -7 3.49 0.23
 4 -6 7 20.8 0.78
 -4 -6 -7 21.69 0.81
 -4 6 -7 20.81 0.79
 -5 -6 -7 -0.03 0.13
 5 -6 7 -0.02 0.13
 -5 6 -7 -0.02 0.12
 6 -6 7 2.25 0.22
 -6 -6 -7 2.29 0.18
 -6 -6 -7 1.65 0.23
 -6 6 -7 2.11 0.22
 7 -6 7 0.98 0.16
 -7 -6 -7 0.88 0.13
 -7 -6 -7 0.48 0.15
 -7 6 -7 1 0.15
 8 -6 7 0.07 0.14
 -8 -6 -7 -0.08 0.12
 -8 6 -7 0.08 0.14
 9 -6 7 2.85 0.26
 -9 6 -7 3.35 0.27
 10 -6 7 -0.12 0.15
 -10 6 -7 0.06 0.17
 11 -6 7 -0.2 0.16
 -11 6 -7 0.02 0.17
 12 -6 7 0.13 0.19
 -12 6 -7 0.26 0.21
 -13 7 7 0.17 0.18
 -12 -7 7 -0.1 0.15
 -12 7 7 0.04 0.16
 11 -7 -7 1.36 0.18
 -11 -7 7 1.14 0.19
 -11 7 7 1.36 0.2
 11 7 -7 0.94 0.21
 -10 -7 7 1.4 0.2
 10 -7 -7 1.64 0.22
 -10 7 7 1.43 0.2
 -9 -7 7 0.63 0.16
 9 -7 -7 0.69 0.15
 -9 7 7 0.56 0.16
 -8 -7 7 0.61 0.15
 8 -7 -7 0.61 0.14
 -8 7 7 0.66 0.15
 7 -7 -7 3.18 0.25
 -7 -7 7 3.09 0.24
 -7 7 7 3.01 0.25
 -6 -7 7 0.22 0.14
 6 -7 -7 0.23 0.12
 -6 7 7 0.14 0.12
 5 -7 -7 15.52 0.62
 -5 -7 7 14.86 0.61
 -5 7 7 16.86 0.62
 4 -7 -7 1.39 0.19
 -4 -7 7 1.09 0.15
 -4 7 7 1.1 0.14
 -3 -7 7 8.27 0.38
 3 -7 -7 8.28 0.39
 -3 7 7 8.76 0.37
 -2 -7 7 0.1 0.12
 2 -7 -7 0.22 0.12
 1 -7 -7 0.39 0.13
 -1 -7 7 0.54 0.14
 0 -7 -7 4.07 0.28
 0 -7 7 4.23 0.25
 1 -7 7 0.32 0.14
 -1 -7 -7 -0.06 0.13
 -2 -7 -7 12.82 0.55
 2 -7 7 12.84 0.53
 3 -7 7 0.11 0.13
 -3 -7 -7 0.14 0.13
 4 -7 7 6.74 0.34
 -4 -7 -7 6.7 0.37
 -5 -7 -7 0.41 0.16
 5 -7 7 0.62 0.15
 6 -7 7 -0.1 0.12
 -6 -7 -7 -0.3 0.15
 7 -7 7 0.2 0.15
 -7 -7 -7 0.13 0.15
 -7 7 -7 0.23 0.16
 8 -7 7 0.27 0.16
 -8 -7 -7 -0.08 0.17
 -8 7 -7 0.36 0.16
 -9 -7 -7 -0.4 0.16
 9 -7 7 -0.13 0.15
 -9 7 -7 0.01 0.17
 10 -7 7 1.27 0.21
 -10 7 -7 1.29 0.21
 11 -7 7 1.18 0.22
 -11 7 -7 1.22 0.24
 -12 7 -7 0.41 0.22
 -12 8 7 0.25 0.19
 -11 -8 7 0.49 0.17
 -11 8 7 0.32 0.18
 -10 -8 7 1.44 0.21
 10 -8 -7 1.32 0.19
 -10 8 7 1.64 0.2
 -9 -8 7 0.22 0.16
 9 -8 -7 -0.07 0.14
 -9 8 7 0.12 0.15
 8 -8 -7 2.44 0.24
 -8 -8 7 2.56 0.23
 -7 -8 7 1.22 0.18
 7 -8 -7 1.18 0.18
 6 -8 -7 8.08 0.41
 -6 -8 7 8.5 0.4
 -5 -8 7 0.55 0.15
 5 -8 -7 0.24 0.14
 4 -8 -7 3.6 0.27
 -4 -8 7 3.56 0.26
 3 -8 -7 0.06 0.13
 -3 -8 7 -0.07 0.13
 2 -8 -7 1.39 0.19
 -2 -8 7 1.59 0.21
 -1 -8 7 0.6 0.15
 1 -8 -7 0.53 0.15
 0 -8 -7 3.36 0.26
 0 -8 7 3.23 0.25
 -1 -8 -7 2.64 0.23
 1 -8 7 2.82 0.24
 2 -8 7 1.75 0.2
 -2 -8 -7 1.71 0.23
 3 -8 7 0.42 0.15
 -3 -8 -7 0.47 0.15
 -4 -8 -7 1.54 0.2
 4 -8 7 2.18 0.23
 5 -8 7 1.01 0.18
 -5 -8 -7 1.09 0.19
 -6 -8 -7 -0.14 0.16
 6 -8 7 0.01 0.15
 7 -8 7 2.4 0.25
 -7 -8 -7 2.08 0.28
 -8 -8 -7 0.84 0.21
 8 -8 7 1.21 0.2
 -9 -8 -7 2.86 0.31
 9 -8 7 2.41 0.28
 -10 -8 -7 0.68 0.21
 -10 -9 7 0.06 0.17
 9 -9 -7 0.05 0.14
 -9 -9 7 0.2 0.17
 8 -9 -7 0.01 0.14
 -8 -9 7 0.22 0.16
 -7 -9 7 0.34 0.16
 7 -9 -7 0.23 0.15
 -6 -9 7 0.23 0.16
 6 -9 -7 0.36 0.16
 -5 -9 7 0.42 0.16
 5 -9 -7 0.07 0.15
 -4 -9 7 1.33 0.19
 4 -9 -7 1.31 0.19
 3 -9 -7 2.24 0.25
 -3 -9 7 1.94 0.24
 -2 -9 7 0.09 0.16
 2 -9 -7 0.34 0.16
 -1 -9 7 5.79 0.35
 1 -9 -7 6.06 0.34
 0 -9 -7 0.17 0.14
 0 -9 7 0.18 0.15
 -1 -9 -7 0.41 0.17
 1 -9 7 0.27 0.16
 2 -9 7 0.55 0.17
 -2 -9 -7 0.53 0.17
 3 -9 7 0.24 0.16
 -3 -9 -7 0.08 0.16
 -4 -9 -7 0.01 0.16
 4 -9 7 0.11 0.16
 -5 -9 -7 0.2 0.17
 5 -9 7 0.19 0.16
 -6 -9 -7 0.74 0.2
 6 -9 7 0.75 0.19
 -7 -9 -7 0.15 0.19
 7 -9 7 0.17 0.18
 8 -9 7 0.42 0.19
 -8 -9 -7 0.11 0.2
 8 -10 -7 0.08 0.15
 -7 -10 7 0.05 0.17
 7 -10 -7 0.35 0.16
 6 -10 -7 1.27 0.2
 -6 -10 7 1.01 0.2
 5 -10 -7 0.13 0.15
 -5 -10 7 0.02 0.16
 -4 -10 7 0.77 0.19
 4 -10 -7 0.96 0.18
 -3 -10 7 1.03 0.2
 3 -10 -7 1.1 0.19
 -2 -10 7 0.61 0.19
 2 -10 -7 0.61 0.17
 -1 -10 7 0.7 0.19
 1 -10 -7 0.56 0.16
 0 -10 -7 0.46 0.18
 0 -10 7 0.45 0.18
 1 -10 7 0.14 0.17
 -1 -10 -7 0.3 0.18
 -2 -10 -7 2.48 0.26
 2 -10 7 2.56 0.27
 3 -10 7 0.3 0.18
 -3 -10 -7 -0.03 0.16
 4 -10 7 0.33 0.18
 -4 -10 -7 0.1 0.18
 5 -10 7 2.42 0.27
 -5 -10 -7 1.62 0.24
 6 -10 7 0.52 0.2
 5 -11 -7 0.07 0.16
 4 -11 -7 0.23 0.16
 -3 -11 7 -0.01 0.17
 3 -11 -7 0.33 0.17
 2 -11 -7 0.84 0.19
 -2 -11 7 0.75 0.2
 1 -11 -7 0.13 0.17
 -1 -11 7 0.16 0.18
 0 -11 -7 0.31 0.18
 0 -11 7 0.03 0.17
 1 -11 7 -0.3 0.17
 -1 -11 -7 0.09 0.17
 2 -11 7 0.61 0.2
 -16 0 8 0.24 0.18
 16 0 -8 0.3 0.18
 -16 0 8 0.7 0.18
 -15 0 8 6.86 0.37
 15 0 -8 6.62 0.42
 -15 0 8 7.31 0.42
 -14 0 8 0.84 0.19
 14 0 -8 0.91 0.19
 -13 0 8 10.03 0.47
 13 0 -8 10.16 0.49
 -12 0 8 10.46 0.48
 12 0 -8 10.03 0.47
 11 0 -8 29.75 1.11
 -11 0 8 30.84 1.11
 -10 0 8 34.46 1.21
 10 0 -8 32.37 1.2
 -9 0 8 3.03 0.24
 9 0 -8 3.51 0.22
 -8 0 8 78.66 2.61
 -8 0 8 78.98 2.71
 -7 0 8 50.71 1.71
 -7 0 8 52.16 1.79
 -6 0 8 3.66 0.17
 6 0 -8 3.59 0.19
 -6 0 8 3.84 0.2
 -5 0 8 19.97 0.7
 -5 0 8 17.48 0.66
 5 0 -8 20.55 0.7
 -4 0 8 0.68 0.07
 -4 0 8 0.82 0.11
 -3 0 8 0.55 0.07
 -3 0 8 0.37 0.07
 3 0 -8 0.48 0.06
 -2 0 8 7.95 0.32
 -2 0 8 8.43 0.28
 2 0 -8 7.81 0.31
 1 0 -8 1.85 0.12
 -1 0 8 2.13 0.13
 -1 0 8 2.01 0.1
 0 0 8 156.21 4.96
 0 0 -8 148.68 5.1
 1 0 8 6.38 0.25
 -1 0 -8 6.65 0.25
 3 0 8 73.45 2.5
 -3 0 -8 71.51 2.44
 3 0 8 73.57 2.4
 4 0 8 0.21 0.07
 4 0 8 0.37 0.1
 -4 0 -8 0.27 0.05
 5 0 8 74.05 2.54
 -5 0 -8 72.64 2.47
 5 0 8 73.99 2.43
 6 0 8 17.26 0.64
 6 0 8 17.89 0.69
 7 0 8 9.34 0.38
 7 0 8 9.33 0.42
 8 0 8 0.97 0.16
 8 0 8 0.67 0.13
 9 0 8 3.05 0.23
 10 0 8 0.19 0.14
 -10 0 -8 0.48 0.17
 11 0 8 0.75 0.17
 -11 0 -8 0.7 0.2
 -12 0 -8 0.19 0.19
 12 0 8 0.12 0.15
 -13 0 -8 0.12 0.2
 13 0 8 -0.07 0.16
 14 0 8 0.3 0.18
 -14 0 -8 0.43 0.22
 16 -1 -8 0.11 0.17
 -16 -1 8 0.11 0.16
 -16 -1 8 -0.2 0.17
 -16 1 8 -0.22 0.18
 16 1 -8 -0.03 0.18
 -15 -1 8 0.37 0.18
 15 -1 -8 0.32 0.18
 -15 -1 8 0.53 0.17
 -15 1 8 0.27 0.19
 15 1 -8 0.29 0.19
 -14 -1 8 0.03 0.16
 -14 -1 8 0.19 0.15
 14 -1 -8 0.14 0.14
 -14 1 8 0.12 0.16
 14 1 -8 0.1 0.16
 -13 -1 8 0.5 0.16
 -13 -1 8 0.7 0.16
 13 -1 -8 0.71 0.17
 -13 1 8 0.7 0.19
 13 1 -8 0.59 0.18
 12 -1 -8 1.39 0.19
 -12 -1 8 1.58 0.2
 -12 -1 8 1.14 0.17
 -12 1 8 0.95 0.17
 12 1 -8 1.14 0.19
 11 -1 -8 2.24 0.22
 -11 -1 8 2.43 0.21
 -11 -1 8 2.48 0.21
 11 1 -8 2.07 0.24
 -11 1 8 2.56 0.22
 -10 -1 8 3.55 0.23
 10 -1 -8 3.76 0.25
 -10 -1 8 3.89 0.25
 10 1 -8 3.23 0.26
 -10 1 8 3.72 0.24
 9 -1 -8 7.22 0.34
 -9 -1 8 7.13 0.32
 -9 -1 8 7.38 0.34
 -9 1 8 7.09 0.34
 9 1 -8 7.24 0.36
 -8 -1 8 0 0.08
 8 -1 -8 0.04 0.1
 -8 -1 8 0.02 0.09
 8 1 -8 -0.16 0.07
 -8 1 8 0.08 0.1
 7 1 -8 0.83 0.1
 -6 -1 8 6.74 0.29
 -6 -1 8 6.64 0.27
 6 1 -8 6.81 0.3
 -6 1 8 6.66 0.3
 5 -1 -8 2 0.13
 -5 -1 8 1.88 0.14
 -5 -1 8 1.93 0.12
 -5 1 8 1.68 0.14
 5 1 -8 2.26 0.14
 -4 -1 8 26.05 0.89
 4 -1 -8 25.94 0.92
 -4 -1 8 26.14 0.93
 4 1 -8 27.13 0.92
 -4 1 8 25.99 0.87
 3 -1 -8 36.75 1.29
 -3 -1 8 38.15 1.31
 3 1 -8 37.54 1.29
 -3 1 8 38.2 1.24
 2 -1 -8 8.17 0.32
 -2 -1 8 8.7 0.33
 2 1 -8 8.38 0.32
 -2 1 8 8.72 0.28
 -2 1 8 7.56 0.33
 1 -1 -8 41.31 1.41
 -1 -1 8 41.27 1.43
 -1 1 8 42.44 1.35
 -1 1 8 40.97 1.44
 1 1 -8 41.2 1.41
 0 -1 8 68.8 2.33
 0 -1 -8 68.37 2.29
 0 1 -8 67.45 2.28
 0 1 8 67.53 2.33
 0 1 8 67.61 2.21
 -1 -1 -8 10.29 0.37
 1 -1 8 10.18 0.4
 1 -1 8 9 0.36
 1 1 8 9.86 0.39
 -1 1 -8 10.48 0.36
 1 1 8 10.44 0.35
 -2 -1 -8 1.21 0.1
 2 -1 8 0.96 0.13
 2 -1 8 1.35 0.11
 2 1 8 1.07 0.09
 2 1 8 1 0.12
 -2 1 -8 1.26 0.07
 -3 -1 -8 3.03 0.16
 3 -1 8 3.25 0.17
 3 -1 8 3.04 0.19
 -3 1 -8 2.96 0.12
 3 1 8 3.23 0.19
 -4 -1 -8 34.35 1.14
 4 -1 8 28.41 1.17
 4 -1 8 33.82 1.12
 4 1 8 34.57 1.12
 4 1 8 34.68 1.18
 -5 -1 -8 1.12 0.12
 5 -1 8 1.51 0.14
 5 1 8 1.3 0.13
 5 1 8 1.28 0.18
 -6 -1 -8 1.68 0.15
 6 -1 8 1.83 0.16
 6 1 8 2.04 0.2
 7 -1 8 12.93 0.5
 7 -1 8 12.71 0.54
 7 1 8 13.13 0.5
 7 1 8 13.2 0.54
 8 -1 8 0.1 0.11
 8 -1 8 0.08 0.13
 8 1 8 0.08 0.13
 8 1 8 0.31 0.11
 9 -1 8 7.85 0.36
 9 1 8 7.67 0.39
 -9 1 -8 7.55 0.41
 9 1 8 7.19 0.35
 -10 -1 -8 7.49 0.42
 10 -1 8 6.03 0.34
 -10 1 -8 6.44 0.4
 10 1 8 6.26 0.33
 11 -1 8 3.78 0.29
 -11 -1 -8 4.42 0.38
 11 1 8 4.28 0.3
 -11 1 -8 4.11 0.38
 -12 -1 -8 0.93 0.22
 12 -1 8 0.72 0.18
 -12 1 -8 0.82 0.23
 -13 -1 -8 0.11 0.21
 13 -1 8 0.02 0.17
 -13 1 -8 0.41 0.22
 -14 -1 -8 0.51 0.24
 14 -1 8 0.42 0.19
 -14 1 -8 0.44 0.24
 -16 -2 8 0.01 0.16
 16 -2 -8 0.14 0.16
 -16 2 8 0.04 0.19
 16 2 -8 -0.04 0.18
 -15 -2 8 0.17 0.17
 15 -2 -8 0.51 0.17
 -15 -2 8 0.54 0.17
 -15 2 8 0.46 0.18
 15 2 -8 0.46 0.2
 14 -2 -8 0.1 0.15
 -14 -2 8 0.04 0.14
 -14 -2 8 -0.11 0.14
 14 2 -8 -0.23 0.16
 -14 2 8 -0.07 0.17
 -13 -2 8 0.09 0.14
 -13 -2 8 -0.07 0.13
 13 -2 -8 -0.01 0.12
 -13 2 8 -0.22 0.16
 13 2 -8 0.08 0.15
 -12 -2 8 0.49 0.14
 -12 -2 8 0.75 0.14
 12 -2 -8 0.67 0.15
 -12 2 8 0.78 0.16
 12 2 -8 0.74 0.16
 -11 -2 8 0.42 0.12
 11 -2 -8 0.4 0.13
 -11 -2 8 0.54 0.12
 -11 2 8 0.52 0.14
 11 2 -8 0.41 0.14
 -10 -2 8 3.75 0.23
 10 -2 -8 3.61 0.24
 -10 -2 8 3.98 0.24
 10 2 -8 3.42 0.27
 -10 2 8 3.6 0.24
 -9 -2 8 0.02 0.09
 9 -2 -8 -0.14 0.1
 -9 -2 8 0.05 0.09
 -9 2 8 -0.01 0.1
 9 2 -8 -0.24 0.11
 8 -2 -8 3.64 0.23
 -8 -2 8 3.73 0.21
 -8 -2 8 3.25 0.21
 8 2 -8 3.21 0.22
 -8 2 8 2.78 0.21
 -7 -2 8 7.42 0.32
 7 -2 -8 6.94 0.33
 -7 -2 8 7.18 0.31
 7 2 -8 6.59 0.33
 -6 -2 8 5.72 0.25
 -6 -2 8 5.83 0.26
 6 2 -8 5.39 0.27
 -5 -2 8 18.45 0.65
 -5 -2 8 18.29 0.67
 5 2 -8 19.27 0.69
 -5 2 8 18.73 0.69
 -4 -2 8 0.19 0.07
 4 -2 -8 0.19 0.07
 -4 -2 8 0.18 0.06
 4 2 -8 0.24 0.08
 -4 2 8 0.15 0.07
 3 -2 -8 38.5 1.32
 -3 -2 8 38.05 1.28
 -3 -2 8 38.69 1.33
 -3 2 8 37.12 1.33
 3 2 -8 39.18 1.32
 -2 -2 8 3.04 0.17
 2 -2 -8 3.48 0.18
 -2 -2 8 3.25 0.18
 -2 2 8 3.34 0.18
 2 2 -8 3.67 0.17
 1 -2 -8 11.88 0.44
 -1 -2 8 12.06 0.43
 -1 -2 8 12.19 0.45
 -1 2 8 11.62 0.45
 1 2 -8 11.75 0.43
 0 -2 8 3.41 0.17
 0 -2 -8 3.49 0.17
 0 -2 8 3.35 0.17
 0 2 -8 3.24 0.15
 0 2 8 3.15 0.18
 -1 -2 -8 12.68 0.45
 1 -2 8 12.27 0.44
 1 -2 8 12.31 0.47
 1 2 8 12.34 0.47
 -1 2 -8 11.61 0.42
 2 -2 8 14.54 0.55
 -2 -2 -8 14.78 0.53
 2 -2 8 14.65 0.52
 2 2 8 14.02 0.54
 3 -2 8 0.19 0.09
 3 -2 8 0.11 0.07
 -3 -2 -8 0.2 0.07
 3 2 8 0.18 0.09
 4 -2 8 1.5 0.14
 -4 -2 -8 1.4 0.13
 4 -2 8 1.65 0.17
 4 2 8 1.65 0.16
 4 2 8 1.48 0.13
 5 -2 8 0.11 0.11
 -5 -2 -8 0.01 0.07
 5 -2 8 -0.01 0.08
 5 2 8 0.05 0.1
 5 2 8 0.03 0.07
 6 -2 8 0.55 0.13
 -6 -2 -8 0.51 0.1
 6 -2 8 0.38 0.11
 6 2 8 0.57 0.1
 6 2 8 0.45 0.13
 7 -2 8 9.05 0.41
 7 -2 8 8.5 0.37
 7 2 8 8.8 0.36
 7 2 8 8.35 0.4
 8 -2 8 -0.01 0.11
 8 2 8 0.05 0.14
 9 -2 8 0.86 0.16
 9 2 8 0.9 0.16
 -9 2 -8 0.67 0.17
 -10 -2 -8 3.15 0.31
 10 -2 8 3.38 0.26
 -10 2 -8 2.94 0.31
 11 -2 8 3.23 0.28
 -11 -2 -8 3.06 0.33
 -11 2 -8 2.98 0.33
 -12 -2 -8 0.05 0.2
 12 -2 8 0.16 0.18
 -12 2 -8 0.27 0.22
 13 -2 8 0.36 0.19
 -13 -2 -8 -0.02 0.21
 -13 2 -8 0.36 0.22
 14 -2 8 -0.02 0.19
 -14 -2 -8 0.37 0.22
 -14 2 -8 0.1 0.22
 16 -3 -8 0.05 0.17
 -15 -3 8 -0.05 0.16
 15 -3 -8 0.09 0.15
 15 3 -8 -0.12 0.18
 -15 3 8 0.04 0.16
 -14 -3 8 0.05 0.15
 14 -3 -8 -0.09 0.15
 14 3 -8 -0.1 0.17
 -14 3 8 -0.03 0.17
 -13 -3 8 0.3 0.15
 13 -3 -8 0.29 0.15
 -13 3 8 0.34 0.18
 13 3 -8 0.31 0.16
 -12 -3 8 0.32 0.14
 -12 -3 8 0.24 0.14
 12 -3 -8 0.48 0.15
 12 3 -8 0.1 0.16
 -12 3 8 0.35 0.15
 -11 -3 8 0.59 0.14
 11 -3 -8 0.61 0.14
 -11 -3 8 0.66 0.12
 11 3 -8 0.79 0.17
 -11 3 8 0.46 0.14
 -10 -3 8 0.41 0.12
 -10 -3 8 0.22 0.11
 10 -3 -8 0.37 0.13
 -10 3 8 0.24 0.13
 10 3 -8 0.23 0.13
 9 -3 -8 5 0.28
 -9 -3 8 5.4 0.28
 -9 -3 8 6.01 0.28
 9 3 -8 5.65 0.32
 -9 3 8 5.72 0.3
 -8 -3 8 4.68 0.25
 8 -3 -8 4.4 0.26
 -8 -3 8 4.6 0.24
 -8 3 8 4.42 0.26
 8 3 -8 4.51 0.28
 -7 -3 8 1.04 0.12
 7 -3 -8 1.35 0.16
 -7 -3 8 1.5 0.18
 -7 3 8 0.86 0.14
 7 3 -8 1.17 0.15
 6 -3 -8 0.04 0.08
 6 3 -8 -0.11 0.1
 -5 -3 8 2.21 0.15
 -5 -3 8 2.48 0.17
 5 3 -8 2.48 0.18
 -5 3 8 2.6 0.18
 -4 -3 8 0.96 0.12
 -4 -3 8 0.82 0.1
 -4 3 8 0.64 0.09
 4 3 -8 0.76 0.1
 -3 -3 8 3.79 0.2
 3 -3 -8 4.16 0.21
 -3 -3 8 3.93 0.19
 -3 3 8 3.68 0.2
 3 3 -8 4 0.2
 -2 -3 8 35.94 1.23
 -2 -3 8 36.42 1.27
 2 -3 -8 37.41 1.27
 -2 3 8 36.26 1.28
 2 3 -8 36.67 1.26
 1 -3 -8 4.32 0.2
 -1 -3 8 4.11 0.2
 -1 -3 8 4.16 0.2
 -1 3 8 4.29 0.21
 1 3 -8 4.26 0.19
 0 -3 8 35.01 1.22
 0 -3 8 35.23 1.18
 0 -3 -8 35.6 1.21
 0 3 -8 33.44 1.19
 0 3 8 35.61 1.23
 -1 -3 -8 23.19 0.8
 -1 -3 -8 24.51 0.86
 1 -3 8 24.12 0.84
 1 -3 8 24.63 0.87
 1 3 8 24.88 0.87
 -1 3 -8 24.21 0.83
 2 -3 8 8.98 0.37
 -2 -3 -8 7.88 0.3
 2 -3 8 8.67 0.34
 -2 -3 -8 8.5 0.35
 2 3 8 8.72 0.36
 -3 -3 -8 20.13 0.71
 3 -3 8 19.51 0.73
 3 -3 8 19.23 0.7
 3 3 8 19.69 0.73
 4 -3 8 8.76 0.37
 4 -3 8 8.86 0.39
 -4 -3 -8 9.23 0.37
 4 3 8 8.73 0.39
 -5 -3 -8 1.12 0.12
 5 -3 8 1.33 0.16
 5 -3 8 1.26 0.14
 5 3 8 1 0.14
 -6 -3 -8 7.42 0.34
 6 -3 8 7.58 0.37
 6 -3 8 7.44 0.34
 6 3 8 7.37 0.35
 7 -3 8 4.76 0.26
 7 3 8 4.46 0.29
 8 -3 8 0.95 0.15
 8 3 8 0.77 0.16
 -8 3 -8 0.87 0.16
 9 -3 8 0.69 0.14
 9 3 8 0.67 0.16
 -9 3 -8 0.69 0.17
 10 -3 8 0.61 0.16
 -10 -3 -8 0.36 0.16
 -10 3 -8 0.46 0.18
 -11 -3 -8 2.31 0.32
 11 -3 8 2.42 0.26
 -11 3 -8 1.7 0.25
 12 -3 8 3.21 0.3
 -12 -3 -8 3 0.35
 -12 3 -8 3.68 0.38
 -13 -3 -8 1.02 0.23
 13 -3 8 0.91 0.21
 -13 3 -8 1.28 0.26
 15 -4 -8 0.07 0.15
 -15 -4 8 0.1 0.17
 -15 4 8 0.16 0.17
 15 4 -8 0.12 0.17
 14 -4 -8 0.11 0.15
 -14 -4 8 0.2 0.16
 14 4 -8 0.19 0.17
 -14 4 8 0.18 0.17
 13 -4 -8 2.12 0.25
 -13 -4 8 2.4 0.25
 -13 4 8 2.4 0.28
 13 4 -8 2.04 0.25
 12 -4 -8 1.29 0.18
 -12 -4 8 0.98 0.18
 -12 4 8 1.32 0.19
 12 4 -8 0.98 0.2
 -11 -4 8 2.8 0.24
 11 -4 -8 3.03 0.24
 -11 4 8 2.95 0.26
 11 4 -8 2.93 0.25
 10 -4 -8 10.48 0.47
 -10 -4 8 10.72 0.46
 10 4 -8 11.41 0.5
 -10 4 8 10.93 0.49
 -9 -4 8 1.85 0.18
 9 -4 -8 1.87 0.2
 -9 4 8 1.75 0.21
 9 4 -8 1.92 0.22
 -8 -4 8 7.15 0.32
 -8 -4 8 7.12 0.34
 8 -4 -8 6.97 0.35
 -8 4 8 7.35 0.35
 8 4 -8 7.62 0.37
 -7 -4 8 24.33 0.88
 -7 -4 8 25.04 0.88
 7 -4 -8 23.93 0.9
 -7 4 8 25.01 0.92
 7 4 -8 25.7 0.93
 6 -4 -8 6.05 0.3
 -6 -4 8 5.93 0.29
 -6 -4 8 5.57 0.26
 6 4 -8 6.02 0.29
 -6 4 8 5.28 0.3
 -5 -4 8 16.92 0.63
 -5 -4 8 17.07 0.62
 5 -4 -8 16.98 0.64
 -5 4 8 17 0.65
 5 4 -8 17.45 0.65
 -4 -4 8 4.17 0.2
 -4 -4 8 4.19 0.23
 4 4 -8 4.66 0.24
 -4 4 8 4.18 0.23
 -3 -4 8 35.6 1.22
 -3 -4 8 34.19 1.2
 3 4 -8 35.25 1.23
 -3 4 8 35.68 1.24
 -2 -4 8 3.17 0.19
 -2 -4 8 3.2 0.18
 -2 4 8 3.27 0.2
 2 4 -8 3.55 0.18
 1 -4 -8 0.15 0.09
 -1 -4 8 0.31 0.07
 -1 -4 8 0.22 0.08
 1 4 -8 0.31 0.07
 -1 4 8 0.15 0.08
 0 -4 -8 6.07 0.29
 0 -4 8 6.3 0.28
 0 -4 8 6.52 0.28
 0 4 8 6.22 0.28
 1 -4 8 3.7 0.2
 1 -4 8 3.6 0.21
 -1 -4 -8 3.14 0.14
 -1 -4 -8 2.92 0.22
 1 4 8 3.33 0.21
 2 -4 8 2.27 0.19
 -2 -4 -8 1.78 0.13
 2 -4 8 2.36 0.2
 -2 -4 -8 1.79 0.2
 2 4 8 1.9 0.19
 -3 -4 -8 12.74 0.49
 -3 -4 -8 12.49 0.44
 3 -4 8 12.4 0.48
 3 -4 8 12.35 0.5
 3 4 8 12.28 0.5
 -4 -4 -8 0.8 0.12
 -4 -4 -8 0.93 0.12
 4 -4 8 0.43 0.12
 4 -4 8 0.76 0.13
 -5 -4 -8 0.86 0.09
 -5 -4 -8 0.63 0.12
 5 -4 8 0.64 0.12
 5 -4 8 0.52 0.14
 5 4 8 0.55 0.13
 6 -4 8 1.72 0.18
 -6 -4 -8 1.72 0.15
 -6 -4 -8 1.44 0.16
 6 4 8 1.51 0.19
 7 -4 8 -0.11 0.11
 -7 4 -8 -0.1 0.12
 7 4 8 -0.14 0.11
 8 -4 8 0.93 0.15
 8 4 8 0.96 0.15
 -8 4 -8 0.76 0.16
 9 -4 8 0.49 0.15
 -9 4 -8 0.46 0.16
 -10 -4 -8 -0.06 0.14
 10 -4 8 -0.01 0.15
 -10 4 -8 0 0.15
 11 -4 8 0.22 0.17
 -11 4 -8 0.47 0.19
 12 -4 8 1.1 0.21
 -12 4 -8 0.94 0.24
 13 -4 8 -0.3 0.17
 -13 4 -8 0.14 0.22
 -14 -4 -8 -0.08 0.16
 -14 -5 8 0.11 0.16
 14 -5 -8 0.45 0.16
 14 5 -8 0.26 0.2
 -14 5 8 0.24 0.18
 13 -5 -8 1.9 0.24
 -13 -5 8 1.66 0.21
 -13 5 8 2.1 0.28
 13 5 -8 1.35 0.23
 12 -5 -8 0.38 0.15
 -12 -5 8 0.17 0.16
 12 5 -8 0.46 0.18
 -12 5 8 0.61 0.17
 -11 -5 8 0.52 0.16
 11 -5 -8 0.7 0.15
 -11 5 8 0.71 0.17
 11 5 -8 0.58 0.18
 10 -5 -8 0.13 0.12
 -10 -5 8 -0.09 0.13
 -10 5 8 0.01 0.14
 10 5 -8 -0.05 0.14
 -9 -5 8 2.35 0.22
 9 -5 -8 2.33 0.22
 9 5 -8 2.27 0.24
 -9 5 8 2.32 0.24
 -8 -5 8 0 0.11
 8 -5 -8 0.05 0.11
 -8 5 8 -0.2 0.12
 8 5 -8 0 0.13
 -7 -5 8 -0.04 0.11
 7 -5 -8 -0.02 0.1
 7 5 -8 0.04 0.12
 -6 -5 8 15.44 0.59
 6 -5 -8 15.81 0.61
 -6 5 8 14.99 0.61
 6 5 -8 15.91 0.62
 5 -5 -8 9.59 0.41
 -5 -5 8 9.1 0.39
 5 5 -8 9.78 0.41
 -5 5 8 8.27 0.41
 4 -5 -8 10.94 0.46
 -4 -5 8 11.63 0.46
 4 5 -8 11.26 0.46
 -4 5 8 11.26 0.47
 -3 -5 8 26.61 0.91
 3 -5 -8 25.2 0.94
 -3 -5 8 25.46 0.9
 -3 5 8 26.09 0.93
 3 5 -8 25.49 0.93
 -2 -5 8 6.43 0.28
 -2 -5 8 6.49 0.31
 -2 5 8 6.13 0.31
 2 5 -8 6.97 0.31
 -1 -5 8 29.34 1.01
 -1 -5 8 28.04 1.02
 -1 5 8 29.53 1.04
 0 -5 8 49.11 1.71
 0 -5 -8 50.37 1.73
 0 -5 8 49.14 1.68
 0 5 8 49.94 1.72
 1 -5 8 0.26 0.12
 1 -5 8 0.53 0.12
 -1 -5 -8 0.23 0.14
 1 5 8 0.37 0.12
 2 -5 8 135.37 4.32
 2 -5 8 127.12 4.45
 -2 -5 -8 129.3 4.43
 2 5 8 132.43 4.45
 3 -5 8 7.96 0.37
 -3 -5 -8 8.95 0.38
 3 -5 8 7.23 0.36
 3 5 8 7.34 0.36
 4 -5 8 1.24 0.15
 -4 -5 -8 1.51 0.16
 4 -5 8 1.13 0.16
 4 5 8 1.25 0.14
 5 -5 8 0.94 0.14
 -5 -5 -8 0.98 0.15
 -5 5 -8 0.67 0.13
 5 5 8 0.81 0.14
 -6 -5 -8 2.62 0.18
 -6 -5 -8 2.44 0.22
 6 -5 8 2.49 0.22
 -6 5 -8 2.59 0.23
 6 5 8 2.67 0.23
 -7 -5 -8 2.96 0.2
 7 -5 8 2.67 0.23
 -7 -5 -8 2.52 0.24
 -7 5 -8 2.58 0.24
 -8 -5 -8 0.18 0.12
 8 -5 8 0.18 0.14
 -8 5 -8 0.18 0.14
 -9 -5 -8 3.41 0.25
 9 -5 8 3.42 0.27
 -9 5 -8 3.14 0.29
 -10 -5 -8 1.4 0.18
 10 -5 8 1.18 0.2
 -10 5 -8 1.09 0.19
 11 -5 8 0.02 0.17
 -11 5 -8 0.08 0.17
 12 -5 8 0.06 0.18
 -12 5 -8 0.13 0.21
 -14 6 8 -0.22 0.17
 13 -6 -8 0.2 0.15
 -13 -6 8 0.03 0.16
 13 6 -8 0.14 0.2
 -13 6 8 0.08 0.18
 12 -6 -8 0.31 0.15
 -12 -6 8 0.37 0.17
 -12 6 8 0.49 0.18
 12 6 -8 0.14 0.18
 11 -6 -8 0.36 0.15
 -11 -6 8 0.3 0.16
 11 6 -8 0.2 0.17
 -11 6 8 0.42 0.17
 -10 -6 8 0.96 0.16
 10 -6 -8 0.97 0.17
 -10 6 8 1.26 0.18
 10 6 -8 0.99 0.2
 -9 -6 8 -0.02 0.13
 9 -6 -8 0.07 0.12
 -9 6 8 -0.08 0.13
 9 6 -8 0.06 0.15
 -8 -6 8 0.28 0.13
 8 -6 -8 0.39 0.13
 -8 6 8 0.2 0.14
 8 6 -8 0.48 0.16
 -7 -6 8 3.43 0.23
 7 -6 -8 3.42 0.23
 -7 6 8 3.1 0.26
 7 6 -8 3.52 0.24
 6 -6 -8 1.61 0.2
 -6 -6 8 1.43 0.17
 -6 6 8 1.18 0.15
 6 6 -8 1.78 0.21
 -5 -6 8 3.93 0.25
 5 -6 -8 4.09 0.25
 5 6 -8 3.95 0.26
 -5 6 8 3.58 0.25
 4 -6 -8 0.09 0.11
 -4 -6 8 0.02 0.11
 4 6 -8 0.05 0.11
 -4 6 8 -0.19 0.1
 3 -6 -8 7.27 0.35
 -3 -6 8 6.75 0.33
 -3 6 8 7.3 0.33
 -2 -6 8 0.01 0.12
 2 -6 -8 0 0.1
 -2 6 8 0.04 0.1
 -1 -6 8 8.09 0.36
 1 -6 -8 7.55 0.36
 -1 6 8 7.88 0.34
 0 -6 -8 1.35 0.18
 0 -6 8 2.12 0.21
 0 6 8 2.09 0.18
 -1 -6 -8 4 0.28
 1 -6 8 5.05 0.29
 1 6 8 4.69 0.26
 2 -6 8 23.19 0.84
 -2 -6 -8 22.5 0.86
 3 -6 8 7.07 0.36
 -3 -6 -8 6.83 0.36
 -3 6 -8 7.88 0.36
 -4 -6 -8 4.06 0.27
 4 -6 8 4.24 0.27
 -4 6 -8 4.11 0.28
 5 -6 8 -0.09 0.13
 -5 -6 -8 -0.21 0.13
 -5 6 -8 0.05 0.12
 6 -6 8 -0.1 0.13
 -6 -6 -8 -0.11 0.14
 -6 6 -8 0.03 0.13
 7 -6 8 0.86 0.17
 -7 -6 -8 0.94 0.17
 -7 6 -8 0.82 0.15
 8 -6 8 0.11 0.15
 -8 -6 -8 -0.03 0.15
 -8 6 -8 0.04 0.15
 9 -6 8 -0.12 0.15
 -9 -6 -8 -0.16 0.16
 -9 6 -8 0.14 0.16
 10 -6 8 0.1 0.17
 -10 6 -8 0.2 0.18
 11 -6 8 0.07 0.18
 -11 6 -8 0.33 0.2
 -12 6 -8 0.14 0.2
 -13 7 8 0.07 0.17
 -12 -7 8 0.15 0.17
 12 -7 -8 0.24 0.15
 -12 7 8 0.03 0.16
 12 7 -8 0.13 0.18
 -11 -7 8 0.82 0.18
 11 -7 -8 1.07 0.18
 -11 7 8 1.01 0.2
 11 7 -8 0.88 0.22
 -10 -7 8 1.61 0.21
 10 -7 -8 1.48 0.19
 10 7 -8 1.47 0.23
 -10 7 8 1.75 0.24
 -9 -7 8 1.34 0.19
 9 -7 -8 1.6 0.22
 -9 7 8 1.53 0.2
 9 7 -8 1.44 0.22
 -8 -7 8 0 0.14
 8 -7 -8 -0.06 0.13
 -8 7 8 0.02 0.14
 8 7 -8 0.02 0.16
 -7 -7 8 2.36 0.2
 7 -7 -8 2.13 0.21
 -7 7 8 2.47 0.23
 -6 -7 8 1.25 0.17
 6 -7 -8 1.23 0.17
 -6 7 8 1.15 0.16
 -5 -7 8 0.78 0.15
 5 -7 -8 0.69 0.14
 -5 7 8 0.37 0.13
 -4 -7 8 -0.05 0.12
 4 -7 -8 0.18 0.12
 -4 7 8 -0.17 0.11
 -3 -7 8 0.76 0.15
 3 -7 -8 0.94 0.15
 -3 7 8 0.79 0.13
 -2 -7 8 1.67 0.2
 2 -7 -8 1.89 0.18
 1 -7 -8 2.86 0.24
 -1 -7 8 2.86 0.23
 0 -7 8 3.31 0.24
 0 -7 -8 2.76 0.25
 -1 -7 -8 12.79 0.55
 1 -7 8 12.85 0.53
 -2 -7 -8 0.25 0.14
 2 -7 8 0.4 0.14
 3 -7 8 0.89 0.16
 -3 -7 -8 0.57 0.16
 4 -7 8 4.63 0.29
 -4 -7 -8 3.77 0.27
 5 -7 8 0.47 0.15
 -5 -7 -8 0.4 0.17
 -6 -7 -8 0.37 0.17
 6 -7 8 0.6 0.16
 7 -7 8 -0.03 0.14
 -7 -7 -8 -0.1 0.14
 -8 -7 -8 -0.23 0.16
 8 -7 8 -0.1 0.15
 -8 7 -8 0.08 0.16
 -9 -7 -8 -0.24 0.16
 9 -7 8 -0.16 0.16
 -9 7 -8 0.08 0.17
 10 -7 8 0.85 0.21
 -10 -7 -8 0.91 0.21
 -10 7 -8 0.85 0.2
 -11 -7 -8 0.98 0.23
 -11 7 -8 0.83 0.23
 -12 8 8 -0.12 0.17
 11 -8 -8 0.09 0.15
 -11 -8 8 0.13 0.17
 -11 8 8 -0.11 0.17
 10 -8 -8 0.12 0.15
 -10 -8 8 0.29 0.17
 -10 8 8 0.25 0.17
 -9 -8 8 0.09 0.15
 9 -8 -8 0.06 0.14
 -9 8 8 0.27 0.16
 8 -8 -8 1.05 0.18
 -8 -8 8 1.38 0.19
 -7 -8 8 0.83 0.17
 7 -8 -8 0.58 0.17
 -6 -8 8 0.13 0.14
 6 -8 -8 0.14 0.14
 5 -8 -8 8.26 0.41
 -5 -8 8 8.44 0.41
 4 -8 -8 0.49 0.15
 -4 -8 8 0.56 0.16
 -3 -8 8 2.47 0.24
 3 -8 -8 2.86 0.25
 2 -8 -8 2.08 0.22
 -2 -8 8 1.8 0.2
 1 -8 -8 0.35 0.14
 -1 -8 8 0.2 0.14
 0 -8 -8 0.04 0.14
 0 -8 8 -0.2 0.12
 1 -8 8 0.39 0.15
 -1 -8 -8 0.5 0.16
 2 -8 8 -0.12 0.14
 -2 -8 -8 0.19 0.15
 -3 -8 -8 0.44 0.16
 3 -8 8 0.48 0.16
 -4 -8 -8 0 0.15
 4 -8 8 0.01 0.15
 -5 -8 -8 0.07 0.16
 5 -8 8 0.28 0.16
 -6 -8 -8 0.52 0.19
 6 -8 8 0.81 0.18
 -7 -8 -8 -0.03 0.17
 7 -8 8 0.24 0.17
 8 -8 8 0.85 0.19
 -8 -8 -8 0.72 0.21
 -9 -8 -8 0.17 0.19
 9 -8 8 0.38 0.19
 -10 -8 -8 0.84 0.22
 10 -9 -8 -0.05 0.16
 -9 -9 8 0.93 0.19
 9 -9 -8 0.85 0.19
 8 -9 -8 1.17 0.19
 -8 -9 8 1.35 0.2
 -7 -9 8 0.32 0.16
 7 -9 -8 0.07 0.15
 -6 -9 8 5.88 0.35
 6 -9 -8 5.53 0.35
 -5 -9 8 1.1 0.19
 5 -9 -8 1.23 0.19
 4 -9 -8 2.79 0.25
 -4 -9 8 2.75 0.27
 3 -9 -8 2.88 0.25
 -3 -9 8 2.76 0.26
 -2 -9 8 0.17 0.17
 2 -9 -8 0.41 0.16
 -1 -9 8 1.62 0.21
 1 -9 -8 2.02 0.25
 0 -9 -8 1.82 0.24
 0 -9 8 1.64 0.22
 1 -9 8 0.67 0.19
 -1 -9 -8 0.84 0.18
 -2 -9 -8 2.06 0.25
 2 -9 8 1.82 0.25
 -3 -9 -8 0.02 0.16
 3 -9 8 0.31 0.15
 -4 -9 -8 0.81 0.18
 4 -9 8 0.9 0.19
 5 -9 8 0.1 0.17
 -5 -9 -8 0.01 0.16
 -6 -9 -8 -0.13 0.17
 6 -9 8 0.11 0.17
 -7 -9 -8 0.17 0.2
 7 -9 8 0.56 0.19
 -8 -9 -8 0.04 0.19
 8 -10 -8 -0.08 0.15
 7 -10 -8 0.38 0.17
 -7 -10 8 0.17 0.17
 -6 -10 8 0.18 0.17
 6 -10 -8 0.09 0.15
 -5 -10 8 0.17 0.17
 5 -10 -8 0.27 0.16
 -4 -10 8 0.19 0.18
 4 -10 -8 0.22 0.16
 3 -10 -8 0.2 0.16
 -3 -10 8 0.13 0.17
 -2 -10 8 0.31 0.18
 2 -10 -8 0.27 0.17
 1 -10 -8 -0.12 0.14
 -1 -10 8 -0.16 0.16
 0 -10 -8 0.92 0.2
 0 -10 8 1.05 0.2
 1 -10 8 0.25 0.18
 -1 -10 -8 0.19 0.16
 2 -10 8 0.45 0.19
 -2 -10 -8 0.46 0.19
 3 -10 8 0.55 0.19
 -3 -10 -8 0.64 0.18
 -4 -10 -8 -0.22 0.17
 4 -10 8 0.14 0.18
 -5 -10 -8 -0.07 0.18
 5 -10 8 0.4 0.19
 2 -11 -8 0.6 0.19
 16 0 -9 -0.14 0.16
 -16 0 9 -0.19 0.16
 -16 0 9 0.02 0.16
 -15 0 9 0.3 0.17
 15 0 -9 0.28 0.19
 -15 0 9 0.21 0.19
 14 0 -9 0.07 0.15
 -14 0 9 -0.17 0.16
 -14 0 9 0.41 0.16
 -13 0 9 0.33 0.14
 -13 0 9 -0.11 0.15
 13 0 -9 0.18 0.15
 12 0 -9 0.18 0.15
 -12 0 9 -0.27 0.14
 -12 0 9 0.16 0.12
 -11 0 9 0.21 0.15
 -10 0 9 0.23 0.13
 -10 0 9 0.32 0.11
 -9 0 9 -0.13 0.12
 9 0 -9 0.13 0.11
 -9 0 9 0.06 0.09
 -8 0 9 -0.04 0.12
 -8 0 9 0.05 0.09
 8 0 -9 0.14 0.11
 -7 0 9 0.11 0.09
 -7 0 9 0.29 0.11
 7 0 -9 0.13 0.09
 -6 0 9 0.12 0.07
 6 0 -9 0.01 0.09
 -6 0 9 0.06 0.09
 5 0 -9 0.13 0.08
 -5 0 9 0.05 0.07
 -5 0 9 0.07 0.05
 -4 0 9 0 0.03
 4 0 -9 -0.08 0.06
 -4 0 9 -0.01 0.06
 3 0 -9 0.07 0.06
 -3 0 9 0.09 0.04
 -3 0 9 0 0.06
 -2 0 9 0.06 0.06
 2 0 -9 0.03 0.05
 -2 0 9 0.08 0.04
 -1 0 9 0.06 0.04
 -1 0 9 0.12 0.07
 1 0 -9 0 0.05
 1 0 9 -0.01 0.04
 -1 0 -9 0 0.04
 1 0 9 0 0.03
 2 0 9 0.06 0.06
 2 0 9 -0.01 0.05
 -2 0 -9 -0.04 0.04
 3 0 9 0.01 0.06
 3 0 9 0.1 0.09
 -3 0 -9 -0.04 0.04
 -4 0 -9 -0.13 0.05
 4 0 9 0.02 0.08
 4 0 9 -0.02 0.07
 5 0 9 0.11 0.12
 5 0 9 0.16 0.09
 6 0 9 -0.14 0.13
 6 0 9 -0.07 0.08
 7 0 9 -0.07 0.09
 7 0 9 0 0.12
 8 0 9 -0.03 0.1
 8 0 9 0.08 0.14
 9 0 9 0 0.14
 9 0 9 0 0.11
 10 0 9 0.01 0.13
 -10 0 -9 -0.04 0.16
 -11 0 -9 0.21 0.19
 11 0 9 -0.18 0.14
 12 0 9 -0.13 0.14
 -12 0 -9 0.01 0.19
 -13 0 -9 0.2 0.21
 13 0 9 -0.12 0.15
 14 0 9 -0.17 0.16
 -14 0 -9 0.09 0.21
 -16 -1 9 0.31 0.17
 16 -1 -9 0.09 0.17
 -16 -1 9 0.05 0.18
 -16 1 9 0.07 0.19
 16 1 -9 0.22 0.18
 15 -1 -9 0.85 0.2
 -15 -1 9 0.52 0.18
 -15 -1 9 0.98 0.19
 -15 1 9 0.53 0.19
 15 1 -9 0.76 0.2
 -14 -1 9 0.25 0.17
 -14 -1 9 0.29 0.16
 14 -1 -9 0.24 0.16
 -14 1 9 0.3 0.18
 14 1 -9 0.29 0.18
 -13 -1 9 1.5 0.18
 -13 -1 9 1.28 0.19
 13 -1 -9 1.37 0.2
 13 1 -9 1.57 0.21
 -13 1 9 1.32 0.2
 -12 -1 9 1.53 0.2
 12 -1 -9 1.65 0.22
 -12 -1 9 1.32 0.18
 -12 1 9 1.18 0.19
 12 1 -9 1.71 0.24
 -11 -1 9 4.78 0.3
 11 -1 -9 4.64 0.29
 -11 -1 9 4.65 0.27
 -11 1 9 4.93 0.3
 11 1 -9 4.33 0.29
 10 -1 -9 6.69 0.35
 -10 -1 9 7.41 0.35
 -10 -1 9 6.42 0.32
 -10 1 9 7.25 0.35
 10 1 -9 6.49 0.35
 -9 -1 9 0.31 0.12
 -9 -1 9 0.44 0.1
 9 -1 -9 0.65 0.13
 -9 1 9 0.54 0.13
 9 1 -9 0.4 0.13
 -8 -1 9 8.94 0.38
 -8 -1 9 8.48 0.36
 8 -1 -9 9.03 0.39
 8 1 -9 8.47 0.4
 -8 1 9 9.61 0.4
 -7 -1 9 18.99 0.67
 -7 -1 9 19.48 0.71
 -7 1 9 17.6 0.66
 -7 1 9 19.97 0.72
 7 1 -9 18.76 0.72
 -6 -1 9 38.12 1.27
 -6 -1 9 38.81 1.32
 -6 1 9 36.59 1.25
 6 1 -9 37.21 1.32
 5 -1 -9 3.72 0.19
 -5 -1 9 3.7 0.18
 -5 -1 9 3.55 0.19
 -5 1 9 3.05 0.19
 5 1 -9 3.45 0.21
 -4 -1 9 2.81 0.17
 4 -1 -9 2.76 0.17
 -4 -1 9 2.67 0.15
 -4 1 9 2.66 0.12
 4 1 -9 2.42 0.17
 3 -1 -9 40.84 1.38
 -3 -1 9 41.09 1.4
 -3 -1 9 38.39 1.33
 -3 1 9 41.26 1.32
 3 1 -9 39.32 1.38
 -2 -1 9 2.58 0.15
 2 -1 -9 2.77 0.15
 2 1 -9 2.62 0.14
 -2 1 9 1.96 0.15
 -2 1 9 2.59 0.1
 -1 -1 9 9.74 0.39
 1 -1 -9 9.52 0.37
 -1 1 9 10.14 0.33
 -1 1 9 9.73 0.39
 1 1 -9 9.55 0.36
 0 -1 -9 56.33 1.9
 0 -1 9 58.85 1.93
 0 -1 9 49.49 1.84
 0 1 -9 57.15 1.89
 0 1 9 58.03 1.93
 0 1 9 56.18 1.83
 1 -1 9 21.41 0.78
 1 -1 9 21.71 0.73
 -1 -1 -9 20.96 0.74
 1 1 9 21 0.77
 1 1 9 21.41 0.71
 -1 1 -9 20.66 0.73
 2 -1 9 6.13 0.29
 -2 -1 -9 6.32 0.25
 2 -1 9 6.4 0.25
 -2 1 -9 5.94 0.23
 2 1 9 6.05 0.28
 3 -1 9 13.75 0.54
 -3 -1 -9 13.53 0.5
 3 -1 9 14.13 0.5
 -3 1 -9 13.36 0.47
 3 1 9 14.18 0.54
 3 1 9 13.96 0.49
 -4 -1 -9 0.29 0.07
 4 -1 9 0.33 0.08
 4 1 9 0.3 0.1
 4 1 9 0.23 0.07
 5 -1 9 30.39 1.08
 -5 -1 -9 31.79 1.09
 5 1 9 32.16 1.15
 5 1 9 32.39 1.08
 6 -1 9 6.11 0.33
 6 -1 9 5.76 0.27
 -6 -1 -9 5.82 0.25
 6 1 9 5.8 0.28
 6 1 9 5.76 0.32
 7 -1 9 0.64 0.15
 7 -1 9 0.6 0.12
 7 1 9 0.7 0.15
 7 1 9 0.69 0.11
 8 -1 9 4.85 0.31
 8 -1 9 4.57 0.28
 8 1 9 4.63 0.26
 8 1 9 4.7 0.3
 9 -1 9 0.45 0.14
 9 1 9 0.64 0.17
 9 1 9 0.85 0.14
 10 -1 9 4.2 0.29
 -10 -1 -9 4.63 0.34
 10 1 9 4.43 0.28
 -10 1 -9 3.86 0.34
 -11 -1 -9 0.22 0.18
 11 -1 9 0.18 0.17
 11 1 9 0.21 0.14
 -11 1 -9 0.26 0.19
 -12 -1 -9 0.11 0.19
 12 -1 9 0.07 0.17
 -12 1 -9 0.17 0.2
 13 -1 9 0.12 0.17
 -13 -1 -9 0.47 0.22
 -13 1 -9 0.56 0.23
 14 -1 9 0.15 0.18
 -14 -1 -9 0.17 0.23
 16 -2 -9 -0.16 0.16
 -16 -2 9 0.03 0.16
 -16 2 9 -0.19 0.17
 16 2 -9 0.15 0.18
 -15 -2 9 -0.18 0.15
 -15 -2 9 -0.21 0.16
 15 -2 -9 -0.24 0.15
 -15 2 9 -0.11 0.18
 15 2 -9 0.1 0.18
 -14 -2 9 0.26 0.16
 -14 -2 9 0.45 0.16
 14 -2 -9 0.51 0.17
 14 2 -9 0.52 0.19
 -14 2 9 0.26 0.17
 -13 -2 9 -0.01 0.13
 13 -2 -9 -0.08 0.14
 -13 -2 9 -0.02 0.14
 -13 2 9 0.08 0.15
 13 2 -9 0.01 0.16
 -12 -2 9 0.78 0.15
 12 -2 -9 0.9 0.16
 -12 -2 9 0.54 0.15
 12 2 -9 0.9 0.18
 -12 2 9 0.76 0.16
 11 -2 -9 0.07 0.12
 -11 -2 9 0 0.11
 -11 -2 9 -0.08 0.12
 11 2 -9 -0.11 0.13
 -11 2 9 0.11 0.12
 10 -2 -9 0.04 0.1
 -10 -2 9 0.01 0.1
 -10 -2 9 -0.02 0.1
 10 2 -9 -0.23 0.12
 -10 2 9 -0.08 0.11
 -9 -2 9 0.04 0.1
 -9 -2 9 0.16 0.1
 9 -2 -9 0.1 0.1
 9 2 -9 -0.08 0.1
 -9 2 9 0.1 0.11
 -8 -2 9 3.14 0.19
 -8 -2 9 3.03 0.21
 8 -2 -9 3.01 0.2
 -8 2 9 3.06 0.21
 8 2 -9 2.62 0.23
 7 -2 -9 0.45 0.11
 -7 -2 9 0.46 0.09
 -7 -2 9 0.41 0.1
 -7 2 9 0.17 0.08
 7 2 -9 0.21 0.11
 -6 -2 9 28.81 1
 -6 -2 9 28.71 1.03
 6 2 -9 29.42 1.04
 -5 -2 9 2.55 0.17
 -5 -2 9 2.63 0.17
 -5 2 9 2.7 0.12
 5 2 -9 2.49 0.19
 -5 2 9 2.31 0.17
 -4 -2 9 17.56 0.63
 4 -2 -9 17.32 0.63
 -4 -2 9 16.88 0.61
 -4 2 9 16.47 0.57
 -4 2 9 17.3 0.64
 4 2 -9 17.25 0.63
 3 -2 -9 3.4 0.18
 -3 -2 9 3.49 0.18
 -3 -2 9 3.38 0.17
 -3 2 9 3.31 0.19
 3 2 -9 3.14 0.18
 -2 -2 9 25.68 0.87
 -2 -2 9 25.29 0.9
 2 -2 -9 25.63 0.9
 -2 2 9 25.2 0.91
 2 2 -9 25.74 0.89
 -1 -2 9 4.42 0.2
 -1 -2 9 4.61 0.22
 1 -2 -9 4.93 0.22
 1 2 -9 4.53 0.2
 -1 2 9 4.34 0.22
 0 -2 -9 0.64 0.08
 0 -2 9 0.77 0.1
 0 -2 9 0.91 0.12
 0 2 9 0.65 0.09
 0 2 -9 0.56 0.06
 -1 -2 -9 31.77 1.11
 1 -2 9 32.66 1.13
 1 -2 9 32.41 1.08
 -1 2 -9 30.47 1.08
 1 2 9 32.49 1.13
 2 -2 9 7.09 0.3
 2 -2 9 7.41 0.33
 -2 -2 -9 7.54 0.31
 2 2 9 8.08 0.33
 2 2 9 7.75 0.28
 3 -2 9 3.35 0.21
 -3 -2 -9 3.25 0.19
 3 -2 9 3.18 0.18
 3 2 9 3.38 0.22
 4 -2 9 4.02 0.25
 -4 -2 -9 4.15 0.21
 4 -2 9 3.64 0.21
 4 2 9 4.12 0.19
 4 2 9 3.77 0.24
 -5 -2 -9 3.38 0.19
 5 -2 9 3.06 0.23
 5 -2 9 2.92 0.2
 5 2 9 3.25 0.18
 5 2 9 3.04 0.23
 6 -2 9 1.37 0.18
 6 -2 9 2.02 0.21
 -6 -2 -9 1.66 0.16
 6 2 9 1.74 0.16
 6 2 9 1.64 0.22
 7 -2 9 0.43 0.12
 -7 -2 -9 0.51 0.1
 7 -2 9 0.45 0.15
 7 2 9 0.75 0.11
 7 2 9 0.38 0.15
 8 -2 9 0.66 0.14
 8 -2 9 0.92 0.17
 8 2 9 0.64 0.15
 9 -2 9 9.65 0.44
 9 2 9 9.68 0.47
 -9 2 -9 9.61 0.49
 10 -2 9 0.85 0.17
 -10 2 -9 0.37 0.19
 11 -2 9 3.95 0.3
 -11 -2 -9 5.04 0.39
 -11 2 -9 3.74 0.36
 -12 -2 -9 6.24 0.45
 12 -2 9 6.04 0.38
 -12 2 -9 6.43 0.46
 13 -2 9 0.24 0.2
 -13 -2 -9 0.23 0.23
 -13 2 -9 0.35 0.22
 -14 -2 -9 0.95 0.25
 16 -3 -9 -0.07 0.16
 -15 -3 9 0.55 0.18
 15 -3 -9 0.44 0.17
 -15 3 9 0.5 0.19
 15 3 -9 0.53 0.2
 -14 -3 9 0 0.15
 14 -3 -9 -0.09 0.14
 14 3 -9 -0.02 0.16
 -14 3 9 0.04 0.16
 -13 -3 9 0.87 0.18
 13 -3 -9 1.05 0.18
 13 3 -9 1.13 0.21
 -13 3 9 1.03 0.19
 -12 -3 9 0.97 0.17
 -12 -3 9 0.93 0.15
 12 -3 -9 0.92 0.17
 12 3 -9 0.81 0.18
 -12 3 9 0.89 0.17
 11 -3 -9 1.05 0.16
 -11 -3 9 0.86 0.14
 -11 -3 9 0.95 0.15
 -11 3 9 0.8 0.16
 11 3 -9 0.97 0.17
 -10 -3 9 0.71 0.13
 10 -3 -9 0.82 0.15
 -10 -3 9 0.53 0.12
 -10 3 9 0.66 0.15
 10 3 -9 0.59 0.14
 9 -3 -9 0.06 0.11
 -9 -3 9 0.02 0.09
 -9 -3 9 0.08 0.1
 9 3 -9 0.13 0.12
 -9 3 9 0.01 0.12
 8 -3 -9 0.3 0.11
 -8 -3 9 0.4 0.1
 -8 -3 9 0.49 0.11
 8 3 -9 0.43 0.13
 -8 3 9 0.5 0.12
 -7 -3 9 5.16 0.26
 -7 -3 9 4.86 0.25
 7 -3 -9 5.37 0.28
 -7 3 9 4.71 0.28
 7 3 -9 4.73 0.29
 -6 -3 9 0.08 0.09
 6 -3 -9 0.08 0.09
 -6 -3 9 -0.05 0.08
 6 3 -9 -0.06 0.11
 -6 3 9 0.09 0.11
 -5 -3 9 17.48 0.64
 -5 -3 9 17.06 0.62
 5 3 -9 17.19 0.65
 -5 3 9 17.53 0.65
 -4 -3 9 12.71 0.49
 -4 -3 9 13.05 0.48
 -4 3 9 12.81 0.51
 4 3 -9 13.3 0.5
 -3 -3 9 11.91 0.45
 3 -3 -9 12.52 0.47
 -3 -3 9 12.13 0.46
 -3 3 9 11.81 0.47
 3 3 -9 12.31 0.47
 -2 -3 9 0.32 0.07
 -2 -3 9 0.2 0.07
 2 -3 -9 0.26 0.08
 -2 3 9 0.02 0.07
 2 3 -9 0.19 0.06
 -1 -3 9 0.64 0.08
 1 -3 -9 0.61 0.09
 -1 -3 9 0.57 0.08
 1 3 -9 0.68 0.08
 -1 3 9 0.56 0.09
 0 -3 9 0.4 0.08
 0 -3 -9 0.35 0.08
 0 -3 9 0.45 0.09
 0 3 -9 0.34 0.06
 0 3 9 0.47 0.08
 1 -3 9 0.48 0.09
 -1 -3 -9 0.21 0.09
 1 -3 9 0.41 0.08
 1 3 9 0.52 0.1
 -1 3 -9 0.37 0.05
 2 -3 9 13.96 0.5
 -2 -3 -9 12.69 0.46
 -2 -3 -9 13.46 0.51
 2 -3 9 13.53 0.52
 2 3 9 13.56 0.52
 3 -3 9 4.08 0.26
 -3 -3 -9 4.05 0.22
 3 -3 9 3.43 0.22
 3 3 9 3.64 0.25
 -4 -3 -9 12.62 0.48
 4 -3 9 11.97 0.5
 4 -3 9 11.68 0.47
 4 3 9 12.09 0.5
 5 -3 9 0.73 0.13
 -5 -3 -9 0.9 0.12
 5 -3 9 0.68 0.15
 5 3 9 0.63 0.13
 6 -3 9 1.2 0.15
 6 -3 9 1.19 0.17
 -6 -3 -9 1.21 0.16
 6 3 9 1.06 0.16
 -7 -3 -9 1.59 0.2
 7 -3 9 1.81 0.24
 7 -3 9 1.96 0.18
 7 3 9 1.74 0.22
 8 -3 9 0.85 0.15
 -8 -3 -9 0.79 0.14
 -8 3 -9 0.69 0.16
 8 3 9 0.5 0.16
 9 -3 9 0.52 0.14
 -9 3 -9 0.26 0.16
 9 3 9 0.22 0.15
 10 -3 9 0.02 0.14
 -10 3 -9 -0.14 0.16
 -11 -3 -9 0.8 0.21
 11 -3 9 0.96 0.19
 -11 3 -9 0.77 0.21
 -12 -3 -9 0.15 0.2
 12 -3 9 0.3 0.18
 -12 3 -9 0.25 0.22
 13 -3 9 0.3 0.19
 -13 -3 -9 0.39 0.22
 -13 3 -9 0.45 0.24
 15 -4 -9 -0.07 0.15
 -15 -4 9 -0.13 0.16
 15 4 -9 -0.21 0.18
 -15 4 9 -0.13 0.16
 14 -4 -9 -0.04 0.15
 -14 -4 9 -0.09 0.15
 -14 4 9 -0.12 0.17
 14 4 -9 -0.25 0.17
 -13 -4 9 0.74 0.17
 13 -4 -9 0.68 0.17
 13 4 -9 0.75 0.2
 -13 4 9 0.91 0.19
 -12 -4 9 0.26 0.15
 12 -4 -9 0.22 0.15
 -12 4 9 0.23 0.16
 12 4 -9 0.04 0.17
 11 -4 -9 1.97 0.22
 -11 -4 9 2.12 0.23
 11 4 -9 2.06 0.26
 -11 4 9 2.04 0.24
 10 -4 -9 0.24 0.12
 -10 -4 9 0.01 0.12
 10 4 -9 0.23 0.15
 -10 4 9 -0.23 0.14
 9 -4 -9 4.97 0.28
 -9 -4 9 5.19 0.29
 9 4 -9 5.47 0.3
 -9 4 9 4.85 0.3
 -8 -4 9 1.32 0.16
 -8 -4 9 1.37 0.16
 8 -4 -9 1.32 0.16
 8 4 -9 1.34 0.18
 -8 4 9 1.34 0.16
 7 -4 -9 0.21 0.11
 -7 -4 9 -0.03 0.08
 -7 -4 9 0.12 0.11
 7 4 -9 0.16 0.12
 -7 4 9 -0.13 0.12
 -6 -4 9 0.3 0.09
 6 -4 -9 0.52 0.11
 -6 -4 9 0.42 0.11
 -6 4 9 0.19 0.12
 6 4 -9 0.62 0.13
 -5 -4 9 8.53 0.36
 5 -4 -9 8.85 0.38
 -5 -4 9 9.13 0.36
 -5 4 9 8.72 0.39
 5 4 -9 9.12 0.39
 -4 -4 9 10.82 0.43
 -4 -4 9 11.2 0.44
 4 4 -9 10.94 0.45
 -4 4 9 11.29 0.46
 -3 -4 9 0.41 0.1
 -3 -4 9 0.33 0.08
 -3 4 9 0.33 0.1
 3 4 -9 0.53 0.1
 -2 -4 9 3.06 0.17
 2 -4 -9 2.79 0.19
 -2 -4 9 2.94 0.18
 -2 4 9 2.47 0.2
 2 4 -9 3.05 0.18
 -1 -4 9 14.02 0.52
 1 -4 -9 14.42 0.54
 -1 -4 9 13.99 0.52
 1 4 -9 13.65 0.51
 -1 4 9 13.75 0.54
 0 -4 -9 12.35 0.5
 0 -4 9 13.09 0.49
 0 -4 9 12.29 0.48
 0 4 -9 12.39 0.46
 0 4 9 12.37 0.49
 1 -4 9 22.51 0.79
 1 -4 9 22.07 0.81
 -1 -4 -9 21.53 0.81
 1 4 9 22.19 0.81
 2 -4 9 93.82 3.23
 2 -4 9 94.8 3.13
 -2 -4 -9 93.78 3.2
 2 4 9 95.39 3.23
 3 -4 9 1.42 0.16
 3 -4 9 0.98 0.14
 3 4 9 0.85 0.15
 4 -4 9 0.21 0.12
 -4 -4 -9 0.52 0.12
 4 -4 9 0.39 0.13
 4 4 9 -0.02 0.12
 5 -4 9 0.8 0.15
 -5 -4 -9 0.99 0.14
 5 -4 9 0.93 0.14
 5 4 9 0.94 0.15
 6 -4 9 0.03 0.14
 -6 -4 -9 0.22 0.12
 6 -4 9 0.44 0.13
 6 4 9 0.13 0.12
 -7 -4 -9 -0.17 0.12
 7 -4 9 -0.08 0.11
 -7 4 -9 -0.06 0.12
 7 4 9 -0.14 0.12
 8 -4 9 1.24 0.17
 -8 -4 -9 1.48 0.19
 8 4 9 1.09 0.17
 -8 4 -9 1.14 0.17
 9 -4 9 -0.09 0.13
 -9 -4 -9 -0.09 0.13
 -9 4 -9 -0.12 0.15
 9 4 9 -0.06 0.14
 10 -4 9 -0.04 0.15
 -10 -4 -9 -0.27 0.15
 -10 4 -9 0.03 0.17
 11 -4 9 0.57 0.19
 -11 4 -9 0.45 0.21
 12 -4 9 0.95 0.21
 -12 4 -9 0.99 0.24
 15 -5 -9 0.49 0.18
 -14 -5 9 -0.06 0.16
 14 -5 -9 -0.02 0.15
 14 5 -9 0.1 0.19
 -14 5 9 -0.01 0.17
 -13 -5 9 0.34 0.17
 13 -5 -9 0.38 0.16
 -13 5 9 0.47 0.19
 13 5 -9 0.36 0.2
 -12 -5 9 -0.01 0.15
 12 -5 -9 -0.05 0.15
 -12 5 9 0.17 0.17
 12 5 -9 0.15 0.18
 11 -5 -9 0.85 0.16
 -11 -5 9 0.77 0.17
 11 5 -9 0.88 0.2
 -11 5 9 1.07 0.18
 10 -5 -9 0.52 0.15
 -10 -5 9 0.38 0.14
 10 5 -9 0.32 0.16
 -10 5 9 0.39 0.16
 -9 -5 9 0.1 0.12
 9 -5 -9 0.09 0.12
 -9 5 9 -0.03 0.13
 9 5 -9 0.15 0.13
 -8 -5 9 3.96 0.25
 8 -5 -9 3.91 0.26
 8 5 -9 4.06 0.28
 -8 5 9 4.08 0.27
 7 -5 -9 0.61 0.12
 -7 -5 9 0.33 0.12
 -7 5 9 0.31 0.14
 7 5 -9 0.4 0.13
 -6 -5 9 3.52 0.23
 6 -5 -9 4.01 0.25
 6 5 -9 3.67 0.25
 -6 5 9 3.14 0.24
 5 -5 -9 7.21 0.34
 -5 -5 9 6.77 0.33
 5 5 -9 7.36 0.34
 -5 5 9 6.43 0.34
 -4 -5 9 -0.05 0.1
 4 -5 -9 0.14 0.1
 4 5 -9 0.14 0.1
 -3 -5 9 6.92 0.32
 3 -5 -9 7.31 0.34
 -3 -5 9 7.46 0.3
 3 5 -9 7.47 0.34
 -3 5 9 7.07 0.34
 -2 -5 9 10.65 0.42
 2 -5 -9 10.36 0.45
 -2 -5 9 10.96 0.44
 2 5 -9 10.74 0.43
 -2 5 9 10.36 0.44
 1 -5 -9 3.85 0.24
 -1 -5 9 4.33 0.22
 -1 -5 9 4.12 0.25
 -1 5 9 3.91 0.24
 0 -5 -9 26.94 1.01
 0 -5 9 28.25 1
 0 -5 9 28.32 0.99
 0 5 9 28.59 1.01
 1 -5 9 1.51 0.2
 -1 -5 -9 0.75 0.16
 1 -5 9 1.01 0.14
 1 5 9 1.07 0.14
 -2 -5 -9 12.52 0.52
 2 -5 9 12.16 0.5
 2 -5 9 12.14 0.51
 2 5 9 12.35 0.51
 3 -5 9 0.47 0.13
 3 -5 9 0.51 0.12
 -3 -5 -9 0.66 0.14
 3 5 9 0.47 0.12
 4 -5 9 -0.28 0.12
 -4 -5 -9 0.08 0.12
 4 -5 9 -0.05 0.12
 4 5 9 0.07 0.11
 -5 -5 -9 2.3 0.21
 5 -5 9 2.03 0.21
 5 5 9 1.99 0.22
 -6 -5 -9 -0.08 0.12
 6 -5 9 -0.14 0.12
 -6 5 -9 -0.08 0.12
 6 5 9 -0.15 0.12
 -7 -5 -9 0.66 0.15
 7 -5 9 0.81 0.15
 -7 5 -9 0.6 0.16
 8 -5 9 0.06 0.12
 -8 -5 -9 0.27 0.14
 -8 5 -9 0.12 0.14
 9 -5 9 -0.16 0.14
 -9 -5 -9 0.03 0.14
 -9 5 -9 0.05 0.16
 10 -5 9 -0.25 0.15
 -10 5 -9 -0.01 0.17
 11 -5 9 0.29 0.18
 -11 5 -9 0.13 0.18
 12 -5 9 0.08 0.19
 -12 5 -9 0.19 0.2
 14 -6 -9 0.16 0.16
 13 -6 -9 -0.1 0.16
 -13 -6 9 -0.01 0.16
 13 6 -9 0.1 0.19
 -13 6 9 -0.08 0.16
 -12 -6 9 0.07 0.17
 12 -6 -9 -0.11 0.14
 12 6 -9 0.02 0.19
 -12 6 9 0.04 0.18
 11 -6 -9 3.56 0.28
 -11 -6 9 3.49 0.28
 11 6 -9 3.66 0.32
 -11 6 9 3.53 0.29
 10 -6 -9 -0.02 0.14
 -10 -6 9 0.02 0.14
 -10 6 9 0.1 0.16
 10 6 -9 0.08 0.17
 9 -6 -9 3.61 0.27
 -9 -6 9 3.54 0.27
 9 6 -9 3.7 0.29
 -9 6 9 3.81 0.28
 8 -6 -9 1.15 0.16
 -8 -6 9 1.36 0.17
 -8 6 9 1.12 0.17
 8 6 -9 1.18 0.18
 -7 -6 9 1.9 0.2
 7 -6 -9 1.66 0.2
 -7 6 9 1.53 0.18
 7 6 -9 2.05 0.22
 6 -6 -9 0.4 0.12
 -6 -6 9 0.57 0.13
 -6 6 9 0.28 0.13
 6 6 -9 0.44 0.14
 5 -6 -9 0.18 0.12
 -5 -6 9 0.12 0.12
 -5 6 9 -0.06 0.12
 5 6 -9 -0.03 0.11
 -4 -6 9 3.86 0.24
 4 -6 -9 3.95 0.25
 4 6 -9 3.81 0.26
 -4 6 9 3.85 0.25
 -3 -6 9 0.17 0.11
 3 -6 -9 0.02 0.1
 -3 6 9 0.01 0.1
 -2 -6 9 0.08 0.11
 2 -6 -9 0.04 0.1
 -2 6 9 0.2 0.1
 1 -6 -9 -0.17 0.12
 -1 -6 9 0.08 0.11
 -1 6 9 0.1 0.09
 0 -6 9 8.35 0.37
 0 -6 -9 7.69 0.39
 0 6 9 9.01 0.38
 -1 -6 -9 0.94 0.17
 1 -6 9 1.46 0.18
 1 6 9 1.51 0.19
 2 -6 9 2.73 0.23
 -2 -6 -9 2.26 0.25
 2 -6 9 2.38 0.21
 2 6 9 2.5 0.22
 -3 -6 -9 7.12 0.36
 3 -6 9 7.48 0.36
 -4 -6 -9 3.86 0.28
 4 -6 9 4.13 0.27
 -4 6 -9 4.17 0.27
 5 -6 9 -0.13 0.13
 -5 -6 -9 -0.21 0.13
 -5 6 -9 0.1 0.12
 -6 -6 -9 -0.23 0.13
 6 -6 9 -0.25 0.13
 -6 6 -9 0.06 0.13
 7 -6 9 1.36 0.19
 -7 -6 -9 1.45 0.19
 -7 6 -9 1.22 0.18
 -8 -6 -9 0.08 0.16
 8 -6 9 0.04 0.16
 -8 6 -9 0.19 0.15
 9 -6 9 0.28 0.17
 -9 -6 -9 0.45 0.17
 -9 6 -9 0.31 0.16
 -10 -6 -9 0.08 0.16
 10 -6 9 0.08 0.17
 -10 6 -9 0.25 0.17
 11 -6 9 0.24 0.19
 -11 6 -9 0.13 0.19
 13 -7 -9 0.09 0.16
 -12 -7 9 1.71 0.22
 12 -7 -9 1.41 0.21
 12 7 -9 1.3 0.25
 -12 7 9 1.62 0.22
 -11 -7 9 0.5 0.17
 11 -7 -9 0.44 0.16
 -11 7 9 0.43 0.17
 11 7 -9 0.18 0.2
 -10 -7 9 2.06 0.25
 10 -7 -9 2.12 0.24
 10 7 -9 2.15 0.29
 -10 7 9 2.14 0.28
 9 -7 -9 0.09 0.14
 -9 -7 9 0.09 0.16
 9 7 -9 0.26 0.18
 -9 7 9 0.29 0.15
 8 -7 -9 5.99 0.35
 -8 -7 9 6.29 0.34
 8 7 -9 5.72 0.37
 -8 7 9 6.6 0.36
 7 -7 -9 0.2 0.14
 -7 -7 9 0.22 0.14
 -7 7 9 0.21 0.13
 7 7 -9 0.39 0.16
 -6 -7 9 2.44 0.23
 6 -7 -9 2 0.23
 -6 7 9 2.65 0.24
 -5 -7 9 15.61 0.62
 5 -7 -9 15.64 0.64
 -5 7 9 16.08 0.63
 4 -7 -9 0.67 0.14
 -4 -7 9 0.42 0.14
 -4 7 9 0.21 0.12
 3 -7 -9 1.76 0.19
 -3 -7 9 1.91 0.2
 -3 7 9 1.7 0.19
 2 -7 -9 0.77 0.15
 -2 -7 9 0.72 0.14
 1 -7 -9 0.6 0.14
 -1 -7 9 0.71 0.15
 0 -7 9 0.91 0.16
 0 -7 -9 0.85 0.16
 1 -7 9 0.2 0.13
 -1 -7 -9 0.12 0.14
 2 -7 9 2.76 0.24
 -2 -7 -9 2.32 0.25
 3 -7 9 5.04 0.3
 -3 -7 -9 5.01 0.3
 -4 -7 -9 6.24 0.37
 4 -7 9 6.77 0.35
 5 -7 9 1.17 0.19
 -5 -7 -9 1.2 0.19
 6 -7 9 0.71 0.16
 -6 -7 -9 0.62 0.18
 -7 -7 -9 0.45 0.18
 7 -7 9 0.38 0.17
 -8 -7 -9 -0.07 0.17
 8 -7 9 0.07 0.17
 -8 7 -9 0.14 0.17
 9 -7 9 0.13 0.17
 -9 -7 -9 -0.08 0.17
 -9 7 -9 0.25 0.18
 10 -7 9 3.24 0.33
 -10 -7 -9 3.45 0.35
 -10 7 -9 3.94 0.34
 -11 -7 -9 0.35 0.21
 -11 7 -9 0.54 0.23
 -12 8 9 -0.03 0.18
 11 -8 -9 -0.03 0.16
 -11 -8 9 0.17 0.17
 -11 8 9 0.18 0.18
 -10 -8 9 0.22 0.16
 10 -8 -9 0.08 0.15
 -10 8 9 -0.02 0.16
 9 -8 -9 0.03 0.14
 -9 -8 9 0.21 0.16
 -9 8 9 0.24 0.16
 8 -8 -9 0.2 0.15
 -8 -8 9 0.26 0.16
 7 -8 -9 4.78 0.32
 -7 -8 9 5.41 0.32
 6 -8 -9 1.38 0.19
 -6 -8 9 1.27 0.17
 5 -8 -9 0.71 0.17
 -5 -8 9 0.71 0.17
 4 -8 -9 0.58 0.16
 -4 -8 9 0.66 0.16
 -3 -8 9 2.59 0.25
 3 -8 -9 2.96 0.26
 -2 -8 9 0.26 0.15
 2 -8 -9 0.32 0.15
 1 -8 -9 1.43 0.19
 -1 -8 9 1.37 0.19
 0 -8 9 3.49 0.27
 0 -8 -9 3.36 0.27
 -1 -8 -9 2.54 0.23
 1 -8 9 2.43 0.25
 -2 -8 -9 2.37 0.23
 2 -8 9 2.41 0.25
 3 -8 9 0.1 0.14
 -3 -8 -9 0.25 0.16
 4 -8 9 0.89 0.18
 -4 -8 -9 0.98 0.18
 -5 -8 -9 0.03 0.17
 5 -8 9 0.13 0.16
 6 -8 9 1.45 0.21
 -6 -8 -9 1.2 0.21
 7 -8 9 -0.06 0.17
 -7 -8 -9 -0.09 0.17
 -8 -8 -9 1.85 0.25
 8 -8 9 2.31 0.27
 -9 -8 -9 0.29 0.2
 10 -9 -9 -0.09 0.15
 -9 -9 9 0.45 0.18
 9 -9 -9 0.13 0.16
 8 -9 -9 0.07 0.15
 -8 -9 9 0.25 0.17
 7 -9 -9 0.88 0.19
 -7 -9 9 1.16 0.2
 -6 -9 9 0.17 0.16
 6 -9 -9 0.1 0.16
 -5 -9 9 1.02 0.19
 5 -9 -9 0.76 0.18
 4 -9 -9 0.28 0.16
 -4 -9 9 0.24 0.17
 3 -9 -9 0.46 0.17
 -3 -9 9 0.1 0.17
 2 -9 -9 0.4 0.17
 -2 -9 9 0.27 0.17
 -1 -9 9 2.78 0.25
 1 -9 -9 3.04 0.27
 0 -9 -9 0.2 0.16
 0 -9 9 -0.13 0.16
 -1 -9 -9 0.56 0.17
 1 -9 9 0.19 0.17
 2 -9 9 0.83 0.18
 -2 -9 -9 0.72 0.17
 -3 -9 -9 0.13 0.15
 3 -9 9 -0.09 0.16
 4 -9 9 0.79 0.19
 -4 -9 -9 0.43 0.19
 5 -9 9 0.52 0.18
 -5 -9 -9 -0.04 0.17
 6 -9 9 0.15 0.17
 -6 -9 -9 -0.17 0.18
 7 -9 9 0.17 0.18
 -7 -9 -9 -0.17 0.18
 7 -10 -9 0.37 0.17
 -6 -10 9 0.09 0.17
 6 -10 -9 0.09 0.16
 -5 -10 9 0.22 0.18
 5 -10 -9 0.31 0.17
 -4 -10 9 1.31 0.22
 4 -10 -9 1.32 0.2
 -3 -10 9 0.88 0.2
 3 -10 -9 0.79 0.19
 2 -10 -9 0.45 0.18
 -2 -10 9 0.09 0.18
 -1 -10 9 0.46 0.19
 1 -10 -9 0.61 0.18
 0 -10 9 -0.02 0.17
 0 -10 -9 0.2 0.17
 1 -10 9 0.14 0.18
 -1 -10 -9 0.13 0.17
 2 -10 9 0.21 0.18
 -2 -10 -9 0.36 0.18
 -3 -10 -9 -0.01 0.16
 3 -10 9 0.1 0.19
 4 -10 9 0.2 0.19
 -4 -10 -9 -0.15 0.18
 16 0 -10 -0.07 0.16
 -16 0 10 -0.11 0.14
 -16 0 10 -0.24 0.16
 -15 0 10 -0.27 0.18
 15 0 -10 0.14 0.18
 -15 0 10 0.21 0.17
 -14 0 10 0.68 0.17
 14 0 -10 0.89 0.2
 -14 0 10 0.34 0.19
 -13 0 10 4.97 0.3
 -13 0 10 4.53 0.33
 13 0 -10 4.78 0.33
 -12 0 10 2.82 0.27
 12 0 -10 3.68 0.29
 -12 0 10 3.92 0.26
 -11 0 10 0.9 0.17
 -11 0 10 1.48 0.19
 11 0 -10 1.47 0.19
 -10 0 10 53.13 1.87
 -10 0 10 53.07 1.79
 10 0 -10 52.56 1.86
 -9 0 10 10.58 0.47
 -9 0 10 11.02 0.43
 9 0 -10 10.9 0.47
 -8 0 10 7.7 0.33
 8 0 -10 7.78 0.37
 -8 0 10 8.14 0.37
 -7 0 10 173.99 5.64
 7 0 -10 169.07 5.81
 -7 0 10 174.75 5.86
 6 0 -10 0.73 0.13
 -6 0 10 1.19 0.15
 5 0 -10 136.62 4.65
 -5 0 10 140.97 4.51
 -5 0 10 136.55 4.69
 -4 0 10 26.85 0.97
 4 0 -10 27.34 0.96
 -3 0 10 87.74 2.93
 3 0 -10 85.61 2.9
 -3 0 10 83.8 2.8
 2 0 -10 7.12 0.28
 -2 0 10 6.93 0.3
 -2 0 10 6.58 0.25
 -1 0 10 0.41 0.06
 -1 0 10 0.52 0.09
 1 0 -10 0.45 0.07
 0 0 10 51.84 1.8
 0 0 10 49.31 1.7
 0 0 -10 53.94 1.75
 1 0 10 0.04 0.03
 1 0 10 -0.03 0.05
 -1 0 -10 0.18 0.05
 -2 0 -10 37.17 1.29
 2 0 10 38.6 1.26
 3 0 10 28.03 0.94
 -3 0 -10 26.95 0.94
 4 0 10 0.32 0.09
 4 0 10 0.52 0.09
 5 0 10 36.86 1.25
 5 0 10 36.72 1.33
 6 0 10 10.44 0.41
 6 0 10 10 0.46
 7 0 10 0.2 0.14
 7 0 10 0.23 0.11
 8 0 10 2.31 0.2
 8 0 10 2.27 0.24
 9 0 10 0.25 0.16
 9 0 10 0.41 0.13
 10 0 10 2.09 0.24
 -11 0 -10 0.67 0.21
 11 0 10 0.81 0.17
 12 0 10 0.4 0.16
 -12 0 -10 0.39 0.21
 -13 0 -10 0.34 0.23
 13 0 10 0.32 0.18
 -16 -1 10 -0.14 0.16
 16 -1 -10 0.03 0.17
 -16 -1 10 -0.14 0.14
 -16 1 10 -0.16 0.18
 -15 -1 10 -0.15 0.17
 -15 -1 10 -0.19 0.16
 15 -1 -10 -0.05 0.16
 15 1 -10 0.13 0.18
 -15 1 10 -0.05 0.17
 -14 -1 10 0.88 0.19
 -14 -1 10 0.86 0.17
 14 -1 -10 0.78 0.19
 14 1 -10 1.3 0.22
 -14 1 10 1.08 0.2
 -13 -1 10 0.2 0.14
 13 -1 -10 0.24 0.16
 -13 -1 10 0.19 0.16
 -13 1 10 0.28 0.13
 13 1 -10 0.21 0.17
 -13 1 10 0.14 0.17
 -12 -1 10 0.32 0.13
 -12 -1 10 0.05 0.14
 12 -1 -10 0.23 0.13
 -12 1 10 0.13 0.15
 12 1 -10 0.25 0.16
 -12 1 10 0.27 0.12
 -11 -1 10 0 0.13
 -11 -1 10 -0.07 0.11
 11 -1 -10 0.2 0.13
 -11 1 10 0.19 0.1
 11 1 -10 0.1 0.12
 -11 1 10 -0.01 0.13
 -10 -1 10 1.21 0.15
 -10 -1 10 1.14 0.14
 10 -1 -10 1.43 0.18
 -10 1 10 1.17 0.16
 10 1 -10 1.2 0.17
 -10 1 10 1.29 0.14
 -9 -1 10 0.04 0.11
 9 -1 -10 0.27 0.12
 -9 -1 10 0 0.1
 9 1 -10 -0.03 0.12
 -9 1 10 0.04 0.13
 -9 1 10 -0.01 0.09
 -8 -1 10 10.02 0.43
 8 -1 -10 10.25 0.44
 -8 -1 10 10.06 0.4
 8 1 -10 10.04 0.45
 -8 1 10 10.1 0.39
 -8 1 10 10.78 0.44
 -7 -1 10 0.83 0.11
 7 -1 -10 1.31 0.16
 7 1 -10 0.38 0.14
 -7 1 10 0.7 0.1
 -6 -1 10 3.73 0.22
 -6 -1 10 3.95 0.23
 6 1 -10 3.34 0.23
 -6 1 10 4.09 0.2
 -6 1 10 3.21 0.23
 5 -1 -10 18.22 0.66
 -5 -1 10 17.64 0.63
 -5 -1 10 17.48 0.67
 5 1 -10 17.49 0.66
 -4 -1 10 21.2 0.73
 4 -1 -10 21.41 0.76
 -4 -1 10 21.05 0.77
 4 1 -10 20.69 0.76
 -4 1 10 21.34 0.71
 -3 -1 10 0.87 0.11
 3 -1 -10 1.32 0.13
 -3 -1 10 0.8 0.1
 3 1 -10 1.02 0.12
 -3 1 10 0.88 0.07
 -2 -1 10 11.82 0.46
 2 -1 -10 11.72 0.44
 -2 -1 10 11.71 0.42
 -2 1 10 11.97 0.4
 2 1 -10 11.81 0.44
 -1 -1 10 6.32 0.26
 1 -1 -10 6.46 0.27
 -1 -1 10 6.7 0.29
 -1 1 10 6.75 0.29
 1 1 -10 6.22 0.26
 -1 1 10 6.42 0.23
 0 -1 10 22.48 0.81
 0 -1 10 23.05 0.76
 0 -1 -10 21.86 0.78
 0 1 -10 21.75 0.77
 0 1 10 22.87 0.82
 0 1 10 21.87 0.74
 -1 -1 -10 11.04 0.41
 1 -1 10 10.93 0.44
 1 -1 10 11.1 0.4
 1 1 10 10.67 0.38
 -1 1 -10 10.47 0.39
 1 1 10 11.15 0.44
 2 -1 10 1.69 0.13
 -2 -1 -10 1.79 0.13
 2 -1 10 1.65 0.17
 2 1 10 1.84 0.17
 -2 1 -10 1.76 0.1
 3 -1 10 1.65 0.14
 -3 -1 -10 1.52 0.12
 3 -1 10 1.47 0.17
 3 1 10 1.66 0.17
 3 1 10 1.54 0.12
 -4 -1 -10 0.66 0.08
 4 -1 10 0.74 0.1
 4 1 10 0.65 0.09
 4 1 10 0.69 0.12
 5 -1 10 2.38 0.23
 5 -1 10 2.47 0.19
 -5 -1 -10 2.45 0.16
 5 1 10 2.73 0.23
 5 1 10 2.57 0.17
 6 -1 10 0.03 0.1
 6 -1 10 0.15 0.13
 6 1 10 0.12 0.09
 6 1 10 0.24 0.13
 7 -1 10 0.18 0.14
 7 -1 10 0.07 0.1
 7 1 10 0.22 0.15
 7 1 10 0.29 0.1
 8 -1 10 0.52 0.13
 8 -1 10 0.41 0.16
 8 1 10 0.47 0.15
 8 1 10 0.63 0.12
 9 -1 10 0.73 0.18
 9 -1 10 0.66 0.15
 9 1 10 0.9 0.15
 9 1 10 0.76 0.18
 10 -1 10 1.85 0.25
 -10 1 -10 0.99 0.21
 10 1 10 1.32 0.17
 -11 -1 -10 0.15 0.19
 11 -1 10 0.02 0.15
 11 1 10 0.29 0.16
 -11 1 -10 0.11 0.19
 -12 -1 -10 0.11 0.2
 12 -1 10 -0.03 0.16
 -12 1 -10 -0.16 0.21
 -13 -1 -10 0.39 0.24
 13 -1 10 0.48 0.2
 -13 1 -10 0.67 0.25
 16 -2 -10 0.46 0.19
 -16 -2 10 0.56 0.18
 15 -2 -10 0.43 0.18
 -15 -2 10 0.42 0.18
 -15 2 10 0.39 0.2
 15 2 -10 0.43 0.18
 -14 -2 10 0.01 0.16
 14 -2 -10 0.2 0.16
 -14 -2 10 0.24 0.16
 14 2 -10 0.06 0.17
 -14 2 10 0.01 0.17
 -13 -2 10 0.57 0.15
 13 -2 -10 0.34 0.15
 -13 -2 10 0.23 0.15
 -13 2 10 0.46 0.17
 13 2 -10 0.26 0.17
 12 -2 -10 0.53 0.16
 -12 -2 10 0.38 0.15
 -12 -2 10 0.53 0.15
 -12 2 10 0.53 0.16
 12 2 -10 0.61 0.17
 11 -2 -10 1.12 0.16
 -11 -2 10 0.95 0.14
 -11 -2 10 1.01 0.15
 11 2 -10 0.95 0.17
 -11 2 10 1.03 0.17
 -10 -2 10 0.22 0.11
 -10 -2 10 0.36 0.12
 10 -2 -10 0.37 0.12
 10 2 -10 0.23 0.14
 -10 2 10 0.29 0.13
 -9 -2 10 0.68 0.13
 9 -2 -10 0.97 0.14
 -9 -2 10 0.91 0.13
 9 2 -10 0.82 0.15
 -9 2 10 0.97 0.15
 -8 -2 10 2.28 0.2
 -8 -2 10 2.69 0.2
 8 -2 -10 2.56 0.21
 -8 2 10 2.65 0.21
 8 2 -10 2.25 0.21
 -7 -2 10 1.4 0.15
 -7 -2 10 1.16 0.16
 7 -2 -10 1.27 0.17
 -7 2 10 1.33 0.17
 -6 -2 10 23.1 0.8
 -6 -2 10 23.13 0.77
 6 -2 -10 18.44 0.79
 6 2 -10 22.48 0.81
 -5 -2 10 -0.06 0.08
 -5 -2 10 -0.08 0.09
 5 -2 -10 0.16 0.08
 -5 2 10 -0.02 0.06
 -4 -2 10 2.51 0.17
 -4 -2 10 2.36 0.17
 4 -2 -10 2.92 0.18
 4 2 -10 2.56 0.18
 -4 2 10 2.59 0.18
 -3 -2 10 1.28 0.12
 3 -2 -10 1.3 0.12
 -3 -2 10 1.18 0.14
 3 2 -10 1.31 0.13
 -3 2 10 1.36 0.14
 -2 -2 10 -0.08 0.06
 -2 -2 10 -0.02 0.07
 2 -2 -10 -0.04 0.07
 2 2 -10 -0.06 0.06
 -2 2 10 0.06 0.07
 -1 -2 10 6.09 0.25
 1 -2 -10 6.19 0.26
 -1 -2 10 5.98 0.27
 1 2 -10 6.01 0.25
 -1 2 10 5.92 0.28
 0 -2 10 18.43 0.67
 0 -2 10 18.44 0.63
 0 -2 -10 17.74 0.65
 0 2 -10 17.49 0.63
 0 2 10 17.93 0.67
 1 -2 10 1.44 0.14
 -1 -2 -10 1.03 0.13
 1 -2 10 1.4 0.17
 -1 2 -10 1.21 0.09
 1 2 10 1.53 0.16
 2 -2 10 9.94 0.41
 2 -2 10 9.62 0.38
 -2 -2 -10 9.59 0.38
 2 2 10 9.74 0.35
 2 2 10 9.66 0.41
 3 -2 10 11.44 0.44
 3 -2 10 11.6 0.48
 -3 -2 -10 11.98 0.45
 3 2 10 11.13 0.48
 -4 -2 -10 5.02 0.24
 4 -2 10 4.74 0.24
 4 -2 10 4.74 0.28
 4 2 10 4.46 0.29
 4 2 10 5.24 0.22
 5 -2 10 5.52 0.28
 -5 -2 -10 5.86 0.27
 5 -2 10 5.85 0.32
 5 2 10 5.95 0.26
 5 2 10 5.51 0.31
 -6 -2 -10 7.94 0.34
 6 -2 10 8.31 0.4
 6 -2 10 7.51 0.35
 6 2 10 8.5 0.34
 6 2 10 7.85 0.39
 7 -2 10 -0.2 0.11
 7 -2 10 0.08 0.15
 7 2 10 -0.08 0.13
 7 2 10 0.28 0.11
 8 -2 10 -0.07 0.12
 8 -2 10 -0.09 0.15
 8 2 10 0.2 0.14
 9 -2 10 0.53 0.15
 9 2 10 0.52 0.17
 10 -2 10 1.14 0.18
 -10 2 -10 0.71 0.2
 11 -2 10 0.14 0.16
 -11 -2 -10 0.23 0.2
 -11 2 -10 0.23 0.2
 12 -2 10 0.28 0.19
 -12 -2 -10 0.02 0.22
 -12 2 -10 0.08 0.21
 -13 -2 -10 -0.04 0.22
 13 -2 10 -0.05 0.18
 -13 2 -10 0.01 0.22
 -15 -3 10 0.17 0.16
 15 -3 -10 0.24 0.17
 15 3 -10 0.3 0.2
 -15 3 10 0.28 0.18
 -14 -3 10 0.14 0.16
 14 -3 -10 0.12 0.15
 -14 3 10 -0.01 0.16
 14 3 -10 0.16 0.18
 -13 -3 10 -0.17 0.14
 13 -3 -10 -0.11 0.13
 13 3 -10 0.16 0.17
 -13 3 10 -0.16 0.16
 12 -3 -10 0.48 0.16
 -12 -3 10 0.45 0.15
 12 3 -10 0.33 0.16
 -12 3 10 0.32 0.16
 -11 -3 10 -0.01 0.12
 11 -3 -10 0.23 0.14
 -11 -3 10 0.08 0.12
 -11 3 10 0.06 0.15
 11 3 -10 0.1 0.15
 -10 -3 10 5.69 0.3
 -10 -3 10 6.09 0.31
 10 -3 -10 5.85 0.31
 -10 3 10 6.28 0.33
 10 3 -10 5.94 0.33
 -9 -3 10 -0.05 0.09
 9 -3 -10 -0.11 0.1
 -9 -3 10 -0.13 0.1
 9 3 -10 0 0.12
 -9 3 10 -0.14 0.11
 8 -3 -10 0.52 0.13
 -8 -3 10 0.54 0.11
 -8 -3 10 0.64 0.11
 8 3 -10 0.52 0.12
 -8 3 10 0.46 0.12
 -7 -3 10 2.18 0.19
 -7 -3 10 1.87 0.17
 7 -3 -10 2 0.18
 -7 3 10 1.98 0.2
 7 3 -10 1.95 0.21
 -6 -3 10 2.92 0.2
 6 -3 -10 3.07 0.2
 -6 -3 10 2.84 0.19
 6 3 -10 2.67 0.22
 -6 3 10 2.99 0.22
 5 -3 -10 3.62 0.23
 -5 -3 10 4.37 0.22
 -5 -3 10 4.18 0.23
 -5 3 10 4.14 0.24
 5 3 -10 4.5 0.24
 4 -3 -10 0.06 0.08
 -4 -3 10 0.01 0.08
 -4 -3 10 -0.06 0.07
 4 3 -10 -0.01 0.08
 -4 3 10 -0.11 0.08
 -3 -3 10 1.84 0.15
 3 -3 -10 2.06 0.17
 -3 -3 10 1.95 0.16
 3 3 -10 2.18 0.16
 -3 3 10 1.87 0.17
 -2 -3 10 8.26 0.33
 -2 -3 10 8.22 0.34
 2 -3 -10 8.26 0.34
 2 3 -10 8.37 0.33
 -2 3 10 8.15 0.35
 -1 -3 10 18.67 0.69
 1 -3 -10 18.93 0.69
 -1 -3 10 19.12 0.67
 1 3 -10 18.47 0.67
 -1 3 10 19.01 0.7
 0 -3 10 0.61 0.1
 0 -3 10 0.58 0.1
 0 -3 -10 0.53 0.1
 0 3 10 0.61 0.11
 0 3 -10 0.66 0.07
 -1 -3 -10 47.42 1.65
 1 -3 10 48.36 1.67
 1 -3 10 47.84 1.61
 1 3 10 48.07 1.68
 2 -3 10 17.03 0.65
 -2 -3 -10 16.66 0.63
 2 -3 10 16.87 0.62
 2 3 10 17.29 0.65
 3 -3 10 17.46 0.66
 3 -3 10 16.35 0.62
 -3 -3 -10 16.79 0.63
 3 3 10 16.72 0.65
 4 -3 10 -0.11 0.12
 -4 -3 -10 0.18 0.1
 4 -3 10 -0.05 0.1
 4 3 10 0.02 0.12
 5 -3 10 0.54 0.13
 5 -3 10 0.62 0.15
 -5 -3 -10 0.68 0.11
 5 3 10 0.47 0.14
 -6 -3 -10 4.28 0.25
 6 -3 10 4.19 0.29
 6 -3 10 4.26 0.26
 6 3 10 4.11 0.28
 -7 -3 -10 0.34 0.12
 7 -3 10 0.19 0.12
 7 -3 10 0.42 0.16
 7 3 10 0.25 0.15
 8 -3 10 0.09 0.13
 8 3 10 0.12 0.15
 9 -3 10 0.29 0.14
 -9 3 -10 0.26 0.16
 9 3 10 0.36 0.16
 10 -3 10 0.07 0.15
 -10 3 -10 0.14 0.18
 -11 -3 -10 1.21 0.23
 11 -3 10 1.9 0.25
 -11 3 -10 1.22 0.25
 -12 -3 -10 0.66 0.23
 12 -3 10 0.52 0.2
 -12 3 -10 0.42 0.22
 13 -3 10 -0.24 0.18
 -13 -3 -10 -0.17 0.21
 -15 -4 10 0.14 0.17
 15 -4 -10 0.61 0.19
 14 -4 -10 0.1 0.16
 -14 -4 10 0.01 0.16
 14 4 -10 -0.1 0.17
 -14 4 10 0.03 0.18
 -13 -4 10 1.59 0.2
 13 -4 -10 1.37 0.2
 -13 4 10 1.31 0.21
 13 4 -10 1.43 0.23
 12 -4 -10 1.78 0.24
 -12 -4 10 1.75 0.21
 -12 4 10 2.01 0.26
 12 4 -10 2.05 0.27
 -11 -4 10 2.22 0.24
 11 -4 -10 2.37 0.24
 -11 4 10 2.22 0.25
 11 4 -10 2.1 0.26
 10 -4 -10 4.12 0.28
 -10 -4 10 4.35 0.28
 10 4 -10 4.76 0.31
 -10 4 10 4.25 0.29
 9 -4 -10 2.32 0.2
 -9 -4 10 2.44 0.21
 -9 4 10 2.16 0.23
 9 4 -10 2.39 0.24
 -8 -4 10 4.94 0.28
 8 -4 -10 5.41 0.3
 -8 4 10 5.42 0.31
 8 4 -10 5.65 0.32
 7 -4 -10 19.74 0.74
 -7 -4 10 19.25 0.71
 -7 -4 10 19.47 0.72
 -7 4 10 19.28 0.75
 7 4 -10 19.1 0.74
 -6 -4 10 0.01 0.09
 -6 -4 10 0.12 0.1
 6 -4 -10 0.18 0.11
 -6 4 10 -0.18 0.11
 6 4 -10 0.27 0.12
 -5 -4 10 24.31 0.85
 5 -4 -10 23.07 0.88
 -5 -4 10 23.82 0.86
 5 4 -10 23.91 0.88
 -5 4 10 24.63 0.89
 -4 -4 10 11.03 0.44
 4 -4 -10 11.46 0.47
 -4 -4 10 11.09 0.44
 -4 4 10 11.09 0.46
 4 4 -10 11.19 0.45
 -3 -4 10 19.74 0.73
 -3 -4 10 20.01 0.74
 3 -4 -10 19.64 0.75
 3 4 -10 20.28 0.74
 -3 4 10 21.48 0.76
 -2 -4 10 18.17 0.67
 -2 -4 10 18.48 0.66
 2 -4 -10 17.86 0.68
 2 4 -10 17.85 0.66
 -2 4 10 17.9 0.68
 -1 -4 10 15.31 0.55
 -1 -4 10 14.58 0.56
 1 -4 -10 14.18 0.56
 1 4 -10 14.73 0.54
 -1 4 10 14.72 0.57
 0 -4 -10 23.44 0.89
 0 -4 10 24.79 0.86
 0 -4 10 24.59 0.89
 0 4 10 24.84 0.89
 1 -4 10 0.4 0.11
 -1 -4 -10 -0.11 0.11
 1 -4 10 0.16 0.11
 1 4 10 0.13 0.11
 2 -4 10 29.8 1.04
 -2 -4 -10 29.76 1.07
 2 -4 10 29.27 1.08
 2 4 10 29.98 1.08
 3 -4 10 6.35 0.33
 3 -4 10 7.68 0.36
 -3 -4 -10 7.53 0.34
 3 4 10 6.76 0.36
 4 -4 10 10.59 0.47
 -4 -4 -10 11.42 0.46
 4 -4 10 10.96 0.45
 4 4 10 10.78 0.48
 -5 -4 -10 2.17 0.2
 5 -4 10 1.63 0.19
 5 -4 10 1.95 0.2
 5 4 10 2.16 0.23
 -6 -4 -10 0.47 0.12
 6 -4 10 0.44 0.15
 6 -4 10 0.6 0.14
 6 4 10 0.45 0.15
 -7 -4 -10 1.89 0.21
 7 -4 10 1.73 0.2
 7 4 10 1.7 0.23
 8 -4 10 0.18 0.13
 -8 -4 -10 0.2 0.12
 -8 4 -10 0.2 0.15
 8 4 10 0.14 0.14
 9 -4 10 0.22 0.15
 9 4 10 0.34 0.16
 -9 4 -10 0.28 0.16
 10 -4 10 -0.02 0.15
 -10 4 -10 -0.05 0.17
 11 -4 10 0.1 0.17
 -11 4 -10 0.05 0.2
 12 -4 10 0.72 0.2
 -12 4 -10 0.73 0.24
 14 -5 -10 0.44 0.18
 -14 -5 10 0.49 0.18
 14 5 -10 0.38 0.21
 -14 5 10 0.24 0.18
 -13 -5 10 0.44 0.17
 13 -5 -10 0.25 0.16
 13 5 -10 0.26 0.19
 -13 5 10 0.45 0.19
 -12 -5 10 0.07 0.15
 12 -5 -10 -0.08 0.15
 12 5 -10 0.14 0.18
 -12 5 10 -0.1 0.16
 11 -5 -10 2.29 0.24
 -11 -5 10 2.02 0.24
 -11 5 10 2.23 0.25
 11 5 -10 2.18 0.27
 10 -5 -10 0.58 0.15
 -10 -5 10 0.61 0.15
 10 5 -10 0.52 0.18
 -10 5 10 0.56 0.17
 9 -5 -10 1.22 0.17
 -9 -5 10 1.2 0.16
 9 5 -10 1.36 0.19
 -9 5 10 1.24 0.17
 8 -5 -10 0.71 0.13
 -8 -5 10 0.79 0.14
 -8 5 10 0.68 0.15
 8 5 -10 0.62 0.16
 7 -5 -10 2.52 0.2
 -7 -5 10 2.86 0.22
 7 5 -10 2.74 0.24
 -7 5 10 2.64 0.22
 6 -5 -10 2.76 0.2
 -6 -5 10 2.76 0.21
 -6 5 10 2.68 0.22
 6 5 -10 2.43 0.22
 5 -5 -10 0.34 0.11
 -5 -5 10 0.45 0.12
 5 5 -10 0.49 0.12
 -5 5 10 0.24 0.12
 4 -5 -10 12.51 0.51
 -4 -5 10 12.96 0.51
 -4 5 10 12.83 0.52
 4 5 -10 12.85 0.51
 3 -5 -10 3.92 0.25
 -3 -5 10 4.14 0.22
 -3 -5 10 4.13 0.24
 -3 5 10 4.08 0.25
 3 5 -10 4 0.24
 2 -5 -10 3.89 0.26
 -2 -5 10 4.03 0.23
 -2 -5 10 4.08 0.23
 -2 5 10 4.03 0.24
 2 5 -10 3.99 0.23
 1 -5 -10 0.33 0.12
 -1 -5 10 0.46 0.1
 -1 -5 10 0.41 0.12
 -1 5 10 0.44 0.11
 0 -5 -10 1.15 0.16
 0 -5 10 1.16 0.15
 0 -5 10 1.3 0.17
 0 5 10 1.57 0.18
 -1 -5 -10 13.74 0.57
 1 -5 10 14.34 0.56
 1 -5 10 13.59 0.55
 1 5 10 14.03 0.56
 -2 -5 -10 5.78 0.32
 2 -5 10 5.69 0.31
 2 -5 10 5.53 0.29
 2 5 10 6.12 0.32
 -3 -5 -10 0.19 0.11
 3 -5 10 0.1 0.12
 3 -5 10 0.09 0.12
 3 5 10 0.06 0.12
 4 -5 10 1.49 0.18
 -4 -5 -10 1.8 0.2
 4 -5 10 1.63 0.19
 4 5 10 1.41 0.17
 -5 -5 -10 0.26 0.13
 5 -5 10 0.25 0.15
 5 -5 10 0.16 0.13
 5 5 10 -0.02 0.12
 -6 -5 -10 -0.04 0.12
 6 -5 10 -0.11 0.13
 6 5 10 -0.17 0.13
 -7 -5 -10 0.39 0.14
 7 -5 10 0.15 0.14
 -7 5 -10 0.37 0.14
 8 -5 10 0.12 0.15
 -8 -5 -10 0.38 0.15
 -8 5 -10 0.31 0.16
 9 -5 10 0.5 0.17
 -9 -5 -10 0.59 0.16
 -9 5 -10 0.4 0.18
 10 -5 10 0.53 0.18
 -10 5 -10 0.53 0.18
 11 -5 10 1.51 0.22
 -11 5 -10 1.11 0.22
 14 -6 -10 0.21 0.17
 -13 -6 10 0.5 0.18
 13 -6 -10 0.43 0.17
 -13 6 10 0.35 0.18
 13 6 -10 0.27 0.19
 12 -6 -10 0.51 0.17
 -12 -6 10 0.54 0.17
 12 6 -10 0.48 0.21
 -12 6 10 0.47 0.19
 -11 -6 10 0.12 0.15
 11 -6 -10 0.14 0.15
 -11 6 10 0.08 0.18
 11 6 -10 0.21 0.19
 -10 -6 10 0.4 0.16
 10 -6 -10 0.41 0.16
 10 6 -10 0.66 0.18
 -10 6 10 0.58 0.17
 -9 -6 10 1.44 0.19
 9 -6 -10 1.24 0.18
 9 6 -10 1.32 0.19
 -9 6 10 1.52 0.19
 8 -6 -10 0.98 0.16
 -8 -6 10 0.9 0.16
 8 6 -10 1.11 0.18
 -8 6 10 0.79 0.17
 -7 -6 10 0.49 0.13
 7 -6 -10 0.42 0.14
 7 6 -10 0.49 0.15
 -7 6 10 0.33 0.13
 6 -6 -10 3.5 0.23
 -6 -6 10 3.28 0.24
 -6 6 10 3.23 0.24
 6 6 -10 3.17 0.25
 5 -6 -10 0.13 0.11
 -5 -6 10 0.17 0.12
 5 6 -10 0.14 0.12
 -5 6 10 0.05 0.11
 -4 -6 10 1.77 0.19
 4 -6 -10 2 0.2
 -4 6 10 1.86 0.2
 4 6 -10 1.55 0.19
 3 -6 -10 1.91 0.2
 -3 -6 10 1.97 0.19
 -3 6 10 1.79 0.2
 2 -6 -10 0.02 0.11
 -2 -6 10 0.04 0.12
 -2 6 10 0.14 0.1
 1 -6 -10 1.09 0.15
 -1 -6 10 1.04 0.15
 -1 6 10 1.32 0.18
 0 -6 10 1.81 0.2
 0 -6 -10 1.45 0.17
 0 6 10 1.78 0.18
 -1 -6 -10 0.58 0.14
 1 -6 10 0.74 0.13
 1 6 10 0.68 0.12
 2 -6 10 0.8 0.15
 -2 -6 -10 0.4 0.15
 2 -6 10 0.65 0.14
 2 6 10 0.68 0.13
 -3 -6 -10 17.57 0.7
 3 -6 10 17.75 0.69
 3 -6 10 17.48 0.68
 4 -6 10 4.26 0.29
 -4 -6 -10 4.41 0.3
 -5 -6 -10 1.27 0.18
 5 -6 10 1.35 0.19
 -5 6 -10 2 0.24
 6 -6 10 -0.21 0.14
 -6 -6 -10 0.09 0.14
 -6 6 -10 0.13 0.14
 7 -6 10 -0.15 0.15
 -7 -6 -10 0 0.14
 -7 6 -10 0.09 0.15
 8 -6 10 -0.22 0.16
 -8 -6 -10 -0.1 0.14
 -8 6 -10 0.04 0.15
 9 -6 10 -0.24 0.16
 -9 -6 -10 -0.03 0.15
 -9 6 -10 0.14 0.17
 10 -6 10 0.35 0.2
 -10 6 -10 0.25 0.19
 -11 6 -10 0.07 0.19
 -12 -7 10 0.17 0.17
 12 -7 -10 0.14 0.16
 -12 7 10 0.21 0.17
 12 7 -10 0.01 0.2
 -11 -7 10 0.39 0.17
 11 -7 -10 0.52 0.16
 -11 7 10 0.36 0.17
 11 7 -10 -0.01 0.2
 -10 -7 10 -0.1 0.15
 10 -7 -10 0.1 0.15
 10 7 -10 0.01 0.18
 -10 7 10 0.01 0.16
 -9 -7 10 1 0.18
 9 -7 -10 0.99 0.18
 9 7 -10 0.97 0.21
 -9 7 10 0.96 0.19
 8 -7 -10 1.7 0.23
 -8 -7 10 1.79 0.23
 8 7 -10 1.59 0.22
 -8 7 10 1.55 0.2
 -7 -7 10 3.19 0.23
 7 -7 -10 2.53 0.25
 7 7 -10 2.86 0.27
 -7 7 10 3.01 0.26
 -6 -7 10 0.24 0.14
 6 -7 -10 0.03 0.14
 -6 7 10 0.05 0.12
 -5 -7 10 0.67 0.15
 5 -7 -10 0.56 0.15
 -5 7 10 0.42 0.14
 4 -7 -10 0.35 0.14
 -4 -7 10 0.14 0.14
 -4 7 10 0.07 0.13
 -3 -7 10 0.96 0.16
 3 -7 -10 0.92 0.16
 -3 7 10 0.65 0.13
 -2 -7 10 0.42 0.14
 2 -7 -10 0.64 0.14
 1 -7 -10 0.37 0.12
 -1 -7 10 0.33 0.14
 0 -7 10 1.17 0.17
 0 -7 -10 1.09 0.15
 -1 -7 -10 2.31 0.24
 1 -7 10 2 0.2
 -2 -7 -10 -0.1 0.13
 2 -7 10 0.09 0.14
 -3 -7 -10 0.19 0.16
 3 -7 10 0.38 0.15
 -4 -7 -10 6.34 0.37
 4 -7 10 6.6 0.36
 -5 -7 -10 0.39 0.16
 5 -7 10 0.78 0.18
 -6 -7 -10 0.47 0.18
 6 -7 10 0.6 0.18
 -7 -7 -10 1.07 0.2
 -8 -7 -10 0.14 0.18
 8 -7 10 0.2 0.18
 9 -7 10 0.36 0.19
 -9 -7 -10 0.02 0.18
 -10 -7 -10 0.9 0.21
 -10 7 -10 0.87 0.22
 11 -8 -10 -0.13 0.16
 -11 8 10 -0.12 0.17
 -10 -8 10 0.22 0.17
 10 -8 -10 0.21 0.16
 -10 8 10 0.25 0.17
 9 -8 -10 -0.01 0.15
 -9 -8 10 -0.03 0.16
 -9 8 10 -0.11 0.15
 -8 -8 10 1.58 0.21
 8 -8 -10 1.49 0.2
 7 -8 -10 0.14 0.16
 -7 -8 10 0.15 0.15
 -6 -8 10 0.06 0.15
 6 -8 -10 0.13 0.15
 -5 -8 10 1.09 0.18
 5 -8 -10 1 0.17
 -4 -8 10 0.11 0.15
 4 -8 -10 -0.03 0.13
 3 -8 -10 3.18 0.27
 -3 -8 10 2.97 0.26
 2 -8 -10 2.18 0.22
 -2 -8 10 2.36 0.24
 -1 -8 10 3.64 0.28
 1 -8 -10 3.27 0.27
 0 -8 -10 2.46 0.25
 0 -8 10 2.04 0.25
 -1 -8 -10 0.87 0.18
 1 -8 10 0.51 0.16
 2 -8 10 0.66 0.17
 -2 -8 -10 0.81 0.18
 3 -8 10 0.14 0.16
 -3 -8 -10 -0.02 0.16
 -4 -8 -10 2.56 0.26
 4 -8 10 2.77 0.27
 5 -8 10 0.57 0.19
 -5 -8 -10 0.23 0.16
 6 -8 10 1.41 0.21
 -6 -8 -10 1.41 0.23
 7 -8 10 0.31 0.19
 -7 -8 -10 -0.01 0.18
 8 -8 10 0.25 0.19
 -8 -8 -10 -0.28 0.18
 -9 -8 -10 -0.23 0.19
 9 -9 -10 0.52 0.18
 -8 -9 10 0.95 0.2
 8 -9 -10 0.89 0.19
 -7 -9 10 0.12 0.17
 7 -9 -10 0.04 0.16
 6 -9 -10 0.72 0.18
 -6 -9 10 0.78 0.19
 -5 -9 10 3.52 0.29
 5 -9 -10 3.61 0.3
 -4 -9 10 1.64 0.22
 4 -9 -10 1.72 0.22
 -3 -9 10 1.11 0.2
 3 -9 -10 0.99 0.19
 -2 -9 10 -0.04 0.16
 2 -9 -10 0.25 0.15
 -1 -9 10 1.37 0.21
 1 -9 -10 1.82 0.24
 0 -9 10 -0.13 0.16
 0 -9 -10 0.21 0.16
 -1 -9 -10 0.23 0.16
 1 -9 10 -0.02 0.17
 2 -9 10 1.04 0.19
 -2 -9 -10 1.15 0.2
 -3 -9 -10 0.11 0.17
 3 -9 10 -0.08 0.16
 4 -9 10 1.49 0.22
 -4 -9 -10 1.23 0.22
 5 -9 10 0.18 0.17
 -5 -9 -10 -0.09 0.18
 6 -9 10 0.08 0.17
 -6 -9 -10 -0.11 0.18
 6 -10 -10 0.13 0.17
 -5 -10 10 1.86 0.24
 5 -10 -10 1.68 0.22
 -4 -10 10 0.38 0.19
 4 -10 -10 0.26 0.16
 -3 -10 10 0.44 0.19
 3 -10 -10 0.57 0.19
 2 -10 -10 0.37 0.18
 -2 -10 10 -0.11 0.19
 1 -10 -10 0.16 0.17
 -1 -10 10 -0.28 0.17
 0 -10 -10 0.32 0.17
 0 -10 10 -0.06 0.18
 -1 -10 -10 0.95 0.2
 1 -10 10 0.76 0.2
 -2 -10 -10 0.4 0.19
 2 -10 10 0.12 0.18
 3 -10 10 0.82 0.21
 -3 -10 -10 0.91 0.21
 -16 0 11 -0.06 0.17
 15 0 -11 -0.02 0.17
 -15 0 11 -0.1 0.17
 14 0 -11 0.1 0.17
 -14 0 11 -0.34 0.17
 -13 0 11 0.04 0.12
 13 0 -11 0 0.15
 -13 0 11 -0.2 0.16
 -12 0 11 -0.25 0.14
 -12 0 11 0.04 0.12
 12 0 -11 -0.11 0.13
 -11 0 11 0.09 0.1
 -11 0 11 -0.22 0.15
 11 0 -11 0.28 0.14
 -10 0 11 0.17 0.11
 10 0 -11 0.33 0.13
 -10 0 11 -0.26 0.13
 -9 0 11 0.04 0.1
 -9 0 11 -0.27 0.12
 9 0 -11 0.05 0.12
 8 0 -11 0.04 0.11
 -8 0 11 -0.22 0.11
 -8 0 11 0.01 0.08
 -7 0 11 0.2 0.09
 -7 0 11 0.33 0.13
 6 0 -11 0.29 0.13
 -6 0 11 0.14 0.1
 -6 0 11 -0.01 0.14
 5 0 -11 0.51 0.12
 -5 0 11 0.11 0.08
 -5 0 11 0.3 0.13
 4 0 -11 0.1 0.09
 -4 0 11 -0.03 0.04
 -3 0 11 -0.06 0.05
 -3 0 11 -0.15 0.09
 3 0 -11 0.13 0.07
 2 0 -11 0.02 0.06
 -2 0 11 -0.12 0.05
 -1 0 11 -0.05 0.08
 -1 0 11 -0.06 0.05
 1 0 -11 0 0.06
 0 0 -11 0.09 0.06
 0 0 11 0.07 0.05
 1 0 11 0 0.02
 1 0 11 0.03 0.05
 -1 0 -11 -0.04 0.05
 -2 0 -11 0.03 0.05
 2 0 11 -0.01 0.02
 2 0 11 0.02 0.06
 3 0 11 0 0.05
 -3 0 -11 -0.13 0.05
 3 0 11 0.01 0.07
 4 0 11 -0.09 0.07
 4 0 11 -0.09 0.11
 5 0 11 -0.06 0.09
 5 0 11 -0.07 0.12
 6 0 11 -0.32 0.12
 6 0 11 -0.13 0.09
 7 0 11 -0.15 0.09
 7 0 11 -0.2 0.15
 8 0 11 -0.15 0.11
 8 0 11 -0.13 0.14
 9 0 11 -0.15 0.15
 9 0 11 0.03 0.13
 10 0 11 0.15 0.15
 11 0 11 -0.03 0.15
 -11 0 -11 -0.1 0.18
 -12 0 -11 -0.22 0.19
 12 0 11 0.14 0.15
 -13 0 -11 -0.14 0.21
 13 0 11 0.08 0.16
 -16 -1 11 0.68 0.2
 -15 -1 11 0.2 0.16
 15 -1 -11 0.32 0.18
 -15 -1 11 0.11 0.18
 15 1 -11 0.31 0.18
 -15 1 11 -0.18 0.18
 -14 -1 11 0.34 0.18
 -14 -1 11 0.37 0.16
 14 -1 -11 0.54 0.18
 14 1 -11 0.62 0.19
 -14 1 11 0.16 0.19
 13 -1 -11 1.37 0.19
 -13 -1 11 1.21 0.19
 -13 -1 11 1.4 0.18
 13 1 -11 1.21 0.19
 -13 1 11 1.19 0.2
 -12 -1 11 0.46 0.14
 -12 -1 11 0.57 0.17
 12 -1 -11 0.73 0.17
 12 1 -11 0.35 0.15
 -12 1 11 0.52 0.17
 -11 -1 11 -0.22 0.11
 11 -1 -11 0.24 0.14
 -11 -1 11 -0.3 0.13
 -11 1 11 -0.15 0.14
 11 1 -11 0.25 0.14
 -10 -1 11 6.8 0.33
 10 -1 -11 7.03 0.35
 -10 -1 11 7.15 0.36
 10 1 -11 7.75 0.38
 -10 1 11 7.56 0.38
 -9 -1 11 -0.19 0.1
 9 -1 -11 0.19 0.12
 -9 -1 11 0.05 0.12
 -9 1 11 0.22 0.13
 9 1 -11 0.19 0.12
 -8 -1 11 2.11 0.21
 8 -1 -11 2.32 0.19
 -8 -1 11 2.06 0.19
 8 1 -11 2.37 0.21
 -8 1 11 2.06 0.21
 7 -1 -11 33.55 1.2
 -7 -1 11 32.98 1.2
 -7 -1 11 34.53 1.15
 7 1 -11 32.65 1.2
 -7 1 11 34.48 1.21
 -6 -1 11 0.77 0.14
 -6 -1 11 0.51 0.11
 6 1 -11 0.29 0.13
 -5 -1 11 81.18 2.65
 5 -1 -11 79.23 2.74
 -5 -1 11 81.92 2.77
 5 1 -11 79.46 2.74
 4 -1 -11 8.67 0.35
 -4 -1 11 7.19 0.36
 -4 -1 11 7.47 0.31
 4 1 -11 8.2 0.34
 3 -1 -11 15.1 0.57
 -3 -1 11 15.73 0.55
 -3 -1 11 15.29 0.59
 3 1 -11 15.67 0.57
 -2 -1 11 9.67 0.4
 -2 -1 11 9.58 0.36
 2 -1 -11 9.6 0.38
 2 1 -11 9.78 0.38
 -1 -1 11 -0.08 0.08
 1 -1 -11 0 0.07
 -1 -1 11 -0.09 0.06
 -1 1 11 0.04 0.04
 1 1 -11 0.08 0.06
 0 -1 11 0.86 0.1
 0 -1 -11 0.78 0.1
 0 -1 11 0.74 0.11
 0 1 -11 0.85 0.1
 0 1 11 0.49 0.09
 -1 -1 -11 12.23 0.45
 1 -1 11 12.47 0.49
 1 -1 11 12.46 0.44
 1 1 11 12.38 0.43
 -1 1 -11 11.83 0.44
 1 1 11 11.93 0.49
 -2 -1 -11 2.74 0.15
 2 -1 11 2.8 0.16
 2 -1 11 2.78 0.21
 2 1 11 3 0.22
 3 -1 11 6.07 0.32
 -3 -1 -11 6.16 0.25
 3 -1 11 5.75 0.26
 3 1 11 6.12 0.32
 3 1 11 5.85 0.25
 4 -1 11 3.02 0.23
 4 -1 11 2.59 0.18
 -4 -1 -11 2.77 0.16
 4 1 11 2.96 0.23
 4 1 11 2.81 0.17
 5 -1 11 0.36 0.14
 5 -1 11 0.22 0.1
 5 1 11 0.37 0.13
 5 1 11 0.5 0.1
 6 -1 11 2.93 0.26
 6 -1 11 3.07 0.21
 6 1 11 3.39 0.21
 6 1 11 2.96 0.26
 7 -1 11 -0.1 0.14
 7 -1 11 0.03 0.11
 7 1 11 0.16 0.11
 7 1 11 -0.1 0.15
 8 -1 11 0.07 0.16
 8 -1 11 0.25 0.13
 8 1 11 0.18 0.15
 8 1 11 0.35 0.12
 9 -1 11 0.2 0.14
 9 -1 11 0.05 0.18
 9 1 11 0.29 0.17
 9 1 11 0.47 0.13
 10 -1 11 0.63 0.16
 10 1 11 0.48 0.19
 10 1 11 0.45 0.16
 -11 -1 -11 0.2 0.2
 11 -1 11 0.14 0.16
 11 1 11 0.1 0.14
 -11 1 -11 0.03 0.19
 12 -1 11 -0.19 0.16
 -12 -1 -11 -0.29 0.2
 -12 1 -11 -0.33 0.19
 13 -1 11 0.21 0.18
 -13 -1 -11 0.2 0.22
 -16 -2 11 0.12 0.17
 15 -2 -11 0.04 0.17
 -15 -2 11 -0.05 0.16
 -15 2 11 -0.14 0.18
 15 2 -11 0.09 0.17
 14 -2 -11 1.02 0.19
 -14 -2 11 1.01 0.19
 -14 -2 11 0.83 0.18
 -14 2 11 0.82 0.19
 14 2 -11 1.15 0.21
 -13 -2 11 0.08 0.15
 -13 -2 11 0 0.14
 13 -2 -11 0.16 0.14
 -13 2 11 0.13 0.16
 13 2 -11 0.16 0.17
 -12 -2 11 1.6 0.21
 12 -2 -11 1.41 0.2
 -12 -2 11 1.84 0.24
 12 2 -11 1.44 0.21
 -12 2 11 1.52 0.2
 -11 -2 11 2.67 0.24
 11 -2 -11 2.59 0.25
 -11 -2 11 2.7 0.24
 11 2 -11 3.03 0.27
 -11 2 11 2.96 0.26
 -10 -2 11 1.17 0.14
 -10 -2 11 0.9 0.14
 10 -2 -11 1.44 0.19
 -10 2 11 1.14 0.16
 10 2 -11 1.51 0.21
 -9 -2 11 0.65 0.12
 -9 -2 11 0.54 0.12
 9 -2 -11 0.54 0.13
 -9 2 11 0.6 0.14
 9 2 -11 0.62 0.13
 -8 -2 11 0.31 0.1
 -8 -2 11 0.24 0.11
 8 -2 -11 0.41 0.12
 -8 2 11 0.46 0.12
 8 2 -11 0.38 0.13
 -7 -2 11 1.98 0.18
 -7 -2 11 1.62 0.17
 7 -2 -11 1.82 0.17
 -7 2 11 2.12 0.19
 7 2 -11 1.47 0.2
 6 -2 -11 6.02 0.29
 -6 -2 11 5.91 0.28
 -6 -2 11 6.02 0.29
 -6 2 11 6.13 0.31
 6 2 -11 5.21 0.31
 -5 -2 11 0.39 0.1
 -5 -2 11 0.21 0.1
 5 -2 -11 0.69 0.11
 5 2 -11 0.34 0.11
 -5 2 11 0.37 0.11
 -4 -2 11 5.91 0.28
 4 -2 -11 6.49 0.28
 -4 -2 11 6.12 0.27
 -4 2 11 5.49 0.29
 4 2 -11 6.36 0.29
 -3 -2 11 4.66 0.22
 -3 -2 11 4.53 0.25
 3 -2 -11 4.58 0.23
 3 2 -11 4.82 0.23
 -3 2 11 4.68 0.25
 -2 -2 11 2.47 0.18
 2 -2 -11 2.64 0.17
 -2 -2 11 2.57 0.16
 -2 2 11 2.8 0.2
 2 2 -11 3.09 0.17
 1 -2 -11 14.39 0.56
 -1 -2 11 15.4 0.55
 -1 -2 11 15.24 0.59
 1 2 -11 15.67 0.55
 -1 2 11 15.55 0.59
 0 -2 11 8.81 0.34
 0 -2 -11 8.33 0.35
 0 -2 11 8.56 0.37
 0 2 -11 8.7 0.33
 0 2 11 8.41 0.37
 -1 -2 -11 11.33 0.45
 1 -2 11 11.4 0.43
 1 -2 11 12.16 0.48
 1 2 11 11.8 0.48
 -2 -2 -11 23.67 0.87
 2 -2 11 24.95 0.85
 2 -2 11 24.64 0.91
 2 2 11 24.62 0.91
 3 -2 11 14.82 0.56
 3 -2 11 15.31 0.61
 -3 -2 -11 15.18 0.57
 3 2 11 15.35 0.61
 -4 -2 -11 2.19 0.17
 4 -2 11 2.36 0.23
 4 -2 11 1.98 0.18
 4 2 11 1.95 0.22
 5 -2 11 -0.01 0.14
 -5 -2 -11 0.04 0.09
 5 -2 11 -0.03 0.1
 5 2 11 0.34 0.14
 6 -2 11 4.77 0.27
 6 -2 11 4.6 0.32
 6 2 11 4.69 0.31
 6 2 11 5.29 0.25
 7 -2 11 -0.14 0.11
 7 -2 11 -0.2 0.14
 7 2 11 0.08 0.1
 7 2 11 -0.16 0.14
 8 -2 11 -0.01 0.16
 8 -2 11 0 0.12
 8 2 11 0 0.15
 9 -2 11 1.58 0.19
 9 2 11 1.33 0.2
 10 -2 11 0.14 0.15
 -10 2 -11 -0.2 0.18
 10 2 11 0.09 0.18
 11 -2 11 0.11 0.17
 -11 -2 -11 0.12 0.19
 -11 2 -11 0.02 0.21
 12 -2 11 0.79 0.2
 -12 -2 -11 1.07 0.24
 -12 2 -11 0.82 0.24
 13 -2 11 -0.13 0.19
 -13 -2 -11 -0.09 0.21
 15 -3 -11 0.44 0.17
 -15 -3 11 0.64 0.18
 -15 3 11 0.45 0.19
 -14 -3 11 0.14 0.16
 14 -3 -11 0.28 0.16
 14 3 -11 0.23 0.17
 -14 3 11 0.25 0.17
 13 -3 -11 0.05 0.14
 -13 -3 11 -0.17 0.15
 -13 3 11 0.08 0.16
 13 3 -11 -0.14 0.17
 -12 -3 11 2.55 0.26
 12 -3 -11 2.61 0.26
 12 3 -11 2.33 0.25
 -12 3 11 2.66 0.29
 11 -3 -11 1.09 0.17
 -11 -3 11 1.04 0.15
 -11 -3 11 0.85 0.16
 11 3 -11 0.97 0.17
 -11 3 11 1.02 0.19
 10 -3 -11 1.95 0.21
 -10 -3 11 1.7 0.2
 -10 -3 11 1.93 0.21
 -10 3 11 1.75 0.24
 10 3 -11 1.76 0.2
 -9 -3 11 0.5 0.11
 -9 -3 11 0.42 0.12
 9 -3 -11 0.53 0.13
 9 3 -11 0.54 0.14
 -9 3 11 0.29 0.14
 -8 -3 11 4.37 0.25
 8 -3 -11 4.15 0.25
 -8 -3 11 4.08 0.24
 8 3 -11 4.7 0.28
 -8 3 11 4.46 0.27
 -7 -3 11 4.34 0.24
 7 -3 -11 4.36 0.25
 -7 -3 11 4.6 0.25
 -7 3 11 4.26 0.26
 7 3 -11 4.63 0.27
 -6 -3 11 0.03 0.09
 6 -3 -11 -0.08 0.1
 -6 -3 11 -0.04 0.08
 6 3 -11 -0.16 0.1
 -6 3 11 -0.07 0.1
 -5 -3 11 7.61 0.33
 5 -3 -11 7.54 0.36
 -5 -3 11 8.1 0.34
 -5 3 11 8.06 0.36
 5 3 -11 7.99 0.36
 -4 -3 11 7.89 0.33
 4 -3 -11 7.92 0.35
 -4 -3 11 7.99 0.35
 -4 3 11 8.1 0.36
 4 3 -11 8.16 0.35
 -3 -3 11 13.06 0.49
 -3 -3 11 13.04 0.5
 3 -3 -11 12.74 0.51
 3 3 -11 13.05 0.5
 -3 3 11 12.75 0.52
 -2 -3 11 14.21 0.52
 -2 -3 11 13.88 0.54
 2 -3 -11 14.12 0.54
 -2 3 11 13.98 0.55
 2 3 -11 13.86 0.52
 1 -3 -11 -0.15 0.08
 -1 -3 11 -0.09 0.08
 -1 -3 11 -0.03 0.08
 1 3 -11 0.11 0.07
 -1 3 11 -0.03 0.09
 0 -3 11 18.8 0.7
 0 -3 -11 18.25 0.69
 0 -3 11 18.81 0.67
 0 3 11 19 0.71
 1 -3 11 4.33 0.25
 1 -3 11 4.42 0.23
 -1 -3 -11 3.46 0.22
 1 3 11 3.9 0.24
 -2 -3 -11 6.86 0.33
 2 -3 11 7.3 0.32
 2 -3 11 7.39 0.35
 2 3 11 7.63 0.35
 3 -3 11 23.61 0.89
 3 -3 11 22.72 0.84
 -3 -3 -11 24.1 0.86
 3 3 11 24.31 0.9
 -4 -3 -11 14.97 0.58
 4 -3 11 15.17 0.58
 4 -3 11 15.38 0.62
 4 3 11 15.4 0.63
 5 -3 11 19.02 0.72
 5 -3 11 20.08 0.78
 -5 -3 -11 19.75 0.73
 5 3 11 19.3 0.77
 6 -3 11 0.32 0.13
 -6 -3 -11 0.16 0.11
 6 -3 11 0.11 0.15
 6 3 11 0.23 0.14
 7 -3 11 4.76 0.28
 7 -3 11 4.38 0.31
 7 3 11 4.23 0.3
 8 -3 11 1.14 0.17
 8 -3 11 1.15 0.19
 8 3 11 1.2 0.19
 9 -3 11 -0.15 0.13
 -9 3 -11 -0.1 0.16
 9 3 11 0.06 0.15
 10 -3 11 -0.08 0.15
 10 3 11 -0.08 0.16
 -10 3 -11 0.02 0.18
 -11 -3 -11 0.09 0.2
 11 -3 11 0.16 0.17
 -11 3 -11 0.1 0.2
 12 -3 11 0.61 0.2
 -12 -3 -11 0.58 0.22
 -12 3 -11 0.9 0.25
 -13 -3 -11 0.05 0.23
 -14 -4 11 -0.15 0.16
 14 -4 -11 -0.02 0.15
 -14 4 11 0.08 0.18
 14 4 -11 -0.32 0.17
 -13 -4 11 0.07 0.16
 13 -4 -11 0.07 0.15
 13 4 -11 0.13 0.18
 -13 4 11 0.09 0.18
 12 -4 -11 0.3 0.15
 -12 -4 11 0.21 0.15
 12 4 -11 0.04 0.17
 -12 4 11 0.21 0.17
 11 -4 -11 0.02 0.14
 -11 -4 11 -0.02 0.14
 11 4 -11 0.04 0.16
 -11 4 11 -0.05 0.16
 10 -4 -11 1.99 0.22
 -10 -4 11 1.94 0.21
 -10 4 11 1.69 0.23
 10 4 -11 1.88 0.25
 9 -4 -11 0.22 0.13
 -9 -4 11 0.15 0.11
 9 4 -11 0.15 0.14
 -9 4 11 -0.12 0.14
 -8 -4 11 2.51 0.2
 8 -4 -11 2.47 0.22
 -8 4 11 2.19 0.23
 8 4 -11 2.61 0.24
 -7 -4 11 0.41 0.1
 7 -4 -11 0.25 0.11
 -7 -4 11 0.27 0.11
 7 4 -11 0.3 0.13
 -7 4 11 0.13 0.12
 6 -4 -11 4.81 0.27
 -6 -4 11 4.44 0.25
 -6 -4 11 4.77 0.25
 -6 4 11 4.36 0.27
 6 4 -11 4.78 0.28
 -5 -4 11 2.07 0.18
 5 -4 -11 2.06 0.2
 -5 -4 11 2.02 0.18
 5 4 -11 2 0.21
 -5 4 11 2.01 0.2
 4 -4 -11 2.64 0.22
 -4 -4 11 2.88 0.2
 -4 -4 11 2.81 0.19
 -4 4 11 2.68 0.23
 4 4 -11 3.05 0.22
 3 -4 -11 10.34 0.43
 -3 -4 11 10.2 0.42
 -3 -4 11 10.11 0.41
 -3 4 11 9.98 0.43
 3 4 -11 10.09 0.42
 -2 -4 11 4.77 0.25
 -2 -4 11 5.04 0.25
 2 -4 -11 4.68 0.27
 2 4 -11 4.88 0.25
 -2 4 11 4.64 0.26
 1 -4 -11 1.04 0.13
 -1 -4 11 1.08 0.13
 -1 -4 11 1.07 0.13
 -1 4 11 1 0.13
 1 4 -11 1.38 0.13
 0 -4 11 0.07 0.1
 0 -4 11 0.13 0.1
 0 -4 -11 -0.19 0.1
 0 4 11 -0.09 0.09
 1 -4 11 0.31 0.11
 -1 -4 -11 -0.24 0.1
 1 -4 11 0.11 0.11
 1 4 11 0.16 0.11
 2 -4 11 12.07 0.49
 -2 -4 -11 12.01 0.5
 2 -4 11 12.37 0.51
 2 4 11 12.35 0.51
 -3 -4 -11 6.79 0.32
 3 -4 11 5.93 0.31
 3 -4 11 6.38 0.33
 3 4 11 6.37 0.35
 -4 -4 -11 4.64 0.27
 4 -4 11 3.99 0.28
 4 -4 11 4.08 0.26
 4 4 11 4.03 0.29
 -5 -4 -11 6.04 0.31
 5 -4 11 5.9 0.35
 5 -4 11 5.93 0.31
 5 4 11 5.54 0.32
 -6 -4 -11 0.77 0.14
 6 -4 11 0.83 0.15
 6 -4 11 0.95 0.17
 6 4 11 0.62 0.16
 7 -4 11 0.18 0.13
 -7 -4 -11 0.1 0.12
 7 -4 11 -0.2 0.16
 7 4 11 -0.04 0.13
 8 -4 11 1.36 0.18
 -8 4 -11 0.89 0.19
 8 4 11 1.15 0.19
 9 -4 11 0.29 0.16
 9 4 11 0.21 0.17
 -9 4 -11 0.06 0.17
 10 -4 11 0.61 0.18
 -10 4 -11 0.3 0.19
 11 -4 11 0.25 0.18
 -11 4 -11 0.22 0.2
 12 -4 11 0.52 0.2
 -14 -5 11 0.3 0.17
 14 -5 -11 0.29 0.18
 13 -5 -11 0.12 0.16
 -13 -5 11 -0.08 0.15
 -13 5 11 -0.08 0.17
 13 5 -11 0.15 0.19
 -12 -5 11 -0.07 0.14
 12 -5 -11 0.15 0.16
 -12 5 11 -0.02 0.17
 12 5 -11 -0.05 0.18
 11 -5 -11 0.11 0.15
 -11 -5 11 0.06 0.14
 11 5 -11 -0.18 0.16
 -11 5 11 0.02 0.17
 10 -5 -11 1.08 0.18
 -10 -5 11 0.78 0.16
 -10 5 11 1.2 0.19
 10 5 -11 1.16 0.2
 9 -5 -11 0.31 0.14
 -9 -5 11 0.19 0.13
 -9 5 11 0.47 0.15
 9 5 -11 0.32 0.16
 8 -5 -11 1.69 0.19
 -8 -5 11 1.99 0.2
 -8 5 11 2.02 0.21
 8 5 -11 2.01 0.23
 7 -5 -11 1.64 0.2
 -7 -5 11 1.71 0.19
 -7 5 11 1.76 0.22
 7 5 -11 1.94 0.21
 6 -5 -11 0.51 0.12
 -6 -5 11 0.43 0.12
 -6 5 11 0.35 0.13
 6 5 -11 0.5 0.14
 5 -5 -11 5.75 0.31
 -5 -5 11 5.11 0.28
 5 5 -11 5.52 0.3
 -5 5 11 5.54 0.3
 -4 -5 11 0.06 0.11
 4 -5 -11 0.11 0.11
 -4 5 11 0.12 0.12
 4 5 -11 -0.04 0.11
 3 -5 -11 0.03 0.12
 -3 -5 11 0.19 0.11
 -3 5 11 0.07 0.11
 3 5 -11 -0.04 0.1
 -2 -5 11 7.42 0.33
 2 -5 -11 7.02 0.34
 -2 -5 11 7.4 0.34
 2 5 -11 7.34 0.33
 -2 5 11 7.36 0.35
 -1 -5 11 0.14 0.11
 -1 -5 11 0.27 0.11
 1 -5 -11 0.24 0.12
 -1 5 11 0.25 0.11
 0 -5 11 4.78 0.27
 0 -5 11 4.84 0.27
 0 -5 -11 4.57 0.28
 0 5 11 5.02 0.28
 1 -5 11 14.08 0.56
 -1 -5 -11 14.34 0.58
 1 -5 11 14.36 0.58
 1 5 11 14.72 0.58
 2 -5 11 2.73 0.22
 2 -5 11 3.01 0.24
 -2 -5 -11 2.94 0.24
 2 5 11 2.87 0.24
 3 -5 11 2.53 0.23
 -3 -5 -11 2.67 0.23
 3 -5 11 2.05 0.19
 3 5 11 2.55 0.23
 4 -5 11 4.93 0.31
 -4 -5 -11 4.87 0.29
 4 -5 11 4.77 0.28
 4 5 11 5.09 0.3
 5 -5 11 1.41 0.17
 -5 -5 -11 1.9 0.21
 5 -5 11 1.49 0.19
 5 5 11 1.41 0.18
 -6 -5 -11 1.19 0.16
 6 -5 11 1.14 0.17
 6 5 11 1.02 0.18
 -7 -5 -11 -0.13 0.12
 7 -5 11 -0.11 0.14
 -7 5 -11 -0.09 0.13
 8 -5 11 -0.06 0.14
 -8 -5 -11 0.07 0.13
 -8 5 -11 0.09 0.16
 9 -5 11 -0.19 0.15
 -9 5 -11 -0.1 0.17
 10 -5 11 0.38 0.18
 -10 5 -11 0.14 0.19
 11 -5 11 0.61 0.21
 -11 5 -11 0.49 0.22
 13 -6 -11 0.48 0.18
 -13 -6 11 0.77 0.19
 -13 6 11 0.57 0.2
 12 -6 -11 0.91 0.19
 -12 -6 11 0.75 0.18
 12 6 -11 0.53 0.22
 -12 6 11 0.8 0.2
 -11 -6 11 0.34 0.16
 11 -6 -11 0.25 0.16
 -11 6 11 0.34 0.17
 11 6 -11 0.08 0.19
 -10 -6 11 0.16 0.15
 10 -6 -11 -0.06 0.15
 10 6 -11 0.11 0.17
 -10 6 11 -0.1 0.16
 9 -6 -11 0.81 0.16
 -9 -6 11 0.68 0.16
 9 6 -11 0.67 0.18
 -9 6 11 0.73 0.18
 -8 -6 11 0.65 0.15
 8 -6 -11 0.58 0.15
 -8 6 11 0.51 0.16
 8 6 -11 0.64 0.17
 -7 -6 11 0.84 0.15
 7 -6 -11 0.8 0.16
 7 6 -11 0.77 0.17
 -7 6 11 0.81 0.15
 6 -6 -11 1.63 0.19
 -6 -6 11 2.04 0.2
 6 6 -11 1.97 0.22
 -6 6 11 1.86 0.22
 -5 -6 11 0.14 0.12
 5 -6 -11 0.24 0.13
 5 6 -11 -0.04 0.12
 -5 6 11 0.07 0.12
 -4 -6 11 4.66 0.27
 4 -6 -11 4.75 0.29
 -4 6 11 4.92 0.29
 4 6 -11 4.74 0.27
 -3 -6 11 1.65 0.18
 3 -6 -11 2.08 0.21
 -3 6 11 2.07 0.21
 3 6 -11 1.45 0.2
 -2 -6 11 6.95 0.34
 2 -6 -11 7.31 0.36
 -2 6 11 7.06 0.35
 1 -6 -11 0.85 0.15
 -1 -6 11 0.76 0.15
 -1 6 11 0.99 0.14
 0 -6 -11 1.03 0.16
 0 -6 11 0.85 0.15
 0 6 11 1.49 0.19
 -1 -6 -11 5.61 0.33
 1 -6 11 5.89 0.32
 1 6 11 6.26 0.32
 2 -6 11 1.69 0.22
 2 -6 11 1.72 0.21
 -2 -6 -11 1.18 0.17
 2 6 11 1.55 0.21
 -3 -6 -11 0.94 0.17
 3 -6 11 1.03 0.17
 3 -6 11 1.03 0.17
 4 -6 11 3.65 0.29
 4 -6 11 3.72 0.28
 -4 -6 -11 3.91 0.29
 5 -6 11 0.33 0.16
 -5 -6 -11 0.57 0.16
 6 -6 11 0.17 0.16
 -6 -6 -11 0.31 0.15
 -6 6 -11 0.14 0.14
 7 -6 11 -0.19 0.15
 -7 -6 -11 0.06 0.16
 -7 6 -11 -0.01 0.15
 -8 -6 -11 0 0.15
 8 -6 11 -0.29 0.15
 -8 6 -11 0.05 0.15
 9 -6 11 -0.13 0.16
 -9 6 -11 -0.03 0.17
 10 -6 11 0.94 0.22
 -10 6 -11 0.51 0.19
 12 -7 -11 0.42 0.17
 -12 7 11 0.3 0.19
 11 -7 -11 0.53 0.17
 -11 -7 11 0.47 0.18
 -11 7 11 0.46 0.18
 11 7 -11 0 0.2
 10 -7 -11 0.21 0.15
 -10 -7 11 0.32 0.16
 10 7 -11 0.1 0.19
 -10 7 11 0.36 0.17
 -9 -7 11 1.53 0.2
 9 -7 -11 1.48 0.2
 9 7 -11 1.6 0.23
 -9 7 11 1.5 0.2
 -8 -7 11 1.33 0.19
 8 -7 -11 1.41 0.2
 8 7 -11 1.22 0.21
 -8 7 11 1.23 0.19
 7 -7 -11 1.17 0.18
 -7 -7 11 1.26 0.18
 -7 7 11 1.05 0.18
 7 7 -11 1.2 0.19
 -6 -7 11 0.22 0.14
 6 -7 -11 0.24 0.15
 -6 7 11 0.19 0.14
 6 7 -11 0.19 0.15
 -5 -7 11 4.55 0.29
 5 -7 -11 4.53 0.3
 -5 7 11 5.05 0.3
 4 -7 -11 2.77 0.25
 -4 -7 11 2.6 0.24
 -4 7 11 2.44 0.24
 -3 -7 11 3.44 0.25
 3 -7 -11 3.34 0.25
 -3 7 11 3.03 0.26
 -2 -7 11 4.79 0.3
 2 -7 -11 5.18 0.31
 1 -7 -11 0.5 0.15
 -1 -7 11 0.43 0.15
 0 -7 -11 5.13 0.31
 0 -7 11 5.27 0.31
 -1 -7 -11 -0.06 0.13
 1 -7 11 -0.11 0.14
 2 -7 11 1.93 0.23
 -2 -7 -11 1.93 0.24
 -3 -7 -11 5.57 0.33
 3 -7 11 5.98 0.34
 -4 -7 -11 2.32 0.28
 4 -7 11 1.9 0.22
 -5 -7 -11 11.1 0.53
 5 -7 11 11.69 0.52
 6 -7 11 0.17 0.17
 -6 -7 -11 0.07 0.17
 7 -7 11 1.41 0.22
 -7 -7 -11 1.58 0.22
 8 -7 11 0.93 0.21
 -8 -7 -11 0.68 0.19
 -9 -7 -11 0.12 0.2
 9 -7 11 0.57 0.2
 -11 8 11 0.85 0.2
 -10 -8 11 0.24 0.17
 10 -8 -11 0.12 0.16
 -10 8 11 0.28 0.18
 9 -8 -11 0.13 0.16
 -9 -8 11 0.21 0.17
 -9 8 11 0.24 0.17
 -8 -8 11 0.07 0.15
 8 -8 -11 0 0.14
 7 -8 -11 -0.12 0.14
 -7 -8 11 -0.08 0.15
 6 -8 -11 -0.09 0.15
 -6 -8 11 0.13 0.15
 -5 -8 11 0.8 0.17
 5 -8 -11 0.9 0.18
 4 -8 -11 0.56 0.15
 -4 -8 11 0.4 0.16
 -3 -8 11 0.14 0.15
 3 -8 -11 -0.05 0.14
 -2 -8 11 0 0.15
 2 -8 -11 0.19 0.15
 1 -8 -11 0.68 0.16
 -1 -8 11 0.78 0.18
 0 -8 -11 3.74 0.29
 0 -8 11 3.54 0.29
 1 -8 11 0.06 0.17
 -1 -8 -11 0.07 0.14
 2 -8 11 3.37 0.29
 -2 -8 -11 3.42 0.29
 -3 -8 -11 1.46 0.21
 3 -8 11 1.55 0.21
 4 -8 11 2.89 0.28
 -4 -8 -11 2.47 0.29
 5 -8 11 0.4 0.19
 -5 -8 -11 0.23 0.19
 6 -8 11 0.14 0.18
 -6 -8 -11 -0.07 0.17
 7 -8 11 0.2 0.2
 -7 -8 -11 -0.08 0.18
 -8 -8 -11 0.16 0.21
 -8 -9 11 0.36 0.18
 8 -9 -11 0.29 0.17
 -7 -9 11 0.84 0.19
 7 -9 -11 0.52 0.18
 -6 -9 11 4.1 0.31
 6 -9 -11 3.82 0.32
 -5 -9 11 3.93 0.31
 5 -9 -11 3.69 0.31
 4 -9 -11 0.63 0.18
 -4 -9 11 0.76 0.2
 3 -9 -11 0.07 0.16
 -3 -9 11 -0.12 0.17
 2 -9 -11 0.18 0.16
 -2 -9 11 -0.2 0.16
 -1 -9 11 0.44 0.19
 1 -9 -11 0.75 0.17
 0 -9 -11 0.74 0.18
 0 -9 11 0.36 0.18
 -1 -9 -11 0.19 0.16
 1 -9 11 0.02 0.17
 -2 -9 -11 0.12 0.17
 2 -9 11 0.1 0.17
 3 -9 11 0.06 0.17
 -3 -9 -11 0.12 0.17
 -4 -9 -11 0.04 0.17
 4 -9 11 0.09 0.17
 -5 -9 -11 0.26 0.19
 5 -9 11 0.5 0.19
 4 -10 -11 0.23 0.18
 -4 -10 11 -0.14 0.18
 -3 -10 11 0.17 0.19
 3 -10 -11 0.52 0.17
 2 -10 -11 0.12 0.17
 -2 -10 11 -0.21 0.18
 1 -10 -11 1.08 0.19
 -1 -10 11 0.67 0.21
 0 -10 11 -0.17 0.18
 0 -10 -11 0.04 0.17
 1 -10 11 -0.21 0.17
 -1 -10 -11 -0.01 0.17
 15 0 -12 -0.02 0.17
 -15 0 12 -0.14 0.17
 14 0 -12 -0.08 0.16
 -14 0 12 -0.35 0.16
 13 0 -12 0.15 0.16
 -13 0 12 -0.35 0.16
 12 0 -12 1.56 0.2
 -12 0 12 1.63 0.21
 -11 0 12 1.29 0.18
 11 0 -12 1.77 0.22
 -10 0 12 2.86 0.27
 10 0 -12 3.95 0.25
 -9 0 12 5.37 0.33
 9 0 -12 6.47 0.33
 8 0 -12 1.92 0.18
 -8 0 12 1.29 0.16
 -8 0 12 1.45 0.2
 7 0 -12 18.88 0.73
 -7 0 12 18.78 0.73
 -7 0 12 19.47 0.67
 -6 0 12 92.57 2.99
 6 0 -12 90.44 3.1
 -6 0 12 89.77 3.13
 -5 0 12 41.57 1.4
 -5 0 12 41.08 1.49
 5 0 -12 43.09 1.47
 -4 0 12 30.53 1.13
 4 0 -12 31.93 1.11
 3 0 -12 3.31 0.19
 -2 0 12 11.52 0.49
 2 0 -12 12.51 0.46
 -1 0 12 -0.03 0.08
 0 0 12 2.35 0.12
 1 0 12 13.12 0.45
 -1 0 -12 12.27 0.46
 -2 0 -12 9.53 0.36
 2 0 12 9.64 0.36
 3 0 12 15.43 0.62
 3 0 12 15.53 0.56
 4 0 12 0.29 0.09
 4 0 12 0.27 0.14
 5 0 12 2.56 0.25
 5 0 12 2.67 0.2
 6 0 12 -0.14 0.14
 6 0 12 0.12 0.11
 7 0 12 -0.14 0.1
 7 0 12 -0.3 0.14
 8 0 12 4.5 0.27
 8 0 12 3.78 0.31
 9 0 12 2.98 0.24
 9 0 12 2.92 0.29
 10 0 12 3.65 0.34
 10 0 12 3.22 0.27
 -11 0 -12 0.12 0.2
 11 0 12 0.14 0.16
 12 0 12 0.08 0.17
 -12 0 -12 -0.03 0.2
 13 0 12 0.35 0.18
 -16 -1 12 0.1 0.18
 15 -1 -12 -0.04 0.16
 -15 -1 12 -0.05 0.17
 -15 1 12 -0.21 0.18
 15 1 -12 -0.09 0.17
 -14 -1 12 0.69 0.19
 14 -1 -12 0.98 0.19
 14 1 -12 1.15 0.21
 -14 1 12 0.79 0.2
 13 -1 -12 0.63 0.17
 -13 -1 12 0.63 0.18
 -13 -1 12 0.77 0.16
 13 1 -12 0.78 0.19
 -13 1 12 0.65 0.18
 -12 -1 12 0.36 0.15
 -12 -1 12 0.38 0.13
 12 -1 -12 0.37 0.15
 -12 1 12 0.32 0.16
 12 1 -12 0.39 0.17
 -11 -1 12 2.12 0.2
 11 -1 -12 2.19 0.24
 -11 -1 12 1.83 0.23
 -11 1 12 2.56 0.27
 11 1 -12 2.13 0.22
 -10 -1 12 -0.16 0.11
 -10 -1 12 -0.02 0.1
 10 -1 -12 0.19 0.13
 -10 1 12 -0.19 0.12
 10 1 -12 0.25 0.13
 9 -1 -12 1.08 0.15
 -9 -1 12 0.84 0.13
 -9 -1 12 0.83 0.15
 -9 1 12 0.79 0.15
 9 1 -12 0.98 0.15
 8 -1 -12 2.7 0.2
 -8 -1 12 2.12 0.22
 -8 -1 12 2.14 0.19
 -8 1 12 2.62 0.24
 8 1 -12 2.89 0.22
 -7 -1 12 2.34 0.22
 7 -1 -12 2.81 0.21
 -7 -1 12 2.15 0.18
 -7 1 12 2.31 0.21
 7 1 -12 2.25 0.19
 6 -1 -12 2.73 0.22
 -6 -1 12 2.19 0.22
 -6 -1 12 2.16 0.18
 -6 1 12 2.57 0.22
 6 1 -12 1.82 0.19
 -5 -1 12 9.76 0.45
 -5 -1 12 9.27 0.39
 5 -1 -12 11.14 0.43
 5 1 -12 9.81 0.43
 -5 1 12 10.29 0.45
 4 -1 -12 32.82 1.14
 -4 -1 12 31.8 1.16
 -4 -1 12 32.13 1.09
 4 1 -12 32.17 1.14
 3 -1 -12 0.14 0.08
 -3 1 12 0.03 0.02
 3 1 -12 0.04 0.07
 -2 -1 12 15.45 0.55
 -2 -1 12 15.1 0.6
 2 -1 -12 15.35 0.57
 2 1 -12 15.98 0.57
 -1 -1 12 0.94 0.12
 -1 -1 12 1.2 0.14
 1 -1 -12 1.36 0.13
 1 1 -12 1.42 0.12
 0 -1 12 2.13 0.2
 0 -1 -12 2.39 0.16
 0 -1 12 2.62 0.15
 0 1 -12 2.48 0.15
 1 -1 12 1.38 0.17
 -1 -1 -12 1.2 0.13
 1 -1 12 1.56 0.13
 1 1 12 1.5 0.18
 -1 1 -12 1.26 0.11
 2 -1 12 0.24 0.11
 -2 -1 -12 0.31 0.08
 2 -1 12 0.34 0.08
 2 1 12 0.25 0.11
 3 -1 12 0.08 0.08
 3 -1 12 0.22 0.12
 -3 -1 -12 0.26 0.07
 3 1 12 0.14 0.12
 4 -1 12 2.41 0.18
 4 -1 12 2.58 0.23
 4 1 12 2.52 0.23
 5 -1 12 1.87 0.19
 5 -1 12 2.01 0.24
 5 1 12 2.25 0.18
 5 1 12 1.84 0.25
 6 -1 12 0 0.11
 6 -1 12 -0.07 0.14
 6 1 12 -0.07 0.14
 6 1 12 -0.04 0.1
 7 -1 12 0.35 0.16
 7 -1 12 0.62 0.13
 7 1 12 0.56 0.13
 7 1 12 0.45 0.16
 8 -1 12 -0.04 0.12
 8 -1 12 -0.15 0.15
 8 1 12 0.01 0.15
 8 1 12 -0.04 0.11
 9 -1 12 0.1 0.18
 9 -1 12 0.17 0.14
 9 1 12 0.23 0.14
 9 1 12 0.32 0.17
 10 -1 12 0.07 0.15
 10 1 12 0.13 0.19
 11 -1 12 0.16 0.16
 -11 -1 -12 0.21 0.21
 -11 1 -12 0.09 0.2
 -12 -1 -12 -0.13 0.21
 12 -1 12 -0.01 0.16
 -12 1 -12 -0.07 0.21
 13 -1 12 -0.07 0.17
 -15 -2 12 0.3 0.16
 15 -2 -12 0.14 0.17
 15 2 -12 0.21 0.19
 -15 2 12 0.09 0.19
 -14 -2 12 0.05 0.16
 -14 -2 12 -0.02 0.15
 14 -2 -12 0.14 0.16
 14 2 -12 0.45 0.18
 -14 2 12 -0.02 0.17
 13 -2 -12 0.28 0.16
 -13 -2 12 0.09 0.15
 -13 -2 12 0.06 0.14
 13 2 -12 0.47 0.17
 -13 2 12 0.36 0.17
 -12 -2 12 0.2 0.14
 12 -2 -12 0.25 0.16
 -12 -2 12 0.29 0.15
 -12 2 12 0.24 0.16
 12 2 -12 0.15 0.16
 11 -2 -12 0.02 0.13
 -11 -2 12 0.03 0.13
 -11 -2 12 0.02 0.13
 11 2 -12 -0.02 0.14
 -11 2 12 0.21 0.16
 10 -2 -12 0.48 0.13
 -10 -2 12 0.35 0.13
 -10 -2 12 0.3 0.13
 10 2 -12 0.4 0.15
 -10 2 12 0.42 0.14
 -9 -2 12 0.01 0.1
 9 -2 -12 0.05 0.11
 -9 -2 12 -0.14 0.09
 9 2 -12 -0.07 0.12
 -9 2 12 -0.02 0.12
 8 -2 -12 0.01 0.1
 -8 -2 12 -0.14 0.1
 -8 -2 12 -0.02 0.1
 -8 2 12 0.07 0.11
 8 2 -12 0.15 0.12
 7 -2 -12 0.45 0.12
 -7 -2 12 0.45 0.1
 -7 -2 12 0.47 0.11
 -7 2 12 0.52 0.12
 7 2 -12 0.4 0.12
 -6 -2 12 0.5 0.11
 6 -2 -12 0.35 0.11
 -6 -2 12 0.37 0.1
 -6 2 12 0.37 0.11
 5 -2 -12 1.03 0.14
 -5 -2 12 1 0.12
 -5 -2 12 1.1 0.13
 -5 2 12 1.08 0.14
 5 2 -12 0.89 0.14
 4 -2 -12 1.34 0.16
 -4 -2 12 0.93 0.13
 -4 -2 12 1.11 0.11
 -4 2 12 1.28 0.17
 4 2 -12 0.97 0.12
 3 -2 -12 1.17 0.15
 -3 -2 12 1.01 0.11
 -3 -2 12 0.83 0.13
 3 2 -12 0.95 0.11
 -3 2 12 1.06 0.13
 -2 -2 12 0.08 0.08
 -2 -2 12 -0.09 0.1
 2 -2 -12 0.14 0.08
 2 2 -12 0.11 0.07
 -2 2 12 0.17 0.1
 -1 -2 12 10.87 0.4
 1 -2 -12 10.29 0.42
 -1 -2 12 10.35 0.44
 -1 2 12 10.87 0.44
 1 2 -12 10.24 0.4
 0 -2 -12 0.37 0.09
 0 -2 12 0.41 0.09
 0 -2 12 0.34 0.11
 0 2 -12 0.45 0.07
 0 2 12 0.49 0.11
 -1 -2 -12 0.47 0.09
 1 -2 12 0.54 0.12
 1 -2 12 0.7 0.1
 1 2 12 0.65 0.12
 -2 -2 -12 0.42 0.1
 2 -2 12 0.64 0.14
 2 2 12 0.81 0.13
 3 -2 12 11.18 0.49
 -3 -2 -12 10.9 0.44
 3 -2 12 10.89 0.43
 3 2 12 11.46 0.49
 -4 -2 -12 3.77 0.22
 4 -2 12 3.51 0.23
 4 -2 12 3.76 0.3
 4 2 12 3.51 0.29
 5 -2 12 14.99 0.63
 5 -2 12 14.69 0.57
 5 2 12 14.89 0.62
 6 -2 12 1.62 0.18
 6 -2 12 1.47 0.2
 6 2 12 1.32 0.19
 7 -2 12 -0.09 0.15
 7 -2 12 -0.03 0.12
 7 2 12 -0.02 0.14
 8 -2 12 -0.07 0.12
 8 -2 12 -0.03 0.16
 8 2 12 -0.08 0.16
 9 -2 12 0.3 0.18
 9 -2 12 0.18 0.15
 9 2 12 0 0.16
 10 -2 12 -0.03 0.15
 -10 2 -12 -0.11 0.19
 10 2 12 -0.1 0.18
 11 -2 12 -0.07 0.17
 -11 -2 -12 -0.25 0.18
 -11 2 -12 -0.22 0.21
 -12 -2 -12 -0.05 0.2
 12 -2 12 -0.11 0.17
 -12 2 -12 0.13 0.22
 -15 -3 12 -0.07 0.15
 14 -3 -12 -0.11 0.15
 -14 -3 12 -0.01 0.16
 14 3 -12 0.4 0.19
 -14 3 12 0.48 0.2
 13 -3 -12 0.19 0.16
 -13 -3 12 0.12 0.15
 -13 3 12 0.25 0.18
 13 3 -12 0.11 0.18
 12 -3 -12 0.11 0.15
 -12 -3 12 -0.15 0.14
 -12 3 12 0.08 0.16
 12 3 -12 0.06 0.17
 -11 -3 12 0.39 0.15
 -11 -3 12 0.33 0.14
 11 -3 -12 0.46 0.15
 -11 3 12 0.33 0.18
 11 3 -12 0.17 0.16
 -10 -3 12 0.68 0.14
 -10 -3 12 0.62 0.13
 10 -3 -12 0.7 0.15
 10 3 -12 0.77 0.17
 -10 3 12 0.45 0.17
 -9 -3 12 1.29 0.15
 -9 -3 12 1.23 0.14
 9 -3 -12 1.18 0.16
 -9 3 12 1.11 0.17
 9 3 -12 1.19 0.17
 -8 -3 12 0.91 0.13
 -8 -3 12 0.96 0.13
 8 -3 -12 0.68 0.13
 -8 3 12 0.81 0.15
 8 3 -12 0.84 0.15
 -7 -3 12 2.33 0.19
 7 -3 -12 1.98 0.19
 -7 -3 12 2.23 0.18
 7 3 -12 2.34 0.22
 -7 3 12 2.11 0.21
 -6 -3 12 0.85 0.12
 -6 -3 12 0.81 0.12
 6 -3 -12 0.71 0.12
 -6 3 12 0.85 0.14
 6 3 -12 0.79 0.14
 -5 -3 12 4.04 0.23
 5 -3 -12 3.65 0.22
 -5 -3 12 4.01 0.22
 5 3 -12 3.38 0.24
 -5 3 12 3.77 0.26
 -4 -3 12 5.54 0.28
 4 -3 -12 5.11 0.28
 -4 -3 12 5.6 0.26
 4 3 -12 5.24 0.27
 -4 3 12 5.38 0.29
 3 -3 -12 2.66 0.2
 -3 -3 12 2.7 0.19
 -3 -3 12 2.74 0.2
 -3 3 12 2.81 0.21
 3 3 -12 2.46 0.19
 2 -3 -12 0.63 0.11
 -2 -3 12 0.57 0.11
 -2 -3 12 0.71 0.1
 -2 3 12 0.51 0.11
 2 3 -12 0.53 0.1
 -1 -3 12 2.08 0.19
 -1 -3 12 1.95 0.16
 1 -3 -12 1.8 0.17
 1 3 -12 2.22 0.15
 -1 3 12 1.92 0.2
 0 -3 12 0.24 0.09
 0 -3 12 0.2 0.11
 0 -3 -12 0.08 0.09
 0 3 12 0.26 0.11
 -1 -3 -12 2.11 0.19
 1 -3 12 2.9 0.19
 1 -3 12 2.78 0.21
 1 3 12 2.74 0.21
 2 -3 12 5.02 0.29
 2 -3 12 5.42 0.27
 -2 -3 -12 4.65 0.26
 2 3 12 5.44 0.31
 -3 -3 -12 9.07 0.4
 3 -3 12 9.43 0.39
 3 -3 12 9.19 0.43
 3 3 12 9.13 0.43
 -4 -3 -12 0 0.11
 4 -3 12 0.11 0.12
 4 -3 12 -0.01 0.15
 4 3 12 -0.07 0.13
 5 -3 12 0.94 0.15
 -5 -3 -12 0.87 0.14
 5 -3 12 0.79 0.18
 5 3 12 0.85 0.16
 6 -3 12 0.34 0.16
 6 -3 12 0.3 0.13
 6 3 12 0.23 0.15
 7 -3 12 0.46 0.14
 7 -3 12 0.38 0.17
 7 3 12 0.28 0.16
 8 -3 12 0.06 0.14
 8 -3 12 0.02 0.18
 8 3 12 0.04 0.16
 9 -3 12 -0.05 0.15
 9 3 12 0.03 0.16
 10 -3 12 0.51 0.18
 10 3 12 0.27 0.2
 -10 3 -12 0.28 0.2
 -11 -3 -12 -0.01 0.2
 11 -3 12 0.19 0.17
 -11 3 -12 0.14 0.2
 -12 -3 -12 -0.04 0.22
 12 -3 12 0.12 0.18
 14 -4 -12 0.27 0.18
 -14 -4 12 0.3 0.18
 14 4 -12 0.33 0.2
 -14 4 12 0.52 0.2
 -13 -4 12 1.05 0.19
 13 -4 -12 0.89 0.19
 -13 4 12 1.25 0.22
 13 4 -12 1.02 0.22
 12 -4 -12 0.52 0.17
 -12 -4 12 0.56 0.17
 -12 4 12 0.59 0.18
 12 4 -12 0.58 0.18
 11 -4 -12 0.39 0.16
 -11 -4 12 0.3 0.14
 -11 4 12 0.62 0.19
 11 4 -12 0.33 0.18
 10 -4 -12 6.26 0.35
 -10 -4 12 6.74 0.34
 -10 4 12 6.86 0.38
 10 4 -12 7 0.39
 9 -4 -12 0.17 0.12
 -9 -4 12 0.01 0.12
 -9 4 12 0.03 0.15
 9 4 -12 0.04 0.13
 -8 -4 12 1.06 0.14
 8 -4 -12 1.05 0.16
 8 4 -12 0.91 0.16
 -8 4 12 1.03 0.17
 7 -4 -12 6.14 0.33
 -7 -4 12 6.73 0.32
 -7 -4 12 6.19 0.31
 7 4 -12 6.52 0.34
 -7 4 12 6.47 0.34
 -6 -4 12 0.14 0.11
 6 -4 -12 0.06 0.11
 -6 -4 12 0.15 0.1
 -6 4 12 0.09 0.12
 6 4 -12 0.15 0.12
 5 -4 -12 1.86 0.18
 -5 -4 12 1.85 0.18
 -5 -4 12 1.9 0.19
 -5 4 12 1.75 0.2
 5 4 -12 1.63 0.19
 -4 -4 12 3.33 0.21
 4 -4 -12 3.21 0.22
 -4 -4 12 3.38 0.21
 4 4 -12 3.15 0.22
 -4 4 12 3.25 0.23
 -3 -4 12 0.42 0.11
 3 -4 -12 0.4 0.12
 -3 -4 12 0.34 0.1
 3 4 -12 0.27 0.11
 -3 4 12 0.32 0.12
 -2 -4 12 7.3 0.33
 2 -4 -12 7.4 0.35
 -2 -4 12 7.45 0.34
 2 4 -12 7.46 0.33
 -2 4 12 7.55 0.35
 1 -4 -12 0.64 0.12
 -1 -4 12 0.7 0.12
 -1 -4 12 0.61 0.12
 -1 4 12 0.63 0.13
 0 -4 -12 1.33 0.18
 0 -4 12 1.87 0.19
 0 -4 12 1.72 0.17
 0 4 12 1.75 0.2
 1 -4 12 12.33 0.48
 1 -4 12 11.75 0.5
 -1 -4 -12 11.47 0.49
 1 4 12 12.68 0.51
 2 -4 12 2.49 0.24
 2 -4 12 2.4 0.22
 -2 -4 -12 2.38 0.21
 2 4 12 2.25 0.23
 3 -4 12 15.73 0.61
 -3 -4 -12 16.13 0.62
 3 -4 12 16.13 0.64
 3 4 12 16 0.65
 4 -4 12 0.6 0.16
 4 -4 12 0.72 0.14
 -4 -4 -12 0.66 0.14
 4 4 12 0.53 0.15
 5 -4 12 5.57 0.31
 -5 -4 -12 6.09 0.32
 5 -4 12 5.65 0.34
 5 4 12 5.98 0.35
 -6 -4 -12 3 0.25
 6 -4 12 2.63 0.26
 6 -4 12 2.66 0.23
 6 4 12 2.49 0.27
 7 -4 12 1.89 0.25
 7 -4 12 1.59 0.21
 7 4 12 1.54 0.2
 8 -4 12 0.56 0.16
 8 4 12 0.51 0.18
 9 -4 12 -0.1 0.15
 9 4 12 -0.27 0.16
 -9 4 -12 -0.01 0.16
 10 -4 12 0.3 0.17
 10 4 12 0.2 0.19
 -10 4 -12 0.32 0.21
 11 -4 12 0.14 0.18
 -11 4 -12 0.03 0.21
 13 -5 -12 0.28 0.17
 -13 -5 12 0.18 0.16
 -13 5 12 0.21 0.2
 13 5 -12 0.04 0.19
 12 -5 -12 0.25 0.17
 -12 -5 12 0.42 0.17
 -12 5 12 0.73 0.2
 12 5 -12 0.47 0.2
 -11 -5 12 0.52 0.16
 11 -5 -12 0.42 0.15
 11 5 -12 0.2 0.16
 -11 5 12 0.18 0.17
 10 -5 -12 -0.03 0.14
 -10 -5 12 -0.09 0.13
 -10 5 12 -0.06 0.15
 10 5 -12 -0.02 0.16
 -9 -5 12 -0.18 0.13
 9 -5 -12 -0.04 0.14
 -9 5 12 -0.08 0.13
 9 5 -12 0.13 0.14
 8 -5 -12 0.99 0.16
 -8 -5 12 0.92 0.15
 -8 5 12 0.94 0.17
 8 5 -12 0.84 0.17
 7 -5 -12 1.24 0.17
 -7 -5 12 1.37 0.18
 -7 5 12 1.21 0.17
 7 5 -12 1.42 0.18
 6 -5 -12 5.46 0.3
 -6 -5 12 5.31 0.29
 -6 5 12 5.32 0.3
 6 5 -12 5.32 0.3
 -5 -5 12 0.06 0.12
 5 -5 -12 0.06 0.12
 -5 5 12 0.14 0.12
 5 5 -12 0 0.11
 -4 -5 12 6.51 0.32
 4 -5 -12 7.17 0.35
 4 5 -12 6.34 0.32
 -4 5 12 6.71 0.34
 3 -5 -12 13.33 0.55
 -3 -5 12 13.71 0.53
 3 5 -12 13.48 0.54
 -3 5 12 13.38 0.55
 -2 -5 12 11.54 0.47
 2 -5 -12 11.59 0.49
 -2 -5 12 10.97 0.47
 -2 5 12 11.48 0.49
 -1 -5 12 8.5 0.39
 1 -5 -12 8.82 0.4
 -1 -5 12 8.27 0.38
 -1 5 12 8.68 0.4
 0 -5 -12 -0.03 0.12
 0 -5 12 0.14 0.12
 0 -5 12 -0.16 0.11
 0 5 12 -0.07 0.11
 1 -5 12 1.99 0.21
 1 -5 12 2.32 0.22
 -1 -5 -12 2.4 0.21
 1 5 12 2.27 0.22
 2 -5 12 1.16 0.16
 2 -5 12 1.13 0.15
 -2 -5 -12 1.29 0.16
 2 5 12 1.04 0.15
 3 -5 12 1.24 0.17
 -3 -5 -12 1.5 0.21
 3 -5 12 1.23 0.16
 3 5 12 1.16 0.17
 4 -5 12 0.08 0.13
 -4 -5 -12 0.23 0.13
 4 -5 12 0.06 0.13
 4 5 12 0.13 0.14
 5 -5 12 0.1 0.15
 5 -5 12 -0.05 0.13
 -5 -5 -12 0.08 0.14
 5 5 12 -0.11 0.13
 6 -5 12 0.04 0.16
 -6 -5 -12 -0.03 0.13
 6 -5 12 -0.1 0.13
 6 5 12 -0.15 0.14
 -7 -5 -12 0.15 0.13
 7 -5 12 -0.12 0.14
 8 -5 12 0.64 0.17
 -8 5 -12 0.46 0.17
 9 -5 12 -0.15 0.16
 -9 5 -12 -0.06 0.16
 10 -5 12 2.04 0.27
 -10 5 -12 1.54 0.24
 12 -6 -12 0.18 0.17
 -12 -6 12 0.44 0.18
 -12 6 12 0.2 0.19
 12 6 -12 0.13 0.2
 -11 -6 12 0.13 0.15
 11 -6 -12 0.1 0.16
 11 6 -12 -0.17 0.18
 -11 6 12 0.2 0.17
 -10 -6 12 0.1 0.16
 10 -6 -12 0.15 0.14
 10 6 -12 -0.01 0.18
 -10 6 12 -0.11 0.15
 -9 -6 12 0.66 0.16
 9 -6 -12 0.89 0.17
 -9 6 12 0.74 0.18
 9 6 -12 0.79 0.19
 8 -6 -12 -0.05 0.13
 -8 -6 12 -0.01 0.13
 -8 6 12 0.14 0.15
 8 6 -12 0.08 0.15
 7 -6 -12 1.88 0.22
 -7 -6 12 2.01 0.21
 7 6 -12 1.69 0.23
 -7 6 12 1.73 0.24
 6 -6 -12 0.41 0.15
 -6 -6 12 0.6 0.14
 6 6 -12 0.54 0.15
 -6 6 12 0.53 0.15
 5 -6 -12 0.36 0.14
 -5 -6 12 0.38 0.13
 5 6 -12 0.2 0.13
 -5 6 12 0.47 0.13
 4 -6 -12 5.29 0.3
 -4 -6 12 5.03 0.29
 4 6 -12 4.75 0.29
 -4 6 12 5.42 0.3
 3 -6 -12 0.09 0.12
 -3 -6 12 0.09 0.12
 -3 6 12 0.06 0.12
 2 -6 -12 1.17 0.16
 -2 -6 12 1.13 0.16
 -2 6 12 1.13 0.15
 -1 -6 12 0.08 0.13
 1 -6 -12 0.11 0.13
 -1 6 12 0.09 0.12
 0 -6 12 0.86 0.15
 0 -6 -12 0.79 0.16
 0 6 12 0.92 0.15
 -1 -6 -12 0.64 0.16
 1 -6 12 0.98 0.16
 1 6 12 0.87 0.15
 -2 -6 -12 -0.17 0.14
 2 -6 12 -0.01 0.12
 2 -6 12 -0.02 0.13
 2 6 12 -0.11 0.12
 3 -6 12 10.92 0.48
 3 -6 12 11.05 0.5
 -3 -6 -12 10.84 0.5
 4 -6 12 0.63 0.16
 4 -6 12 0.62 0.17
 -4 -6 -12 0.63 0.17
 -5 -6 -12 3.04 0.28
 5 -6 12 2.6 0.26
 -6 -6 -12 2.35 0.28
 6 -6 12 1.86 0.25
 -6 6 -12 1.76 0.25
 -7 -6 -12 0.29 0.16
 7 -6 12 -0.03 0.16
 -7 6 -12 -0.01 0.16
 8 -6 12 -0.16 0.16
 -8 6 -12 -0.21 0.16
 9 -6 12 0.31 0.19
 -9 6 -12 0.22 0.17
 -10 6 -12 0.04 0.2
 11 -7 -12 1.16 0.2
 -11 -7 12 0.97 0.19
 11 7 -12 0.59 0.22
 -11 7 12 0.91 0.2
 -10 -7 12 0.11 0.16
 10 -7 -12 0.03 0.16
 10 7 -12 -0.15 0.18
 -10 7 12 0.17 0.17
 9 -7 -12 0.13 0.14
 -9 -7 12 0.27 0.16
 -9 7 12 0.09 0.17
 9 7 -12 0.02 0.18
 8 -7 -12 0.19 0.15
 -8 -7 12 0.12 0.15
 8 7 -12 -0.14 0.16
 -8 7 12 0 0.16
 -7 -7 12 0.34 0.16
 7 -7 -12 0.59 0.16
 -7 7 12 0.54 0.16
 7 7 -12 0.54 0.18
 6 -7 -12 1.3 0.19
 -6 -7 12 1.37 0.18
 6 7 -12 1.22 0.19
 -6 7 12 1.54 0.19
 5 -7 -12 -0.01 0.13
 -5 -7 12 0.36 0.14
 -5 7 12 0.17 0.14
 -4 -7 12 0.41 0.15
 4 -7 -12 0.24 0.15
 -4 7 12 0.27 0.14
 -3 -7 12 -0.1 0.14
 3 -7 -12 0.08 0.14
 -3 7 12 -0.03 0.12
 2 -7 -12 0.72 0.16
 -2 -7 12 0.45 0.15
 1 -7 -12 0.99 0.17
 -1 -7 12 0.84 0.17
 0 -7 12 2.69 0.25
 0 -7 -12 2.71 0.23
 -1 -7 -12 1.47 0.19
 1 -7 12 1.63 0.2
 -2 -7 -12 0.26 0.16
 2 -7 12 0.29 0.16
 -3 -7 -12 -0.01 0.16
 3 -7 12 0.35 0.16
 -4 -7 -12 -0.08 0.17
 4 -7 12 0.36 0.17
 -5 -7 -12 0.96 0.2
 5 -7 12 1.13 0.2
 -6 -7 -12 0.5 0.19
 6 -7 12 0.61 0.19
 7 -7 12 0.42 0.19
 -7 -7 -12 0.32 0.19
 8 -7 12 0.34 0.19
 -8 -7 -12 0.19 0.18
 -10 8 12 0.46 0.19
 -9 -8 12 0.02 0.16
 9 -8 -12 -0.01 0.16
 -9 8 12 -0.06 0.17
 -8 -8 12 0.86 0.19
 8 -8 -12 0.47 0.18
 7 -8 -12 0.19 0.15
 -7 -8 12 0.61 0.17
 -6 -8 12 5.38 0.33
 6 -8 -12 5.03 0.34
 -5 -8 12 0.06 0.16
 5 -8 -12 -0.02 0.15
 -4 -8 12 0.15 0.16
 4 -8 -12 0.12 0.14
 -3 -8 12 1.81 0.24
 3 -8 -12 1.72 0.21
 2 -8 -12 1.55 0.21
 -2 -8 12 1.68 0.21
 -1 -8 12 0.06 0.17
 1 -8 -12 0.2 0.15
 0 -8 12 3.68 0.29
 0 -8 -12 3.7 0.29
 1 -8 12 -0.06 0.16
 -1 -8 -12 -0.11 0.15
 -2 -8 -12 1.29 0.21
 2 -8 12 0.96 0.19
 3 -8 12 1.05 0.2
 -3 -8 -12 0.87 0.2
 4 -8 12 0.15 0.17
 -4 -8 -12 0.35 0.19
 -5 -8 -12 3.46 0.32
 5 -8 12 3.71 0.31
 6 -8 12 0.08 0.18
 -6 -8 -12 0.14 0.19
 -7 -8 -12 0.13 0.2
 7 -9 -12 0.67 0.2
 -7 -9 12 0.86 0.2
 6 -9 -12 0.22 0.18
 -6 -9 12 0.17 0.18
 5 -9 -12 0.99 0.21
 -5 -9 12 0.77 0.21
 4 -9 -12 0.25 0.18
 -4 -9 12 -0.04 0.17
 3 -9 -12 0.2 0.15
 -3 -9 12 -0.04 0.17
 2 -9 -12 0.42 0.18
 -2 -9 12 0.04 0.18
 -1 -9 12 0.08 0.18
 1 -9 -12 0.41 0.17
 0 -9 12 -0.07 0.17
 0 -9 -12 0.16 0.16
 1 -9 12 -0.28 0.16
 -1 -9 -12 0.17 0.15
 -2 -9 -12 0.14 0.17
 2 -9 12 0.2 0.18
 3 -9 12 0.22 0.18
 -3 -9 -12 0.27 0.18
 -4 -9 -12 0.82 0.19
 4 -9 12 0.95 0.21
 -15 0 13 -0.11 0.17
 14 0 -13 0.14 0.17
 -13 0 13 -0.36 0.15
 13 0 -13 -0.1 0.16
 -12 0 13 -0.16 0.14
 12 0 -13 -0.12 0.15
 11 0 -13 0.01 0.13
 -11 0 13 -0.03 0.14
 10 0 -13 0.08 0.13
 -9 0 13 -0.22 0.13
 9 0 -13 0.04 0.13
 8 0 -13 0.15 0.11
 -8 0 13 -0.18 0.12
 7 0 -13 -0.13 0.1
 6 0 -13 0.02 0.12
 -6 0 13 0.09 0.13
 5 0 -13 0.35 0.13
 -5 0 13 0.09 0.14
 4 0 -13 0.02 0.1
 3 0 -13 0.01 0.09
 2 0 -13 0.18 0.08
 -2 0 13 -0.15 0.11
 -1 0 13 -0.19 0.1
 1 0 -13 0.05 0.07
 0 0 13 -0.17 0.1
 0 0 -13 -0.05 0.06
 1 0 13 -0.12 0.11
 -1 0 -13 0.04 0.06
 2 0 13 -0.22 0.11
 3 0 13 -0.08 0.13
 4 0 13 0.05 0.14
 4 0 13 -0.03 0.09
 5 0 13 -0.21 0.16
 5 0 13 -0.1 0.1
 6 0 13 -0.33 0.15
 6 0 13 -0.22 0.11
 7 0 13 -0.38 0.16
 7 0 13 -0.22 0.11
 8 0 13 -0.1 0.16
 8 0 13 0.05 0.13
 9 0 13 0.03 0.14
 9 0 13 0.1 0.18
 10 0 13 -0.14 0.18
 -11 0 -13 -0.15 0.21
 -15 -1 13 0.55 0.18
 -15 1 13 0.44 0.2
 14 -1 -13 0.08 0.16
 -14 -1 13 0.07 0.16
 -14 1 13 -0.08 0.18
 14 1 -13 0.23 0.18
 13 -1 -13 0.05 0.15
 -13 -1 13 -0.2 0.15
 -13 1 13 -0.26 0.15
 13 1 -13 0.17 0.17
 -12 -1 13 0.9 0.17
 12 -1 -13 0.97 0.19
 -12 1 13 0.92 0.18
 12 1 -13 0.96 0.19
 -11 -1 13 1.89 0.23
 11 -1 -13 1.37 0.2
 11 1 -13 1.67 0.22
 -11 1 13 1.9 0.26
 -10 -1 13 -0.02 0.12
 10 -1 -13 0.18 0.14
 10 1 -13 0.06 0.14
 -10 1 13 0.12 0.14
 -9 -1 13 0.28 0.12
 -9 -1 13 0.49 0.11
 9 -1 -13 0.35 0.13
 -9 1 13 0.46 0.15
 9 1 -13 0.56 0.14
 8 -1 -13 2.47 0.22
 -8 -1 13 2.27 0.21
 -8 -1 13 2.35 0.19
 -8 1 13 2.55 0.22
 8 1 -13 2.45 0.2
 -7 -1 13 0.13 0.09
 7 -1 -13 0.06 0.1
 -7 -1 13 -0.05 0.11
 7 1 -13 0.07 0.11
 -7 1 13 -0.01 0.11
 6 -1 -13 12.05 0.51
 -6 -1 13 12.01 0.51
 -6 -1 13 12.47 0.46
 6 1 -13 11.82 0.51
 -6 1 13 12.9 0.52
 -5 -1 13 16.83 0.66
 5 -1 -13 16.59 0.64
 -5 -1 13 17 0.61
 -5 1 13 17.4 0.67
 5 1 -13 16.68 0.65
 4 -1 -13 10.94 0.43
 -4 -1 13 9.83 0.4
 -4 -1 13 10.29 0.45
 4 1 -13 10.19 0.43
 -4 1 13 10.17 0.45
 -3 -1 13 6.89 0.3
 3 -1 -13 7.65 0.33
 -3 -1 13 6.51 0.36
 3 1 -13 7.37 0.32
 -3 1 13 6.87 0.35
 -2 -1 13 25.53 0.85
 -2 -1 13 25.5 0.93
 2 -1 -13 24.81 0.89
 2 1 -13 25.04 0.88
 -2 1 13 22.87 0.91
 -1 -1 13 0.28 0.09
 -1 -1 13 0.32 0.13
 -1 1 13 0.55 0.13
 0 -1 -13 4.45 0.22
 0 -1 13 4.29 0.21
 0 -1 13 4.14 0.27
 0 1 13 4.47 0.28
 0 1 -13 4.76 0.21
 -1 -1 -13 3.86 0.2
 1 -1 13 3.81 0.26
 1 -1 13 3.99 0.21
 1 1 13 3.81 0.26
 -2 -1 -13 0.64 0.09
 2 -1 13 0.68 0.1
 2 -1 13 0.5 0.14
 2 1 13 0.65 0.14
 3 -1 13 1.9 0.17
 3 -1 13 1.96 0.22
 3 1 13 1.68 0.22
 4 -1 13 9.4 0.44
 4 -1 13 9.41 0.39
 4 1 13 8.92 0.44
 5 -1 13 0.07 0.11
 5 -1 13 -0.03 0.15
 5 1 13 0.02 0.15
 6 -1 13 -0.37 0.16
 6 -1 13 -0.16 0.1
 6 1 13 -0.21 0.15
 7 -1 13 -0.38 0.15
 7 -1 13 -0.06 0.11
 7 1 13 -0.18 0.16
 8 -1 13 0.26 0.13
 8 -1 13 -0.07 0.16
 8 1 13 -0.09 0.16
 9 -1 13 1.5 0.18
 9 -1 13 1.37 0.22
 9 1 13 1.27 0.22
 10 -1 13 0.07 0.15
 10 1 13 -0.05 0.18
 11 -1 13 0.08 0.17
 -11 1 -13 -0.12 0.2
 12 -1 13 -0.05 0.18
 -12 -1 -13 0.16 0.23
 -14 -2 13 0.05 0.16
 14 -2 -13 0.1 0.15
 -14 2 13 -0.14 0.18
 14 2 -13 0.05 0.16
 -13 -2 13 1.07 0.18
 13 -2 -13 0.96 0.2
 -13 -2 13 1.26 0.19
 13 2 -13 1.05 0.21
 -13 2 13 1.09 0.2
 -12 -2 13 0.57 0.15
 -12 -2 13 0.82 0.17
 12 -2 -13 0.63 0.17
 12 2 -13 0.63 0.19
 -12 2 13 0.54 0.18
 11 -2 -13 3.23 0.27
 -11 -2 13 3.3 0.26
 -11 -2 13 3.71 0.28
 -11 2 13 3.47 0.28
 11 2 -13 3.01 0.27
 10 -2 -13 0.11 0.13
 -10 -2 13 -0.09 0.11
 -10 -2 13 -0.06 0.12
 10 2 -13 0.01 0.14
 -10 2 13 -0.21 0.13
 9 -2 -13 5.47 0.31
 -9 -2 13 5.03 0.27
 -9 -2 13 5.21 0.3
 9 2 -13 5.17 0.3
 -9 2 13 5.47 0.31
 -8 -2 13 0.15 0.11
 8 -2 -13 0.26 0.13
 -8 -2 13 0.13 0.1
 -8 2 13 0.22 0.12
 8 2 -13 0.27 0.13
 -7 -2 13 1.6 0.18
 -7 -2 13 1.7 0.18
 7 -2 -13 1.53 0.17
 -7 2 13 2.05 0.2
 7 2 -13 1.74 0.2
 6 -2 -13 0.78 0.13
 -6 -2 13 0.97 0.12
 -6 -2 13 0.92 0.13
 6 2 -13 0.73 0.14
 -6 2 13 0.82 0.14
 -5 -2 13 2.76 0.18
 -5 -2 13 2.55 0.2
 5 -2 -13 2.59 0.21
 5 2 -13 1.8 0.21
 -5 2 13 2.61 0.22
 4 -2 -13 10.86 0.44
 -4 -2 13 10.13 0.44
 -4 -2 13 10.4 0.41
 4 2 -13 10.5 0.43
 -4 2 13 10.28 0.45
 -3 -2 13 4.31 0.26
 3 -2 -13 4.82 0.25
 -3 -2 13 4.35 0.23
 -3 2 13 4.73 0.27
 3 2 -13 4.44 0.25
 -2 -2 13 21.84 0.82
 2 -2 -13 21.44 0.79
 -2 -2 13 21.93 0.76
 -2 2 13 21.75 0.82
 2 2 -13 21.94 0.78
 1 -2 -13 0.52 0.1
 -1 -2 13 0.16 0.13
 -1 -2 13 0.18 0.1
 -1 2 13 0.27 0.12
 1 2 -13 0.47 0.09
 0 -2 -13 9.67 0.4
 0 -2 13 9.54 0.43
 0 -2 13 9.8 0.39
 0 2 13 9.94 0.44
 -1 -2 -13 2.21 0.17
 1 -2 13 2.47 0.17
 1 -2 13 2.25 0.22
 1 2 13 2.27 0.22
 -2 -2 -13 4.58 0.25
 2 -2 13 5.27 0.26
 2 -2 13 5.03 0.32
 2 2 13 5.14 0.3
 3 -2 13 4.82 0.26
 -3 -2 -13 4.49 0.25
 3 -2 13 4.42 0.3
 3 2 13 5.06 0.32
 4 -2 13 7.08 0.32
 4 -2 13 6.53 0.38
 4 2 13 6.93 0.38
 5 -2 13 0.24 0.16
 5 -2 13 0.46 0.12
 5 2 13 0.29 0.16
 6 -2 13 0.59 0.13
 6 -2 13 0.51 0.17
 6 2 13 0.38 0.16
 7 -2 13 0.15 0.12
 7 -2 13 -0.09 0.16
 7 2 13 -0.01 0.15
 8 -2 13 0.26 0.14
 8 -2 13 -0.08 0.18
 8 2 13 0.03 0.17
 9 -2 13 0.74 0.2
 9 -2 13 0.77 0.17
 9 2 13 0.44 0.19
 10 -2 13 -0.21 0.14
 10 2 13 -0.11 0.17
 11 -2 13 0.1 0.17
 -11 2 -13 0 0.22
 -12 -2 -13 0.33 0.23
 12 -2 13 0.19 0.19
 -15 -3 13 0.14 0.17
 14 -3 -13 0.51 0.19
 -14 -3 13 0.47 0.17
 14 3 -13 0.58 0.19
 -14 3 13 0.62 0.21
 -13 -3 13 0.02 0.15
 13 -3 -13 0.03 0.16
 13 3 -13 0.34 0.19
 -13 3 13 0.4 0.18
 -12 -3 13 0.34 0.16
 12 -3 -13 0.21 0.15
 12 3 -13 0.23 0.17
 -12 3 13 0.16 0.18
 -11 -3 13 0.14 0.13
 -11 -3 13 0.13 0.13
 11 -3 -13 0.3 0.16
 -11 3 13 0.2 0.16
 11 3 -13 0.08 0.16
 -10 -3 13 2.7 0.24
 -10 -3 13 2.67 0.24
 10 -3 -13 2.76 0.25
 10 3 -13 2.69 0.26
 -10 3 13 2.59 0.27
 -9 -3 13 0.05 0.11
 9 -3 -13 0.01 0.11
 -9 -3 13 0.11 0.11
 -9 3 13 0.08 0.15
 9 3 -13 0 0.14
 -8 -3 13 1.26 0.15
 -8 -3 13 1.46 0.18
 8 -3 -13 1.22 0.16
 8 3 -13 1.13 0.17
 -8 3 13 0.99 0.17
 7 -3 -13 7.14 0.37
 -7 -3 13 7.62 0.34
 -7 -3 13 7.66 0.35
 7 3 -13 7.04 0.37
 -7 3 13 7.44 0.38
 6 -3 -13 1.37 0.17
 -6 -3 13 1.79 0.19
 -6 -3 13 1.47 0.18
 6 3 -13 1.44 0.19
 -6 3 13 1.41 0.2
 -5 -3 13 14.14 0.54
 5 -3 -13 13.07 0.54
 -5 -3 13 13.59 0.51
 -5 3 13 13.35 0.56
 5 3 -13 13.11 0.54
 -4 -3 13 4.17 0.25
 -4 -3 13 4.34 0.23
 4 -3 -13 3.89 0.24
 4 3 -13 3.86 0.25
 -4 3 13 3.82 0.26
 -3 -3 13 4.69 0.24
 3 -3 -13 4.17 0.24
 -3 -3 13 4.59 0.27
 3 3 -13 4.25 0.25
 -3 3 13 4.45 0.27
 2 -3 -13 4.98 0.26
 -2 -3 13 4.7 0.28
 -2 -3 13 4.94 0.25
 -2 3 13 4.67 0.29
 2 3 -13 4.55 0.25
 1 -3 -13 -0.12 0.09
 -1 -3 13 -0.2 0.08
 -1 -3 13 -0.18 0.11
 -1 3 13 -0.12 0.1
 0 -3 -13 -0.2 0.09
 0 -3 13 -0.08 0.09
 0 -3 13 -0.15 0.11
 0 3 13 -0.12 0.11
 1 -3 13 0.54 0.13
 -1 -3 -13 0.47 0.11
 1 -3 13 0.76 0.11
 1 3 13 0.62 0.13
 2 -3 13 -0.04 0.13
 2 -3 13 0.3 0.11
 -2 -3 -13 -0.08 0.11
 2 3 13 0.2 0.12
 3 -3 13 6.02 0.35
 3 -3 13 6.63 0.31
 -3 -3 -13 6.57 0.32
 3 3 13 6.7 0.35
 4 -3 13 0.08 0.12
 -4 -3 -13 -0.03 0.11
 4 -3 13 -0.01 0.14
 4 3 13 0.09 0.15
 5 -3 13 3.23 0.28
 5 -3 13 3.53 0.24
 5 3 13 3.88 0.3
 6 -3 13 0.85 0.19
 6 -3 13 1.09 0.15
 6 3 13 1.12 0.19
 7 -3 13 1.44 0.21
 7 -3 13 1.57 0.21
 7 3 13 1.53 0.21
 8 -3 13 0.24 0.15
 8 -3 13 0.24 0.18
 8 3 13 0.21 0.17
 9 -3 13 0.05 0.15
 9 3 13 -0.06 0.18
 10 -3 13 0.36 0.18
 10 3 13 0.41 0.19
 -10 3 -13 0.31 0.2
 11 -3 13 0.16 0.19
 -11 3 -13 0.09 0.21
 -14 -4 13 1.14 0.21
 13 -4 -13 -0.18 0.15
 -13 -4 13 -0.04 0.16
 13 4 -13 -0.13 0.18
 -13 4 13 0.16 0.17
 12 -4 -13 0.21 0.15
 -12 -4 13 0.33 0.15
 -12 4 13 0.17 0.18
 12 4 -13 0.08 0.18
 -11 -4 13 0.55 0.16
 11 -4 -13 0.5 0.17
 11 4 -13 0.64 0.19
 -11 4 13 0.44 0.17
 -10 -4 13 0.14 0.13
 10 -4 -13 0.45 0.16
 -10 4 13 0.35 0.17
 10 4 -13 0.41 0.18
 -9 -4 13 0.1 0.12
 9 -4 -13 0.16 0.13
 9 4 -13 0.07 0.15
 -9 4 13 -0.15 0.15
 8 -4 -13 3.48 0.26
 -8 -4 13 3.43 0.24
 8 4 -13 3.56 0.27
 -8 4 13 3.69 0.27
 7 -4 -13 0.27 0.12
 -7 -4 13 0.32 0.11
 -7 -4 13 0.37 0.12
 7 4 -13 0.36 0.14
 -7 4 13 0.29 0.14
 -6 -4 13 1.14 0.14
 6 -4 -13 1.16 0.16
 -6 -4 13 1.05 0.13
 -6 4 13 0.9 0.16
 6 4 -13 0.96 0.15
 -5 -4 13 3.05 0.21
 -5 -4 13 3.18 0.22
 5 -4 -13 2.78 0.23
 -5 4 13 3.22 0.26
 5 4 -13 3.25 0.24
 4 -4 -13 -0.15 0.1
 -4 -4 13 -0.03 0.11
 -4 -4 13 0.09 0.1
 4 4 -13 -0.09 0.11
 -4 4 13 0.24 0.12
 -3 -4 13 9.81 0.4
 3 -4 -13 9.62 0.43
 -3 -4 13 9.7 0.42
 3 4 -13 9.43 0.41
 -3 4 13 9.73 0.43
 -2 -4 13 0.16 0.11
 2 -4 -13 0.35 0.12
 -2 -4 13 0.13 0.12
 -2 4 13 0.18 0.12
 -1 -4 13 4.62 0.27
 1 -4 -13 4.75 0.27
 -1 -4 13 4.63 0.25
 -1 4 13 4.41 0.28
 0 -4 13 6.52 0.31
 0 -4 -13 6.7 0.32
 0 -4 13 6.48 0.33
 0 4 13 6.41 0.34
 -1 -4 -13 0.34 0.12
 1 -4 13 0.12 0.12
 1 -4 13 0.21 0.11
 1 4 13 0.31 0.13
 -2 -4 -13 0.94 0.15
 2 -4 13 1.04 0.14
 2 -4 13 0.98 0.16
 2 4 13 0.82 0.15
 3 -4 13 6.75 0.33
 -3 -4 -13 6.65 0.33
 3 -4 13 6.66 0.37
 3 4 13 7.16 0.36
 4 -4 13 0.99 0.15
 4 -4 13 0.87 0.17
 -4 -4 -13 1.23 0.16
 4 4 13 1.07 0.17
 -5 -4 -13 2.07 0.22
 5 -4 13 1.82 0.24
 5 -4 13 2 0.21
 5 4 13 1.88 0.25
 6 -4 13 1.4 0.18
 6 -4 13 1.16 0.19
 6 4 13 1.39 0.2
 7 -4 13 0.73 0.19
 7 -4 13 0.84 0.16
 7 4 13 0.55 0.17
 8 -4 13 2.65 0.26
 8 4 13 2.6 0.28
 9 -4 13 2.39 0.26
 9 4 13 1.99 0.25
 -9 4 -13 2.04 0.29
 10 -4 13 0.12 0.17
 -10 4 -13 -0.22 0.18
 11 -4 13 1.38 0.23
 -13 -5 13 0.22 0.17
 13 -5 -13 0.17 0.18
 -13 5 13 0.3 0.2
 13 5 -13 0.24 0.21
 12 -5 -13 0.08 0.17
 -12 -5 13 0.24 0.16
 12 5 -13 0.25 0.2
 -12 5 13 0.2 0.19
 -11 -5 13 0.16 0.15
 11 -5 -13 0.3 0.17
 -11 5 13 0.04 0.17
 11 5 -13 0.16 0.18
 10 -5 -13 0.2 0.14
 -10 -5 13 0.25 0.15
 10 5 -13 0.19 0.18
 -10 5 13 0.54 0.18
 9 -5 -13 -0.2 0.14
 -9 -5 13 -0.06 0.13
 -9 5 13 -0.2 0.15
 9 5 -13 0.02 0.16
 -8 -5 13 0.6 0.14
 8 -5 -13 0.53 0.14
 -8 5 13 0.56 0.16
 8 5 -13 0.59 0.17
 7 -5 -13 0.15 0.14
 -7 -5 13 0.19 0.13
 7 5 -13 0.13 0.14
 -7 5 13 0.18 0.13
 6 -5 -13 0.17 0.13
 -6 -5 13 0.11 0.11
 6 5 -13 0.21 0.13
 -6 5 13 0.26 0.14
 5 -5 -13 3.4 0.24
 -5 -5 13 3.9 0.24
 5 5 -13 3.64 0.25
 -5 5 13 3.81 0.26
 4 -5 -13 -0.02 0.12
 -4 -5 13 0.02 0.11
 4 5 -13 -0.09 0.11
 -4 5 13 0.08 0.12
 -3 -5 13 1.57 0.19
 3 -5 -13 1.29 0.18
 -3 5 13 1.58 0.21
 2 -5 -13 0.53 0.14
 -2 -5 13 0.51 0.12
 -2 -5 13 0.58 0.14
 -2 5 13 0.4 0.14
 -1 -5 13 -0.07 0.12
 1 -5 -13 -0.01 0.12
 -1 -5 13 0.05 0.11
 -1 5 13 0.01 0.12
 0 -5 -13 -0.04 0.12
 0 -5 13 0.15 0.12
 0 -5 13 -0.02 0.11
 0 5 13 -0.24 0.12
 1 -5 13 0.12 0.13
 -1 -5 -13 0.07 0.12
 1 -5 13 0.01 0.12
 1 5 13 -0.06 0.12
 2 -5 13 -0.14 0.13
 2 -5 13 -0.08 0.11
 -2 -5 -13 -0.11 0.11
 2 5 13 -0.09 0.12
 3 -5 13 0.11 0.12
 3 -5 13 0.17 0.14
 -3 -5 -13 0.22 0.12
 3 5 13 0.2 0.14
 4 -5 13 0.61 0.15
 -4 -5 -13 0.66 0.15
 4 -5 13 0.64 0.15
 4 5 13 0.53 0.16
 5 -5 13 0.18 0.16
 5 -5 13 0.22 0.14
 -5 -5 -13 0.3 0.14
 5 5 13 0.05 0.15
 6 -5 13 -0.2 0.16
 -6 -5 -13 0.12 0.13
 6 -5 13 -0.04 0.14
 6 5 13 -0.25 0.15
 7 -5 13 0.93 0.19
 8 -5 13 -0.17 0.15
 -8 5 -13 0.13 0.17
 9 -5 13 0 0.17
 -9 5 -13 -0.1 0.17
 10 -5 13 0.25 0.2
 -10 5 -13 0.17 0.2
 -12 -6 13 3.13 0.3
 12 -6 -13 3.43 0.31
 -12 6 13 3.79 0.34
 12 6 -13 2.67 0.31
 -11 -6 13 2.87 0.29
 11 -6 -13 2.37 0.28
 -11 6 13 2.67 0.29
 11 6 -13 2.17 0.31
 10 -6 -13 0.48 0.16
 -10 -6 13 0.58 0.17
 -10 6 13 0.72 0.2
 10 6 -13 0.44 0.2
 9 -6 -13 3.42 0.29
 -9 -6 13 3.41 0.27
 9 6 -13 3.26 0.3
 -9 6 13 3.44 0.31
 -8 -6 13 1.6 0.22
 8 -6 -13 1.39 0.2
 -8 6 13 1.32 0.19
 8 6 -13 1.56 0.21
 7 -6 -13 0.92 0.17
 -7 -6 13 1.02 0.17
 -7 6 13 0.9 0.17
 -6 -6 13 2.62 0.23
 6 -6 -13 2.4 0.24
 -6 6 13 2.8 0.26
 6 6 -13 2.22 0.23
 -5 -6 13 0.03 0.12
 5 -6 -13 0.16 0.14
 -5 6 13 0.05 0.12
 5 6 -13 -0.11 0.13
 4 -6 -13 3 0.23
 -4 -6 13 3.5 0.24
 -4 6 13 3.17 0.26
 3 -6 -13 0.42 0.15
 -3 -6 13 0.47 0.14
 -3 6 13 0.37 0.13
 -2 -6 13 1.68 0.21
 2 -6 -13 1.66 0.21
 -2 6 13 1.52 0.21
 -1 -6 13 7.36 0.37
 1 -6 -13 7.62 0.39
 -1 6 13 7.87 0.39
 0 -6 13 0.1 0.14
 0 -6 -13 0.19 0.14
 0 6 13 0 0.13
 -1 -6 -13 4.31 0.3
 1 -6 13 4.9 0.31
 1 6 13 4.96 0.31
 2 -6 13 0.09 0.14
 -2 -6 -13 -0.12 0.14
 2 6 13 0.07 0.13
 -3 -6 -13 0.67 0.17
 3 -6 13 0.83 0.16
 3 -6 13 0.67 0.16
 -4 -6 -13 0.22 0.16
 4 -6 13 0.08 0.16
 4 -6 13 0.2 0.16
 5 -6 13 1.21 0.2
 -5 -6 -13 1.13 0.19
 5 -6 13 1.23 0.19
 -6 -6 -13 0.55 0.18
 6 -6 13 0.23 0.17
 -6 6 -13 0.18 0.15
 7 -6 13 0.02 0.17
 -7 6 -13 0.15 0.16
 8 -6 13 0.06 0.18
 -8 6 -13 -0.1 0.16
 9 -6 13 0.57 0.21
 -9 6 -13 0.1 0.19
 -11 -7 13 0.26 0.17
 -11 7 13 0.42 0.19
 11 7 -13 0 0.2
 10 -7 -13 -0.04 0.15
 -10 -7 13 0.07 0.17
 -10 7 13 0.04 0.18
 10 7 -13 -0.36 0.2
 9 -7 -13 -0.27 0.15
 -9 -7 13 -0.18 0.15
 9 7 -13 -0.31 0.17
 -9 7 13 0.02 0.17
 8 -7 -13 -0.04 0.14
 -8 -7 13 -0.09 0.14
 -8 7 13 -0.03 0.15
 8 7 -13 -0.33 0.16
 -7 -7 13 1.41 0.19
 7 -7 -13 1.58 0.21
 7 7 -13 1.3 0.21
 -7 7 13 1.35 0.19
 -6 -7 13 0.07 0.14
 6 -7 -13 0.02 0.14
 -6 7 13 0.08 0.15
 5 -7 -13 1.2 0.18
 -5 -7 13 1.29 0.19
 -5 7 13 1.37 0.18
 -4 -7 13 1.42 0.18
 4 -7 -13 1.44 0.19
 -4 7 13 1.3 0.17
 -3 -7 13 0.03 0.14
 3 -7 -13 -0.04 0.13
 -3 7 13 0.02 0.13
 2 -7 -13 2.89 0.26
 -2 -7 13 2.9 0.25
 1 -7 -13 0.09 0.15
 -1 -7 13 0.16 0.15
 0 -7 13 1.26 0.19
 0 -7 -13 1.33 0.19
 1 -7 13 0.72 0.17
 -1 -7 -13 0.8 0.17
 2 -7 13 0.65 0.17
 -2 -7 -13 0.33 0.17
 -3 -7 -13 0.83 0.19
 3 -7 13 0.71 0.18
 4 -7 13 1.53 0.21
 -4 -7 -13 1.32 0.21
 5 -7 13 4.37 0.32
 -5 -7 -13 4.22 0.33
 -6 -7 -13 0.42 0.19
 6 -7 13 0.32 0.18
 7 -7 13 0.43 0.2
 -7 -7 -13 0.15 0.19
 -10 8 13 0.12 0.18
 -9 -8 13 0.57 0.18
 9 -8 -13 0.36 0.18
 -8 -8 13 0.51 0.17
 8 -8 -13 0.57 0.19
 7 -8 -13 0.34 0.17
 -7 -8 13 0.39 0.17
 -6 -8 13 0.53 0.17
 6 -8 -13 0.58 0.17
 5 -8 -13 0.14 0.15
 -5 -8 13 -0.03 0.16
 4 -8 -13 1.58 0.21
 -4 -8 13 1.51 0.21
 -3 -8 13 -0.14 0.15
 3 -8 -13 0.22 0.16
 2 -8 -13 0.51 0.17
 -2 -8 13 0.6 0.18
 1 -8 -13 0.19 0.16
 -1 -8 13 0.05 0.16
 0 -8 -13 0.18 0.16
 0 -8 13 -0.02 0.16
 -1 -8 -13 -0.09 0.15
 1 -8 13 -0.01 0.16
 2 -8 13 0.1 0.17
 -2 -8 -13 0.04 0.17
 -3 -8 -13 2.48 0.28
 3 -8 13 2.13 0.27
 4 -8 13 0.55 0.19
 -4 -8 -13 0.76 0.2
 5 -8 13 0.41 0.19
 -5 -8 -13 0.35 0.19
 -6 -8 -13 -0.04 0.18
 -7 -8 -13 0.07 0.19
 -6 -9 13 2.54 0.29
 6 -9 -13 2.75 0.29
 5 -9 -13 0.12 0.17
 -5 -9 13 -0.01 0.19
 4 -9 -13 0.79 0.2
 -4 -9 13 0.47 0.2
 3 -9 -13 0.26 0.17
 -3 -9 13 -0.09 0.17
 -2 -9 13 -0.33 0.17
 2 -9 -13 0.06 0.16
 -1 -9 13 0.04 0.18
 1 -9 -13 0.62 0.18
 0 -9 13 0.48 0.2
 0 -9 -13 0.54 0.18
 1 -9 13 0.06 0.18
 -1 -9 -13 0.37 0.17
 2 -9 13 0.3 0.18
 -2 -9 -13 0.23 0.17
 -3 -9 -13 0.11 0.17
 3 -9 13 0.15 0.18
 -15 0 14 0.19 0.17
 14 0 -14 0 0.15
 -14 0 14 0.03 0.16
 13 0 -14 0.01 0.15
 12 0 -14 0.15 0.16
 -12 0 14 0.23 0.16
 11 0 -14 1.53 0.21
 -11 0 14 1.3 0.19
 10 0 -14 4.69 0.3
 -10 0 14 3.81 0.29
 9 0 -14 0.06 0.13
 -9 0 14 -0.12 0.13
 8 0 -14 5.71 0.31
 -8 0 14 5.28 0.31
 7 0 -14 0.77 0.14
 -7 0 14 -0.06 0.13
 6 0 -14 5.57 0.3
 -6 0 14 5.79 0.31
 5 0 -14 1.64 0.18
 -5 0 14 2.04 0.22
 4 0 -14 16.94 0.65
 -4 0 14 17.1 0.68
 3 0 -14 0.13 0.1
 -3 0 14 -0.19 0.13
 2 0 -14 4.49 0.23
 -2 0 14 3.9 0.28
 -1 0 14 1.89 0.22
 1 0 -14 1.96 0.15
 0 0 14 0.02 0.13
 0 0 -14 0.34 0.08
 1 0 14 1.3 0.17
 2 0 14 0.54 0.15
 3 0 14 21.04 0.83
 4 0 14 0.38 0.16
 5 0 14 15.33 0.66
 6 0 14 0.48 0.19
 7 0 14 0.76 0.2
 8 0 14 -0.13 0.17
 9 0 14 1.92 0.26
 10 0 14 -0.1 0.2
 -15 -1 14 0.21 0.18
 14 -1 -14 0.4 0.19
 -14 -1 14 0.35 0.18
 -14 1 14 0.29 0.19
 14 1 -14 0.58 0.2
 -13 -1 14 0.92 0.19
 13 -1 -14 0.9 0.2
 13 1 -14 1.12 0.2
 -13 1 14 0.75 0.19
 -12 -1 14 -0.02 0.14
 12 -1 -14 0.02 0.14
 12 1 -14 0.2 0.16
 -12 1 14 0.04 0.17
 -11 -1 14 2.61 0.26
 11 -1 -14 2.94 0.27
 -11 1 14 3.66 0.31
 11 1 -14 2.84 0.29
 -10 -1 14 0.28 0.14
 10 -1 -14 0.61 0.16
 -10 1 14 0.35 0.16
 10 1 -14 0.45 0.16
 -9 -1 14 1.91 0.21
 9 -1 -14 1.75 0.21
 9 1 -14 1.89 0.2
 -9 1 14 1.69 0.23
 8 -1 -14 0.24 0.12
 -8 -1 14 0.27 0.13
 8 1 -14 0.3 0.12
 -8 1 14 0.36 0.13
 7 -1 -14 1.66 0.18
 -7 -1 14 1.28 0.16
 7 1 -14 1.84 0.19
 -7 1 14 1.72 0.2
 -6 -1 14 3.34 0.25
 6 -1 -14 3.16 0.22
 6 1 -14 2.9 0.23
 -6 1 14 3.58 0.25
 -5 -1 14 0.11 0.12
 5 -1 -14 0.29 0.12
 5 1 -14 0.08 0.12
 -5 1 14 0.47 0.14
 4 -1 -14 33.19 1.2
 -4 -1 14 33.87 1.23
 4 1 -14 33.1 1.2
 -4 1 14 34.86 1.23
 -3 -1 14 3.49 0.28
 3 -1 -14 4.61 0.25
 -3 1 14 3.98 0.28
 3 1 -14 4.5 0.25
 2 -1 -14 23.78 0.88
 -2 -1 14 25.3 0.93
 -2 1 14 23.98 0.92
 2 1 -14 24.12 0.87
 -1 -1 14 21.59 0.82
 1 -1 -14 20.6 0.78
 1 1 -14 21.91 0.77
 -1 1 14 21.6 0.83
 0 -1 -14 0.16 0.09
 0 -1 14 0.01 0.13
 0 1 14 -0.11 0.14
 -1 -1 -14 10.91 0.44
 1 -1 14 11.69 0.5
 1 1 14 11.84 0.52
 2 -1 14 1.85 0.23
 2 -1 14 1.93 0.16
 2 1 14 1.53 0.19
 3 -1 14 0.21 0.16
 3 -1 14 0.08 0.11
 3 1 14 0.09 0.15
 4 -1 14 7.94 0.42
 4 -1 14 7.89 0.35
 4 1 14 7.9 0.42
 5 -1 14 3.68 0.23
 5 -1 14 3.65 0.31
 5 1 14 3.91 0.31
 6 -1 14 1.41 0.21
 6 -1 14 1.45 0.19
 6 1 14 1.31 0.22
 7 -1 14 -0.17 0.18
 7 -1 14 0.14 0.13
 7 1 14 -0.1 0.16
 8 -1 14 0.48 0.18
 8 -1 14 0.74 0.15
 8 1 14 0.6 0.19
 9 -1 14 0.29 0.19
 9 1 14 0.14 0.19
 10 -1 14 -0.2 0.18
 10 1 14 -0.12 0.2
 -11 1 -14 0.21 0.22
 14 -2 -14 -0.11 0.17
 14 2 -14 0.16 0.16
 -14 2 14 -0.06 0.18
 13 -2 -14 0.02 0.16
 -13 -2 14 0.06 0.15
 13 2 -14 0.09 0.16
 -13 2 14 0.06 0.17
 12 -2 -14 0.6 0.17
 -12 -2 14 0.48 0.16
 -12 2 14 0.51 0.18
 12 2 -14 0.48 0.17
 11 -2 -14 0.08 0.14
 -11 -2 14 0.09 0.14
 -11 2 14 -0.02 0.16
 11 2 -14 -0.15 0.16
 -10 -2 14 0.05 0.13
 10 -2 -14 0.23 0.14
 10 2 -14 0.08 0.15
 -10 2 14 -0.04 0.16
 9 -2 -14 -0.04 0.13
 -9 -2 14 0.01 0.13
 -9 2 14 0.02 0.14
 9 2 -14 0.13 0.14
 -8 -2 14 -0.03 0.12
 8 -2 -14 0.15 0.12
 -8 -2 14 0.04 0.1
 -8 2 14 0.12 0.13
 8 2 -14 -0.08 0.12
 -7 -2 14 2.52 0.22
 -7 -2 14 2.44 0.19
 7 -2 -14 2.12 0.22
 -7 2 14 2.82 0.23
 7 2 -14 2.41 0.22
 -6 -2 14 1.42 0.19
 -6 -2 14 1.53 0.16
 6 -2 -14 1.34 0.19
 6 2 -14 1.15 0.16
 -6 2 14 1.46 0.2
 -5 -2 14 3.69 0.21
 -5 -2 14 3.56 0.24
 5 -2 -14 2.88 0.22
 5 2 -14 2.93 0.23
 -5 2 14 3.42 0.25
 -4 -2 14 0.29 0.12
 4 -2 -14 0.15 0.11
 -4 -2 14 0.21 0.1
 4 2 -14 -0.04 0.11
 -4 2 14 0.27 0.13
 -3 -2 14 0.96 0.15
 3 -2 -14 1.35 0.18
 -3 -2 14 1.14 0.16
 3 2 -14 1.06 0.14
 -3 2 14 1.5 0.2
 2 -2 -14 1.49 0.17
 -2 -2 14 1.3 0.16
 -2 -2 14 1.03 0.16
 2 2 -14 1.18 0.16
 -2 2 14 1.08 0.16
 1 -2 -14 1.78 0.18
 -1 -2 14 1.24 0.17
 -1 -2 14 1.19 0.16
 -1 2 14 1.27 0.17
 0 -2 14 1.23 0.13
 0 -2 14 1.02 0.17
 0 -2 -14 1.34 0.17
 0 2 14 1.7 0.23
 1 -2 14 1.07 0.17
 1 -2 14 1.19 0.16
 -1 -2 -14 1.22 0.16
 1 2 14 1.16 0.17
 2 -2 14 0.15 0.1
 -2 -2 -14 -0.11 0.1
 2 -2 14 0.02 0.14
 2 2 14 0.03 0.13
 3 -2 14 3.24 0.28
 3 -2 14 3.7 0.24
 3 2 14 3.46 0.3
 4 -2 14 2.78 0.21
 4 -2 14 2.81 0.28
 4 2 14 2.89 0.27
 5 -2 14 0.03 0.12
 5 -2 14 -0.33 0.15
 5 2 14 -0.1 0.16
 6 -2 14 -0.13 0.16
 6 -2 14 0.06 0.12
 6 2 14 0 0.17
 7 -2 14 -0.06 0.12
 7 -2 14 -0.19 0.16
 7 2 14 -0.07 0.16
 8 -2 14 0.08 0.15
 8 -2 14 -0.04 0.18
 8 2 14 0.06 0.18
 9 -2 14 -0.1 0.18
 9 -2 14 -0.01 0.14
 9 2 14 -0.15 0.17
 10 -2 14 0.1 0.17
 10 2 14 -0.01 0.2
 11 -2 14 -0.05 0.18
 13 -3 -14 -0.16 0.16
 13 3 -14 0.3 0.19
 -13 3 14 0.14 0.17
 12 -3 -14 -0.04 0.15
 -12 -3 14 0.09 0.14
 12 3 -14 0.18 0.17
 -12 3 14 0.23 0.17
 -11 -3 14 0.41 0.14
 11 -3 -14 0.38 0.16
 -11 3 14 0.49 0.17
 11 3 -14 0.19 0.17
 10 -3 -14 0.25 0.14
 -10 -3 14 0.16 0.14
 -10 -3 14 0.2 0.13
 10 3 -14 0.02 0.15
 -10 3 14 0.03 0.15
 9 -3 -14 1.65 0.19
 -9 -3 14 1.48 0.21
 -9 -3 14 1.53 0.2
 -9 3 14 1.46 0.19
 9 3 -14 1.54 0.19
 8 -3 -14 0.55 0.15
 -8 -3 14 0.45 0.13
 -8 -3 14 0.53 0.12
 8 3 -14 0.48 0.14
 -8 3 14 0.54 0.15
 -7 -3 14 3.38 0.22
 -7 -3 14 3.61 0.24
 7 -3 -14 3.03 0.25
 7 3 -14 3.12 0.25
 -7 3 14 3.17 0.25
 -6 -3 14 1.52 0.19
 6 -3 -14 1.18 0.16
 -6 -3 14 1.08 0.13
 6 3 -14 1.22 0.17
 -6 3 14 1.12 0.17
 -5 -3 14 0.16 0.11
 -5 -3 14 0.18 0.11
 5 -3 -14 -0.07 0.11
 -5 3 14 0.09 0.14
 5 3 -14 0.02 0.11
 -4 -3 14 9.4 0.41
 4 -3 -14 8.33 0.39
 -4 -3 14 8.89 0.37
 -4 3 14 8.63 0.41
 4 3 -14 8.63 0.39
 3 -3 -14 0.51 0.12
 -3 -3 14 0.39 0.13
 -3 -3 14 0.23 0.11
 -3 3 14 0.44 0.13
 3 3 -14 0.27 0.11
 2 -3 -14 14.93 0.6
 -2 -3 14 15.23 0.61
 -2 -3 14 15.42 0.57
 -2 3 14 15.26 0.62
 -1 -3 14 2.58 0.21
 -1 -3 14 2.56 0.24
 1 -3 -14 2.98 0.21
 -1 3 14 2.66 0.23
 0 -3 14 5.76 0.33
 0 -3 14 5.74 0.29
 0 -3 -14 5.98 0.29
 0 3 14 5.6 0.32
 1 -3 14 1.54 0.18
 1 -3 14 1.24 0.18
 -1 -3 -14 1.23 0.17
 1 3 14 1.37 0.17
 2 -3 14 2.49 0.2
 -2 -3 -14 2.07 0.2
 2 -3 14 2.1 0.25
 2 3 14 2.08 0.23
 3 -3 14 2.08 0.27
 3 -3 14 3.01 0.22
 -3 -3 -14 2.44 0.21
 3 3 14 2.53 0.24
 4 -3 14 0.38 0.17
 4 -3 14 0.71 0.13
 4 3 14 0.62 0.16
 5 -3 14 0.64 0.18
 5 -3 14 0.95 0.16
 5 3 14 0.69 0.18
 6 -3 14 0.51 0.14
 6 -3 14 0.24 0.17
 6 3 14 0.34 0.17
 7 -3 14 0.2 0.18
 7 -3 14 0.26 0.14
 7 3 14 0.21 0.18
 8 -3 14 0.04 0.2
 8 -3 14 0.22 0.15
 8 3 14 0.07 0.17
 9 -3 14 0.41 0.17
 9 3 14 0.24 0.18
 10 -3 14 0.33 0.17
 -10 3 -14 -0.04 0.2
 10 3 14 -0.21 0.2
 11 -3 14 0.09 0.18
 -14 -4 14 0.2 0.16
 -13 -4 14 -0.06 0.15
 13 -4 -14 -0.17 0.16
 -13 4 14 0.01 0.17
 13 4 -14 0.37 0.2
 -12 -4 14 0.47 0.16
 12 -4 -14 0.19 0.18
 12 4 -14 0.45 0.2
 -12 4 14 0.26 0.18
 11 -4 -14 0.13 0.16
 -11 -4 14 0.17 0.15
 -11 4 14 0.22 0.18
 11 4 -14 -0.05 0.17
 -10 -4 14 1.73 0.21
 10 -4 -14 1.3 0.2
 10 4 -14 1.54 0.22
 -10 4 14 1.51 0.21
 9 -4 -14 1.09 0.18
 -9 -4 14 0.94 0.16
 9 4 -14 1.01 0.17
 -9 4 14 0.75 0.18
 -8 -4 14 1.65 0.19
 8 -4 -14 1.31 0.18
 -8 4 14 1.26 0.18
 8 4 -14 1.64 0.22
 7 -4 -14 4.58 0.28
 -7 -4 14 4.66 0.27
 -7 4 14 4.85 0.32
 7 4 -14 4.86 0.3
 -6 -4 14 0.17 0.11
 -6 -4 14 0.28 0.12
 6 -4 -14 0.14 0.12
 -6 4 14 0.22 0.14
 6 4 -14 0.22 0.13
 -5 -4 14 6.03 0.31
 -5 -4 14 6.34 0.32
 5 -4 -14 5.74 0.33
 5 4 -14 5.99 0.32
 -5 4 14 6.19 0.33
 4 -4 -14 1.64 0.2
 -4 -4 14 1.83 0.2
 -4 -4 14 1.83 0.2
 4 4 -14 1.69 0.2
 -4 4 14 1.6 0.2
 -3 -4 14 2.6 0.22
 -3 -4 14 2.41 0.2
 3 -4 -14 2.43 0.22
 -3 4 14 2.36 0.22
 2 -4 -14 1.51 0.19
 -2 -4 14 1.16 0.14
 -2 -4 14 1.14 0.15
 -2 4 14 1 0.16
 1 -4 -14 2.48 0.21
 -1 -4 14 2.09 0.21
 -1 -4 14 2.31 0.22
 -1 4 14 1.84 0.23
 0 -4 -14 0.57 0.12
 0 -4 14 0.32 0.12
 0 -4 14 0.25 0.13
 0 4 14 0.32 0.14
 1 -4 14 0.13 0.13
 1 -4 14 0.32 0.12
 -1 -4 -14 0.15 0.11
 1 4 14 0.35 0.14
 2 -4 14 0.49 0.12
 -2 -4 -14 0.5 0.13
 2 -4 14 0.48 0.14
 2 4 14 0.62 0.15
 -3 -4 -14 4.7 0.28
 3 -4 14 4.63 0.32
 3 -4 14 4.56 0.28
 3 4 14 4.73 0.3
 4 -4 14 0.14 0.13
 4 -4 14 -0.04 0.14
 -4 -4 -14 -0.06 0.11
 4 4 14 0.07 0.14
 5 -4 14 0.98 0.16
 5 -4 14 0.97 0.18
 5 4 14 0.53 0.17
 6 -4 14 1.41 0.18
 6 -4 14 1.18 0.21
 6 4 14 1.52 0.22
 7 -4 14 0.55 0.2
 7 -4 14 0.79 0.17
 7 4 14 0.5 0.19
 8 -4 14 0.53 0.17
 8 -4 14 0.56 0.21
 8 4 14 0.48 0.2
 9 -4 14 0.22 0.18
 9 4 14 -0.17 0.19
 -9 4 -14 -0.11 0.19
 10 -4 14 0.31 0.18
 -10 4 -14 0.23 0.21
 -13 -5 14 2.63 0.28
 12 -5 -14 0.76 0.21
 -12 -5 14 1.01 0.19
 12 5 -14 0.85 0.22
 -12 5 14 1.06 0.23
 -11 -5 14 5.03 0.35
 11 -5 -14 4.9 0.35
 11 5 -14 5.34 0.38
 -11 5 14 5.53 0.37
 10 -5 -14 0.11 0.15
 -10 -5 14 0.13 0.14
 -10 5 14 0.05 0.18
 10 5 -14 0.05 0.18
 9 -5 -14 0.55 0.16
 -9 -5 14 0.76 0.16
 9 5 -14 0.65 0.18
 -9 5 14 0.74 0.18
 8 -5 -14 1.18 0.19
 -8 -5 14 1.47 0.18
 8 5 -14 1.49 0.2
 -8 5 14 1.34 0.2
 -7 -5 14 0.04 0.12
 7 -5 -14 0.08 0.14
 7 5 -14 0.01 0.15
 -7 5 14 0.17 0.14
 6 -5 -14 2.55 0.24
 -6 -5 14 2.67 0.23
 6 5 -14 2.69 0.24
 -6 5 14 2.69 0.24
 -5 -5 14 0.11 0.12
 5 -5 -14 0.12 0.12
 5 5 -14 0.05 0.12
 -5 5 14 0.05 0.13
 -4 -5 14 3.62 0.24
 4 -5 -14 3.55 0.25
 -4 5 14 3.67 0.27
 -3 -5 14 7.36 0.35
 3 -5 -14 6.88 0.35
 -3 5 14 7.42 0.38
 2 -5 -14 0.17 0.12
 -2 -5 14 0.04 0.13
 -2 -5 14 0.06 0.12
 -2 5 14 0.29 0.14
 -1 -5 14 7.88 0.38
 1 -5 -14 8.25 0.39
 -1 -5 14 8.23 0.39
 -1 5 14 8.04 0.4
 0 -5 14 1.5 0.18
 0 -5 14 1.48 0.17
 0 -5 -14 1.71 0.21
 0 5 14 1.79 0.23
 -1 -5 -14 1.65 0.21
 1 -5 14 1.51 0.2
 1 -5 14 1.63 0.22
 1 5 14 1.7 0.22
 2 -5 14 1.02 0.17
 -2 -5 -14 1.31 0.17
 2 -5 14 1.1 0.16
 2 5 14 1.03 0.17
 3 -5 14 2.6 0.27
 -3 -5 -14 2.59 0.23
 3 -5 14 2.73 0.25
 3 5 14 2.51 0.26
 4 -5 14 0.42 0.14
 4 -5 14 0.22 0.16
 -4 -5 -14 0.41 0.15
 4 5 14 0.51 0.17
 5 -5 14 0.34 0.15
 -5 -5 -14 0.52 0.14
 5 -5 14 0.06 0.17
 5 5 14 0.1 0.16
 6 -5 14 1.14 0.18
 6 -5 14 1.1 0.21
 6 5 14 1.18 0.21
 7 -5 14 0.87 0.18
 8 -5 14 0.61 0.18
 -8 5 -14 0.41 0.18
 9 -5 14 0.63 0.19
 -9 5 -14 0.34 0.2
 -12 -6 14 0.9 0.2
 11 -6 -14 0.33 0.18
 -11 -6 14 0.51 0.19
 11 6 -14 0.26 0.2
 -11 6 14 0.47 0.2
 -10 -6 14 0.22 0.17
 10 -6 -14 0.23 0.17
 10 6 -14 -0.02 0.19
 -10 6 14 0.04 0.19
 -9 -6 14 0.21 0.15
 9 -6 -14 0.3 0.17
 9 6 -14 0.18 0.18
 -9 6 14 0.19 0.18
 -8 -6 14 0.08 0.15
 8 -6 -14 0.17 0.16
 -8 6 14 -0.07 0.16
 8 6 -14 -0.17 0.16
 7 -6 -14 1.75 0.23
 -7 -6 14 2.02 0.22
 7 6 -14 2 0.24
 -7 6 14 1.89 0.24
 -6 -6 14 0.78 0.16
 6 -6 -14 0.96 0.18
 -6 6 14 0.8 0.18
 6 6 -14 0.84 0.17
 5 -6 -14 0.11 0.14
 -5 -6 14 0.06 0.13
 -5 6 14 0.1 0.13
 4 -6 -14 1.85 0.22
 -4 -6 14 1.71 0.21
 -4 6 14 1.92 0.23
 -3 -6 14 0.47 0.14
 3 -6 -14 0.41 0.15
 -3 6 14 0.57 0.15
 2 -6 -14 0.81 0.16
 -2 -6 14 0.74 0.15
 -2 6 14 0.85 0.15
 1 -6 -14 0.12 0.14
 -1 -6 14 0.17 0.14
 -1 6 14 0.08 0.14
 0 -6 14 0.1 0.14
 0 -6 -14 0.03 0.14
 0 6 14 0.06 0.13
 -1 -6 -14 0.25 0.15
 1 -6 14 0.49 0.15
 1 6 14 0.45 0.15
 -2 -6 -14 -0.12 0.14
 2 -6 14 0.09 0.15
 2 6 14 -0.02 0.14
 3 -6 14 0.16 0.15
 -3 -6 -14 0.14 0.15
 3 -6 14 0.33 0.15
 4 -6 14 0.34 0.17
 -4 -6 -14 0.72 0.18
 4 -6 14 0.63 0.17
 5 -6 14 0 0.17
 5 -6 14 0.24 0.16
 -5 -6 -14 0.19 0.16
 6 -6 14 0.31 0.18
 -6 -6 -14 0.66 0.18
 7 -6 14 0.11 0.18
 -7 6 -14 -0.24 0.16
 8 -6 14 -0.11 0.18
 -8 6 -14 -0.32 0.17
 -10 -7 14 1.32 0.21
 -10 7 14 1.78 0.24
 10 7 -14 1.34 0.24
 -9 -7 14 -0.05 0.17
 9 -7 -14 0.01 0.15
 -9 7 14 0.12 0.18
 9 7 -14 -0.29 0.18
 8 -7 -14 0.11 0.17
 -8 -7 14 0.22 0.17
 -8 7 14 0.42 0.18
 8 7 -14 0.03 0.19
 -7 -7 14 0.23 0.15
 7 -7 -14 -0.01 0.16
 -7 7 14 0.03 0.15
 6 -7 -14 -0.06 0.15
 -6 -7 14 0.09 0.15
 -6 7 14 0.07 0.15
 5 -7 -14 -0.06 0.13
 -5 -7 14 0.07 0.14
 -5 7 14 -0.05 0.14
 4 -7 -14 -0.07 0.14
 -4 -7 14 -0.09 0.15
 -4 7 14 0.08 0.14
 3 -7 -14 -0.1 0.14
 -3 -7 14 -0.05 0.14
 -3 7 14 -0.02 0.13
 -2 -7 14 1.39 0.19
 2 -7 -14 1.17 0.19
 1 -7 -14 0.61 0.17
 -1 -7 14 0.41 0.16
 0 -7 14 -0.16 0.14
 0 -7 -14 -0.09 0.15
 1 -7 14 0.3 0.16
 -1 -7 -14 0.44 0.16
 -2 -7 -14 -0.27 0.15
 2 -7 14 -0.14 0.15
 3 -7 14 1.82 0.24
 -3 -7 -14 1.46 0.21
 4 -7 14 0.04 0.17
 -4 -7 -14 -0.03 0.17
 -5 -7 -14 0.42 0.19
 5 -7 14 0.28 0.17
 -6 -7 -14 0.34 0.19
 6 -7 14 0.25 0.19
 -8 -8 14 0.2 0.17
 7 -8 -14 1.65 0.23
 -7 -8 14 2.15 0.26
 -6 -8 14 0.63 0.18
 6 -8 -14 0.38 0.18
 5 -8 -14 1.46 0.22
 -5 -8 14 1.35 0.21
 -4 -8 14 -0.09 0.16
 4 -8 -14 0.13 0.16
 3 -8 -14 0.76 0.18
 -3 -8 14 0.8 0.19
 2 -8 -14 0.79 0.17
 -2 -8 14 0.5 0.18
 1 -8 -14 0.21 0.16
 -1 -8 14 0 0.17
 0 -8 -14 1.63 0.23
 0 -8 14 2.12 0.27
 -1 -8 -14 0.12 0.15
 1 -8 14 -0.12 0.17
 2 -8 14 0.58 0.19
 -2 -8 -14 0.45 0.18
 3 -8 14 0.12 0.17
 -3 -8 -14 0.03 0.17
 4 -8 14 0.12 0.18
 -4 -8 -14 0.35 0.18
 -5 -8 -14 0.41 0.2
 -4 -9 14 0.48 0.2
 3 -9 -14 0.3 0.18
 -3 -9 14 -0.17 0.18
 2 -9 -14 0.25 0.16
 -2 -9 14 -0.1 0.18
 1 -9 -14 0.36 0.18
 -1 -9 14 -0.08 0.18
 0 -9 -14 0.24 0.17
 0 -9 14 -0.13 0.17
 1 -9 14 -0.03 0.17
 -1 -9 -14 0.24 0.17
 -14 0 15 0.22 0.18
 13 0 -15 0.01 0.17
 -13 0 15 -0.21 0.15
 -12 0 15 -0.21 0.16
 12 0 -15 -0.17 0.16
 11 0 -15 0.14 0.16
 -11 0 15 0.1 0.16
 10 0 -15 0.26 0.16
 -10 0 15 0.09 0.16
 -9 0 15 -0.01 0.14
 9 0 -15 0.01 0.14
 8 0 -15 0.11 0.12
 -8 0 15 0.03 0.13
 -7 0 15 -0.12 0.12
 7 0 -15 0.01 0.12
 6 0 -15 -0.07 0.11
 -6 0 15 -0.03 0.12
 -5 0 15 0.17 0.12
 5 0 -15 -0.1 0.11
 -4 0 15 0.02 0.12
 4 0 -15 0 0.11
 3 0 -15 -0.05 0.1
 -3 0 15 -0.16 0.12
 2 0 -15 -0.1 0.09
 -2 0 15 -0.14 0.12
 -1 0 15 -0.07 0.13
 1 0 -15 -0.08 0.09
 0 0 15 -0.08 0.13
 1 0 15 -0.1 0.13
 2 0 15 0.02 0.14
 3 0 15 0.14 0.16
 4 0 15 0.12 0.17
 5 0 15 -0.17 0.17
 6 0 15 -0.23 0.16
 7 0 15 -0.24 0.17
 8 0 15 -0.26 0.19
 9 0 15 -0.14 0.18
 10 0 15 -0.23 0.2
 -14 -1 15 0.14 0.17
 -14 1 15 0.27 0.18
 13 -1 -15 0.55 0.18
 -13 -1 15 0.36 0.18
 13 1 -15 0.38 0.18
 -13 1 15 0.32 0.19
 12 -1 -15 0.37 0.16
 -12 -1 15 -0.1 0.15
 -12 1 15 0.13 0.16
 12 1 -15 0.02 0.16
 -11 -1 15 0.13 0.15
 11 -1 -15 0.25 0.17
 11 1 -15 0.22 0.17
 -11 1 15 0.23 0.17
 10 -1 -15 4.24 0.28
 -10 -1 15 3.74 0.29
 10 1 -15 4.06 0.31
 -10 1 15 4.02 0.3
 9 -1 -15 0.44 0.15
 -9 -1 15 0.34 0.15
 -9 1 15 0.27 0.15
 9 1 -15 0.55 0.15
 8 -1 -15 3.19 0.24
 -8 -1 15 3.82 0.27
 8 1 -15 3.43 0.26
 -8 1 15 3.56 0.28
 -7 -1 15 0.73 0.14
 7 -1 -15 0.77 0.15
 -7 1 15 0.77 0.16
 7 1 -15 0.57 0.14
 -6 -1 15 1.65 0.22
 6 -1 -15 1.6 0.2
 -6 1 15 1.96 0.23
 6 1 -15 1.63 0.19
 -5 -1 15 0.11 0.13
 5 -1 -15 -0.07 0.1
 -5 1 15 0.22 0.13
 5 1 -15 0.05 0.12
 4 -1 -15 13.69 0.56
 -4 -1 15 14.49 0.59
 -4 1 15 13.94 0.58
 4 1 -15 13.76 0.55
 3 -1 -15 0.07 0.11
 -3 -1 15 -0.05 0.13
 3 1 -15 0.22 0.1
 -3 1 15 0.04 0.13
 2 -1 -15 4.1 0.24
 -2 -1 15 4.19 0.3
 -2 1 15 3.93 0.28
 2 1 -15 4.48 0.24
 1 -1 -15 8.55 0.37
 -1 -1 15 8.72 0.43
 -1 1 15 8.79 0.43
 0 -1 -15 -0.07 0.09
 0 -1 15 -0.21 0.14
 0 1 15 -0.16 0.13
 1 -1 15 4.89 0.32
 1 1 15 4.44 0.31
 2 -1 15 4.18 0.31
 2 1 15 3.72 0.3
 3 -1 15 9.53 0.47
 3 1 15 9.91 0.49
 4 -1 15 2.49 0.3
 4 1 15 2.39 0.28
 5 -1 15 0.78 0.21
 5 1 15 0.72 0.19
 6 -1 15 -0.11 0.17
 6 1 15 -0.19 0.18
 7 -1 15 -0.22 0.17
 7 1 15 -0.12 0.19
 8 -1 15 0.15 0.19
 8 1 15 0.19 0.19
 9 -1 15 -0.19 0.19
 10 -1 15 -0.2 0.18
 10 1 15 -0.25 0.21
 -13 -2 15 0.03 0.15
 13 -2 -15 -0.27 0.16
 -13 2 15 0.05 0.17
 13 2 -15 0.22 0.18
 12 -2 -15 0.1 0.16
 -12 -2 15 0.04 0.15
 -12 2 15 -0.09 0.17
 12 2 -15 0.12 0.17
 11 -2 -15 1.67 0.22
 -11 -2 15 1.89 0.25
 -11 2 15 1.65 0.22
 11 2 -15 1.92 0.24
 10 -2 -15 0.21 0.15
 -10 -2 15 0.08 0.15
 -10 2 15 0.01 0.16
 10 2 -15 0.03 0.16
 -9 -2 15 1.87 0.22
 9 -2 -15 2.36 0.24
 -9 2 15 1.86 0.23
 9 2 -15 1.88 0.23
 -8 -2 15 2.59 0.23
 8 -2 -15 2.7 0.24
 8 2 -15 2.88 0.25
 -8 2 15 2.75 0.26
 7 -2 -15 1.29 0.17
 -7 -2 15 1.16 0.15
 7 2 -15 1.12 0.16
 -7 2 15 1.21 0.18
 -6 -2 15 0.82 0.15
 6 -2 -15 0.87 0.15
 -6 2 15 1.12 0.16
 6 2 -15 0.96 0.15
 -5 -2 15 0.66 0.14
 5 -2 -15 0.51 0.14
 -5 2 15 0.49 0.14
 5 2 -15 0.51 0.13
 4 -2 -15 12.3 0.52
 -4 -2 15 13.18 0.55
 4 2 -15 12.85 0.52
 -4 2 15 13.01 0.55
 -3 -2 15 1.95 0.23
 3 -2 -15 2.24 0.21
 3 2 -15 2.14 0.2
 -3 2 15 2.19 0.23
 -2 -2 15 20.59 0.8
 2 -2 -15 20.07 0.77
 -2 2 15 21.51 0.82
 -1 -2 15 11.85 0.53
 1 -2 -15 12.04 0.49
 -1 2 15 12.09 0.53
 0 -2 -15 5.07 0.26
 0 -2 15 5.24 0.33
 0 2 15 4.7 0.31
 1 -2 15 5.67 0.34
 1 -2 15 6.09 0.29
 -1 -2 -15 5.64 0.28
 1 2 15 5.36 0.34
 2 -2 15 2.12 0.25
 2 -2 15 2.34 0.2
 2 2 15 2.04 0.26
 3 -2 15 0.77 0.13
 3 -2 15 0.59 0.17
 3 2 15 0.73 0.17
 4 -2 15 8.39 0.45
 4 -2 15 9.01 0.39
 4 2 15 8.24 0.44
 5 -2 15 -0.18 0.17
 5 -2 15 0.13 0.13
 5 2 15 0.04 0.16
 6 -2 15 1.04 0.21
 6 -2 15 1.41 0.17
 6 2 15 1.09 0.22
 7 -2 15 -0.13 0.19
 7 -2 15 0.29 0.14
 7 2 15 0.18 0.18
 8 -2 15 -0.12 0.18
 8 2 15 -0.17 0.17
 9 -2 15 -0.28 0.2
 9 2 15 -0.43 0.18
 10 2 15 -0.23 0.2
 13 -3 -15 -0.06 0.16
 13 3 -15 0.12 0.16
 -13 3 15 0.1 0.17
 12 -3 -15 -0.16 0.16
 12 3 -15 0.26 0.18
 -12 3 15 0.14 0.17
 11 -3 -15 0 0.15
 -11 3 15 0.23 0.17
 11 3 -15 -0.04 0.16
 10 -3 -15 0.15 0.15
 -10 -3 15 0.08 0.13
 10 3 -15 -0.11 0.15
 -10 3 15 -0.06 0.16
 9 -3 -15 0.12 0.14
 -9 -3 15 0.01 0.13
 -9 3 15 -0.06 0.14
 9 3 -15 0.09 0.15
 8 -3 -15 0.13 0.13
 -8 -3 15 0.09 0.12
 -8 -3 15 0.12 0.13
 8 3 -15 0.2 0.14
 -8 3 15 -0.08 0.14
 -7 -3 15 0.83 0.14
 7 -3 -15 0.96 0.16
 -7 -3 15 1.02 0.14
 -7 3 15 1.04 0.18
 7 3 -15 1.1 0.16
 6 -3 -15 2.01 0.21
 -6 -3 15 1.73 0.17
 -6 -3 15 1.82 0.21
 6 3 -15 1.95 0.22
 -6 3 15 1.71 0.22
 5 -3 -15 5.07 0.29
 -5 -3 15 5.56 0.28
 -5 -3 15 6.05 0.32
 5 3 -15 5.78 0.31
 -5 3 15 5.81 0.34
 -4 -3 15 4.86 0.3
 4 -3 -15 4.25 0.27
 -4 -3 15 4.74 0.26
 4 3 -15 4.3 0.26
 -4 3 15 4.69 0.29
 -3 -3 15 1.51 0.18
 3 -3 -15 1.48 0.19
 -3 -3 15 1.16 0.17
 -3 3 15 1.25 0.18
 2 -3 -15 9.25 0.41
 -2 -3 15 9.59 0.4
 -2 -3 15 9.83 0.45
 -2 3 15 9.3 0.44
 1 -3 -15 0.21 0.11
 -1 -3 15 -0.14 0.13
 -1 -3 15 -0.13 0.11
 -1 3 15 -0.09 0.13
 0 -3 15 0.95 0.13
 0 -3 -15 0.85 0.13
 0 -3 15 0.75 0.16
 0 3 15 1.02 0.16
 -1 -3 -15 2.02 0.2
 1 -3 15 2.11 0.2
 1 -3 15 1.91 0.25
 1 3 15 2.06 0.24
 2 -3 15 -0.21 0.14
 -2 -3 -15 -0.08 0.11
 2 -3 15 0.14 0.12
 2 3 15 0.04 0.13
 3 -3 15 0.98 0.19
 3 -3 15 1.1 0.14
 3 3 15 1.08 0.18
 4 -3 15 0.16 0.12
 4 -3 15 -0.11 0.15
 4 3 15 0.05 0.15
 5 -3 15 2.03 0.22
 5 -3 15 1.31 0.22
 5 3 15 1.37 0.2
 6 -3 15 0.79 0.21
 6 -3 15 1.07 0.16
 6 3 15 0.74 0.19
 7 -3 15 0.62 0.2
 7 -3 15 0.91 0.17
 7 3 15 0.76 0.21
 8 -3 15 1.18 0.19
 8 -3 15 0.96 0.24
 8 3 15 1 0.23
 9 -3 15 0.31 0.23
 9 -3 15 0.93 0.19
 9 3 15 0.48 0.21
 10 -3 15 0.37 0.18
 10 3 15 -0.06 0.21
 12 -4 -15 0 0.17
 -12 -4 15 0.46 0.16
 -12 4 15 0.24 0.18
 12 4 -15 0.34 0.19
 -11 -4 15 1.17 0.18
 11 -4 -15 1.02 0.21
 -11 4 15 1.24 0.22
 11 4 -15 1.01 0.2
 10 -4 -15 0.21 0.16
 -10 -4 15 0.06 0.14
 -10 4 15 0.05 0.17
 10 4 -15 0.1 0.17
 9 -4 -15 0.2 0.15
 -9 -4 15 0.17 0.13
 -9 4 15 0.25 0.16
 9 4 -15 0.22 0.16
 8 -4 -15 0.15 0.13
 -8 -4 15 0.23 0.13
 8 4 -15 0.27 0.15
 -8 4 15 0.11 0.15
 7 -4 -15 0.73 0.16
 -7 -4 15 0.87 0.14
 7 4 -15 0.84 0.17
 -7 4 15 0.68 0.17
 -6 -4 15 0.78 0.13
 6 -4 -15 0.66 0.15
 -6 -4 15 0.7 0.14
 6 4 -15 0.92 0.16
 -6 4 15 0.9 0.17
 5 -4 -15 0.8 0.15
 -5 -4 15 0.88 0.13
 -5 -4 15 0.72 0.14
 5 4 -15 0.66 0.15
 -5 4 15 0.77 0.16
 -4 -4 15 0.59 0.14
 -4 -4 15 0.61 0.13
 4 -4 -15 0.53 0.13
 -4 4 15 0.51 0.14
 3 -4 -15 0.37 0.14
 -3 -4 15 0.42 0.13
 -3 -4 15 0.3 0.12
 -3 4 15 0.49 0.15
 -2 -4 15 1.96 0.22
 2 -4 -15 1.5 0.2
 -2 -4 15 1.88 0.2
 -2 4 15 1.78 0.21
 -1 -4 15 0.02 0.12
 1 -4 -15 0.09 0.11
 -1 -4 15 -0.19 0.12
 -1 4 15 -0.07 0.13
 0 -4 -15 0.4 0.12
 0 -4 15 0.28 0.13
 0 -4 15 0.41 0.13
 0 4 15 0.43 0.14
 1 -4 15 0 0.13
 1 -4 15 -0.04 0.11
 -1 -4 -15 0.03 0.12
 1 4 15 0 0.14
 -2 -4 -15 1.57 0.19
 2 -4 15 1.45 0.18
 2 -4 15 1.2 0.19
 2 4 15 1.46 0.19
 3 -4 15 0.28 0.15
 3 -4 15 0.18 0.12
 -3 -4 -15 0.23 0.13
 3 4 15 0.05 0.15
 4 -4 15 -0.26 0.14
 4 -4 15 -0.09 0.13
 4 4 15 -0.17 0.14
 5 -4 15 0 0.16
 5 -4 15 0.15 0.13
 5 4 15 -0.1 0.16
 6 -4 15 0.22 0.15
 6 -4 15 -0.09 0.18
 6 4 15 -0.06 0.18
 7 -4 15 0.9 0.22
 7 -4 15 1.15 0.19
 7 4 15 1.05 0.21
 8 -4 15 0.93 0.19
 8 -4 15 0.85 0.23
 8 4 15 0.59 0.21
 9 -4 15 0.32 0.19
 -9 4 -15 0.16 0.21
 9 4 15 0.22 0.2
 -12 -5 15 0.12 0.18
 12 5 -15 0.24 0.2
 11 -5 -15 0.8 0.2
 -11 -5 15 0.92 0.18
 -11 5 15 0.55 0.2
 11 5 -15 0.54 0.21
 10 -5 -15 0.17 0.17
 -10 -5 15 0.21 0.16
 -10 5 15 -0.06 0.17
 10 5 -15 -0.03 0.19
 -9 -5 15 0.11 0.15
 9 -5 -15 0.31 0.16
 9 5 -15 0.01 0.17
 -9 5 15 0.22 0.16
 -8 -5 15 1.42 0.18
 8 -5 -15 1.51 0.2
 8 5 -15 1.49 0.21
 -8 5 15 1.42 0.2
 7 -5 -15 -0.01 0.14
 -7 -5 15 0.09 0.13
 -7 5 15 -0.04 0.16
 7 5 -15 -0.03 0.14
 -6 -5 15 0.29 0.13
 6 -5 -15 0.18 0.13
 -6 5 15 0.27 0.15
 6 5 -15 0.18 0.14
 5 -5 -15 0.23 0.14
 -5 -5 15 0.23 0.13
 -5 5 15 0.39 0.14
 -4 -5 15 -0.04 0.12
 4 -5 -15 -0.12 0.13
 -4 5 15 0.01 0.13
 3 -5 -15 0.29 0.13
 -3 -5 15 0.29 0.13
 -3 5 15 0.24 0.14
 -2 -5 15 -0.02 0.12
 2 -5 -15 0.06 0.13
 -2 5 15 -0.05 0.12
 1 -5 -15 0 0.13
 -1 -5 15 -0.08 0.12
 -1 -5 15 0.03 0.14
 -1 5 15 0.02 0.14
 0 -5 15 0.3 0.14
 0 -5 -15 0.26 0.13
 0 -5 15 0.3 0.14
 0 5 15 0.38 0.14
 1 -5 15 -0.04 0.14
 1 -5 15 -0.16 0.12
 -1 -5 -15 -0.11 0.12
 1 5 15 0.17 0.15
 2 -5 15 -0.04 0.15
 -2 -5 -15 0.03 0.13
 2 -5 15 0.08 0.14
 2 5 15 0.24 0.15
 3 -5 15 0.04 0.14
 -3 -5 -15 0.09 0.13
 3 -5 15 -0.08 0.16
 3 5 15 -0.07 0.16
 -4 -5 -15 0.19 0.13
 4 -5 15 0.17 0.14
 4 -5 15 0.16 0.17
 4 5 15 -0.01 0.16
 5 -5 15 -0.05 0.17
 5 -5 15 0.14 0.15
 5 5 15 -0.03 0.17
 6 -5 15 0.45 0.16
 6 -5 15 0.32 0.19
 6 5 15 0.09 0.19
 7 -5 15 0.36 0.19
 7 -5 15 0.45 0.17
 8 -5 15 0.21 0.17
 -8 5 -15 -0.18 0.18
 -11 -6 15 2.73 0.3
 11 6 -15 2.43 0.32
 -11 6 15 2.55 0.3
 10 -6 -15 0.34 0.19
 -10 -6 15 0.21 0.18
 -10 6 15 0.56 0.21
 10 6 -15 0.45 0.21
 9 -6 -15 2.29 0.28
 -9 -6 15 2.36 0.27
 9 6 -15 2.08 0.29
 -9 6 15 2.85 0.31
 8 -6 -15 0.65 0.18
 -8 -6 15 0.37 0.16
 8 6 -15 0.61 0.19
 -8 6 15 0.48 0.19
 -7 -6 15 0 0.13
 7 -6 -15 -0.13 0.14
 -7 6 15 -0.04 0.15
 6 -6 -15 1.84 0.22
 -6 -6 15 2.12 0.22
 -6 6 15 1.65 0.21
 -5 -6 15 -0.15 0.13
 5 -6 -15 -0.01 0.14
 -5 6 15 -0.14 0.14
 -4 -6 15 1.21 0.17
 4 -6 -15 1.09 0.18
 -4 6 15 1.06 0.18
 -3 -6 15 -0.11 0.13
 3 -6 -15 -0.06 0.13
 -3 6 15 -0.01 0.13
 2 -6 -15 -0.04 0.13
 -2 -6 15 -0.03 0.13
 -2 6 15 0.11 0.14
 1 -6 -15 0.73 0.17
 -1 -6 15 0.97 0.16
 -1 6 15 0.93 0.17
 0 -6 15 0.03 0.14
 0 -6 -15 0.07 0.14
 0 6 15 0.13 0.15
 -1 -6 -15 1.91 0.24
 1 -6 15 2.18 0.23
 1 6 15 2.54 0.26
 -2 -6 -15 1.17 0.18
 2 -6 15 1.3 0.19
 2 6 15 1.18 0.19
 3 -6 15 1.07 0.18
 -3 -6 -15 1.07 0.19
 4 -6 15 1.76 0.23
 4 -6 15 2.17 0.25
 -4 -6 -15 2.17 0.25
 -5 -6 -15 0.09 0.15
 5 -6 15 0.22 0.16
 5 -6 15 0.06 0.18
 6 -6 15 1.24 0.2
 7 -6 15 -0.04 0.17
 -7 6 -15 -0.03 0.18
 -8 6 -15 0.27 0.2
 10 7 -15 -0.01 0.2
 -10 7 15 0.05 0.18
 9 -7 -15 0.52 0.2
 -9 -7 15 0.27 0.17
 -9 7 15 0.8 0.2
 9 7 -15 0.23 0.2
 -8 -7 15 0.1 0.16
 8 -7 -15 -0.08 0.15
 -8 7 15 0.4 0.18
 -7 -7 15 -0.15 0.15
 7 -7 -15 -0.06 0.16
 -7 7 15 0.14 0.17
 -6 -7 15 0.15 0.16
 6 -7 -15 -0.09 0.16
 -6 7 15 0.13 0.15
 5 -7 -15 0.64 0.17
 -5 -7 15 0.64 0.17
 -5 7 15 0.94 0.18
 -4 -7 15 0.08 0.15
 4 -7 -15 -0.01 0.15
 -4 7 15 0 0.15
 -3 -7 15 -0.04 0.15
 3 -7 -15 0.03 0.15
 -3 7 15 -0.05 0.15
 -2 -7 15 0.4 0.17
 2 -7 -15 0.18 0.16
 1 -7 -15 0.19 0.15
 -1 -7 15 0.03 0.15
 0 -7 -15 -0.07 0.15
 0 -7 15 -0.09 0.15
 1 -7 15 0.13 0.17
 -1 -7 -15 0.33 0.17
 -2 -7 -15 0.22 0.16
 2 -7 15 0.35 0.17
 3 -7 15 0.09 0.16
 -3 -7 -15 -0.07 0.16
 -4 -7 -15 0.26 0.17
 4 -7 15 0.25 0.17
 -5 -7 -15 1.09 0.21
 5 -7 15 0.94 0.2
 6 -7 15 0.48 0.2
 -7 -8 15 0.79 0.2
 -6 -8 15 1.73 0.23
 6 -8 -15 1.98 0.27
 5 -8 -15 2.63 0.28
 -5 -8 15 2.4 0.28
 -4 -8 15 0.28 0.18
 4 -8 -15 0.63 0.19
 3 -8 -15 2.29 0.26
 -3 -8 15 1.99 0.27
 -2 -8 15 0.02 0.18
 2 -8 -15 0.13 0.15
 1 -8 -15 2.22 0.26
 -1 -8 15 1.69 0.23
 0 -8 15 -0.23 0.17
 0 -8 -15 0.17 0.18
 -1 -8 -15 0.49 0.18
 1 -8 15 0.02 0.17
 2 -8 15 0.03 0.17
 -2 -8 -15 0.11 0.17
 -3 -8 -15 0.18 0.17
 3 -8 15 0.21 0.18
 -4 -8 -15 0.12 0.17
 -13 0 16 0.41 0.18
 13 0 -16 0.22 0.18
 -12 0 16 -0.03 0.15
 12 0 -16 -0.13 0.16
 -11 0 16 0.19 0.15
 11 0 -16 -0.01 0.15
 10 0 -16 4.93 0.33
 -10 0 16 4.76 0.33
 9 0 -16 0.07 0.15
 -9 0 16 -0.21 0.14
 -8 0 16 7.76 0.4
 8 0 -16 7.5 0.38
 -7 0 16 5.64 0.32
 7 0 -16 5.35 0.31
 -6 0 16 1 0.16
 6 0 -16 1.03 0.15
 5 0 -16 0.85 0.14
 -5 0 16 0.67 0.14
 -4 0 16 3.11 0.24
 4 0 -16 2.63 0.21
 -3 0 16 -0.07 0.13
 3 0 -16 -0.1 0.1
 2 0 -16 -0.09 0.1
 -2 0 16 0.07 0.13
 -1 0 16 0.3 0.14
 0 0 16 0.76 0.16
 1 0 16 0.67 0.16
 2 0 16 2.93 0.28
 3 0 16 0.31 0.17
 4 0 16 5.4 0.38
 5 0 16 1.19 0.22
 6 0 16 0.68 0.22
 7 0 16 -0.43 0.18
 8 0 16 -0.23 0.18
 9 0 16 -0.08 0.19
 -14 -1 16 0.43 0.18
 13 -1 -16 0.15 0.17
 -13 -1 16 0.22 0.17
 13 1 -16 0.43 0.18
 -13 1 16 0.23 0.17
 -12 -1 16 -0.09 0.15
 12 -1 -16 -0.1 0.16
 12 1 -16 0.01 0.16
 -12 1 16 -0.28 0.15
 -11 -1 16 2.63 0.28
 11 -1 -16 1.82 0.24
 11 1 -16 1.96 0.27
 -11 1 16 2.56 0.29
 -10 -1 16 0.98 0.19
 10 -1 -16 0.77 0.18
 -10 1 16 0.9 0.19
 10 1 -16 0.86 0.19
 -9 -1 16 0 0.15
 9 -1 -16 0.46 0.16
 9 1 -16 0.23 0.15
 -9 1 16 0.18 0.17
 8 -1 -16 1.58 0.21
 -8 -1 16 1.15 0.17
 -8 1 16 1.19 0.19
 8 1 -16 1.23 0.18
 7 -1 -16 0.12 0.12
 -7 -1 16 0.15 0.13
 -7 1 16 0.19 0.14
 7 1 -16 0.19 0.13
 6 -1 -16 0.07 0.12
 -6 -1 16 0.04 0.12
 6 1 -16 0.11 0.12
 -6 1 16 0.13 0.14
 -5 -1 16 0.6 0.14
 5 -1 -16 0.58 0.13
 5 1 -16 0.54 0.13
 -5 1 16 0.6 0.15
 4 -1 -16 4.58 0.27
 -4 -1 16 4.6 0.29
 -4 1 16 4.89 0.3
 4 1 -16 4.49 0.26
 -3 -1 16 4.49 0.29
 3 -1 -16 4.13 0.26
 -3 1 16 4.51 0.31
 3 1 -16 4.09 0.25
 -2 -1 16 1.21 0.18
 2 -1 -16 1.23 0.17
 -2 1 16 1.18 0.19
 -1 -1 16 11.1 0.5
 1 -1 -16 9.67 0.43
 -1 1 16 10.5 0.49
 0 -1 16 0.57 0.16
 0 1 16 0.36 0.15
 1 -1 16 2.15 0.26
 1 1 16 1.56 0.2
 2 -1 16 1.37 0.2
 2 1 16 1.83 0.25
 3 -1 16 1.08 0.2
 3 1 16 0.94 0.2
 4 -1 16 3.73 0.32
 4 1 16 4.05 0.32
 5 -1 16 -0.03 0.18
 5 1 16 -0.16 0.19
 6 -1 16 0.55 0.2
 6 1 16 0.37 0.21
 7 -1 16 -0.45 0.19
 7 1 16 -0.28 0.19
 8 -1 16 -0.09 0.2
 8 1 16 -0.28 0.18
 9 -1 16 -0.23 0.19
 9 1 16 -0.24 0.19
 -13 -2 16 0.1 0.16
 13 -2 -16 -0.08 0.17
 13 2 -16 0.06 0.17
 -13 2 16 -0.03 0.18
 -12 -2 16 0.31 0.16
 12 -2 -16 0.21 0.16
 12 2 -16 0.25 0.18
 -12 2 16 0.2 0.17
 -11 -2 16 1.29 0.19
 11 -2 -16 0.92 0.19
 -11 2 16 0.9 0.19
 11 2 -16 0.97 0.2
 10 -2 -16 0.53 0.17
 -10 -2 16 0.39 0.16
 10 2 -16 0.25 0.17
 -10 2 16 0.45 0.18
 9 -2 -16 0.99 0.18
 -9 -2 16 1.03 0.17
 -9 2 16 0.97 0.18
 9 2 -16 0.9 0.18
 8 -2 -16 0 0.13
 -8 -2 16 -0.16 0.13
 -8 2 16 -0.03 0.15
 8 2 -16 0 0.14
 -7 -2 16 0.7 0.16
 7 -2 -16 0.63 0.14
 -7 2 16 0.91 0.17
 7 2 -16 0.64 0.15
 -6 -2 16 0.96 0.15
 6 -2 -16 1.12 0.15
 -6 2 16 0.99 0.17
 6 2 -16 1.09 0.16
 5 -2 -16 0.55 0.14
 -5 -2 16 0.64 0.14
 -5 2 16 0.74 0.15
 5 2 -16 0.74 0.14
 -4 -2 16 0.27 0.13
 4 -2 -16 0.32 0.13
 4 2 -16 0.33 0.12
 -4 2 16 0.45 0.14
 -3 -2 16 0.06 0.13
 3 -2 -16 0.1 0.12
 -3 2 16 0.12 0.14
 2 -2 -16 0.47 0.12
 -2 -2 16 0.41 0.15
 -2 2 16 0.29 0.15
 -1 -2 16 0.08 0.15
 1 -2 -16 0.13 0.11
 -1 2 16 -0.15 0.14
 0 -2 -16 0.07 0.1
 0 -2 16 0.04 0.15
 0 2 16 -0.06 0.14
 1 -2 16 0.18 0.15
 1 2 16 0.13 0.15
 2 -2 16 2.15 0.26
 2 2 16 2.39 0.28
 3 -2 16 0.04 0.17
 3 2 16 0.16 0.17
 4 -2 16 0.41 0.2
 4 2 16 0.58 0.19
 5 -2 16 0.4 0.2
 5 2 16 0.72 0.2
 6 -2 16 -0.18 0.18
 6 2 16 -0.27 0.17
 7 -2 16 -0.16 0.19
 7 2 16 0.15 0.19
 8 -2 16 -0.34 0.2
 8 2 16 -0.23 0.2
 9 -2 16 0.12 0.21
 9 2 16 -0.16 0.19
 12 -3 -16 -0.16 0.16
 -12 3 16 0.01 0.17
 12 3 -16 0.24 0.18
 11 -3 -16 0.03 0.16
 -11 3 16 0.15 0.17
 11 3 -16 -0.04 0.17
 10 -3 -16 0.81 0.17
 -10 3 16 0.88 0.19
 10 3 -16 0.77 0.19
 -9 -3 16 0.38 0.15
 9 -3 -16 0.51 0.16
 9 3 -16 0.43 0.17
 -9 3 16 0.44 0.17
 8 -3 -16 0.25 0.15
 -8 -3 16 0.1 0.13
 -8 3 16 0.12 0.15
 8 3 -16 0.02 0.14
 7 -3 -16 3.44 0.27
 -7 -3 16 3.87 0.27
 7 3 -16 3.6 0.27
 -7 3 16 3.82 0.29
 6 -3 -16 0.18 0.14
 -6 -3 16 0.1 0.13
 6 3 -16 0.12 0.13
 -6 3 16 0.06 0.14
 5 -3 -16 0.05 0.12
 -5 -3 16 0.05 0.13
 5 3 -16 0.04 0.12
 -5 3 16 0.17 0.14
 -4 -3 16 0.89 0.16
 4 -3 -16 1.19 0.16
 -4 3 16 0.95 0.17
 -3 -3 16 3.84 0.29
 3 -3 -16 3.49 0.25
 -3 3 16 3.85 0.3
 2 -3 -16 1.41 0.18
 -2 -3 16 0.96 0.17
 -2 3 16 1.13 0.18
 -1 -3 16 1.48 0.19
 1 -3 -16 1.53 0.18
 -1 3 16 1.36 0.19
 0 -3 16 0.57 0.17
 0 -3 -16 0.68 0.13
 0 3 16 0.57 0.17
 -1 -3 -16 0.41 0.12
 1 -3 16 0.46 0.12
 1 -3 16 0.41 0.17
 1 3 16 0.21 0.15
 2 -3 16 0.34 0.12
 2 -3 16 0.21 0.17
 2 3 16 0.19 0.15
 3 -3 16 0.97 0.19
 3 -3 16 1.38 0.18
 3 3 16 1.25 0.19
 4 -3 16 0.38 0.14
 4 -3 16 0.15 0.18
 4 3 16 0.09 0.16
 5 -3 16 0.06 0.18
 5 -3 16 0.33 0.14
 5 3 16 0.26 0.19
 6 -3 16 0.38 0.15
 6 -3 16 0.29 0.19
 6 3 16 0.18 0.19
 7 -3 16 0.16 0.21
 7 3 16 0.24 0.2
 8 -3 16 -0.12 0.2
 8 3 16 -0.16 0.2
 9 3 16 -0.13 0.19
 12 4 -16 0.08 0.19
 -12 4 16 0.18 0.18
 11 -4 -16 0.38 0.19
 11 4 -16 0.67 0.21
 -11 4 16 0.55 0.21
 10 -4 -16 0.34 0.17
 -10 4 16 0.05 0.18
 10 4 -16 0 0.17
 9 -4 -16 -0.11 0.15
 9 4 -16 -0.03 0.16
 -9 4 16 -0.06 0.17
 8 -4 -16 0.28 0.14
 -8 -4 16 0.28 0.12
 8 4 -16 0.28 0.15
 -8 4 16 0.29 0.16
 7 -4 -16 0.15 0.14
 -7 -4 16 0.27 0.13
 7 4 -16 0.17 0.15
 -7 4 16 0.38 0.16
 -6 -4 16 0.17 0.13
 6 -4 -16 0.09 0.13
 -6 -4 16 0.11 0.12
 -6 4 16 0.09 0.14
 6 4 -16 -0.06 0.13
 5 -4 -16 0.2 0.14
 -5 -4 16 0.17 0.13
 -5 -4 16 0.31 0.13
 -5 4 16 0.35 0.15
 -4 -4 16 0.95 0.14
 -4 -4 16 0.91 0.16
 4 -4 -16 1.25 0.17
 -4 4 16 1.28 0.17
 -3 -4 16 1.41 0.16
 -3 -4 16 1.6 0.22
 3 -4 -16 1.28 0.17
 -3 4 16 1.56 0.22
 2 -4 -16 1.25 0.16
 -2 -4 16 1.21 0.16
 -2 -4 16 0.97 0.17
 -2 4 16 1.1 0.17
 -1 -4 16 0.57 0.13
 -1 -4 16 0.69 0.16
 1 -4 -16 0.76 0.14
 -1 4 16 0.58 0.17
 0 -4 -16 0.41 0.13
 0 -4 16 0.35 0.15
 0 -4 16 0.38 0.13
 0 4 16 0.38 0.15
 1 -4 16 -0.05 0.11
 -1 -4 -16 -0.05 0.12
 1 -4 16 -0.13 0.15
 1 4 16 -0.13 0.13
 2 -4 16 0.07 0.12
 -2 -4 -16 0 0.12
 2 -4 16 0.08 0.15
 2 4 16 -0.09 0.14
 3 -4 16 0.15 0.16
 3 -4 16 0.28 0.14
 3 4 16 0.15 0.16
 4 -4 16 0.08 0.13
 4 -4 16 -0.15 0.15
 4 4 16 -0.21 0.15
 5 -4 16 -0.03 0.13
 5 -4 16 0.01 0.18
 5 4 16 -0.12 0.16
 6 -4 16 0.56 0.17
 6 -4 16 0.21 0.19
 6 4 16 0.18 0.2
 7 -4 16 0.16 0.19
 7 -4 16 0.1 0.16
 7 4 16 0.14 0.2
 8 -4 16 0.13 0.17
 8 -4 16 -0.05 0.21
 8 4 16 -0.1 0.19
 9 -4 16 0.46 0.18
 9 4 16 0.42 0.22
 -11 -5 16 2.21 0.25
 -11 5 16 1.84 0.25
 11 5 -16 1.87 0.26
 -10 -5 16 2.22 0.27
 10 -5 -16 1.68 0.24
 10 5 -16 1.61 0.25
 -10 5 16 1.49 0.25
 9 -5 -16 2.02 0.25
 -9 -5 16 1.55 0.2
 -9 5 16 1.99 0.28
 9 5 -16 1.46 0.24
 -8 -5 16 0.59 0.16
 8 -5 -16 0.6 0.18
 -8 5 16 0.33 0.19
 8 5 -16 0.31 0.18
 7 -5 -16 0.04 0.15
 -7 -5 16 0.13 0.13
 7 5 -16 -0.06 0.15
 -7 5 16 -0.03 0.15
 -6 -5 16 2.82 0.24
 6 -5 -16 2.53 0.25
 -6 5 16 2.58 0.28
 5 -5 -16 -0.04 0.14
 -5 -5 16 0 0.13
 -5 5 16 -0.13 0.15
 4 -5 -16 2.62 0.24
 -4 -5 16 2.9 0.23
 -4 5 16 2.91 0.26
 3 -5 -16 0.43 0.14
 -3 -5 16 0.41 0.14
 -3 5 16 0.46 0.16
 2 -5 -16 1.08 0.17
 -2 -5 16 1 0.17
 -2 5 16 1.07 0.18
 -1 -5 16 1.15 0.17
 -1 -5 16 1.14 0.18
 1 -5 -16 1.09 0.17
 -1 5 16 1.23 0.19
 0 -5 16 0.64 0.16
 0 -5 -16 0.67 0.16
 0 -5 16 0.51 0.16
 0 5 16 0.48 0.17
 1 -5 16 0.01 0.13
 1 -5 16 0.01 0.16
 -1 -5 -16 0.03 0.13
 1 5 16 -0.05 0.15
 2 -5 16 5.6 0.37
 -2 -5 -16 5.5 0.33
 2 -5 16 5.92 0.34
 2 5 16 6.18 0.38
 3 -5 16 -0.01 0.15
 -3 -5 -16 0.14 0.14
 3 -5 16 -0.03 0.17
 3 5 16 -0.01 0.16
 4 -5 16 0.61 0.19
 4 -5 16 0.85 0.17
 4 5 16 0.76 0.19
 5 -5 16 0.35 0.16
 5 -5 16 0.07 0.18
 5 5 16 0.29 0.19
 6 -5 16 0.81 0.22
 6 -5 16 0.87 0.19
 6 5 16 0.67 0.21
 7 -5 16 0.62 0.22
 7 -5 16 0.44 0.18
 8 -5 16 0.53 0.19
 -11 -6 16 0.49 0.18
 -10 -6 16 0.22 0.17
 -10 6 16 0.4 0.2
 10 6 -16 0.4 0.21
 -9 -6 16 1.03 0.19
 9 -6 -16 0.89 0.22
 -9 6 16 1.22 0.23
 9 6 -16 1 0.22
 8 -6 -16 0.39 0.17
 -8 -6 16 0.16 0.16
 -8 6 16 0.19 0.18
 7 -6 -16 -0.15 0.16
 -7 -6 16 -0.12 0.15
 -7 6 16 -0.09 0.17
 6 -6 -16 0.13 0.15
 -6 -6 16 0.21 0.15
 -6 6 16 0.32 0.16
 -5 -6 16 0.14 0.15
 5 -6 -16 0.33 0.16
 -5 6 16 0.25 0.16
 -4 -6 16 0.13 0.15
 4 -6 -16 0.26 0.16
 -4 6 16 0.06 0.16
 3 -6 -16 0.21 0.15
 -3 -6 16 0.18 0.15
 -3 6 16 0.31 0.16
 -2 -6 16 0.02 0.15
 2 -6 -16 0.08 0.15
 -2 6 16 0.03 0.15
 -1 -6 16 0.07 0.15
 1 -6 -16 -0.06 0.14
 -1 6 16 0.06 0.15
 0 -6 16 0.33 0.15
 0 -6 -16 0.32 0.16
 0 6 16 0.43 0.17
 -1 -6 -16 -0.06 0.14
 1 -6 16 0.02 0.15
 1 6 16 0.01 0.15
 2 -6 16 0.18 0.15
 -2 -6 -16 0.03 0.15
 2 6 16 0 0.16
 -3 -6 -16 0.32 0.16
 3 -6 16 0.33 0.17
 -4 -6 -16 0.16 0.15
 4 -6 16 0.14 0.16
 5 -6 16 0.1 0.17
 5 -6 16 0.03 0.18
 6 -6 16 0.15 0.18
 -7 6 -16 -0.37 0.17
 -9 -7 16 1.65 0.22
 -9 7 16 2.59 0.32
 -8 -7 16 0.17 0.17
 -8 7 16 0.51 0.21
 -7 -7 16 3.09 0.29
 7 -7 -16 3.11 0.31
 -7 7 16 3.95 0.33
 -6 -7 16 0.62 0.19
 6 -7 -16 0.79 0.2
 -6 7 16 0.93 0.2
 -5 -7 16 1.61 0.22
 5 -7 -16 2 0.26
 -5 7 16 1.5 0.22
 -4 -7 16 0.49 0.18
 4 -7 -16 0.54 0.18
 -4 7 16 0.59 0.19
 3 -7 -16 1.15 0.2
 -3 -7 16 1.38 0.21
 -3 7 16 1.41 0.21
 2 -7 -16 0.07 0.16
 -2 -7 16 -0.09 0.16
 -1 -7 16 0.43 0.18
 1 -7 -16 0.83 0.18
 0 -7 -16 0.18 0.16
 0 -7 16 0.07 0.16
 -1 -7 -16 -0.11 0.15
 1 -7 16 -0.13 0.15
 -2 -7 -16 -0.11 0.17
 2 -7 16 -0.15 0.17
 -3 -7 -16 0.13 0.17
 3 -7 16 0.15 0.17
 4 -7 16 0.04 0.16
 -4 -7 -16 0.24 0.17
 -6 -8 16 -0.05 0.19
 -5 -8 16 0.09 0.19
 -4 -8 16 -0.07 0.18
 4 -8 -16 0.25 0.18
 -3 -8 16 0.5 0.2
 3 -8 -16 0.94 0.2
 2 -8 -16 0.11 0.16
 -2 -8 16 -0.24 0.17
 -1 -8 16 -0.1 0.17
 1 -8 -16 0.14 0.17
 0 -8 -16 0.91 0.19
 0 -8 16 0.6 0.2
 -1 -8 -16 0.17 0.17
 1 -8 16 -0.12 0.18
 -2 -8 -16 0.74 0.2
 2 -8 16 0.57 0.19
 -13 0 17 0.02 0.17
 12 0 -17 0.01 0.17
 -12 0 17 -0.06 0.15
 -11 0 17 0.04 0.17
 11 0 -17 0.08 0.16
 10 0 -17 0.08 0.14
 -10 0 17 0.22 0.17
 -9 0 17 -0.02 0.15
 9 0 -17 0.2 0.15
 -8 0 17 -0.21 0.14
 8 0 -17 -0.03 0.13
 7 0 -17 -0.11 0.12
 -7 0 17 -0.11 0.14
 -6 0 17 -0.14 0.13
 6 0 -17 -0.07 0.11
 5 0 -17 -0.05 0.11
 -5 0 17 -0.11 0.13
 -4 0 17 -0.08 0.13
 4 0 -17 -0.13 0.1
 3 0 -17 -0.14 0.1
 -3 0 17 0.05 0.13
 -2 0 17 -0.05 0.14
 -1 0 17 0.03 0.15
 0 0 17 -0.07 0.15
 1 0 17 -0.13 0.15
 2 0 17 -0.11 0.15
 3 0 17 0.13 0.18
 4 0 17 0.06 0.19
 5 0 17 -0.04 0.19
 6 0 17 -0.21 0.19
 7 0 17 -0.21 0.19
 8 0 17 -0.08 0.19
 -13 -1 17 0.08 0.17
 -13 1 17 0.2 0.17
 12 -1 -17 0.32 0.16
 -12 -1 17 0.32 0.16
 12 1 -17 0.22 0.17
 -12 1 17 0.17 0.18
 -11 -1 17 0.26 0.17
 11 -1 -17 0.12 0.15
 -11 1 17 0.15 0.18
 11 1 -17 0 0.15
 -10 -1 17 0.59 0.18
 10 -1 -17 0.65 0.18
 10 1 -17 0.77 0.19
 -10 1 17 0.61 0.2
 -9 -1 17 1.58 0.21
 9 -1 -17 1.78 0.24
 9 1 -17 2 0.24
 -9 1 17 1.94 0.25
 8 -1 -17 1.2 0.18
 -8 -1 17 1.18 0.18
 8 1 -17 1.34 0.18
 -8 1 17 1.23 0.19
 -7 -1 17 3.48 0.28
 7 -1 -17 3.64 0.27
 -7 1 17 3.76 0.28
 7 1 -17 3.82 0.27
 6 -1 -17 0.38 0.14
 -6 -1 17 0.36 0.15
 6 1 -17 0.37 0.13
 -6 1 17 0.3 0.15
 -5 -1 17 1.42 0.19
 5 -1 -17 1.58 0.21
 5 1 -17 1.72 0.21
 -5 1 17 1.81 0.22
 -4 -1 17 -0.01 0.13
 4 -1 -17 0 0.11
 4 1 -17 0.04 0.11
 -4 1 17 -0.02 0.14
 3 -1 -17 0.08 0.11
 -3 -1 17 0.18 0.14
 -3 1 17 0.32 0.15
 -2 -1 17 0.49 0.15
 2 -1 -17 0.51 0.13
 -2 1 17 0.53 0.16
 -1 -1 17 0.26 0.16
 -1 1 17 0.35 0.16
 0 -1 17 0.61 0.18
 0 1 17 0.5 0.16
 1 -1 17 0.74 0.19
 1 1 17 0.4 0.17
 2 -1 17 2.89 0.31
 2 1 17 2.45 0.28
 3 -1 17 2.89 0.3
 3 1 17 3.12 0.3
 4 -1 17 0.36 0.19
 4 1 17 0.22 0.2
 5 -1 17 0.25 0.2
 5 1 17 0.07 0.19
 6 -1 17 -0.07 0.2
 6 1 17 -0.03 0.2
 7 -1 17 0.18 0.21
 7 1 17 -0.13 0.21
 8 -1 17 -0.27 0.2
 8 1 17 -0.32 0.2
 -12 -2 17 0.15 0.16
 12 -2 -17 -0.14 0.17
 12 2 -17 0.18 0.17
 -12 2 17 0.15 0.17
 -11 -2 17 1.28 0.19
 11 -2 -17 0.96 0.2
 -11 2 17 0.76 0.2
 11 2 -17 0.8 0.2
 -10 -2 17 0.15 0.15
 10 -2 -17 0.23 0.16
 -10 2 17 0.25 0.19
 10 2 -17 -0.07 0.16
 -9 -2 17 0.63 0.17
 9 -2 -17 0.64 0.16
 -9 2 17 0.83 0.19
 9 2 -17 0.91 0.18
 -8 -2 17 0.82 0.17
 8 -2 -17 1.11 0.18
 -8 2 17 0.91 0.18
 8 2 -17 1.17 0.18
 -7 -2 17 0.27 0.15
 7 -2 -17 0.34 0.13
 -7 2 17 0.36 0.16
 7 2 -17 0.41 0.15
 6 -2 -17 0.69 0.15
 -6 -2 17 0.5 0.15
 -6 2 17 0.76 0.17
 6 2 -17 0.66 0.15
 -5 -2 17 -0.02 0.14
 5 -2 -17 0.11 0.13
 -5 2 17 0.07 0.14
 5 2 -17 0.15 0.13
 -4 -2 17 0.39 0.16
 4 -2 -17 0.38 0.13
 -4 2 17 0.42 0.15
 -3 -2 17 2.9 0.25
 3 -2 -17 2.48 0.22
 -3 2 17 3.07 0.28
 -2 -2 17 3.95 0.31
 2 -2 -17 3.98 0.26
 -2 2 17 4.08 0.3
 1 -2 -17 7.83 0.37
 -1 -2 17 7.76 0.41
 -1 2 17 7.63 0.42
 0 -2 17 2.56 0.27
 0 2 17 2.58 0.27
 1 -2 17 12.15 0.57
 1 2 17 11.76 0.56
 2 -2 17 0.94 0.2
 2 2 17 0.93 0.2
 3 -2 17 1.75 0.23
 3 2 17 2.1 0.28
 4 -2 17 4.93 0.37
 4 2 17 5.5 0.39
 5 -2 17 -0.18 0.19
 5 2 17 0.13 0.2
 6 -2 17 1.72 0.26
 6 2 17 1.83 0.27
 7 -2 17 0 0.2
 7 2 17 -0.19 0.19
 8 -2 17 0.39 0.24
 8 2 17 0.46 0.24
 12 3 -17 0.25 0.18
 11 -3 -17 -0.09 0.17
 11 3 -17 -0.02 0.17
 -11 3 17 0.22 0.18
 10 -3 -17 0.47 0.18
 -10 3 17 0.5 0.18
 10 3 -17 0.47 0.18
 -9 -3 17 0.86 0.17
 9 -3 -17 0.8 0.19
 -9 3 17 0.85 0.2
 9 3 -17 0.61 0.18
 8 -3 -17 0.62 0.17
 -8 -3 17 0.61 0.16
 8 3 -17 0.84 0.17
 -8 3 17 0.65 0.18
 -7 -3 17 0.08 0.14
 7 -3 -17 0.15 0.15
 7 3 -17 -0.02 0.14
 -7 3 17 0.27 0.17
 6 -3 -17 0.69 0.15
 -6 -3 17 0.55 0.16
 -6 3 17 0.64 0.17
 6 3 -17 0.85 0.16
 -5 -3 17 0.68 0.17
 5 -3 -17 0.74 0.16
 -5 3 17 0.75 0.17
 -4 -3 17 2.22 0.25
 4 -3 -17 2.21 0.22
 -4 3 17 2.39 0.25
 -3 -3 17 1.71 0.23
 3 -3 -17 1.59 0.2
 -3 3 17 1.68 0.23
 -2 -3 17 2.37 0.27
 2 -3 -17 2.46 0.22
 -2 3 17 2.63 0.28
 -1 -3 17 0.07 0.15
 1 -3 -17 0.26 0.12
 -1 3 17 0.06 0.16
 0 -3 -17 0.16 0.12
 0 -3 17 0 0.16
 0 3 17 0.01 0.14
 1 -3 17 0.1 0.16
 1 3 17 -0.04 0.15
 2 -3 17 0 0.17
 2 3 17 -0.03 0.16
 3 -3 17 0.13 0.19
 3 3 17 0.13 0.17
 4 -3 17 -0.18 0.18
 4 3 17 -0.02 0.18
 5 -3 17 0.04 0.18
 5 3 17 0.11 0.19
 6 -3 17 0.05 0.2
 6 3 17 0.12 0.21
 7 -3 17 0.14 0.2
 7 3 17 -0.12 0.2
 8 -3 17 -0.09 0.23
 8 3 17 0.17 0.22
 11 -4 -17 0.77 0.21
 11 4 -17 1.05 0.22
 -11 4 17 1.29 0.24
 10 -4 -17 0.57 0.2
 -10 4 17 0.84 0.21
 10 4 -17 0.65 0.2
 9 -4 -17 1.04 0.2
 9 4 -17 1.01 0.21
 -9 4 17 0.84 0.21
 8 -4 -17 1.33 0.2
 8 4 -17 1.58 0.21
 -8 4 17 1.29 0.21
 7 -4 -17 0.04 0.15
 7 4 -17 0.11 0.15
 -7 4 17 0.14 0.17
 6 -4 -17 1.1 0.18
 -6 4 17 1.03 0.19
 5 -4 -17 1.2 0.18
 -5 -4 17 1.63 0.23
 -5 4 17 1.36 0.2
 -4 -4 17 1.3 0.18
 4 -4 -17 1.32 0.18
 -4 4 17 1.62 0.23
 3 -4 -17 0.23 0.14
 -3 -4 17 0.11 0.15
 -3 4 17 0.09 0.15
 2 -4 -17 0.41 0.14
 -2 -4 17 0.13 0.15
 -2 4 17 0.3 0.16
 1 -4 -17 0 0.12
 -1 -4 17 -0.08 0.15
 -1 4 17 -0.07 0.14
 0 -4 -17 0.03 0.13
 0 -4 17 -0.02 0.16
 0 4 17 0.06 0.16
 -1 -4 -17 0.77 0.15
 1 -4 17 0.67 0.19
 1 4 17 0.92 0.18
 2 -4 17 0.73 0.19
 2 4 17 0.89 0.2
 3 -4 17 0.24 0.19
 3 4 17 0.37 0.18
 4 -4 17 -0.03 0.17
 4 4 17 -0.17 0.17
 5 -4 17 0.06 0.19
 5 4 17 -0.05 0.18
 6 -4 17 0.17 0.2
 6 4 17 0.06 0.19
 7 -4 17 0.2 0.22
 7 4 17 -0.01 0.2
 8 4 17 -0.12 0.19
 11 5 -17 0.22 0.2
 10 -5 -17 0.33 0.2
 -10 5 17 0.22 0.22
 10 5 -17 0.22 0.2
 9 -5 -17 0.06 0.18
 9 5 -17 0.14 0.18
 -9 5 17 0.1 0.21
 8 -5 -17 0.38 0.18
 -8 5 17 0.46 0.2
 7 -5 -17 0.17 0.15
 -7 5 17 0.15 0.17
 -6 -5 17 0.59 0.16
 6 -5 -17 0.6 0.17
 -6 5 17 0.66 0.18
 -5 -5 17 0.19 0.15
 5 -5 -17 0.38 0.16
 -5 5 17 0.32 0.17
 -4 -5 17 -0.17 0.13
 4 -5 -17 0.04 0.15
 -4 5 17 0.24 0.16
 3 -5 -17 0.27 0.15
 -3 -5 17 0.3 0.15
 -3 5 17 0.27 0.16
 2 -5 -17 0.11 0.15
 -2 -5 17 0.05 0.14
 -2 5 17 0.16 0.17
 -1 -5 17 -0.02 0.14
 1 -5 -17 0.08 0.14
 -1 5 17 0.09 0.16
 0 -5 17 -0.14 0.16
 0 -5 -17 0.04 0.14
 0 -5 17 -0.05 0.13
 0 5 17 -0.13 0.16
 1 -5 17 0.42 0.16
 1 -5 17 0.15 0.17
 -1 -5 -17 0.25 0.16
 1 5 17 0.17 0.16
 -2 -5 -17 0.29 0.15
 2 -5 17 -0.04 0.16
 2 -5 17 0.32 0.16
 2 5 17 0.14 0.18
 3 -5 17 0.09 0.18
 3 -5 17 0.33 0.16
 3 5 17 0.14 0.18
 4 -5 17 -0.08 0.18
 4 -5 17 0.26 0.15
 4 5 17 0.19 0.18
 5 -5 17 -0.14 0.18
 5 -5 17 0.09 0.16
 5 5 17 -0.07 0.19
 6 -5 17 0.47 0.18
 6 -5 17 0.39 0.2
 7 -5 17 -0.19 0.2
 7 -5 17 -0.15 0.17
 10 6 -17 0.41 0.21
 -9 -6 17 0.9 0.2
 -9 6 17 1.11 0.23
 -8 -6 17 1.81 0.25
 8 -6 -17 2.13 0.28
 -8 6 17 2.51 0.32
 7 -6 -17 -0.11 0.15
 -7 -6 17 -0.18 0.15
 -7 6 17 0.19 0.18
 -6 -6 17 2.11 0.27
 6 -6 -17 1.52 0.21
 -6 6 17 2.13 0.29
 -5 -6 17 0.78 0.18
 5 -6 -17 0.46 0.17
 -5 6 17 0.76 0.19
 4 -6 -17 2.18 0.26
 -4 -6 17 2.15 0.24
 -4 6 17 2.5 0.29
 3 -6 -17 0.18 0.16
 -3 -6 17 0.23 0.16
 -3 6 17 0.23 0.17
 -2 -6 17 1 0.19
 2 -6 -17 1.2 0.19
 -2 6 17 1.07 0.21
 -1 -6 17 0.77 0.18
 1 -6 -17 0.83 0.18
 -1 6 17 0.76 0.19
 0 -6 -17 0.18 0.16
 0 -6 17 -0.27 0.15
 0 6 17 -0.04 0.17
 -1 -6 -17 0.25 0.17
 1 -6 17 0.11 0.16
 1 6 17 0.29 0.18
 -2 -6 -17 0.63 0.17
 2 -6 17 0.56 0.18
 3 -6 17 0.15 0.16
 -3 -6 -17 0.04 0.15
 4 -6 17 0.66 0.18
 5 -6 17 0.48 0.19
 -8 -7 17 1.36 0.23
 -8 7 17 1.41 0.23
 -7 -7 17 0.16 0.18
 -7 7 17 0.32 0.2
 6 -7 -17 0.82 0.21
 -6 -7 17 0.72 0.2
 -6 7 17 0.98 0.22
 -5 -7 17 2.52 0.31
 5 -7 -17 2.69 0.29
 -5 7 17 3.03 0.32
 -4 -7 17 -0.12 0.19
 4 -7 -17 0.39 0.19
 -4 7 17 0.07 0.19
 3 -7 -17 3.07 0.29
 -3 -7 17 2.13 0.28
 -3 7 17 2.59 0.31
 -2 -7 17 0 0.17
 2 -7 -17 0.08 0.17
 -1 -7 17 0.17 0.18
 1 -7 -17 0.53 0.18
 0 -7 -17 0.71 0.18
 0 -7 17 0.48 0.19
 1 -7 17 -0.29 0.16
 -1 -7 -17 0.1 0.16
 -2 -7 -17 0.07 0.16
 2 -7 17 0.15 0.17
 -3 -7 -17 0.37 0.18
 3 -7 17 0.28 0.18
 -3 -8 17 0.17 0.19
 -2 -8 17 0.08 0.19
 -1 -8 17 0.12 0.18
 -12 0 18 0.27 0.17
 12 0 -18 -0.01 0.17
 -11 0 18 0.01 0.16
 11 0 -18 -0.03 0.16
 10 0 -18 0.41 0.17
 -10 0 18 0.53 0.18
 -9 0 18 0.54 0.17
 9 0 -18 0.43 0.16
 -8 0 18 1.14 0.19
 8 0 -18 1.25 0.19
 7 0 -18 3.39 0.26
 -7 0 18 3.12 0.28
 -6 0 18 0.09 0.15
 6 0 -18 0.23 0.13
 -5 0 18 5.23 0.34
 5 0 -18 5.51 0.31
 -4 0 18 0.65 0.18
 4 0 -18 0.94 0.14
 -3 0 18 1.06 0.19
 -2 0 18 4.15 0.32
 -1 0 18 0.84 0.18
 0 0 18 1.55 0.21
 1 0 18 2.35 0.28
 2 0 18 1.98 0.27
 3 0 18 0.67 0.2
 4 0 18 0.12 0.19
 5 0 18 1.83 0.26
 6 0 18 -0.01 0.21
 7 0 18 -0.23 0.21
 -12 -1 18 0.04 0.16
 12 1 -18 -0.01 0.17
 -12 1 18 -0.02 0.18
 11 -1 -18 0.14 0.15
 -11 -1 18 0.17 0.17
 -11 1 18 0.33 0.19
 11 1 -18 0.16 0.17
 -10 -1 18 0.74 0.18
 10 -1 -18 0.58 0.18
 10 1 -18 0.51 0.17
 -10 1 18 0.53 0.19
 -9 -1 18 0.04 0.16
 9 -1 -18 0.01 0.15
 9 1 -18 0.24 0.16
 -9 1 18 -0.05 0.16
 -8 -1 18 0.1 0.16
 8 -1 -18 0.3 0.15
 8 1 -18 0.48 0.16
 -8 1 18 0.11 0.16
 7 -1 -18 0.09 0.14
 -7 -1 18 0.01 0.16
 -7 1 18 0 0.16
 7 1 -18 0.27 0.14
 6 -1 -18 -0.04 0.13
 -6 -1 18 -0.08 0.14
 6 1 -18 0.03 0.12
 -6 1 18 0.06 0.16
 5 -1 -18 -0.12 0.12
 -5 -1 18 0 0.14
 5 1 -18 0.01 0.12
 -5 1 18 -0.08 0.15
 -4 -1 18 -0.05 0.15
 4 -1 -18 0.17 0.12
 -4 1 18 0.03 0.14
 -3 -1 18 0.72 0.17
 3 -1 -18 0.46 0.13
 -3 1 18 0.62 0.18
 -2 -1 18 0.36 0.17
 -2 1 18 0.29 0.16
 -1 -1 18 4.13 0.31
 -1 1 18 4.04 0.31
 0 -1 18 0.27 0.17
 0 1 18 0.43 0.17
 1 -1 18 1.38 0.21
 1 1 18 1.54 0.22
 2 -1 18 1.18 0.22
 2 1 18 1.09 0.21
 3 -1 18 0.36 0.2
 3 1 18 0.5 0.2
 4 -1 18 0.98 0.22
 4 1 18 1.06 0.22
 5 -1 18 0.58 0.22
 5 1 18 0.62 0.23
 6 -1 18 0.82 0.23
 6 1 18 0.81 0.24
 7 -1 18 0.17 0.21
 7 1 18 -0.34 0.2
 -12 -2 18 0.04 0.16
 12 2 -18 -0.11 0.16
 11 -2 -18 -0.22 0.16
 -11 -2 18 0.21 0.16
 -11 2 18 0.15 0.17
 11 2 -18 -0.18 0.16
 -10 -2 18 1.07 0.19
 10 -2 -18 0.68 0.18
 10 2 -18 0.87 0.2
 -10 2 18 0.78 0.21
 -9 -2 18 0.77 0.18
 9 -2 -18 0.55 0.18
 9 2 -18 0.74 0.18
 -9 2 18 0.62 0.19
 8 -2 -18 1.56 0.21
 -8 -2 18 1.34 0.2
 8 2 -18 1.71 0.23
 -8 2 18 1.36 0.21
 7 -2 -18 -0.04 0.14
 -7 -2 18 0.04 0.15
 -7 2 18 -0.04 0.15
 7 2 -18 0.13 0.15
 6 -2 -18 0.23 0.14
 -6 -2 18 0.14 0.14
 6 2 -18 0.16 0.14
 -6 2 18 0.01 0.15
 -5 -2 18 0.08 0.14
 5 -2 -18 0.16 0.13
 -5 2 18 0.05 0.15
 4 -2 -18 1 0.15
 -4 -2 18 0.71 0.18
 -4 2 18 0.79 0.18
 3 -2 -18 0.05 0.12
 -3 -2 18 0 0.15
 -3 2 18 0.01 0.15
 -2 -2 18 0.13 0.16
 2 -2 -18 -0.05 0.11
 -2 2 18 -0.06 0.15
 -1 -2 18 0.03 0.15
 -1 2 18 0.38 0.18
 0 -2 18 0.08 0.16
 0 2 18 0.09 0.16
 1 -2 18 0.08 0.18
 1 2 18 0.37 0.18
 2 -2 18 0.09 0.18
 2 2 18 -0.1 0.17
 3 -2 18 0.27 0.19
 3 2 18 0.32 0.19
 4 -2 18 0.36 0.21
 4 2 18 -0.06 0.18
 5 -2 18 0.68 0.22
 5 2 18 0.47 0.22
 6 -2 18 0.69 0.24
 6 2 18 0.87 0.24
 7 -2 18 -0.03 0.21
 7 2 18 -0.12 0.22
 11 -3 -18 -0.21 0.17
 11 3 -18 0.04 0.17
 -11 3 18 0.04 0.18
 10 -3 -18 0.07 0.17
 10 3 -18 0.17 0.18
 -10 3 18 0.18 0.19
 9 -3 -18 0.51 0.19
 -9 3 18 0.51 0.19
 9 3 -18 0.5 0.18
 -8 -3 18 -0.06 0.15
 8 -3 -18 0.04 0.15
 8 3 -18 0.07 0.16
 -8 3 18 0.04 0.16
 7 -3 -18 0.78 0.18
 -7 -3 18 0.51 0.17
 7 3 -18 0.7 0.17
 -7 3 18 0.79 0.19
 6 -3 -18 0.98 0.18
 -6 -3 18 1.09 0.19
 -6 3 18 1.02 0.19
 -5 -3 18 1.28 0.19
 5 -3 -18 1.24 0.18
 -5 3 18 1.32 0.2
 -4 -3 18 -0.09 0.15
 4 -3 -18 0.02 0.13
 -4 3 18 0.12 0.16
 -3 -3 18 0.07 0.16
 3 -3 -18 0.03 0.13
 -3 3 18 -0.04 0.15
 -2 -3 18 0.25 0.16
 2 -3 -18 0.33 0.13
 -2 3 18 0.29 0.17
 -1 -3 18 0.74 0.18
 1 -3 -18 0.84 0.15
 -1 3 18 0.59 0.18
 0 -3 18 -0.11 0.16
 0 3 18 -0.08 0.16
 1 -3 18 2.08 0.29
 1 3 18 1.97 0.26
 2 -3 18 0.41 0.19
 2 3 18 0.24 0.18
 3 -3 18 0.76 0.21
 3 3 18 0.71 0.2
 4 -3 18 0.51 0.2
 4 3 18 0.49 0.2
 5 -3 18 0.19 0.21
 5 3 18 -0.08 0.2
 6 -3 18 2.43 0.32
 6 3 18 2.05 0.28
 7 -3 18 -0.08 0.21
 7 3 18 0.25 0.21
 11 4 -18 0.08 0.19
 10 -4 -18 0.68 0.21
 10 4 -18 1.06 0.22
 -10 4 18 1.23 0.23
 9 -4 -18 0.14 0.18
 -9 4 18 0.16 0.19
 9 4 -18 0.26 0.19
 8 -4 -18 0.93 0.2
 -8 4 18 1.15 0.22
 7 -4 -18 0.16 0.16
 -7 4 18 0.31 0.18
 6 -4 -18 0.79 0.18
 -6 4 18 0.87 0.19
 -5 -4 18 0.16 0.16
 5 -4 -18 0.13 0.15
 -5 4 18 0.28 0.17
 4 -4 -18 0.1 0.15
 -4 -4 18 0.1 0.16
 -4 4 18 0.19 0.17
 -3 -4 18 0.05 0.16
 3 -4 -18 0.14 0.14
 -3 4 18 0.13 0.17
 2 -4 -18 0.66 0.16
 -2 -4 18 0.31 0.17
 -2 4 18 0.42 0.19
 1 -4 -18 0.19 0.14
 -1 -4 18 0.08 0.17
 -1 4 18 0.03 0.16
 0 -4 -18 0.69 0.15
 0 -4 18 0.66 0.18
 0 4 18 0.69 0.18
 1 -4 18 -0.03 0.17
 1 4 18 -0.14 0.17
 2 -4 18 0.22 0.19
 2 4 18 0.07 0.19
 3 -4 18 0.52 0.21
 3 4 18 0.42 0.19
 4 -4 18 0.27 0.2
 4 4 18 -0.09 0.17
 5 -4 18 -0.03 0.2
 5 4 18 0.01 0.19
 6 -4 18 -0.05 0.2
 6 4 18 -0.28 0.19
 7 4 18 0.27 0.22
 10 5 -18 1.07 0.24
 9 -5 -18 -0.08 0.18
 -9 5 18 0.05 0.21
 8 -5 -18 2.04 0.27
 -8 5 18 1.78 0.25
 7 -5 -18 0.41 0.19
 -7 5 18 0.5 0.21
 6 -5 -18 0.45 0.17
 -6 5 18 0.73 0.2
 5 -5 -18 3.26 0.3
 -5 5 18 4.02 0.32
 4 -5 -18 1.59 0.21
 -4 5 18 1.4 0.22
 3 -5 -18 5.06 0.33
 -3 5 18 5.57 0.38
 2 -5 -18 0.2 0.15
 -2 5 18 0.14 0.19
 1 -5 -18 2.42 0.26
 -1 5 18 1.79 0.23
 0 -5 -18 0.23 0.15
 0 -5 18 -0.08 0.17
 0 5 18 -0.04 0.17
 -1 -5 -18 0.02 0.14
 1 -5 18 -0.17 0.17
 1 5 18 -0.13 0.17
 2 -5 18 0.14 0.19
 2 5 18 0.14 0.19
 3 -5 18 0.2 0.19
 3 5 18 -0.07 0.17
 4 -5 18 0.08 0.19
 4 5 18 -0.17 0.18
 5 -5 18 0.12 0.2
 5 5 18 -0.04 0.19
 -8 6 18 1.41 0.24
 7 -6 -18 0.71 0.2
 -7 6 18 0.4 0.21
 6 -6 -18 -0.05 0.18
 -6 6 18 0.15 0.19
 5 -6 -18 1.28 0.22
 -5 6 18 1.43 0.23
 -4 -6 18 0.9 0.21
 4 -6 -18 1.27 0.21
 -4 6 18 1.28 0.22
 3 -6 -18 0.72 0.19
 -3 -6 18 0.25 0.18
 -3 6 18 0.5 0.2
 -2 -6 18 0.12 0.18
 2 -6 -18 0.45 0.17
 -2 6 18 0.18 0.19
 -1 -6 18 -0.12 0.17
 1 -6 -18 0.28 0.16
 -1 6 18 -0.09 0.16
 0 -6 18 -0.04 0.16
 0 -6 -18 0.03 0.15
 0 6 18 -0.23 0.17
 1 -6 18 -0.39 0.15
 -1 -6 -18 0.21 0.15
 1 6 18 -0.28 0.17
 2 -6 18 -0.14 0.16
 3 -6 18 0.2 0.16
 4 -6 18 0.11 0.16
 -7 -7 18 0.21 0.18
 -6 -7 18 0.66 0.2
 -6 7 18 0.85 0.22
 -5 -7 18 -0.13 0.18
 -5 7 18 0.18 0.2
 -4 -7 18 0.5 0.21
 4 -7 -18 1.34 0.22
 -4 7 18 0.68 0.21
 -3 -7 18 -0.31 0.18
 3 -7 -18 0.26 0.18
 2 -7 -18 0.28 0.18
 -2 -7 18 -0.13 0.18
 1 -7 -18 -0.1 0.16
 0 -7 18 -0.09 0.17
 0 -7 -18 0.18 0.17
 1 -7 18 -0.12 0.17
 -1 -7 -18 0.02 0.16
 -2 -7 -18 0.42 0.19
 2 -7 18 0.23 0.17
 -11 0 19 -0.02 0.17
 11 0 -19 0 0.16
 10 0 -19 -0.17 0.15
 -10 0 19 0.28 0.16
 -9 0 19 0.32 0.18
 9 0 -19 0.14 0.16
 8 0 -19 0.07 0.14
 -8 0 19 -0.19 0.16
 -7 0 19 -0.21 0.15
 7 0 -19 0.01 0.13
 -6 0 19 -0.15 0.15
 6 0 -19 0.09 0.13
 -5 0 19 -0.09 0.15
 5 0 -19 0.09 0.13
 -4 0 19 -0.01 0.15
 -3 0 19 -0.1 0.16
 -2 0 19 0 0.16
 -1 0 19 -0.06 0.16
 0 0 19 0.09 0.17
 1 0 19 -0.03 0.18
 2 0 19 0.02 0.18
 3 0 19 -0.03 0.18
 4 0 19 0.07 0.19
 5 0 19 -0.08 0.2
 6 0 19 -0.2 0.2
 -11 -1 19 0.1 0.16
 11 -1 -19 -0.02 0.16
 11 1 -19 -0.02 0.16
 -11 1 19 -0.09 0.17
 -10 -1 19 0.11 0.17
 10 -1 -19 -0.18 0.16
 -10 1 19 -0.04 0.16
 10 1 -19 0.08 0.17
 9 -1 -19 0.17 0.16
 -9 -1 19 -0.04 0.15
 9 1 -19 0.09 0.16
 -9 1 19 0.24 0.18
 -8 -1 19 -0.02 0.15
 8 -1 -19 -0.09 0.15
 -8 1 19 -0.07 0.17
 8 1 -19 0.07 0.15
 7 -1 -19 0.2 0.15
 -7 -1 19 0.22 0.17
 7 1 -19 0.4 0.15
 -7 1 19 0.3 0.17
 6 -1 -19 0.2 0.14
 -6 -1 19 0.03 0.15
 -6 1 19 0.01 0.15
 6 1 -19 -0.02 0.13
 5 -1 -19 1.63 0.21
 -5 -1 19 1.36 0.21
 -5 1 19 1.48 0.22
 -4 -1 19 0.44 0.18
 4 -1 -19 0.6 0.15
 -4 1 19 0.5 0.18
 -3 -1 19 0.03 0.15
 -3 1 19 0.12 0.16
 -2 -1 19 1.4 0.21
 -2 1 19 1.34 0.21
 -1 -1 19 -0.01 0.16
 -1 1 19 0.21 0.17
 0 -1 19 0.7 0.19
 0 1 19 0.59 0.19
 1 -1 19 0.2 0.18
 1 1 19 0.42 0.19
 2 -1 19 0.45 0.2
 2 1 19 0.28 0.2
 3 -1 19 0.43 0.2
 3 1 19 0.53 0.21
 4 -1 19 0.13 0.2
 4 1 19 0.17 0.2
 5 -1 19 0.41 0.22
 5 1 19 0.64 0.24
 6 -1 19 0.22 0.21
 6 1 19 -0.22 0.2
 -11 -2 19 0.1 0.16
 11 2 -19 0.06 0.17
 -10 -2 19 0.2 0.16
 10 -2 -19 -0.18 0.16
 10 2 -19 0.09 0.17
 -10 2 19 0.19 0.18
 -9 -2 19 1.05 0.19
 9 -2 -19 0.58 0.19
 -9 2 19 1.03 0.21
 9 2 -19 0.98 0.19
 -8 -2 19 0.16 0.16
 8 -2 -19 0.27 0.17
 8 2 -19 0.36 0.16
 -8 2 19 0.16 0.17
 7 -2 -19 0 0.15
 -7 -2 19 0.16 0.17
 -7 2 19 0 0.16
 7 2 -19 0.14 0.14
 -6 -2 19 0.59 0.17
 6 -2 -19 0.63 0.16
 -6 2 19 0.39 0.18
 5 -2 -19 0.21 0.14
 -5 -2 19 0.23 0.17
 -5 2 19 0.07 0.16
 -4 -2 19 -0.14 0.14
 4 -2 -19 0.12 0.13
 -4 2 19 -0.08 0.15
 3 -2 -19 0.03 0.12
 -3 -2 19 0.13 0.15
 -3 2 19 0.11 0.17
 -2 -2 19 0.3 0.17
 -2 2 19 0.26 0.17
 -1 -2 19 2.07 0.29
 -1 2 19 2.13 0.27
 0 -2 19 0.11 0.18
 0 2 19 0.09 0.18
 1 -2 19 1.41 0.23
 1 2 19 1.46 0.22
 2 -2 19 2.52 0.32
 2 2 19 2.58 0.32
 3 -2 19 0.03 0.19
 3 2 19 0.26 0.2
 4 -2 19 2.55 0.33
 4 2 19 2.63 0.35
 5 -2 19 2.73 0.37
 5 2 19 2.74 0.34
 6 -2 19 1.32 0.26
 6 2 19 0.91 0.25
 11 3 -19 0.05 0.17
 10 -3 -19 0.51 0.19
 10 3 -19 0.52 0.19
 9 -3 -19 -0.11 0.17
 -9 3 19 0.17 0.19
 9 3 -19 0.11 0.17
 -8 -3 19 1.43 0.21
 8 -3 -19 1.29 0.21
 -8 3 19 1.76 0.24
 7 -3 -19 -0.07 0.16
 -7 -3 19 0.11 0.17
 -7 3 19 0.15 0.18
 -6 -3 19 1.18 0.2
 6 -3 -19 0.85 0.18
 -6 3 19 0.91 0.21
 5 -3 -19 0.37 0.16
 -5 -3 19 0.32 0.17
 -5 3 19 0.4 0.18
 -4 -3 19 -0.08 0.16
 4 -3 -19 0.18 0.15
 -4 3 19 0 0.16
 -3 -3 19 0.62 0.19
 3 -3 -19 0.64 0.15
 -3 3 19 0.4 0.18
 -2 -3 19 1 0.19
 2 -3 -19 0.95 0.16
 -2 3 19 0.83 0.2
 -1 -3 19 0.02 0.17
 -1 3 19 -0.29 0.16
 0 -3 19 0.07 0.18
 0 3 19 -0.2 0.16
 1 -3 19 -0.02 0.17
 1 3 19 -0.06 0.18
 2 -3 19 0.25 0.18
 2 3 19 0.22 0.19
 3 -3 19 -0.31 0.19
 3 3 19 -0.3 0.17
 4 -3 19 -0.34 0.19
 4 3 19 -0.24 0.19
 5 -3 19 0.49 0.22
 5 3 19 0.1 0.21
 6 3 19 0.07 0.23
 10 4 -19 0.61 0.21
 9 -4 -19 0.2 0.19
 -9 4 19 0.06 0.2
 8 -4 -19 1.03 0.21
 -8 4 19 1.11 0.24
 7 -4 -19 1.03 0.21
 -7 4 19 0.76 0.22
 6 -4 -19 0.08 0.17
 -6 4 19 0.16 0.2
 5 -4 -19 5.25 0.35
 -5 4 19 5.65 0.38
 4 -4 -19 0.55 0.17
 -4 -4 19 0.63 0.19
 -4 4 19 0.63 0.21
 3 -4 -19 2.58 0.27
 -3 -4 19 2.41 0.3
 -3 4 19 2.4 0.29
 2 -4 -19 0.32 0.15
 -2 -4 19 0.12 0.18
 -2 4 19 -0.1 0.19
 -1 -4 19 -0.35 0.17
 1 -4 -19 -0.07 0.13
 -1 4 19 -0.31 0.17
 0 -4 19 -0.19 0.17
 0 4 19 -0.12 0.17
 1 -4 19 -0.38 0.16
 1 4 19 -0.18 0.18
 2 -4 19 -0.35 0.18
 2 4 19 -0.2 0.18
 3 -4 19 -0.31 0.19
 3 4 19 -0.12 0.18
 4 -4 19 -0.23 0.2
 4 4 19 -0.35 0.19
 5 -4 19 -0.33 0.2
 5 4 19 -0.27 0.2
 7 -5 -19 -0.02 0.18
 -7 5 19 0.2 0.21
 6 -5 -19 0.01 0.17
 -6 5 19 0.11 0.2
 5 -5 -19 0.44 0.18
 -5 5 19 0.46 0.22
 4 -5 -19 0.54 0.18
 -4 5 19 0.44 0.21
 3 -5 -19 0.33 0.17
 -3 5 19 -0.07 0.18
 2 -5 -19 0.11 0.15
 -2 5 19 -0.11 0.19
 1 -5 -19 0.16 0.16
 -1 5 19 -0.23 0.18
 0 -5 -19 -0.03 0.14
 0 5 19 -0.04 0.17
 1 5 19 -0.22 0.17
 2 -5 19 -0.36 0.19
 2 5 19 -0.1 0.19
 3 -5 19 -0.2 0.18
 3 5 19 -0.12 0.19
 4 -5 19 -0.16 0.2
 4 5 19 -0.07 0.19
 -6 6 19 0.09 0.2
 5 -6 -19 0.52 0.18
 -5 6 19 0.28 0.21
 4 -6 -19 0.13 0.18
 -4 6 19 -0.04 0.2
 3 -6 -19 0.35 0.18
 -3 6 19 0.07 0.2
 2 -6 -19 -0.02 0.16
 -2 6 19 -0.44 0.18
 1 -6 -19 0.05 0.16
 -1 6 19 -0.42 0.17
 0 -6 -19 -0.01 0.16
 0 6 19 -0.17 0.17
 1 6 19 -0.18 0.18
 -4 7 19 0.38 0.21
 -10 0 20 0.81 0.19
 10 0 -20 0.59 0.19
 -9 0 20 0.33 0.17
 9 0 -20 0.07 0.16
 -8 0 20 0.75 0.19
 8 0 -20 0.68 0.17
 -7 0 20 1.21 0.21
 7 0 -20 1.4 0.2
 6 0 -20 0.26 0.14
 -6 0 20 -0.09 0.16
 -5 0 20 3.09 0.32
 -4 0 20 1.81 0.24
 -3 0 20 0.07 0.18
 -2 0 20 2.21 0.28
 -1 0 20 0.22 0.19
 0 0 20 2.96 0.3
 1 0 20 -0.15 0.18
 2 0 20 0.37 0.2
 3 0 20 -0.13 0.19
 4 0 20 0.09 0.2
 5 0 20 0.04 0.23
 -10 -1 20 0.02 0.16
 10 -1 -20 -0.1 0.16
 -10 1 20 0.11 0.17
 10 1 -20 0.14 0.17
 -9 -1 20 0.46 0.18
 9 -1 -20 0.14 0.18
 -9 1 20 0.34 0.18
 9 1 -20 0.14 0.16
 8 -1 -20 -0.12 0.15
 -8 -1 20 0.05 0.17
 -8 1 20 -0.03 0.16
 8 1 -20 0.08 0.15
 7 -1 -20 -0.12 0.14
 -7 -1 20 -0.05 0.16
 7 1 -20 0.22 0.15
 -7 1 20 -0.14 0.16
 -6 -1 20 -0.12 0.15
 6 -1 -20 -0.01 0.14
 -6 1 20 -0.13 0.16
 5 -1 -20 0 0.14
 -5 -1 20 0.05 0.16
 -5 1 20 0.03 0.16
 -4 -1 20 0.07 0.16
 -4 1 20 0.16 0.18
 -3 -1 20 -0.05 0.16
 -3 1 20 0.14 0.17
 -2 -1 20 0.05 0.18
 -2 1 20 -0.06 0.18
 -1 -1 20 0.22 0.18
 -1 1 20 0.4 0.18
 0 -1 20 0.03 0.19
 0 1 20 0.07 0.18
 1 -1 20 -0.1 0.19
 1 1 20 0.09 0.18
 2 -1 20 -0.14 0.18
 2 1 20 -0.1 0.18
 3 -1 20 0.07 0.19
 3 1 20 -0.02 0.2
 4 -1 20 -0.01 0.22
 4 1 20 -0.06 0.2
 5 -1 20 0.29 0.23
 5 1 20 0.59 0.24
 -10 -2 20 0.19 0.17
 10 2 -20 0.02 0.17
 9 -2 -20 0 0.17
 -9 -2 20 0.31 0.17
 9 2 -20 0.32 0.17
 -9 2 20 0.35 0.18
 -8 -2 20 0.4 0.17
 8 -2 -20 0.16 0.17
 -8 2 20 0.41 0.19
 -7 -2 20 0.07 0.17
 7 -2 -20 -0.07 0.16
 -7 2 20 0.15 0.18
 -6 -2 20 0.01 0.17
 6 -2 -20 0.03 0.15
 -6 2 20 0.22 0.18
 5 -2 -20 0.04 0.15
 -5 -2 20 0.08 0.17
 -5 2 20 0.04 0.17
 -4 -2 20 -0.22 0.17
 4 -2 -20 0.04 0.13
 -4 2 20 -0.25 0.17
 -3 -2 20 0.16 0.17
 -3 2 20 0.03 0.17
 -2 -2 20 0.2 0.17
 -2 2 20 0.14 0.18
 -1 -2 20 -0.14 0.18
 -1 2 20 0 0.17
 0 -2 20 0.01 0.18
 0 2 20 -0.16 0.19
 1 -2 20 0.08 0.2
 1 2 20 -0.07 0.18
 2 -2 20 -0.01 0.19
 2 2 20 -0.2 0.19
 3 -2 20 -0.17 0.19
 3 2 20 -0.16 0.2
 4 -2 20 0.07 0.21
 4 2 20 0.1 0.21
 10 3 -20 0.06 0.17
 9 -3 -20 -0.05 0.17
 8 -3 -20 -0.12 0.17
 -8 3 20 0.08 0.18
 -7 -3 20 0.26 0.18
 7 -3 -20 0.16 0.18
 -7 3 20 0.31 0.19
 6 -3 -20 1.08 0.2
 -6 -3 20 1.26 0.21
 -6 3 20 0.85 0.22
 -5 -3 20 0.43 0.19
 5 -3 -20 0.01 0.16
 -5 3 20 0.22 0.19
 -4 -3 20 1.52 0.22
 4 -3 -20 1.51 0.2
 -4 3 20 1.52 0.25
 -3 -3 20 0.02 0.17
 3 -3 -20 0.15 0.15
 -3 3 20 -0.06 0.2
 -2 -3 20 0.05 0.17
 -2 3 20 -0.16 0.18
 -1 -3 20 -0.03 0.18
 -1 3 20 -0.16 0.18
 0 -3 20 -0.15 0.18
 0 3 20 -0.34 0.18
 1 -3 20 -0.12 0.18
 1 3 20 -0.16 0.19
 2 -3 20 -0.22 0.2
 2 3 20 -0.25 0.18
 3 -3 20 -0.26 0.21
 3 3 20 -0.08 0.19
 4 -3 20 -0.12 0.2
 4 3 20 -0.34 0.21
 8 -4 -20 0.9 0.21
 7 -4 -20 0.81 0.2
 -7 4 20 0.52 0.21
 6 -4 -20 0.43 0.19
 -6 4 20 0.54 0.22
 5 -4 -20 1.53 0.22
 -5 4 20 1.53 0.25
 4 -4 -20 0.38 0.18
 -4 4 20 0.09 0.2
 3 -4 -20 1.31 0.2
 -3 -4 20 1.21 0.23
 -3 4 20 0.92 0.23
 -2 -4 20 0.1 0.2
 2 -4 -20 0.66 0.18
 -2 4 20 0.16 0.21
 -1 -4 20 0.48 0.21
 -1 4 20 0.44 0.22
 0 -4 20 -0.09 0.19
 0 4 20 -0.15 0.19
 1 -4 20 -0.34 0.19
 1 4 20 -0.24 0.19
 2 -4 20 -0.46 0.2
 2 4 20 -0.07 0.2
 3 -4 20 -0.22 0.21
 3 4 20 -0.23 0.19
 6 -5 -20 0.3 0.19
 5 -5 -20 0.31 0.18
 -5 5 20 -0.07 0.2
 4 -5 -20 0.85 0.2
 -4 5 20 0.73 0.22
 3 -5 -20 0.77 0.18
 -3 5 20 0.42 0.21
 2 -5 -20 0.2 0.16
 -2 5 20 -0.26 0.19
 -1 5 20 -0.12 0.19
 0 5 20 -0.41 0.18
 1 5 20 -0.34 0.19
 2 5 20 -0.24 0.2
 3 -5 20 -0.06 0.21
 -3 6 20 -0.19 0.18
 2 -6 -20 0.56 0.18
 -2 6 20 0.36 0.21
 1 -6 -20 0.07 0.16
 -1 6 20 -0.3 0.19
 0 6 20 -0.19 0.19
 9 0 -21 0.04 0.16
 -8 0 21 0.09 0.18
 8 0 -21 -0.06 0.15
 -7 0 21 -0.07 0.18
 7 0 -21 -0.06 0.14
 -6 0 21 0.01 0.17
 -5 0 21 -0.02 0.17
 -4 0 21 -0.16 0.18
 -3 0 21 -0.19 0.18
 -2 0 21 -0.16 0.18
 -1 0 21 -0.06 0.18
 0 0 21 -0.03 0.18
 1 0 21 -0.15 0.18
 2 0 21 -0.37 0.19
 3 0 21 -0.18 0.19
 -9 -1 21 0.16 0.18
 9 -1 -21 0.03 0.17
 9 1 -21 -0.03 0.16
 -8 -1 21 0.12 0.18
 8 -1 -21 -0.08 0.16
 -8 1 21 -0.03 0.17
 -7 -1 21 0.01 0.16
 7 -1 -21 -0.21 0.15
 -7 1 21 -0.05 0.17
 -6 -1 21 -0.13 0.17
 6 -1 -21 0 0.14
 -6 1 21 -0.1 0.17
 -5 -1 21 0.05 0.18
 -5 1 21 -0.04 0.17
 -4 -1 21 0.01 0.17
 -4 1 21 0.25 0.2
 -3 -1 21 -0.13 0.17
 -3 1 21 -0.03 0.17
 -2 -1 21 0.15 0.18
 -2 1 21 0.22 0.18
 -1 -1 21 0.4 0.19
 -1 1 21 0.26 0.2
 0 -1 21 0.07 0.2
 0 1 21 0.28 0.19
 1 -1 21 0.04 0.19
 1 1 21 0.2 0.21
 2 -1 21 -0.25 0.19
 2 1 21 -0.05 0.21
 3 -1 21 -0.17 0.19
 3 1 21 -0.15 0.2
 -9 -2 21 0.17 0.18
 -8 -2 21 0.37 0.19
 8 -2 -21 0.09 0.16
 7 -2 -21 -0.07 0.16
 -7 -2 21 -0.06 0.18
 -7 2 21 0.17 0.18
 6 -2 -21 0.44 0.18
 -6 -2 21 0.33 0.19
 -6 2 21 0.38 0.19
 -5 -2 21 -0.01 0.18
 5 -2 -21 0.08 0.15
 -5 2 21 -0.03 0.18
 -4 -2 21 0.48 0.2
 -4 2 21 0.32 0.2
 -3 -2 21 -0.03 0.18
 -3 2 21 -0.05 0.18
 -2 -2 21 0.1 0.19
 -2 2 21 0.03 0.19
 -1 -2 21 0.23 0.2
 -1 2 21 -0.34 0.17
 0 -2 21 0.11 0.2
 0 2 21 0.01 0.19
 1 -2 21 0.07 0.2
 1 2 21 0.15 0.22
 2 -2 21 0.09 0.2
 2 2 21 0.09 0.22
 3 -2 21 -0.07 0.22
 7 -3 -21 0.43 0.19
 -7 -3 21 0.55 0.2
 -6 -3 21 0.48 0.19
 6 -3 -21 0.13 0.17
 -6 3 21 0.13 0.21
 5 -3 -21 1.98 0.26
 -5 -3 21 2.26 0.31
 -5 3 21 1.92 0.27
 -4 -3 21 0.34 0.2
 4 -3 -21 0.33 0.17
 -4 3 21 0.12 0.2
 -3 -3 21 1.28 0.24
 -3 3 21 1.34 0.26
 -2 -3 21 2.26 0.3
 -2 3 21 1.83 0.26
 -1 -3 21 0.35 0.2
 -1 3 21 0.07 0.2
 0 -3 21 0.62 0.22
 0 3 21 0.42 0.22
 1 -3 21 -0.26 0.19
 1 3 21 -0.43 0.2
 2 -3 21 -0.03 0.2
 2 3 21 -0.14 0.21
 6 -4 -21 0.09 0.17
 5 -4 -21 0.11 0.17
 4 -4 -21 1.59 0.23
 -4 4 21 1.55 0.27
 -3 4 21 0.08 0.22
 -2 -4 21 0.14 0.2
 -2 4 21 -0.12 0.21
 -1 -4 21 -0.16 0.21
 -1 4 21 -0.24 0.19
 0 -4 21 -0.27 0.2
 0 4 21 -0.16 0.2
 1 -4 21 -0.34 0.2
 4 -5 -21 0.13 0.17
 3 -5 -21 0.29 0.17
 -6 0 22 -0.17 0.17
 -5 0 22 0.16 0.2
 -4 0 22 0.4 0.19
 -3 0 22 -0.03 0.19
 -2 0 22 0.06 0.18
 -1 0 22 0.76 0.22
 0 0 22 0.03 0.19
 8 -1 -22 0.07 0.17
 -7 -1 22 -0.15 0.18
 -6 -1 22 -0.12 0.17
 -5 -1 22 -0.16 0.17
 -5 1 22 -0.02 0.19
 -4 -1 22 -0.07 0.17
 -4 1 22 -0.13 0.19
 -3 -1 22 0.09 0.19
 -3 1 22 -0.18 0.17
 -2 -1 22 0.37 0.2
 -2 1 22 0.14 0.19
 -1 -1 22 0.14 0.19
 -1 1 22 0.27 0.2
 0 -1 22 0.19 0.2
 0 1 22 -0.01 0.2
 7 -2 -22 -0.1 0.15
 -7 -2 22 0.1 0.19
 -6 -2 22 -0.08 0.18
 -5 -2 22 0.23 0.19
 -4 -2 22 0.28 0.2
 -4 2 22 0.38 0.22
 -3 -2 22 0.13 0.19
 -3 2 22 -0.08 0.19
 -2 -2 22 0.89 0.23
 -2 2 22 0.52 0.21
 -1 -2 22 -0.04 0.21
 -1 2 22 -0.07 0.19
 0 -2 22 0.52 0.23
 6 -3 -22 -0.26 0.17
 -6 -3 22 -0.05 0.18
 -5 -3 22 0.07 0.19
 -4 -3 22 0.52 0.21
 -3 -3 22 0.09 0.21
 -2 -3 22 0.24 0.2
 -1 -3 22 0.17 0.22
 0 -3 22 -0.03 0.22
 -1 -4 22 -0.01 0.22

_iucr_refine_fcf_details
;
data_mo_210918C_0m
_computing_structure_refinement   'olex2.refine (Bourhis et al., 2015)'
_shelx_refln_list_code            4
loop_
  _space_group_symop_id
  _space_group_symop_operation_xyz
  1  x,y,z
  2  -x,y+1/2,-z+1/2
  3  -x,-y,-z
  4  x,-y-1/2,z-1/2

_space_group_crystal_system       monoclinic
_space_group_IT_number            14
_space_group_name_H-M_alt         'P 1 21/c 1'
_space_group_name_Hall            '-P 2ybc'
_symmetry_space_group_name_H-M    'P 1 21/c 1'
_symmetry_space_group_name_Hall   '-P 2ybc'
_symmetry_Int_Tables_number       14
_cell_length_a                    11.694(2)
_cell_length_b                    8.2136(15)
_cell_length_c                    15.796(3)
_cell_angle_alpha                 90
_cell_angle_beta                  99.276(3)
_cell_angle_gamma                 90
_cell_volume                      1497.4(5)
loop_
  _refln_index_h
  _refln_index_k
  _refln_index_l
  _refln_F_squared_calc
  _refln_F_squared_meas
  _refln_F_squared_sigma
  _refln_F_squared_weight
  _refln_observed_status
-13 0 2 21.376 31.709 4.263 11.988 o
-13 0 4 7.988 18.144 5.062 15.098 o
-13 0 6 309.006 320.291 8.761 0.307 o
-13 0 8 131.731 134.458 4.519 1.433 o
-13 1 1 25.099 29.033 1.375 17.420 o
-13 1 2 3.293 7.335 1.519 91.109 o
-13 1 3 7.167 13.254 1.231 58.104 o
-13 1 4 47.500 42.676 2.987 7.409 o
-13 1 5 29.280 38.368 2.981 11.397 o
-13 1 6 86.222 82.388 2.431 3.108 o
-13 1 7 36.289 50.977 1.746 9.387 o
-13 1 8 13.200 8.634 1.018 47.612 o
-13 1 9 17.754 18.850 1.163 28.298 o
-13 2 1 1.157 2.699 0.957 251.616 o
-13 2 2 1.403 2.775 0.978 231.721 o
-13 2 3 0.740 0.345 1.391 226.616 o
-13 2 4 16.079 18.117 3.096 21.017 o
-13 2 5 10.473 6.088 1.048 62.105 o
-13 2 6 0.004 1.011 0.852 555.595 o
-13 2 7 8.246 5.680 0.916 78.375 o
-13 2 8 1.417 -0.303 0.821 396.859 o
-13 3 1 2.277 1.145 0.960 232.174 o
-13 3 2 3.133 3.526 0.902 164.236 o
-13 3 3 49.847 54.124 1.709 6.883 o
-13 3 4 26.314 27.893 1.289 17.189 o
-13 3 5 47.015 61.523 1.807 6.742 o
-13 3 6 15.079 15.409 1.226 34.389 o
-12 0 2 99.856 86.462 3.203 2.528 o
-12 0 4 47.948 47.997 2.449 7.267 o
-12 0 6 39.076 52.495 2.543 8.228 o
-12 0 8 135.681 136.487 4.474 1.377 o
-12 0 10 60.834 47.190 3.887 5.278 o
-12 0 12 20.818 21.237 1.929 21.488 o
-12 1 1 14.671 10.473 0.876 42.212 o
-12 1 2 9.021 10.617 0.881 60.657 o
-12 1 3 44.866 45.820 1.694 8.266 o
-12 1 4 1.810 2.763 0.827 238.737 o
-12 1 5 17.195 20.942 1.608 26.049 o
-12 1 6 19.585 18.656 2.327 21.923 o
-12 1 7 18.002 28.724 1.537 21.957 o
-12 1 8 13.466 16.708 1.324 35.486 o
-12 1 9 22.268 19.581 1.226 23.024 o
-12 1 10 2.665 2.820 0.742 208.749 o
-12 1 11 8.561 7.113 0.944 71.174 o
-12 2 1 3.681 7.120 0.863 119.639 o
-12 2 2 3.515 2.371 0.759 183.464 o
-12 2 3 0.517 1.035 0.723 529.052 o
-12 2 4 0.005 -0.738 0.726 1015.340 o
-12 2 5 11.668 16.870 0.997 41.018 o
-12 2 6 1.899 0.808 0.754 318.757 o
-12 2 7 8.432 9.280 0.863 67.080 o
-12 2 8 5.670 9.270 0.889 84.892 o
-12 2 9 10.676 10.497 0.947 53.479 o
-12 2 10 4.376 6.896 0.938 108.369 o
-12 2 11 15.390 20.758 1.255 29.759 o
-12 3 1 15.100 14.817 1.145 35.298 o
-12 3 2 1.686 -0.266 0.668 427.330 o
-12 3 3 0.600 2.006 0.690 431.024 o
-12 3 4 6.541 8.382 0.783 83.797 o
-12 3 5 30.823 29.606 1.192 14.689 o
-12 3 6 8.643 3.824 0.711 86.711 o
-12 3 7 10.752 10.859 0.932 52.713 o
-12 3 8 4.967 4.027 0.878 122.924 o
-12 3 9 14.993 12.127 0.995 38.928 o
-12 3 10 4.578 5.274 1.048 111.244 o
-12 4 1 5.997 2.384 0.974 115.170 o
-12 4 2 0.602 -0.908 0.921 473.952 o
-12 4 3 0.015 0.225 0.938 571.471 o
-12 4 4 2.748 5.208 0.882 154.403 o
-12 4 5 0.071 -0.063 0.789 819.084 o
-12 4 6 9.215 12.552 1.018 54.313 o
-12 4 7 30.470 36.705 1.491 13.145 o
-12 4 8 19.106 15.573 1.250 28.338 o
-11 0 2 25.730 41.478 2.598 12.548 o
-11 0 4 1.272 -0.634 0.986 339.911 o
-11 0 6 276.902 296.922 7.913 0.369 o
-11 0 8 401.577 403.730 10.457 0.192 o
-11 0 10 10.809 17.537 2.304 31.546 o
-11 0 12 20.004 20.247 3.197 17.694 o
-11 1 1 137.941 138.898 2.690 1.383 o
-11 1 2 4.671 3.816 0.768 135.524 o
-11 1 3 0.001 0.891 0.652 843.827 o
-11 1 4 54.150 50.253 1.631 6.605 o
-11 1 5 0.274 -0.289 0.833 651.698 o
-11 1 6 10.359 11.739 0.961 52.264 o
-11 1 7 48.692 59.751 1.651 6.687 o
-11 1 8 29.530 31.722 1.306 14.676 o
-11 1 9 65.177 62.198 1.724 4.914 o
-11 1 10 1.538 0.939 0.643 388.636 o
-11 1 11 0.901 -0.655 1.480 205.012 o
-11 1 12 29.197 28.798 1.362 15.411 o
-11 1 13 23.704 22.655 1.496 20.062 o
-11 2 1 18.454 22.421 1.155 25.503 o
-11 2 2 49.865 53.513 1.559 6.965 o
-11 2 3 101.002 96.753 2.094 2.423 o
-11 2 4 2.476 1.348 0.728 258.974 o
-11 2 5 8.709 5.990 0.676 78.370 o
-11 2 6 0.339 -0.735 0.649 923.924 o
-11 2 7 29.145 27.679 1.203 15.888 o
-11 2 8 8.986 6.218 0.769 74.262 o
-11 2 9 3.017 -0.004 0.712 270.845 o
-11 2 10 15.985 13.497 0.933 35.930 o
-11 2 11 35.866 37.130 1.497 11.348 o
-11 2 12 0.025 0.624 0.814 652.834 o
-11 2 13 47.902 44.662 1.619 7.885 o
-11 3 1 4.626 1.613 0.733 163.705 o
-11 3 2 66.001 71.028 1.635 4.541 o
-11 3 3 15.389 18.112 0.940 32.959 o
-11 3 4 14.909 8.290 0.736 45.217 o
-11 3 5 9.214 13.481 0.807 54.713 o
-11 3 6 11.656 12.418 0.797 48.281 o
-11 3 7 0.624 0.492 0.700 594.312 o
-11 3 8 8.966 8.387 0.831 67.069 o
-11 3 9 9.378 12.388 0.923 55.031 o
-11 3 10 0.798 1.181 0.798 412.781 o
-11 3 11 19.146 13.309 0.992 30.723 o
-11 3 12 5.783 4.514 0.920 106.455 o
-11 4 1 5.233 2.271 1.058 122.758 o
-11 4 2 0.929 0.742 0.751 453.215 o
-11 4 3 5.050 3.956 0.799 125.992 o
-11 4 4 10.912 15.576 0.962 44.733 o
-11 4 5 1.414 1.428 0.767 332.154 o
-11 4 6 92.821 102.843 2.279 2.556 o
-11 4 7 0.076 1.498 0.737 574.005 o
-11 4 8 39.232 39.022 1.646 10.127 o
-11 4 9 24.525 27.265 1.573 17.911 o
-11 4 10 23.719 29.798 1.646 17.512 o
-11 5 1 0.008 -1.180 1.024 510.415 o
-11 5 2 3.713 -1.094 0.944 197.058 o
-11 5 3 0.710 0.430 0.929 412.031 o
-11 5 4 30.900 32.952 1.390 13.782 o
-11 5 5 24.985 27.074 1.304 18.166 o
-11 5 6 3.596 0.927 0.790 203.604 o
-11 5 7 16.894 12.541 1.145 34.164 o
-11 5 8 8.415 8.537 1.092 65.457 o
-10 0 2 306.475 290.713 7.677 0.332 o
-10 0 4 135.790 144.578 4.380 1.335 o
-10 0 6 319.568 329.887 8.572 0.290 o
-10 0 8 429.291 445.485 13.922 0.163 o
-10 0 10 673.375 705.076 14.145 0.070 o
-10 0 12 43.391 47.061 7.261 4.724 o
-10 0 14 64.095 57.029 5.862 3.996 o
-10 1 1 83.959 73.309 1.717 3.454 o
-10 1 2 63.840 68.959 1.687 4.764 o
-10 1 3 73.172 73.710 1.723 3.994 o
-10 1 4 0.540 0.939 0.986 369.621 o
-10 1 5 140.660 138.379 2.947 1.351 o
-10 1 6 83.599 70.988 1.914 3.508 o
-10 1 7 0.809 3.749 0.671 305.581 o
-10 1 8 53.521 48.596 1.462 6.833 o
-10 1 9 90.401 91.386 2.557 2.789 o
-10 1 10 13.838 16.493 0.841 37.590 o
-10 1 11 88.711 96.436 2.136 2.790 o
-10 1 12 1.781 0.046 1.084 262.873 o
-10 1 13 3.383 1.076 0.893 196.031 o
-10 1 14 5.198 5.721 1.027 102.006 o
-10 2 1 44.360 51.928 2.214 7.615 o
-10 2 2 32.144 27.704 1.451 14.266 o
-10 2 3 22.471 31.142 1.495 18.124 o
-10 2 4 5.795 6.444 0.740 101.060 o
-10 2 5 0.062 -0.693 0.506 1878.970 o
-10 2 6 7.257 5.965 0.709 89.524 o
-10 2 7 7.454 4.034 0.671 97.894 o
-10 2 8 58.965 49.202 1.448 6.147 o
-10 2 9 0.244 -0.658 0.627 1057.780 o
-10 2 10 9.048 3.930 0.731 82.585 o
-10 2 11 16.746 16.103 1.264 31.062 o
-10 2 12 8.480 5.242 0.806 80.493 o
-10 2 13 0.116 -0.672 0.743 884.763 o
-10 2 14 1.970 1.109 0.957 250.567 o
-10 3 1 12.863 14.562 0.923 41.370 o
-10 3 2 23.951 16.626 0.830 23.665 o
-10 3 3 4.834 1.463 0.580 170.366 o
-10 3 4 4.430 1.170 0.555 189.956 o
-10 3 5 31.175 24.684 0.997 15.840 o
-10 3 6 20.990 19.003 0.968 25.124 o
-10 3 7 110.308 104.309 1.971 2.113 o
-10 3 8 2.199 3.950 0.734 205.583 o
-10 3 9 10.322 8.872 0.813 59.525 o
-10 3 10 82.533 79.483 1.879 3.367 o
-10 3 11 23.398 24.292 1.255 20.200 o
-10 3 12 14.576 8.765 0.890 44.534 o
-10 3 13 36.537 35.779 1.497 11.350 o
-10 4 1 17.119 15.322 0.902 32.565 o
-10 4 2 15.823 15.202 0.873 34.934 o
-10 4 3 0.001 -0.456 0.671 1189.910 o
-10 4 4 36.611 42.109 1.518 10.470 o
-10 4 5 33.209 30.148 1.496 13.336 o
-10 4 6 76.521 86.698 1.974 3.467 o
-10 4 7 23.103 30.455 1.311 18.270 o
-10 4 8 156.450 144.903 3.192 1.159 o
-10 4 9 0.800 0.863 1.327 228.604 o
-10 4 10 54.207 58.155 1.927 6.065 o
-10 4 11 25.107 25.145 1.506 18.321 o
-10 4 12 89.392 89.342 2.420 2.867 o
-10 5 1 91.735 108.866 3.021 2.456 o
-10 5 2 42.021 45.649 1.697 8.798 o
-10 5 3 36.031 39.466 2.215 10.411 o
-10 5 4 13.004 10.259 0.909 46.683 o
-10 5 5 13.641 19.506 1.114 33.930 o
-10 5 6 0.002 -0.782 0.724 1021.500 o
-10 5 7 3.221 3.967 0.914 155.343 o
-10 5 8 1.227 0.046 0.877 392.933 o
-10 5 9 6.044 5.436 1.011 95.217 o
-10 5 10 5.225 7.641 1.072 90.494 o
-10 6 1 19.404 25.468 1.766 21.472 o
-10 6 2 2.036 3.597 1.154 166.379 o
-10 6 3 2.321 1.638 1.101 195.224 o
-10 6 4 3.921 3.277 0.834 153.055 o
-10 6 5 7.324 8.819 0.909 74.173 o
-10 6 6 8.113 4.564 0.986 81.838 o
-10 6 7 0.415 0.347 0.918 478.553 o
-10 6 8 13.135 14.050 1.171 39.749 o
-9 0 2 101.341 77.910 2.732 2.644 o
-9 0 4 35.360 29.398 1.932 12.275 o
-9 0 6 0.801 3.930 0.942 240.140 o
-9 0 8 45.409 44.073 3.197 7.471 o
-9 0 10 146.906 144.519 3.503 1.243 o
-9 0 12 76.046 79.549 7.327 2.732 o
-9 0 14 0.492 -0.400 1.225 309.896 o
-9 0 16 0.002 -0.997 1.865 154.230 o
-9 1 1 6.614 4.809 0.681 102.652 o
-9 1 2 145.785 155.272 2.786 1.215 o
-9 1 3 11.085 6.743 0.728 61.793 o
-9 1 4 166.578 169.905 2.999 0.987 o
-9 1 5 0.018 -0.063 0.630 1322.980 o
-9 1 6 50.326 52.297 1.515 6.997 o
-9 1 7 33.431 29.201 1.128 13.761 o
-9 1 8 87.452 96.064 2.021 2.846 o
-9 1 9 10.136 6.440 0.715 67.510 o
-9 1 10 0.744 0.625 0.593 627.844 o
-9 1 11 1.581 1.053 0.881 299.330 o
-9 1 12 17.984 12.159 0.865 33.862 o
-9 1 13 3.964 5.841 0.761 130.290 o
-9 1 14 23.302 24.269 1.410 19.965 o
-9 1 15 4.169 5.434 0.999 118.219 o
-9 2 1 0.317 -0.284 0.583 1096.580 o
-9 2 2 267.229 280.329 5.161 0.409 o
-9 2 3 81.369 80.657 1.927 3.388 o
-9 2 4 73.116 57.437 1.769 4.501 o
-9 2 5 130.569 125.949 2.675 1.556 o
-9 2 6 8.121 5.757 0.586 85.216 o
-9 2 7 59.925 57.056 1.656 5.603 o
-9 2 8 1.440 -0.754 0.662 476.434 o
-9 2 9 1.451 0.844 0.606 422.904 o
-9 2 10 11.560 11.707 0.829 49.462 o
-9 2 11 8.065 7.907 0.759 74.924 o
-9 2 12 0.565 -0.498 0.632 806.043 o
-9 2 13 74.097 70.074 1.768 4.041 o
-9 2 14 0.380 0.377 0.897 499.572 o
-9 2 15 24.706 26.692 1.530 18.054 o
-9 3 1 308.194 312.239 5.120 0.322 o
-9 3 2 67.304 54.394 1.624 5.072 o
-9 3 3 64.942 52.552 1.291 5.405 o
-9 3 4 10.370 8.013 0.634 63.104 o
-9 3 5 6.874 3.710 0.797 102.602 o
-9 3 6 98.574 119.050 2.095 2.206 o
-9 3 7 8.250 8.204 0.620 74.735 o
-9 3 8 85.602 74.190 1.880 3.348 o
-9 3 9 1.658 0.777 0.632 387.141 o
-9 3 10 1.330 -1.161 0.611 532.241 o
-9 3 11 3.728 6.238 0.753 131.348 o
-9 3 12 20.348 16.109 0.933 27.514 o
-9 3 13 1.644 0.674 0.719 364.753 o
-9 3 14 22.031 20.476 1.165 22.983 o
-9 4 1 191.510 177.809 2.915 0.815 o
-9 4 2 5.262 4.035 0.606 129.940 o
-9 4 3 0.286 -1.344 0.663 935.741 o
-9 4 4 1.013 -0.198 0.818 466.349 o
-9 4 5 121.149 131.197 3.773 1.618 o
-9 4 6 7.530 2.837 0.955 95.222 o
-9 4 7 8.742 5.923 0.709 77.860 o
-9 4 8 22.870 24.628 1.338 20.294 o
-9 4 9 72.335 68.296 1.946 4.178 o
-9 4 10 32.344 31.113 1.454 13.519 o
-9 4 11 4.411 1.402 0.853 162.765 o
-9 4 12 1.795 0.862 0.855 296.778 o
-9 4 13 2.468 0.695 0.903 245.240 o
-9 5 1 8.320 9.668 0.921 65.804 o
-9 5 2 202.503 195.206 3.509 0.719 o
-9 5 3 26.229 38.882 1.547 14.290 o
-9 5 4 21.989 30.837 1.317 18.833 o
-9 5 5 33.263 35.109 1.338 12.586 o
-9 5 6 0.073 -1.358 0.671 1107.350 o
-9 5 7 4.614 5.824 0.929 112.629 o
-9 5 8 27.493 30.905 1.528 15.499 o
-9 5 9 0.739 1.042 0.831 415.674 o
-9 5 10 16.002 16.661 1.143 32.297 o
-9 5 11 7.943 4.250 0.957 85.116 o
-9 5 12 0.897 -0.609 0.897 435.888 o
-9 6 1 48.632 65.336 2.356 6.152 o
-9 6 2 236.991 219.316 4.972 0.548 o
-9 6 3 208.890 237.212 4.608 0.609 o
-9 6 4 73.683 89.337 3.083 3.411 o
-9 6 5 26.360 37.250 2.270 13.558 o
-9 6 6 0.786 2.919 0.901 282.864 o
-9 6 7 48.004 44.646 1.701 7.838 o
-9 6 8 0.008 0.094 0.874 679.294 o
-9 6 9 44.069 48.812 1.846 8.080 o
-9 6 10 17.412 18.447 1.248 28.665 o
-9 7 1 28.442 29.483 1.925 14.807 o
-9 7 2 23.429 19.308 1.508 21.468 o
-9 7 3 28.957 24.369 1.689 16.117 o
-9 7 4 4.698 7.590 0.996 98.491 o
-9 7 5 0.836 -0.550 1.072 347.356 o
-9 7 6 15.051 13.616 1.325 35.412 o
-8 0 2 78.439 59.389 1.735 4.103 o
-8 0 4 191.832 203.498 5.416 0.730 o
-8 0 6 282.053 288.187 7.442 0.370 o
-8 0 8 1037.640 1049.990 25.045 0.031 o
-8 0 10 99.264 104.770 2.731 2.332 o
-8 0 12 22.278 21.124 2.404 18.973 o
-8 0 14 79.293 73.318 2.920 3.542 o
-8 0 16 88.425 101.590 3.670 2.599 o
-8 1 1 60.675 52.191 1.283 5.836 o
-8 1 2 0.075 2.324 0.501 638.069 o
-8 1 3 95.120 122.772 2.249 2.237 o
-8 1 4 2.256 1.950 0.487 294.779 o
-8 1 5 100.532 96.233 2.130 2.441 o
-8 1 6 103.176 93.872 2.563 2.380 o
-8 1 7 177.418 175.178 3.394 0.896 o
-8 1 8 0.028 -0.199 0.509 1969.530 o
-8 1 9 118.754 118.684 2.294 1.802 o
-8 1 10 133.895 135.958 2.302 1.456 o
-8 1 11 23.658 29.211 1.199 18.488 o
-8 1 12 37.777 33.512 1.911 10.992 o
-8 1 13 43.410 32.191 1.233 10.172 o
-8 1 14 2.873 3.885 0.831 173.102 o
-8 1 15 37.751 46.548 1.740 9.552 o
-8 1 16 14.663 17.117 1.238 33.597 o
-8 2 1 163.588 171.825 3.313 0.997 o
-8 2 2 18.778 26.635 1.092 23.303 o
-8 2 3 140.579 144.943 2.878 1.317 o
-8 2 4 145.425 182.699 3.096 1.095 o
-8 2 5 14.093 12.273 0.706 42.320 o
-8 2 6 0.112 -0.173 0.332 3304.080 o
-8 2 7 381.937 400.147 8.126 0.209 o
-8 2 8 36.008 44.611 1.970 10.006 o
-8 2 9 44.519 39.980 1.232 9.066 o
-8 2 10 31.940 33.305 1.226 13.467 o
-8 2 11 2.604 4.820 0.683 179.920 o
-8 2 12 5.431 0.109 0.627 169.668 o
-8 2 13 2.443 2.668 0.692 228.966 o
-8 2 14 0.284 0.517 0.695 726.041 o
-8 2 15 33.193 36.331 1.627 12.166 o
-8 2 16 0.235 -0.653 0.911 570.446 o
-8 3 1 243.958 260.928 4.322 0.480 o
-8 3 2 549.121 559.998 8.708 0.107 o
-8 3 3 65.372 48.606 2.115 5.392 o
-8 3 4 132.010 124.899 2.128 1.556 o
-8 3 5 35.079 30.742 1.385 12.672 o
-8 3 6 86.463 83.590 2.015 3.109 o
-8 3 7 7.989 7.435 0.695 78.056 o
-8 3 8 62.231 60.351 1.531 5.264 o
-8 3 9 3.400 5.738 0.671 147.085 o
-8 3 10 9.798 7.289 0.699 67.234 o
-8 3 11 77.060 57.818 1.530 4.258 o
-8 3 12 17.770 11.373 0.816 35.097 o
-8 3 13 16.873 16.353 0.983 31.854 o
-8 3 14 2.370 6.804 0.813 149.623 o
-8 3 15 3.725 1.238 0.783 193.522 o
-8 4 1 9.042 5.882 0.608 77.397 o
-8 4 2 42.111 46.322 1.480 8.816 o
-8 4 3 315.265 305.763 4.548 0.319 o
-8 4 4 0.127 1.409 0.660 646.302 o
-8 4 5 405.427 424.014 6.116 0.189 o
-8 4 6 213.484 220.199 3.422 0.629 o
-8 4 7 21.982 19.702 1.587 22.249 o
-8 4 8 103.784 96.397 2.055 2.357 o
-8 4 9 14.355 17.828 0.974 34.788 o
-8 4 10 60.565 71.176 2.008 4.876 o
-8 4 11 37.099 32.724 1.472 11.649 o
-8 4 12 15.418 13.576 1.041 36.394 o
-8 4 13 40.422 47.093 1.726 8.953 o
-8 4 14 12.726 19.529 1.385 33.975 o
-8 5 1 0.467 2.278 0.743 406.011 o
-8 5 2 0.503 3.231 0.716 349.474 o
-8 5 3 78.034 100.038 2.183 3.104 o
-8 5 4 677.808 695.315 10.731 0.071 o
-8 5 5 76.232 99.478 3.073 3.100 o
-8 5 6 46.394 41.283 2.396 8.035 o
-8 5 7 218.159 206.693 4.110 0.632 o
-8 5 8 1.321 -0.472 0.777 434.648 o
-8 5 9 49.871 53.280 1.760 6.920 o
-8 5 10 8.779 9.472 0.957 63.459 o
-8 5 11 27.865 25.632 1.372 16.842 o
-8 5 12 13.337 12.354 1.078 41.857 o
-8 5 13 7.689 7.597 1.005 73.860 o
-8 6 1 166.692 157.997 3.262 1.025 o
-8 6 2 10.444 11.681 0.974 51.943 o
-8 6 3 7.648 6.075 0.893 81.799 o
-8 6 4 50.790 49.853 1.677 7.052 o
-8 6 5 51.404 62.681 1.731 6.174 o
-8 6 6 109.850 103.167 3.288 2.078 o
-8 6 7 16.781 18.479 1.300 29.243 o
-8 6 8 9.429 4.436 0.923 74.467 o
-8 6 9 14.195 16.103 1.129 35.855 o
-8 6 10 13.202 12.705 1.112 41.522 o
-8 6 11 9.083 7.996 1.045 64.251 o
-8 7 1 24.091 23.066 2.422 17.348 o
-8 7 2 0.157 -0.148 1.793 163.159 o
-8 7 3 14.775 22.254 1.961 26.290 o
-8 7 4 0.257 -0.394 0.807 695.091 o
-8 7 5 0.112 -0.634 0.972 537.786 o
-8 7 6 10.224 5.887 1.105 62.862 o
-8 7 7 5.360 8.350 1.126 84.668 o
-8 7 8 0.359 -0.091 0.941 508.498 o
-8 7 9 77.580 82.255 2.361 3.482 o
-8 8 2 31.981 30.224 2.161 12.974 o
-7 0 2 161.266 165.714 3.586 1.032 o
-7 0 4 532.467 535.713 13.141 0.113 o
-7 0 6 150.644 130.138 3.720 1.273 o
-7 0 8 677.662 684.928 16.473 0.071 o
-7 0 10 2294.150 2300.170 44.363 0.007 o
-7 0 12 219.210 254.103 5.448 0.546 o
-7 0 14 3.318 6.166 5.529 15.860 o
-7 0 16 57.598 73.196 2.966 4.815 o
-7 1 1 754.809 830.205 12.627 0.055 o
-7 1 2 241.624 231.558 3.788 0.524 o
-7 1 3 84.724 99.737 1.857 2.886 o
-7 1 4 138.223 127.684 2.261 1.454 o
-7 1 5 173.655 164.731 3.164 0.955 o
-7 1 6 207.311 194.094 3.612 0.700 o
-7 1 7 36.901 34.028 1.129 11.740 o
-7 1 8 22.473 11.057 1.332 26.737 o
-7 1 9 246.056 252.461 4.170 0.485 o
-7 1 10 9.362 11.425 2.144 40.771 o
-7 1 11 434.594 448.541 7.098 0.167 o
-7 1 12 32.940 31.636 1.194 13.432 o
-7 1 13 2.115 0.588 0.614 347.517 o
-7 1 14 20.770 21.621 1.335 23.170 o
-7 1 15 10.298 9.513 0.978 56.438 o
-7 1 16 2.245 2.147 0.862 226.302 o
-7 1 17 37.846 49.047 1.831 9.215 o
-7 2 1 520.096 503.675 7.803 0.123 o
-7 2 2 21.492 31.594 1.170 19.154 o
-7 2 3 142.155 126.973 2.262 1.411 o
-7 2 4 64.544 85.534 2.670 4.024 o
-7 2 5 251.407 272.084 4.828 0.449 o
-7 2 6 0.390 0.682 0.389 1078.350 o
-7 2 7 210.380 225.745 4.792 0.622 o
-7 2 8 100.988 94.005 2.146 2.458 o
-7 2 9 4.331 4.787 0.774 132.526 o
-7 2 10 21.009 17.315 1.078 25.711 o
-7 2 11 32.520 24.407 1.362 14.904 o
-7 2 12 10.348 6.138 0.674 67.664 o
-7 2 13 23.849 22.954 1.101 20.640 o
-7 2 14 24.055 32.952 1.278 17.055 o
-7 2 15 16.493 15.899 1.092 32.350 o
-7 2 16 5.559 9.622 1.024 81.062 o
-7 2 17 4.177 4.591 0.974 126.007 o
-7 3 1 54.797 59.092 1.245 6.099 o
-7 3 2 22.525 27.780 1.845 18.368 o
-7 3 3 320.956 303.159 5.376 0.312 o
-7 3 4 133.992 138.059 2.416 1.440 o
-7 3 5 48.626 46.934 2.008 7.444 o
-7 3 6 312.466 308.207 4.906 0.320 o
-7 3 7 686.309 645.926 9.051 0.074 o
-7 3 8 13.015 15.676 1.274 37.614 o
-7 3 9 64.757 66.378 1.615 4.802 o
-7 3 10 21.926 26.609 1.123 20.673 o
-7 3 11 54.874 59.127 1.510 6.039 o
-7 3 12 42.005 29.349 1.170 10.926 o
-7 3 13 105.150 98.620 2.151 2.290 o
-7 3 14 41.940 43.791 1.436 9.119 o
-7 3 15 9.442 13.189 0.917 53.376 o
-7 3 16 46.969 49.106 1.829 7.602 o
-7 4 1 3.223 6.868 0.573 143.443 o
-7 4 2 233.497 244.604 5.062 0.523 o
-7 4 3 607.029 615.336 10.554 0.089 o
-7 4 4 220.787 215.749 4.136 0.608 o
-7 4 5 7.560 5.337 0.918 84.795 o
-7 4 6 98.560 102.532 1.858 2.421 o
-7 4 7 0.058 0.174 0.755 841.588 o
-7 4 8 359.188 330.415 5.370 0.257 o
-7 4 9 0.399 0.809 0.785 538.168 o
-7 4 10 252.367 258.054 4.359 0.464 o
-7 4 11 1.577 3.818 0.671 247.876 o
-7 4 12 91.612 85.450 1.950 2.889 o
-7 4 13 7.120 4.291 0.741 98.322 o
-7 4 14 53.132 62.983 1.936 5.922 o
-7 4 15 8.028 10.600 1.056 62.886 o
-7 5 1 394.004 413.381 7.275 0.198 o
-7 5 2 1090.780 1043.930 15.806 0.030 o
-7 5 3 150.284 173.072 3.929 1.082 o
-7 5 4 761.479 779.486 11.934 0.057 o
-7 5 5 121.987 117.076 2.462 1.757 o
-7 5 6 0.322 0.622 0.942 452.078 o
-7 5 7 2.055 2.162 0.917 225.937 o
-7 5 8 0.187 -0.112 0.839 677.868 o
-7 5 9 7.300 5.947 0.890 85.126 o
-7 5 10 56.588 35.777 1.456 7.292 o
-7 5 11 19.122 23.497 1.359 23.743 o
-7 5 12 17.195 17.465 1.164 29.910 o
-7 5 13 6.301 2.176 0.897 115.917 o
-7 5 14 3.141 0.994 0.907 205.244 o
-7 6 1 30.378 27.590 1.327 15.188 o
-7 6 2 3.318 6.096 1.269 110.363 o
-7 6 3 529.339 598.270 10.353 0.107 o
-7 6 4 35.899 52.078 2.500 8.859 o
-7 6 5 2.294 7.536 0.912 137.066 o
-7 6 6 111.237 92.076 2.345 2.215 o
-7 6 7 18.123 15.507 1.087 30.274 o
-7 6 8 44.378 45.116 1.593 8.458 o
-7 6 9 28.925 23.740 1.461 16.650 o
-7 6 10 10.477 5.802 0.911 64.798 o
-7 6 11 15.472 10.765 1.045 39.069 o
-7 6 12 22.237 24.623 1.493 20.409 o
-7 7 1 56.217 60.612 1.781 5.765 o
-7 7 2 16.909 19.819 1.203 28.604 o
-7 7 3 52.472 61.575 2.231 5.983 o
-7 7 4 21.847 12.780 0.978 27.590 o
-7 7 5 89.076 92.102 2.666 2.812 o
-7 7 6 12.949 15.156 1.255 38.398 o
-7 7 7 40.781 41.229 1.896 9.378 o
-7 7 8 22.970 30.924 1.633 17.642 o
-7 7 9 1.142 3.329 0.941 238.091 o
-7 7 10 47.738 39.056 1.673 8.364 o
-7 8 1 0.880 3.514 1.364 170.840 o
-7 8 2 4.454 2.998 1.532 99.906 o
-7 8 3 1.379 0.007 0.994 325.443 o
-7 8 4 8.558 12.582 1.498 50.340 o
-7 8 5 0.995 -0.987 1.465 204.796 o
-7 8 6 1.264 -0.183 1.269 242.421 o
-6 0 2 141.396 183.189 3.844 1.114 o
-6 0 4 274.544 365.011 9.043 0.321 o
-6 0 6 10.110 15.217 1.130 46.049 o
-6 0 8 39.257 49.187 1.426 9.120 o
-6 0 10 7.998 13.099 3.064 30.485 o
-6 0 12 1148.360 1212.200 23.625 0.025 o
-6 0 14 81.807 75.651 2.872 3.382 o
-6 0 16 11.554 13.538 1.458 41.508 o
-6 0 18 1.513 2.198 1.309 179.932 o
-6 1 1 180.198 152.385 2.862 0.955 o
-6 1 2 1818.200 1921.390 32.032 0.010 o
-6 1 3 1.420 3.848 0.538 277.887 o
-6 1 4 1337.660 1432.700 21.514 0.018 o
-6 1 5 30.903 14.963 0.910 18.806 o
-6 1 6 720.910 775.722 13.185 0.061 o
-6 1 7 0.643 1.811 0.390 600.485 o
-6 1 8 94.055 89.388 1.926 2.743 o
-6 1 9 528.549 501.986 8.586 0.121 o
-6 1 10 45.682 49.589 1.995 7.693 o
-6 1 11 2.944 7.449 1.662 86.830 o
-6 1 12 32.789 30.645 1.905 12.949 o
-6 1 13 130.790 163.421 2.982 1.321 o
-6 1 14 41.022 43.220 1.654 9.260 o
-6 1 15 15.662 22.713 1.387 27.659 o
-6 1 16 1.300 1.145 0.827 338.563 o
-6 1 17 9.820 4.711 0.944 70.825 o
-6 2 1 488.414 565.275 8.660 0.123 o
-6 2 2 726.191 807.331 12.245 0.059 o
-6 2 3 867.922 914.716 12.577 0.043 o
-6 2 4 319.143 364.895 5.658 0.279 o
-6 2 5 322.912 351.291 5.454 0.282 o
-6 2 6 4.385 6.209 0.427 132.063 o
-6 2 7 155.233 140.426 2.519 1.200 o
-6 2 8 60.285 75.414 1.997 4.740 o
-6 2 9 366.788 386.043 7.868 0.225 o
-6 2 10 305.739 292.616 12.194 0.314 o
-6 2 11 78.946 78.412 1.759 3.566 o
-6 2 12 6.803 5.393 0.714 96.541 o
-6 2 13 12.811 11.482 0.783 46.347 o
-6 2 14 17.037 18.485 1.058 29.826 o
-6 2 15 9.030 12.659 1.015 54.840 o
-6 2 16 16.582 13.933 1.045 33.992 o
-6 2 17 9.452 8.792 1.028 60.889 o
-6 3 1 39.027 43.597 0.969 9.967 o
-6 3 2 213.030 222.735 3.608 0.625 o
-6 3 3 1.194 -0.137 0.292 819.885 o
-6 3 4 89.339 97.493 1.760 2.773 o
-6 3 5 44.708 28.562 0.777 10.482 o
-6 3 6 4.987 4.360 0.447 137.659 o
-6 3 7 53.908 52.105 1.122 6.634 o
-6 3 8 0.041 -0.355 0.999 527.376 o
-6 3 9 2.594 0.359 0.559 322.605 o
-6 3 10 35.702 38.737 1.221 11.345 o
-6 3 11 1.218 -0.812 0.553 604.928 o
-6 3 12 7.475 10.703 0.756 69.972 o
-6 3 13 11.717 20.062 1.103 36.932 o
-6 3 14 18.082 16.137 0.954 30.358 o
-6 3 15 18.569 24.524 1.210 24.191 o
-6 3 16 1.261 1.530 0.897 301.121 o
-6 3 17 6.038 9.341 1.063 77.713 o
-6 4 1 4.522 2.825 0.496 164.557 o
-6 4 2 241.468 232.049 3.739 0.524 o
-6 4 3 12.021 13.616 1.077 43.544 o
-6 4 4 18.735 14.248 0.733 31.442 o
-6 4 5 11.571 6.924 0.485 61.170 o
-6 4 6 188.242 166.841 2.632 0.865 o
-6 4 7 256.691 248.861 3.729 0.467 o
-6 4 8 84.816 76.975 1.828 3.326 o
-6 4 9 11.406 5.704 0.877 61.028 o
-6 4 10 1.192 0.996 0.886 336.140 o
-6 4 11 68.513 61.764 1.568 4.700 o
-6 4 12 2.030 1.580 0.663 295.897 o
-6 4 13 9.451 14.049 0.873 52.223 o
-6 4 14 3.580 2.727 0.731 178.060 o
-6 4 15 13.404 10.570 0.882 45.318 o
-6 4 16 0.082 1.071 0.772 604.557 o
-6 5 1 5.213 6.043 0.676 112.648 o
-6 5 2 88.587 81.431 1.943 3.074 o
-6 5 3 72.790 75.585 1.741 3.961 o
-6 5 4 860.597 905.323 15.414 0.044 o
-6 5 5 14.334 24.575 2.327 23.782 o
-6 5 6 760.889 725.353 11.123 0.060 o
-6 5 7 28.369 28.891 1.662 15.369 o
-6 5 8 185.549 207.044 4.045 0.764 o
-6 5 9 51.864 47.961 1.961 6.941 o
-6 5 10 32.990 35.590 1.412 12.537 o
-6 5 11 8.290 6.053 0.844 78.200 o
-6 5 12 75.715 71.308 1.981 3.892 o
-6 5 13 0.835 2.435 0.839 316.689 o
-6 5 14 30.570 35.327 1.581 13.267 o
-6 5 15 2.663 3.058 0.911 184.350 o
-6 6 1 48.789 49.075 1.562 7.427 o
-6 6 2 139.487 140.617 2.895 1.352 o
-6 6 3 309.326 316.044 5.711 0.317 o
-6 6 4 0.489 5.719 1.309 159.887 o
-6 6 5 499.897 553.929 9.604 0.121 o
-6 6 6 25.485 32.686 3.211 12.945 o
-6 6 7 233.255 223.282 4.361 0.556 o
-6 6 8 16.487 19.654 1.500 28.023 o
-6 6 9 4.413 5.810 0.862 118.542 o
-6 6 10 45.007 44.055 1.597 8.438 o
-6 6 11 31.478 25.028 1.374 15.216 o
-6 6 12 7.443 7.059 0.981 77.770 o
-6 6 13 26.659 33.493 1.593 15.200 o
-6 7 1 14.044 14.858 0.952 38.297 o
-6 7 2 3.343 6.877 0.795 130.416 o
-6 7 3 0.660 0.054 0.961 429.365 o
-6 7 4 4.813 1.903 0.740 154.709 o
-6 7 5 21.216 11.646 1.101 28.686 o
-6 7 6 0.179 -0.274 0.895 606.241 o
-6 7 7 1.466 2.605 0.967 235.076 o
-6 7 8 19.251 16.108 1.280 27.726 o
-6 7 9 23.083 31.791 2.210 16.178 o
-6 7 10 1.680 1.381 1.017 245.779 o
-6 7 11 2.868 2.795 0.964 175.988 o
-6 8 1 63.667 70.294 2.778 4.532 o
-6 8 2 8.348 10.874 1.101 60.114 o
-6 8 3 13.236 19.044 1.426 33.299 o
-6 8 4 28.421 25.731 2.024 15.471 o
-6 8 5 21.463 18.416 1.647 23.041 o
-6 8 6 10.354 9.511 1.458 50.090 o
-6 8 7 96.733 110.582 3.814 2.253 o
-6 8 8 0.002 1.799 1.319 247.609 o
-5 0 2 1060.600 879.465 55.974 0.029 o
-5 0 4 2704.200 2805.910 108.244 0.004 o
-5 0 8 233.237 257.847 11.573 0.459 o
-5 0 10 1891.560 1840.440 35.495 0.010 o
-5 0 12 529.068 558.553 11.166 0.112 o
-5 0 14 30.147 24.270 2.664 13.865 o
-5 0 16 8.007 10.267 1.319 59.378 o
-5 0 18 75.200 71.761 3.052 3.760 o
-5 1 1 32.824 27.402 0.923 14.530 o
-5 1 2 469.063 514.275 10.097 0.137 o
-5 1 3 1692.110 1874.190 31.281 0.011 o
-5 1 4 153.844 203.226 4.177 0.946 o
-5 1 5 321.937 379.665 7.535 0.265 o
-5 1 6 0.709 5.227 0.656 260.436 o
-5 1 7 364.242 377.918 13.952 0.217 o
-5 1 8 13.252 26.200 0.981 29.989 o
-5 1 9 52.913 46.865 1.269 7.078 o
-5 1 10 248.423 235.973 4.360 0.499 o
-5 1 11 1049.570 1072.020 18.144 0.030 o
-5 1 12 131.417 134.066 3.535 1.470 o
-5 1 13 233.386 225.148 3.843 0.556 o
-5 1 14 0.323 3.132 1.096 254.277 o
-5 1 15 0.520 0.891 0.785 498.969 o
-5 1 16 6.612 7.713 0.911 83.068 o
-5 1 17 19.743 21.732 1.376 23.936 o
-5 1 18 0.694 -0.634 0.870 494.226 o
-5 2 1 49.887 67.009 1.461 6.164 o
-5 2 2 33.831 24.494 1.219 14.472 o
-5 2 3 370.502 363.481 5.599 0.233 o
-5 2 4 460.458 606.374 9.171 0.125 o
-5 2 5 33.519 30.831 1.051 13.473 o
-5 2 6 53.049 66.174 1.209 5.914 o
-5 2 7 83.975 130.711 2.286 2.415 o
-5 2 8 255.446 248.854 4.492 0.467 o
-5 2 9 38.825 34.284 0.940 11.234 o
-5 2 10 1.164 0.007 0.617 572.360 o
-5 2 11 2.704 5.895 0.942 143.166 o
-5 2 12 10.607 13.670 0.794 49.633 o
-5 2 13 27.014 33.657 1.507 15.120 o
-5 2 14 37.474 44.377 2.037 9.655 o
-5 2 15 5.796 7.322 0.914 91.583 o
-5 2 16 14.197 8.987 0.948 44.854 o
-5 2 17 1.181 1.058 0.897 329.927 o
-5 3 1 943.691 927.179 12.723 0.039 o
-5 3 2 491.535 523.530 8.923 0.129 o
-5 3 3 363.514 355.833 6.143 0.241 o
-5 3 4 18.829 18.227 0.778 28.466 o
-5 3 5 213.159 214.333 3.141 0.642 o
-5 3 6 3.927 2.912 0.350 189.133 o
-5 3 7 521.372 490.514 6.876 0.125 o
-5 3 8 29.912 32.379 1.123 14.550 o
-5 3 9 218.831 230.641 4.261 0.589 o
-5 3 10 62.066 55.720 1.482 5.495 o
-5 3 11 133.269 104.762 2.081 1.685 o
-5 3 12 65.259 50.552 1.392 5.453 o
-5 3 13 176.531 179.425 3.201 0.891 o
-5 3 14 0.022 1.004 0.682 752.953 o
-5 3 15 79.810 75.189 1.822 3.596 o
-5 3 16 1.791 0.993 0.844 294.969 o
-5 3 17 10.482 9.663 1.280 51.776 o
-5 4 1 23.863 24.750 1.115 19.958 o
-5 4 2 175.418 197.357 4.709 0.831 o
-5 4 3 2.670 2.123 0.379 270.374 o
-5 4 4 216.910 214.694 3.473 0.626 o
-5 4 5 3.862 5.548 0.420 150.002 o
-5 4 6 204.674 205.976 3.086 0.690 o
-5 4 7 2.374 1.998 0.405 294.832 o
-5 4 8 219.122 227.587 3.799 0.596 o
-5 4 9 94.123 118.216 2.236 2.317 o
-5 4 10 340.932 319.207 5.193 0.281 o
-5 4 11 39.125 27.099 1.149 12.113 o
-5 4 12 33.436 24.069 1.117 14.826 o
-5 4 13 35.586 41.261 1.371 10.937 o
-5 4 14 60.755 80.819 1.917 4.526 o
-5 4 15 7.588 10.384 0.863 68.684 o
-5 4 16 4.709 3.402 0.911 130.702 o
-5 5 1 234.748 249.062 4.495 0.516 o
-5 5 2 448.608 457.300 7.925 0.158 o
-5 5 3 4.029 6.048 1.054 113.102 o
-5 5 4 10.640 12.581 1.231 47.317 o
-5 5 5 1.262 0.421 0.775 411.210 o
-5 5 6 11.607 7.925 0.683 57.312 o
-5 5 7 117.806 111.683 3.961 1.814 o
-5 5 8 108.988 122.818 3.846 1.876 o
-5 5 9 85.768 92.711 2.634 2.917 o
-5 5 10 11.556 5.210 0.781 62.611 o
-5 5 11 87.111 72.909 1.978 3.303 o
-5 5 12 0.499 0.847 0.781 511.975 o
-5 5 13 50.087 49.212 1.646 7.203 o
-5 5 14 0.095 1.108 0.815 553.049 o
-5 5 15 2.830 3.757 1.049 155.336 o
-5 6 1 101.904 81.729 1.928 2.618 o
-5 6 2 53.503 60.366 2.091 5.978 o
-5 6 3 332.154 363.585 6.460 0.265 o
-5 6 4 144.675 139.598 2.904 1.302 o
-5 6 5 12.582 7.796 2.591 33.063 o
-5 6 6 80.834 84.191 4.897 2.961 o
-5 6 7 1.766 -0.057 0.981 296.487 o
-5 6 8 50.531 51.898 1.681 6.948 o
-5 6 9 0.004 0.675 0.781 696.183 o
-5 6 10 2.358 1.613 0.764 251.583 o
-5 6 11 1.291 1.330 0.815 334.189 o
-5 6 12 0.371 4.772 0.881 253.216 o
-5 6 13 1.092 0.407 0.844 403.138 o
-5 6 14 2.089 1.193 1.024 227.949 o
-5 7 1 111.507 106.627 2.364 2.049 o
-5 7 2 4.845 6.448 0.923 105.978 o
-5 7 3 22.797 25.098 1.788 19.163 o
-5 7 4 1.019 1.563 0.961 299.855 o
-5 7 5 4.432 3.872 0.870 133.863 o
-5 7 6 35.192 36.078 1.689 11.545 o
-5 7 7 205.103 210.240 7.100 0.646 o
-5 7 8 5.268 8.581 1.432 75.235 o
-5 7 9 212.399 210.216 4.845 0.641 o
-5 7 10 6.242 7.509 1.126 81.142 o
-5 7 11 52.529 62.861 2.281 5.895 o
-5 7 12 1.608 2.248 1.166 199.584 o
-5 8 1 8.560 12.158 1.071 56.949 o
-5 8 2 15.451 15.395 1.870 30.009 o
-5 8 3 0.151 3.001 0.935 322.143 o
-5 8 4 30.159 37.099 2.161 12.439 o
-5 8 5 6.284 8.182 1.998 56.094 o
-5 8 6 47.888 40.059 2.261 7.967 o
-5 8 7 5.059 5.398 2.065 64.676 o
-5 8 8 107.171 111.254 3.862 2.018 o
-5 8 9 8.187 9.459 1.601 55.213 o
-5 9 1 2.045 2.864 1.319 155.598 o
-5 9 2 2.059 1.532 1.049 216.565 o
-5 9 3 29.351 27.100 2.118 14.610 o
-4 0 2 2123.060 2053.560 128.731 0.006 o
-4 0 4 547.540 424.183 14.655 0.123 o
-4 0 6 277.497 238.625 4.842 0.430 o
-4 0 8 11.943 9.671 0.933 50.665 o
-4 0 10 321.782 361.032 9.090 0.271 o
-4 0 12 382.663 416.432 10.550 0.200 o
-4 0 14 218.060 226.703 6.260 0.584 o
-4 0 16 35.269 38.076 3.197 9.735 o
-4 0 18 11.878 11.383 1.932 38.322 o
-4 1 1 166.080 114.172 4.263 1.190 o
-4 1 2 549.852 494.033 22.097 0.106 o
-4 1 4 1374.800 1328.620 70.216 0.016 o
-4 1 5 18.590 7.587 1.465 33.657 o
-4 1 6 2825.310 2885.240 69.001 0.004 o
-4 1 7 480.628 471.848 7.169 0.142 o
-4 1 8 328.668 349.701 5.393 0.277 o
-4 1 9 42.732 35.557 0.903 10.065 o
-4 1 10 260.570 281.742 4.438 0.423 o
-4 1 11 115.512 105.390 4.250 1.894 o
-4 1 12 419.842 429.451 7.538 0.178 o
-4 1 13 119.803 137.022 2.567 1.633 o
-4 1 14 410.858 449.689 8.091 0.177 o
-4 1 15 188.432 186.007 3.792 0.803 o
-4 1 16 59.148 61.685 1.856 5.420 o
-4 1 17 0.395 0.058 0.803 635.656 o
-4 1 18 1.217 0.781 1.037 290.545 o
-4 2 1 230.564 202.640 13.691 0.502 o
-4 2 2 81.656 96.603 3.482 2.911 o
-4 2 3 1652.710 1536.680 22.858 0.013 o
-4 2 4 71.495 97.466 1.539 3.484 o
-4 2 5 1498.320 1480.040 20.143 0.016 o
-4 2 6 2006.500 2230.950 42.700 0.008 o
-4 2 7 1273.260 1290.370 21.676 0.021 o
-4 2 8 1.587 2.510 0.412 344.996 o
-4 2 9 223.139 227.960 3.355 0.584 o
-4 2 10 31.951 34.557 1.047 13.365 o
-4 2 11 93.779 81.248 1.960 2.886 o
-4 2 12 19.377 14.798 0.960 29.484 o
-4 2 13 146.195 139.092 2.582 1.294 o
-4 2 14 1.956 2.288 0.671 272.750 o
-4 2 15 159.368 170.913 3.560 1.027 o
-4 2 16 3.148 4.558 0.862 154.143 o
-4 2 17 6.519 5.275 1.115 88.124 o
-4 2 18 10.007 11.637 1.293 49.958 o
-4 3 1 1.290 2.498 0.548 350.038 o
-4 3 2 49.482 60.623 1.946 6.453 o
-4 3 3 45.653 62.296 1.173 7.037 o
-4 3 4 192.495 279.846 3.977 0.596 o
-4 3 5 82.385 108.953 1.715 2.816 o
-4 3 6 163.308 186.663 2.769 0.955 o
-4 3 7 20.699 23.150 0.688 23.882 o
-4 3 8 17.014 10.510 0.731 37.677 o
-4 3 9 160.086 172.818 3.295 1.018 o
-4 3 10 0.288 -0.307 0.463 1534.070 o
-4 3 11 82.673 106.704 2.071 2.824 o
-4 3 12 79.045 71.744 1.641 3.737 o
-4 3 13 66.256 53.806 1.462 5.209 o
-4 3 14 135.804 117.015 2.342 1.553 o
-4 3 15 51.192 60.814 1.636 6.327 o
-4 3 16 16.914 13.715 1.255 32.634 o
-4 3 17 38.519 30.250 1.836 11.301 o
-4 4 1 245.769 287.959 4.466 0.446 o
-4 4 2 0.223 1.521 0.379 878.143 o
-4 4 3 115.731 104.477 1.670 2.006 o
-4 4 4 46.117 67.407 1.297 6.617 o
-4 4 5 49.996 53.021 1.031 7.107 o
-4 4 6 7.302 3.950 0.357 106.389 o
-4 4 7 323.346 354.731 5.072 0.281 o
-4 4 8 58.098 57.184 1.488 5.808 o
-4 4 9 166.866 147.336 2.961 1.067 o
-4 4 10 118.110 148.781 2.690 1.570 o
-4 4 11 43.315 37.616 1.254 9.560 o
-4 4 12 59.490 43.562 1.297 6.441 o
-4 4 13 5.617 0.089 0.808 152.512 o
-4 4 14 22.998 22.959 1.192 21.112 o
-4 4 15 5.864 7.511 0.897 90.573 o
-4 4 16 18.303 14.688 1.288 29.780 o
-4 5 1 102.799 104.241 2.130 2.280 o
-4 5 2 289.070 261.644 4.678 0.389 o
-4 5 3 429.406 465.924 8.024 0.164 o
-4 5 4 1082.790 1085.870 18.328 0.029 o
-4 5 5 80.850 78.299 2.933 3.359 o
-4 5 6 655.215 589.030 10.151 0.083 o
-4 5 7 9.522 18.277 1.788 37.680 o
-4 5 8 131.173 150.249 3.080 1.388 o
-4 5 9 2.232 1.021 0.795 272.666 o
-4 5 10 220.496 170.383 3.413 0.696 o
-4 5 11 0.904 0.816 0.748 452.663 o
-4 5 12 92.109 88.914 2.210 2.797 o
-4 5 13 0.004 -0.052 0.764 916.860 o
-4 5 14 48.712 48.112 1.942 7.373 o
-4 5 15 0.652 -0.663 0.972 428.113 o
-4 6 1 7.293 9.344 1.236 66.410 o
-4 6 2 4.406 6.637 1.250 96.215 o
-4 6 3 859.496 859.471 14.517 0.046 o
-4 6 4 18.250 13.723 1.248 30.686 o
-4 6 5 466.369 458.061 7.972 0.150 o
-4 6 6 147.311 150.552 3.563 1.210 o
-4 6 7 84.047 88.526 2.512 3.067 o
-4 6 8 0.046 -0.159 0.719 996.293 o
-4 6 9 56.517 51.545 1.663 6.242 o
-4 6 10 33.763 24.021 1.298 14.521 o
-4 6 11 72.908 63.474 1.862 4.303 o
-4 6 12 65.393 68.311 1.964 4.632 o
-4 6 13 40.021 43.076 1.864 9.363 o
-4 6 14 19.200 24.307 1.689 22.332 o
-4 7 1 89.136 90.791 2.384 2.854 o
-4 7 2 0.850 -0.028 0.715 586.673 o
-4 7 3 49.441 48.090 1.446 7.439 o
-4 7 4 27.887 20.474 1.098 18.726 o
-4 7 5 0.261 0.567 0.620 837.184 o
-4 7 6 0.835 -0.537 0.818 503.797 o
-4 7 7 15.926 15.649 1.200 32.935 o
-4 7 8 0.004 -0.239 1.200 372.448 o
-4 7 9 3.700 6.140 1.573 90.196 o
-4 7 10 7.839 2.448 1.049 91.087 o
-4 7 11 34.044 34.715 1.871 11.922 o
-4 7 12 4.775 4.074 1.126 112.552 o
-4 8 1 23.448 32.026 1.588 17.152 o
-4 8 2 0.028 1.025 0.839 559.379 o
-4 8 3 16.087 18.909 1.348 29.661 o
-4 8 4 16.379 18.563 2.531 23.560 o
-4 8 5 4.784 5.935 1.319 93.011 o
-4 8 6 10.700 10.144 1.404 48.767 o
-4 8 7 40.789 47.685 2.495 8.377 o
-4 8 8 9.861 6.995 1.458 56.107 o
-4 8 9 10.656 8.294 1.507 50.361 o
-4 8 10 0.137 0.466 1.309 284.369 o
-4 9 1 6.374 10.417 1.482 63.057 o
-4 9 2 109.066 120.176 3.202 1.929 o
-4 9 3 34.355 40.532 3.464 9.370 o
-4 9 4 41.830 48.227 2.543 8.125 o
-4 9 5 13.277 13.770 1.998 33.279 o
-3 0 2 14.039 13.322 0.933 40.050 o
-3 0 4 1543.330 723.802 24.380 0.021 o
-3 0 6 675.282 632.152 12.300 0.076 o
-3 0 8 2.969 6.376 0.570 155.052 o
-3 0 10 1055.620 1141.560 22.114 0.029 o
-3 0 12 50.581 44.097 2.531 7.134 o
-3 0 14 0.086 -0.122 2.132 117.079 o
-3 0 16 1.112 -1.158 1.056 326.358 o
-3 0 18 12.105 14.122 2.531 30.126 o
-3 1 1 1176.810 974.954 14.605 0.028 o
-3 1 2 169.340 169.031 5.008 0.943 o
-3 1 3 312.398 269.656 4.577 0.346 o
-3 1 4 1968.430 1909.410 31.728 0.009 o
-3 1 5 2549.850 2331.910 44.933 0.006 o
-3 1 6 76.008 88.360 1.675 3.476 o
-3 1 7 6.505 7.402 1.022 82.346 o
-3 1 8 484.920 501.937 8.538 0.135 o
-3 1 9 536.139 535.561 8.108 0.114 o
-3 1 10 10.613 12.754 0.996 49.418 o
-3 1 11 187.800 205.961 3.793 0.758 o
-3 1 12 0.151 0.663 0.376 1453.940 o
-3 1 13 93.092 94.566 2.462 2.660 o
-3 1 14 46.764 56.455 3.154 6.531 o
-3 1 15 1.029 1.066 0.768 401.022 o
-3 1 16 56.181 57.044 1.828 5.940 o
-3 1 17 3.256 2.412 0.998 166.676 o
-3 1 18 9.745 7.911 1.193 59.072 o
-3 2 1 634.204 616.665 10.371 0.084 o
-3 2 2 52.731 54.560 1.231 6.607 o
-3 2 3 173.302 225.317 4.484 0.774 o
-3 2 4 1729.080 1923.580 72.513 0.010 o
-3 2 5 126.323 147.469 2.380 1.477 o
-3 2 6 73.254 77.431 1.615 3.896 o
-3 2 7 37.917 33.392 2.313 10.603 o
-3 2 8 444.793 510.506 7.838 0.148 o
-3 2 9 27.643 44.625 1.070 13.084 o
-3 2 10 21.779 17.179 0.769 25.667 o
-3 2 11 60.596 62.073 1.401 5.352 o
-3 2 12 12.441 13.370 0.736 45.024 o
-3 2 13 63.665 60.355 1.495 5.146 o
-3 2 14 18.235 15.806 1.168 29.615 o
-3 2 15 19.535 28.520 1.441 21.088 o
-3 2 16 0.111 1.237 0.994 402.474 o
-3 2 17 40.618 37.187 2.194 9.638 o
-3 2 18 0.048 0.297 1.059 442.356 o
-3 3 1 50.628 46.499 1.461 7.377 o
-3 3 2 1.660 3.526 0.406 290.591 o
-3 3 3 183.678 136.670 2.477 0.988 o
-3 3 4 107.190 132.313 1.991 1.894 o
-3 3 5 595.635 629.672 8.689 0.090 o
-3 3 6 413.603 494.303 6.876 0.166 o
-3 3 7 1080.050 955.536 14.315 0.032 o
-3 3 8 52.075 52.151 1.190 6.853 o
-3 3 9 136.829 161.698 2.763 1.272 o
-3 3 10 22.716 26.444 0.962 20.415 o
-3 3 11 185.826 172.324 3.001 0.860 o
-3 3 12 36.616 35.609 1.177 11.560 o
-3 3 13 54.477 59.072 1.507 6.086 o
-3 3 14 3.129 4.996 0.709 160.217 o
-3 3 15 14.948 18.089 1.196 32.576 o
-3 3 16 47.793 49.393 2.133 7.334 o
-3 3 17 12.148 22.047 1.681 31.150 o
-3 4 1 683.884 824.189 15.842 0.062 o
-3 4 2 394.268 490.856 10.462 0.173 o
-3 4 3 3.087 1.547 0.361 263.304 o
-3 4 4 156.680 116.321 1.993 1.312 o
-3 4 5 67.048 60.680 1.101 4.906 o
-3 4 6 200.129 206.892 3.042 0.707 o
-3 4 7 15.490 13.489 0.652 38.038 o
-3 4 8 479.073 468.647 8.141 0.143 o
-3 4 9 1.472 5.432 0.624 217.432 o
-3 4 10 277.532 269.623 4.431 0.402 o
-3 4 11 143.490 135.152 2.513 1.345 o
-3 4 12 7.417 4.712 0.663 94.977 o
-3 4 13 113.592 128.698 2.487 1.799 o
-3 4 14 25.861 32.656 1.428 15.994 o
-3 4 15 3.585 5.231 0.890 135.777 o
-3 4 16 24.672 19.218 1.242 21.160 o
-3 4 17 0.069 1.936 1.126 304.589 o
-3 5 1 380.099 382.864 6.611 0.218 o
-3 5 2 258.522 259.189 4.612 0.449 o
-3 5 3 82.629 106.966 2.162 2.816 o
-3 5 4 183.862 197.175 4.173 0.794 o
-3 5 5 3.835 5.811 0.933 123.954 o
-3 5 6 646.971 662.908 11.317 0.078 o
-3 5 7 278.984 265.112 4.862 0.403 o
-3 5 8 321.667 343.526 5.491 0.288 o
-3 5 9 99.476 96.670 1.947 2.472 o
-3 5 10 42.886 54.097 1.425 8.003 o
-3 5 11 0.257 0.808 0.728 636.638 o
-3 5 12 184.901 179.599 3.612 0.840 o
-3 5 13 15.902 19.709 1.478 28.802 o
-3 5 14 94.844 96.155 2.763 2.564 o
-3 5 15 4.010 3.652 1.024 133.875 o
-3 5 16 5.516 5.757 1.122 94.851 o
-3 6 1 3.098 4.924 0.594 169.656 o
-3 6 2 138.384 150.576 2.913 1.310 o
-3 6 3 13.964 15.588 1.134 36.737 o
-3 6 4 149.425 154.033 2.996 1.184 o
-3 6 5 218.333 260.929 4.741 0.543 o
-3 6 6 4.506 7.095 1.250 93.075 o
-3 6 7 416.054 396.892 8.177 0.189 o
-3 6 8 94.615 94.716 2.587 2.604 o
-3 6 9 3.389 0.845 0.792 213.745 o
-3 6 10 26.771 25.256 1.511 17.318 o
-3 6 11 29.475 24.388 2.019 15.308 o
-3 6 12 0.791 1.066 0.923 361.539 o
-3 6 13 4.724 5.604 1.071 106.277 o
-3 6 14 4.686 6.518 1.126 99.210 o
-3 7 1 21.207 23.328 1.308 22.136 o
-3 7 2 0.612 0.868 0.715 531.811 o
-3 7 3 0.719 0.080 0.684 648.884 o
-3 7 4 82.931 65.443 1.967 3.669 o
-3 7 5 3.566 4.520 0.823 147.759 o
-3 7 6 13.188 16.801 1.535 34.511 o
-3 7 7 112.565 112.594 2.921 1.947 o
-3 7 8 10.434 11.097 1.095 51.722 o
-3 7 9 38.329 23.850 1.486 12.652 o
-3 7 10 15.232 11.199 1.223 38.001 o
-3 7 11 46.949 43.767 1.948 7.975 o
-3 7 12 0.373 -0.231 1.017 443.182 o
-3 8 1 4.602 2.176 0.846 149.188 o
-3 8 2 40.001 36.156 1.928 10.091 o
-3 8 3 3.068 5.011 0.986 141.628 o
-3 8 4 40.182 32.826 1.604 10.687 o
-3 8 5 0.008 -2.107 1.023 510.651 o
-3 8 6 26.440 18.552 1.601 19.361 o
-3 8 7 0.738 -0.067 1.225 290.215 o
-3 8 8 35.649 35.588 2.598 10.599 o
-3 8 9 38.221 37.037 2.465 9.957 o
-3 8 10 44.723 40.961 2.495 8.279 o
-3 9 1 8.735 6.440 1.590 59.137 o
-3 9 2 8.100 8.434 1.234 64.675 o
-3 9 3 0.130 0.183 2.265 102.548 o
-3 9 4 30.934 31.066 2.731 12.344 o
-3 9 5 8.243 12.558 1.601 49.861 o
-3 9 6 8.209 9.622 1.601 54.838 o
-2 0 4 54.621 59.881 1.303 6.065 o
-2 0 6 1447.880 1544.400 31.917 0.016 o
-2 0 8 78.059 107.924 2.421 2.938 o
-2 0 10 99.459 91.368 2.110 2.539 o
-2 0 12 168.215 160.754 6.595 0.946 o
-2 0 14 55.885 56.913 3.930 5.268 o
-2 0 16 1.634 -0.272 1.066 279.609 o
-2 0 18 57.440 55.288 4.263 5.073 o
-2 1 1 2150.440 2005.160 51.457 0.008 o
-2 1 2 182.816 169.651 2.595 0.888 o
-2 1 3 180.953 223.241 3.453 0.752 o
-2 1 4 0.188 1.066 0.400 1071.370 o
-2 1 5 308.119 342.300 5.180 0.304 o
-2 1 6 10.593 4.701 0.550 71.793 o
-2 1 7 1040.280 1115.090 31.714 0.029 o
-2 1 8 79.591 111.316 2.284 2.836 o
-2 1 9 24.761 33.950 1.272 16.428 o
-2 1 10 183.221 157.355 2.565 0.923 o
-2 1 11 147.186 128.636 2.526 1.340 o
-2 1 12 197.518 206.298 3.808 0.714 o
-2 1 13 310.749 330.496 5.307 0.308 o
-2 1 14 299.571 323.564 5.988 0.324 o
-2 1 15 50.737 55.989 1.740 6.642 o
-2 1 16 17.803 16.105 1.380 29.113 o
-2 1 17 7.868 6.790 1.115 72.907 o
-2 1 18 2.028 4.316 1.552 119.602 o
-2 2 1 428.287 417.244 10.498 0.174 o
-2 2 2 426.961 387.493 5.861 0.187 o
-2 2 3 3834.290 3400.740 85.320 0.003 o
-2 2 4 12.236 5.281 0.558 61.370 o
-2 2 5 21.709 21.680 0.677 23.639 o
-2 2 6 3308.930 3499.480 52.441 0.003 o
-2 2 7 14.085 24.134 1.108 29.820 o
-2 2 8 36.800 44.898 1.186 10.256 o
-2 2 9 336.983 339.914 5.325 0.274 o
-2 2 10 0.038 -0.408 0.390 3157.390 o
-2 2 11 37.567 36.349 1.250 11.139 o
-2 2 12 1.271 1.151 0.498 472.555 o
-2 2 13 260.244 290.219 4.724 0.414 o
-2 2 14 15.211 16.403 0.974 34.536 o
-2 2 15 269.442 275.914 6.122 0.406 o
-2 2 16 8.002 5.381 1.059 77.914 o
-2 2 17 46.585 53.325 2.211 7.194 o
-2 2 18 0.102 -0.025 1.034 480.775 o
-2 3 1 762.343 808.952 15.506 0.055 o
-2 3 2 242.545 297.061 5.077 0.441 o
-2 3 3 2826.310 2661.020 39.754 0.005 o
-2 3 4 72.130 57.335 1.061 4.652 o
-2 3 5 76.797 63.737 1.112 4.128 o
-2 3 6 314.460 317.227 4.880 0.312 o
-2 3 7 23.030 15.085 0.895 25.200 o
-2 3 8 413.496 486.800 7.517 0.167 o
-2 3 9 7.233 2.775 0.504 112.136 o
-2 3 10 122.117 109.979 2.012 1.826 o
-2 3 11 168.136 186.677 3.179 0.920 o
-2 3 12 8.716 8.016 0.629 72.237 o
-2 3 13 73.770 63.670 1.576 4.276 o
-2 3 14 199.664 202.724 3.991 0.711 o
-2 3 15 119.378 126.439 2.821 1.713 o
-2 3 16 21.937 15.835 1.597 23.934 o
-2 3 17 34.172 33.089 1.940 12.060 o
-2 4 1 369.486 324.209 5.577 0.250 o
-2 4 2 532.962 645.090 24.203 0.092 o
-2 4 3 181.829 199.787 4.124 0.798 o
-2 4 4 1297.320 1308.430 19.584 0.020 o
-2 4 5 4.143 22.884 0.844 55.784 o
-2 4 6 69.046 71.810 1.242 4.351 o
-2 4 7 37.941 44.475 0.973 10.120 o
-2 4 8 37.196 44.092 1.245 10.230 o
-2 4 9 24.472 38.623 1.187 15.523 o
-2 4 10 239.606 240.584 3.991 0.517 o
-2 4 11 60.164 64.115 1.523 5.281 o
-2 4 12 94.828 98.994 2.024 2.567 o
-2 4 13 3.338 2.718 0.781 181.464 o
-2 4 14 12.629 15.969 1.168 38.806 o
-2 4 15 22.558 23.834 1.379 20.721 o
-2 4 16 16.763 15.303 1.098 32.367 o
-2 4 17 1.779 3.766 1.149 171.750 o
-2 5 1 2.643 0.303 0.368 358.510 o
-2 5 2 29.387 23.854 1.017 16.953 o
-2 5 3 4.900 6.090 0.493 122.390 o
-2 5 4 0.124 1.222 0.696 644.293 o
-2 5 5 85.683 80.335 1.808 3.220 o
-2 5 6 86.545 70.119 2.577 3.331 o
-2 5 7 2.967 0.932 0.442 285.026 o
-2 5 8 87.245 86.785 2.009 3.019 o
-2 5 9 129.256 141.522 2.595 1.473 o
-2 5 10 71.988 53.419 1.413 4.771 o
-2 5 11 100.356 97.414 2.012 2.435 o
-2 5 12 158.404 151.804 3.195 1.114 o
-2 5 13 6.656 6.824 0.893 86.754 o
-2 5 14 2.712 1.817 0.844 214.978 o
-2 5 15 0.001 -0.067 0.947 598.500 o
-2 5 16 8.948 13.995 1.332 49.121 o
-2 6 1 27.967 18.358 1.595 18.470 o
-2 6 2 129.781 142.202 3.229 1.448 o
-2 6 3 184.632 167.659 3.194 0.878 o
-2 6 4 5.892 4.709 0.632 113.861 o
-2 6 5 337.902 302.186 7.335 0.289 o
-2 6 6 322.932 302.488 8.133 0.303 o
-2 6 7 5.083 9.191 1.017 86.698 o
-2 6 8 3.504 0.227 0.812 219.842 o
-2 6 9 3.281 1.432 0.792 205.843 o
-2 6 10 1.040 0.930 0.839 376.658 o
-2 6 11 95.041 94.628 2.690 2.586 o
-2 6 12 8.427 15.228 1.203 50.322 o
-2 6 13 21.948 21.624 1.615 21.430 o
-2 6 14 11.862 10.688 1.178 47.052 o
-2 7 1 219.704 218.451 4.691 0.603 o
-2 7 2 3.942 2.184 0.741 174.485 o
-2 7 3 118.216 127.318 3.046 1.717 o
-2 7 4 5.436 3.944 0.741 122.432 o
-2 7 5 62.731 61.525 1.978 5.094 o
-2 7 6 252.528 202.321 5.604 0.525 o
-2 7 7 2.947 2.132 1.130 164.346 o
-2 7 8 17.543 23.957 1.782 23.576 o
-2 7 9 10.268 9.913 1.364 50.988 o
-2 7 10 12.594 7.365 1.465 46.565 o
-2 7 11 61.224 66.428 2.872 4.821 o
-2 7 12 4.475 8.097 1.799 69.611 o
-2 7 13 36.018 38.571 2.401 10.350 o
-2 8 1 0.349 -0.729 0.792 677.343 o
-2 8 2 36.090 36.247 1.612 11.325 o
-2 8 3 3.863 1.377 1.141 150.241 o
-2 8 4 55.484 55.755 1.967 6.046 o
-2 8 5 17.418 13.259 1.507 30.917 o
-2 8 6 4.053 -0.266 1.665 112.230 o
-2 8 7 23.868 19.806 1.877 19.969 o
-2 8 8 20.779 25.802 1.972 19.763 o
-2 8 9 4.270 3.863 1.413 104.047 o
-2 8 10 34.217 30.185 2.161 12.249 o
-2 9 1 0.083 -1.416 0.899 633.699 o
-2 9 2 9.502 6.274 1.327 61.408 o
-2 9 3 28.280 28.925 3.489 12.126 o
-2 9 4 0.446 0.473 1.732 161.517 o
-2 9 5 14.414 13.679 1.593 34.668 o
-2 9 6 1.406 3.974 1.364 152.209 o
-2 9 7 0.191 2.864 1.665 151.120 o
-1 0 2 11924.500 4008.560 135.222 0.000 o
-1 0 4 2782.300 2407.740 149.155 0.004 o
-1 0 6 34.971 36.758 1.080 11.941 o
-1 0 8 25.292 26.619 0.917 18.660 o
-1 0 10 4.402 5.992 0.541 130.172 o
-1 0 12 0.364 -0.400 1.066 410.482 o
-1 0 14 30.396 25.823 1.651 15.163 o
-1 0 16 3.921 3.997 1.865 82.756 o
-1 0 18 10.207 11.191 2.398 36.249 o
-1 1 1 6131.570 3960.530 139.918 0.001 o
-1 1 2 991.936 974.617 14.668 0.035 o
-1 1 3 2627.940 2584.250 38.518 0.005 o
-1 1 4 884.955 895.092 13.378 0.043 o
-1 1 5 366.404 338.311 5.743 0.247 o
-1 1 6 1799.790 1834.700 30.661 0.011 o
-1 1 7 157.672 185.619 2.669 0.997 o
-1 1 8 556.698 552.445 8.382 0.107 o
-1 1 9 93.220 130.027 2.180 2.200 o
-1 1 10 96.601 86.119 1.437 2.737 o
-1 1 11 0.300 -0.026 0.389 1835.350 o
-1 1 12 20.956 16.754 1.231 25.630 o
-1 1 13 8.118 5.165 1.060 77.824 o
-1 1 14 266.188 285.508 5.321 0.406 o
-1 1 15 120.052 115.553 3.130 1.779 o
-1 1 16 130.324 138.294 4.865 1.414 o
-1 1 17 3.656 4.063 1.507 104.172 o
-1 1 18 49.409 54.428 2.920 6.454 o
-1 2 1 2162.330 2025.130 34.141 0.008 o
-1 2 2 31.354 25.857 0.542 15.793 o
-1 2 3 210.116 242.211 3.680 0.602 o
-1 2 4 1941.690 2028.850 33.908 0.009 o
-1 2 5 2009.080 1895.290 36.740 0.009 o
-1 2 6 267.881 286.641 4.995 0.403 o
-1 2 7 1971.490 2059.520 30.747 0.009 o
-1 2 8 114.327 158.582 2.620 1.557 o
-1 2 9 67.866 60.850 1.259 4.820 o
-1 2 10 69.149 80.519 1.556 4.047 o
-1 2 11 216.566 203.328 3.379 0.648 o
-1 2 12 137.759 140.284 2.496 1.381 o
-1 2 13 5.186 4.969 1.003 107.541 o
-1 2 14 19.823 18.548 1.662 24.410 o
-1 2 15 150.226 159.824 3.966 1.135 o
-1 2 16 0.072 0.374 1.042 444.323 o
-1 2 17 101.544 103.234 3.063 2.276 o
-1 2 18 2.496 2.519 2.331 73.626 o
-1 3 1 721.848 764.784 14.636 0.061 o
-1 3 2 33.811 26.933 0.792 14.301 o
-1 3 3 108.971 103.787 1.894 2.150 o
-1 3 4 18.432 35.810 1.335 19.500 o
-1 3 5 25.204 23.392 0.659 20.092 o
-1 3 6 130.199 123.781 2.108 1.589 o
-1 3 7 43.097 29.172 0.806 10.814 o
-1 3 8 46.489 56.340 1.190 7.335 o
-1 3 9 5.310 8.230 0.498 102.172 o
-1 3 10 238.890 251.006 4.073 0.505 o
-1 3 11 0.994 -0.453 0.472 771.789 o
-1 3 12 27.217 26.886 1.019 17.312 o
-1 3 13 0.409 -2.081 0.620 930.341 o
-1 3 14 35.962 36.191 1.475 11.472 o
-1 3 15 0.013 -0.414 0.977 559.003 o
-1 3 16 25.426 19.488 1.434 20.099 o
-1 3 17 5.337 1.886 1.077 122.949 o
-1 4 1 270.730 296.673 5.112 0.389 o
-1 4 2 204.385 259.324 4.494 0.588 o
-1 4 3 333.207 383.268 6.525 0.255 o
-1 4 4 101.461 61.596 1.468 2.990 o
-1 4 5 77.029 79.809 1.422 3.651 o
-1 4 6 103.838 104.660 1.795 2.263 o
-1 4 7 247.092 250.402 3.611 0.487 o
-1 4 8 5.326 3.296 0.463 141.058 o
-1 4 9 163.154 186.045 3.131 0.954 o
-1 4 10 199.031 196.073 3.311 0.733 o
-1 4 11 15.773 15.062 0.775 35.526 o
-1 4 12 12.287 8.624 0.815 52.295 o
-1 4 13 49.347 61.415 1.777 6.471 o
-1 4 14 26.768 29.543 1.654 15.980 o
-1 4 15 0.885 -0.453 0.795 510.057 o
-1 4 16 7.798 8.798 0.983 70.019 o
-1 4 17 0.025 -0.622 1.037 493.316 o
-1 5 1 6.102 15.133 0.704 65.964 o
-1 5 2 364.533 334.556 5.776 0.250 o
-1 5 3 121.111 112.893 2.561 1.803 o
-1 5 4 1053.240 1101.150 18.363 0.030 o
-1 5 5 2.203 4.025 0.596 219.171 o
-1 5 6 473.718 460.023 9.096 0.146 o
-1 5 7 132.063 147.925 3.331 1.385 o
-1 5 8 367.570 386.087 7.869 0.224 o
-1 5 9 57.544 54.267 1.577 5.999 o
-1 5 10 3.799 5.599 0.743 136.470 o
-1 5 11 1.610 2.993 0.748 258.090 o
-1 5 12 104.317 114.092 2.613 2.112 o
-1 5 13 0.081 -0.050 0.781 827.956 o
-1 5 14 109.782 107.920 2.597 2.062 o
-1 5 15 0.029 -0.136 0.877 685.343 o
-1 5 16 14.621 15.331 1.179 35.512 o
-1 6 1 367.855 381.800 6.626 0.227 o
-1 6 2 72.730 66.683 2.192 4.170 o
-1 6 3 370.414 376.937 7.559 0.226 o
-1 6 4 16.398 18.155 0.957 31.314 o
-1 6 5 639.117 612.108 15.610 0.082 o
-1 6 6 67.928 62.508 2.415 4.580 o
-1 6 7 307.753 296.206 6.254 0.331 o
-1 6 8 112.566 104.548 2.715 2.035 o
-1 6 9 0.143 0.197 1.053 439.305 o
-1 6 10 12.922 15.216 1.217 38.648 o
-1 6 11 16.732 11.764 1.126 35.210 o
-1 6 12 0.001 1.242 0.972 432.959 o
-1 6 13 89.907 101.427 2.946 2.619 o
-1 6 14 0.446 1.643 1.077 304.204 o
-1 7 1 3.454 4.314 0.818 153.002 o
-1 7 2 15.432 7.504 0.862 44.122 o
-1 7 3 132.436 126.648 3.046 1.517 o
-1 7 4 4.271 2.981 1.370 111.883 o
-1 7 5 189.612 201.254 4.427 0.755 o
-1 7 6 1.191 3.131 1.225 188.843 o
-1 7 7 4.714 6.283 1.269 94.139 o
-1 7 8 32.368 38.102 2.212 11.559 o
-1 7 9 16.926 8.737 1.364 36.181 o
-1 7 10 6.189 4.687 1.214 90.144 o
-1 7 11 5.939 6.219 1.413 79.170 o
-1 7 12 13.228 12.272 1.601 38.022 o
-1 7 13 0.004 1.665 1.413 224.236 o
-1 8 1 9.994 11.637 0.881 54.545 o
-1 8 2 54.252 57.246 1.709 6.165 o
-1 8 3 132.830 143.850 3.045 1.406 o
-1 8 4 16.120 19.292 1.721 27.637 o
-1 8 5 33.262 30.203 3.930 10.024 o
-1 8 6 3.462 0.600 1.130 171.198 o
-1 8 7 4.717 7.556 1.413 83.134 o
-1 8 8 7.927 3.664 1.319 77.303 o
-1 8 9 19.578 18.660 1.790 24.103 o
-1 8 10 49.677 46.071 2.589 7.094 o
-1 9 1 153.192 156.395 3.942 1.125 o
-1 9 2 187.605 197.101 3.993 0.778 o
-1 9 3 25.540 24.341 3.351 14.019 o
-1 9 4 143.410 140.867 3.664 1.293 o
-1 9 5 8.786 7.393 1.172 65.021 o
-1 9 6 15.083 25.121 2.261 23.223 o
-1 9 7 81.163 79.028 3.249 3.290 o
0 0 2 9648.160 4293.750 217.820 0.001 o
0 0 4 9282.090 5935.100 161.533 0.001 o
0 0 6 2551.600 2093.340 48.923 0.006 o
0 0 8 1818.950 2033.550 50.158 0.009 o
0 0 10 800.487 689.005 14.922 0.057 o
0 0 12 41.620 31.308 1.599 10.516 o
0 0 14 4.201 3.239 2.132 71.596 o
0 0 16 19.352 10.125 2.132 26.942 o
0 0 18 15.322 20.650 2.798 22.188 o
0 1 1 8177.900 4524.970 130.397 0.001 o
0 1 2 0.870 2.398 0.400 463.343 o
0 1 3 110.891 91.584 1.465 2.260 o
0 1 4 2735.530 2606.910 35.438 0.005 o
0 1 5 174.430 170.352 2.961 0.934 o
0 1 6 253.751 284.699 4.334 0.433 o
0 1 7 927.194 996.158 14.935 0.038 o
0 1 8 747.613 905.217 13.624 0.052 o
0 1 9 671.634 747.188 12.619 0.068 o
0 1 10 289.960 297.228 4.234 0.360 o
0 1 11 13.057 10.134 0.665 48.325 o
0 1 12 33.265 32.656 1.115 13.184 o
0 1 13 61.846 59.331 1.385 5.365 o
0 1 14 0.466 0.549 0.946 430.931 o
0 1 15 0.105 -1.801 0.872 663.383 o
0 1 16 9.295 6.270 1.458 59.817 o
0 1 17 11.441 7.380 1.593 48.167 o
0 1 18 3.201 4.663 1.601 100.118 o
0 2 0 241.078 258.508 6.264 0.481 o
0 2 1 2885.530 2470.480 36.773 0.005 o
0 2 2 9575.790 6615.740 129.960 0.000 o
0 2 3 933.369 1070.680 17.422 0.035 o
0 2 4 582.433 602.014 9.052 0.095 o
0 2 5 4.973 1.717 0.519 166.251 o
0 2 6 0.837 -0.247 0.341 1045.210 o
0 2 7 32.634 32.756 1.690 12.879 o
0 2 8 65.715 44.377 0.995 5.762 o
0 2 9 9.444 8.958 0.669 65.019 o
0 2 10 199.941 239.921 3.868 0.639 o
0 2 11 126.407 114.245 2.091 1.718 o
0 2 12 7.053 5.624 0.537 96.611 o
0 2 13 110.785 129.735 2.754 1.830 o
0 2 14 22.068 17.300 1.519 23.404 o
0 2 15 60.553 66.776 2.272 4.998 o
0 2 16 1.662 0.301 0.953 301.547 o
0 2 17 22.637 34.239 2.543 15.106 o
0 2 18 0.246 1.132 1.507 202.004 o
0 3 1 332.973 378.559 6.344 0.258 o
0 3 2 283.842 324.329 6.306 0.344 o
0 3 3 2829.540 2700.990 52.102 0.004 o
0 3 4 7.921 9.910 0.788 69.236 o
0 3 5 142.208 144.467 2.320 1.312 o
0 3 6 1345.680 1500.510 20.406 0.018 o
0 3 7 81.251 83.223 1.523 3.366 o
0 3 8 398.562 466.078 7.183 0.180 o
0 3 9 6.464 5.310 0.452 106.746 o
0 3 10 13.555 8.155 0.550 50.540 o
0 3 11 229.998 249.341 4.610 0.528 o
0 3 12 5.293 2.551 0.656 141.425 o
0 3 13 0.128 -1.835 0.656 1094.140 o
0 3 14 73.804 77.035 2.038 3.834 o
0 3 15 10.992 12.042 0.950 49.748 o
0 3 16 9.553 8.334 1.176 59.262 o
0 3 17 0.821 0.861 1.055 313.896 o
0 4 0 3118.300 2913.380 75.138 0.004 o
0 4 1 162.764 226.023 3.513 0.835 o
0 4 2 1513.430 1607.210 23.896 0.014 o
0 4 3 1.086 1.271 0.372 556.036 o
0 4 4 471.412 442.596 7.845 0.151 o
0 4 5 198.921 252.069 5.048 0.614 o
0 4 6 211.140 209.365 3.355 0.657 o
0 4 7 23.898 22.599 0.731 21.294 o
0 4 8 84.003 83.734 1.881 3.214 o
0 4 9 139.057 166.550 2.880 1.224 o
0 4 10 323.835 325.527 5.877 0.294 o
0 4 11 0.437 -0.292 0.923 507.253 o
0 4 12 25.924 22.444 1.232 19.147 o
0 4 13 75.557 87.038 2.161 3.486 o
0 4 14 3.391 5.274 0.907 138.004 o
0 4 15 7.616 5.072 0.862 86.804 o
0 4 16 9.212 5.082 0.925 73.745 o
0 5 1 363.504 395.824 6.040 0.226 o
0 5 2 11.862 17.899 0.608 41.340 o
0 5 3 356.318 388.670 5.968 0.234 o
0 5 4 26.619 22.172 0.945 19.206 o
0 5 5 6.700 3.169 0.810 107.498 o
0 5 6 196.669 208.279 4.303 0.710 o
0 5 7 352.154 316.553 5.557 0.270 o
0 5 8 641.419 661.270 11.389 0.079 o
0 5 9 375.812 373.604 6.677 0.224 o
0 5 10 12.156 17.258 1.092 38.933 o
0 5 11 78.188 64.053 1.831 3.972 o
0 5 12 1.876 -0.449 0.764 361.143 o
0 5 13 0.884 -0.494 0.788 515.436 o
0 5 14 22.328 21.309 1.288 22.092 o
0 5 15 6.305 4.117 0.914 102.835 o
0 6 0 26.082 41.121 1.782 13.626 o
0 6 1 40.437 39.617 1.229 9.997 o
0 6 2 91.338 91.821 2.327 2.767 o
0 6 3 110.729 116.012 2.781 1.955 o
0 6 4 58.077 67.703 2.224 5.173 o
0 6 5 16.293 23.837 1.808 24.686 o
0 6 6 2.318 0.921 0.625 307.637 o
0 6 7 396.507 382.090 7.920 0.205 o
0 6 8 15.511 25.305 3.016 19.494 o
0 6 9 85.124 111.840 4.286 2.489 o
0 6 10 21.597 22.367 1.448 21.862 o
0 6 11 10.963 15.083 2.330 32.796 o
0 6 12 5.503 11.493 1.178 71.597 o
0 6 13 1.654 1.256 1.049 243.367 o
0 6 14 0.941 0.843 1.049 306.343 o
0 7 1 295.136 300.185 5.424 0.347 o
0 7 2 7.148 18.559 1.942 40.494 o
0 7 3 522.755 538.402 9.322 0.117 o
0 7 4 78.561 80.460 2.461 3.468 o
0 7 5 78.580 83.563 2.366 3.407 o
0 7 6 171.618 155.328 4.613 0.980 o
0 7 7 47.802 55.428 2.484 6.779 o
0 7 8 32.526 40.913 3.664 9.454 o
0 7 9 12.791 11.737 1.507 40.305 o
0 7 10 17.765 15.007 1.498 29.324 o
0 7 11 60.861 69.289 2.920 4.731 o
0 7 12 29.418 35.982 2.255 12.739 o
0 8 0 14.444 16.390 1.498 33.050 o
0 8 1 39.691 39.078 1.446 10.129 o
0 8 2 34.258 39.961 1.472 11.421 o
0 8 3 0.824 1.285 0.777 411.021 o
0 8 4 190.714 179.098 3.610 0.810 o
0 8 5 107.650 101.967 2.895 2.159 o
0 8 6 66.290 68.588 2.916 4.386 o
0 8 7 35.594 43.880 2.401 9.837 o
0 8 8 0.142 -1.189 1.599 204.651 o
0 8 9 48.860 45.645 2.543 7.257 o
0 8 10 31.420 30.236 2.798 12.218 o
0 9 1 147.130 148.866 3.259 1.225 o
0 9 2 21.027 20.161 1.782 22.233 o
0 9 3 1.492 2.864 0.925 234.975 o
0 9 4 10.801 13.725 1.293 44.686 o
0 9 5 8.919 11.222 2.132 42.099 o
0 9 6 16.391 16.200 1.790 28.792 o
0 9 7 1.746 2.329 1.364 163.629 o
1 0 0 141.817 172.391 5.995 1.105 o
1 0 2 13012.800 5400.890 158.269 0.000 o
1 0 4 4301.210 3881.720 90.557 0.002 o
1 0 6 183.925 253.696 6.076 0.655 o
1 0 8 109.963 86.832 2.355 2.308 o
1 0 10 0.241 0.871 0.739 619.522 o
1 0 12 174.689 169.441 5.662 0.899 o
1 0 14 18.702 17.319 2.265 23.443 o
1 0 16 9.033 8.926 2.132 44.457 o
1 0 18 28.376 31.308 3.730 11.337 o
1 1 0 101.756 154.689 3.322 1.751 o
1 1 1 1620.680 1614.190 31.456 0.013 o
1 1 2 1928.780 1971.610 33.212 0.009 o
1 1 3 1457.510 1345.900 20.056 0.017 o
1 1 4 6493.650 5156.820 69.999 0.001 o
1 1 5 622.740 784.174 11.673 0.073 o
1 1 6 190.386 246.238 4.499 0.658 o
1 1 7 1.582 5.284 0.462 232.181 o
1 1 8 148.484 134.165 2.372 1.299 o
1 1 9 226.843 282.426 4.036 0.496 o
1 1 10 127.189 144.961 2.219 1.485 o
1 1 11 171.038 162.855 2.474 0.985 o
1 1 12 13.595 18.270 0.816 36.436 o
1 1 13 52.686 51.697 1.516 6.727 o
1 1 14 147.239 152.347 3.719 1.199 o
1 1 15 66.264 62.198 2.998 4.582 o
1 1 16 22.357 24.314 3.930 13.594 o
1 1 17 7.085 7.763 2.265 48.508 o
1 1 18 16.125 19.459 2.024 26.022 o
1 2 0 499.309 519.712 8.707 0.127 o
1 2 1 5166.460 4283.300 82.989 0.001 o
1 2 2 3329.650 3217.950 62.997 0.003 o
1 2 3 2818.290 2862.700 47.861 0.004 o
1 2 4 297.953 338.018 5.773 0.318 o
1 2 5 746.179 702.716 13.715 0.062 o
1 2 6 0.896 1.386 0.277 639.978 o
1 2 7 31.763 35.725 0.815 13.362 o
1 2 8 140.200 162.954 2.674 1.234 o
1 2 9 430.809 425.789 6.585 0.174 o
1 2 10 15.667 17.284 1.109 32.479 o
1 2 11 127.714 155.282 3.054 1.399 o
1 2 12 5.345 7.959 0.700 98.742 o
1 2 13 25.726 30.846 1.267 16.739 o
1 2 14 18.715 15.526 1.098 29.422 o
1 2 15 70.397 76.309 2.057 4.041 o
1 2 16 3.392 2.065 1.413 127.779 o
1 2 17 138.161 159.265 5.322 1.211 o
1 3 0 50.680 84.437 1.548 5.219 o
1 3 1 37.209 41.828 1.012 10.618 o
1 3 2 72.805 106.952 1.948 3.192 o
1 3 3 106.555 119.148 2.484 2.018 o
1 3 4 74.971 69.564 1.743 4.008 o
1 3 5 1678.250 1643.150 27.233 0.012 o
1 3 6 311.340 368.655 5.666 0.285 o
1 3 7 230.909 244.185 3.866 0.536 o
1 3 8 323.887 322.899 4.590 0.298 o
1 3 9 0.446 5.361 0.570 289.362 o
1 3 10 586.707 638.406 11.003 0.090 o
1 3 11 61.572 53.863 2.673 5.352 o
1 3 12 30.128 35.421 1.909 13.040 o
1 3 13 10.360 8.292 0.791 60.888 o
1 3 14 17.610 18.035 1.164 28.987 o
1 3 15 32.101 27.132 1.459 14.393 o
1 3 16 9.272 5.136 0.902 73.623 o
1 3 17 1.073 0.370 1.458 196.915 o
1 4 0 1074.900 1088.550 18.096 0.029 o
1 4 1 70.379 86.734 1.659 3.796 o
1 4 2 1299.020 1334.990 22.157 0.020 o
1 4 3 114.801 105.410 1.820 2.012 o
1 4 4 1296.030 1452.030 27.987 0.019 o
1 4 5 168.763 203.054 3.624 0.864 o
1 4 6 330.972 327.245 5.107 0.287 o
1 4 7 393.085 404.884 6.249 0.202 o
1 4 8 36.796 44.394 1.655 10.062 o
1 4 9 299.745 294.239 5.361 0.345 o
1 4 10 3.972 2.103 1.038 149.077 o
1 4 11 0.173 1.027 1.280 273.227 o
1 4 12 167.663 160.797 3.442 1.005 o
1 4 13 4.164 3.237 0.795 150.590 o
1 4 14 4.599 3.110 0.823 140.795 o
1 4 15 0.490 -0.047 0.823 591.129 o
1 4 16 0.197 -1.148 0.833 681.994 o
1 5 0 189.709 204.749 3.629 0.753 o
1 5 1 7.671 6.890 0.874 79.041 o
1 5 2 147.411 111.540 1.743 1.449 o
1 5 3 8.970 13.568 0.606 57.157 o
1 5 4 298.320 312.440 12.557 0.310 o
1 5 5 12.883 9.059 1.199 46.265 o
1 5 6 542.119 509.945 10.069 0.115 o
1 5 7 306.918 301.165 4.783 0.332 o
1 5 8 2.382 4.946 0.827 172.214 o
1 5 9 13.048 14.574 1.669 35.671 o
1 5 10 151.505 185.573 3.729 1.028 o
1 5 11 189.021 191.487 3.829 0.786 o
1 5 12 20.552 30.025 1.431 19.833 o
1 5 13 2.208 0.444 0.815 291.378 o
1 5 14 25.715 21.593 1.412 19.235 o
1 5 15 0.000 -0.613 0.870 708.493 o
1 6 0 63.321 72.968 1.970 4.613 o
1 6 1 317.938 294.832 5.259 0.321 o
1 6 2 7.334 12.934 0.926 62.514 o
1 6 3 207.558 203.928 3.793 0.678 o
1 6 4 18.067 21.321 2.154 22.792 o
1 6 5 693.991 652.425 13.966 0.071 o
1 6 6 22.238 32.287 1.563 17.800 o
1 6 7 631.875 644.799 12.893 0.081 o
1 6 8 51.401 61.479 3.534 5.621 o
1 6 9 13.451 17.797 2.180 28.975 o
1 6 10 8.277 9.023 0.994 66.567 o
1 6 11 79.370 79.110 2.486 3.459 o
1 6 12 5.930 11.389 1.203 68.903 o
1 6 13 58.295 63.052 2.566 5.268 o
1 6 14 6.195 5.320 1.154 89.449 o
1 7 0 27.353 20.636 1.139 18.953 o
1 7 1 4.176 2.786 0.697 162.555 o
1 7 2 8.464 2.998 0.827 89.306 o
1 7 3 3.548 3.251 0.888 158.260 o
1 7 4 4.419 2.495 0.687 160.639 o
1 7 5 7.746 6.184 0.740 83.821 o
1 7 6 131.258 115.094 3.814 1.588 o
1 7 7 0.053 1.638 2.531 78.684 o
1 7 8 162.552 170.808 5.084 0.980 o
1 7 9 0.298 2.151 1.269 236.699 o
1 7 10 43.588 28.483 2.065 10.046 o
1 7 11 0.030 -1.120 1.269 330.309 o
1 7 12 19.864 20.650 1.835 22.809 o
1 8 0 32.808 31.854 1.359 13.299 o
1 8 1 3.745 5.797 0.815 131.875 o
1 8 2 14.231 11.591 0.944 41.522 o
1 8 3 282.030 265.194 4.940 0.397 o
1 8 4 25.330 26.638 1.396 17.939 o
1 8 5 164.934 154.229 4.657 1.029 o
1 8 6 6.221 4.767 1.309 86.065 o
1 8 7 38.488 36.358 2.212 10.197 o
1 8 8 5.286 5.920 1.458 83.340 o
1 8 9 35.943 33.183 2.255 11.202 o
1 8 10 10.665 9.548 2.398 36.858 o
1 9 0 53.611 52.032 3.615 5.821 o
1 9 1 0.002 2.257 0.961 366.793 o
1 9 2 24.427 27.346 1.615 17.864 o
1 9 3 7.561 6.442 0.925 80.366 o
1 9 4 76.308 58.889 2.778 4.096 o
1 9 5 1.192 2.205 1.364 180.730 o
1 9 6 40.141 38.459 2.495 9.367 o
2 0 0 7375.150 4971.020 173.590 0.001 o
2 0 2 733.618 764.604 14.737 0.060 o
2 0 4 3.427 1.934 0.333 233.492 o
2 0 6 487.258 495.230 11.680 0.133 o
2 0 10 478.247 505.120 12.008 0.134 o
2 0 12 94.261 127.699 3.391 2.143 o
2 0 14 5.893 7.194 1.998 59.391 o
2 0 16 46.395 39.034 3.730 7.306 o
2 1 0 3912.290 3343.330 77.598 0.003 o
2 1 1 451.359 581.446 9.808 0.132 o
2 1 2 13016.100 8118.340 122.780 0.000 o
2 1 3 11867.700 7965.430 248.597 0.000 o
2 1 4 609.825 674.750 11.301 0.083 o
2 1 5 1.287 1.306 0.288 527.504 o
2 1 6 111.018 121.135 1.981 1.927 o
2 1 7 931.043 1022.930 13.963 0.037 o
2 1 8 19.920 15.785 0.784 28.615 o
2 1 9 85.229 82.219 1.533 3.218 o
2 1 10 30.006 23.314 0.786 16.987 o
2 1 11 31.260 37.446 1.183 12.994 o
2 1 12 6.296 3.963 0.609 114.081 o
2 1 13 11.698 8.493 0.738 55.347 o
2 1 14 26.415 23.989 1.439 18.006 o
2 1 15 50.193 52.701 3.064 6.397 o
2 1 16 20.783 21.076 3.064 17.573 o
2 1 17 34.311 35.514 2.931 10.549 o
2 2 0 190.789 253.276 3.860 0.648 o
2 2 1 2458.900 2013.810 30.553 0.007 o
2 2 2 1785.960 1913.100 31.982 0.010 o
2 2 3 133.665 166.968 3.379 1.266 o
2 2 4 25.325 23.554 2.173 17.206 o
2 2 5 2355.410 2353.370 45.335 0.006 o
2 2 6 188.923 223.783 3.994 0.712 o
2 2 7 728.902 692.274 11.769 0.065 o
2 2 8 188.782 193.286 3.561 0.785 o
2 2 9 96.757 101.003 1.836 2.492 o
2 2 10 98.239 129.325 2.288 2.092 o
2 2 11 341.872 326.112 5.887 0.275 o
2 2 12 11.978 8.408 1.253 49.318 o
2 2 13 72.955 66.598 1.853 4.204 o
2 2 14 0.523 0.296 0.756 603.089 o
2 2 15 26.003 29.380 1.784 16.177 o
2 2 16 26.168 30.208 2.538 14.496 o
2 2 17 17.206 12.457 1.884 29.557 o
2 3 0 283.348 356.013 6.010 0.324 o
2 3 1 549.536 654.955 9.804 0.096 o
2 3 2 469.219 569.828 8.553 0.129 o
2 3 3 2486.750 2462.030 41.136 0.006 o
2 3 4 903.508 940.238 14.043 0.040 o
2 3 5 1658.590 1793.180 26.611 0.012 o
2 3 6 790.827 852.435 11.697 0.051 o
2 3 7 430.799 465.213 7.120 0.164 o
2 3 8 97.328 113.413 2.033 2.306 o
2 3 9 180.029 178.834 2.981 0.874 o
2 3 10 225.615 225.929 4.244 0.576 o
2 3 11 73.232 97.163 2.243 3.355 o
2 3 12 67.596 68.319 2.288 4.428 o
2 3 13 0.055 1.308 1.192 305.421 o
2 3 14 33.759 29.541 1.446 13.295 o
2 3 15 0.351 -0.311 0.904 546.503 o
2 3 16 2.186 3.404 1.093 172.146 o
2 3 17 2.090 -0.206 1.552 157.009 o
2 4 0 2880.710 2749.910 49.630 0.004 o
2 4 1 290.192 447.444 7.575 0.263 o
2 4 2 635.927 733.933 22.208 0.071 o
2 4 3 340.808 282.818 4.895 0.301 o
2 4 4 933.962 950.741 15.949 0.038 o
2 4 5 139.415 154.195 2.555 1.287 o
2 4 6 276.915 301.618 4.319 0.377 o
2 4 7 876.062 848.091 12.826 0.045 o
2 4 8 23.162 26.660 1.547 18.977 o
2 4 9 1228.370 1258.360 21.294 0.022 o
2 4 10 404.542 395.765 7.108 0.197 o
2 4 11 159.203 162.501 3.346 1.063 o
2 4 12 21.478 31.722 1.493 18.553 o
2 4 13 7.806 12.717 0.996 59.928 o
2 4 14 6.011 6.946 0.890 92.022 o
2 4 15 23.979 19.096 1.248 21.740 o
2 4 16 0.136 0.207 0.870 616.746 o
2 5 0 132.085 131.947 2.871 1.492 o
2 5 1 22.385 26.389 1.766 19.069 o
2 5 2 24.076 23.606 0.788 20.697 o
2 5 3 152.455 134.773 2.513 1.254 o
2 5 4 95.243 84.281 1.742 2.797 o
2 5 5 62.383 37.624 1.535 6.398 o
2 5 6 78.001 75.912 1.886 3.662 o
2 5 7 12.266 18.733 1.164 36.803 o
2 5 8 1733.850 1747.770 29.386 0.011 o
2 5 9 159.273 163.744 3.396 1.057 o
2 5 10 87.359 76.923 2.060 3.202 o
2 5 11 42.914 38.425 1.562 9.414 o
2 5 12 16.227 15.419 1.031 33.412 o
2 5 13 0.882 -1.384 0.777 524.927 o
2 5 14 18.705 15.006 1.115 29.720 o
2 5 15 0.475 1.010 0.944 395.334 o
2 6 0 109.823 118.713 2.794 1.946 o
2 6 1 82.055 86.081 2.204 3.220 o
2 6 2 21.293 12.723 0.839 28.681 o
2 6 3 55.368 47.091 2.604 6.326 o
2 6 4 67.123 69.004 1.660 4.530 o
2 6 5 9.869 9.351 0.887 59.628 o
2 6 6 326.891 319.967 5.737 0.294 o
2 6 7 306.949 314.239 6.665 0.319 o
2 6 8 302.982 304.526 8.006 0.327 o
2 6 9 18.198 33.080 1.506 20.245 o
2 6 10 4.702 8.819 0.944 93.980 o
2 6 11 19.066 20.331 1.400 25.200 o
2 6 12 0.083 -1.002 0.844 713.975 o
2 6 13 3.604 0.197 1.049 183.345 o
2 7 0 12.297 8.630 0.870 51.783 o
2 7 1 48.408 46.729 1.636 7.636 o
2 7 2 33.615 24.603 1.202 14.555 o
2 7 3 1.396 0.339 0.632 467.149 o
2 7 4 7.732 5.001 0.735 89.030 o
2 7 5 8.805 8.681 0.953 65.363 o
2 7 6 80.343 88.809 3.249 3.127 o
2 7 7 165.246 170.930 5.084 0.962 o
2 7 8 1.939 4.330 1.319 142.186 o
2 7 9 34.848 34.211 2.931 10.577 o
2 7 10 1.328 -0.113 1.269 239.050 o
2 7 11 19.426 25.712 2.212 19.951 o
2 7 12 5.300 3.664 1.507 90.186 o
2 8 0 50.349 46.267 1.673 7.367 o
2 8 1 25.101 19.322 1.092 21.083 o
2 8 2 0.015 0.388 0.908 581.600 o
2 8 3 32.016 23.955 1.324 15.273 o
2 8 4 11.885 8.759 1.625 44.687 o
2 8 5 44.844 49.805 2.589 7.509 o
2 8 6 32.854 37.575 2.255 11.449 o
2 8 7 19.203 23.088 2.011 21.736 o
2 8 8 0.245 0.395 2.065 119.984 o
2 8 9 36.323 31.820 2.255 11.284 o
2 9 0 54.525 47.175 2.946 6.275 o
2 9 1 2.367 1.701 0.903 224.297 o
2 9 2 32.809 32.359 1.499 13.079 o
2 9 3 0.913 -0.384 1.535 192.403 o
2 9 4 19.669 18.743 1.865 23.691 o
2 9 5 3.383 0.933 1.413 137.643 o
2 9 6 12.688 12.559 1.696 37.956 o
3 0 0 24857.100 12353.800 1035.080 0.000 o
3 0 2 12894.500 8709.700 211.684 0.000 o
3 0 4 5853.570 3677.630 120.434 0.001 o
3 0 6 565.474 503.107 12.148 0.109 o
3 0 8 917.316 970.587 18.811 0.038 o
3 0 10 391.776 366.372 8.855 0.212 o
3 0 12 189.709 206.299 5.536 0.732 o
3 0 14 294.354 280.302 11.057 0.342 o
3 0 16 1.302 4.130 2.265 79.124 o
3 1 0 486.632 465.229 7.040 0.141 o
3 1 1 149.576 177.629 3.130 1.082 o
3 1 2 844.865 894.414 14.950 0.045 o
3 1 3 519.477 523.440 10.149 0.119 o
3 1 4 2417.600 2520.750 59.460 0.006 o
3 1 5 1117.670 1077.000 44.894 0.026 o
3 1 6 16.771 24.336 0.823 27.152 o
3 1 7 366.680 366.759 5.666 0.235 o
3 1 8 50.938 41.002 0.946 7.889 o
3 1 9 156.041 183.965 2.745 1.014 o
3 1 10 19.051 20.861 0.828 26.520 o
3 1 11 85.709 79.658 1.636 3.244 o
3 1 12 5.825 2.445 0.596 134.596 o
3 1 13 25.581 24.820 1.529 18.092 o
3 1 14 0.231 1.598 1.034 344.495 o
3 1 15 133.787 129.437 4.519 1.438 o
3 1 16 20.453 13.520 1.884 25.327 o
3 1 17 42.656 40.092 2.826 8.478 o
3 2 0 88.862 84.761 1.416 3.031 o
3 2 1 1.332 1.579 0.274 488.027 o
3 2 2 1019.830 1137.810 27.034 0.030 o
3 2 3 858.175 1019.160 19.842 0.040 o
3 2 4 60.896 61.579 1.929 5.255 o
3 2 5 392.355 457.123 9.072 0.184 o
3 2 6 0.186 -0.430 0.558 1347.110 o
3 2 7 193.262 183.406 3.411 0.789 o
3 2 8 7.738 2.240 0.521 108.602 o
3 2 9 33.610 43.689 1.320 11.178 o
3 2 10 142.388 153.945 3.074 1.250 o
3 2 11 183.629 201.882 3.905 0.786 o
3 2 12 153.048 147.705 3.064 1.179 o
3 2 13 43.535 62.477 1.865 7.119 o
3 2 14 41.254 46.680 2.075 8.643 o
3 2 15 3.962 9.574 1.176 89.612 o
3 2 16 1.072 1.332 1.601 157.881 o
3 2 17 17.067 25.400 2.368 21.126 o
3 3 0 1.962 3.631 0.294 274.969 o
3 3 1 176.833 159.495 2.814 0.955 o
3 3 2 603.560 705.524 11.788 0.081 o
3 3 3 239.246 242.458 4.226 0.514 o
3 3 4 4280.430 4230.120 107.006 0.002 o
3 3 5 205.012 180.056 4.097 0.736 o
3 3 6 183.658 204.799 3.778 0.780 o
3 3 7 33.141 34.704 1.634 12.437 o
3 3 8 240.431 261.700 4.777 0.485 o
3 3 9 54.113 50.736 2.038 6.461 o
3 3 10 205.246 224.117 4.259 0.646 o
3 3 11 302.807 315.429 5.805 0.326 o
3 3 12 119.889 122.745 2.740 1.736 o
3 3 13 79.592 86.641 2.205 3.311 o
3 3 14 28.442 34.549 2.205 13.392 o
3 3 15 14.117 14.206 1.273 36.917 o
3 3 16 14.581 16.399 1.434 33.213 o
3 4 0 825.003 758.335 15.757 0.052 o
3 4 1 617.955 647.827 15.214 0.082 o
3 4 2 648.016 673.731 21.061 0.074 o
3 4 3 180.058 224.093 3.560 0.754 o
3 4 4 394.983 400.358 7.917 0.201 o
3 4 5 1.586 4.263 0.360 273.306 o
3 4 6 234.365 224.297 3.653 0.555 o
3 4 7 482.683 492.601 7.608 0.138 o
3 4 8 150.746 165.961 2.862 1.123 o
3 4 9 17.193 14.869 2.217 26.230 o
3 4 10 89.551 94.640 4.038 2.631 o
3 4 11 78.001 84.935 2.175 3.421 o
3 4 12 202.351 213.088 4.193 0.678 o
3 4 13 76.850 90.640 2.306 3.334 o
3 4 14 59.422 62.014 1.956 5.360 o
3 4 15 0.656 2.482 0.903 310.386 o
3 5 0 682.289 779.855 13.102 0.065 o
3 5 1 33.487 40.217 1.596 11.514 o
3 5 2 531.813 555.237 8.411 0.113 o
3 5 3 81.495 88.857 1.733 3.222 o
3 5 4 47.556 58.895 3.112 6.323 o
3 5 5 215.686 199.491 4.044 0.654 o
3 5 6 679.431 676.016 11.583 0.072 o
3 5 7 65.159 59.618 2.711 4.821 o
3 5 8 101.162 105.216 4.500 2.162 o
3 5 9 9.880 7.065 0.844 65.552 o
3 5 10 0.462 1.489 0.781 452.851 o
3 5 11 31.165 32.445 1.594 13.565 o
3 5 12 24.072 16.935 1.164 22.748 o
3 5 13 0.297 2.321 0.858 374.289 o
3 5 14 31.770 34.787 1.673 12.845 o
3 6 0 6.622 7.807 0.677 87.650 o
3 6 1 56.465 54.872 1.396 6.120 o
3 6 2 85.736 88.487 2.384 3.015 o
3 6 3 1.193 1.109 0.551 469.403 o
3 6 4 11.094 9.218 0.935 54.418 o
3 6 5 31.630 19.746 1.420 16.348 o
3 6 6 20.657 13.307 1.156 28.161 o
3 6 7 32.023 41.474 2.805 10.533 o
3 6 8 88.021 97.090 3.981 2.646 o
3 6 9 87.838 97.312 3.391 2.706 o
3 6 10 225.192 234.471 5.306 0.558 o
3 6 11 12.919 13.346 1.308 39.973 o
3 6 12 125.240 145.705 3.792 1.467 o
3 6 13 6.849 9.771 1.255 67.220 o
3 7 0 1.415 2.886 0.769 270.256 o
3 7 1 268.392 264.075 5.537 0.421 o
3 7 2 0.291 1.753 0.734 490.216 o
3 7 3 116.008 131.369 2.725 1.730 o
3 7 4 19.046 18.756 1.276 26.462 o
3 7 5 1.200 -0.850 0.836 422.343 o
3 7 6 19.752 15.507 1.552 26.447 o
3 7 7 0.038 1.665 1.225 280.543 o
3 7 8 8.016 10.193 2.132 45.386 o
3 7 9 68.876 66.945 2.826 4.293 o
3 7 10 1.016 3.838 1.458 150.827 o
3 7 11 74.538 76.952 3.155 3.648 o
3 8 0 12.746 9.861 0.972 47.523 o
3 8 1 0.006 -1.571 0.784 868.928 o
3 8 2 23.942 24.952 2.288 17.282 o
3 8 3 65.606 59.231 2.065 4.938 o
3 8 4 2.240 3.151 1.245 156.239 o
3 8 5 1.617 -0.365 1.269 224.925 o
3 8 6 2.264 1.677 1.364 158.915 o
3 8 7 5.995 5.936 1.413 79.760 o
3 8 8 5.499 6.128 1.507 79.273 o
3 8 9 2.523 2.265 1.404 142.278 o
3 9 0 5.222 3.438 0.950 119.960 o
3 9 1 0.101 -0.266 2.512 84.411 o
3 9 2 2.237 1.176 1.439 155.641 o
3 9 3 0.214 -1.222 1.010 478.675 o
3 9 4 1.661 -2.704 1.269 222.897 o
3 9 5 0.537 0.200 1.413 233.548 o
4 0 0 811.141 973.647 23.220 0.044 o
4 0 2 4302.650 4094.620 137.220 0.002 o
4 0 4 1483.190 1453.360 46.562 0.015 o
4 0 6 21.326 22.451 0.911 23.256 o
4 0 8 1.933 3.677 0.521 251.502 o
4 0 10 10.092 5.913 1.332 59.531 o
4 0 12 1.092 3.764 1.009 217.271 o
4 0 14 3.068 5.062 2.132 72.763 o
4 0 16 71.607 71.941 5.062 3.523 o
4 1 0 27.970 24.711 1.211 17.260 o
4 1 1 173.013 184.272 3.767 0.892 o
4 1 2 754.383 945.234 22.420 0.049 o
4 1 3 90.271 102.322 8.131 2.031 o
4 1 4 2543.070 2302.340 92.890 0.005 o
4 1 5 58.837 68.169 1.710 5.190 o
4 1 6 929.847 973.127 16.230 0.038 o
4 1 7 12.165 27.233 1.165 30.107 o
4 1 8 479.399 444.650 11.832 0.144 o
4 1 9 2.439 3.831 0.517 220.514 o
4 1 10 14.320 9.079 0.629 46.336 o
4 1 11 54.836 37.385 1.117 7.521 o
4 1 12 29.767 33.162 1.608 13.949 o
4 1 13 125.110 123.400 3.240 1.636 o
4 1 14 97.957 105.346 3.017 2.341 o
4 1 15 30.126 32.474 2.727 12.382 o
4 1 16 55.147 51.911 3.014 5.932 o
4 2 0 224.334 237.414 7.300 0.542 o
4 2 1 79.689 70.333 1.396 3.759 o
4 2 2 273.792 293.773 9.260 0.370 o
4 2 3 90.730 122.125 9.992 1.662 o
4 2 4 0.608 2.198 0.659 427.795 o
4 2 5 122.932 135.803 3.023 1.585 o
4 2 6 53.336 52.278 1.559 6.599 o
4 2 7 255.339 236.702 3.832 0.483 o
4 2 8 18.705 20.280 0.855 27.189 o
4 2 9 52.372 52.793 1.291 6.751 o
4 2 10 60.895 65.317 1.629 5.150 o
4 2 11 28.038 28.280 1.300 16.169 o
4 2 12 46.617 48.557 1.684 7.755 o
4 2 13 77.635 91.690 2.741 3.235 o
4 2 14 38.944 37.559 1.900 10.195 o
4 2 15 105.063 114.597 3.262 2.060 o
4 2 16 8.001 6.633 1.835 56.383 o
4 3 0 402.587 371.391 5.717 0.207 o
4 3 1 0.789 2.481 0.551 418.435 o
4 3 2 1560.860 1602.660 23.859 0.014 o
4 3 3 842.936 926.900 17.941 0.044 o
4 3 4 292.397 219.682 7.410 0.410 o
4 3 5 2.807 2.793 0.638 215.135 o
4 3 6 0.470 0.712 0.638 671.652 o
4 3 7 24.242 20.860 1.060 21.209 o
4 3 8 116.238 118.634 2.529 1.839 o
4 3 9 142.783 161.172 3.244 1.208 o
4 3 10 2.372 0.200 0.724 311.440 o
4 3 11 181.768 202.766 4.005 0.792 o
4 3 12 0.039 0.131 0.833 722.323 o
4 3 13 0.011 0.393 0.847 658.907 o
4 3 14 8.023 8.188 1.156 67.208 o
4 3 15 0.197 0.574 1.059 397.751 o
4 4 0 22.954 21.923 0.700 22.386 o
4 4 1 70.520 77.106 1.644 4.058 o
4 4 2 135.840 122.924 2.361 1.513 o
4 4 3 171.632 141.041 3.996 1.040 o
4 4 4 78.625 89.621 2.103 3.298 o
4 4 5 60.832 59.947 1.697 5.377 o
4 4 6 4.236 0.322 0.734 196.743 o
4 4 7 0.730 -1.820 0.960 423.713 o
4 4 8 14.175 10.354 1.038 42.525 o
4 4 9 5.094 3.969 1.385 96.423 o
4 4 10 135.883 145.925 3.095 1.359 o
4 4 11 58.017 56.069 1.841 5.799 o
4 4 12 8.408 8.536 0.978 67.428 o
4 4 13 14.838 14.100 1.078 36.803 o
4 4 14 0.002 0.320 0.853 667.575 o
4 4 15 0.036 -2.281 1.049 480.212 o
4 5 0 0.396 0.901 0.558 752.960 o
4 5 1 22.479 26.786 1.024 20.367 o
4 5 2 336.429 320.381 5.626 0.284 o
4 5 3 11.174 10.136 0.600 55.247 o
4 5 4 26.419 31.501 1.867 15.343 o
4 5 5 0.311 0.331 0.612 895.725 o
4 5 6 22.161 19.244 2.115 20.614 o
4 5 7 8.707 6.468 0.994 71.302 o
4 5 8 24.875 17.222 1.011 22.256 o
4 5 9 0.340 -0.565 0.923 530.263 o
4 5 10 29.708 21.029 1.226 17.298 o
4 5 11 68.965 65.434 1.961 4.485 o
4 5 12 0.008 1.664 0.881 456.618 o
4 5 13 8.057 8.210 1.015 69.637 o
4 5 14 4.766 5.191 1.024 110.463 o
4 6 0 24.947 31.983 1.808 16.016 o
4 6 1 379.751 398.317 6.943 0.212 o
4 6 2 5.487 6.700 0.704 104.144 o
4 6 3 210.431 211.850 3.928 0.652 o
4 6 4 3.760 4.124 1.003 135.535 o
4 6 5 37.997 34.240 2.827 9.964 o
4 6 6 0.035 -0.294 1.250 339.981 o
4 6 7 279.576 281.045 6.100 0.384 o
4 6 8 57.586 55.137 2.101 5.825 o
4 6 9 56.282 54.122 2.101 6.011 o
4 6 10 60.662 57.736 2.778 5.234 o
4 6 11 49.019 50.121 2.204 7.083 o
4 6 12 6.723 8.351 1.280 71.249 o
4 7 0 40.670 38.014 2.272 9.479 o
4 7 1 10.735 11.663 0.947 51.244 o
4 7 2 170.769 151.676 3.486 1.015 o
4 7 3 0.023 1.632 0.928 426.152 o
4 7 4 5.804 1.682 1.142 113.906 o
4 7 5 5.175 4.720 0.959 111.176 o
4 7 6 7.279 6.264 1.319 73.166 o
4 7 7 89.794 89.549 3.335 2.772 o
4 7 8 61.512 56.133 5.729 4.202 o
4 7 9 87.264 87.001 3.530 2.878 o
4 7 10 90.900 86.278 3.437 2.779 o
4 8 0 10.858 10.354 1.059 51.932 o
4 8 1 20.970 22.040 1.552 22.219 o
4 8 2 0.442 1.014 1.080 331.737 o
4 8 3 6.882 11.319 1.133 65.441 o
4 8 4 0.362 2.067 0.919 355.015 o
4 8 5 132.425 122.224 4.051 1.516 o
4 8 6 3.232 4.497 1.364 115.997 o
4 8 7 24.890 24.924 4.263 11.957 o
4 8 8 3.305 0.067 1.413 147.619 o
4 9 0 76.948 79.402 3.061 3.491 o
4 9 1 0.000 1.831 1.154 303.868 o
4 9 2 13.975 17.702 1.457 33.005 o
4 9 3 2.848 2.415 1.037 173.882 o
4 9 4 27.848 20.916 1.877 17.225 o
5 0 0 482.448 367.163 12.656 0.158 o
5 0 2 789.725 688.768 13.429 0.058 o
5 0 4 291.890 311.821 7.718 0.337 o
5 0 6 168.635 195.349 5.128 0.868 o
5 0 8 934.153 980.012 19.066 0.037 o
5 0 10 458.782 490.188 12.135 0.143 o
5 0 12 28.343 35.013 2.081 13.524 o
5 0 14 197.651 204.231 8.793 0.662 o
5 0 16 19.132 15.854 2.931 20.560 o
5 1 0 438.519 450.152 16.732 0.154 o
5 1 1 987.794 1151.070 22.248 0.031 o
5 1 2 1145.160 1282.460 40.097 0.023 o
5 1 3 638.629 659.421 11.103 0.079 o
5 1 4 1584.420 1728.770 28.667 0.013 o
5 1 5 197.414 210.801 4.403 0.701 o
5 1 6 310.582 364.710 7.301 0.285 o
5 1 7 134.662 136.840 2.615 1.435 o
5 1 8 13.603 17.387 0.918 36.823 o
5 1 9 390.203 422.143 7.320 0.197 o
5 1 10 33.483 33.529 1.129 12.939 o
5 1 11 6.376 5.120 0.756 101.480 o
5 1 12 24.587 27.094 1.390 18.256 o
5 1 13 1.625 0.338 1.017 282.897 o
5 1 14 46.236 49.765 2.114 7.543 o
5 1 15 14.284 9.968 1.877 35.768 o
5 1 16 1.078 -1.242 1.741 151.441 o
5 2 0 76.439 55.212 1.421 4.393 o
5 2 1 803.335 789.175 11.925 0.053 o
5 2 2 373.975 390.208 7.818 0.218 o
5 2 3 322.616 315.292 10.320 0.290 o
5 2 4 5.577 9.158 0.620 92.119 o
5 2 5 30.654 57.732 1.713 9.903 o
5 2 6 43.569 53.233 1.689 7.866 o
5 2 7 196.535 222.817 4.107 0.683 o
5 2 8 1.741 0.431 0.487 454.685 o
5 2 9 43.614 42.078 1.209 9.046 o
5 2 10 76.589 76.686 1.700 3.731 o
5 2 11 0.033 0.942 0.926 490.318 o
5 2 12 212.354 197.793 4.653 0.666 o
5 2 13 3.947 4.725 1.097 121.328 o
5 2 14 0.036 -1.614 1.197 370.267 o
5 2 15 0.251 0.128 1.156 361.474 o
5 3 0 72.345 77.066 1.460 3.971 o
5 3 1 22.026 8.405 0.615 31.182 o
5 3 2 224.310 249.145 5.114 0.541 o
5 3 3 148.755 123.244 2.753 1.349 o
5 3 4 105.897 102.980 2.405 2.210 o
5 3 5 437.285 488.750 11.914 0.152 o
5 3 6 1.145 0.611 0.715 445.245 o
5 3 7 144.189 142.276 3.355 1.284 o
5 3 8 14.522 15.671 0.918 36.708 o
5 3 9 9.879 10.140 0.874 58.043 o
5 3 10 14.521 7.995 0.865 45.906 o
5 3 11 253.206 260.195 4.987 0.458 o
5 3 12 13.038 11.619 1.036 43.804 o
5 3 13 43.163 47.278 2.100 8.238 o
5 3 14 7.804 10.669 1.327 59.243 o
5 3 15 16.330 21.614 3.053 19.951 o
5 4 0 499.293 541.762 8.267 0.124 o
5 4 1 18.357 16.471 1.008 29.578 o
5 4 2 92.165 95.595 2.007 2.700 o
5 4 3 249.684 243.505 4.341 0.487 o
5 4 4 56.335 53.286 1.665 6.164 o
5 4 5 1.208 0.104 0.244 811.879 o
5 4 6 3.693 2.887 0.865 161.115 o
5 4 7 25.136 19.511 1.045 21.065 o
5 4 8 9.893 9.410 0.851 59.803 o
5 4 9 18.348 12.300 0.964 32.780 o
5 4 10 26.932 26.406 1.442 17.029 o
5 4 11 79.917 78.083 2.140 3.493 o
5 4 12 76.093 77.602 2.191 3.684 o
5 4 13 24.852 26.084 1.521 18.164 o
5 4 14 9.735 11.740 1.692 45.541 o
5 5 0 10.387 11.302 0.760 54.800 o
5 5 1 157.446 176.727 3.345 1.023 o
5 5 2 0.023 1.035 0.520 1021.940 o
5 5 3 112.661 114.353 2.760 1.935 o
5 5 4 0.769 0.015 0.694 631.220 o
5 5 5 47.411 39.224 1.320 8.549 o
5 5 6 0.044 -1.119 0.788 835.430 o
5 5 7 0.178 -0.717 0.639 1090.230 o
5 5 8 14.655 11.416 0.929 40.830 o
5 5 9 38.773 28.234 1.640 11.685 o
5 5 10 3.181 2.074 0.874 187.680 o
5 5 11 22.154 20.625 1.320 22.444 o
5 5 12 0.699 0.003 0.911 461.956 o
5 5 13 1.752 2.533 0.978 220.693 o
5 6 0 1.041 0.137 0.594 609.040 o
5 6 1 51.105 50.728 1.458 7.013 o
5 6 2 10.089 9.988 0.717 59.067 o
5 6 3 33.523 29.189 1.445 13.447 o
5 6 4 3.216 1.139 0.784 216.041 o
5 6 5 0.205 -2.058 0.784 754.788 o
5 6 6 0.519 -0.717 0.784 624.112 o
5 6 7 1.516 -0.310 0.972 321.142 o
5 6 8 1.522 -1.062 0.972 320.568 o
5 6 9 0.067 -1.001 1.146 399.340 o
5 6 10 16.635 20.311 2.840 21.162 o
5 6 11 3.730 6.132 1.599 88.757 o
5 7 0 100.639 115.940 2.514 2.177 o
5 7 1 138.702 146.680 2.964 1.327 o
5 7 2 0.004 1.444 0.818 529.790 o
5 7 3 34.841 43.827 2.118 10.256 o
5 7 4 46.119 40.053 2.066 8.370 o
5 7 5 0.271 0.447 0.837 574.844 o
5 7 6 1.588 -0.485 2.132 101.171 o
5 7 7 5.540 7.127 1.458 77.328 o
5 7 8 4.538 5.834 1.498 87.877 o
5 7 9 14.888 15.790 1.790 31.009 o
5 7 10 5.627 8.117 2.598 45.069 o
5 8 0 69.168 72.936 2.228 4.191 o
5 8 1 33.854 37.772 2.118 11.287 o
5 8 2 76.162 88.182 3.131 3.323 o
5 8 3 48.679 51.307 4.063 6.114 o
5 8 4 65.850 69.676 2.317 4.495 o
5 8 5 0.275 2.026 1.364 216.948 o
5 8 6 26.953 32.717 2.237 14.244 o
5 8 7 13.198 13.980 1.741 35.349 o
5 9 0 13.531 18.332 1.726 31.541 o
5 9 1 3.153 3.930 1.309 125.239 o
6 0 0 447.584 479.640 11.774 0.150 o
6 0 2 2032.350 2185.660 55.021 0.008 o
6 0 4 1808.700 1848.330 43.547 0.010 o
6 0 6 5.715 5.614 0.959 99.489 o
6 0 8 178.759 233.900 6.251 0.712 o
6 0 10 128.991 136.552 4.078 1.468 o
6 0 12 5.405 0.075 1.732 93.395 o
6 0 14 10.041 6.395 2.531 38.977 o
6 1 0 1069.940 1039.750 20.171 0.030 o
6 1 1 471.107 557.789 11.020 0.128 o
6 1 2 323.446 304.661 6.064 0.306 o
6 1 3 92.835 89.266 1.829 2.790 o
6 1 4 1075.070 1075.310 17.980 0.029 o
6 1 5 1126.610 1209.180 23.270 0.025 o
6 1 6 248.972 261.767 5.481 0.463 o
6 1 7 25.601 35.096 1.478 15.472 o
6 1 8 25.525 24.347 1.279 18.713 o
6 1 9 81.917 77.784 1.700 3.446 o
6 1 10 2.939 1.691 0.721 224.726 o
6 1 11 51.563 41.682 1.539 7.572 o
6 1 12 1.670 -0.559 0.790 376.652 o
6 1 13 0.664 -3.088 0.983 418.893 o
6 1 14 20.811 18.637 1.581 23.738 o
6 1 15 0.032 -1.983 1.647 196.884 o
6 2 0 36.726 43.257 1.175 10.484 o
6 2 1 27.409 14.610 0.823 21.557 o
6 2 2 122.596 147.416 2.825 1.516 o
6 2 3 10.988 10.198 0.700 55.109 o
6 2 4 0.149 -0.019 0.481 1782.520 o
6 2 5 2.969 8.266 1.066 111.851 o
6 2 6 1.074 0.364 0.700 492.754 o
6 2 7 256.706 263.412 4.823 0.447 o
6 2 8 8.086 6.730 0.665 80.387 o
6 2 9 24.998 22.585 1.079 19.979 o
6 2 10 111.421 107.054 2.153 2.054 o
6 2 11 67.710 65.322 1.993 4.570 o
6 2 12 25.196 19.802 1.457 20.101 o
6 2 13 6.936 6.861 1.156 77.724 o
6 2 14 0.486 -0.203 1.114 365.165 o
6 2 15 14.854 16.548 1.639 31.462 o
6 3 0 48.808 53.679 1.106 7.212 o
6 3 1 309.221 333.842 5.926 0.306 o
6 3 2 25.697 19.226 0.886 20.998 o
6 3 3 171.054 182.145 4.779 0.896 o
6 3 4 402.070 414.749 10.455 0.189 o
6 3 5 114.689 101.088 8.140 1.658 o
6 3 6 241.142 281.601 7.252 0.450 o
6 3 7 107.715 112.690 2.892 2.043 o
6 3 8 96.920 99.241 2.327 2.488 o
6 3 9 17.133 15.570 1.063 31.747 o
6 3 10 59.180 56.184 1.789 5.690 o
6 3 11 1.876 2.740 0.865 229.398 o
6 3 12 3.096 3.857 1.115 142.511 o
6 3 13 16.699 13.911 1.333 32.415 o
6 3 14 3.253 5.107 1.215 121.394 o
6 4 0 80.886 85.260 1.665 3.328 o
6 4 1 301.587 322.388 5.085 0.324 o
6 4 2 317.412 342.627 6.058 0.292 o
6 4 3 0.092 1.271 0.673 672.843 o
6 4 4 118.877 128.704 3.043 1.696 o
6 4 5 42.447 40.020 1.981 9.109 o
6 4 6 8.174 4.940 0.676 86.643 o
6 4 7 32.475 34.830 1.338 12.905 o
6 4 8 23.862 21.478 1.118 21.158 o
6 4 9 2.674 2.850 0.961 181.489 o
6 4 10 9.558 6.646 0.921 67.246 o
6 4 11 10.366 10.708 1.024 53.405 o
6 4 12 34.686 36.164 1.673 11.694 o
6 4 13 16.783 17.676 1.457 29.066 o
6 5 0 144.743 147.623 2.913 1.260 o
6 5 1 45.434 50.788 1.458 7.846 o
6 5 2 195.717 180.480 3.457 0.783 o
6 5 3 0.668 2.149 0.761 378.774 o
6 5 4 139.053 148.678 3.454 1.302 o
6 5 5 29.001 25.527 1.373 16.281 o
6 5 6 21.529 19.115 1.681 22.578 o
6 5 7 12.345 8.449 1.173 48.991 o
6 5 8 32.132 34.210 1.270 13.193 o
6 5 9 1.062 -1.499 0.799 469.008 o
[truncated: 19,252 more chars]
