# Supplementary material for: Accurately adjusted phenothiazine conformations: reversible conformation transformation at room temperature and self-recoverable stimuli-responsive phosphorescence
Source: Light Sci Appl. 2025 Feb 26;14:99. doi: 10.1038/s41377-024-01716-7 (PMC11862005; doi:10.1038/s41377-024-01716-7)
Supplement: Supplementary file 5 — Crystal informations [file 41377_2024_1716_MOESM5_ESM.zip › cif/MM-MPT.cif]

data_gy-3_auto
_audit_creation_date               2021-06-11
_audit_creation_method
;
Olex2 1.2
(compiled 2018.05.29 svn.r3508 for OlexSys, GUI svn.r5506)
;
_shelxl_version_number             2013-2
_audit_contact_author_address      ?
_audit_contact_author_email        ?
_audit_contact_author_name         ''
_audit_contact_author_phone        ?
_publ_contact_author_id_orcid      ?
_publ_section_references
;
Dolomanov, O.V., Bourhis, L.J., Gildea, R.J, Howard, J.A.K. & Puschmann, H.
 (2009), J. Appl. Cryst. 42, 339-341.

Sheldrick, G.M. (2015). Acta Cryst. C71, 3-8.
;
_chemical_name_common              ?
_chemical_name_systematic
;
 ?
;
_chemical_formula_moiety           'C15 H15 N S'
_chemical_formula_sum              'C15 H15 N S'
_chemical_formula_weight           241.34
_chemical_melting_point            ?
loop_
  _atom_type_symbol
  _atom_type_description
  _atom_type_scat_dispersion_real
  _atom_type_scat_dispersion_imag
  _atom_type_scat_source
 'C' 'C' 0.0033 0.0016 'International Tables Vol C Tables 4.2.6.8 and 6.1.1.4'
 'H' 'H' 0.0000 0.0000 'International Tables Vol C Tables 4.2.6.8 and 6.1.1.4'
 'N' 'N' 0.0061 0.0033 'International Tables Vol C Tables 4.2.6.8 and 6.1.1.4'
 'S' 'S' 0.1246 0.1234 'International Tables Vol C Tables 4.2.6.8 and 6.1.1.4'

_shelx_space_group_comment
;
The symmetry employed for this shelxl refinement is uniquely defined
by the following loop, which should always be used as a source of
symmetry information in preference to the above space-group names.
They are only intended as comments.
;
_space_group_crystal_system        'orthorhombic'
_space_group_IT_number             61
_space_group_name_H-M_alt          'P b c a'
_space_group_name_Hall             '-P 2ac 2ab'
loop_
  _space_group_symop_operation_xyz
 'x, y, z'
 '-x+1/2, -y, z+1/2'
 '-x, y+1/2, -z+1/2'
 'x+1/2, -y+1/2, -z'
 '-x, -y, -z'
 'x-1/2, y, -z-1/2'
 'x, -y-1/2, z-1/2'
 '-x-1/2, y-1/2, z'

_cell_length_a                     8.0527(6)
_cell_length_b                     14.7485(11)
_cell_length_c                     21.1880(14)
_cell_angle_alpha                  90
_cell_angle_beta                   90
_cell_angle_gamma                  90
_cell_volume                       2516.4(3)
_cell_formula_units_Z              8
_cell_measurement_reflns_used      2048
_cell_measurement_temperature      292.89(10)
_cell_measurement_theta_max        26.1910
_cell_measurement_theta_min        4.2080
_shelx_estimated_absorpt_T_max     0.977
_shelx_estimated_absorpt_T_min     0.977
_exptl_absorpt_coefficient_mu      0.233
_exptl_absorpt_correction_T_max    1.00000
_exptl_absorpt_correction_T_min    0.95040
_exptl_absorpt_correction_type     multi-scan
_exptl_absorpt_process_details
;
CrysAlisPro 1.171.41.110a (Rigaku Oxford Diffraction, 2021)
Empirical absorption correction using spherical harmonics,
implemented in SCALE3 ABSPACK scaling algorithm.
;
_exptl_crystal_colour              'clear light colourless'
_exptl_crystal_colour_lustre       clear
_exptl_crystal_colour_modifier     light
_exptl_crystal_colour_primary      colourless
_exptl_crystal_density_diffrn      1.274
_exptl_crystal_density_meas        ?
_exptl_crystal_density_method      ?
_exptl_crystal_description         block
_exptl_crystal_F_000               1024
_exptl_crystal_size_max            0.1
_exptl_crystal_size_mid            0.1
_exptl_crystal_size_min            0.1
_exptl_special_details
;
 ?
;
_exptl_transmission_factor_max     ?
_exptl_transmission_factor_min     ?
_diffrn_reflns_av_R_equivalents    0.0419
_diffrn_reflns_av_unetI/netI       0.0483
_diffrn_reflns_Laue_measured_fraction_full  0.997
_diffrn_reflns_Laue_measured_fraction_max  0.887
_diffrn_reflns_limit_h_max         10
_diffrn_reflns_limit_h_min         -7
_diffrn_reflns_limit_k_max         20
_diffrn_reflns_limit_k_min         -15
_diffrn_reflns_limit_l_max         29
_diffrn_reflns_limit_l_min         -22
_diffrn_reflns_number              8897
_diffrn_reflns_point_group_measured_fraction_full  0.997
_diffrn_reflns_point_group_measured_fraction_max  0.887
_diffrn_reflns_theta_full          25.242
_diffrn_reflns_theta_max           29.288
_diffrn_reflns_theta_min           3.465
_diffrn_ambient_environment        air
_diffrn_ambient_temperature        292.89(10)
_diffrn_detector                   'CCD plate'
_diffrn_detector_area_resol_mean   5.1688
_diffrn_detector_type              AtlasS2
_diffrn_measured_fraction_theta_full  0.997
_diffrn_measured_fraction_theta_max  0.887
_diffrn_measurement_details
;
List of Runs (angles in degrees, time in seconds):

  # Type    Start    End  Width  t~exp~   \w     \q     \k     \f   Frames
--------------------------------------------------------------------------
  1  \w     65.00  99.00   1.00   10.00    --   10.51 178.00  60.00   34
  2  \w    -69.00  36.00   1.00   10.00    --   10.51 -19.00 -90.00  105
;
_diffrn_measurement_device         'four-circle diffractometer'
_diffrn_measurement_device_type    'SuperNova, Dual, Cu at home/near, AtlasS2'
_diffrn_measurement_method         '\w scans'
_diffrn_orient_matrix_type        
 'CrysAlisPro convention (1999,Acta A55,543-557)'
_diffrn_orient_matrix_UB_11        -0.0217278000
_diffrn_orient_matrix_UB_12        0.0394631000
_diffrn_orient_matrix_UB_13        0.0172863000
_diffrn_orient_matrix_UB_21        -0.0823185000
_diffrn_orient_matrix_UB_22        -0.0164072000
_diffrn_orient_matrix_UB_23        0.0032523000
_diffrn_orient_matrix_UB_31        0.0225149000
_diffrn_orient_matrix_UB_32        -0.0220625000
_diffrn_orient_matrix_UB_33        0.0284871000
_diffrn_radiation_monochromator    mirror
_diffrn_radiation_probe            x-ray
_diffrn_radiation_type             MoK\a
_diffrn_radiation_wavelength       0.71073
_diffrn_source                     'micro-focus sealed X-ray tube'
_diffrn_source_type                'SuperNova (Mo) X-ray Source'
_reflns_Friedel_coverage           0.000
_reflns_Friedel_fraction_full      .
_reflns_Friedel_fraction_max       .
_reflns_number_gt                  1880
_reflns_number_total               3044
_reflns_odcompleteness_completeness  99.49
_reflns_odcompleteness_iscentric   1
_reflns_odcompleteness_theta       26.32
_reflns_special_details
;
 Reflections were merged by SHELXL according to the crystal
 class for the calculation of statistics and refinement.
 
 _reflns_Friedel_fraction is defined as the number of unique
 Friedel pairs measured divided by the number that would be
 possible theoretically, ignoring centric projections and
 systematic absences.
;
_reflns_threshold_expression       'I > 2\s(I)'
_computing_cell_refinement         'CrysAlisPro 1.171.41.110a (Rigaku OD, 2021)'
_computing_data_collection         'CrysAlisPro 1.171.41.110a (Rigaku OD, 2021)'
_computing_data_reduction          'CrysAlisPro 1.171.41.110a (Rigaku OD, 2021)'
_computing_molecular_graphics      'Olex2 (Dolomanov et al., 2009)'
_computing_publication_material    'Olex2 (Dolomanov et al., 2009)'
_computing_structure_refinement    'ShelXL (Sheldrick, 2015)'
_computing_structure_solution      'SHELXT 2018/2 (Sheldrick, 2018)'
_refine_diff_density_max           0.207
_refine_diff_density_min           -0.238
_refine_diff_density_rms           0.045
_refine_ls_extinction_coef         .
_refine_ls_extinction_method       none
_refine_ls_goodness_of_fit_ref     1.020
_refine_ls_hydrogen_treatment      constr
_refine_ls_matrix_type             full
_refine_ls_number_parameters       157
_refine_ls_number_reflns           3044
_refine_ls_number_restraints       0
_refine_ls_R_factor_all            0.0968
_refine_ls_R_factor_gt             0.0554
_refine_ls_restrained_S_all        1.020
_refine_ls_shift/su_max            0.000
_refine_ls_shift/su_mean           0.000
_refine_ls_structure_factor_coef   Fsqd
_refine_ls_weighting_details
;
 w=1/[\s^2^(Fo^2^)+(0.0491P)^2^+0.9713P]
 where P=(Fo^2^+2Fc^2^)/3
;
_refine_ls_weighting_scheme        calc
_refine_ls_wR_factor_gt            0.1183
_refine_ls_wR_factor_ref           0.1461
_refine_special_details
;
 ?
;
_olex2_refinement_description
;
1. Fixed Uiso
 At 1.2 times of:
  All C(H) groups
 At 1.5 times of:
  All C(H,H,H) groups
2.a Aromatic/amide H refined with riding coordinates:
 C3(H3), C4(H4), C5(H5), C10(H10), C11(H11), C12(H12)
2.b Idealised Me refined as rotating group:
 C1(H1A,H1B,H1C), C14(H14A,H14B,H14C), C15(H15A,H15B,H15C)
;
_atom_sites_solution_hydrogens     geom
_atom_sites_solution_primary       ?
_atom_sites_solution_secondary     ?
loop_
  _atom_site_label
  _atom_site_type_symbol
  _atom_site_fract_x
  _atom_site_fract_y
  _atom_site_fract_z
  _atom_site_U_iso_or_equiv
  _atom_site_adp_type
  _atom_site_occupancy
  _atom_site_site_symmetry_order
  _atom_site_calc_flag
  _atom_site_refinement_flags_posn
  _atom_site_refinement_flags_adp
  _atom_site_refinement_flags_occupancy
  _atom_site_disorder_assembly
  _atom_site_disorder_group
 S1 S 0.85392(8) 0.46193(5) 0.61424(3) 0.0616(2) Uani 1 1 d . . . . .
 N1 N 0.4953(2) 0.50044(12) 0.64429(8) 0.0436(4) Uani 1 1 d . . . . .
 C1 C 0.2744(3) 0.61472(18) 0.57202(13) 0.0677(7) Uani 1 1 d . . . . .
 H1A H 0.2323 0.5571 0.5858 0.102 Uiso 1 1 calc GR . . . .
 H1B H 0.2151 0.6339 0.5351 0.102 Uiso 1 1 calc GR . . . .
 H1C H 0.2599 0.6587 0.6050 0.102 Uiso 1 1 calc GR . . . .
 C2 C 0.4553(3) 0.60606(15) 0.55677(10) 0.0489(6) Uani 1 1 d . . . . .
 C3 C 0.5241(4) 0.65517(16) 0.50711(11) 0.0593(7) Uani 1 1 d . . . . .
 H3 H 0.4579 0.6959 0.4850 0.071 Uiso 1 1 calc R . . . .
 C4 C 0.6874(4) 0.64485(18) 0.49010(11) 0.0640(7) Uani 1 1 d . . . . .
 H4 H 0.7304 0.6787 0.4569 0.077 Uiso 1 1 calc R . . . .
 C5 C 0.7879(3) 0.58486(17) 0.52187(11) 0.0588(7) Uani 1 1 d . . . . .
 H5 H 0.8977 0.5768 0.5095 0.071 Uiso 1 1 calc R . . . .
 C6 C 0.7242(3) 0.53654(15) 0.57246(10) 0.0464(5) Uani 1 1 d . . . . .
 C7 C 0.5591(3) 0.54776(14) 0.59100(9) 0.0426(5) Uani 1 1 d . . . . .
 C8 C 0.5446(3) 0.40877(15) 0.65262(9) 0.0411(5) Uani 1 1 d . . . . .
 C9 C 0.7067(3) 0.38109(15) 0.63869(10) 0.0468(5) Uani 1 1 d . . . . .
 C10 C 0.7524(3) 0.29095(18) 0.64562(12) 0.0611(7) Uani 1 1 d . . . . .
 H10 H 0.8586 0.2722 0.6344 0.073 Uiso 1 1 calc R . . . .
 C11 C 0.6405(4) 0.22981(18) 0.66906(13) 0.0666(8) Uani 1 1 d . . . . .
 H11 H 0.6720 0.1698 0.6751 0.080 Uiso 1 1 calc R . . . .
 C12 C 0.4822(4) 0.25666(17) 0.68374(11) 0.0599(7) Uani 1 1 d . . . . .
 H12 H 0.4082 0.2144 0.7002 0.072 Uiso 1 1 calc R . . . .
 C13 C 0.4294(3) 0.34511(16) 0.67477(9) 0.0481(6) Uani 1 1 d . . . . .
 C14 C 0.2524(3) 0.37077(19) 0.68690(12) 0.0637(7) Uani 1 1 d . . . . .
 H14A H 0.2443 0.4008 0.7270 0.095 Uiso 1 1 calc GR . . . .
 H14B H 0.1848 0.3172 0.6873 0.095 Uiso 1 1 calc GR . . . .
 H14C H 0.2146 0.4108 0.6542 0.095 Uiso 1 1 calc GR . . . .
 C15 C 0.4760(4) 0.55368(18) 0.70144(12) 0.0692(8) Uani 1 1 d . . . . .
 H15A H 0.4253 0.5171 0.7336 0.104 Uiso 1 1 calc GR . . . .
 H15B H 0.4069 0.6053 0.6929 0.104 Uiso 1 1 calc GR . . . .
 H15C H 0.5830 0.5739 0.7156 0.104 Uiso 1 1 calc GR . . . .

loop_
  _atom_site_aniso_label
  _atom_site_aniso_U_11
  _atom_site_aniso_U_22
  _atom_site_aniso_U_33
  _atom_site_aniso_U_23
  _atom_site_aniso_U_13
  _atom_site_aniso_U_12
 S1 0.0375(3) 0.0811(5) 0.0663(4) 0.0101(4) 0.0004(3) 0.0042(3)
 N1 0.0489(11) 0.0444(10) 0.0375(9) -0.0005(8) 0.0054(8) 0.0068(9)
 C1 0.0627(17) 0.0608(16) 0.0797(17) 0.0067(14) -0.0056(14) 0.0198(14)
 C2 0.0596(15) 0.0398(11) 0.0472(12) -0.0043(10) -0.0059(11) 0.0030(11)
 C3 0.084(2) 0.0447(13) 0.0492(13) 0.0023(12) -0.0108(13) 0.0019(14)
 C4 0.088(2) 0.0577(15) 0.0463(13) 0.0036(12) 0.0049(13) -0.0162(16)
 C5 0.0590(16) 0.0657(15) 0.0517(13) -0.0017(13) 0.0063(12) -0.0110(14)
 C6 0.0430(12) 0.0531(13) 0.0432(11) 0.0001(11) 0.0013(9) -0.0045(11)
 C7 0.0484(13) 0.0414(11) 0.0381(10) -0.0036(9) 0.0012(10) -0.0017(10)
 C8 0.0459(12) 0.0453(12) 0.0321(10) 0.0002(9) -0.0025(9) 0.0036(10)
 C9 0.0456(12) 0.0540(13) 0.0408(11) -0.0023(10) -0.0047(9) 0.0073(11)
 C10 0.0647(16) 0.0629(16) 0.0556(14) -0.0014(13) -0.0036(12) 0.0218(14)
 C11 0.088(2) 0.0485(14) 0.0630(16) -0.0012(13) -0.0109(15) 0.0157(15)
 C12 0.0779(18) 0.0518(14) 0.0501(13) 0.0055(12) -0.0116(13) -0.0071(14)
 C13 0.0517(13) 0.0555(13) 0.0371(11) 0.0044(11) -0.0053(10) 0.0001(12)
 C14 0.0550(15) 0.0741(17) 0.0619(14) 0.0167(14) 0.0061(12) -0.0066(14)
 C15 0.094(2) 0.0618(16) 0.0520(14) -0.0100(13) 0.0186(14) 0.0036(15)

_geom_special_details
;
 All esds (except the esd in the dihedral angle between two l.s. planes)
 are estimated using the full covariance matrix.  The cell esds are taken
 into account individually in the estimation of esds in distances, angles
 and torsion angles; correlations between esds in cell parameters are only
 used when they are defined by crystal symmetry.  An approximate (isotropic)
 treatment of cell esds is used for estimating esds involving l.s. planes.
;
loop_
  _geom_bond_atom_site_label_1
  _geom_bond_atom_site_label_2
  _geom_bond_distance
  _geom_bond_site_symmetry_2
  _geom_bond_publ_flag
 S1 C6 1.757(2) . ?
 S1 C9 1.759(2) . ?
 N1 C7 1.424(3) . ?
 N1 C8 1.420(3) . ?
 N1 C15 1.451(3) . ?
 C1 H1A 0.9600 . ?
 C1 H1B 0.9600 . ?
 C1 H1C 0.9600 . ?
 C1 C2 1.497(4) . ?
 C2 C3 1.393(3) . ?
 C2 C7 1.402(3) . ?
 C3 H3 0.9300 . ?
 C3 C4 1.372(4) . ?
 C4 H4 0.9300 . ?
 C4 C5 1.375(4) . ?
 C5 H5 0.9300 . ?
 C5 C6 1.386(3) . ?
 C6 C7 1.396(3) . ?
 C8 C9 1.399(3) . ?
 C8 C13 1.401(3) . ?
 C9 C10 1.387(3) . ?
 C10 H10 0.9300 . ?
 C10 C11 1.368(4) . ?
 C11 H11 0.9300 . ?
 C11 C12 1.371(4) . ?
 C12 H12 0.9300 . ?
 C12 C13 1.385(3) . ?
 C13 C14 1.497(3) . ?
 C14 H14A 0.9600 . ?
 C14 H14B 0.9600 . ?
 C14 H14C 0.9600 . ?
 C15 H15A 0.9600 . ?
 C15 H15B 0.9600 . ?
 C15 H15C 0.9600 . ?

loop_
  _geom_angle_atom_site_label_1
  _geom_angle_atom_site_label_2
  _geom_angle_atom_site_label_3
  _geom_angle
  _geom_angle_site_symmetry_1
  _geom_angle_site_symmetry_3
  _geom_angle_publ_flag
 C6 S1 C9 99.91(11) . . ?
 C7 N1 C15 115.79(18) . . ?
 C8 N1 C7 117.66(17) . . ?
 C8 N1 C15 116.19(18) . . ?
 H1A C1 H1B 109.5 . . ?
 H1A C1 H1C 109.5 . . ?
 H1B C1 H1C 109.5 . . ?
 C2 C1 H1A 109.5 . . ?
 C2 C1 H1B 109.5 . . ?
 C2 C1 H1C 109.5 . . ?
 C3 C2 C1 120.4(2) . . ?
 C3 C2 C7 118.2(2) . . ?
 C7 C2 C1 121.4(2) . . ?
 C2 C3 H3 119.3 . . ?
 C4 C3 C2 121.5(2) . . ?
 C4 C3 H3 119.3 . . ?
 C3 C4 H4 119.8 . . ?
 C3 C4 C5 120.5(2) . . ?
 C5 C4 H4 119.8 . . ?
 C4 C5 H5 120.3 . . ?
 C4 C5 C6 119.4(2) . . ?
 C6 C5 H5 120.3 . . ?
 C5 C6 S1 119.46(18) . . ?
 C5 C6 C7 120.6(2) . . ?
 C7 C6 S1 119.92(17) . . ?
 C2 C7 N1 119.7(2) . . ?
 C6 C7 N1 120.60(19) . . ?
 C6 C7 C2 119.7(2) . . ?
 C9 C8 N1 120.8(2) . . ?
 C9 C8 C13 119.5(2) . . ?
 C13 C8 N1 119.62(19) . . ?
 C8 C9 S1 119.54(17) . . ?
 C10 C9 S1 120.13(19) . . ?
 C10 C9 C8 120.3(2) . . ?
 C9 C10 H10 120.1 . . ?
 C11 C10 C9 119.7(2) . . ?
 C11 C10 H10 120.1 . . ?
 C10 C11 H11 119.9 . . ?
 C10 C11 C12 120.3(2) . . ?
 C12 C11 H11 119.9 . . ?
 C11 C12 H12 119.1 . . ?
 C11 C12 C13 121.8(3) . . ?
 C13 C12 H12 119.1 . . ?
 C8 C13 C14 121.2(2) . . ?
 C12 C13 C8 118.3(2) . . ?
 C12 C13 C14 120.5(2) . . ?
 C13 C14 H14A 109.5 . . ?
 C13 C14 H14B 109.5 . . ?
 C13 C14 H14C 109.5 . . ?
 H14A C14 H14B 109.5 . . ?
 H14A C14 H14C 109.5 . . ?
 H14B C14 H14C 109.5 . . ?
 N1 C15 H15A 109.5 . . ?
 N1 C15 H15B 109.5 . . ?
 N1 C15 H15C 109.5 . . ?
 H15A C15 H15B 109.5 . . ?
 H15A C15 H15C 109.5 . . ?
 H15B C15 H15C 109.5 . . ?

loop_
  _geom_torsion_atom_site_label_1
  _geom_torsion_atom_site_label_2
  _geom_torsion_atom_site_label_3
  _geom_torsion_atom_site_label_4
  _geom_torsion
  _geom_torsion_site_symmetry_1
  _geom_torsion_site_symmetry_2
  _geom_torsion_site_symmetry_3
  _geom_torsion_site_symmetry_4
  _geom_torsion_publ_flag
 S1 C6 C7 N1 1.1(3) . . . . ?
 S1 C6 C7 C2 -178.79(16) . . . . ?
 S1 C9 C10 C11 175.22(19) . . . . ?
 N1 C8 C9 S1 3.1(3) . . . . ?
 N1 C8 C9 C10 -178.5(2) . . . . ?
 N1 C8 C13 C12 -178.59(19) . . . . ?
 N1 C8 C13 C14 3.0(3) . . . . ?
 C1 C2 C3 C4 -176.5(2) . . . . ?
 C1 C2 C7 N1 -4.6(3) . . . . ?
 C1 C2 C7 C6 175.3(2) . . . . ?
 C2 C3 C4 C5 0.3(4) . . . . ?
 C3 C2 C7 N1 176.43(19) . . . . ?
 C3 C2 C7 C6 -3.7(3) . . . . ?
 C3 C4 C5 C6 -1.8(4) . . . . ?
 C4 C5 C6 S1 -178.47(18) . . . . ?
 C4 C5 C6 C7 0.5(3) . . . . ?
 C5 C6 C7 N1 -177.8(2) . . . . ?
 C5 C6 C7 C2 2.2(3) . . . . ?
 C6 S1 C9 C8 -33.33(19) . . . . ?
 C6 S1 C9 C10 148.31(19) . . . . ?
 C7 N1 C8 C9 38.0(3) . . . . ?
 C7 N1 C8 C13 -141.7(2) . . . . ?
 C7 C2 C3 C4 2.5(3) . . . . ?
 C8 N1 C7 C2 139.5(2) . . . . ?
 C8 N1 C7 C6 -40.4(3) . . . . ?
 C8 C9 C10 C11 -3.1(4) . . . . ?
 C9 S1 C6 C5 -149.78(19) . . . . ?
 C9 S1 C6 C7 31.2(2) . . . . ?
 C9 C8 C13 C12 1.7(3) . . . . ?
 C9 C8 C13 C14 -176.6(2) . . . . ?
 C9 C10 C11 C12 2.1(4) . . . . ?
 C10 C11 C12 C13 0.9(4) . . . . ?
 C11 C12 C13 C8 -2.8(3) . . . . ?
 C11 C12 C13 C14 175.6(2) . . . . ?
 C13 C8 C9 S1 -177.18(15) . . . . ?
 C13 C8 C9 C10 1.2(3) . . . . ?
 C15 N1 C7 C2 -76.7(3) . . . . ?
 C15 N1 C7 C6 103.4(3) . . . . ?
 C15 N1 C8 C9 -105.6(2) . . . . ?
 C15 N1 C8 C13 74.7(3) . . . . ?

loop_
  _refln_index_h
  _refln_index_k
  _refln_index_l
  _refln_F_squared_meas
  _refln_F_squared_sigma
 0 0 4 7004.26 34.69
 0 0 4 7093.89 40.24
 0 0 5 2.54 1.42
 0 0 5 1.72 1.84
 0 0 -6 5846.24 39.95
 0 0 6 5890.51 45.64
 0 0 6 6015.35 38.72
 0 0 -7 4.2 1.51
 0 0 7 6.24 1.65
 0 0 8 3.66 1.31
 0 0 -8 2.12 1.01
 0 0 8 5.97 1.98
 0 0 -9 1.49 0.99
 0 0 9 0.66 0.54
 0 0 9 2.64 1.43
 0 0 -10 170.57 8.89
 0 0 10 189.55 10.57
 0 0 10 183.4 8.79
 0 0 11 15.62 3.51
 0 0 -11 6.76 2.15
 0 0 11 10.51 2.61
 0 0 -12 248.33 11.96
 0 0 12 293.4 14.46
 0 0 12 287.16 12.17
 0 0 13 68.69 7.54
 0 0 -13 22.92 4.06
 0 0 -14 121.03 9.19
 0 0 14 170.35 12.08
 0 0 -15 16.06 3.74
 0 0 15 56.7 7.48
 0 0 -16 207.9 12.85
 0 0 16 243.19 15.15
 0 0 17 24.4 5.13
 0 0 -17 8.85 2.89
 0 0 -18 9.6 3.28
 0 0 18 24.31 5.37
 0 0 -19 11.2 3.52
 0 0 19 33.33 6.57
 0 0 -20 19.25 4.55
 0 0 20 37.24 6.95
 0 0 -21 9.12 3.39
 0 0 21 32.43 6.9
 0 0 22 33.95 7.04
 0 0 -22 11.21 3.63
 0 0 23 17.38 4.99
 0 0 24 73.04 10.34
 0 0 25 2.24 2.15
 0 0 26 6.28 3.56
 0 0 27 1.51 1.79
 0 0 28 15.5 5.24
 0 -1 4 -0.03 0.46
 0 1 4 0.52 0.25
 0 1 -4 0.11 0.23
 0 1 -5 0.15 0.24
 0 -1 5 -0.5 0.51
 0 1 5 -0.35 0.5
 0 1 6 0.21 0.48
 0 -1 6 -1.39 1.08
 0 1 -6 -0.25 0.5
 0 -1 -7 0.02 0.67
 0 1 -7 -0.44 0.45
 0 -1 7 0.04 0.61
 0 1 7 0.12 0.43
 0 1 8 0.26 0.63
 0 1 -8 0.63 0.64
 0 -1 8 -0.38 0.78
 0 1 -8 -0.4 0.33
 0 -1 -8 -0.24 0.61
 0 1 -9 0.43 0.68
 0 -1 9 -0.12 0.55
 0 -1 -9 -1.01 0.89
 0 1 9 -0.71 0.71
 0 -1 -10 -0.32 0.61
 0 1 10 -0.26 0.72
 0 -1 10 0.61 0.88
 0 1 10 -0.28 1.01
 0 1 -10 0.15 0.38
 0 1 -11 -0.5 0.73
 0 1 11 -0.9 1.07
 0 1 11 -0.06 0.95
 0 -1 11 -0.41 0.89
 0 -1 -11 0.4 0.77
 0 1 -12 0.46 0.47
 0 -1 12 -0.17 0.54
 0 1 12 -1.29 1.46
 0 -1 -12 0.13 1.13
 0 1 12 0.26 0.87
 0 1 -13 -0.74 1.22
 0 -1 13 0.64 0.62
 0 1 13 -0.35 1.07
 0 1 13 0.11 0.99
 0 -1 -13 -0.27 0.56
 0 -1 14 -0.51 1.02
 0 1 -14 1.74 1.41
 0 1 14 0.37 0.62
 0 -1 -14 -1.25 0.96
 0 1 14 1.07 1.01
 0 -1 15 0.77 0.73
 0 1 15 0.67 0.65
 0 -1 -15 0.13 0.83
 0 1 15 -0.26 1.11
 0 1 -15 0.27 0.58
 0 1 -16 1.01 1
 0 1 16 -1.63 1.95
 0 -1 16 0.87 1.58
 0 -1 -16 -0.74 0.97
 0 -1 -17 -1.63 1.75
 0 1 17 -0.25 1.48
 0 1 -17 -0.25 0.53
 0 -1 17 -0.4 1.72
 0 1 18 -1.06 2.45
 0 1 -18 0.91 1.07
 0 -1 -18 -0.14 1.22
 0 -1 18 -0.57 1.69
 0 -1 -19 0.19 1.26
 0 -1 19 -0.96 1.31
 0 1 -19 -0.23 1.39
 0 1 19 -0.38 2.3
 0 1 20 3 2.23
 0 -1 20 1.57 1.7
 0 1 -20 0.03 1.66
 0 -1 -20 -0.34 1.17
 0 1 -21 0.54 0.74
 0 -1 21 -1.29 1.04
 0 1 21 -0.32 1.99
 0 1 -22 -1.01 1.51
 0 -1 22 0.16 1.17
 0 1 22 1.1 2.38
 0 1 23 -2 1.04
 0 -1 23 -1.24 1.38
 0 1 24 0.5 1.62
 0 -1 24 -0.68 2.44
 0 -1 25 -1.08 1.96
 0 1 25 -0.45 2.04
 0 1 26 2.48 2.69
 0 1 27 -1.77 2.05
 0 1 28 -0.63 2.05
 0 1 29 4.98 3.61
 0 2 3 547.02 11.86
 0 2 4 2451.53 26.77
 0 2 5 9999 58.43
 0 2 -6 4593.97 26.79
 0 2 6 4657.01 41.61
 0 2 -7 21.68 2.08
 0 2 7 25.31 3.33
 0 -2 7 24.13 3.21
 0 2 -8 827.17 14.05
 0 -2 -8 844.18 20.64
 0 2 8 827.78 19.42
 0 -2 8 841.38 19.66
 0 2 -8 825.87 20.72
 0 2 -9 951.31 23.7
 0 -2 -9 941.85 23.08
 0 2 9 921.08 21.49
 0 -2 9 939.03 21.96
 0 2 -9 916.89 16.31
 0 2 -10 92.2 7.78
 0 -2 -10 107.41 8.17
 0 2 10 95.78 7.2
 0 -2 10 91.71 7.31
 0 2 -10 92.4 5.7
 0 -2 -11 15.17 3.2
 0 2 -11 15.9 2.46
 0 2 11 14.01 3.03
 0 -2 11 15.75 3.37
 0 2 -11 14.2 3.2
 0 2 -12 408.88 13.3
 0 -2 -12 436.34 17.7
 0 2 12 410.64 16.17
 0 -2 12 449.54 17.55
 0 2 13 11.23 2.79
 0 -2 -13 12.51 3.17
 0 2 -13 11.16 2.38
 0 -2 13 9.79 2.93
 0 2 -14 61.26 5.77
 0 -2 14 62.99 7.22
 0 2 14 58.15 7.15
 0 -2 -14 62.29 7.16
 0 2 14 65.99 6.91
 0 -2 15 73.2 7.91
 0 2 15 73.68 7.61
 0 -2 -15 88.21 8.79
 0 2 -15 77.44 6.85
 0 2 15 60.86 7.57
 0 -2 -16 11.56 3.19
 0 2 16 8.39 2.69
 0 2 -16 10.41 2.61
 0 2 16 5.24 2.22
 0 -2 16 8.05 2.49
 0 -2 17 14.23 3.6
 0 2 17 12.45 3.3
 0 2 -17 15.78 3.38
 0 2 17 17.91 4.4
 0 -2 -17 17.55 4.16
 0 -2 18 5.17 2.26
 0 -2 -18 -0.05 0.74
 0 2 -18 1.2 0.53
 0 2 18 5.22 2.82
 0 -2 -19 2.35 1.24
 0 -2 19 3.03 1.57
 0 2 19 0.72 1.61
 0 2 -19 1.01 0.79
 0 2 20 16.03 4.87
 0 2 -20 10.95 3.09
 0 -2 20 11.36 3.87
 0 -2 21 3.79 2.64
 0 2 -21 6.85 2.47
 0 2 21 9.68 3.79
 0 2 22 128.45 13.67
 0 2 -22 85.68 9.17
 0 2 23 12.11 4.24
 0 2 24 6.92 3.5
 0 2 25 16.71 5.42
 0 2 26 18.36 5.99
 0 2 27 -3.48 1.94
 0 2 28 2.85 2.53
 0 3 0 0.58 0.53
 0 3 1 0.72 0.55
 0 3 -1 0.3 0.27
 0 -3 2 -0.16 0.3
 0 3 -2 -0.15 0.2
 0 3 -3 0.05 0.2
 0 -3 3 -0.08 0.18
 0 3 3 -0.44 0.4
 0 3 4 -0.85 0.35
 0 3 -4 0.14 0.23
 0 3 5 0.78 1.03
 0 3 6 1.74 1.33
 0 3 7 0.51 0.55
 0 3 -7 -0.01 0.27
 0 3 8 -0.44 0.93
 0 3 -8 0.02 0.35
 0 3 -9 -0.36 0.68
 0 3 9 0.35 0.99
 0 3 -9 -0.44 0.39
 0 3 -10 0.18 0.65
 0 3 -10 0.18 0.46
 0 -3 -10 0.7 1.13
 0 3 10 0.51 1.1
 0 -3 -11 -0.65 0.95
 0 3 11 -1.25 1.37
 0 3 -11 0.58 0.53
 0 -3 -12 1.03 0.75
 0 3 -12 0.25 0.25
 0 3 12 0.29 0.56
 0 3 -13 -0.71 0.97
 0 -3 -13 0.67 0.72
 0 3 -13 -0.22 0.31
 0 3 13 -0.21 1.11
 0 3 -14 0.1 0.62
 0 -3 -14 0.01 0.88
 0 3 14 -0.8 0.85
 0 3 -14 -0.28 0.45
 0 3 -15 -0.76 1.3
 0 3 15 -0.27 1.4
 0 3 -15 0.46 0.88
 0 -3 -15 1.53 1.65
 0 -3 -16 0.74 0.91
 0 3 16 0.26 0.77
 0 3 16 -0.9 1.55
 0 3 -16 -0.58 0.98
 0 -3 -17 -0.14 1
 0 3 17 -0.87 1.73
 0 3 -17 -0.3 0.78
 0 3 17 -2.62 2.09
 0 3 -18 0.07 0.75
 0 -3 -18 -1.3 1.87
 0 3 18 0.34 1.14
 0 3 19 -2.13 1.79
 0 3 -19 -0.2 0.85
 0 3 19 -1.1 1.91
 0 3 -20 0.67 0.85
 0 3 20 1.22 0.9
 0 3 -21 -0.63 0.89
 0 3 21 -0.29 1.51
 0 3 22 0.91 1.76
 0 3 23 -2.27 2.63
 0 3 24 -1.81 2.43
 0 3 25 -3.05 3.25
 0 3 26 -0.37 2.58
 0 3 27 1.09 1.75
 0 3 28 -2.8 2.61
 0 4 0 410.69 10.58
 0 4 1 319.31 10.04
 0 4 -1 309.86 8.65
 0 -4 1 330.71 8.95
 0 -4 2 2024.19 20.23
 0 4 -2 2059.86 20.32
 0 4 2 1934.07 26.56
 0 4 -3 11.23 1.38
 0 -4 3 11.05 1.43
 0 4 3 13.3 2.45
 0 4 -4 3147.08 21.59
 0 4 4 3193.46 37.03
 0 4 -5 1657.18 14.98
 0 4 5 1693.99 28.47
 0 4 6 464.2 15.56
 0 4 -6 444.8 7.78
 0 4 7 1249.28 26.46
 0 4 8 133.77 8.93
 0 4 -9 452.29 17.26
 0 4 -9 462.67 9.4
 0 4 9 469.32 17.25
 0 4 10 1.39 1.1
 0 4 -10 1.11 0.58
 0 4 11 117.3 9.19
 0 -4 -11 133.04 10.4
 0 4 -11 123.38 5.71
 0 -4 -12 123.67 10.29
 0 4 12 114.21 9.44
 0 4 -12 120.36 6.15
 0 4 -12 102.4 9.4
 0 4 -13 0.61 1.34
 0 -4 -13 -0.43 0.9
 0 4 -13 0.3 0.33
 0 4 13 0.05 0.71
 0 4 14 115.02 9.87
 0 4 -14 117.38 6.79
 0 4 -14 106.39 10.45
 0 -4 -14 119.43 10.93
 0 4 -15 217.67 15.32
 0 4 15 207.54 13.84
 0 -4 -15 215.79 15.15
 0 4 -15 224.65 10.09
 0 4 16 35.95 5.95
 0 4 -16 27.64 5.91
 0 4 -16 33.07 4.1
 0 -4 -16 37 6.51
 0 4 17 185.57 13.79
 0 4 -17 177.01 14.78
 0 -4 -17 169.56 14.17
 0 4 -17 171.97 9.55
 0 4 18 -0.28 0.95
 0 4 -18 0.65 0.52
 0 4 18 1.7 2.12
 0 4 19 41.35 7.39
 0 4 -19 44.6 5.35
 0 4 19 55.46 7.96
 0 4 20 5.56 2.94
 0 4 -20 3.47 1.32
 0 4 20 6.44 3.16
 0 4 21 21.91 5.75
 0 4 22 8.57 3.64
 0 4 23 13.17 4.37
 0 4 24 4.33 2.42
 0 4 25 11.16 4.79
 0 4 26 16.55 5.64
 0 4 27 9.93 4.53
 0 4 28 6.48 3.47
 0 5 0 1.81 0.95
 0 -5 0 2.9 1.17
 0 -5 -1 -0.17 0.49
 0 -5 1 0.57 0.51
 0 5 -1 0.34 0.62
 0 5 1 -0.19 0.35
 0 5 -2 0.47 0.61
 0 -5 2 0.77 0.33
 0 5 2 0.36 1.02
 0 5 -3 0.6 0.7
 0 -5 3 0.03 0.3
 0 5 3 0.11 0.6
 0 5 4 -0.38 0.56
 0 5 -4 -0.49 0.56
 0 -5 4 0.14 0.31
 0 5 5 1.21 0.88
 0 5 -5 0.15 0.27
 0 5 6 -0.03 0.53
 0 5 -6 -0.14 0.44
 0 5 -7 -0.02 0.2
 0 5 7 0.72 1.28
 0 5 8 -0.44 0.93
 0 5 -8 0.42 0.35
 0 5 -9 -0.06 0.22
 0 5 9 0.33 1.08
 0 5 -10 1.01 0.52
 0 5 10 2.09 1.71
 0 5 11 -0.08 0.82
 0 5 -11 -0.03 0.36
 0 5 -11 0.36 1.26
 0 5 -12 -0.73 0.69
 0 5 -12 0.57 0.74
 0 -5 -12 0.08 1.57
 0 5 12 0.61 1.55
 0 -5 -13 0.66 1.11
 0 5 -13 3.07 2.34
 0 5 13 0.79 1.31
 0 5 -13 1.25 0.96
 0 -5 -14 -0.48 1.29
 0 5 -14 -0.38 1.56
 0 5 -14 -0.1 0.33
 0 5 14 1.2 0.95
 0 5 -15 0.73 0.72
 0 5 15 1.42 0.77
 0 5 -15 0.36 1.19
 0 -5 -15 1.34 1
 0 -5 -16 -0.01 0.76
 0 5 -16 0.71 1.24
 0 5 16 0.21 1.03
 0 5 -16 0.92 0.92
 0 5 17 2.38 1.98
 0 5 -17 -0.55 0.59
 0 5 -18 0.25 0.92
 0 5 18 1.36 2.02
 0 5 -19 -0.9 0.98
 0 5 19 0.13 1.28
 0 5 20 0.89 1.72
 0 5 -20 -0.7 0.57
 0 5 20 -2.41 2.44
 0 5 21 0.94 0.92
 0 5 21 -0.39 2.05
 0 5 22 1.65 2.14
 0 5 23 -2.39 2.02
 0 5 24 0.67 0.96
 0 5 25 -2.66 1.81
 0 5 26 -0.41 1.91
 0 5 27 -2.29 2.84
 0 5 28 -2.97 3.08
 0 6 0 173.56 8.65
 0 -6 0 124.26 7.41
 0 -6 -1 199.05 9.67
 0 6 1 210.23 9.82
 0 6 -1 213.16 8.9
 0 -6 1 206.58 9.01
 0 -6 -2 96.56 7
 0 -6 2 81 5.25
 0 6 2 91.88 6.69
 0 6 -2 88.1 5.48
 0 6 -3 962.08 17.05
 0 6 3 967.46 22.6
 0 -6 3 902.63 16.71
 0 6 -4 4.07 1.11
 0 -6 4 4.34 1.14
 0 6 4 2.61 1.37
 0 -6 5 7.96 1.44
 0 6 -5 9.85 1.49
 0 6 5 5.21 1.64
 0 6 6 57 6.16
 0 6 -6 53.44 3.4
 0 6 -7 719.25 11.57
 0 6 7 688.13 21.92
 0 6 8 630.98 21.8
 0 6 -8 650.17 10.51
 0 6 9 436.69 18.41
 0 6 -9 438.2 8.41
 0 6 10 23.95 4.6
 0 6 -10 26.74 2.1
 0 6 -10 25.46 4.54
 0 6 -10 26.63 2.04
 0 6 11 155.62 11.59
 0 6 -11 174.43 12.49
 0 6 -11 153.87 5.1
 0 6 -11 184.29 5.68
 0 6 -12 16.01 1.78
 0 6 -12 17.32 4.29
 0 6 -12 19.64 2.02
 0 6 12 15.49 3.76
 0 -6 -12 15.57 4.19
 0 6 13 63.27 7.75
 0 6 -13 61.61 3.64
 0 6 -13 68.93 3.91
 0 6 -13 69.96 8.5
 0 -6 -13 79.55 9.4
 0 -6 -14 24.84 5.48
 0 6 -14 19.77 4.6
 0 6 14 19.82 4.38
 0 6 -14 19.27 2.19
 0 6 15 295.48 17.88
 0 6 -15 272.46 18.05
 0 6 -15 274.67 8.7
 0 6 16 39.9 6.75
 0 6 -16 38.09 3.44
 0 6 17 71.39 9.21
 0 6 -17 58.03 4.41
 0 6 -18 23.58 2.93
 0 6 18 24.53 5.69
 0 6 19 78.88 10.09
 0 6 -19 71.12 5.29
 0 6 20 1.61 1.62
 0 6 21 49.98 8.41
 0 6 22 23.81 5.69
 0 6 22 33.74 7.61
 0 6 23 8.44 3.58
 0 6 24 14.83 5.52
 0 6 25 17.42 6.02
 0 6 26 -3.44 2.86
 0 6 27 3.68 2.93
 0 -7 0 29.19 4.15
 0 7 0 32.56 4.5
 0 7 -1 -0.31 0.75
 0 -7 -1 -0.27 0.66
 0 7 1 0.31 0.53
 0 -7 1 0.08 0.44
 0 -7 -2 -0.02 0.67
 0 -7 2 -0.36 0.62
 0 7 -2 -0.44 0.72
 0 7 2 -0.01 0.84
 0 -7 -3 -0.74 0.86
 0 7 3 -0.76 0.57
 0 -7 3 -0.57 0.52
 0 7 -3 -0.24 0.64
 0 7 -4 0.57 0.42
 0 7 4 1.12 1.14
 0 -7 4 0.59 0.52
 0 -7 5 0.24 0.51
 0 7 -5 0.72 0.68
 0 7 5 -0.82 1.22
 0 7 6 -0.99 1.54
 0 7 -6 -0.07 0.55
 0 7 7 7.75 2.92
 0 7 -7 8.56 1.58
 0 7 -8 0.06 0.27
 0 7 8 -1.49 1.6
 0 7 -9 0.16 0.25
 0 7 9 0.58 0.72
 0 7 -10 -0.46 0.34
 0 7 10 -0.61 0.65
 0 7 -11 1.46 1.37
 0 7 -11 -0.14 0.23
 0 -7 -11 2.03 1.55
 0 7 -11 0.08 0.22
 0 7 11 0.59 1.39
 0 7 -12 -0.12 0.28
 0 7 -12 -0.22 0.32
 0 7 12 -1 2
 0 7 -12 -1.39 1.59
 0 -7 -12 1.78 1.08
 0 7 -13 0.21 1.46
 0 7 13 0.79 1.37
 0 7 -13 -0.25 0.39
 0 -7 -13 -0.22 0.83
 0 7 -13 -0.34 0.31
 0 7 14 9.39 3.7
 0 7 -14 8.28 1.14
 0 7 -14 10.56 1.25
 0 7 -14 8.35 3.36
 0 7 -15 -0.09 0.26
 0 7 -15 0 0.29
 0 7 -16 0.21 0.26
 0 7 -16 0.39 0.36
 0 7 -17 0.31 0.27
 0 7 -17 0.44 0.37
 0 7 18 2.95 3.66
 0 7 -18 2.67 1.13
 0 7 -18 0.64 0.72
 0 7 -19 0.71 0.53
 0 7 19 0.47 1.28
 0 7 20 3.86 3.01
 0 7 21 13.04 4.58
 0 7 22 -0.63 1.05
 0 7 23 4.13 3.23
 0 7 24 1.91 2
 0 7 25 1.68 3.32
 0 7 26 2.64 2.95
 0 7 27 1.52 1.49
 0 -8 0 312.11 13.62
 0 8 0 369.36 14.31
 0 8 1 21.08 3.5
 0 -8 -1 27.13 4.22
 0 8 -1 29.92 3.93
 0 -8 1 27.2 3.85
 0 8 -2 38.16 4.34
 0 -8 2 53.46 5.17
 0 8 2 46.7 5.42
 0 -8 -2 48.22 5.84
 0 -8 3 103.65 6.88
 0 8 -3 114.12 7.05
 0 8 3 101.16 8.22
 0 -8 4 27.97 3.41
 0 8 -4 34.43 3.71
 0 8 4 28.37 4.55
 0 8 5 6.06 2.21
 0 -8 -5 5.6 2.23
 0 8 -5 5.83 1.63
 0 -8 5 5.17 1.48
 0 8 6 461.94 19.26
 0 8 -6 452.18 12.1
 0 -8 -6 462.29 20.08
 0 8 -7 3.75 1.18
 0 8 7 5.16 2.32
 0 8 8 55.64 7.1
 0 8 -8 51.05 3.59
 0 8 9 -1.84 1.62
 0 -8 -9 2.87 2.13
 0 8 -9 2.5 0.82
 0 8 10 283.67 16.76
 0 -8 -10 287.94 17.95
 0 8 -10 258.03 6.6
 0 -8 -11 241.39 16.86
 0 8 11 256.07 16.19
 0 8 -11 232.32 5.4
 0 8 -11 275.86 16.74
 0 8 12 14.9 4.01
 0 8 -12 19.17 4.78
 0 8 -13 77.92 9.59
 0 8 13 86.48 9.63
 0 8 14 28.37 5.68
 0 8 15 483.76 24.3
 0 8 16 93 11.07
 0 8 17 10.68 3.75
 0 8 18 4.79 2.87
 0 8 19 305.92 21.25
 0 8 20 17.38 5.67
 0 8 21 0.42 1.21
 0 8 22 42.52 8.34
 0 8 23 3.44 2.66
 0 8 24 19.22 5.85
 0 8 25 5.03 3.92
 0 8 26 -3.33 4.16
 0 9 0 1.02 1.11
 0 -9 0 0.69 0.88
 0 9 1 -0.13 0.8
 0 9 -1 -0.95 1.24
 0 -9 1 -0.69 1.24
 0 9 2 1.67 1.44
 0 -9 2 -0.72 0.87
 0 9 -2 0.03 0.57
 0 9 -3 -0.45 1.19
 0 9 3 0.08 0.57
 0 -9 3 -0.1 0.46
 0 -9 4 0.59 0.61
 0 9 4 -0.43 0.73
 0 9 -4 0.43 0.85
 0 -9 -4 -0.69 1.28
 0 -9 5 -0.09 0.51
 0 9 5 -0.19 0.63
 0 9 -5 0.06 0.73
 0 -9 -5 0.62 0.91
 0 9 6 -1.21 1.94
 0 -9 -6 0.12 1.06
 0 9 -6 -0.14 0.38
 0 -9 6 0.4 0.52
 0 9 -7 -0.71 0.77
 0 -9 -7 1.44 1.6
 0 9 7 -0.06 1.53
 0 9 8 -0.94 1.44
 0 9 -8 -0.37 0.27
 0 -9 -8 0.02 1.44
 0 9 9 2.21 2.17
 0 -9 -9 1.02 1.3
 0 9 -9 0.47 0.42
 0 9 -10 0.31 0.32
 0 9 10 4.7 2.92
 0 -9 -10 2.63 2.91
 0 9 11 0.5 0.86
 0 9 -11 -0.05 0.17
 0 9 12 -0.85 1.27
 0 9 13 2.19 2.11
 0 9 14 0.58 1.68
 0 9 15 1.03 0.97
 0 9 16 -0.37 1.14
 0 9 17 1.76 2.42
 0 9 18 3.9 2.98
 0 9 19 0.61 1.09
 0 9 20 -2.28 2.71
 0 9 21 3.34 2.76
 0 9 22 1.55 2.74
 0 9 23 -2.38 1.76
 0 9 25 -1.1 1.69
 0 10 0 334.76 15.35
 0 10 -1 41.69 5.36
 0 10 1 43.84 5.74
 0 10 -2 1.2 1.06
 0 10 2 1.22 0.62
 0 -10 2 0.14 0.86
 0 -10 -2 3.32 1.61
 0 10 3 0.2 0.53
 0 -10 -3 0.01 0.93
 0 10 -3 1.07 0.47
 0 -10 3 0.15 0.53
 0 10 -4 22.3 3.48
 0 10 4 15.21 3.47
 0 -10 4 20.58 3.47
 0 -10 -4 23.63 4.7
 0 -10 -5 110.5 10.59
 0 10 5 116.86 10.39
 0 10 -5 116.78 7.62
 0 -10 5 114.97 7.64
 0 10 -6 2.95 1.38
 0 10 6 2.75 1.63
 0 -10 -6 2.01 1.6
 0 -10 6 2.04 1.07
 0 10 -7 40.62 4.14
 0 -10 -7 44.24 7.02
 0 10 7 41.29 6.5
 0 10 8 0.17 1.29
 0 -10 -8 0.87 0.83
 0 10 -8 1.5 0.99
 0 10 -9 110.45 5.81
 0 10 9 130.06 12.01
 0 10 -10 1165.75 16.51
 0 10 10 1215.25 37.15
 0 10 11 468.02 23.47
 0 10 -11 398.7 7.89
 0 10 12 62.74 8.68
 0 10 13 -2.42 0.95
 0 10 14 218.81 17.23
 0 10 15 13.89 4.55
 0 10 16 64.52 9.83
 0 10 17 38.26 7.71
 0 10 18 32.4 7.29
 0 10 19 3.74 2.75
 0 10 20 21.97 6.05
 0 10 21 1.99 2.06
 0 10 22 -0.51 1.52
 0 -11 0 0.59 0.73
 0 11 0 0.96 0.73
 0 11 1 -0.32 0.85
 0 -11 -1 1.26 1.52
 0 11 -1 -0.87 1.36
 0 11 2 -1.13 1.84
 0 11 -2 -1.86 1.77
 0 -11 -2 -0.78 1.52
 0 11 3 -1.1 1.76
 0 11 -3 -1.36 1.66
 0 -11 -3 -0.29 0.78
 0 -11 -4 -0.42 0.73
 0 -11 4 -0.7 0.4
 0 11 -4 -0.58 0.94
 0 11 -5 -1.04 0.9
 0 -11 -5 0.76 1.32
 0 11 5 -0.85 1.84
 0 -11 5 -0.37 0.53
 0 -11 6 0.07 0.81
 0 11 6 -2.24 1.65
 0 11 -6 0.87 1.24
 0 -11 -6 -1.31 0.6
 0 11 7 0.67 0.92
 0 11 -7 -0.25 0.57
 0 -11 -7 0.88 1.04
 0 11 8 0.56 1.3
 0 11 -8 1.45 1.14
 0 11 -9 2.32 1.33
 0 11 9 2.57 2.67
 0 11 10 1.43 2.35
 0 11 -10 0.22 0.54
 0 11 -11 1.27 0.54
 0 11 11 0.52 1.36
 0 11 12 0.05 1.14
 0 11 13 1.01 1.2
 0 11 14 -1.12 2.37
 0 11 15 0.74 1.61
 0 11 16 1.4 1.59
 0 11 17 -1.72 2.77
 0 11 18 -3.15 1.67
 0 11 19 -1.21 2.4
 0 11 20 0.48 1.23
 0 11 21 -1.98 2.71
 0 -12 0 115.2 10.35
 0 12 0 129.56 10.61
 0 12 -1 13.07 3.29
 0 12 1 10.35 3.03
 0 -12 1 10.05 2.89
 0 -12 -1 12.71 3.63
 0 -12 -2 7.02 2.44
 0 12 -2 5.9 2.37
 0 12 2 5.45 2.31
 0 -12 2 1.52 0.76
 0 -12 -3 6.89 2.77
 0 12 -3 4.14 1.6
 0 12 3 8.17 3.24
 0 -12 -4 199.4 15.11
 0 12 4 201.06 14.32
 0 12 -4 185.56 11.12
 0 12 5 109.02 10.91
 0 -12 -5 122.25 12.05
 0 12 -5 111.2 8.28
 0 -12 5 104.88 8.46
 0 12 6 416.25 21.64
 0 -12 6 408.64 15.57
 0 12 -6 440.25 15.91
 0 12 7 38.32 6.51
 0 12 -7 31.22 3.99
 0 12 8 -0.08 1.1
 0 12 -8 -0.03 0.65
 0 12 9 12.14 3.97
 0 12 -9 17.84 2.79
 0 12 -10 52.36 4.14
 0 12 10 56.98 8.79
 0 12 -11 19.42 2.04
 0 12 11 22.71 5.6
 0 12 12 56.62 8.77
 0 12 13 0.4 0.92
 0 12 14 0.02 1.23
 0 12 15 17.83 5.45
 0 12 16 8.92 3.99
 0 12 17 9.88 4.28
 0 12 18 -2.51 3.17
 0 12 19 14.03 5.52
 0 12 20 -1.62 2.16
 0 -13 0 0.46 0.98
 0 13 0 -0.84 1.64
 0 -13 -1 0.06 0.92
 0 -13 1 -0.57 1.62
 0 13 -1 -0.09 0.69
 0 13 1 -0.8 1.3
 0 -13 2 0.24 1.17
 0 -13 -2 2.55 1.87
 0 13 -2 -0.18 0.68
 0 13 2 -0.48 1.72
 0 -13 3 -1.46 1.4
 0 -13 -3 -0.45 1.47
 0 13 -3 -1.49 1.63
 0 13 3 -0.54 1.33
 0 13 4 1.55 1.32
 0 13 -4 -0.27 0.84
 0 13 5 -0.19 1.36
 0 13 -5 -1.48 1.32
 0 13 -6 -1.52 1.52
 0 13 6 -0.33 2.06
 0 13 -7 0.1 1.02
 0 13 7 2.61 2.23
 0 13 8 -1.06 0.88
 0 13 -8 0.14 0.62
 0 13 -9 -0.24 0.44
 0 13 9 -2.84 2.57
 0 13 10 1.6 1.76
 0 13 -10 0.2 0.53
 0 13 -11 0 0.47
 0 13 11 -1.98 1.37
 0 13 12 0.61 1.55
 0 13 13 11.61 4.36
 0 13 14 3.05 1.98
 0 13 15 1.42 1.53
 0 13 16 4.79 3.2
 0 13 17 0.28 1.37
 0 13 18 0.38 1.4
 0 14 0 59.27 7.74
 0 -14 0 47.83 7.27
 0 -14 1 1.4 0.91
 0 14 1 2.57 1.35
 0 14 -1 6.31 2.58
 0 -14 -1 4.27 2.64
 0 -14 2 5.11 2.14
 0 14 2 8.17 2.87
 0 14 -2 5.81 2.48
 0 -14 3 -0.8 1.32
 0 14 3 1.81 1.96
 0 14 -3 0.45 1.21
 0 14 4 69.05 8.86
 0 14 -4 66.58 7.28
 0 -14 4 72.77 7.96
 0 -14 5 0.14 0.75
 0 14 -5 -0.47 0.72
 0 14 6 216.35 16.71
 0 14 -6 210.44 12.14
 0 14 -7 7.73 2.4
 0 14 7 10.44 3.88
 0 14 8 29.55 6.2
 0 14 -8 26.34 3.88
 0 14 -9 52.97 5.1
 0 14 9 63.31 9.5
 0 14 10 4.53 2.43
 0 14 11 16.76 5.17
 0 14 12 27.98 6.97
 0 14 13 -2.89 2.77
 0 14 14 17.23 5.59
 0 14 15 -1.09 2.09
 0 14 16 13.01 4.88
 0 14 17 4.13 3.03
 0 15 0 1.72 1.76
 0 -15 1 -0.32 2.06
 0 15 -1 -1.56 2.22
 0 15 1 -5.55 2.54
 0 -15 2 -0.36 0.66
 0 15 -2 0.49 0.96
 0 15 2 0.4 1.02
 0 15 3 -2.48 1.64
 0 15 -3 -1.98 1.77
 0 -15 3 -0.3 1.1
 0 -15 4 0.17 1.3
 0 15 4 3.34 2.49
 0 15 -4 -0.1 0.86
 0 15 -5 0.71 1.05
 0 15 5 -0.97 0.96
 0 15 6 -2.92 2.6
 0 15 -6 -0.41 0.93
 0 15 7 2.05 2.97
 0 15 -7 1.18 1.23
 0 15 -8 0.7 1.07
 0 15 8 0.1 2.56
 0 15 9 0.83 1.48
 0 15 10 1.15 1.74
 0 15 11 1.56 1.6
 0 15 12 2.22 2.79
 0 15 13 -1.09 2.23
 0 15 14 -3.5 2.52
 0 15 15 1.78 3.63
 0 16 0 43.74 7.19
 0 16 -1 14.2 4.03
 0 16 1 13.52 4.07
 0 16 -2 25.68 5.21
 0 16 2 24.37 5.62
 0 16 3 10.36 3.59
 0 16 -3 9.59 2.94
 0 16 -4 1.78 1.46
 0 16 4 -0.64 2.19
 0 16 5 16.14 5.11
 0 16 -5 7.77 2.74
 0 16 6 1.57 1.55
 0 16 -6 3.34 2.14
 0 16 7 23.07 5.72
 0 16 8 20.16 5.96
 0 16 9 15.48 4.88
 0 16 10 0.83 1.89
 0 16 11 35.08 7.91
 0 16 12 12.73 5.4
 0 16 13 -4.15 4.14
 0 17 0 -0.24 1.02
 0 17 -1 -4.43 3.04
 0 17 1 -1.75 1.97
 0 17 -2 0.99 1.71
 0 17 2 0.29 0.9
 0 17 3 -5.34 3.55
 0 17 -3 1.24 0.78
 0 17 -4 -1.17 1.4
 0 17 4 -4.2 2.54
 0 17 5 -2.97 2.56
 0 17 6 -0.82 1.36
 0 17 7 4.2 3.39
 0 17 8 -0.8 1.01
 0 17 9 -1.58 1.76
 0 17 10 -1.37 1.14
 0 17 11 -2.38 2.72
 0 17 12 -1.92 3.35
 0 18 0 9.54 3.74
 0 18 1 0.37 0.96
 0 18 -1 3.99 2.59
 0 18 2 -1.36 1.6
 0 18 -2 -0.75 1.7
 0 18 3 -1.55 2.41
 0 18 4 1.37 1.22
 0 18 5 26.31 6.81
 0 18 6 -0.29 1.95
 0 18 7 -0.87 2.45
 0 18 8 7.21 3.98
 0 18 9 9.28 3.65
 0 19 0 -2.47 2.57
 0 19 1 2.66 1.84
 0 19 2 -5.61 2.66
 0 19 3 2.94 2.55
 0 19 4 -3.22 3.06
 0 19 5 2 2.69
 0 19 6 2.86 3
 0 19 7 -1.01 1.75
 0 20 3 3.78 2.81
 0 20 4 -1.41 1.29
 0 20 5 -5.97 3.46
 1 0 3 0.28 0.24
 1 0 3 0.02 1.04
 1 0 4 203.74 8.1
 1 0 4 206.93 6.56
 -1 0 4 209.13 5.38
 -1 0 -5 0.38 0.55
 -1 0 5 3.58 1.22
 1 0 5 0.44 0.68
 1 0 5 0.54 1.49
 -1 0 -6 5273.33 38.31
 -1 0 6 5326.95 37.28
 1 0 6 5294.13 47.84
 1 0 6 5252.5 37.83
 -1 0 -7 -0.19 0.44
 1 0 -7 0.32 0.54
 1 0 7 -0.1 0.25
 1 0 7 -0.57 0.72
 -1 0 -8 157.79 7.54
 -1 0 8 146.66 7.36
 1 0 -8 158.2 8.14
 1 0 8 137.44 8.81
 1 0 8 149.03 7.1
 -1 0 -9 0.21 0.88
 1 0 9 -0.13 0.33
 1 0 -9 0.67 0.87
 1 0 9 -1.38 1.11
 -1 0 9 -0.29 0.53
 -1 0 -10 970.42 21.09
 1 0 -10 952.08 22.5
 -1 0 10 979.02 21.71
 1 0 10 976.8 25.58
 1 0 10 953.53 20.03
 1 0 11 0.62 0.95
 1 0 -11 0.36 0.45
 -1 0 11 1.09 1.44
 -1 0 -11 1.89 0.96
 1 0 11 -0.14 0.88
 1 0 12 35.05 4.09
 -1 0 -12 29.71 4.08
 1 0 12 29.83 4.97
 -1 0 12 30.42 4.34
 1 0 -12 27.42 4.05
 -1 0 -13 -0.68 0.97
 1 0 -13 -0.12 1.11
 1 0 13 -1.35 1.32
 -1 0 13 0.4 1.07
 1 0 13 1.27 1.15
 1 0 14 17.7 3.97
 1 0 14 22.13 3.56
 1 0 -14 21.37 3.88
 -1 0 -14 19.78 3.77
 -1 0 14 16.34 3.45
 1 0 15 0.05 0.53
 1 0 -15 -2.51 1.81
 -1 0 -15 0.73 1.29
 -1 0 15 -0.28 0.7
 1 0 15 -1.76 1.74
 1 0 16 1.24 0.98
 -1 0 -16 0.07 0.88
 1 0 -16 0.15 1
 1 0 16 -0.74 1.96
 -1 0 16 0.39 1.29
 1 0 17 -1.31 2.05
 1 0 -17 0.77 1.12
 -1 0 17 -0.82 1.92
 -1 0 -17 0.76 0.9
 1 0 17 0.04 1.18
 1 0 18 10.12 2.93
 -1 0 -18 10.06 3.1
 -1 0 18 11.7 3.38
 1 0 -18 10.05 3.14
 1 0 18 8.88 3.09
 1 0 19 -1.12 1.99
 -1 0 -19 0.16 1.29
 -1 0 19 -1.94 1.92
 1 0 -19 2.84 1.95
 1 0 20 24.53 5.73
 1 0 -20 15.75 4.28
 -1 0 -20 15.7 4.01
 -1 0 20 15.29 4.25
 1 0 21 0.57 1.74
 -1 0 21 -1.76 2.36
 -1 0 -21 -0.13 1.19
 -1 0 22 4.88 2.78
 1 0 22 7.95 3.61
 -1 0 -22 6.94 2.89
 1 0 23 -0.5 1.71
 -1 0 23 -0.21 1.81
 -1 0 24 30.94 6.63
 1 0 24 34.71 7.65
 1 0 25 -1.89 3.55
 -1 0 25 1.89 1.94
 1 0 26 8.29 3.8
 -1 0 26 2.65 2
 1 0 27 0.36 0.97
 1 0 28 -2.17 1.69
 1 1 2 441.12 9.74
 1 -1 2 453.55 9.71
 1 -1 3 870.96 10.2
 1 1 3 881.66 14.63
 1 -1 3 843.49 14.97
 -1 1 -3 872.14 10.22
 1 1 -4 3092.57 22.94
 1 1 4 3097.01 29.13
 -1 1 -4 3064.16 20.55
 1 -1 4 3009.58 31.38
 1 -1 4 3061.41 20.55
 1 -1 5 1010.56 13
 1 1 5 945.8 17.04
 -1 1 -5 995.58 12.92
 1 1 -5 937.88 14.54
 1 -1 5 1012.04 19.44
 -1 -1 6 11.11 1.68
 1 -1 6 10.35 2.18
 1 -1 6 12.28 1.59
 -1 1 -6 11.65 1.56
 -1 -1 -6 11.34 1.99
 1 1 -6 11.8 1.83
 1 1 6 12.29 2.09
 -1 -1 -7 4.25 1.16
 1 1 -7 3.15 1.11
 1 1 7 4.27 1.33
 1 -1 7 4.54 1.17
 1 -1 7 3.84 1.56
 -1 1 -7 5.11 1.21
 -1 -1 7 5.04 1.17
 -1 -1 8 797.82 17.08
 -1 -1 -8 760.2 18.35
 1 -1 -8 830.76 19.75
 1 -1 8 794.27 20.94
 1 1 8 817.84 18.46
 1 1 -8 792.36 17.87
 1 -1 8 795.15 14.78
 -1 1 -8 797.07 15.2
 1 1 9 634.02 16.86
 1 -1 9 640.18 13.94
 -1 -1 -9 644.06 17.6
 1 -1 9 646.85 19.84
 -1 -1 9 648.8 16.49
 -1 1 -9 636.56 14.52
 1 -1 -9 633.71 18.27
 -1 1 9 677.25 17.34
 1 1 -9 656.82 16.62
 1 -1 10 294.2 14.11
 1 1 10 332.52 14.99
 1 1 10 312.62 12.36
 -1 1 10 299.39 12.21
 -1 1 -10 305.76 10.76
 1 -1 -10 284.92 12.76
 -1 -1 -10 303.35 12.95
 1 -1 10 308.23 10.21
 1 1 -10 307.42 12.03
 -1 -1 10 288.06 11.85
 1 -1 -11 1.67 1.31
 1 -1 11 0.14 0.67
 1 1 11 0.2 0.9
 -1 1 11 1.3 1.08
 1 1 -11 0.36 0.35
 -1 -1 11 0.19 0.73
 1 -1 11 0.36 1.35
 1 1 11 1 1.06
 -1 -1 -11 0.57 1.15
 -1 1 -11 0.61 0.62
 1 1 12 43.1 4.92
 -1 -1 -12 48.97 5.66
 1 -1 -12 43.48 5.65
 1 -1 12 45.03 4.38
 1 1 12 40.63 5.74
 1 1 -12 44.5 5.02
 -1 1 -12 41.56 4.38
 -1 -1 12 41.58 4.99
 -1 1 12 46.64 5.41
 1 -1 12 41.74 5.78
 1 -1 13 742.59 18.49
 -1 1 13 729.36 22.38
 1 -1 -13 700.92 22.98
 -1 -1 -13 709.54 22.13
 -1 -1 13 660.23 20.75
 1 1 -13 686.5 20.52
 -1 1 -13 690.54 18.98
 1 1 13 694.12 20.55
 1 -1 13 682.56 24.19
 1 1 13 688.47 24.54
 1 1 14 50.62 6.85
 -1 -1 14 57.78 6.52
 1 1 -14 50.44 5.8
 1 -1 -14 62.12 7.1
 1 -1 14 61.36 5.55
 1 -1 14 51.99 7.01
 -1 -1 -14 65.54 6.99
 -1 1 -14 63.59 6.1
 1 1 14 62.38 6.38
 -1 1 14 58.84 6.68
 1 1 15 116.42 10.89
 1 1 -15 127.24 9.65
 -1 -1 15 128.03 9.91
 1 -1 15 138.25 11.62
 1 -1 15 137.96 8.67
 1 1 15 126.74 9.39
 -1 1 -15 126.17 8.93
 1 -1 -15 122.62 10.22
 -1 1 15 118.3 9.73
 -1 -1 -15 116.91 9.78
 -1 -1 16 21.13 4.25
 1 1 -16 23.78 4.38
 -1 1 -16 27.59 4.3
 -1 -1 -16 22.17 4.3
 1 -1 16 21.38 4.84
 1 -1 -16 22.06 4.54
 1 -1 16 19.71 3.36
 1 1 16 22.15 3.97
 1 1 16 22.98 5.03
 -1 1 16 22.71 4.34
 -1 1 17 218.02 14.13
 1 -1 -17 214.07 14.5
 1 1 -17 213.81 13.31
 1 1 17 213.35 15.51
 1 -1 17 217.13 15.67
 -1 -1 -17 220.37 14.26
 1 1 17 196.8 12.41
 -1 -1 17 232.46 14.38
 -1 1 -17 210.44 12.46
 1 1 -18 11.94 3.38
 -1 -1 18 14.01 3.89
 -1 1 -18 14.62 3.65
 1 1 18 15.52 3.79
 1 -1 18 9.73 3.3
 1 -1 -18 8.78 3.07
 -1 -1 -18 15.22 3.89
 -1 1 18 13.66 3.67
 1 1 18 6.94 3.08
 1 -1 -19 5.56 2.67
 -1 1 -19 3.03 1.3
 1 -1 19 7.4 3.09
 -1 -1 19 6.71 3.02
 -1 -1 -19 3.82 2.15
 1 1 -19 2.76 1.46
 1 1 19 1.85 2.13
 -1 1 19 3.83 1.76
 1 1 19 2.8 1.72
 -1 1 20 24.5 5.38
 1 -1 20 7.69 3.16
 -1 -1 -20 13.65 3.9
 -1 1 -20 11.69 3.3
 1 1 20 10.62 3.13
 -1 -1 20 18.82 4.82
 1 1 20 12.2 4.23
 1 1 -20 15.09 4.1
 -1 1 21 132.95 12.69
 -1 1 -21 134.13 11.41
 -1 -1 -21 134.05 12.42
 -1 -1 21 148.37 13.03
 1 -1 21 142.6 14
 1 1 -21 127.62 11.95
 1 1 21 143.67 14.32
 1 -1 22 11.48 4.49
 -1 1 -22 11.23 3.54
 -1 -1 22 14.4 4.54
 1 1 22 10.02 4.03
 -1 1 22 2.81 1.35
 -1 1 23 -0.22 0.97
 1 -1 23 3.39 2.89
 1 -1 24 -2.01 2.99
 -1 1 24 1.25 1.54
 1 1 24 6.06 3.69
 -1 1 25 10.05 4.15
 1 -1 25 9.43 3.91
 1 1 25 3.01 3.16
 -1 1 26 4.82 2.18
 1 -1 26 5.08 1.91
 1 1 26 6.46 2.95
 1 1 27 1.83 2.17
 -1 1 27 1.9 1.44
 1 -1 27 1 1.94
 -1 1 28 -1.5 1.69
 1 1 28 3.41 2.41
 1 2 0 0.22 0.45
 1 2 -1 1.29 0.82
 1 2 1 1.04 0.61
 1 2 2 808.99 15.1
 1 2 3 1037.31 17.88
 1 2 4 1718.16 24.17
 1 -2 5 5051.42 44.02
 1 2 5 5123.24 43.98
 1 -2 6 55.15 2.55
 1 -2 6 55.79 4.92
 1 2 6 58.82 4.87
 1 2 -6 54.92 4.16
 -1 2 -6 48.67 2.51
 1 2 -7 0.97 0.64
 -1 2 -7 0.86 0.44
 -1 -2 -7 0.99 0.64
 1 -2 7 0.54 0.37
 1 -2 7 0 0.63
 1 2 7 0.72 0.76
 1 2 8 584.89 17.08
 1 -2 8 626.75 10.75
 1 2 -8 599.63 16.23
 -1 -2 -8 583.32 17.36
 -1 2 -8 575.99 10.95
 1 -2 8 586.53 17.98
 1 2 9 0.55 0.8
 -1 -2 -9 2.2 1.42
 1 2 -9 -0.09 0.66
 1 -2 9 -0.11 0.59
 -1 2 -9 0.77 0.34
 1 -2 9 1.78 0.81
 1 2 -10 145.66 9.07
 1 2 10 142.89 8.85
 -1 -2 -10 132.48 9.04
 1 -2 10 146.67 6.28
 1 -2 -10 145.55 9.61
 1 2 -10 138.73 7.77
 1 -2 10 140.03 9.76
 -1 2 -10 144.81 6.6
 1 2 11 859.25 22.88
 1 -2 11 892.47 25.63
 1 -2 11 849.48 16.12
 -1 -2 -11 831.33 23.46
 1 -2 -11 799.55 23.8
 1 2 -11 883.33 20.5
 -1 2 -11 820.02 16.92
 1 2 -11 871.16 23.37
 -1 2 -12 338.84 11.5
 1 -2 12 333.77 10.69
 1 2 12 335.61 14.89
 1 2 -12 322.04 12.81
 1 -2 -12 324.78 15.67
 1 2 -12 340.48 15.38
 -1 -2 -12 330.66 15.41
 1 -2 12 333.54 16.47
 1 2 -13 -0.11 0.82
 -1 2 13 -1.56 1.37
 -1 2 -13 0.63 0.84
 -1 -2 -13 1.28 1.49
 1 -2 -13 0.88 1.33
 1 -2 13 -0.28 0.73
 1 -2 13 0.08 0.89
 1 2 13 0.86 1.42
 -1 2 -14 24.69 3.54
 1 -2 -14 20.13 4.37
 1 2 14 19.58 3.8
 -1 -2 -14 23.04 4.52
 1 2 14 24.43 4.92
 -1 2 14 21.95 4.05
 1 2 -14 24.21 3.82
 1 -2 14 24.15 4.64
 -1 2 -15 34.39 4.32
 1 2 15 35.63 5.18
 1 -2 -15 36.22 5.85
 -1 2 15 34.98 5.47
 -1 -2 -15 36.19 5.69
 1 2 -15 34.95 4.7
 1 -2 15 33.05 5.73
 1 2 15 35.81 6.01
 1 -2 16 20.01 4.55
 1 2 16 25.8 4.63
 -1 2 16 14.1 3.53
 -1 2 -16 18.18 3.33
 1 -2 -16 23.2 4.88
 -1 -2 -16 25.38 4.94
 1 2 16 17.37 4.4
 1 2 -16 21.58 4.04
 -1 2 -17 7.05 2.16
 1 -2 17 8.57 3.27
 -1 -2 -17 14.4 3.86
 1 2 17 5.41 1.94
 -1 2 17 7.92 2.72
 1 2 -17 7.89 2.7
 1 2 17 10.29 3.11
 1 -2 -17 7.21 2.88
 1 2 18 58.65 8.48
 1 -2 18 54.47 7.97
 1 -2 -18 49.49 7.43
 1 2 18 62.76 7.64
 -1 -2 -18 44.88 6.9
 -1 2 -18 49.03 5.92
 -1 2 18 64.32 7.96
 1 2 -18 56.8 6.85
 -1 2 -19 23.47 4.27
 1 2 19 17.7 5.05
 1 2 -19 25.9 4.93
 -1 -2 -19 23.41 5.15
 1 2 19 23.43 4.63
 -1 2 19 20.61 4.89
 1 -2 19 18.27 4.91
 1 -2 20 36.07 6.68
 1 2 -20 35.36 5.85
 1 2 20 34.67 6.93
 -1 2 20 35.64 6.58
 -1 -2 -20 31.35 6.28
 -1 2 -20 36.53 5.43
 1 2 20 36.37 6.12
 1 2 -21 1.93 2.29
 1 2 21 1.49 1.93
 1 2 21 -0.98 2.53
 -1 2 -21 4.76 2.2
 1 -2 21 0.28 1.37
 -1 2 21 0.87 1.25
 1 2 -22 2.88 2.21
 1 2 22 9.75 4.31
 -1 2 22 4.68 2.56
 1 -2 22 2.99 1.94
 -1 2 23 8.05 3.4
 1 2 23 3.63 2.07
 1 -2 23 6.49 3.61
 -1 2 24 15.62 4.74
 1 -2 24 17.46 5.49
 1 2 24 19.68 6.2
 1 2 25 -0.2 1.39
 -1 2 25 0.51 1.3
 -1 2 26 2.11 2.12
 1 2 26 1.7 1.95
 1 2 27 0.6 1.3
 -1 2 27 7.46 4.37
 -1 2 28 4.03 3.25
 1 3 0 -0.47 0.75
 -1 3 1 859.47 14.79
 1 3 -1 883.15 15.65
 1 -3 1 870.22 12.26
 1 3 1 856.49 16.63
 1 -3 2 2279.57 16.91
 1 3 -2 2246.37 24.63
 -1 3 2 2300.82 25.92
 1 3 3 718.12 16.64
 -1 3 3 690.53 15.38
 1 3 -3 709.7 13.73
 -1 3 4 10.37 1.97
 1 3 4 5.53 1.49
 -1 3 5 140.76 7.77
 1 3 5 130.37 7.63
 1 3 6 515.88 15.72
 -1 3 6 484.51 14.95
 1 3 -7 229.7 9.75
 -1 3 7 224.14 10.8
 1 3 7 225.19 10.88
 1 3 -8 830.64 19.99
 -1 3 8 903.17 22.18
 1 3 8 843.85 21.81
 -1 3 -8 882.25 10.14
 -1 3 9 140.42 9.24
 1 3 -9 150.85 9
 -1 -3 -9 156.97 10.09
 -1 3 -9 146.34 4.9
 1 3 9 152.05 9.54
 -1 3 -10 119.69 5.04
 1 3 10 122.9 8.86
 1 -3 10 132.71 9.53
 -1 -3 -10 124.66 9.29
 -1 3 10 119.76 8.8
 1 3 -10 125.52 8.57
 1 3 -11 189.87 11.32
 1 3 -11 201.35 9.36
 -1 3 11 187.34 11.56
 1 -3 -11 211.45 12.77
 -1 3 -11 197.88 7.13
 1 -3 11 222.9 12.67
 -1 -3 -11 196.33 12.18
 1 3 11 197.67 11.59
 1 3 -12 280.88 11.53
 1 -3 -12 295.78 15.56
 -1 3 -12 275.87 9.28
 -1 3 -12 274.41 15.93
 1 -3 12 290.39 15.12
 1 3 12 291.77 14.46
 -1 -3 -12 284.96 15.08
 -1 3 -13 84.37 5.49
 1 -3 -13 82.64 8.58
 1 -3 13 93.06 8.83
 -1 -3 -13 77.6 8.17
 1 3 13 79.42 7.78
 -1 3 -13 85.87 9.26
 1 3 -13 86.55 6.67
 -1 -3 -14 168.94 12.44
 1 3 -14 191.08 10.29
 -1 3 -14 159.99 13.05
 1 3 14 169.76 11.65
 -1 3 -14 170.67 8.24
 1 -3 14 162.94 12.16
 1 -3 -14 173.86 12.77
 -1 3 -15 1.37 0.97
 1 -3 15 1.86 1.66
 1 3 15 2.9 2.13
 1 -3 -15 -0.1 1.03
 1 3 -15 0.73 0.79
 -1 -3 -15 0.67 0.81
 1 3 -15 1.49 1.23
 -1 3 16 50.07 6.86
 -1 -3 -16 56.37 7.72
 -1 3 -16 53.51 5.21
 1 -3 16 56.25 7.93
 1 -3 -16 53.18 7.54
 1 3 -16 55.69 6.1
 1 3 16 54.61 7.01
 1 3 16 58.05 8.16
 -1 -3 -17 400.55 20.89
 1 3 17 458.76 20.81
 1 -3 -17 394.93 21.36
 1 -3 17 408.4 21.13
 1 3 17 435.76 22.93
 -1 3 17 409.41 20.29
 1 3 -17 427.86 17.57
 -1 3 -17 434.07 15.4
 -1 3 18 18.98 4.34
 1 3 18 21.66 5.45
 1 3 -18 19.17 3.91
 -1 -3 -18 25.96 5.55
 1 -3 18 22.13 5.18
 1 3 18 26.61 5.27
 -1 3 -18 16.32 3.27
 1 3 -19 11.11 3.03
 -1 3 19 8.98 2.95
 1 3 19 14.93 4.92
 -1 3 -19 13.08 2.88
 1 3 19 13.45 3.95
 -1 3 -20 3.18 1.49
 -1 3 20 -0.35 1.18
 1 3 20 -0.33 1.26
 1 3 20 -0.92 2.08
 1 3 -20 3.63 1.8
 1 3 -21 24.16 4.78
 1 3 21 26.15 6.32
 1 3 21 23.74 5.15
 -1 3 21 25.11 6.02
 -1 3 -21 19.58 3.78
 1 3 22 3.34 2.32
 -1 3 22 -1.12 2.81
 1 3 22 -0.22 1.15
 1 3 23 -0.39 2.59
 -1 3 23 1.3 1.22
 -1 3 24 -1.3 2.32
 1 3 24 2.27 1.9
 1 3 25 4.47 3.11
 -1 3 25 1.87 2.02
 -1 3 26 7.18 3.62
 1 3 26 4.71 3.5
 1 3 27 0.35 1.92
 -1 3 27 -0.25 2.17
 -1 3 28 2.29 1.21
 1 4 0 0.32 0.43
 1 -4 0 -0.19 0.27
 -1 4 0 0.66 0.45
 1 4 -1 67.2 4.74
 -1 4 1 77.22 4.9
 -1 4 -1 70.59 3.86
 1 -4 -1 77.3 4.98
 1 -4 1 62.52 3.81
 1 4 1 71.6 5.26
 1 4 2 2943.66 34.97
 1 -4 2 2979.84 23.19
 -1 4 2 2845.25 31.55
 1 4 -2 2900.36 30.34
 -1 -4 2 3023.15 30.88
 1 4 3 531.8 15.39
 1 4 -3 518.06 12.62
 -1 4 3 514.7 14.17
 1 -4 3 490.17 8.17
 -1 4 4 68.44 5.53
 1 4 4 71.35 5.78
 1 4 -4 66.54 4.5
 -1 4 5 24.61 3.6
 1 4 -5 20.76 2.53
 1 4 5 29.38 3.85
 1 4 6 68.56 6.15
 -1 4 6 62.88 5.78
 1 4 7 37.66 4.73
 -1 4 7 35.3 4.51
 -1 4 8 93.42 7.45
 1 4 8 88.95 7.58
 1 4 -8 84.4 6.61
 1 4 -9 116.97 8.22
 1 4 9 108.14 8.42
 -1 4 9 106.77 8.41
 1 4 10 293.64 14.33
 1 4 -10 305.25 13.95
 -1 -4 -10 281.5 14.83
 -1 4 10 302.07 14.51
 1 4 11 39.85 5.45
 -1 -4 -11 39.17 5.7
 -1 4 11 44.66 5.84
 -1 4 -11 36.07 2.31
 1 4 12 66.59 7.2
 1 -4 -12 62.31 7.5
 -1 4 -12 67.94 3.64
 1 4 -12 67.87 5.42
 -1 4 -12 70.78 8.3
 -1 4 12 72.87 7.67
 -1 -4 -12 68.67 7.8
 -1 -4 -13 240.95 15.04
 -1 4 -13 247.17 15.96
 1 -4 -13 250.78 15.53
 1 4 -13 238.56 10.68
 -1 4 -13 230.64 7.62
 -1 4 13 242.33 14.43
 1 4 13 234.48 14.1
 1 4 -14 4.17 1.99
 1 4 14 3.5 1.43
 -1 4 -14 4.41 1.18
 -1 4 -14 3.5 1.94
 1 -4 -14 2.67 1.79
 1 4 -14 5.31 1.75
 -1 -4 -14 1.66 1.22
 -1 4 14 2.95 1.59
 1 4 -15 13.28 2.83
 1 -4 -15 12.18 3.64
 1 4 -15 12.24 3.6
 -1 4 -15 13.03 2.14
 -1 4 -15 13.06 3.87
 -1 -4 -15 12.86 3.61
 1 4 15 6.82 3.01
 1 4 -16 47.06 5.34
 -1 4 -16 44.16 4.14
 1 -4 -16 48.12 7.44
 1 4 -16 39.21 6.63
 -1 4 -16 49.98 7.91
 1 4 16 40.85 6.2
 -1 -4 -16 47.84 7.37
 1 4 17 231.24 15.44
 -1 -4 -17 195.82 15.26
 1 4 -17 206.88 15.38
 -1 4 -17 220.11 9.76
 1 4 -17 211.12 11.74
 -1 4 -18 78.5 6.12
 -1 4 18 76.11 9.32
 1 4 -18 84.13 7.77
 1 4 18 76.4 9.02
 1 4 19 43.27 7.8
 -1 4 19 43.18 7.12
 -1 4 -19 42.63 4.69
 1 4 -19 48.27 6.05
 1 4 19 46.34 7.22
 1 4 20 52.19 8.93
 1 4 -20 46.65 6.15
 1 4 20 48.4 7.66
 -1 4 -20 47.61 5.19
 -1 4 20 49.18 7.89
 1 4 -21 2.07 1.47
 -1 4 21 0.74 1.71
 1 4 21 3.45 2.31
 1 4 21 1.25 1.96
 1 4 22 -0.48 1.13
 1 4 22 -1.79 1.32
 -1 4 22 -2.63 2.91
 -1 4 23 1.32 1.56
 1 4 23 -1.94 2.69
 1 4 23 0.16 1.27
 -1 4 24 0.03 1.71
 1 4 24 4.65 2.83
 -1 4 25 -0.75 2.11
 1 4 25 4.94 3.56
 1 4 26 -4.46 3.52
 -1 4 26 -0.33 1.47
 1 4 27 -2.94 3.83
 -1 4 27 0.67 1.49
 -1 4 28 5.85 3.37
 1 5 0 0.64 0.69
 -1 -5 0 0.12 0.44
 -1 5 0 -0.02 0.61
 1 -5 0 -0.46 0.68
 -1 5 -1 128.36 5.91
 1 5 1 126.22 7.65
 -1 5 1 129.67 6.99
 -1 -5 1 128.88 7.16
 1 -5 -1 134.88 7.26
 1 5 -1 129.65 7.31
 1 -5 1 131.76 6.29
 -1 5 2 907.5 19.25
 1 -5 2 943.67 15.27
 1 -5 -2 864.3 19.31
 -1 5 -2 887.66 14.17
 1 5 -2 910.14 18.48
 1 5 2 916.47 21.24
 -1 -5 2 843.73 18.17
 -1 5 3 100 6.84
 1 5 3 105.6 7.5
 1 5 -3 92.07 5.77
 1 -5 3 102.73 4.49
 -1 5 -3 99.29 4.26
 -1 -5 3 96.64 5.85
 1 -5 4 43.61 2.53
 -1 5 4 54.23 5.29
 1 5 -4 51.76 4.22
 1 5 4 46.46 5.14
 -1 5 5 46.22 5.11
 1 5 5 46.99 5.26
 1 5 -5 46.09 3.9
 1 5 6 248.16 12.33
 -1 5 6 222.71 11.38
 1 5 -6 237.59 8.95
 -1 5 7 117.57 8.49
 1 5 7 104.29 8.46
 1 5 -7 104.71 6.01
 1 5 8 651.14 21.69
 -1 5 8 658.34 21.13
 1 5 9 67.26 6.91
 -1 5 9 75.36 7.26
 1 5 10 50.51 6.31
 -1 5 10 66.28 7.03
 -1 5 11 5.85 1.88
 1 5 11 2.64 1.55
 -1 -5 -11 8.21 2.38
 -1 -5 -12 80.22 8.82
 -1 5 -12 82.89 9.01
 1 -5 -12 89.72 9.43
 -1 5 12 96.05 9.15
 1 5 12 72.75 7.94
 1 5 13 13.21 3.62
 -1 5 13 20.98 4.74
 -1 5 -13 12.52 3.56
 1 5 -13 15.71 2.67
 1 5 -13 15.15 3.74
 1 -5 -13 18.06 4.44
 -1 -5 -13 14 3.65
 1 5 -14 16.42 4.22
 -1 5 -14 13.05 1.36
 1 5 14 18.01 4.4
 1 5 -14 12.02 2.42
 -1 5 14 15.22 3.93
 -1 5 -14 10.52 3.42
 1 -5 -14 9.63 3.42
 -1 -5 -14 13.23 3.8
 1 5 -15 0.74 1.02
 -1 5 -15 0.27 0.22
 -1 5 -15 0.26 0.56
 1 5 15 1.52 1.66
 -1 -5 -15 -1.13 1.46
 1 5 -15 0.44 0.55
 -1 5 15 -0.53 1.09
 -1 -5 -16 7.78 3.22
 1 5 16 5.15 2.66
 1 5 -16 8.02 2.71
 -1 5 -16 8.98 1.4
 1 5 -16 8.8 2.24
 -1 5 16 9.57 3.57
 1 5 -17 32.6 4.37
 -1 5 -17 35.5 3.14
 1 5 -17 38.9 6.82
 1 5 17 39.04 6.7
 1 5 -18 12.55 2.96
 -1 5 -18 8.16 1.69
 1 5 18 5.97 2.42
 1 5 19 37.99 6.73
 1 5 -19 31.1 4.6
 -1 5 -19 29.84 3.27
 1 5 20 3.41 2.41
 -1 5 20 1.12 1.33
 1 5 -20 1.9 1.23
 1 5 20 2.29 1.71
 -1 5 21 4.6 2.8
 1 5 21 12.33 4.94
 1 5 21 6.57 2.7
 -1 5 22 4.63 2.84
 1 5 22 4.24 2.66
 1 5 22 6.62 2.8
 -1 5 23 3.67 2.51
 1 5 23 5.43 2.94
 1 5 23 4.81 2.94
 1 5 24 5.82 3.59
 1 5 24 4.07 2.76
 -1 5 24 1.13 2.16
 1 5 25 0.48 1.34
 -1 5 25 6.19 3.78
 1 5 26 3.31 3.28
 -1 5 26 1.57 1.14
 1 5 27 -0.06 2.34
 -1 5 27 2.16 2.32
 -1 5 28 6.56 4.09
 -1 -6 0 -0.38 0.38
 -1 6 0 0.03 0.39
 1 6 0 0.36 0.58
 1 -6 0 0.26 0.53
 1 -6 -1 19.43 3.01
 1 6 1 20.27 3.21
 -1 6 -1 21.35 2.66
 -1 -6 -1 19.42 3.19
 1 6 -1 16.02 2.73
 -1 6 1 20.03 2.97
 1 -6 1 18.43 2.53
 -1 -6 1 19.58 3.05
 -1 -6 2 89.11 6.29
 1 -6 -2 96.07 7.07
 1 -6 2 92.18 5.4
 -1 6 2 104.43 6.96
 1 6 -2 96.83 6.61
 1 6 2 89.25 7.03
 -1 6 -2 87.94 5.06
 -1 6 3 279.82 11.96
 1 6 -3 261.89 10.49
 -1 6 -3 258.86 7.88
 -1 -6 3 259.89 10.41
 1 -6 -3 270.14 12.32
 1 -6 3 268.18 8.42
 1 6 3 251.59 12.19
 1 6 -4 67.67 5.14
 1 -6 4 75.1 4
 -1 6 -4 69.2 3.66
 1 6 4 70.35 6.71
 -1 6 4 70.77 6.37
 1 6 -5 108.94 6.5
 -1 6 5 108.88 8.04
 1 -6 5 97.64 3.82
 1 6 5 94.86 7.93
 -1 6 6 19.52 3.72
 1 6 6 14.38 3.31
 1 6 -6 14.16 2.28
 1 6 -7 514.88 13.7
 -1 6 7 486.52 18.44
 1 6 7 503.05 19.31
 1 6 -8 299.55 10.67
 -1 6 8 294.19 14.73
 1 6 8 296.54 15.16
 1 6 9 680.91 23.7
 1 6 -9 690.81 16
 -1 6 9 723.37 23.69
 1 6 10 20.71 4.32
 -1 6 10 15.21 3.74
 1 6 -10 16.57 2.51
 1 6 11 16.02 3.75
 1 6 -11 13.64 3.27
 -1 6 11 16.76 3.87
 -1 -6 -11 14.16 4.01
 -1 6 -11 17.36 4.13
 -1 -6 -12 61.92 8.11
 -1 6 12 62.06 7.7
 1 -6 -12 63.21 8.32
 1 6 -12 40.72 6.39
 -1 6 -12 58.59 7.88
 1 6 12 56.73 7.5
 1 6 -13 382.41 19.24
 -1 -6 -13 406.58 21.41
 -1 6 -13 385.15 20.81
 -1 6 13 368.67 19.05
 1 6 13 357.82 19.05
 1 -6 -13 375.21 20.56
 1 -6 -14 120.52 12.02
 -1 -6 -14 120.45 11.95
 -1 6 -14 111.57 11.62
 1 6 -14 115.1 10.95
 -1 6 14 114.84 10.88
 1 6 -14 112.16 7.03
 1 6 14 112.52 10.83
 1 6 -15 14 2.59
 -1 6 15 13.83 3.84
 1 6 15 18.07 4.36
 1 6 -15 21.15 4.97
 1 6 -16 2.87 1.89
 -1 6 16 -1.43 1.86
 1 6 16 1.11 1.47
 1 6 -16 1.39 0.93
 1 6 -17 49.49 5.08
 -1 6 17 62.29 8.57
 1 6 17 55.4 8.19
 1 6 18 -0.6 0.72
 1 6 -18 0.76 0.87
 1 6 -19 28.81 4.13
 1 6 19 21.82 5.62
 1 6 20 1.68 1.54
 -1 6 21 -2.7 2.29
 1 6 21 5.7 3.73
 1 6 22 -0.61 1.55
 1 6 22 3.38 2.14
 -1 6 22 1.69 1.64
 1 6 23 10.63 4.04
 1 6 23 11.08 4.01
 -1 6 23 6.94 4.1
 -1 6 24 11.89 4.73
 1 6 24 6.83 3.6
 1 6 24 10.99 4.38
 1 6 25 4.82 3.31
 1 6 25 1.25 2.25
 -1 6 25 1.44 1.23
 1 6 26 -0.46 1.38
 -1 6 26 6.73 2.61
 -1 6 27 4.59 3.15
 -1 7 0 0.2 0.89
 -1 -7 0 0.09 0.53
 1 -7 0 0.08 0.59
 1 7 0 0.3 0.77
 -1 7 1 348.82 13.01
 -1 7 -1 363.82 11.95
 1 7 1 358.7 14.67
 1 7 -1 355.82 13.71
 -1 -7 -1 358.07 14.88
 1 -7 -1 335.5 13.31
 1 -7 1 342.67 12.24
 -1 -7 1 336.74 13.62
 1 7 -2 1181.23 24.43
 1 -7 -2 1099.43 25.26
 -1 7 -2 1192.91 20.44
 1 7 2 1184.43 27.29
 -1 -7 2 1133.43 23.95
 -1 7 2 1146.41 24.76
 -1 -7 -2 1117.81 27.33
 1 7 3 0.05 0.45
 1 -7 -3 0.59 0.5
 1 7 -3 0.91 0.99
 -1 -7 3 -0.14 0.52
 1 -7 3 1.28 0.8
 -1 7 3 1.74 1.62
 -1 7 -3 1.53 0.96
 -1 7 -4 203.29 7.16
 1 -7 4 174.57 7.03
 1 7 -4 187.81 9.3
 1 7 4 180.1 11.25
 -1 7 4 203.63 11.22
 -1 -7 4 200.03 9.6
 1 7 -5 96.64 6.46
 1 7 5 92.42 8.25
 1 -7 5 89.44 4.44
 -1 7 5 89.9 7.88
 -1 7 -5 93.39 4.34
 1 7 -6 212.41 9.42
 -1 7 6 243.35 13.16
 1 -7 6 235.02 6.05
 1 7 6 239.29 13.7
 1 7 7 523.33 20.79
 1 7 -7 556.9 15
 -1 7 7 543.81 20.38
 -1 7 8 49.85 6.36
 1 7 -8 55.83 4.72
 1 7 8 63.46 7.38
 1 7 -9 1.27 0.77
 -1 7 9 0.46 1.21
 1 7 9 1.44 1.65
 -1 7 -10 47.73 6.83
 1 7 10 47.15 6.6
 -1 -7 -10 46.23 7.02
 -1 7 10 42.65 6.18
 1 7 -10 43.93 4.17
 -1 7 11 3.19 1.86
 1 7 -11 0.29 0.67
 1 -7 -11 0.76 0.99
 1 7 11 -0.97 1.67
 -1 7 -11 1.21 1.52
 -1 -7 -11 1.15 0.8
 1 7 -11 3.53 2.02
 -1 -7 -12 175.21 14.23
 1 7 12 158.87 12.97
 1 7 -12 173.28 12.86
 1 7 -12 173.47 8.49
 1 -7 -12 173.78 14.16
 -1 7 12 174.73 13.2
 -1 7 -12 193.8 14.68
 -1 7 -13 48.4 7.62
 -1 7 13 48.81 7.19
 1 7 13 42.08 6.86
 1 7 -13 33.99 6.47
 -1 -7 -13 44.57 7.33
 1 7 -13 34.7 3.82
 1 7 -14 9.01 1.91
 1 7 -14 7.33 1.85
 -1 7 14 6.08 2.58
 1 7 14 13.34 3.8
 1 7 -14 9.94 3.38
 -1 7 15 -1.88 2.29
 1 7 -15 -1.55 1.69
 1 7 -15 0.35 0.6
 1 7 -15 -1.43 1.28
 1 7 15 1.91 2.51
 1 7 16 0.58 1.19
 1 7 -16 2.77 1.04
 -1 7 16 0.78 0.85
 -1 7 17 30.14 6.05
 1 7 -17 35.5 4.07
 1 7 17 32.93 6.41
 1 7 18 -0.7 1.68
 1 7 -18 3.5 1.43
 -1 7 18 0.1 2.15
 1 7 19 -0.4 1.22
 1 7 20 1.48 1.67
 1 7 21 -0.53 1.41
 1 7 22 -0.56 1.54
 1 7 23 1.48 1.53
 -1 7 23 5.04 3.03
 -1 7 24 6.58 3.04
 1 7 24 9.86 4.12
 1 7 24 8.52 4.02
 1 7 25 12.05 4.75
 -1 7 25 8.17 4.05
 1 7 25 9.36 4.06
 1 7 26 -1.04 1.85
 -1 7 26 1.75 2.97
 1 7 26 -1.62 2.19
 -1 7 27 1.72 2.09
 1 -8 0 -0.19 1.12
 1 8 0 1.31 1.03
 -1 -8 0 0.04 0.47
 -1 8 0 0.06 0.42
 -1 -8 1 48.11 5.44
 -1 8 1 52.6 5.36
 1 -8 -1 48.77 5.45
 -1 8 -1 49.62 4.79
 1 8 -1 57.39 5.85
 1 8 1 55.05 6.07
 1 -8 1 51.22 5.06
 1 -8 -2 177.58 10.83
 1 -8 2 146.46 8.23
 -1 -8 2 178.35 10.24
 -1 8 2 171.77 10.11
 -1 8 -2 183.8 8.7
 1 8 -2 171.74 9.89
 1 8 2 185.6 11.28
 1 8 3 9.37 2.79
 -1 8 3 9.43 2.47
 -1 8 -3 7.33 1.77
 1 8 -3 7.21 1.99
 1 -8 3 5.03 1.54
 -1 -8 3 9.92 2.36
 -1 8 -4 105.96 5.89
 1 8 4 112.92 9.39
 1 8 -4 109.7 7.47
 -1 8 4 120.73 9.11
 -1 -8 4 118.15 7.84
 1 -8 4 104.17 6.08
 1 8 -5 35.61 4.18
 -1 8 5 36.24 5.28
 -1 -8 -5 32.55 5.28
 -1 8 -5 37.14 3.14
 1 8 5 35.46 5.37
 1 -8 5 34.19 3.14
 1 -8 -5 26.89 4.69
 1 -8 6 57.24 3.57
 1 8 -6 50.84 4.93
 1 -8 -6 61.65 7.34
 -1 8 6 47.76 6.1
 1 8 6 57.69 6.98
 -1 8 -6 50.86 3.27
 1 -8 -7 24.29 4.75
 -1 8 7 18.45 4.1
 1 8 7 27.21 5.06
 1 8 -7 25.77 3.4
 1 8 -8 32.05 3.7
 1 8 8 33.52 5.89
 -1 8 8 34.05 5.34
 1 -8 -8 38.05 6.19
 1 8 9 272.25 16.19
 -1 -8 -9 262.08 16.82
 1 8 -9 264.82 10.48
 1 -8 -9 278.2 17.02
 -1 8 9 273.01 15.97
 1 -8 -10 6.54 2.54
 -1 8 -10 8 3.15
 -1 -8 -10 7.73 2.83
 1 8 -10 6.37 1.6
 -1 8 10 8.87 3.04
 1 8 10 5.08 2.54
 1 8 11 2.05 1.97
 1 8 -11 1.99 1.09
 -1 8 -11 2.03 0.72
 -1 -8 -11 6.06 2.57
 -1 8 11 6.26 2.39
 -1 8 12 52.44 7.43
 1 8 12 59.39 8.14
 1 8 -12 50.63 4.6
 1 8 -12 53.57 7.51
 1 8 13 370.25 20.73
 -1 8 13 316.48 18.94
 1 8 -13 351.08 12.06
 1 8 -13 345.17 19.42
 1 8 14 2.81 2
 1 8 -14 1.61 1.14
 -1 8 14 -1.42 2.16
 1 8 -14 2.09 1.9
 -1 8 15 85.2 10.18
 1 8 -15 94 6.18
 1 8 15 93.07 10.84
 1 8 -15 88.31 5.86
 1 8 -16 0.27 0.38
 1 8 16 0.12 0.7
 -1 8 16 0.76 1.63
 1 8 -16 0.17 0.53
 1 8 -17 17.13 2.74
 1 8 -17 18.81 2.73
 1 8 17 16.76 4.8
 -1 8 17 25.26 5.92
 1 8 -18 12.35 2.4
 1 8 18 5.89 2.74
 -1 8 18 9.73 3.34
 1 8 19 3.42 2.26
 1 8 20 4.77 2.93
 1 8 21 29.11 6.97
 1 8 22 6.28 2.97
 1 8 23 -0.43 1.73
 -1 8 24 3.87 3.03
 1 8 24 -0.07 1.63
 1 8 24 2.56 2.5
 1 8 25 5.85 3.06
 1 8 25 1.4 2.3
 -1 8 25 3.78 2.31
 -1 8 26 0.31 1.83
 1 9 0 -0.94 0.57
 1 -9 0 -0.16 0.98
 -1 9 0 0.6 1.24
 1 -9 1 11.09 2.63
 1 9 1 12.2 3.15
 1 9 -1 8.7 2.31
 -1 9 -1 10.58 2.39
 -1 9 1 12.45 2.64
 -1 -9 2 62.73 6.46
 1 -9 2 68.08 6.09
 -1 9 2 68.61 6.81
 -1 9 -2 68.16 5.76
 1 9 2 72.58 7.44
 1 9 -2 76.39 6.95
 1 -9 3 42.5 4.51
 1 9 -3 42.86 5.18
 -1 -9 -3 45.19 6.27
 -1 -9 3 43.35 5.26
 1 9 3 42.92 5.9
 -1 9 3 38.56 5.33
 -1 9 -3 39.7 4.21
 1 -9 4 106.55 6.72
 1 9 -4 104.95 7.79
 1 -9 -4 116.13 9.97
 -1 -9 -4 108.12 10.11
 -1 9 -4 109 6.51
 -1 9 4 105.7 8.85
 -1 -9 4 105.66 7.88
 1 9 4 114.62 9.87
 -1 -9 5 232.49 11.46
 1 -9 -5 205.14 13.82
 -1 9 5 228.29 13.58
 -1 -9 -5 241.18 15.19
 -1 9 -5 228.62 8.65
 1 -9 5 230.81 9.16
 1 9 -5 235.68 11.45
 1 9 5 217.44 13.96
 -1 -9 -6 171.49 13.17
 1 9 -6 161.81 9.32
 1 9 6 171.97 12.9
 1 -9 -6 169.81 12.78
 -1 9 -6 164.21 6.67
 -1 9 6 147.03 11.27
 1 -9 6 160.95 6.9
 1 9 -7 41.72 4.65
 1 -9 7 47.61 3.25
 -1 -9 -7 47.71 7.12
 1 -9 -7 53.16 7.4
 -1 9 7 46.11 6.56
 1 9 7 51.09 7.13
 1 9 8 22.86 4.93
 -1 9 8 24.16 4.86
 -1 -9 -8 21.53 4.9
 1 -9 -8 20.41 4.75
 1 9 -8 18.66 2.97
 -1 -9 -9 35.66 6.45
 1 9 9 35.49 6.15
 1 9 -9 38.54 4.24
 1 -9 -9 35.3 6.3
 -1 9 9 30.91 5.49
 1 -9 -10 149.82 13.47
 1 9 10 132.52 12.1
 1 9 -10 132.89 7.68
 -1 9 10 152.2 12.5
 -1 9 11 344.79 19.24
 1 9 11 308.49 18.97
 1 9 -11 322.47 11.77
 -1 9 12 1.77 1.12
 1 9 -12 0.48 0.73
 1 9 12 0.72 1.13
 1 9 13 1.45 1.14
 1 9 -13 0.84 0.69
 -1 9 13 -1.42 2.05
 -1 9 14 8.7 3.8
 1 9 14 4.99 1.98
 1 9 -14 6.51 1.7
 1 9 -15 13.08 2.14
 -1 9 15 11.49 3.86
 1 9 15 8.62 3.5
 1 9 -15 9.39 1.88
 -1 9 16 2.27 2.18
 1 9 16 1.91 2.01
 1 9 -16 0.64 0.47
 1 9 -16 2.85 0.97
 1 9 -17 0.09 0.46
 -1 9 17 -0.2 1.01
 -1 9 18 17.86 5.2
 1 9 18 12.17 4.41
 -1 9 19 1.3 1.7
 1 9 19 1.52 1.71
 1 9 20 17.59 5.45
 1 9 21 5.82 3.29
 1 9 22 2.04 1
 1 9 23 44.02 9.24
 1 9 24 15.88 5.75
 -1 9 25 6.38 3.58
 -1 9 26 0.54 3.53
 1 10 0 -0.15 1.38
 -1 10 0 1.03 1.17
 1 -10 1 101.74 8.21
 1 10 1 89.86 8.45
 -1 -10 -1 102.6 9.34
 -1 10 1 106.7 8.6
 1 10 -1 89.37 8.16
 -1 10 -1 99.55 7.7
 -1 10 -2 46.74 5.08
 1 10 -2 41.04 5.43
 1 -10 -2 29.97 5.05
 -1 -10 -2 39.06 5.99
 1 10 2 36.51 5.42
 -1 10 2 46.11 5.92
 1 -10 2 38.81 4.88
 -1 -10 -3 2.91 1.85
 -1 10 -3 1.87 1.26
 1 -10 -3 1.35 1.14
 1 10 -3 3.33 1.69
 1 -10 3 1.33 1.09
 -1 10 3 0.79 0.65
 1 10 3 2.75 1.7
 -1 10 -4 166.16 8.86
 -1 10 4 183.1 12.29
 1 10 -4 177.15 10.72
 1 10 4 164.48 12.55
 1 -10 4 171.06 9.2
 -1 -10 -4 189.93 13.82
 1 -10 -4 186.83 13.23
 -1 -10 4 164.25 10.44
 1 10 -5 96.84 7.7
 1 10 5 96.96 9.73
 -1 10 -5 95.66 6.19
 -1 -10 -5 91.47 9.79
 -1 10 5 86.8 8.82
 1 -10 5 88.69 6.2
 -1 -10 5 94.16 7.65
 1 -10 -5 96.95 9.88
 1 10 6 22.9 4.77
 1 -10 6 12.96 2.24
 1 10 -6 19.41 3.59
 -1 -10 -6 14.16 3.93
 1 -10 -6 14.03 3.87
 -1 10 -6 9.26 1.9
 -1 10 6 21.17 4.57
 1 10 -7 73.91 6.51
 -1 -10 -7 68.53 9
 1 -10 7 73.56 4.62
 -1 10 -7 69.49 4.37
 1 10 7 72.31 8.76
 -1 10 7 76.01 8.63
 1 -10 -7 72.59 9.01
 1 10 -8 250.13 11.61
 -1 -10 -8 221.73 16.39
 -1 10 8 233.5 15.51
 1 10 8 213.92 15.32
 1 -10 -8 211.5 15.73
 1 10 9 66.25 8.55
 1 10 -9 55.56 5.45
 -1 10 9 58.62 8.05
 1 10 10 8.66 2.57
 -1 10 10 9.75 3
 1 10 -10 9.6 2.36
 -1 10 11 95.89 10.43
 1 10 -11 90.99 6.45
 1 10 11 94.95 10.91
 1 10 12 0.21 1.71
 -1 10 12 1.5 1.24
 1 10 -12 1.25 0.89
 -1 10 13 3.93 2.35
 1 10 13 5.46 1.96
 1 10 -13 6.13 1.59
 1 10 14 21.06 5.38
 1 10 -14 18.91 2.6
 -1 10 14 19.85 5.16
 1 10 -15 3.41 1.34
 1 10 15 4.4 2.75
 -1 10 15 4.11 2.52
 1 10 -15 2.73 0.94
 1 10 -16 28.9 2.89
 -1 10 16 38.68 7.59
 1 10 16 26.21 6.51
 -1 10 17 2.12 1.18
 1 10 17 -0.31 1.36
 1 10 18 3.44 2.58
 -1 10 18 -1.24 2.18
 1 10 19 2.52 2.3
 -1 10 19 1.3 1.84
 1 10 20 7.48 3.91
 1 10 21 -0.99 2.62
 1 10 22 12.33 4.92
 1 11 0 0.17 1.31
 -1 11 0 0.92 1.16
 -1 -11 0 0.75 1.31
 -1 -11 1 19.35 4.06
 -1 11 1 17.81 3.6
 1 11 -1 15.63 3.66
 1 -11 -1 19.25 4.07
 1 11 1 28.48 5.13
 -1 11 -1 20.95 3.86
 -1 -11 -1 22.63 4.63
 1 -11 -2 117 10.42
 1 11 -2 100.32 8.86
 -1 -11 -2 105.69 10.33
 -1 11 -2 113.37 8.35
 -1 11 2 108.32 9.4
 1 11 2 111.97 10.17
 1 11 -3 111.67 9.16
 -1 11 3 111.37 9.82
 -1 11 -3 111.62 8.02
 1 -11 3 113.97 8.52
 -1 -11 -3 102.57 10.34
 1 -11 -3 112.57 10.52
 1 11 3 111.86 10.71
 1 11 -4 1.64 1.27
 -1 11 -4 0.89 1.05
 -1 11 4 0.44 0.78
 1 -11 -4 -0.68 0.83
 1 11 4 1.36 1.96
 -1 -11 -4 -1.62 1.98
 1 -11 4 -0.22 1.02
 1 -11 -5 75.3 9.04
 -1 -11 -5 61.32 8.38
 1 -11 5 57.27 5.47
 -1 11 -5 64.1 5.47
 -1 11 5 70.76 8.39
 1 11 5 61.38 8.28
 1 11 -5 63.39 6.66
 1 11 6 1.5 1.5
 -1 11 -6 0.75 0.45
 1 11 -6 3.43 1.65
 1 -11 -6 1.89 1.57
 1 -11 6 1.07 0.73
 -1 11 6 4.88 2.61
 -1 -11 -6 1.11 1.15
 1 -11 -7 160.5 13.88
 1 -11 7 161.86 7.58
 -1 11 7 159.26 12.86
 1 11 -7 154.21 9.78
 -1 11 -7 151.65 7.17
 1 11 7 143.81 12.69
 1 11 -8 7.66 2.17
 1 11 8 7.53 2.73
 -1 11 8 4.55 2.25
 1 11 -9 23.2 3.62
 1 11 9 25.08 5.42
 -1 11 9 22.19 5.12
 1 11 -10 19.14 3.29
 -1 11 10 24.28 5.58
 1 11 10 29.27 6.36
 1 11 -11 111.38 7.36
 -1 11 11 127.97 12.57
 1 11 11 127.04 12.99
 1 11 12 2.81 2.31
 1 11 -12 0.32 0.89
 -1 11 12 0.16 1.83
 1 11 13 3.22 2.13
 1 11 -13 2.93 1.27
 -1 11 13 6.05 3.24
 1 11 14 9.45 4.11
 1 11 -14 9.56 1.77
 -1 11 14 11.86 4.28
 1 11 15 6.89 3.72
 -1 11 15 3 2.79
 -1 11 16 53.06 9.16
 1 11 16 49.54 8.76
 -1 11 17 8.48 3.73
 1 11 17 0.48 2.45
 1 11 18 28.51 7.18
 -1 11 18 25.9 6.69
 1 11 19 24.1 6.32
 -1 11 19 14.42 5.07
 -1 11 20 -1.55 2.52
 1 11 20 -0.41 1.44
 1 11 21 -3.29 3.64
 1 -12 0 -0.68 0.76
 -1 12 0 1.23 1.4
 -1 -12 0 0.38 0.95
 1 12 0 0.57 1.54
 -1 12 1 99.88 9.18
 1 -12 1 90.86 8.76
 1 -12 -1 107.82 10.25
 1 12 -1 101.19 9.38
 -1 -12 -1 99.71 10.34
 -1 -12 1 101.68 9.82
 -1 12 -1 102.34 8.66
 1 12 1 94.38 9.72
 -1 12 2 143.54 11.36
 -1 12 -2 153.92 10.35
 1 -12 -2 155.46 12.56
 -1 -12 2 144.68 11.52
 -1 -12 -2 149.34 12.73
 1 12 2 160.82 13.07
 1 12 -2 148.89 11.22
 1 12 3 19.43 4.74
 1 12 -3 12.66 3.02
 -1 -12 3 12.94 3.34
 -1 -12 -3 11 3.56
 1 -12 -3 12.11 3.7
 -1 12 3 14.4 3.82
 -1 12 -3 10.13 2.57
 -1 -12 -4 8.93 3.12
 1 12 4 5.42 2.94
 -1 -12 4 2.07 1.93
 1 -12 4 5.02 1.81
 1 -12 -4 7.54 2.94
 -1 12 -4 4.05 1.65
 -1 12 4 4.87 1.74
 1 12 -4 5.4 2
 1 12 5 5.4 2.75
 -1 12 -5 4.71 1.37
 1 -12 -5 5.62 2.92
 -1 12 5 7.75 3.04
 1 -12 5 7.35 1.99
 1 12 -5 6.53 2.27
 1 12 6 193.47 15.11
 -1 12 -6 180.71 9.25
 1 12 -6 187.3 11.64
 -1 12 6 220.89 15.45
 1 -12 6 203.91 10.18
 1 12 7 26.73 5.77
 1 12 -7 26.5 4.36
 -1 12 -7 24.73 3.16
 1 -12 7 24.68 3.2
 -1 12 7 25.54 5.37
 1 12 8 12.36 4.15
 1 12 -8 12.17 2.87
 -1 12 8 8.25 2.97
 1 12 9 0.57 0.97
 1 12 -9 1.52 1.44
 1 12 10 18.66 5.39
 -1 12 10 9.46 3.64
 1 12 -10 9.06 2.34
 -1 12 11 3.18 2.71
 1 12 -11 4.13 1.73
 1 12 11 6.23 2.93
 1 12 12 12.7 4.66
 1 12 -12 12.36 2.46
 -1 12 12 7.65 3.34
 1 12 -13 2.94 1.33
 -1 12 13 -0.04 2.56
 1 12 13 -1.98 3.1
 1 12 14 8.39 4.16
 -1 12 14 8.62 3.94
 1 12 15 -1.23 1.44
 -1 12 15 -0.37 1.25
 -1 12 16 4.13 3.45
 1 12 16 3.86 3.08
 1 12 17 11.26 4.43
 -1 12 17 26.59 7.07
 -1 12 18 -1.06 2.12
 1 12 18 0.28 1.49
 1 12 19 -1.11 1.83
 -1 12 19 -1.81 1.93
 1 12 20 2.2 2.31
 -1 12 20 -2.67 3.02
 -1 -13 0 -0.25 1.08
 1 13 0 0.96 1.15
 -1 13 0 0.97 1.33
 1 -13 0 -1.03 1.51
 -1 13 1 26.87 4.98
 -1 13 -1 25.58 4.76
 -1 -13 1 22.49 4.9
 1 13 1 20.16 4.69
 1 13 -1 25.17 4.99
 -1 -13 -1 20.4 4.88
 1 -13 -1 24.69 5.16
 1 -13 1 19.07 4.23
 1 13 -2 36.09 5.96
 1 13 2 25.81 5.35
 -1 -13 -2 25.18 5.47
 -1 -13 2 29.51 5.41
 1 -13 -2 30 5.84
 1 -13 2 26.71 4.94
 -1 13 -2 19.98 4.62
 -1 13 2 26.4 4.99
 -1 13 -3 30.85 4.8
 1 13 3 41.31 6.91
 1 13 -3 34.77 5.74
 -1 -13 3 36.13 6.09
 -1 13 3 29.83 5.56
 1 -13 -3 32.57 6.19
 1 13 4 37.69 6.75
 1 13 -4 34.28 5.45
 -1 -13 4 36.2 5.72
 -1 13 4 46.25 7.03
 -1 13 -4 38.16 5.11
 -1 13 -5 8.06 2.23
 1 13 5 12.27 4.07
 1 13 -5 10.56 3.06
 1 -13 5 6.75 2.14
 -1 -13 5 7.11 2.69
 -1 13 5 4.49 2.59
 1 -13 6 -0.03 0.55
 1 13 6 -0.12 0.98
 1 13 -6 1.7 1.4
 -1 13 6 3.9 2.42
 -1 13 -6 1.32 1.11
 1 -13 7 149.67 8.55
 -1 13 7 149.05 13.61
 -1 13 -7 141.15 8.1
 1 13 7 145.59 13.86
 1 13 -7 137.94 10.14
 1 13 -8 3.05 2.09
 -1 13 8 2.84 2.21
 1 13 8 6.36 3.02
 1 13 9 19.96 5.34
 1 13 -9 21.55 3.7
 -1 13 9 23.76 5.74
 1 13 10 11.83 4.06
 -1 13 10 11.31 4.14
 1 13 -10 13.92 3.07
 1 13 -11 0.2 0.75
 -1 13 11 -0.76 1
 1 13 11 2.18 0.91
 1 13 12 7.6 2.94
 1 13 -12 7.5 1.99
 -1 13 12 11.21 4.34
 1 13 13 -0.43 1.1
 -1 13 13 -1.63 2.48
 -1 13 14 10.56 4.32
 1 13 14 15.55 5.67
 -1 13 15 1 0.91
 1 13 15 1.85 2.73
 -1 13 16 2.53 2.79
 1 13 16 2.44 2.34
 1 13 17 5.67 3.55
 -1 13 17 6.19 3.28
 -1 13 18 10.77 4.97
 1 13 18 16.5 5.81
 1 14 0 -1.1 1.18
 -1 -14 0 1.18 1.36
 1 -14 0 -0.55 1.09
 -1 14 0 -0.34 0.95
 1 14 -1 31.26 5.8
 1 14 1 28.18 5.69
 -1 -14 1 34.61 6.28
 1 -14 1 35.81 6.09
 -1 14 1 30.94 6.28
 1 -14 -1 33.89 6.17
 -1 14 -1 33.69 5.57
 1 14 -2 31.55 5.63
 1 -14 2 26.77 4.93
 1 14 2 28.82 6.01
 -1 -14 2 29.49 5.6
 -1 14 -2 38.53 5.69
 -1 14 2 20.63 5.5
 1 14 3 -1.48 1.82
 1 -14 3 0.8 0.7
 -1 14 3 1.28 2.54
 1 14 -3 0.93 1.14
 -1 -14 3 0.93 0.66
 -1 14 -3 3.59 1.8
 1 14 -4 0.52 1.05
 1 14 4 -1.81 2.2
 1 -14 4 1.6 1.38
 -1 -14 4 0.93 1.6
 -1 14 -4 3.33 1.54
 -1 14 4 4.27 2.28
 1 14 5 -2.48 2.3
 1 14 -5 1.08 0.95
 -1 14 -5 2.2 1.11
 -1 -14 5 1.59 1.48
 -1 14 5 -0.66 1.05
 -1 14 -6 17.57 3.3
 1 14 -6 19.65 4.21
 1 14 6 22.61 5.5
 1 -14 6 24.72 4.07
 -1 14 6 22.86 5.4
 1 14 -7 12.93 3.44
 -1 14 7 16.7 4.63
 -1 14 -7 14.27 2.79
 1 14 7 16.62 5.13
 1 14 -8 10.78 2.92
 -1 14 8 8.81 3.78
 1 14 8 12.01 4.66
 1 14 -9 0.72 0.83
 -1 14 9 0.93 1.97
 1 14 9 0.47 1.36
 1 14 -10 5.68 2.13
 -1 14 10 3.73 2.5
 1 14 10 4.29 2.62
 1 14 11 -1.4 1.67
 -1 14 11 0.49 1.32
 1 14 12 19.91 5.65
 -1 14 12 13.67 4.77
 1 14 13 3.62 1.51
 -1 14 13 2.37 1.79
 1 14 14 0.53 1.58
 -1 14 14 -1.05 1.39
 -1 14 15 -1.79 1.4
 1 14 15 -0.86 1.54
 -1 14 16 -0.32 1.23
 1 14 16 -0.51 1.59
 1 14 17 -0.78 2.34
 -1 14 17 1.98 1.78
 -1 15 0 0.54 1.09
 1 15 0 -2.02 1.5
 1 -15 0 -1.57 1.68
 1 15 -1 0.46 0.94
 -1 15 -1 0.8 1.21
 1 15 1 -3.1 2.07
 1 -15 1 1.26 1.08
 -1 15 1 0.88 1.35
 1 -15 2 40.23 6.4
 1 15 2 50.5 8.12
 -1 15 2 54.87 7.79
 1 15 -2 54.08 7.72
 -1 15 -2 47.66 6.71
 -1 15 3 18.49 4.43
 1 15 -3 22.29 4.89
 -1 -15 3 14.9 4.13
 1 15 3 23.02 5.53
 -1 15 -3 20.4 4.23
 1 -15 3 15.84 3.99
 1 15 -4 0.25 1.33
 -1 -15 4 -1.14 1.18
 1 15 4 -1.24 2.15
 -1 15 -4 1.5 0.73
 1 15 -5 13.71 3.71
 -1 -15 5 6.99 2.76
 1 15 5 13.99 4.51
 -1 15 5 11.39 3.85
 -1 15 -5 6.24 2.16
 1 15 -6 -0.11 0.63
 1 15 6 -2.58 2.6
 -1 15 -6 -0.48 0.56
 1 15 -7 16.63 3.78
 1 15 7 13.61 4.37
 -1 15 7 11.7 4.2
 1 15 -8 2.19 0.93
 1 15 8 2.74 2.31
 -1 15 8 4.32 2.77
 1 15 9 4.44 1.58
 -1 15 9 10.52 4.41
 1 15 10 2.71 2.3
 -1 15 10 5.12 3.5
 1 15 11 3.02 2.09
 -1 15 11 0.51 1.82
 1 15 12 0.45 1.98
 -1 15 12 -2.69 2.76
 1 15 13 6.9 4.08
 -1 15 13 2.69 2.5
 1 15 14 6.81 4.31
 -1 15 14 3.37 2.83
 1 15 15 0.6 2.85
 -1 15 15 -3.1 2.29
 -1 16 0 -0.5 1.59
 1 16 0 -0.57 1.59
 1 16 1 6.38 3.14
 1 16 -1 13.39 4.15
 -1 16 -1 10.71 3.69
 -1 16 1 11.51 3.7
 1 16 -2 14.12 3.97
 -1 16 2 24.56 5.47
 -1 16 -2 24.81 5.16
 1 16 2 28.68 6.26
 1 16 -3 7.27 2.95
 1 16 3 9.05 3.57
 -1 16 -3 7.48 2.91
 -1 16 3 7.75 3.14
 -1 16 -4 -0.58 0.96
 1 16 4 1.08 1
 1 16 -4 2.68 1.97
 -1 16 4 3.34 2.59
 1 16 5 -0.81 0.99
 -1 16 5 -2.84 2.2
 -1 16 -5 0.27 0.87
 1 16 -5 -1.31 1.81
 1 16 6 0.97 1.62
 -1 16 6 2.49 2.06
 1 16 -6 -1.72 1.61
 1 16 7 0.12 1.01
 1 16 -7 -1.98 1.68
 -1 16 8 -2.22 1.31
 1 16 8 -3.58 3.01
 1 16 9 9.17 3.89
 -1 16 9 9.84 3.56
 -1 16 10 -0.62 1.01
 1 16 10 3.72 3.46
 1 16 11 0.35 2.82
 -1 16 11 -3.02 3.31
 1 16 12 2.45 3.16
 -1 16 12 -2.86 3
 -1 16 13 2.45 2.22
 1 16 13 1.75 1.7
 1 17 0 -0.1 1.57
 -1 17 0 0.46 1.11
 1 17 -1 -1.34 1.59
 1 17 1 1.12 1.52
 -1 17 1 3.35 2.53
 -1 17 -1 1.49 1.89
 1 17 -2 10.43 3.72
 -1 17 2 9.86 3.89
 1 17 2 18.18 5.24
 -1 17 -2 14.24 3.89
 1 17 3 7.72 3.54
 1 17 -3 9.69 3.76
 -1 17 -3 6.31 2.54
 -1 17 3 8.31 3.34
 1 17 4 18.98 5.76
 1 17 -4 16.03 4.36
 -1 17 4 18.15 5.39
 1 17 -5 5.83 2.74
 -1 17 5 8.02 3.93
 1 17 5 5.44 2.92
 1 17 6 2.87 1.61
 -1 17 6 2.74 2.03
 -1 17 7 6.71 3.41
 1 17 7 7.56 3.38
 1 17 8 17.59 6.17
 -1 17 8 9.28 3.95
 1 17 9 2 1.72
 -1 17 9 1.55 1.82
 1 17 10 0.71 1.62
 -1 17 10 0.49 1.25
 1 17 11 10.7 4.79
 -1 17 11 8.21 3.86
 -1 17 12 3.9 3.36
 1 18 0 2.54 2.21
 -1 18 0 -2.53 1.87
 1 18 1 -2.41 2.64
 -1 18 -1 2.8 2.44
 1 18 -1 0.94 1.16
 -1 18 1 -2.48 2.38
 1 18 -2 2.38 1.11
 -1 18 2 2.41 2.02
 1 18 -3 10.52 3.46
 1 18 3 5.51 3.41
 -1 18 3 8.48 3.72
 -1 18 4 3.42 2.95
 1 18 4 10.56 4.2
 1 18 5 -1.1 2.62
 -1 18 5 -3.42 2.55
 1 18 6 -0.19 1.14
 -1 18 6 -1.27 2.56
 -1 18 7 8.01 3.97
 1 18 7 0.34 1.35
 1 18 8 2 2.81
 -1 18 8 0.14 1.46
 1 18 9 -3.04 2.68
 -1 18 9 -0.28 1.77
 -1 18 10 0.57 2.01
 1 19 0 4.18 2.98
 1 19 1 29.56 6.85
 1 19 2 -0.44 2.05
 -1 19 2 -1.45 2.04
 1 19 3 -3.03 2.47
 -1 19 3 -0.38 1.6
 1 19 4 1.78 1.98
 -1 19 4 9.66 4.18
 -1 19 5 2.67 3.57
 1 19 5 -2.08 2.84
 1 19 6 8.55 4.47
 -1 19 6 -4.13 3.07
 -1 19 7 2.72 2.33
 1 19 7 -4.36 3.76
 -1 19 8 5.94 3.56
 1 20 2 1.09 1.22
 1 20 3 2.13 2.5
 1 20 4 3.36 2
 2 0 0 193.84 5.8
 2 0 -1 0 0.14
 2 0 1 0.49 0.45
 2 0 2 1131.7 18.07
 2 0 2 1204.81 19.2
 2 0 3 0.4 0.94
 2 0 3 0.36 0.46
 2 0 4 116.67 6.87
 2 0 4 113.7 6.09
 -2 0 -4 112.06 6.01
 2 0 5 -0.21 0.31
 2 0 5 0.24 0.42
 -2 0 -5 0.13 0.55
 2 0 6 514.56 13.61
 -2 0 -6 498.69 13.44
 -2 0 6 514.82 8.66
 2 0 6 494.95 16.16
 -2 0 -7 0.73 0.88
 -2 0 7 0.3 0.36
 2 0 7 0.29 0.62
 2 0 7 0.01 0.4
 2 0 8 156.91 9.99
 -2 0 -8 149.29 8.09
 -2 0 8 165.85 6.64
 2 0 8 165.49 8.24
 -2 0 -9 -0.8 0.8
 2 0 9 -0.25 0.35
 2 0 9 -1.49 1.59
 -2 0 9 -0.49 0.59
 -2 0 -10 2.17 1.27
 2 0 10 -0.33 1.69
 2 0 10 3.69 1.5
 -2 0 10 0.34 0.77
 2 0 -10 1.98 0.71
 2 0 11 -1.6 2.14
 2 0 -11 -0.52 0.83
 2 0 11 1.44 1.42
 -2 0 -11 0.01 0.55
 2 0 12 22.12 3.5
 2 0 -12 20.49 3.74
 2 0 12 24.19 4.79
 -2 0 12 18.81 3.08
 -2 0 -12 20.82 3.59
 2 0 -13 -0.54 1.15
 2 0 13 -0.45 0.56
 -2 0 13 0.03 0.73
 2 0 13 -0.48 1.57
 -2 0 -13 0.68 1.09
 2 0 14 2.46 0.8
 2 0 -14 2.3 1.62
 2 0 14 1.13 0.86
 -2 0 14 0.66 0.74
 -2 0 -14 0.96 1.01
 2 0 15 -0.19 0.59
 2 0 15 -1.93 2.2
 2 0 -15 1.05 1.65
 -2 0 15 -0.48 1.67
 -2 0 -15 0.59 0.73
 2 0 -16 21.49 4.47
 2 0 16 18.57 4.42
 2 0 16 21.96 3.79
 -2 0 16 23.44 4.18
 -2 0 -16 24.3 4.37
 2 0 17 0.47 1.21
 -2 0 17 0.81 0.99
 2 0 17 -0.74 0.85
 2 0 -17 -1.27 1.74
 -2 0 -17 -0.11 0.6
 2 0 18 9.26 3.13
 2 0 -18 12.35 3.43
 -2 0 -18 12.54 3.48
 2 0 18 19.11 3.86
 -2 0 18 15.19 3.49
 -2 0 -19 -2.14 1.15
 2 0 19 -1.95 2.03
 -2 0 19 -1.12 1.67
 2 0 -19 -0.75 1.05
 2 0 19 0.67 1.48
 -2 0 20 139.37 11.6
 2 0 20 156.56 11.55
 -2 0 -20 146.04 12.14
 2 0 20 150.35 14.82
 -2 0 21 -0.83 1.39
 2 0 21 3.65 2.12
 2 0 21 -0.72 1.1
 -2 0 -21 0.32 1.55
 -2 0 22 30.26 5.8
 2 0 22 27.53 6.84
 2 0 22 25.6 4.88
 2 0 23 -2.66 3.12
 2 0 24 -1.32 2.92
 2 0 25 -5.67 3.58
 2 0 26 5.82 3.82
 2 -1 0 3.67 0.88
 -2 1 0 4.81 1.01
 -2 1 -1 799.6 14.1
 2 1 1 803.2 16.47
 2 -1 1 841.94 13.85
 -2 1 1 871.94 10.7
 2 1 2 75.38 5.16
 2 -1 2 71.81 4.57
 2 1 3 538.81 13.94
 2 -1 3 518.11 11.89
 2 -1 3 527.77 13.45
 2 -1 4 25.93 3.23
 2 1 4 24.79 3.03
 2 -1 4 23.84 2.56
 2 1 5 28.35 3.38
 2 1 -5 26.73 2
 2 -1 5 25.48 3.46
 -2 1 -5 26.94 2.81
 -2 -1 -5 27.93 3.39
 2 -1 5 25.89 2.78
 2 1 -6 28.38 2.42
 2 1 6 32.41 3.7
 2 -1 6 28.23 2.87
 -2 -1 -6 28.48 3.57
 2 -1 6 31.58 4.04
 -2 1 -6 26.05 2.84
 2 -1 7 79.71 6.79
 -2 -1 -7 80.44 6.1
 2 -1 7 77.21 4.96
 2 1 -7 80.84 4.55
 2 1 7 84.36 6.22
 -2 1 -7 81.59 5.16
 -2 1 7 78.01 4.22
 2 1 -8 128.09 6.36
 2 1 8 132.14 7.94
 2 -1 8 129.42 6.6
 -2 -1 -8 122.28 7.86
 2 -1 8 137.59 9.34
 -2 1 -8 123.14 6.57
 -2 1 8 115.71 5.82
 -2 1 9 30.73 3.28
 -2 -1 -9 26.96 3.9
 2 -1 9 28.15 4.45
 2 -1 9 32.7 3.49
 2 -1 -9 30.44 4.38
 2 1 9 30.23 3.95
 -2 1 -9 29.15 3.38
 -2 1 -10 380.1 12.73
 2 -1 10 364.71 16.69
 2 1 10 375.18 14.39
 2 1 10 385.56 17.45
 2 -1 -10 393.46 16.15
 -2 -1 -10 402.55 15.35
 2 -1 10 385.26 12.33
 -2 1 10 373.14 12.26
 -2 -1 -11 736.88 21.66
 2 -1 11 793.24 25.61
 -2 1 -11 741.3 18.35
 2 1 11 749.35 25.22
 2 1 11 778.55 21.24
 2 -1 11 759.95 18.14
 -2 1 11 768.63 18.86
 2 -1 12 0.2 0.83
 -2 1 -12 0.29 0.39
 2 -1 12 -0.72 0.95
 2 1 12 -2.15 1.99
 2 1 -12 -0.02 0.77
 2 1 12 1.78 1.41
 -2 1 12 0.76 0.48
 2 -1 -12 0.68 0.63
 -2 -1 -12 -0.71 0.71
 2 -1 -13 19.33 3.96
 2 1 13 17.41 4.09
 2 -1 13 18.93 4.22
 2 -1 13 18.13 2.99
 2 1 13 18.25 3.52
 -2 1 13 19.44 3.38
 2 1 -13 22.14 4.06
 -2 -1 -13 21.26 3.98
 -2 1 -13 19.06 3.27
 2 -1 14 22.05 3.47
 2 1 14 20.63 3.92
 2 1 14 26.31 5.04
 2 -1 14 20.61 4.73
 -2 1 14 16.87 3.33
 -2 -1 -14 25.77 4.52
 2 1 -14 24.23 4.33
 -2 1 -14 19.73 3.4
 2 -1 -14 24.39 4.71
 2 -1 15 433.84 15.53
 2 1 -15 427.76 19.16
 2 1 15 412.15 17.38
 -2 1 -15 436.89 16.73
 2 1 15 439.15 21.92
 -2 1 15 429.2 17.28
 2 -1 -15 408.34 19.47
 -2 -1 -15 437.54 19.04
 2 -1 15 418.46 21.33
 2 1 16 27.8 4.73
 2 1 16 21 5
 2 1 -16 21.39 4.39
 2 -1 16 22.83 5.21
 2 -1 16 18.65 3.27
 -2 -1 -16 25.42 4.8
 -2 1 16 29.78 4.7
 -2 1 -16 25.38 4.25
 2 -1 -16 27.03 5.18
 2 1 -17 3.05 1.69
 2 1 17 0.99 1.1
 -2 -1 -17 0.06 1.21
 2 -1 -17 3.87 2.04
 2 -1 17 1.24 1.18
 2 1 17 3.43 2.51
 -2 1 -17 0.34 1.05
 -2 1 17 0.03 0.8
 2 -1 17 1.59 1.15
 2 1 -18 7.97 2.85
 2 -1 -18 7.73 3.22
 2 1 18 5.14 2.3
 2 1 18 4.74 2.54
 -2 -1 -18 5.96 2.5
 -2 1 18 3.25 1.67
 2 -1 18 6.36 3
 -2 1 -18 3.07 1.54
 2 -1 18 7.38 2.25
 2 1 19 181.28 15.94
 2 -1 19 196.28 11.88
 -2 -1 -19 165.71 13.14
 2 1 19 186.36 12.89
 2 1 -19 192.1 14.29
 -2 1 19 200.22 13.73
 2 -1 19 209.82 16.83
 -2 1 -19 165.34 11.63
 2 1 20 1.95 2.07
 2 -1 20 1.44 1.08
 -2 1 20 -2.98 2.5
 2 1 -20 2.94 2.44
 2 -1 20 0.42 1.7
 -2 -1 -20 3.64 2.49
 2 1 20 -0.79 0.9
 -2 1 -20 -2.23 1.59
 -2 -1 -21 21.34 4.96
 2 1 21 32.39 7.27
 -2 1 -21 23.98 4.79
 -2 1 21 31.56 5.85
 2 -1 21 44.19 8.2
 2 1 21 29.87 5.47
 2 1 22 3.37 3.31
 -2 1 22 2.4 2.52
 2 -1 22 3.17 3.17
 2 1 22 3.28 2.27
 2 1 23 16.56 5.59
 2 -1 23 9.22 4.3
 -2 1 23 5.95 2.44
 2 1 23 6.66 2.87
 -2 1 24 0.32 1.44
 2 -1 24 2.27 2.71
 2 1 24 1.96 1.73
 2 1 25 5.03 2.34
 -2 1 25 2.43 2.22
 2 -1 25 -1.6 2.29
 2 -1 26 2.13 2.49
 2 1 26 -2.94 3.2
 -2 1 26 1.27 1.34
 2 2 0 138.96 7.33
 2 2 1 581.39 15.1
 -2 2 -1 575.4 12.55
 2 2 2 485.58 14.07
 2 -2 3 56.18 4.5
 2 2 3 55.44 4.73
 2 2 4 530.31 15.27
 2 -2 4 517.39 14.55
 2 -2 4 526.04 11.11
 2 -2 5 75.46 4.18
 2 -2 5 66.69 5.59
 2 2 5 66.88 5.59
 -2 -2 -6 151.2 8.85
 2 2 6 150.99 8.65
 2 -2 6 156.31 6.06
 2 -2 6 150.76 8.83
 -2 -2 -7 0.68 0.64
 2 -2 7 -0.09 0.34
 -2 2 -7 -0.01 0.34
 2 2 7 -0.67 0.9
 2 2 -7 0.25 0.25
 2 2 8 153.8 9.25
 2 -2 8 136.72 6.07
 -2 -2 -8 138.43 8.92
 -2 2 -8 139.39 6.22
 2 -2 8 155.05 9.95
 2 2 -8 129.76 6.81
 2 -2 9 6.17 1.29
 -2 2 -9 5.57 1.4
 2 2 9 6.85 2.06
 2 2 -9 6.92 1.68
 2 -2 9 8.86 2.59
 -2 -2 -9 5.45 1.59
 2 2 -10 388.17 13.64
 -2 -2 -10 407.93 16.5
 2 2 10 388.03 15.55
 -2 2 -10 380.31 11.32
 2 -2 10 377.85 11.06
 2 -2 10 405.94 17.5
 2 2 -11 287.08 12.37
 2 -2 11 276.5 9.71
 -2 -2 -11 274.13 14.06
 2 -2 11 296.54 15.52
 2 2 11 294.34 13.89
 -2 2 -11 281.94 10.25
 2 -2 -11 268.45 14.62
 -2 2 -12 18.94 2.83
 2 2 12 19.26 3.72
 2 2 -12 19.02 3.41
 2 -2 12 18.19 2.68
 2 -2 12 19.6 4.12
 -2 2 12 17.63 3.18
 -2 -2 -12 20.23 4.02
 2 -2 -12 18.86 3.89
 2 2 13 89.32 9.41
 -2 -2 -13 90.52 8.53
 2 -2 -13 82.43 8.51
 -2 2 -13 85.66 6.25
 2 2 -13 82.2 7.52
 2 2 13 76.14 7.6
 2 -2 13 81.62 5.73
 -2 2 13 75.19 6.73
 2 -2 13 95.45 9.53
 -2 2 14 201.26 11.55
 2 2 14 214.45 12.82
 -2 -2 -14 221.41 13.88
 2 -2 14 209.34 14.56
 -2 2 -14 210.62 10.2
 2 2 14 195.11 14.45
 2 2 -14 220.48 12.72
 2 -2 14 218.86 9.71
 2 -2 -14 213.84 14.1
 -2 -2 -15 26.12 4.9
 2 -2 -15 24.11 4.92
 2 2 15 28.05 4.75
 2 -2 15 23.94 3.43
 -2 2 15 25.07 4.03
 2 2 -15 28.22 4.72
 -2 2 -15 25.02 3.73
 2 2 15 24.35 5.4
 2 -2 15 26.27 5.23
 2 -2 16 174.73 9.37
 2 2 16 177.82 14.68
 2 2 -16 172.49 12.43
 -2 -2 -16 166.97 12.79
 -2 2 -16 185.1 10.35
 -2 2 16 183.34 11.98
 2 2 16 164.72 11.96
 2 -2 -16 167.93 13.3
 2 -2 16 171.56 14.11
 2 -2 -17 30.64 5.97
 2 -2 17 28.16 5.66
 2 2 17 30.46 6.39
 2 2 17 28.16 4.93
 2 -2 17 29.55 4.06
 -2 -2 -17 32.12 5.84
 -2 2 17 25.2 4.55
 -2 2 -17 29.23 4.3
 2 2 -17 20.39 4.19
 2 2 18 41.85 6.17
 -2 2 18 49.6 6.71
 -2 -2 -18 46.03 7.06
 2 2 18 51 8.28
 -2 2 -18 48.47 5.69
 2 -2 18 41.11 7.23
 2 2 -18 50.46 6.81
 2 -2 18 41.5 4.99
 -2 2 -19 20.61 3.9
 2 2 -19 19.9 4.53
 -2 2 19 19.94 4.36
 -2 -2 -19 20.36 4.71
 2 -2 19 16.38 4.77
 2 2 19 15.46 4.36
 2 2 19 15.55 4.1
 2 2 20 163.1 12.97
 -2 -2 -20 151.28 13.57
 -2 2 -20 161.08 10.99
 2 2 -20 142.4 12.3
 2 2 20 167.98 15.96
 2 -2 20 161.15 15.31
 -2 2 20 163.09 13.07
 -2 2 -21 10.33 2.93
 2 2 -21 4.64 2.05
 -2 2 21 10.11 4.08
 2 2 21 6.91 3.7
 2 -2 21 7.61 3.4
 2 2 21 10.34 3.82
 2 -2 22 4.52 3.14
 2 2 22 3.24 2.66
 2 2 22 8.67 3.02
 -2 2 22 9.04 3.35
 2 2 23 74.2 11.54
 2 -2 23 87.73 11.98
 2 2 23 73.27 9.21
 -2 2 23 72.84 9.53
 2 -2 24 0.83 1.76
 2 2 24 2.49 2.33
 -2 2 24 1.17 1.93
 2 2 24 -1.41 1.88
 2 2 25 25.63 7.25
 2 -2 25 22.46 6.35
 -2 2 25 14.51 4.67
 -2 2 26 1.14 1.26
 2 2 26 4.95 3.27
 2 3 0 197.76 9.27
 2 3 1 27.72 3.57
 2 3 -1 26.26 3.44
 2 3 -2 6.73 1.81
 2 3 2 1.26 0.81
 2 3 3 95.86 6.79
 2 3 4 560.52 16.75
 2 3 5 172.07 9.58
 2 -3 5 183.98 5.93
 2 -3 6 186.28 5.89
 2 3 6 184.35 10.19
 2 -3 7 981.42 13.51
 2 3 7 988.3 24.02
 -2 -3 -8 145.82 9.83
 2 -3 8 155.25 10.12
 2 3 -8 140.25 7.5
 2 -3 8 145.53 5.3
 2 3 8 160.18 10.05
 2 -3 9 199.64 11.83
 -2 -3 -9 196.48 11.73
 2 3 9 205.55 11.72
 2 -3 9 208.53 6.56
 2 3 -9 195.72 9.49
 -2 -3 -10 359.93 16.52
 2 -3 10 378.82 16.89
 -2 3 -10 343.29 9.13
 2 -3 10 366.24 9.09
 2 3 10 369.07 16.07
 2 3 -10 349.14 13.46
 -2 -3 -11 488.62 19.8
 2 3 -11 440.02 16
 2 -3 -11 460.09 19.34
 2 3 11 491.48 19.08
 -2 3 -11 434.83 11.08
 2 -3 11 480.37 11.04
 2 -3 11 477.5 19.89
 2 -3 -12 27.04 4.86
 2 -3 12 15.82 2.05
 -2 3 -12 18.28 2.36
 2 3 12 16.95 3.68
 2 -3 12 17.23 3.99
 -2 -3 -12 20.84 4.17
 2 3 -12 15.33 3.1
 -2 3 -13 98.44 10.46
 -2 -3 -13 86.62 8.82
 2 -3 13 98.61 9.58
 2 -3 -13 101.27 9.76
 2 3 -13 86.81 7.8
 2 3 13 100.53 9.01
 -2 3 -13 90.43 5.57
 2 -3 13 93.16 5.41
 2 -3 14 204.89 8.34
 2 3 14 209.89 13.26
 -2 -3 -14 208.57 14.08
 -2 3 -14 210.89 9.02
 2 3 -14 227.2 12.55
 2 -3 -14 205.24 14.34
 2 -3 14 220.19 14.85
 2 -3 15 73.68 5.26
 -2 3 15 70.5 7.41
 -2 -3 -15 76.33 8.91
 -2 3 -15 76.37 5.72
 2 -3 -15 82.45 9.45
 2 3 15 73.84 8.26
 2 -3 15 84.78 9.6
 2 3 -15 77.18 7.61
 -2 3 -16 1.22 0.88
 2 -3 16 -0.05 1.06
 2 3 -16 0.58 0.52
 -2 -3 -16 0.16 0.82
 2 -3 -16 0.56 1.38
 -2 3 16 1.18 1.03
 2 3 16 -2.56 2.39
 2 3 16 0.4 1.07
 2 3 17 3.08 2.04
 2 3 17 9.55 3.4
 -2 3 17 5.31 2.26
 -2 3 -17 5.25 1.49
 -2 -3 -17 5.66 2.51
 2 3 -17 2.7 0.79
 2 3 -18 82.25 8.47
 2 3 18 91.25 11.36
 -2 -3 -18 79.72 9.68
 -2 3 18 92.43 9.35
 2 -3 18 99.99 11.31
 -2 3 -18 98.37 7.39
 2 3 18 88.69 9.43
 -2 3 -19 0.17 0.57
 2 3 -19 0.92 1.28
 2 -3 19 3.28 2.34
 -2 3 19 -2.11 2.11
 2 3 19 -0.51 1.9
 2 3 19 -0.61 1
 2 3 20 14.55 4.75
 -2 3 -20 13.09 3.01
 2 -3 20 9.07 3.28
 -2 3 20 11.1 3.34
 2 3 20 19.12 4.75
 2 3 -20 9.92 3.11
 2 3 21 14.55 5.1
 -2 3 21 15 4.07
 2 3 21 13.92 3.87
 2 -3 21 25.58 6.49
 2 3 -21 13.8 3.86
 -2 3 22 0.15 1.03
 2 3 22 0.24 1.99
 2 3 22 2.34 2.44
 2 3 23 12.21 4.49
 2 3 23 6.03 2.72
 -2 3 23 11.05 3.77
 -2 3 24 9.69 3.86
 2 3 24 14.82 4.66
 2 3 24 11.83 4.32
 -2 3 25 28.05 6.5
 2 3 25 22.36 5.93
 2 3 25 21.2 5.5
 -2 3 26 0.74 1.19
 2 3 26 -2.81 3.21
 2 4 0 1123.79 23.45
 2 -4 0 1150.32 19.84
 2 4 1 81.77 6.42
 2 4 -1 85.07 6.31
 2 -4 -1 85.36 5.73
 2 -4 -2 203.53 9.29
 2 4 2 212.03 10.5
 2 4 -2 208.58 9.95
 2 4 3 145.75 8.95
 2 4 -3 134.9 7.93
 2 4 -4 18.06 2.87
 2 4 4 20.19 3.4
 2 4 5 8.31 2.43
 2 4 6 213.36 11.63
 2 -4 6 185.1 5.11
 2 4 7 134.26 9.42
 2 -4 7 133.73 4.02
 2 -4 8 0.6 0.3
 2 4 8 1.75 1.34
 -2 -4 -9 422.88 18.23
 2 4 9 417.76 17.52
 2 -4 9 423.21 6.53
 2 4 -9 420.61 14.6
 2 4 10 42.25 5.9
 2 -4 10 40 2.12
 -2 -4 -10 36.23 5.44
 2 4 -10 32.88 4.63
 -2 -4 -11 141.26 11.2
 2 4 11 137.58 10.58
 2 -4 11 142.66 4.37
 2 4 -11 138.86 9.43
 -2 -4 -12 7.11 2.57
 2 4 -12 9.67 2.7
 2 4 12 8.23 2.89
 2 -4 -12 8.92 2.79
 2 -4 -13 0.21 1.18
 -2 4 -13 -0.47 1.32
 -2 -4 -13 -0.11 0.85
 2 4 13 1.49 1.3
 -2 4 -13 -0.42 0.45
 -2 -4 -14 1.32 1.41
 2 4 14 2.83 2.02
 -2 4 -14 1.88 0.77
 -2 4 -14 1.63 1.7
 2 -4 -14 0.64 0.94
 2 4 15 207.04 14.09
 2 4 -15 194.59 13.31
 -2 -4 -15 178.61 13.93
 2 -4 -15 185.95 14.71
 2 4 -15 190.39 11.67
 -2 4 -15 184.37 7.39
 2 4 16 1.89 0.83
 -2 4 -16 3.8 1.15
 2 4 -16 5.42 2.7
 -2 -4 -16 3.86 2.25
 2 4 -16 3.18 1.69
 2 4 17 41.21 6.64
 -2 4 17 47.51 6.65
 2 4 -17 40.41 5.63
 -2 4 -17 36.91 3.62
 -2 -4 -17 34.57 6.32
 -2 4 18 181.53 13.44
 2 4 -18 189.59 12.66
 2 4 18 188.33 14.41
 2 4 18 191.98 16.45
 -2 4 -18 195.68 8.81
 2 4 -19 6.28 2.56
 2 4 19 6.63 2.21
 2 4 19 6.71 3.26
 -2 4 19 6.17 2.63
 -2 4 -19 7.77 1.86
 2 4 20 0.71 1.32
 2 4 -20 0.4 0.65
 -2 4 20 0.9 1.02
 2 4 20 -2.4 3.62
 2 4 21 3.83 2.08
 2 4 21 5.76 3.33
 -2 4 21 6.32 2.97
 2 4 -21 4.82 2.55
 -2 4 22 19.75 5.01
 2 4 22 28.87 6.94
 2 4 22 28.92 6.15
 2 4 23 2.6 2.54
 -2 4 23 2.24 2.72
 2 4 23 -0.08 2.22
 -2 4 24 12.32 3.81
 2 4 24 14.57 5.35
 2 4 24 21.42 5.67
 -2 4 25 9.47 3.63
 2 4 25 9.02 3.59
 2 4 26 4.87 3.1
 2 4 26 4 2.93
 -2 4 26 4.54 3.16
 2 5 0 253.57 11.61
 2 -5 0 255.18 10.06
 2 -5 -1 379.54 12.87
 2 5 1 370.95 14.44
 2 5 -1 386.43 14.33
 2 -5 1 384.08 11.46
 -2 -5 1 386.62 14.32
 2 5 2 33.31 4.48
 2 -5 2 42.33 3.56
 2 5 -2 31.61 4.07
 2 -5 -2 27.57 3.68
 2 -5 -3 11 2.44
 2 5 -3 7.87 2.01
 2 -5 3 9.92 1.76
 2 5 3 7.63 2.5
 2 5 -4 1643.16 28.9
 2 -5 4 1666.73 18.68
 2 5 5 996.85 25.98
 2 -5 5 974.31 12.85
 2 5 -5 986.95 22.26
 2 5 -6 1677.79 29.09
 2 5 6 1650.53 34.1
 2 -5 6 1669.45 13.66
 2 5 7 84.31 7.95
 2 5 8 231.08 13.41
 2 5 9 83.18 8.31
 2 5 10 87.48 8.61
 -2 -5 -10 71.75 8.12
 2 5 -10 81.31 7.14
 2 5 11 -1.23 1.11
 -2 -5 -11 0.52 1.09
 -2 5 -12 263.08 17.05
 2 5 12 271.85 16.05
 2 -5 -12 274.69 16.8
 -2 -5 -12 275.88 16.68
 2 5 13 0.4 1.56
 -2 -5 -13 -1.74 1.21
 -2 5 -13 0.51 1.36
 2 -5 -13 -1.39 1.44
 2 -5 -14 30.31 6.05
 -2 -5 -14 34.17 6.21
 2 5 -14 26.72 4.94
 2 5 14 35.87 5.87
 -2 5 -14 31.21 6.12
 2 5 15 5.27 2.17
 2 5 -15 6.25 2.45
 -2 -5 -15 7.21 2.81
 2 5 16 1.79 1.91
 2 5 -16 1.1 1.3
 2 5 -16 2.31 1.45
 2 5 17 14.32 3.97
 2 5 -17 12.58 3.68
 2 5 -17 14.77 3.45
 2 5 -18 6.1 2.8
 2 5 18 0.73 1.33
 2 5 -18 2.71 1.72
 2 5 -19 -0.55 1.36
 -2 5 19 -2.03 1.55
 2 5 19 1.47 1.79
 -2 5 20 0.2 0.89
 2 5 20 -2.43 2.89
 2 5 -20 0.49 0.72
 2 5 20 -1.13 2.51
 2 5 21 -0.15 1.63
 -2 5 21 0.87 1.15
 2 5 21 0.78 1.63
 2 5 22 14.76 4.48
 2 5 22 12.9 4.89
 -2 5 22 7.53 3.32
 2 5 23 1.32 1.4
 -2 5 23 2.97 1.94
 2 5 23 5.45 2.92
 -2 5 24 0.11 1.07
 2 5 24 -2.66 2.62
 2 5 24 -3.3 3.2
 -2 5 25 3.57 2.35
 2 5 25 1.94 2.15
 2 5 25 1.25 1.84
 2 5 26 7.46 3.94
 2 5 27 4.68 3.61
 2 -6 0 24.04 3.27
 -2 -6 0 26.76 4.12
 2 6 0 22.07 3.72
 2 6 1 47.88 5.5
 2 -6 1 59.75 4.93
 2 -6 -1 57.33 5.29
 -2 -6 1 60.24 5.98
 2 6 -1 61.73 6.02
 -2 -6 2 105.93 7.77
 2 6 2 116.73 8.81
 2 6 -2 118.65 8.15
 2 -6 2 116.38 6.36
 2 -6 -2 106.91 7.61
 2 6 -3 16.1 2.93
 2 -6 -3 11.65 2.7
 2 6 3 18.12 3.71
 2 -6 3 16.88 2.3
 2 -6 4 1.7 0.59
 2 6 -4 1.61 0.89
 2 -6 -4 1.32 1.19
 2 6 4 3.5 1.28
 2 6 5 78.07 7.66
 2 -6 5 71.43 3.77
 2 6 -5 94.2 7.15
 2 6 6 87.44 8.25
 2 -6 6 93.88 3.53
 2 6 -6 89.74 7
 2 6 -7 208.03 10.63
 2 6 7 199.85 12.6
 2 6 -8 402.09 14.9
 2 6 8 347.16 17.17
 2 6 9 4.39 2
 2 6 -9 1.7 1.27
 2 6 10 16.92 4.06
 -2 -6 -10 14.84 3.84
 -2 6 -11 15.63 4.1
 2 -6 -11 16.84 4.32
 2 6 11 13.6 3.47
 -2 -6 -11 17.32 4.23
 2 -6 -12 4.28 2.2
 -2 6 -12 3.59 2
 2 6 12 5.26 2.56
 2 6 -12 6.61 2.43
 -2 -6 -12 2.77 1.73
 2 -6 -13 5.22 2.52
 2 6 13 4.67 2.53
 -2 6 -13 3.69 2.28
 2 6 -13 2.51 1.49
 -2 -6 -13 6.6 3
 2 6 14 28.13 5.55
 2 6 -14 26.38 5.12
 -2 -6 -14 21.67 5.34
 2 6 15 6.69 2.75
 2 6 -15 16.3 4.08
 2 6 16 7.89 3.18
 2 6 -16 5.28 2.26
 2 6 -16 9.7 2.65
 2 6 -17 62.86 6.68
 2 6 17 59.43 8.68
 2 6 -17 50.27 7.65
 2 6 18 -0.94 1.92
 2 6 -18 4.15 2.72
 2 6 -18 3.8 1.46
 2 6 19 15.53 4.56
 2 6 -19 19.85 4.02
 2 6 20 9.95 3.86
 2 6 21 1.33 1.54
 -2 6 21 2.15 2.32
 2 6 22 -0.09 1.25
 2 6 22 4.21 3.95
 -2 6 22 3.43 2.29
 -2 6 23 10.65 4.04
 2 6 23 11.39 4.34
 2 6 23 14.55 4.55
 -2 6 24 -3.94 2.84
 2 6 24 2.85 3.28
 2 6 24 -2.74 1.64
 2 6 25 0.74 2.21
 -2 6 25 1.5 1.99
 2 6 25 1.57 2.49
 2 6 26 5.59 2.97
 2 6 27 6.68 3.7
 2 7 0 2678.73 42.81
 2 -7 0 2825.85 37.81
 2 -7 -1 2.55 1.74
 2 -7 1 3.93 1.86
 -2 -7 1 2.62 1.36
 2 7 1 3.31 1.72
 2 7 -1 3.33 1.74
 2 -7 -2 113.3 8.38
 2 7 2 126.94 9.69
 2 7 -2 122.46 8.7
 2 -7 2 118.69 6.98
 -2 -7 2 120.15 8.77
 2 -7 3 1.44 0.86
 -2 -7 3 0.49 0.78
 2 7 -3 1.57 1.45
 2 7 3 0.29 1.14
 2 7 4 896.06 26.33
 2 7 -4 967.08 24.12
 2 -7 4 873.95 16.5
 2 -7 5 2.06 0.79
 2 7 5 3.16 1.3
 2 7 -5 2.98 1.72
 2 7 -6 31.31 4.2
 2 7 6 23.98 4.46
 2 -7 -6 28.89 4.93
 2 -7 6 33.81 2.42
 2 7 -7 0.35 0.67
 2 7 7 1.28 1.53
 2 -7 -7 -0.87 1.12
 2 7 -8 119.01 8.28
 2 -7 -8 120.8 10.64
 2 7 8 120.58 10.63
 2 -7 -9 9.17 3.14
 2 7 9 4.26 1.81
 2 7 -9 6.49 1.9
 -2 -7 -9 5.78 2.43
 2 -7 -10 6.1 2.49
 2 7 -10 5.08 1.63
 -2 7 -10 9.21 3.28
 2 7 10 5.45 2.22
 -2 -7 -10 3.73 2.13
 -2 -7 -11 10.95 3.29
 2 7 11 9.43 3.63
 2 -7 -11 8.51 3.08
 2 7 -11 9.51 2.56
 -2 7 -11 9.8 3.29
 2 7 -12 1.26 1.49
 2 7 -12 -0.38 0.93
 2 7 12 1.37 1.58
 -2 -7 -12 1.55 2.19
 -2 7 -12 1.25 1.63
 2 7 13 2.25 2.06
 2 7 -13 2.4 1.7
 2 7 -13 -0.22 0.67
 2 7 14 22.36 5.25
 2 7 -14 23.14 4.92
 2 7 15 8.62 3.33
 2 7 -15 8.74 3.23
 2 7 -16 7.62 3.01
 2 7 16 7.23 2.91
 2 7 17 -0.84 1.24
 2 7 -17 1.87 1.03
 2 7 18 58.24 8.95
 2 7 -18 52.49 6.18
 2 7 19 0.17 0.92
 2 7 20 4.84 3.29
 2 7 21 1.1 1.83
 2 7 22 14.31 5.19
 -2 7 22 5.1 2.63
 -2 7 23 -0.8 1.17
 2 7 23 -0.13 1.15
 2 7 23 0.78 0.89
 -2 7 24 -2.33 2.38
 2 7 24 2.48 2.23
 2 7 24 -1.58 2.46
 -2 7 25 -1.73 2.07
 2 7 25 -7.47 3.65
 2 7 26 -2.53 1.54
 2 -8 0 0.94 1.3
 2 8 0 -0.03 0.53
 2 -8 1 10.78 2.43
 2 8 1 8.12 2.4
 2 8 -1 11.28 2.72
 2 -8 -1 15.3 3.16
 2 8 2 0.76 1.12
 -2 -8 -2 0.49 0.71
 2 -8 2 0.72 0.71
 2 8 -2 1.07 1.56
 -2 -8 -3 -0.66 1.36
 2 -8 3 0.23 0.53
 -2 8 3 0.65 1.02
 2 8 -3 -0.37 0.69
 2 8 3 0.42 0.85
 2 -8 4 32.45 3.44
 2 8 -4 35.92 4.87
 2 8 4 34.71 5.34
 -2 -8 -4 36.57 5.85
 -2 8 4 30.48 4.66
 2 8 -5 -0.07 0.8
 2 8 5 1.04 1.15
 2 -8 5 -0.45 0.45
 -2 8 5 -0.6 0.85
 2 -8 -5 -0.35 0.74
 2 -8 -6 18.78 4.06
 2 8 -6 22.55 3.91
 2 -8 6 27.02 2.47
 2 8 6 20.7 4.32
 -2 8 6 32.67 5
 2 -8 -7 -0.71 1.36
 2 8 -7 0.1 0.78
 -2 -8 -7 0.29 1.02
 2 8 7 -0.03 1.09
 -2 8 7 0.24 1.05
 2 -8 7 0.24 0.21
 2 8 -8 14.09 2.99
 2 8 8 11.38 3.03
 2 -8 -8 11.3 3.42
 -2 8 8 12.12 3.47
 -2 -8 -8 13.49 3.59
 2 -8 -9 12.78 3.61
 -2 8 -9 23.07 4.98
 2 8 9 6.13 2.34
 -2 8 9 12.99 3.38
 2 8 -9 16.64 3.27
 -2 -8 -9 13.22 3.92
 -2 -8 -10 147.21 13.24
 2 8 -10 129.31 8.91
 -2 8 10 125.93 11.24
 -2 8 -10 141.18 12.56
 2 8 10 107.86 10.97
 2 -8 -10 132.02 12.27
 2 8 -11 188.97 10.84
 2 8 11 181.54 14.66
 2 8 12 3.6 2.04
 2 8 -12 1.78 1.08
 2 8 -13 115.51 10.81
 2 8 -13 114.52 8.61
 2 8 13 120.78 11.99
 2 8 -14 3.51 1.84
 2 8 14 3.29 1.55
 2 8 -14 2.78 1.51
 2 8 15 22.11 5.11
 2 8 -15 25.07 4.14
 2 8 -15 24.91 5.36
 2 8 16 0.44 2
 2 8 -16 -0.56 0.76
 2 8 17 1.92 1.73
 2 8 -17 -0.44 1.21
 2 8 -17 -0.69 0.81
 2 8 18 13.13 4.27
 2 8 -18 6.86 2.37
 2 8 19 3.69 2.88
 2 8 -19 1 0.8
 2 8 20 -1.38 2.17
 2 8 21 12.75 4.73
 2 8 22 -0.47 1.67
 -2 8 23 0.7 1.29
 2 8 23 0.77 2.44
 2 8 24 11.33 4.52
 -2 8 24 7.31 3.29
 2 8 24 16.01 6.55
 2 8 25 8.23 4.44
 2 9 0 754.6 24.74
 -2 -9 0 755.33 25.22
 2 -9 0 738.28 21.9
 -2 -9 -1 13.16 3.36
 2 -9 1 13.56 2.82
 2 9 1 14.43 3.75
 2 9 -1 10.68 3.31
 -2 9 1 14 3.03
 2 9 2 93.81 9.06
 2 9 -2 92.64 8.38
 -2 9 2 100.71 8.29
 -2 -9 -2 76.39 8.51
 2 -9 2 77.4 6.46
 -2 -9 -3 3.12 2.31
 2 -9 -3 0.11 0.98
 2 -9 3 0.61 0.95
 2 9 3 -1.03 1.34
 2 9 -3 1.31 1.43
 -2 9 3 0.47 1.24
 2 9 -4 75.73 7.37
 2 -9 -4 60.14 7.31
 -2 -9 -4 69.81 8.42
 -2 9 4 65.15 7.08
 2 9 4 71.61 8.19
 2 -9 4 67.13 5.35
 2 -9 -5 102.65 9.71
 2 9 -5 94.01 8.15
 -2 -9 -5 94.44 9.87
 -2 9 5 93.58 8.72
 2 9 5 88.77 9.26
 2 -9 5 91.67 5.73
 -2 -9 -6 2.58 1.18
 2 -9 -6 0.62 0.77
 2 9 6 -0.66 1.55
 -2 9 6 1.98 1.58
 2 -9 6 1.61 0.77
 2 9 -6 0.33 1.3
 2 -9 -7 36.09 6.29
 2 9 7 29.46 5.48
 2 -9 7 30.12 2.29
 -2 -9 -7 34.85 6.24
 -2 9 7 38.13 6.05
 2 9 -7 28.22 4.35
 -2 -9 -8 95.89 10.65
 2 9 -8 97.29 7.99
 -2 9 8 99.95 9.89
 2 -9 -8 107.88 10.85
 2 9 8 94.14 10.15
 2 9 -9 28.74 4.44
 2 9 9 27.04 5.61
 -2 9 9 24.45 4.97
 2 -9 -9 32.59 6.3
 -2 9 10 71.16 8.73
 2 9 -10 70.17 6.73
 2 9 10 66.26 8.8
 2 9 11 100.22 11.05
 2 9 -11 89.21 7.63
 -2 9 11 114.91 11.36
 2 9 12 6.78 3.01
 2 9 -12 0.55 0.83
 2 9 13 1.24 1.34
 2 9 -13 3.58 2.54
 2 9 -13 -0.85 1.41
 2 9 14 25.2 5.8
 2 9 -14 23.7 4
 2 9 15 9.68 3.67
 2 9 -15 16.48 3.31
 2 9 16 7.65 3.1
 2 9 -16 12.65 2.83
 2 9 -17 0.32 0.86
 2 9 17 -0.64 1.97
 2 9 18 18.72 5.27
 2 9 -18 17.04 3.38
 2 9 19 1.84 1.34
 2 9 20 6.13 3.3
 2 9 21 4.1 2.85
 2 9 22 10.98 4.38
 2 9 23 -3.63 3.88
 -2 9 24 6.35 3.4
 -2 -10 0 7.64 2.71
 2 10 0 15.17 3.89
 -2 -10 1 51.66 6.75
 2 10 -1 66.09 7.54
 -2 10 1 62.55 6.57
 -2 -10 -1 58.39 7.6
 2 10 1 63.71 7.66
 2 -10 1 58.81 6.4
 -2 -10 -2 12.41 3.55
 2 -10 -2 16.86 3.75
 2 -10 2 11.33 2.62
 2 10 2 12.23 3.25
 -2 -10 2 14.5 3.52
 2 10 -2 7.79 2.47
 -2 10 2 13.32 3.19
 -2 -10 -3 0.25 0.8
 2 10 3 1.03 0.86
 2 -10 3 2.16 1.36
 -2 10 3 0.08 1.1
 -2 -10 3 0.79 0.49
 2 10 -3 2.13 1.94
 2 -10 -3 1.51 1.38
 2 -10 4 55.96 5.25
 2 10 -4 56.92 6.7
 -2 10 4 52.22 6.62
 -2 -10 -4 48.42 7.25
 2 -10 -4 58.95 7.56
 2 10 4 55.54 7.41
 2 -10 5 94.99 6.3
 2 10 -5 104.54 8.96
 -2 10 5 101.74 9.54
 -2 -10 -5 93.23 10.23
 2 -10 -5 106.22 10.42
 2 10 5 99.21 10.33
 -2 -10 -6 17.94 4.57
 2 -10 -6 8.73 2.83
 2 10 6 8.97 2.84
 2 10 -6 11.36 3.09
 -2 10 6 14.84 3.9
 2 -10 6 13.13 2.05
 2 -10 7 2.6 0.77
 2 -10 -7 2.82 1.85
 2 10 7 3.93 2.45
 2 10 -7 6.78 2.12
 -2 10 7 3.23 1.6
 2 10 -8 11.18 2.96
 2 10 8 11.26 3.7
 -2 10 8 9.21 2.94
 -2 10 9 98.11 10.4
 2 10 -9 107.45 8.67
 2 10 9 103.77 11.33
 2 10 -10 146.18 10.02
 -2 10 10 142.23 12.91
 2 10 10 156.32 14.05
 2 10 11 14.99 4.47
 -2 10 11 8.82 3.65
 2 10 -11 17.3 3.63
 2 10 -12 5.28 1.94
 2 10 12 5.9 2.19
 -2 10 12 7.48 2.86
 2 10 -13 -0.45 0.9
 2 10 13 -0.22 2.03
 2 10 -14 10.69 2.56
 2 10 14 7.03 3.25
 2 10 -15 -0.41 0.52
 2 10 15 -2.46 1.31
 2 10 -16 -1.92 1.88
 2 10 16 -3.33 3.27
 2 10 17 -2.28 2.89
 2 10 18 11.08 4.45
 2 10 19 3.05 2.55
 2 10 20 7.18 3.71
 2 10 21 2 2.03
 2 10 22 8.77 3.56
 -2 11 0 8.84 2.61
 -2 -11 0 10.56 3.43
 2 11 0 9.77 2.98
 2 11 -1 99.48 9.6
 -2 -11 -1 113.55 10.95
 2 11 1 99.09 9.94
 -2 11 1 105.27 8.96
 -2 -11 1 96.4 9.76
 2 -11 -1 103.25 9.57
 -2 -11 -2 6.86 2.99
 -2 11 2 5.85 2.06
 2 -11 -2 5.72 2.32
 2 11 2 0.98 1.25
 -2 -11 2 5.4 2.32
 2 11 -2 1.89 1.5
 2 -11 -3 7.77 3.23
 -2 11 3 6.5 2.56
 -2 -11 -3 3.05 2.25
 2 11 -3 6.58 2.63
 2 -11 3 5.76 2.07
 -2 -11 3 4.18 1.98
 2 11 3 7.17 2.76
 2 -11 4 29.98 4.1
 2 -11 -4 29.16 5.48
 2 11 4 29.76 5.92
 -2 -11 -4 33.44 6.3
 2 11 -4 29.67 5.17
 -2 -11 4 30.45 5.14
 -2 11 4 33.23 5.59
 2 11 -5 108.22 9.56
 2 -11 5 117.78 7.59
 -2 11 5 123.33 10.98
 2 11 5 128.47 11.96
 2 -11 -5 128.07 11.91
 2 11 6 11.33 3.97
 2 11 -6 14.09 3.59
 2 -11 -6 12.31 3.76
 -2 11 6 8.81 2.53
 2 -11 6 13.41 2.36
 2 -11 7 1.11 0.54
 -2 11 7 -1.06 1.66
 2 11 -7 1.65 1.44
 2 11 8 26.29 5.57
 2 11 -8 24.72 4.43
 -2 11 8 23.98 5.3
 2 11 9 3.25 1.89
 2 11 -9 3.42 1.64
 -2 11 9 1.57 1.38
 2 11 10 1.97 1.28
 2 11 -10 0.32 0.65
 -2 11 10 3.76 1.72
 2 11 11 22.83 5.66
 2 11 -11 25.9 4.28
 -2 11 11 30.35 6.15
 2 11 -12 28.46 4.51
 2 11 12 39.24 7.58
 -2 11 12 38.35 7.39
 2 11 13 14.11 4.9
 2 11 -13 7.95 2.33
 2 11 14 2.96 1.71
 2 11 -14 7.96 2.57
 2 11 15 24.67 6.41
 2 11 -15 34.65 4.66
 2 11 16 2.11 2.67
 2 11 17 3.41 2.75
 2 11 18 -4.18 3.02
 2 11 19 19.04 5.63
 2 11 20 2.17 3.27
 2 11 21 9.65 4.4
 2 -12 0 383.45 18.6
 -2 12 0 388.29 17.53
 -2 -12 0 416.68 21.46
 2 12 0 381.41 19.94
 -2 -12 -1 -0.03 0.85
 2 12 1 0.66 0.71
 -2 -12 1 -0.02 1.29
 2 12 -1 -0.47 1
 2 -12 1 -0.48 1.11
 -2 12 1 0.42 1.11
 2 12 -2 6.71 2.37
 -2 -12 -2 14.89 4.19
 2 12 2 12.87 3.9
 2 -12 -2 5.66 2.29
 -2 -12 2 7.7 2.76
 -2 12 2 14.11 3.53
 2 12 3 1.77 2.19
 2 -12 -3 1.49 1.58
 2 12 -3 -0.38 1.15
 -2 12 3 1.28 1.4
 -2 -12 3 -0.66 1.21
 -2 -12 4 156.07 12.2
 2 -12 4 155.37 9.86
 2 12 4 152.56 13.56
 -2 12 4 160.75 12.64
 2 12 -4 169.82 12.5
 2 -12 -4 146.46 12.88
 2 12 5 4.93 2.65
 2 12 -5 5.65 2.46
 -2 12 5 4.51 2.1
 2 -12 5 6.87 1.9
 2 12 -6 83.6 8.43
 -2 12 6 96.6 10.22
 2 -12 6 90.79 6.44
 2 12 6 95.76 11.11
 2 12 7 1.87 2.04
 2 12 -7 2.93 1.68
 -2 12 7 2.24 2.17
 2 -12 7 0.79 0.56
 2 12 8 2.26 1.86
 2 -12 8 0.67 0.6
 2 12 -8 1.88 1.01
 -2 12 8 2.48 2.17
 -2 12 9 0.91 1.19
 2 12 9 3.95 2.14
 2 12 -9 0.33 1.03
 2 12 -10 45.69 5.96
 2 12 10 42.98 7.9
 -2 12 10 52.07 8.4
 -2 12 11 3.83 2.25
 2 12 -11 1.66 1.32
 2 12 11 0.72 1.45
 2 12 12 15.1 4.89
 -2 12 12 10.89 4.38
 2 12 -12 7.31 2.47
 2 12 13 2.97 1.07
 2 12 -13 4.84 1.67
 2 12 -14 39.06 5.13
 2 12 14 38.46 8.18
 2 12 15 53.97 9.71
 2 12 16 13.13 5.39
 2 12 17 9.84 4.53
 2 12 18 11.68 4.95
 2 12 19 -1.74 1.85
 2 13 0 16.97 4.41
 -2 -13 0 9.13 3.46
 2 -13 0 10.69 3.14
 -2 13 0 6.66 2.37
 2 13 1 -0.19 1.15
 2 13 -1 -0.35 0.69
 2 -13 -1 2.58 1.81
 2 -13 1 0.17 0.83
 -2 -13 1 -0.67 1.14
 -2 13 1 0.99 1.33
 2 13 2 10 3.29
 2 13 -2 5.97 2.52
 -2 -13 2 10.61 3.59
 2 -13 -2 10.15 3.49
 -2 13 2 9.76 3.07
 2 -13 2 8.2 2.84
 -2 13 3 22.6 4.81
 2 13 3 24.33 5.55
 2 13 -3 18.12 4.38
 2 -13 -3 16.03 4.45
 -2 -13 3 20.94 4.76
 2 13 4 0.11 1.17
 2 13 -4 0.55 0.8
 -2 -13 4 0.34 1.05
 -2 13 4 -0.34 1.13
 2 13 -5 -0.69 1.07
 2 13 5 2.1 2.18
 -2 13 5 -2.02 2.35
 2 -13 5 0.21 0.62
 2 -13 6 1.14 1.04
 2 13 6 -2.74 2.34
 2 13 -6 -0.73 1.47
 -2 13 6 -0.27 0.93
 2 13 -7 82.5 8.66
 -2 13 7 64.5 8.91
 2 13 7 72.95 10.18
 2 -13 7 77.24 5.69
 2 13 8 -0.11 1.14
 2 13 -8 2.56 1.78
 2 -13 8 -0.09 0.54
 -2 13 8 2.59 2.25
 2 13 9 1.28 2.41
 2 13 -9 2.78 1.31
 -2 13 9 3.53 2.57
 -2 13 10 2.01 1.78
 2 13 -10 -0.41 1.09
 2 13 10 -1.22 2.27
 2 13 -11 25.3 4.56
 -2 13 11 27.22 6.36
 2 13 11 23.14 6.28
 2 13 12 4.08 3.05
 2 13 -12 2.69 1.52
 -2 13 12 1.46 2.07
 2 13 13 26.47 6.78
 2 13 14 0.42 1.2
 2 13 15 20.92 6.5
 2 13 16 7.1 3.24
 2 13 17 6.55 3.86
 2 13 18 3.08 2.97
 2 14 0 -0.01 1.3
 2 -14 0 0.41 1.44
 2 -14 1 79.73 8.98
 2 -14 -1 82.65 9.71
 -2 14 1 97.17 9.8
 2 14 1 98.65 11.16
 2 14 -1 88.21 10.22
 2 14 -2 0.91 1.43
 -2 14 2 -1.74 1.36
 2 -14 2 1.01 0.87
 2 14 2 0.43 0.8
 2 14 3 0.12 0.9
 2 14 -3 1.13 1.35
 -2 -14 3 0.12 1.52
 -2 14 3 -0.18 1.29
 2 -14 3 0.87 1.03
 2 14 4 23.62 5.68
 2 14 -4 20.45 4.58
 -2 -14 4 19 4.72
 -2 14 4 23.47 5.38
 -2 14 5 39.28 6.83
 2 14 5 49.41 8.59
 2 14 -5 36.76 6.09
 2 14 6 6.38 3.63
 2 14 -6 7 2.92
 -2 14 6 6.11 2.95
 2 14 -7 15.5 3.72
 2 14 7 13.77 4.57
 -2 14 7 17.64 5.01
 2 14 -8 4.06 2.3
 2 14 8 4.43 2.71
 -2 14 8 7.13 3.2
 2 14 9 0.97 1.19
 2 14 -9 2.16 1.8
 -2 14 9 0.04 2.15
 2 14 -10 4.61 2.12
 2 14 10 3.49 2.5
 -2 14 10 -2.92 2.51
 2 14 -11 -0.6 1.4
 2 14 11 1.29 1.44
 -2 14 11 0.21 1.64
 2 14 12 2.31 1.28
 -2 14 12 -2.16 2.29
 2 14 13 -0.6 2.12
 2 14 14 27.54 7.49
 2 14 15 -0.76 1.54
 2 14 16 2.98 3.29
 2 15 0 0.31 1.76
 2 15 1 15.2 4.99
 2 15 -1 17.43 4.79
 2 -15 1 16.84 4.22
 2 15 2 1.77 1.42
 2 15 -2 0.07 1.85
 -2 15 2 3.15 2.18
 2 -15 2 -1.2 1.51
 2 15 3 0.63 0.9
 2 15 -3 5.28 2.48
 -2 15 3 6.56 2.68
 2 15 4 22.26 5.88
 2 15 -4 12.35 3.79
 -2 15 4 13.38 4.15
 2 15 5 10.26 4.15
 2 15 -5 8.6 3.31
 -2 15 5 10.47 3.84
 2 15 6 12.22 4.67
 2 15 -6 9.41 3.26
 -2 15 6 7.58 3.28
 2 15 -7 -2.17 1.79
 2 15 7 4.15 3.08
 -2 15 7 4.21 1.91
 2 15 8 -1.83 2.77
 2 15 -8 0.01 1.53
 -2 15 8 0.71 2.18
 2 15 -9 1.81 1.22
 2 15 9 0.58 2.16
 -2 15 9 5.76 3.22
 2 15 10 4.31 3.38
 -2 15 10 4.15 2.89
 2 15 11 8.6 4.6
 -2 15 11 4.91 2.67
 2 15 12 2.19 2.25
 2 15 13 -1.05 1.91
 2 15 14 12.52 5.42
 2 16 0 -1.05 2.1
 2 16 -1 0.28 1.59
 2 16 1 2.53 2.03
 2 16 2 1.85 2.6
 2 16 -2 0.88 0.83
 2 16 3 3.03 2.73
 2 16 -3 3.55 1.8
 2 16 4 1.49 2.23
 2 16 -4 2.17 1.33
 -2 16 4 0.96 0.96
 2 16 5 6.37 3.26
 2 16 -5 5.88 2.45
 -2 16 5 1.3 1.36
 2 16 6 2.99 1.67
 2 16 -6 2.73 2.01
 -2 16 6 1.27 1.92
 2 16 7 2.19 2.61
 2 16 -7 5.73 2.69
 -2 16 7 4.95 2.75
 2 16 8 3.16 2.8
 -2 16 8 2.49 2.14
 2 16 9 0.99 1.79
 -2 16 9 1.94 1
 2 16 10 0.18 1.7
 2 16 11 5.92 3.36
 2 16 12 5.63 3.25
 2 17 0 5.48 2.87
 2 17 1 -1.16 1.04
 2 17 -1 0.44 2.03
 2 17 2 4.08 2.83
 2 17 -2 0.27 1.22
 2 17 3 -4.08 2.97
 2 17 -3 1.06 0.9
 2 17 4 5.31 3.51
 2 17 -4 2.4 1.53
 2 17 5 0.18 1.34
 2 17 -5 -2.47 2.18
 2 17 -6 2.88 2
 2 17 6 5.29 3.03
 2 17 7 3.01 2.66
 2 17 8 10.86 4.7
 2 17 9 1.88 1.68
 2 17 10 14.05 5
 2 18 0 14.85 4.88
 2 18 1 -1.13 1.25
 2 18 -1 1.31 2.28
 2 18 2 3.24 2.41
 2 18 -2 5.59 3.23
 2 18 3 -0.11 1.77
 2 18 -3 0.15 1.09
 2 18 4 1.44 1.51
 2 18 5 3.61 3.11
 2 18 6 -1.53 1.47
 2 18 7 0.51 1.4
 2 18 8 2.11 2.64
 2 19 0 19.33 5.72
 2 19 1 -1.63 2.3
 2 19 -1 0.09 2.16
 2 19 2 4.45 3.04
 2 19 3 0.5 1.86
 2 19 4 1.72 3.67
 2 19 5 0.06 1.87
 3 0 0 -0.45 0.56
 3 0 1 0.42 0.47
 3 0 -1 -0.03 0.4
 3 0 2 60.66 4.73
 3 0 -2 66.78 2.89
 3 0 3 -0.3 0.67
 3 0 3 -0.56 0.44
 3 0 4 97.31 6.95
 3 0 4 94.82 6.61
 3 0 5 -0.34 0.57
 3 0 5 -0.06 0.82
 3 0 6 208.16 11.46
 3 0 6 198.67 9.96
 -3 0 -6 192.02 9.96
 3 0 7 -0.17 0.64
 -3 0 -7 -0.15 0.35
 3 0 7 0.23 0.71
 3 0 8 429.07 17.96
 3 0 8 423.8 15
 -3 0 -8 419.24 15.04
 3 0 9 1.9 1.33
 -3 0 -9 0.93 0.87
 3 0 9 -0.2 0.94
 3 0 10 3.68 1.86
 -3 0 -10 1.77 0.83
 3 0 10 1.19 0.79
 -3 0 -11 -0.91 1.07
 3 0 11 -0.16 0.47
 3 0 11 0.1 0.98
 3 0 12 209.26 14.5
 3 0 12 221.85 11.8
 -3 0 -12 217.86 12.07
 3 0 -13 1.08 1.26
 3 0 13 -0.47 0.99
 -3 0 -13 -0.04 1.23
 3 0 13 -3.42 2.71
 3 0 -14 54.9 7.18
 -3 0 -14 52.24 6.14
 3 0 14 52.85 7.65
 3 0 14 47.23 5.83
 3 0 15 -0.71 1.52
 -3 0 -15 0.14 1.29
 3 0 15 0.01 1.05
 3 0 -15 -0.04 0.86
 3 0 16 49.84 7.84
 3 0 16 49.35 6.15
 -3 0 -16 52.65 6.6
 3 0 -16 55.05 7.49
 3 0 17 -0.33 1.01
 -3 0 -17 -2.5 1.77
 3 0 17 0.67 1.9
 3 0 -17 -0.24 0.6
 3 0 18 28.21 4.91
 -3 0 -18 24.67 4.87
 3 0 18 30.75 6.76
 3 0 19 -1.23 1.32
 3 0 19 0.32 1.73
 -3 0 -19 -1.32 1.18
 -3 0 -20 6.36 2.74
 3 0 20 11.3 4.45
 3 0 20 10.49 3.28
 -3 0 -21 1.13 1.11
 3 0 21 0.57 1.68
 3 0 21 -3.05 1.87
 3 0 22 -0.45 2.54
 3 0 22 0.12 0.73
 3 0 23 -3.03 2.23
 3 0 23 1.96 1.84
 3 0 24 5.84 2.82
 3 0 24 4.31 1.71
 3 0 25 -0.72 1.59
 3 -1 0 0.22 0.36
 3 1 1 2471.06 35.44
 3 -1 1 2530.94 28
 3 1 2 19.53 3.18
 3 -1 2 18.36 2.66
 3 1 3 1368.42 26.61
 3 -1 3 1436.23 24.79
 3 -1 4 51.75 4.68
 3 1 4 53.66 5.3
 3 -1 4 49.38 4.97
 3 -1 5 146.83 8.96
 -3 -1 -5 138.65 8.71
 3 1 5 149.96 8.96
 3 -1 5 147.45 7.96
 3 -1 6 128.18 8.86
 3 1 -6 142.74 4.01
 3 1 6 140.19 8.62
 3 -1 6 130.7 7.57
 -3 -1 -6 120.38 8.26
 3 -1 7 323.34 14.63
 3 -1 7 333.38 12.15
 3 1 7 326.15 13.66
 -3 -1 -7 336.88 14.12
 3 -1 8 133.37 9.86
 -3 1 -8 136 8
 3 1 8 143.44 10.36
 3 1 8 125.22 8.63
 3 -1 8 130.26 7.72
 -3 -1 -8 131.54 9
 -3 1 8 135.35 4.48
 3 -1 9 299.54 15.57
 3 1 9 307.01 13.86
 3 1 9 276.94 15.11
 3 -1 9 294.11 11.93
 -3 1 9 296.53 7.92
 -3 -1 -9 290.7 13.64
 -3 1 -9 283.56 11.83
 3 -1 10 58.3 7.12
 3 -1 10 54.51 5.19
 3 1 10 50.03 6.54
 -3 -1 -10 53.55 6.05
 3 1 10 65.06 6.38
 -3 1 -10 50.49 5.13
 -3 1 10 55.68 3.87
 3 -1 11 17.82 4.02
 3 1 11 18.9 4.35
 -3 -1 -11 26.79 4.41
 3 -1 11 17.78 3.06
 -3 1 -11 18.71 3.29
 3 1 11 19.65 3.58
 -3 1 11 22.98 2.77
 3 -1 12 0.39 1
 -3 -1 -12 0.41 0.54
 3 -1 12 0.76 0.87
 -3 1 -12 0.29 0.63
 3 -1 -12 1.92 1.18
 -3 1 12 0.61 0.7
 3 1 12 -0.67 1.35
 3 1 12 2.09 1.46
 3 1 13 184.84 14.14
 3 -1 -13 187.6 13.25
 -3 -1 -13 183.72 12.09
 3 -1 13 184.56 10.2
 -3 1 -13 186.15 10.69
 3 1 13 187.58 11.82
 -3 1 13 177.52 8.82
 3 -1 13 180.31 13.73
 3 -1 14 32.83 6.31
 3 -1 -14 34.34 5.86
 -3 -1 -14 30.51 4.94
 3 1 14 30.41 6.1
 3 1 14 32.8 5.06
 -3 1 -14 31.63 4.46
 3 -1 14 31.3 4.33
 3 1 -14 31.42 5.27
 -3 1 14 32.21 3.98
 -3 -1 -15 21.53 4.27
 3 -1 15 19.72 3.46
 3 1 15 27.74 4.56
 -3 1 -15 20.32 3.69
 -3 1 15 17.69 3.17
 3 1 -15 21.73 4.53
 3 -1 -15 23.05 4.8
 3 1 15 21.19 5.17
 3 -1 15 17.03 4.64
 -3 1 16 48.96 5.45
 3 -1 16 41.97 5.31
 -3 -1 -16 45.57 6.53
 -3 1 -16 43.43 5.57
 3 1 -16 50.41 7.15
 3 1 16 50.89 6.45
 3 1 16 53.37 8.02
 3 -1 16 46.31 7.77
 3 -1 -16 45.49 7.03
 3 1 17 -0.37 0.52
 -3 1 17 3.04 1.7
 3 -1 17 2.12 1.61
 -3 -1 -17 3.89 2.04
 -3 1 -17 2.6 1.47
 3 1 17 -0.19 2.05
 3 -1 17 2.53 2.56
 3 1 -17 4.01 2.52
 3 -1 18 -1.11 1.54
 3 1 18 0.04 1.2
 -3 -1 -18 2.82 1.46
 3 -1 18 -3.69 3.32
 -3 1 -18 3.41 2
 -3 1 18 1.28 1.53
 3 1 18 0.66 1.32
 3 1 19 72.76 10.65
 3 -1 19 67.27 7.12
 3 1 19 70.21 8.18
 -3 -1 -19 66.92 8.48
 -3 1 -19 59.96 7.18
 -3 1 19 63.3 7.04
 3 -1 19 66.26 9.97
 3 1 20 7.82 2.69
 -3 1 -20 7.61 2.66
 -3 1 20 6.78 2.39
 3 1 20 5.9 3.03
 3 -1 20 5.13 2.81
 3 -1 20 9.55 2.76
 -3 -1 -20 6.29 2.52
 3 1 21 -0.21 2.09
 -3 1 21 -0.03 1.19
 3 -1 21 -0.69 0.91
 3 1 21 1.51 1.16
 3 -1 22 3.16 2.82
 3 1 22 5.4 3.38
 3 -1 22 5.39 2.37
 3 1 22 6.38 2.67
 3 -1 23 38.99 8.52
 3 -1 23 25.32 4.72
 3 1 23 26.62 5.45
 3 1 23 27.21 7.3
 3 -1 24 21.3 6.35
 3 1 24 10.69 3.48
 3 1 24 13.35 4.82
 3 -1 25 1.78 2.22
 3 1 25 2.08 1.87
 3 1 25 -0.03 2.51
 -3 2 0 -0.12 0.34
 3 2 0 -0.65 1.16
 -3 2 -1 20.61 2.74
 3 2 1 17.39 3.14
 -3 2 1 16.06 1.98
 -3 2 -2 426.74 13.49
 3 2 2 441.73 15.74
 -3 2 2 413.17 9.16
 -3 2 -3 48.21 4.79
 3 2 3 45.98 5.11
 -3 2 3 49.92 2.74
 3 -2 3 54.12 4.79
 3 -2 4 84.95 6.47
 3 2 4 77.97 6.71
 -3 2 -4 89.29 6.98
 -3 2 -5 263.77 12.68
 3 2 5 262.27 12.35
 -3 -2 -5 251.94 12.36
 3 -2 5 263.17 10.09
 3 -2 5 240.14 11.5
 3 -2 6 515.5 17.54
 -3 2 -6 488.55 18.25
 3 2 6 485.24 17.01
 3 -2 6 504.34 13.93
 -3 -2 -6 489.59 17.78
 3 2 7 34.95 4.77
 3 2 -7 27.85 2.58
 3 -2 7 33.1 3.59
 3 -2 7 28.11 4.4
 -3 -2 -7 31.55 4.59
 -3 -2 -8 17.56 3.57
 3 -2 8 16.8 3.54
 3 2 8 20.87 4.01
 3 -2 8 15.21 2.55
 3 2 -8 18.55 2.26
 3 2 -9 0.7 0.8
 -3 -2 -9 0.85 1.22
 3 2 9 1.1 0.95
 3 -2 9 0.2 0.89
 3 -2 9 0.91 0.84
 -3 2 9 0.39 0.43
 -3 -2 -10 15.11 3.36
 3 2 10 15.3 3.15
 -3 2 10 12.4 2.02
 3 -2 10 15.31 2.72
 3 -2 10 17.15 3.81
 3 2 -10 12.33 2.14
 -3 2 11 10.23 1.94
 -3 -2 -11 10.71 2.96
 3 -2 11 7.08 1.92
 3 2 11 7.25 2.29
 -3 2 -11 7.46 1.83
 3 -2 11 5.66 2.61
 3 -2 -11 15.25 3.65
 -3 -2 -12 17.22 3.86
 3 -2 12 13.6 2.53
 3 2 12 18.38 3.84
 -3 2 -12 13.88 2.66
 -3 2 12 14.28 2.53
 3 -2 12 19.3 4.35
 3 -2 -12 22.7 4.64
 3 2 12 15.26 3.52
 -3 2 13 76.29 6.04
 3 2 13 77.57 7.91
 -3 -2 -13 86.38 8.71
 3 -2 -13 90.92 9.36
 3 2 13 81 9.53
 -3 2 -13 79.49 6.51
 3 -2 13 84.93 6.54
 3 -2 13 81.99 9.14
 -3 -2 -14 2.71 1.62
 3 -2 14 3.57 1.54
 -3 2 14 0.63 0.42
 3 2 14 4.84 2.46
 -3 2 -14 3.3 1.55
 3 -2 14 2.94 1.84
 3 2 14 -1.38 1.47
 3 -2 -14 2.44 1.78
 -3 2 15 1.09 1.27
 -3 -2 -15 5.57 2.51
 3 2 15 1.7 0.88
 3 2 15 3.61 1.66
 -3 2 -15 2.9 1.39
 3 -2 15 2.39 2.1
 3 -2 15 1.49 0.44
 3 2 -15 4.18 2.36
 3 -2 -15 4.91 2.74
 3 -2 16 19.15 3.28
 -3 -2 -16 21.92 4.71
 -3 2 -16 21.64 3.71
 3 2 -16 21.28 4.56
 3 -2 16 21.69 5.23
 3 2 16 23.62 4.75
 3 2 16 15.9 4.77
 -3 2 16 18.6 3.39
 3 -2 17 0.4 0.59
 -3 -2 -17 2.81 1.67
 3 2 17 0.92 1.36
 3 2 17 0.93 2.19
 3 2 -17 4 2.37
 -3 2 -17 2.1 1.23
 3 -2 17 2.54 1.91
 -3 2 17 2.39 0.92
 3 2 18 26.36 5.04
 -3 2 -18 26.95 4.34
 -3 2 18 30.27 4.87
 3 -2 18 31 6.63
 3 2 18 25.28 6.18
 -3 -2 -18 25.98 5.37
 3 2 -18 25.38 5.18
 3 -2 18 26.41 4.01
 3 2 19 12.16 3.43
 -3 -2 -19 10.53 3.19
 -3 2 -19 10.26 2.79
 3 -2 19 13.45 2.85
 3 -2 19 11.97 4.26
 -3 2 19 12.07 3.07
 3 2 19 15.42 5.04
 3 2 20 2.07 1.24
 -3 2 -20 4.16 1.93
 3 -2 20 1.13 1.25
 -3 2 20 1.74 0.93
 3 2 20 2.02 1.8
 3 -2 20 1.73 1.15
 3 2 21 2.37 2.32
 3 -2 21 2.02 2.03
 -3 2 21 0.86 1.44
 3 -2 21 0.2 0.83
 3 2 21 3.26 1.87
 3 2 22 3.44 3.19
 3 -2 22 6.67 3.58
 -3 2 22 1.26 1.38
 3 2 22 -0.9 1.35
 3 -2 23 64.66 10.8
 3 2 23 67.03 8.95
 3 2 23 63.19 11.01
 -3 2 23 56.46 7.64
 3 2 24 0.56 2.49
 -3 2 24 -0.01 1.46
 3 -2 24 5.08 3.41
 3 2 24 -0.05 1.51
 3 -2 25 6.95 4.08
 3 2 25 4.34 3.88
 3 2 25 1.92 1.87
 -3 3 0 -0.19 0.49
 3 3 0 -0.59 1.02
 3 3 1 501.85 17.24
 -3 3 -1 474.98 13.84
 3 3 -1 498.76 16.97
 3 3 2 112.39 8.25
 3 3 -2 116.27 8.33
 -3 3 -2 118.94 7.39
 3 3 3 593.96 19.23
 -3 3 -3 570.08 17.17
 3 3 4 3.62 1.34
 -3 3 -4 6.15 1.77
 3 -3 5 706.13 15.87
 3 3 5 669.44 20.85
 -3 3 -5 650.99 20.35
 -3 3 -6 862.69 24.77
 3 3 6 874.22 24.16
 3 -3 6 874.81 17.6
 3 3 7 232.08 12.8
 3 -3 7 226.87 12.31
 3 -3 7 206.97 8.48
 -3 -3 -7 214.55 12.56
 3 3 8 41.56 5.52
 3 -3 8 33.13 3.34
 -3 -3 -8 45.02 5.83
 3 3 -8 41.08 3.72
 3 -3 8 49.36 6.04
 3 3 9 473.86 19.01
 3 -3 9 446.06 12.37
 -3 -3 -9 454.72 19.09
 3 -3 9 455.4 18.94
 3 3 -9 438.51 13.14
 3 3 -10 1.42 0.83
 -3 -3 -10 -0.64 0.8
 3 -3 10 3.39 2.49
 3 3 10 3.18 1.46
 3 -3 10 0.89 0.42
 -3 3 -11 96.61 10.18
 -3 -3 -11 101.57 9.4
 3 -3 11 96.74 9.47
 3 3 -11 90.26 6.72
 3 -3 -11 101.79 9.66
 3 -3 11 96.94 5.97
 3 3 11 94.21 8.72
 3 3 -12 26.66 3.92
 -3 -3 -12 16 3.99
 3 -3 12 29.17 5.6
 3 3 12 21.13 4.23
 3 -3 12 19.79 2.9
 3 -3 -12 19.72 4.51
 3 -3 13 58.66 4.88
 3 3 -13 60.76 6.07
 -3 3 13 59.97 5.67
 3 -3 -13 55.57 7.77
 -3 -3 -13 73.75 8.53
 3 -3 13 50.77 7.31
 3 3 13 59.44 7.39
 -3 -3 -14 2.75 1.72
 3 -3 14 2.24 1.06
 3 3 14 3.24 1.83
 3 -3 14 7.63 3.32
 -3 3 -14 3.74 1.26
 -3 3 14 6.81 2.1
 3 -3 -14 1.54 1.28
 3 -3 15 11.15 2.31
 -3 -3 -15 14.03 3.92
 -3 3 15 8.63 2.09
 3 3 15 9.05 3
 3 -3 15 16.99 4.62
 -3 3 -15 12.64 2.55
 -3 3 16 141.68 10.03
 3 3 16 135.48 13.58
 3 -3 16 134.58 7.7
 -3 3 -16 127.65 8.03
 -3 -3 -16 117.57 11.37
 3 3 -16 138.56 11.39
 3 3 16 135.41 11.75
 3 -3 16 155.59 13.79
 3 3 17 4.95 2.66
 3 -3 17 6.76 3.43
 -3 3 17 4.87 1.84
 3 3 17 4.94 3.38
 -3 3 -17 4.95 1.65
 3 3 -17 4.33 2.13
 3 -3 17 3.63 1.59
 -3 -3 -17 3.09 1.84
 3 -3 18 0.16 0.73
 3 3 18 0.16 1.38
 -3 3 18 2.43 1.3
 -3 3 -18 2.24 1.22
 3 -3 18 2.02 2.57
 3 3 -18 2.72 1.72
 3 3 18 -2.39 2.76
 3 3 -19 0.22 1.12
 -3 3 19 0.66 1.49
 3 -3 19 -0.85 1.83
 3 3 19 -1.56 1.84
 -3 3 -19 1.29 0.72
 3 3 19 0.88 1.15
 3 -3 19 0.87 0.88
 3 3 20 72.53 11.04
 3 -3 20 65.52 10
 3 3 20 55.24 8.1
 -3 3 20 64.3 7.74
 3 3 21 -4.22 2.84
 3 -3 21 5.48 3.23
 -3 3 21 2.96 1.85
 3 3 21 -1.44 2.31
 3 -3 22 16.38 5.67
 3 3 22 13.96 5.21
 -3 3 22 8.01 3.21
 3 3 22 14.93 4.65
 3 3 23 11.2 4.79
 -3 3 23 13.15 3.91
 3 3 23 14.72 4.57
 3 3 24 38.48 8.79
 3 3 24 31.72 6.63
 3 3 25 -0.15 1.47
 3 3 25 2.31 2.44
 3 3 26 -0.75 2.41
 3 4 0 -0.66 0.9
 3 4 1 535.44 18.49
 3 4 -1 499.93 17.82
 3 4 2 4.94 2.15
 -3 4 -2 4.24 1.41
 3 4 -2 4.98 2
 3 4 -3 335.79 14.5
 3 4 3 349.06 15.26
 -3 4 -3 349.44 13.96
 -3 4 -4 19.74 3.48
 3 4 4 19.57 3.73
 3 4 5 63.89 6.81
 -3 4 -5 49.38 5.72
 -3 4 -6 111.87 9.09
 3 4 6 102.42 8.77
 3 -4 6 102.66 5.67
 -3 4 -7 144.58 10.74
 3 4 7 155.47 10.95
 3 -4 7 133.97 6.37
 3 -4 8 9.57 1.68
 -3 -4 -8 10.19 2.9
 3 4 8 7.99 2.68
 3 4 9 43.37 5.93
 3 -4 9 52.99 3.88
 -3 -4 -9 49.01 6.58
 3 4 10 59.73 7.28
 3 -4 10 67.49 4.29
 -3 -4 -10 66.14 7.85
 3 4 -10 73.48 6.1
 -3 -4 -11 12.56 3.39
 3 -4 11 10.42 1.73
 3 4 11 11.55 3.24
 -3 4 -11 5.39 2.39
 3 4 -11 13.44 2.7
 3 -4 -11 6.28 2.72
 -3 -4 -12 21.93 4.66
 3 4 -12 18.61 3.38
 -3 4 -12 20.23 4.95
 3 4 12 24.33 4.93
 3 -4 12 18.72 2.3
 3 -4 -12 20.15 4.49
 -3 -4 -13 -0.19 1.29
 3 -4 13 0.11 0.59
 -3 4 -13 -0.79 0.74
 3 4 13 -0.49 1
 3 4 -13 -0.83 0.81
 3 -4 -13 -1.03 1.67
 3 -4 14 2.01 0.66
 -3 -4 -14 -0.02 2.37
 3 4 14 3.17 1.88
 -3 -4 -15 5.32 1.93
 3 4 15 2.2 1.49
 3 -4 15 2.33 0.88
 -3 4 16 95.99 8.51
 -3 -4 -16 74.96 9.5
 3 4 16 89.66 9.87
 3 -4 16 86.93 5.21
 3 4 17 20.45 4.81
 -3 4 17 25.07 4.48
 3 -4 17 17.15 2.43
 3 4 -17 17.53 4.21
 -3 4 18 -0.35 0.84
 3 4 18 -0.38 1.21
 3 4 18 1.59 1.3
 3 4 -18 -2.65 1.91
 3 4 19 0.93 1.06
 -3 4 19 1.99 1.52
 3 4 -19 2.79 1.94
 3 4 20 3.23 2.04
 3 4 20 1.52 1.07
 -3 4 20 2.64 1.73
 3 4 21 19.16 5.1
 -3 4 21 12.46 3.61
 3 4 21 14 4.52
 3 4 22 9.8 3.8
 -3 4 22 9.28 3.59
 3 4 22 4.93 3.08
 3 4 23 31.66 7.86
 -3 4 23 28.3 5.68
 3 4 23 31.25 6.5
 3 4 24 26.12 7.49
 3 4 24 17.85 5.29
 3 4 25 -4.34 2.25
 3 4 25 -3.31 2.22
 3 4 26 2.54 2.03
 3 4 27 8.75 3.86
 3 5 0 0.47 0.91
 3 5 1 116.55 9.09
 3 5 -1 115.97 8.92
 3 5 2 536.01 19.64
 3 -5 -2 535.84 17.63
 3 5 -2 549.05 19.23
 3 -5 -3 632.6 20.05
 3 5 3 645.56 21.86
 -3 5 -3 633.87 19.52
 3 5 -3 639.88 20.72
 3 5 4 103.89 8.71
 -3 5 -4 97.01 7.98
 3 5 -4 84.93 7.57
 3 5 -5 73.09 7.06
 3 5 5 75.78 7.73
 -3 5 -5 72.46 7.3
 3 5 6 356.36 17.01
 3 5 -6 324.25 15.05
 -3 5 -6 336.7 16.32
 3 5 7 229.08 14.04
 3 -5 7 241.01 7.99
 -3 5 -7 250.08 14.59
 -3 5 -8 1.26 0.53
 -3 -5 -8 2.94 1.8
 3 5 8 4.03 1.71
 3 -5 8 0.44 0.42
 -3 5 -9 51.56 7.18
 3 5 9 61.97 7.45
 3 -5 9 47.48 3.14
 -3 -5 -9 49.76 6.85
 -3 5 -10 250.99 16.28
 -3 -5 -10 227.56 15.15
 3 -5 10 229.66 6.43
 3 5 10 211.98 14.13
 -3 -5 -11 4.88 2.27
 3 -5 11 9.35 1.2
 3 5 -11 8.22 2.32
 3 5 11 10.85 3.36
 -3 5 -11 9.27 3.26
 3 -5 -11 9.7 3.25
 -3 5 -12 109.75 11.51
 3 -5 -12 90.26 9.8
 -3 -5 -12 91.98 9.92
 3 -5 12 97.65 3.56
 3 5 12 88.57 9.43
 -3 -5 -13 0.67 1.37
 3 5 13 -0.46 1.76
 3 -5 13 0.03 0.17
 -3 -5 -14 36.4 6.54
 3 5 14 42.66 6.86
 3 5 15 19.21 4.88
 3 5 -15 12.54 3.22
 3 5 16 20.94 5.25
 3 5 -16 15.27 3.62
 3 5 17 -1.14 1.95
 3 5 -17 -1.24 1.48
 3 5 18 80.89 9.97
 -3 5 18 81.72 8.73
 3 5 -18 72.24 8.82
 3 5 -18 71.55 8.33
 3 5 19 7 3.1
 3 5 19 4.61 2.65
 -3 5 19 3.64 2.3
 3 5 -19 5.85 2.6
 3 5 20 43.3 7.79
 -3 5 20 36.73 6.35
 3 5 20 34.46 7.87
 3 5 21 3.46 2.75
 -3 5 21 2.46 1.83
 3 5 21 -0.55 2.17
 3 5 22 16.79 4.71
 -3 5 22 15.23 4.31
 3 5 22 11.2 3.95
 3 5 23 4.35 1.87
 -3 5 23 0.13 1.39
 3 5 23 2.45 2.5
 3 5 24 1.71 2.39
 3 5 24 -3.19 2.54
 3 5 25 1.73 1.18
 3 5 26 3.9 2.71
 3 5 27 3.99 3.63
 3 6 0 0.06 0.94
 3 -6 0 -0.61 0.9
 3 6 1 14.29 3.36
 3 6 -1 12.55 3.15
 3 -6 1 9.87 2.08
 3 -6 -1 14.95 2.99
 3 6 2 67.1 7.27
 3 6 -2 63.33 6.78
 3 -6 -2 53.97 5.86
 3 -6 2 55.3 4.99
 3 -6 3 9.56 1.87
 3 6 -3 8.89 2.56
 3 6 3 11.04 3.14
 3 6 4 104.23 9.22
 3 -6 4 111.49 6.3
 3 6 -4 101.8 8.57
 3 6 5 135.36 10.66
 3 -6 -5 103.01 8.88
 3 -6 5 129.72 6.38
 3 6 -5 141.44 10.12
 -3 6 -5 122.09 9.76
 3 -6 -6 45.42 6.12
 3 6 6 53.8 6.96
 3 -6 6 53.58 3.82
 -3 6 -6 57.43 6.97
 3 6 -6 41.32 5.43
 3 6 7 15.95 3.85
 -3 6 -7 17.98 4.08
 3 6 -7 15.77 3.33
 3 -6 7 15.79 1.9
 3 -6 7 16.68 1.99
 3 -6 -7 17.08 3.78
 -3 -6 -8 1.45 1.94
 3 6 8 0.44 1.23
 3 -6 8 -0.03 0.32
 3 6 -8 0.63 0.8
 -3 6 -8 -0.25 0.98
 3 -6 8 -0.11 0.35
 3 -6 -8 -0.38 1.03
 3 6 9 51.92 7.27
 3 -6 9 44.85 2.36
 -3 -6 -9 63.08 8.37
 3 -6 9 43.45 2.24
 3 -6 -9 51.27 7.16
 -3 6 -9 48.39 7.19
 -3 -6 -10 127.06 11.8
 -3 6 -10 122.56 11.7
 3 -6 -10 124.59 11.39
 3 6 10 133.85 11.71
 3 -6 -11 11.68 3.69
 -3 -6 -11 4.14 1.47
 -3 6 -11 3.72 1.72
 3 6 11 9.58 3.21
 -3 -6 -12 47.36 7.43
 3 6 12 38.34 6.48
 3 6 13 7.62 2.34
 3 6 -13 5.45 2.36
 3 6 14 34.09 6.6
 3 6 -14 37.09 5.72
 3 6 15 34.33 6.6
 3 6 -15 39.7 6.32
 3 6 16 3 1.7
 3 6 -16 8.24 2.89
 3 6 -17 28.55 5.4
 3 6 17 26.49 5.93
 3 6 18 11.69 4.09
 3 6 -18 12.48 3.67
 3 6 -18 10.11 3.53
 3 6 19 1.84 2.22
 3 6 -19 3.86 2.04
 -3 6 20 2.14 1.6
 3 6 20 2.4 2.4
 3 6 21 55.97 9.16
 3 6 21 33.25 8
 -3 6 21 50.56 7.64
 3 6 22 3.53 2.64
 3 6 22 2.15 1.58
 3 6 23 2.51 3.03
 -3 6 23 0.35 1.17
 3 6 23 0.49 2.11
 3 6 24 0.98 1.82
 3 6 24 2.52 1.62
 3 6 25 -1.7 2.01
 3 6 26 -0.83 0.92
 3 7 0 -0.68 0.85
 -3 -7 0 0.07 0.58
 3 -7 0 -0.64 0.84
 3 7 1 107.94 9.44
 3 7 -1 87.69 8.32
 3 -7 -1 94.18 7.71
 3 -7 1 107.62 7.63
 -3 -7 -1 93.7 8.97
 3 7 2 347.25 17.3
 3 7 -2 357.85 16.77
 3 -7 2 360.37 13.31
 3 7 -3 3.72 2.14
 3 7 3 1.34 0.98
 3 -7 3 0.79 0.52
 3 7 4 164.34 12.11
 3 -7 4 163.59 7.95
 3 7 -4 171.92 11.38
 3 -7 -4 143.41 10.49
 3 7 -5 25.82 4.46
 3 7 5 28.07 5.15
 3 -7 5 20.89 2.62
 3 -7 -5 24.9 4.55
 3 7 6 315.9 17.45
 3 -7 6 293.9 9.07
 3 -7 -6 304.11 16.21
 3 7 -6 301.33 15.03
 -3 7 -6 296.55 16.39
 3 -7 -7 16.43 4.02
 -3 -7 -7 17.75 4.4
 -3 7 -7 20.09 4.34
 3 7 -7 22.21 4.09
 3 -7 7 18.62 2.04
 3 7 7 25.21 5.06
 3 -7 -8 3.83 2.27
 3 -7 8 3.14 0.66
 -3 -7 -8 5.11 2.63
 3 -7 8 1.95 0.56
 3 7 8 5.27 2.29
 3 7 -8 0.33 0.94
 -3 7 -8 3.09 2.01
 3 -7 -9 2.64 1.54
 -3 -7 -9 5.49 2.36
 3 7 9 1.43 1.31
 3 7 -9 1.79 1.68
 -3 7 -9 3.9 2.19
 -3 -7 -10 160.94 13.99
 3 -7 -10 157.04 13.24
 -3 7 -10 146.71 13.18
 3 7 -10 164.58 11.38
 3 7 10 170.34 13.61
 3 7 -11 43.96 5.95
 3 7 11 45.45 7.24
 3 7 -12 2.86 1.5
 3 7 12 -0.03 2.09
 3 7 -12 -0.88 1.73
 3 7 13 9.48 3.32
 3 7 -13 8.33 2.53
 3 7 14 60.98 9.01
 3 7 -14 52.6 7.19
 3 7 15 6.36 3.08
 3 7 -15 3.93 2.26
 3 7 -16 57.69 7.84
 3 7 16 72.53 9.92
 3 7 17 1.98 1.69
 3 7 -17 0.92 1.19
 3 7 18 22.38 5.72
 3 7 19 0.14 1.69
 3 7 20 31.31 6.76
 3 7 21 2.46 2.05
 -3 7 21 3.89 2.54
 -3 7 22 0.87 1.23
 3 7 22 2.55 2.59
 3 7 22 4.82 3.94
 3 7 23 4.86 3.5
 3 7 23 0.28 1.69
 3 7 24 2.08 2.45
 3 7 25 -3.93 2.75
 3 -8 0 0.27 0.47
 -3 -8 0 -1.3 1.01
 3 8 0 0.13 1.17
 -3 -8 -1 -0.58 1.33
 -3 -8 1 0.05 0.94
 3 -8 1 -0.81 0.77
 3 8 1 2.9 1.96
 3 8 -1 -0.63 0.76
 3 8 -2 7.12 2.22
 3 -8 2 5.35 1.77
 -3 -8 -2 3.49 1.7
 3 8 2 4.39 2.39
 3 -8 -3 33.48 5.19
 3 8 -3 38.76 5.56
 3 8 3 39.38 6
 -3 -8 -3 41.22 6.42
 3 -8 3 39.03 4.37
 -3 -8 -4 32.42 5.77
 3 -8 -4 29.83 5.03
 3 8 -4 24.39 4.51
 3 8 4 24.43 4.99
 3 -8 4 23.17 3.24
 3 8 5 97.03 9.9
 3 -8 -5 114.98 10.14
 3 8 -5 109.16 9.36
 -3 -8 -5 103.36 10.46
 3 -8 5 110.73 6.45
 3 8 6 58.05 7.62
 -3 -8 -6 57.76 8.08
 3 8 -6 62.17 7.07
 3 -8 -6 59.77 7.54
 3 -8 6 52.91 4.17
 3 -8 -7 5.32 2.58
 -3 -8 -7 3 1.67
 3 -8 7 3.34 0.92
 3 8 -7 3.8 1.69
 -3 8 -7 5.23 2.64
 3 8 7 1.92 1.24
 3 -8 -8 2.26 2.05
 -3 -8 -8 5.62 2.27
 3 8 -8 4.21 1.53
 3 -8 8 3.95 0.77
 -3 8 -8 2.11 1.09
 3 -8 8 3.66 0.72
 3 8 8 1.67 1.54
 3 8 -9 14.65 3.59
 3 8 9 12.25 3.73
 3 -8 -9 7.29 3
 -3 8 -9 18.63 4.74
 3 8 10 12.37 4.03
 3 8 -10 13.91 3.43
 3 8 11 9.01 3.5
 3 8 -11 10.57 2.6
 3 8 12 4.61 2.79
 3 8 -12 1.58 1.35
 3 8 -13 5.06 2.16
 3 8 -13 3.46 1.5
 3 8 13 1.55 1.05
 3 8 14 3.16 2.56
 3 8 -14 0.4 0.95
 3 8 -14 1.68 0.69
 3 8 15 36.92 7.3
 3 8 -15 25.07 4.74
 3 8 -15 25.8 5.36
 3 8 16 5.85 2.88
 3 8 -16 4.57 2.12
 3 8 -16 3.43 2.16
 3 8 17 1.03 1.67
 3 8 -17 1.79 1.72
 3 8 18 10.38 3.73
 3 8 -18 13.03 3.62
 3 8 19 6.4 2.77
 3 8 -19 3.75 1.83
 3 8 -20 4.56 2.58
 3 8 20 -1.31 2.65
 3 8 21 7.07 3.58
 3 8 22 1.21 1.46
 -3 8 22 3.23 2.52
 3 8 23 -0.32 1.33
 3 8 24 4.83 3.43
 -3 -9 0 -0.24 0.75
 3 9 0 -0.26 0.68
 3 -9 1 9.58 2.44
 -3 -9 -1 16.17 4.12
 -3 -9 1 11.83 3.43
 3 9 1 14.38 3.75
 3 9 -1 12.65 3.3
 3 9 2 90.41 9.47
 3 9 -2 93.67 9.3
 -3 -9 -2 96.61 10
 -3 -9 2 83.62 8.88
 3 -9 -2 83.78 8.23
 3 -9 2 99.82 7.68
 3 -9 -3 2.64 1.42
 3 -9 3 5.6 1.85
 -3 -9 -3 6.62 2.87
 3 9 3 3.46 2.05
 3 9 -3 3.74 2
 3 9 -4 42.96 6.05
 3 -9 -4 43.78 6.25
 -3 -9 -4 41.97 6.69
 3 9 4 47.27 6.93
 3 -9 4 36.34 4.19
 3 9 -5 33.19 5.39
 3 -9 -5 34.04 5.8
 3 -9 5 29.28 3.47
 -3 -9 -5 37.97 6.52
 3 9 5 39.94 6.59
 3 9 -6 19.98 4.28
 3 -9 -6 12.23 3.29
 -3 -9 -6 12.27 3.95
 3 -9 6 15.74 2.49
 3 9 6 19.88 5.06
 3 9 -7 10.81 3.08
 3 -9 -7 15.04 4.1
 -3 9 -7 11.5 3.6
 3 -9 7 15.19 2.04
 3 9 7 18.89 4.79
 3 -9 8 65.37 2.97
 3 9 -8 66.05 7.53
 3 -9 -8 59.43 8.28
 3 9 8 62.59 8.64
 3 9 -9 250.69 14.62
 3 9 9 254.88 17.51
 3 9 -10 2.93 1.43
 3 9 10 4.52 2.99
 3 9 11 31.45 6.37
 3 9 -11 28.18 4.93
 3 9 12 50.73 8.23
 3 9 -12 64.85 7.45
 3 9 13 36.42 7.18
 3 9 -13 42.4 6.07
 3 9 -14 65.96 7.66
 3 9 -14 67.44 8.68
 3 9 14 83.11 11.13
 3 9 15 3.86 3.32
 3 9 -15 1.34 0.95
 3 9 16 39.38 7.88
 3 9 -16 53.33 6.96
 3 9 17 1.48 2.39
 3 9 -17 -0.63 1.36
 3 9 18 31.22 7.26
 3 9 -18 32.56 5.59
 3 9 19 1.83 2.33
 3 9 20 -2.09 0.91
 3 9 21 7.55 4.13
 3 9 22 3.89 3.39
 3 9 23 -0.53 1.62
 -3 -10 0 0.18 0.93
 3 10 0 -1.27 2.04
 3 -10 -1 0.03 1
 -3 -10 -1 -0.35 1.34
 -3 -10 1 -0.02 1.78
 3 10 1 0.21 0.95
 3 10 -1 -0.69 1.42
 3 -10 -2 20.79 4.33
 3 -10 2 22.96 3.99
 -3 -10 -2 25.48 5.45
 3 10 2 16.35 4.06
 -3 -10 2 22.56 4.72
 3 10 -2 30.61 5.5
 3 -10 -3 6.23 2.33
 3 -10 3 3.49 1.18
 -3 -10 -3 5.39 2.51
 3 10 3 1.33 0.77
 3 10 -3 5.65 2.29
 3 10 4 71.28 9.01
 3 10 -4 74.25 8.63
 -3 -10 -4 86.1 10.12
 3 -10 -4 70.14 8.39
 3 -10 4 69.06 6.12
 3 -10 -5 -0.73 1.48
 3 -10 5 -0.1 0.54
 3 10 5 -0.07 1.12
 3 10 -5 0.03 0.84
 3 -10 -6 27.66 5.59
 3 10 -6 33.6 5.37
 3 10 6 33.66 6.47
 3 -10 6 28.97 3.34
 3 10 -7 34.41 5.56
 3 -10 7 32.33 3.1
 3 10 7 37.52 6.73
 3 10 -8 1.82 1.55
 3 10 8 1.31 1.61
 3 -10 8 3 0.64
 3 10 -9 17.91 4.07
 3 10 9 15.17 4.5
 3 10 -10 71.12 8
 3 10 10 70.91 9.9
 3 10 -11 12.71 3.39
 3 10 11 24.53 6.13
 3 10 -12 5.25 2.48
 3 10 12 2.79 2.18
 3 10 -13 23.81 4.69
 3 10 13 22.59 5.91
 3 10 14 4.32 3.53
 3 10 -14 -0.87 1.35
 3 10 -15 -1.36 1.7
 3 10 15 2.98 1.76
 3 10 -16 0.68 1.19
 3 10 16 -0.41 1.85
 3 10 17 23.33 6.73
 3 10 -17 32.18 5.43
 3 10 18 3.4 3.03
 3 10 19 0.52 2.39
 3 10 20 2.82 2.73
 3 10 21 5.83 2.62
 3 -11 0 0.25 0.95
 -3 -11 0 -0.44 1.46
 3 11 0 -1.9 2.62
 3 -11 -1 1.35 1.25
 -3 -11 -1 0.24 1.04
 3 11 1 -0.01 0.86
 -3 -11 1 -0.1 1.2
 3 11 -1 -0.65 0.71
 3 -11 -2 5.56 2.44
 3 11 2 7.18 2.79
 3 11 -2 9.02 3.01
 -3 -11 2 12.07 3.51
 3 -11 -3 33.73 6
 3 11 3 32.89 6.18
 3 11 -3 34.07 5.74
 3 -11 3 38.43 5.1
 3 -11 -4 16.36 4.21
 3 11 -4 19.15 4.11
 3 -11 4 17.42 3.17
 3 11 4 19.44 4.62
 3 -11 -5 20.46 4.81
 3 11 5 19.37 4.9
 3 -11 5 19.33 3.19
 3 11 -5 14.28 3.78
 3 11 6 2.94 2.5
 3 -11 6 3.7 1.26
 3 11 -6 6.03 2.07
 3 -11 7 38.89 3.63
 3 11 7 37.29 7
 3 11 -7 29.99 5.54
 3 -11 8 5.03 0.96
 3 11 8 5.93 3.25
 3 11 -8 5.86 2.4
 3 11 -9 75.94 8.33
 3 11 9 72.64 10.14
 3 11 10 28.09 6.37
 3 11 -10 23.41 4.7
 3 11 11 49.07 8.74
 3 11 -11 47.1 6.59
 3 11 -12 18.55 4.32
 3 11 12 14.3 4.91
 3 11 -13 127.43 10.73
 3 11 13 107.63 13.16
 3 11 -14 3.1 2.21
 3 11 14 5.38 3.33
 3 11 -15 28.1 5.17
 3 11 15 18.99 5.84
 3 11 -16 5.14 2.17
 3 11 16 3.89 2.76
 3 11 17 42.07 9.07
 3 11 18 2.86 2.48
 3 11 19 8.61 4.22
 3 11 20 16.33 5.41
 3 -12 0 1.57 2.12
 3 12 0 1.05 1.75
 3 -12 -1 37.32 6.03
 3 -12 1 36.39 5.58
 3 12 1 42.49 7.09
 3 12 -1 38.28 6.68
 3 -12 -2 4.95 2.43
 3 12 2 7.77 3.38
 3 12 -2 0.7 1.61
 -3 -12 2 8.37 3.01
 3 -12 -3 5.44 2.08
 3 12 3 4.45 2.27
 3 12 -3 8.47 3.45
 3 -12 -4 4.27 2.44
 3 12 4 2.65 1.04
 3 -12 4 4.44 1.88
 3 12 -4 1.55 1.46
 3 12 5 -0.7 1.56
 3 -12 5 -0.49 0.83
 3 12 -5 -0.55 1.1
 3 12 6 12.32 4.2
 3 12 -6 9.08 3
 3 -12 6 6.71 1.88
 3 12 7 -1.59 1.69
 3 12 -7 -1.98 2.15
 3 -12 7 -0.72 0.79
 3 12 8 30.21 6.62
 3 -12 8 26.06 2.37
 3 12 -8 19.2 4.28
 3 12 9 6.46 3.11
 3 12 -9 9.38 3.29
 3 12 10 3.27 3.01
 3 12 -10 1.09 1.36
 3 12 11 1.43 2.38
 3 12 -11 5.38 2.2
 3 12 -12 112.91 10.5
 3 12 12 124.21 14.53
 3 12 13 0.24 1.25
 3 12 -13 -1.21 1.21
 3 12 14 -2.58 2.89
 3 12 -14 1.04 1.32
 3 12 15 10.24 4.55
 3 12 16 27.3 7.4
 3 12 17 -0.11 1.36
 3 12 18 9.12 4.4
 3 -13 0 -1.51 1.36
 3 13 0 1.04 1.07
 3 -13 -1 -0.42 1.69
 3 -13 1 2.77 1.13
 3 13 1 2.78 2.17
 3 13 -1 -1.41 1.56
 3 -13 -2 20.4 5.02
 3 13 2 13.92 4.06
 3 -13 2 16.64 3.7
 3 13 -2 17.09 4.5
 3 13 3 3.52 2
 3 13 -3 6.04 3.16
 3 13 4 36.36 7
 3 13 -4 40.01 6.73
 3 -13 5 48.09 5.57
 3 13 5 55.05 8.79
 3 13 -5 45.34 7.1
 3 13 6 -1.18 1.69
 3 13 -6 -0.46 1.38
 3 -13 6 -0.18 0.67
 3 13 7 17.36 5.2
 3 13 -7 24.08 5.15
 3 13 8 3.85 2.76
 3 13 -8 1.66 1.51
 3 13 9 80.81 11.51
 3 13 -9 65.36 8.28
 3 13 10 0.05 1.85
 3 13 -10 2.34 1.76
 3 13 11 -2.46 3.26
 3 13 -11 0.89 2.08
 3 13 12 6.01 3.54
 3 13 -12 2.69 2.02
 3 13 13 65.05 10.67
 3 13 -13 52.06 7.19
 3 13 14 0.53 1.96
 3 13 15 3.96 2.35
 3 13 16 2.08 3.33
 3 13 17 17.55 6.03
 3 14 0 -0.68 1.56
 3 -14 0 3.9 2.12
 3 14 1 4.05 2.79
 3 14 -1 7.6 3.02
 3 -14 -1 4.21 2.69
 3 -14 1 7.89 2.94
 3 14 2 4.04 2.56
 3 14 -2 5.75 3.04
 3 -14 2 10.77 3.57
 3 14 3 3.79 2.88
 3 14 -3 4.77 2.82
 3 -14 3 2.92 1.88
 3 14 4 3.9 2.63
 3 14 -4 1.76 2.08
 3 14 5 44.18 8.29
 3 14 -5 30.31 6.46
 3 14 6 20.54 5.62
 3 14 -6 14.62 4.07
 3 14 7 0.52 2.3
 3 14 -7 1.6 1.4
 3 14 8 2.23 2.3
 3 14 -8 -0.08 1.39
 3 14 9 -2.11 2.64
 3 14 -9 -0.22 1.03
 3 14 10 10.92 4.38
 3 14 -10 2 2.05
 3 14 11 12.9 4.65
 3 14 -11 12.72 3.48
 3 14 12 5.97 3.45
 3 14 13 23.68 7.13
 3 14 14 -2.71 2.72
 3 14 15 1.68 2.38
 3 15 0 -0.38 1.12
 3 15 1 26 6.3
 3 15 -1 27.71 6.42
 3 15 2 1.44 2.59
 3 15 -2 0.64 0.84
 3 15 3 1.74 1.23
 3 15 -3 1.49 1.54
 3 15 4 2.39 1.92
 3 15 -4 -2.67 2.61
 3 15 5 2.03 2.14
 3 15 -5 1.39 1.26
 3 15 -6 1.05 1.54
 3 15 6 -0.04 2.37
 3 15 7 4.51 2.99
 3 15 -7 -1.23 1.26
 3 15 8 2.54 2.67
 3 15 -8 2.53 1.96
 3 15 9 -0.82 1.41
 3 15 -9 0.44 1.06
 3 15 10 0.67 1.29
 3 15 -10 6 3.11
 3 15 11 5.06 3.76
 3 15 12 22.88 6.54
 3 15 13 11.62 4.97
 3 16 0 0.63 1.09
 3 16 1 4.37 2.82
 3 16 -1 0.14 1.33
 3 16 2 -1.62 1.81
 3 16 -2 -0.45 1.26
 3 16 3 1.39 2.72
 3 16 -3 2.35 1.37
 3 16 4 4.33 3.06
 3 16 -4 1.05 1.78
 3 16 5 1.35 2.94
 3 16 -5 -1.43 1.75
 3 16 6 7.92 3.66
 3 16 -6 8.16 3.2
 3 16 7 2.42 2.02
 3 16 -7 2.79 2.07
 3 16 8 3.78 2.47
 3 16 -8 0.96 2.01
 3 16 9 -0.14 1.98
 3 16 10 12.18 5.79
 3 16 11 12.59 5.19
 3 17 0 5.72 3.61
 3 17 1 6.76 3.51
 3 17 -1 -1.54 2.1
 3 17 2 0.28 1.96
 3 17 -2 2.57 1.71
 3 17 3 2 2.77
 3 17 -3 -0.64 1.84
 3 17 4 -1.27 1.03
 3 17 -4 1.7 1.19
 3 17 5 6.32 3.24
 3 17 -5 7.07 3.22
 3 17 6 9.04 4.32
 3 17 -6 11.46 3.78
 3 17 7 6.88 3.93
 3 17 8 0.7 2.21
 3 17 9 0.51 2.41
 3 18 0 -5.02 4.1
 3 18 1 -2.27 2.75
 3 18 -1 0.21 2.61
 3 18 2 -1.26 2.18
 3 18 -2 2.01 2.19
 3 18 3 -4.44 3.4
 3 18 -3 4.25 3.14
 3 18 4 -0.87 1.45
 3 18 -4 1.83 2.29
 3 18 5 5.06 3.36
 3 18 6 3.27 2.89
 3 19 0 2.5 3
 3 19 1 1.07 2.75
 3 19 -1 2.22 2.83
 3 19 2 18.79 5.94
 3 19 -2 12.49 5.08
 3 19 3 1.15 2.45
 4 0 0 2271.15 27.53
 4 0 -1 -0.02 0.45
 4 0 1 0.64 0.47
 4 0 -2 12.2 1.5
 4 0 2 10.27 2.27
 4 0 3 -1.06 0.94
 4 0 3 -0.23 0.68
 4 0 4 137.75 8.97
 4 0 4 137.97 9.38
 4 0 5 1.19 1.51
 4 0 5 -0.31 0.51
 4 0 6 463.46 18.26
 4 0 6 462.02 17.17
 4 0 7 -0.63 0.55
 4 0 7 0.67 1.16
 4 0 8 454.01 19.48
 4 0 8 456.76 17.4
 4 0 9 1.09 1.88
 4 0 9 1.19 1.3
 -4 0 -10 252.25 13.66
 4 0 10 265.74 16.09
 4 0 10 282.76 13.99
 4 0 11 0.29 1.36
 4 0 11 0.78 1.17
 -4 0 -11 -0.68 0.62
 4 0 12 111.27 9.06
 4 0 12 100.54 10.56
 -4 0 -12 104.69 9.03
 4 0 13 1.3 1.46
 4 0 13 -0.42 0.81
 -4 0 -13 1.75 1.45
 4 0 14 671.71 28.99
 -4 0 -14 666.84 23.65
 4 0 14 698.38 23.63
 4 0 15 -1.71 1.72
 4 0 15 -0.2 0.76
 -4 0 -15 0.04 1.69
 4 0 16 0.86 1.69
 4 0 16 1.89 1.4
 -4 0 -16 0.69 1.53
 4 0 17 -1.24 1.99
 4 0 17 -0.32 0.97
 -4 0 -17 1.89 1.41
 4 0 18 294.95 16.22
 -4 0 -18 262.98 16.23
 4 0 18 297.26 21.53
 4 0 19 -1.14 1.57
 -4 0 -19 -1.13 1.68
 4 0 19 -0.92 1.87
 4 0 20 37.81 6.02
 4 0 20 44.85 8.9
 4 0 21 0.32 0.68
 4 0 21 -0.58 1.08
 4 0 22 29.16 7.32
 4 0 22 31.33 5.74
 4 0 23 4.36 3
 4 0 23 1.72 2.13
 4 0 24 50.67 10.53
 4 -1 0 96.56 5.45
 4 -1 1 16.69 2.51
 4 1 1 24.02 4.17
 4 -1 2 115.1 7.27
 4 1 2 112.5 8.63
 4 1 3 296.86 14.1
 4 -1 3 305.01 12.55
 4 1 4 28.1 4.48
 4 -1 4 27.86 4.12
 4 -1 4 27.36 3.98
 4 -1 5 6.38 1.99
 4 1 5 7.11 2.18
 4 -1 5 7 1.99
 4 1 5 8.24 2.32
 4 1 6 76.54 7.34
 4 1 6 76.41 7.32
 4 -1 6 83.47 6.98
 4 -1 6 77.02 7.3
 4 1 7 236.84 13.53
 4 1 7 221.92 12.58
 4 -1 7 233.35 11.81
 4 -1 7 239.07 13.48
 -4 -1 -8 37.72 5.39
 4 -1 8 37.66 5.57
 4 1 8 37.41 5.17
 4 -1 8 36.36 4.61
 4 1 8 35.07 5.44
 4 -1 9 35.77 5.6
 4 -1 9 30.01 4.47
 4 1 9 34.19 5.65
 -4 -1 -9 33.5 5.16
 4 1 9 32.26 4.96
 4 -1 10 1.46 1.76
 4 1 10 5.23 2.51
 -4 -1 -10 3.05 1.65
 4 -1 10 -0.28 0.59
 4 1 10 4.7 2.24
 4 1 11 201.64 14.44
 4 1 11 200.96 12.66
 4 -1 11 211.07 11.8
 -4 -1 -11 191.09 12.58
 4 -1 11 194.73 14.08
 4 -1 12 28.96 5.51
 4 -1 12 40.44 5.23
 4 1 12 49.47 7.47
 -4 -1 -12 32.26 5.23
 4 1 12 35.99 5.49
 4 -1 13 159.97 10.55
 4 1 13 172.94 12.14
 -4 1 -13 163.89 11.02
 4 1 13 166.55 14.03
 -4 -1 -13 178.53 12.77
 4 -1 13 176.15 14.32
 4 -1 14 11.92 3.13
 4 1 14 11.73 3.41
 -4 -1 -14 8.25 2.9
 -4 1 -14 14.07 3.53
 4 -1 14 10.92 3.2
 4 1 14 12.39 3.63
 4 -1 15 28.89 4.55
 4 1 15 23.03 4.73
 -4 -1 -15 17.81 4.24
 -4 1 -15 25.49 4.46
 4 1 15 21.95 5.35
 4 -1 15 27.25 5.83
 4 -1 16 -0.22 0.58
 4 1 16 1.11 1.55
 -4 -1 -16 0.79 1.49
 -4 1 -16 0.73 1.1
 4 1 16 -0.39 1.07
 4 -1 16 0.78 1.09
 4 -1 17 16.63 3.58
 4 1 17 19.41 4.45
 -4 -1 -17 17.68 4.37
 4 1 17 16.79 5.5
 -4 1 -17 12.11 3.33
 4 -1 17 18.29 4.78
 4 -1 18 9.13 2.85
 4 1 18 4.03 1.79
 4 -1 18 6.5 3.04
 -4 -1 -18 9.9 3.34
 4 1 18 11.26 4.63
 -4 1 -18 8.03 2.49
 4 -1 19 0.57 1.21
 4 1 19 -1.92 1.94
 4 1 19 0.58 1.92
 -4 -1 -19 0.45 0.98
 -4 1 -19 1.79 1.72
 4 -1 19 1.11 1.53
 4 -1 20 16.97 3.89
 4 1 20 22.17 4.9
 4 1 20 14.94 5.61
 4 -1 20 21.16 5.84
 4 1 21 16.67 4.26
 4 1 21 19.87 5.73
 4 -1 21 10.07 3.64
 4 -1 21 16.09 3.69
 4 1 22 27.92 7.77
 4 1 22 16.18 4.58
 4 -1 22 11.71 4.58
 4 -1 22 19.65 4.36
 4 -1 23 4.57 2.99
 4 1 23 2.24 3.1
 4 1 23 2.29 1.53
 4 -1 24 4.27 3.12
 4 1 24 -0.46 1.97
 4 1 24 2.63 1.88
 -4 2 0 5.72 1.3
 4 2 0 7.07 2.09
 -4 2 -1 1.12 0.62
 4 2 1 2.2 1.51
 -4 2 1 1.11 0.49
 -4 2 -2 8.21 1.89
 4 2 2 5.08 2
 -4 2 2 10.02 1.63
 4 2 3 494.52 18.93
 4 -2 3 536.06 16.39
 4 2 4 122.61 9.31
 4 -2 4 125.63 8.48
 4 2 5 432.01 17.77
 4 -2 5 445.41 16.73
 4 -2 5 442.27 15.63
 4 2 6 29.31 4.76
 4 -2 6 26.36 3.92
 4 -2 6 29.02 4.46
 -4 -2 -6 23.19 4.27
 -4 -2 -7 111.44 9.37
 4 2 7 102.12 8.82
 4 -2 7 105.56 7.65
 4 2 -7 103.83 4.04
 4 -2 7 98.01 8.64
 4 2 -8 333.49 7.76
 4 2 8 324.05 16.04
 4 -2 8 313.69 13.23
 4 -2 8 318.01 16.24
 -4 -2 -8 296.14 15.59
 4 -2 9 16.97 3.05
 4 2 -9 15.96 1.87
 -4 -2 -9 15.93 3.71
 4 -2 9 16.6 3.94
 4 2 9 12.66 3.48
 4 2 10 223.68 13.7
 4 -2 10 218.78 11.15
 -4 -2 -10 221.8 14.13
 4 -2 10 229.16 14.7
 4 2 11 88.65 8.75
 4 -2 11 97.96 7.55
 4 2 11 93.36 9.82
 -4 2 11 84.36 3.85
 -4 -2 -11 95.67 9.39
 4 -2 11 85.41 9.35
 4 2 12 94.88 9.14
 4 -2 12 101.85 7.81
 4 2 12 93.98 10.18
 4 -2 -12 97.62 10.26
 -4 -2 -12 95.47 9.6
 -4 2 12 96.41 4.79
 4 -2 12 93.72 9.97
 -4 2 13 3.81 1.19
 4 2 13 5.53 2.64
 -4 -2 -13 7.91 2.93
 4 -2 13 4.11 1.68
 4 2 13 4.99 2.33
 4 -2 13 7.17 2.77
 4 2 14 227.99 17.06
 -4 -2 -14 213.33 14.83
 4 -2 14 213.74 11.58
 -4 2 14 215.47 8.75
 4 -2 14 224.13 16.55
 4 2 14 216.47 14.3
 -4 2 15 2.96 1.24
 4 -2 15 2.56 1.46
 -4 -2 -15 1.88 0.91
 4 2 15 1.69 1.31
 4 2 15 4.98 2.4
 4 -2 15 -0.03 0.96
 4 2 16 34.3 7.09
 4 2 16 46.6 6.89
 -4 -2 -16 41.41 6.81
 4 -2 16 46.55 7.91
 -4 2 16 38.02 4.17
 4 -2 16 40.94 5.24
 4 2 17 4.01 3.04
 4 -2 17 1.81 1.25
 -4 2 17 1.09 0.54
 4 2 17 -0.3 0.99
 -4 -2 -17 0.99 1.6
 4 -2 17 -3.17 3.07
 -4 2 -18 48.36 6.14
 4 -2 18 57.98 6.38
 4 -2 18 55.34 9.13
 -4 2 18 58.19 5.74
 4 2 18 66.08 8.47
 4 2 18 58.04 9.59
 4 -2 19 57.08 9.56
 4 2 19 58.93 9.76
 4 -2 19 58.44 6.39
 4 2 19 66.53 8.71
 4 2 20 1.03 1.41
 4 -2 20 1.53 1.27
 4 2 20 -0.86 3.43
 4 -2 20 3.07 1.74
 4 2 21 14.84 4.4
 4 2 21 22.38 6.46
 4 -2 21 19.55 5.82
 4 -2 21 14.97 3.31
 4 2 22 1.53 0.97
 4 2 22 1.56 2.75
 4 -2 22 3.11 2.68
 4 2 23 7.27 3.03
 4 2 23 14.12 5.33
 4 -2 23 12.47 5.14
 4 2 24 1.18 2.24
 4 -2 24 0.04 1.4
 4 2 24 1.03 1.38
 -4 3 0 186.49 8.95
 4 3 0 206.9 12.54
 4 3 -1 157.28 10.84
 -4 3 -1 152.57 8.63
 4 3 1 172.3 11.46
 -4 3 1 142.6 7.34
 -4 3 -2 35.68 4.41
 4 3 -2 32.25 4.84
 4 3 2 40.27 5.44
 -4 3 2 40.67 3.62
 -4 3 -3 61.57 6.13
 4 3 3 76.8 7.73
 -4 3 3 67.63 4.26
 -4 3 -4 43.49 5.47
 4 3 4 41.22 5.73
 -4 3 4 42.65 3.07
 -4 3 -5 166.3 11.16
 4 3 5 164.49 11.33
 -4 -3 -5 171.05 11.86
 4 -3 5 164.7 9.36
 -4 3 5 178.9 5.66
 4 3 6 7.43 2.8
 -4 3 -6 7.89 2.56
 4 -3 6 8.81 2
 -4 -3 -6 9.83 2.94
 4 3 7 53.49 6.7
 -4 3 -7 67.9 7.71
 4 -3 7 57.05 5.43
 4 -3 7 67.62 7.05
 -4 -3 -7 60.15 7.27
 -4 3 -8 29.85 5.14
 4 -3 8 22.54 4.21
 -4 -3 -8 30.75 5.32
 4 -3 8 33.31 4.1
 4 3 -8 29.39 2.85
 4 3 8 20.2 4.4
 4 -3 9 0.34 0.7
 4 -3 9 1.02 1.36
 -4 -3 -9 0.52 1.54
 4 3 -9 1.19 0.58
 4 3 9 0.42 0.64
 -4 3 10 1.19 0.59
 4 3 -10 1.51 0.93
 4 -3 10 1.6 1.19
 -4 -3 -10 2.15 1.56
 4 3 10 1.12 1.17
 4 -3 -10 2.13 1.4
 4 -3 10 1.33 0.66
 4 3 -11 6.77 1.59
 -4 3 11 6.62 1.35
 4 -3 11 3.97 1.7
 -4 -3 -11 9.43 3.12
 4 3 11 4.53 1.65
 4 -3 11 5.66 1.77
 4 -3 -11 5.78 2.61
 4 3 -12 8.03 1.93
 -4 -3 -12 4.69 1.93
 4 -3 12 7.84 2.75
 4 3 12 8.15 2.97
 4 -3 12 5.49 1.89
 -4 3 12 10.33 1.87
 4 -3 -12 12.43 3.54
 -4 3 13 5.13 1.47
 -4 -3 -13 5.97 2.67
 4 -3 13 1.5 0.72
 4 -3 13 4.9 1.68
 4 3 13 2.88 1.38
 -4 3 14 3.72 1.44
 -4 -3 -14 3.6 2.29
 4 -3 14 3.41 1.41
 4 -3 14 -0.29 2.4
 4 3 14 1.96 1.78
 4 3 14 2.15 1.94
 4 3 15 98.21 11.67
 -4 -3 -15 77.2 9.39
 4 -3 15 83.23 6.82
 4 3 15 81.53 9.43
 -4 3 15 85.46 6.32
 4 -3 15 81.81 10.17
 4 -3 16 27.88 3.87
 -4 -3 -16 26.95 5.87
 4 3 16 21.6 4.93
 4 -3 16 31.56 6.58
 4 3 16 36.83 7.26
 -4 3 16 24.93 3.59
 4 3 17 42.82 7.01
 4 -3 17 36.03 7.35
 4 -3 17 38.36 4.75
 4 3 17 32.62 7.04
 -4 3 17 39.05 4.8
 4 -3 18 51.82 5.51
 4 -3 18 66.26 9.8
 4 3 18 67.1 10.56
 4 3 18 64.61 8.62
 -4 3 18 62.38 6.2
 4 3 19 4.49 2.65
 4 3 19 -2.71 3.05
 4 -3 19 4.66 3.18
 -4 3 19 1.65 1.56
 4 -3 19 0.19 0.66
 4 3 20 14.27 4.83
 4 3 20 15.49 4.63
 4 -3 20 16.7 5.49
 -4 3 20 12.01 2.92
 4 -3 20 15.99 3.19
 4 3 21 15.49 4.66
 4 -3 21 11.76 4.11
 4 3 21 16.84 5.67
 4 3 22 29.43 6.45
 4 -3 22 45.78 9.12
 4 3 22 31.6 8.37
 4 3 23 -0.35 1.49
 4 3 23 0.06 1.22
 4 3 24 -1.47 2.92
 4 3 24 -0.22 1.42
 4 3 25 1.43 1.89
 4 4 0 534.79 20.82
 -4 4 0 488.06 15.41
 4 4 1 578.38 21.35
 4 4 -1 563.6 21.22
 -4 4 1 567.75 15.55
 -4 4 -1 554.47 17.33
 4 4 2 101.27 9.13
 -4 4 2 94.74 6.01
 4 4 -2 105.6 9.09
 -4 4 -2 101.91 7.89
 -4 4 -3 415.49 16.43
 4 4 -3 434.89 18.58
 4 4 3 472.99 19.87
 4 4 4 16.53 4.33
 -4 4 -4 12.66 3.18
 4 4 5 16.23 3.75
 -4 4 -5 9.15 2.75
 4 4 6 5.43 2.15
 -4 -4 -6 4.59 2.14
 4 -4 6 6.47 1.78
 -4 4 -6 5.39 2.1
 -4 4 -7 70.13 8.02
 4 4 7 60.68 7.54
 4 -4 7 58.77 5.31
 -4 -4 -7 67.73 7.98
 -4 -4 -8 32.48 5.6
 -4 4 -8 31.59 5.57
 4 -4 8 28.42 3.62
 4 4 8 26.86 4.95
 4 -4 -8 29.44 5.38
 4 -4 9 9.31 2.08
 -4 -4 -9 5.55 2.74
 4 -4 -9 12.3 3.59
 4 4 9 14.54 3.77
 -4 4 -9 11.63 3.45
 4 4 10 89.81 9.45
 -4 4 -10 104.63 10.88
 4 -4 10 92.78 6.43
 4 -4 -10 99.99 10.24
 -4 -4 -10 84.81 9.45
 4 4 -10 92.41 6.35
 4 4 11 69.47 8.49
 -4 4 -11 77.79 9.75
 4 -4 11 69.7 5.47
 4 -4 -11 73.84 9.05
 -4 -4 -11 67.72 8.38
 4 4 -11 64.11 5.61
 -4 -4 -12 9.72 3.24
 4 4 -12 14.87 2.92
 4 4 12 13.49 3.72
 4 -4 12 11.77 2.23
 -4 -4 -13 2.86 1.49
 4 -4 13 2.01 1.19
 4 4 13 1.8 1.56
 4 4 -13 0.68 0.97
 -4 4 14 56.77 5.31
 -4 -4 -14 50.17 7.78
 4 4 -14 56.88 6.11
 4 -4 14 57.51 5.04
 4 4 14 54.39 7.77
 -4 4 15 35.47 4.34
 4 4 15 38.04 6.5
 4 -4 15 38.04 4.08
 -4 4 16 39.67 4.85
 4 4 16 39.74 6.71
 4 4 16 41.94 7.93
 4 -4 16 32.43 3.74
 4 -4 17 0.26 0.72
 -4 4 17 -1.6 1.6
 4 4 17 -0.41 1.92
 4 4 18 58.59 8.64
 4 -4 18 57.29 4.96
 4 4 18 59.85 9.98
 -4 4 18 49.41 5.89
 4 4 19 13.55 4.7
 4 4 19 17.17 4.89
 4 -4 19 13.08 2.41
 -4 4 19 13.96 3.45
 4 4 20 5.52 2.72
 4 4 20 1.54 1.99
 -4 4 20 8.11 2.71
 4 4 21 4.38 2.57
 4 4 21 2.6 1.92
 4 4 22 15.49 5.59
 4 4 22 11.92 4.22
 4 4 23 14.66 4.38
 4 4 23 8.97 4.72
 4 4 24 2.17 1.51
 4 4 25 -2.3 2.81
 4 4 26 2.55 2.27
 4 5 0 206.13 13.25
 -4 5 0 183.08 9.91
 4 5 1 -0.44 1
 4 5 -1 -0.62 0.64
 -4 5 -1 0.12 0.8
 4 5 2 48.72 6.55
 4 5 -2 54.57 6.86
 -4 5 -2 47.58 5.59
 4 5 3 19.69 4.21
 4 5 -3 25.88 4.64
 -4 5 -3 19.91 3.8
 4 5 4 262.44 15.31
 -4 5 -4 242.27 13.73
 4 5 -4 268.37 14.88
 -4 5 -5 0.22 0.91
 4 5 -5 0.2 0.94
 4 5 5 0.16 1.55
 -4 5 -6 0.36 0.92
 -4 -5 -6 0.83 1.1
 4 5 -6 -0.17 0.66
 4 -5 -6 1.16 1.47
 4 5 6 -1.79 1.69
 -4 5 -7 30.67 5.51
 -4 -5 -7 39.55 6.38
 4 5 7 31.4 5.49
 4 -5 -7 29.26 5.28
 4 -5 7 25.11 3.29
 4 -5 8 1.92 0.92
 -4 -5 -8 4.88 2.25
 -4 5 -8 1.03 1.6
 4 5 8 5.45 2.58
 4 -5 -8 2.86 1.81
 4 -5 9 1.12 0.7
 -4 -5 -9 1.01 1.1
 4 5 9 -1.91 1.63
 4 -5 -9 1.84 1.45
 -4 5 -9 -1.57 2.2
 -4 5 -10 3.59 1.73
 -4 -5 -10 4.13 2
 4 5 10 0.85 1.09
 4 -5 -10 3.74 2.21
 4 -5 10 0.93 0.6
 -4 -5 -11 8.23 3.02
 4 5 -11 9.5 2.4
 4 5 11 5.89 2.29
 4 -5 11 4.63 1.36
 -4 5 -11 3.08 1.86
 -4 -5 -12 13.09 3.96
 4 -5 12 12.94 1.99
 4 5 12 17.43 4.63
 4 5 -12 17.06 3.39
 4 5 13 32.97 6.03
 4 -5 13 35.77 3.47
 4 5 -13 34.64 4.82
 4 -5 14 0.38 0.53
 4 5 14 0.53 1.42
 4 5 15 50.19 7.91
 4 -5 15 49.24 3.7
 -4 5 16 41.96 5.28
 4 5 16 29.4 6.17
 4 -5 16 40.62 3.22
 4 5 17 0.92 0.75
 -4 5 17 -0.63 1.05
 4 -5 17 0.63 0.69
 4 5 -17 0.38 0.58
 4 5 18 19.37 5.34
 4 5 18 20.17 5.72
 -4 5 18 24.86 4.35
 4 5 19 -0.26 1.1
 -4 5 19 0.58 1.15
 4 5 19 3.11 2.55
 4 5 20 7.7 3.13
 -4 5 20 3.96 1.68
 4 5 20 5.38 2.82
 4 5 21 -0.72 1.83
 4 5 21 -2.3 2.47
 4 5 22 8.69 3.46
 4 5 22 8.06 3.69
 4 5 23 1.68 1.1
 4 5 23 9.17 4.86
 4 5 24 1.47 1.39
 4 5 25 2.04 1.31
 4 5 26 7.11 3.97
 4 6 0 10.79 3.3
 4 6 1 195.6 13.47
 4 6 -1 176.74 12.69
 4 6 2 3.16 1.68
 -4 6 -2 3.5 1.69
 4 6 -2 1.59 1.24
 4 6 3 103.49 9.84
 4 -6 -3 106.92 9.24
 4 6 -3 101.87 9.5
 -4 6 -3 105.51 8.97
 4 6 -4 2.65 2.14
 -4 6 -4 1.38 0.89
 4 -6 -4 2.49 1.44
 4 6 4 -0.07 0.74
 4 6 -5 35.91 5.65
 -4 -6 -5 29.5 5.49
 -4 6 -5 37.74 5.78
 4 -6 -5 34.51 5.58
 4 6 5 28.76 5.4
 -4 -6 -6 11.72 3.45
 4 6 -6 14.8 3.85
 4 6 6 11.34 3.48
 4 -6 -6 14.27 3.96
 -4 6 -6 17.06 4.01
 4 6 -7 276.64 15.81
 4 -6 7 253.72 10.42
 4 6 7 281.47 16.97
 4 -6 -7 252.19 15.86
 -4 -6 -7 273.28 17.42
 -4 6 -7 272.72 16.66
 -4 6 -8 49.42 7.36
 4 6 -8 43.59 6.48
 -4 -6 -8 41.75 6.9
 4 6 8 42.7 6.82
 4 -6 -8 47.49 7.08
 4 -6 8 43.99 4.11
 4 -6 9 18.48 2.46
 -4 -6 -9 19.91 4.55
 -4 6 -9 20.33 5.04
 4 6 9 18.48 4.43
 4 -6 -9 16.89 4.22
 -4 -6 -10 17.89 4.89
 4 6 10 10.28 3.44
 -4 6 -10 14.77 4.24
 4 -6 10 10.73 1.87
 4 6 11 225.7 16.19
 4 -6 11 222.28 7.74
 4 -6 12 11.71 1.6
 4 6 12 16.37 4.45
 4 -6 13 1.58 0.58
 4 6 13 5.27 2.33
 4 6 14 19.64 4.92
 4 6 -15 65.7 7.41
 4 6 15 76.87 10.1
 4 6 16 6.19 3.29
 4 6 -16 0.83 0.89
 4 6 17 3 2.89
 4 6 -17 -0.69 1.45
 4 6 18 -1.79 2.5
 -4 6 18 0.65 0.88
 4 6 19 4.93 2.27
 -4 6 19 8.12 2.99
 4 6 20 4.51 3.14
 4 6 20 2.99 2.75
 4 6 21 0.55 1.33
 4 6 21 -2.92 3.45
 4 6 22 5.03 2.74
 4 6 22 4.85 2.46
 4 6 23 13.36 4.97
 4 6 24 -3.21 3.35
 4 6 25 6.07 3.31
 4 7 0 77.54 8.68
 4 7 1 86.95 9.13
 4 7 -1 82.27 8.9
 4 7 -2 0.82 1.77
 -4 -7 -2 1.26 1.3
 4 -7 2 0.86 0.74
 4 -7 -2 0.19 0.74
 4 7 2 0.15 1
 -4 7 -3 26.11 4.62
 4 7 -3 27.5 5.04
 -4 -7 -3 33.86 5.96
 4 -7 3 18.97 3.34
 4 -7 -3 19.63 4.36
 4 7 3 26.27 5.12
 4 7 4 50.75 7.36
 -4 -7 -4 47.68 7.03
 4 7 -4 42.09 6.34
 4 -7 4 39.58 4.48
 4 -7 -4 55.29 7.1
 -4 7 -4 46.71 6.37
 4 7 5 76.52 9.23
 4 -7 5 76.42 6.03
 4 -7 -5 79.86 8.74
 4 7 -5 67.45 7.89
 -4 -7 -5 76.18 9.28
 -4 7 -5 80.26 8.79
 4 7 -6 5.14 2.34
 -4 -7 -6 3.48 2.5
 -4 7 -6 2.23 1.89
 4 7 6 2.85 1.75
 4 -7 6 1.92 1.01
 4 -7 -6 4.16 2.05
 -4 -7 -7 -0.17 1.04
 4 7 -7 0.15 0.92
 4 7 7 -0.52 0.96
 -4 7 -7 -0.34 0.61
 4 -7 7 -0.38 0.51
 4 -7 -7 -0.33 1.1
 4 -7 8 52.14 4.13
 4 7 8 40.55 6.8
 -4 -7 -8 55.66 8.21
 4 -7 -8 50.67 7.43
 4 -7 8 46.78 4.07
 4 7 -8 54.82 7.18
 -4 7 -8 58.12 8.2
 -4 7 -9 18.72 4.9
 4 -7 9 15.55 2.19
 4 7 9 19.39 4.73
 4 7 -9 21.18 4.58
 4 -7 9 20.24 2.37
 4 7 10 9.47 2.91
 4 7 -10 15.16 3.67
 4 -7 10 15.13 1.79
 4 -7 10 13.81 1.8
 4 -7 11 10.94 1.21
 4 -7 11 9.05 1.17
 4 7 11 8.71 3.36
 4 7 -11 9.57 2.96
 4 7 -12 33.09 5.02
 4 7 12 51.15 8.18
 4 7 -12 44.87 6.82
 4 7 13 7.87 3.42
 4 7 -13 5.23 1.97
 4 7 14 -2.72 1.94
 4 7 -14 0.83 1.11
 4 7 15 3.54 2.69
 4 7 -15 1.16 1.42
 4 7 -16 23.98 4.88
 4 7 16 23.48 6.03
 4 7 17 17.5 5.38
 4 7 -17 12 3.58
 4 7 18 -0.19 1.25
 4 7 19 -0.77 2.1
 4 7 20 16.17 5.23
 4 7 21 6.96 3.52
 4 7 22 13.71 5.17
 4 7 22 9.69 5.41
 4 7 23 1.58 1.86
 4 7 24 -1.06 1.42
 4 8 0 242.46 15.69
 4 8 1 373.18 19.58
 4 8 -1 416.72 20.57
 4 -8 -1 370.28 17.18
 -4 -8 -1 408.21 20.93
 4 8 -2 1.74 1.66
 -4 -8 -2 0.61 1.55
 4 8 2 2.26 2.27
 4 -8 -2 1.64 1.07
 4 -8 3 117.01 8.34
 4 8 3 121.06 11.63
 4 8 -3 137.89 11.67
 4 -8 -3 118.77 10.28
 -4 -8 -3 124.1 11.78
 4 8 4 77.27 9.3
 4 8 -4 78.06 8.8
 4 -8 4 82.29 6.74
 4 -8 -4 79.69 8.59
 -4 8 -4 83.01 8.86
 -4 -8 -4 72.14 9.19
 4 8 5 221.53 15.83
 4 8 -5 192.84 13.94
 4 -8 5 196.58 9.89
 4 -8 -5 206.67 14.39
 -4 -8 -5 243.02 17.05
 -4 8 -5 195.6 14.05
 4 8 -6 9.46 3.02
 -4 8 -6 6.05 2.73
 4 8 6 9.14 3.26
 4 -8 6 7.54 1.92
 4 -8 -6 12.76 3.89
 -4 8 -7 44.06 7.22
 4 8 7 47.12 7.47
 4 8 -7 58.66 7.77
 4 -8 7 45.03 4.11
 4 -8 -7 54.84 7.78
 4 -8 8 1.71 0.9
 4 8 -8 5.54 2.34
 4 8 8 4.06 2.75
 4 -8 8 1.67 0.85
 4 -8 9 8.41 1.39
 4 -8 9 6.19 1.29
 4 8 -9 9.01 2.55
 4 8 9 5.87 2.37
 4 -8 10 -0.24 0.27
 4 8 10 -0.57 1.86
 4 8 -10 -1.1 0.87
 4 -8 10 0.36 0.33
 4 8 11 23.03 5.48
 4 8 -11 26.93 5.19
 4 8 12 1.49 1.24
 4 8 -12 3.49 2.19
 4 8 -13 -0.27 0.87
 4 8 -13 -2.01 1.9
 4 8 14 2 1.83
 4 8 -14 1.57 1.11
 4 8 15 5.55 3.05
 4 8 -15 4.62 2.46
 4 8 -15 8.56 3.22
 4 8 16 10.08 4.06
 4 8 -16 22.15 5.24
 4 8 17 3.73 2.89
 4 8 -17 -0.32 0.86
 4 8 18 0.53 1.19
 4 8 -18 3.09 1.96
 4 8 19 10.99 4.75
 4 8 -19 9.45 3.53
 4 8 20 -1.22 2.13
 4 8 -20 6.81 2.96
 4 8 21 10.73 4.2
 4 8 22 9.38 4.61
 4 8 23 1.65 2.32
 4 -9 0 3.7 1.84
 4 9 0 3.49 2.53
 4 -9 -1 8.25 2.72
 -4 -9 -1 10.6 3.62
 4 9 1 14.21 4.13
 4 9 -1 7.05 2.8
 4 9 -2 54.86 7.6
 4 -9 -2 42.47 6.13
 4 9 2 54.86 8.01
 -4 -9 -2 50.53 7.75
 4 9 3 106.74 11.25
 4 9 -3 101.33 10.36
 4 -9 -3 106 10.06
 4 -9 3 102.35 8
 4 -9 -4 31.18 5.58
 4 9 -4 41.91 6.52
 4 9 4 39.46 6.65
 4 -9 4 36.74 4.6
 4 -9 -5 1.36 0.76
 4 -9 5 0.32 0.51
 4 9 -5 2.84 2.34
 -4 9 -5 2.28 1.67
 4 9 5 -1.77 2.77
 4 -9 6 20.03 3.01
 4 9 -6 21.31 4.92
 4 9 6 13.39 3.87
 4 9 7 61.01 8.73
 4 9 -7 59.54 7.83
 4 -9 7 71.45 5.37
 4 9 -8 31.54 5.66
 4 9 8 33.47 6.56
 4 -9 8 34.06 3.27
 4 -9 9 11.01 1.48
 4 9 -9 13.46 3.61
 4 9 9 15.08 4.65
 4 -9 9 15.91 1.79
 4 9 10 50.09 8.26
 4 9 -10 51.9 7.31
 4 9 -11 29.57 5.47
 4 9 11 23.86 5.72
 4 9 12 24.59 6.16
 4 9 -12 27.62 5.41
 4 9 13 0.82 1.1
 4 9 -13 3.28 2
 4 9 -14 4.18 2.4
 4 9 14 7.82 3.38
 4 9 -14 6.06 2.42
 4 9 15 -0.26 1.17
 4 9 -15 0.48 0.9
 4 9 16 10.57 4.53
 4 9 -16 4.36 2.44
 4 9 17 -1.44 2.17
 4 9 -17 1.71 1.71
 4 9 18 -2.23 2.98
 4 9 -18 1.66 1.97
 4 9 19 7.88 4.3
 4 9 -19 4.26 2.15
 4 9 20 3.38 2.04
 4 9 21 4.12 2.77
 4 9 22 11.6 4.7
 4 10 0 171.77 14.23
 4 -10 0 137.98 10.99
 4 -10 -1 1.15 1.39
 4 -10 1 -0.46 0.71
 4 10 1 2 2.3
 4 10 -1 1.05 1.95
 4 -10 -2 0.5 0.99
 4 10 2 2.85 1.71
 4 10 -2 2.85 2.25
 4 10 3 104.67 11.6
 4 10 -3 110.15 11.03
 4 -10 -3 99.16 10.12
 4 10 4 237.82 17.48
 4 10 -4 264.42 17.02
 4 -10 -4 226.98 15.7
 4 -10 4 217.59 11.73
 4 10 -5 17.91 4.53
 4 -10 -5 23.06 5.35
 4 -10 5 16.97 3.21
 4 10 5 18.5 4.94
 4 10 -6 -0.92 1.6
 4 -10 6 0.62 0.86
 4 10 6 -1.63 2.03
 4 10 7 159.63 14.8
 4 10 -7 143.32 12.64
 4 -10 7 119.24 7.12
 4 10 8 112.65 12.62
 4 10 -8 89.41 9.85
 4 -10 8 93.19 5.43
 4 -10 9 -0.51 0.43
 4 10 9 -1.11 1.33
 4 10 10 55.64 8.92
 4 10 -10 63.58 8.49
 4 10 -11 2.33 1.25
 4 10 11 6.12 3.36
 4 10 -12 9.69 3.24
 4 10 12 19.48 5.45
 4 10 -13 10.7 3.36
 4 10 13 9.06 3.59
 4 10 14 2.78 2.96
 4 10 -14 0.38 1.02
 4 10 15 4.12 1.9
 4 10 -15 8.75 3.31
 4 10 16 11.15 4.29
 4 10 -16 1.73 1.54
 4 10 17 3.95 2.78
 4 10 -17 2.47 1.69
 4 10 18 -1 1.98
 4 10 19 17.07 6.05
 4 10 20 1.05 2.75
 4 -11 0 41.04 6.18
 4 11 0 43.28 7.2
 4 -11 -1 -2.72 2.38
 4 -11 1 0.33 0.87
 4 11 1 0.78 1.25
 4 11 -1 2.25 1.82
 4 -11 -2 -0.87 2.25
 4 -11 2 1.69 1.56
 4 11 2 -1.21 1.31
 4 11 -2 3.4 2.07
 4 -11 -3 30.66 5.76
 4 11 3 38.44 7.28
 4 11 -3 32.79 6.24
 4 11 4 -0.72 0.94
 4 11 -4 3.3 2.65
 4 -11 5 10.64 2.63
 4 11 5 10.92 3.95
 4 11 -5 5.74 2.62
 4 -11 6 2.5 1.46
 4 11 6 -0.59 1.06
 4 11 -6 0.37 0.87
 4 11 7 69.47 10.08
 4 11 -7 66.73 8.6
 4 -11 7 63.52 5.3
 4 11 -8 15.86 4.53
 4 11 8 10.13 3.82
 4 -11 8 11.35 1.87
 4 11 -9 9.93 3.52
 4 11 9 14.85 5.08
 4 11 -10 0.07 0.89
 4 11 10 -2.76 2.55
 4 11 -11 15.64 4.05
 4 11 11 12.7 4.81
 4 11 -12 1.47 1.14
 4 11 12 -0.22 1.91
 4 11 -13 6.9 2.97
 4 11 13 4.54 2.33
 4 11 -14 8.14 3.07
 4 11 14 11.59 4.77
 4 11 -15 2.21 1.25
 4 11 15 9.64 4.46
 4 11 -16 2.68 2.11
 4 11 16 3.4 2.76
 4 11 17 3.05 2.92
 4 11 18 16.24 5.89
 4 11 19 -0.78 1.85
 4 -12 0 29.15 5.47
 4 12 0 28.46 6.03
 4 -12 -1 7.47 2.91
 4 -12 1 8.77 2.73
 4 12 1 16.68 4.78
 4 12 -1 11.74 4.12
 4 -12 -2 -0.43 1.74
 4 -12 2 1.27 1.27
 4 12 2 3.82 2.51
 4 12 -2 0.69 1.22
 4 -12 3 7.51 2.59
 4 12 3 11.01 3.75
 4 12 -3 15.23 4.44
 4 12 4 33.29 6.85
 4 12 -4 28.37 5.86
 4 -12 5 1.13 0.92
 4 12 5 -1.41 1.19
 4 12 -5 1.32 2.07
 4 -12 6 7.02 2.03
 4 12 6 5.34 2.4
 4 12 -6 6.7 3.02
 4 12 7 5.64 3.5
 4 12 -7 1.04 1.87
 4 12 -8 71.89 9.34
 4 12 8 74.95 10.81
 4 12 9 0.96 1.58
 4 12 -9 0.75 1.11
 4 12 10 1.24 1.47
 4 12 -10 2.06 1.2
 4 12 -11 3.69 2.23
 4 12 11 2.99 2.44
 4 12 -12 4.47 1.95
 4 12 12 4.34 2.81
 4 12 -13 -0.58 1.49
 4 12 13 -3.96 3.19
 4 12 -14 22.42 5.08
 4 12 14 20.84 6.59
 4 12 -15 13.91 4.19
 4 12 15 16.8 5.83
 4 12 16 2.89 1.54
 4 12 17 4.77 2.97
 4 -13 0 2.9 1.73
 4 13 0 3.15 2.39
 4 -13 -1 2.75 1.56
 4 -13 1 1.74 1.62
 4 13 1 -1.08 2.28
 4 13 -1 3.71 2.52
 4 -13 2 1.45 2.16
 4 13 2 -1.73 2.24
 4 13 -2 2.61 2.6
 4 -13 3 -0.43 0.93
 4 13 3 0.87 1.68
 4 13 -3 2.56 2.19
 4 13 4 21.81 5.99
 4 13 -4 19.05 5.22
 4 13 5 10.17 4.04
 4 13 -5 11.31 4.27
 4 13 6 12.44 4.27
 4 13 -6 9.1 3.44
 4 13 7 29.49 7
 4 13 -7 19.25 5.11
 4 13 8 0.84 1.31
 4 13 -8 4.62 3.1
 4 13 9 21.88 6.32
 4 13 -9 15.34 4.67
 4 13 10 12.74 5.08
 4 13 -10 11.11 3.67
 4 13 11 6.1 3.5
 4 13 -11 5.17 2.51
 4 13 12 0.79 2.6
 4 13 -12 0.66 1.44
 4 13 13 11.29 5.54
 4 13 -13 7.29 2.95
 4 13 14 3.61 2.78
 4 13 15 25.48 7.17
 4 14 0 7.41 3.29
 4 14 1 6.33 3.11
 4 14 -1 1.92 2.15
 4 14 2 -1.17 2.44
 4 14 -2 0.59 1.54
 4 14 3 -2.77 2.15
 4 14 -3 4.67 3.68
 4 14 4 36.57 7.8
 4 14 -4 22.05 5.39
 4 14 5 1.06 1.68
 4 14 -5 1.83 1.53
 4 14 6 7.19 3.46
 4 14 -6 6.33 3.12
 4 14 7 7.23 4.3
 4 14 -7 2.05 2.15
 4 14 -8 75.28 10.03
 4 14 8 99.58 13.62
 4 14 9 21.88 6.63
 4 14 -9 17.53 4.83
 4 14 10 4.23 3.4
 4 14 -10 1.45 2.17
 4 14 11 4.08 3.05
 4 14 -11 4.47 2.69
 4 14 12 14.41 5.3
 4 14 -12 7.61 3.32
 4 14 13 0.99 3.33
 4 15 0 4.95 3.03
 4 15 1 6.29 3.89
 4 15 -1 1.49 2.08
 4 15 2 1.31 0.99
 4 15 -2 -0.32 1.15
 4 15 3 6.35 3.95
 4 15 -3 4.01 2.61
 4 15 4 3.1 2.4
 4 15 -4 7.26 3.58
 4 15 5 27.26 7.24
 4 15 -5 17.55 5.38
 4 15 6 2.46 2.6
 4 15 -6 0.21 2.22
 4 15 7 9.38 4.27
 4 15 -7 6.9 3.52
 4 15 8 -1.99 1.23
 4 15 -8 -1.65 1.67
 4 15 9 8.07 3.82
 4 15 -9 3.92 1.9
 4 15 10 0.16 1.31
 4 15 -10 -1.6 2.42
 4 15 11 3.4 2.75
 4 16 0 28.07 7.21
 4 16 1 2.09 1.61
 4 16 -1 0.11 1.87
 4 16 2 15.62 5.46
 4 16 -2 13.13 4.39
 4 16 3 9.57 4.56
 4 16 -3 15.83 5.42
 4 16 4 13.51 4.75
 4 16 -4 20.16 5.58
 4 16 5 10 3.64
 4 16 -5 2.09 1.94
 4 16 6 1.95 1.96
 4 16 -6 3.66 2.09
 4 16 7 11.72 5.28
 4 16 -7 4.67 3.16
 4 16 8 4.06 2.89
 4 16 -8 -0.13 2.27
 4 16 9 -4.8 3.14
 4 17 0 3.31 1.21
 4 17 1 1.51 3.59
 4 17 -1 5.32 3.93
 4 17 2 -2.35 1.55
 4 17 -2 -3.23 2.93
 4 17 3 -0.93 1.78
 4 17 -3 -0.86 2.36
 4 17 4 2.23 2.33
 4 17 -4 -2.32 2.37
 4 17 5 2.29 2.38
 4 17 -5 1.49 2.11
 4 17 6 3.87 2.85
 4 17 -6 -2.02 2.65
 4 18 0 -0.82 1.68
 4 18 1 -1.94 3.23
 4 18 -1 12.04 4.92
 4 18 2 2.58 3.34
 4 18 -2 -1.45 1.74
 4 18 3 5.81 3.1
 4 18 -3 2.8 2.12
 4 18 -4 6.09 2.92
 5 0 0 -0.34 0.63
 5 0 1 0.28 1.15
 5 0 -1 0.49 0.48
 5 0 2 755.5 20.29
 5 0 2 741.87 24.82
 5 0 -2 710.34 13.4
 5 0 3 -0.1 0.66
 5 0 3 3.18 2.31
 5 0 4 58.52 6.3
 5 0 4 48.58 6.24
 5 0 5 3.29 2.1
 5 0 5 -0.23 0.75
 5 0 6 3.72 1.85
 5 0 6 0.92 0.89
 5 0 7 -1.32 0.72
 5 0 7 -1.11 1.68
 5 0 8 124.77 10.79
 5 0 8 130.61 10.36
 5 0 9 -0.43 1.12
 5 0 9 0.06 0.76
 5 0 10 -1.17 2.32
 5 0 10 -1.43 1.44
 5 0 11 1.81 1.45
 5 0 11 0.65 1.67
 5 0 12 313.71 19.59
 5 0 12 308.79 16.53
 5 0 13 4.35 2.85
 5 0 13 1.36 1.1
 5 0 14 424.72 24.19
 5 0 14 399.1 19.27
 5 0 15 1.34 1.79
 5 0 15 -0.19 1.34
 5 0 16 371.17 18.99
 5 0 16 384.46 24.07
 5 0 17 3.54 3.54
 5 0 17 1.83 1.81
 -5 0 -17 4.42 2.71
 -5 0 -18 73.73 9.17
 5 0 18 87.94 9.56
 5 0 18 97.52 12.75
 5 0 19 -0.88 1.48
 5 0 19 -1.72 1.78
 5 0 20 24.77 5.15
 5 0 20 33.14 7.67
 5 0 21 -3.17 2.36
 5 0 21 0.27 2.14
 5 0 22 4.1 1.95
 5 0 22 4.39 2.29
 5 0 23 3.44 3.33
 5 -1 0 -0.74 0.73
 5 1 0 1.64 0.88
 5 1 -1 261.5 9.86
 5 1 1 238.31 10.97
 5 1 1 269.93 15.26
 5 -1 1 226.02 10.11
 5 -1 2 4.29 1.29
 5 1 2 4.77 2.56
 5 1 -2 2.34 0.74
 5 1 2 2.69 1.39
 5 1 -3 86.21 4.39
 5 1 3 87.66 7.42
 5 -1 3 95.4 8.63
 5 1 3 88.04 8.63
 5 -1 3 75.99 6.74
 5 1 4 1.85 1.63
 5 1 -4 3.78 0.74
 5 -1 4 4.8 2.1
 5 -1 4 5.35 1.9
 5 1 4 4.26 1.86
 5 1 5 19.32 4.19
 5 -1 5 21.61 4.07
 5 1 5 21.13 4
 5 -1 5 20.32 3.72
 5 1 6 17.41 3.9
 5 -1 6 12.55 3.23
 5 1 6 13.39 3.32
 5 -1 6 12.61 3.13
 5 1 7 25.75 4.76
 5 -1 7 27.03 4.41
 5 1 7 24.51 4.68
 5 -1 7 25.16 4.56
 5 1 8 17.78 3.86
 5 -1 8 23.71 4.35
 5 1 8 21.7 4.44
 5 -1 8 21.92 4.52
 5 -1 9 0.86 1.24
 5 1 9 -0.01 0.69
 5 1 9 0.64 0.96
 5 -1 9 -1.79 2.36
 5 1 10 35.92 6.31
 5 -1 10 42.7 5.87
 5 1 10 36.36 5.67
 5 -1 10 31.28 5.78
 5 1 11 30.99 5.76
 5 1 11 28.84 5.17
 5 -1 11 29.31 4.88
 5 -1 11 36.37 6.27
 5 1 12 3.63 1.81
 5 -1 12 4.29 1.81
 5 1 12 3.59 1.96
 5 -1 12 2.67 2.25
 5 -1 13 43.05 5.98
 -5 -1 -13 36.72 6.2
 5 1 13 39.33 6.17
 5 1 13 37.22 7.02
 5 -1 13 44.85 7.52
 5 1 14 0.58 1.35
 5 -1 14 0.41 1.01
 5 1 14 -2.18 3.08
 -5 -1 -14 3.49 2.53
 5 -1 14 -1.01 1.4
 -5 -1 -15 110.78 10.99
 5 1 15 131.09 13.81
 5 -1 15 136.61 13.78
 5 -1 15 120.56 10.18
 5 1 15 121.94 11.26
 5 -1 16 9.46 3.08
 5 1 16 6.99 2.81
 5 1 16 10.69 4.22
 -5 -1 -16 2.87 2.03
 5 -1 16 10.14 4.42
 5 -1 17 2.76 1.87
 5 1 17 0.14 2.43
 5 1 17 5.16 2.88
 -5 -1 -17 0.58 0.98
 5 -1 17 7.31 3.87
 5 -1 18 0.5 1.73
 5 1 18 -1.75 1.66
 5 1 18 0.67 0.68
 5 -1 18 0.34 1.67
 5 1 19 5.12 3.24
 5 -1 19 6.59 2.9
 5 1 19 7.7 3.02
 5 -1 19 3.72 2.67
 5 1 20 1.1 1.24
 5 -1 20 4.43 2.22
 5 1 20 7.88 3.18
 5 -1 20 11.28 4.18
 5 1 21 3.15 2.83
 5 -1 21 1.41 0.73
 5 1 21 4.89 2.82
 5 -1 21 1.35 2.43
 5 1 22 3.35 2.17
 5 -1 22 -0.46 1.47
 5 1 22 3.89 3.2
 5 2 0 -0.01 0.74
 5 2 1 18.3 4.05
 5 2 2 129.94 10.78
 5 -2 3 16.71 3.05
 5 2 3 19.05 3.89
 5 -2 4 26.92 4.17
 5 2 4 21.08 4.36
 5 -2 4 21.02 4.1
 5 2 5 1.27 1.57
 5 -2 5 0.8 1.24
 5 -2 5 0.73 1.31
 5 2 6 323.93 17.2
 5 -2 6 333.8 15.75
 5 -2 6 322.5 15.88
 5 2 7 0.06 0.61
 5 -2 7 -0.3 1.15
 5 2 7 -0.41 1.7
 5 -2 7 2.19 1.93
 5 2 8 32.65 5.59
 5 2 8 37.51 6.05
 5 -2 8 49.14 5.88
 5 -2 8 50.41 6.94
 5 2 9 190 14.12
 5 2 9 192.36 13.57
 5 -2 9 197.64 12.18
 5 -2 9 207.89 14.26
 5 2 10 433.27 21.91
 5 2 10 463.56 21.4
 5 -2 10 437.21 17.82
 5 -2 10 457.21 21.87
 -5 -2 -11 183.94 13.96
 5 2 11 164.12 13.96
 5 2 11 161.93 12.91
 5 -2 11 175.07 11.42
 5 -2 11 184.56 14.26
 5 -2 12 18.76 4.79
 5 2 12 20.01 4.44
 -5 -2 -12 18.99 4.6
 5 -2 12 23.27 4.32
 5 2 12 21.22 5.3
 5 2 13 111.72 10.87
 5 2 13 106.65 11.72
 5 -2 13 124.53 9.72
 5 -2 13 104.83 11.48
 -5 -2 -13 114 11.27
 5 2 14 116.33 11.26
 5 -2 14 130.54 10.01
 5 2 14 134.55 13.58
 5 -2 14 129.25 13.18
 -5 -2 -14 115.73 11.48
 5 2 15 17.97 4.95
 5 -2 15 22.64 4.21
 5 2 15 25.93 5.21
 5 -2 15 20.73 4.96
 -5 -2 -15 21.57 4.98
 5 -2 16 16.7 3.68
 5 2 16 20.1 4.5
 5 -2 16 16.87 4.84
 5 2 16 21.37 5.85
 5 2 17 40.77 6.9
 5 -2 17 48.66 8.8
 5 2 17 43 8.39
 5 -2 17 48.24 6.25
 5 -2 18 2.01 1.57
 5 2 18 1.6 1.02
 5 -2 18 0.26 1.04
 5 2 18 -1.86 2.88
 5 -2 19 13.83 3.41
 5 2 19 7.38 3.14
 5 -2 19 15.12 5.13
 5 2 19 5.12 4
 5 -2 20 31.07 5.13
 5 2 20 33.63 6.65
 5 2 20 48.3 9.65
 5 -2 20 42.25 8.89
 5 2 21 1.8 0.85
 5 2 21 4.2 2.75
 5 -2 21 3.4 2.5
 5 2 22 5.15 3.04
 5 2 22 1.21 1.5
 5 -2 22 5.39 3.18
 5 2 23 4.99 2.84
 -5 3 0 -1.19 0.98
 5 3 0 -0.91 0.86
 -5 3 -1 4.02 1.45
 5 3 1 5.28 2.58
 5 3 -1 3.27 2.3
 -5 3 1 4.57 1.38
 -5 3 -2 0.19 0.8
 5 3 2 -0.04 0.92
 -5 3 2 -0.03 0.73
 5 3 -2 0.17 0.88
 -5 3 3 170.55 7.33
 5 3 3 192.62 13.35
 5 3 4 5.67 2.81
 5 3 5 19.07 4.38
 5 -3 5 20.54 3.92
 5 3 6 59.16 7.59
 5 -3 6 57.58 6.38
 5 3 7 2.7 1.8
 5 -3 7 3.05 2.16
 5 -3 7 1.51 0.99
 5 -3 8 35.6 5.61
 5 -3 8 28.25 4.36
 5 3 -8 41.24 2.87
 5 3 8 35.11 5.8
 5 -3 9 40.01 6.34
 5 -3 9 36.76 5.01
 -5 -3 -9 32.56 5.97
 5 3 9 40.65 6.67
 5 3 -9 31.02 2.51
 -5 -3 -10 127.08 11.83
 5 3 -10 121.41 5.13
 5 3 10 114.95 10.87
 5 -3 10 111.54 8.65
 5 -3 10 123.77 11.35
 5 -3 11 12 3.56
 -5 -3 -11 20.54 4.93
 5 3 11 16.65 4.13
 5 -3 11 14.75 3.14
 5 -3 12 5.26 2.37
 5 3 12 0.56 2.38
 -5 -3 -12 2.03 1.44
 5 3 12 2.16 1.58
 5 -3 12 4.98 2.13
 5 -3 13 1.4 0.92
 5 3 13 -0.55 1.84
 5 3 13 4.79 2.48
 5 -3 13 2.78 1.57
 5 -3 14 15.86 4.51
 5 3 14 12.49 4.04
 5 3 14 18.99 4.63
 5 -3 14 16.05 3.34
 5 3 15 -1.67 3.27
 5 -3 15 -0.12 1
 5 -3 15 0.06 0.66
 5 3 15 3.9 2.38
 5 -3 16 0.69 2.52
 5 -3 16 2.37 1.44
 5 3 16 1.17 1.02
 5 3 16 3 1.82
 5 -3 17 -0.19 1.1
 5 3 17 0.08 1.03
 5 3 17 0.1 1.2
 5 -3 18 0.85 0.9
 5 -3 18 -1.3 1.41
 5 3 18 -0.49 0.91
 5 -3 19 -0.6 0.94
 5 3 19 1.72 1.72
 5 3 19 -0.45 2.26
 5 3 20 5.33 3.12
 5 -3 20 1.46 1.95
 5 3 20 0.17 2.23
 5 3 21 -1.46 2.15
 5 -3 21 8.78 4.37
 5 3 21 11.13 5.18
 5 3 22 2.13 0.92
 5 3 22 3.78 3.08
 5 3 23 -1.23 2.06
 5 3 24 4.32 2.59
 5 4 0 -1 1.26
 -5 4 0 0.36 1.02
 -5 4 1 218.02 10.52
 -5 4 -1 242.01 12.27
 5 4 1 258.92 16
 5 4 -1 243.15 15.42
 -5 4 2 25.7 3.42
 -5 4 -2 24.31 4.13
 5 4 2 15.67 3.98
 5 4 -2 22.5 4.79
 -5 4 3 32.24 3.62
 5 4 3 32.78 5.73
 -5 4 -3 31.03 4.79
 5 4 -3 29.3 5.47
 -5 4 -4 43.31 6.12
 5 4 4 42.23 6.56
 5 4 -4 34.76 6.09
 -5 4 4 38.95 3.61
 -5 4 -5 475.71 20.59
 5 4 5 506.26 22.58
 -5 4 5 501.18 11.93
 5 -4 6 253.39 13.02
 -5 4 -6 255.81 15.8
 5 4 6 250.44 16.04
 -5 4 6 246.96 7.54
 -5 4 -7 8.05 2.67
 -5 4 7 9.41 1.28
 5 -4 7 7.71 2.45
 5 4 7 13.66 3.79
 -5 4 -8 6.68 2.98
 -5 4 8 4.01 0.78
 5 -4 8 5.06 1.85
 -5 -4 -8 5.15 1.92
 5 4 8 4.36 2.74
 -5 -4 -9 286.81 18.04
 5 4 9 295.07 18.15
 5 -4 9 265.76 12.96
 5 4 -9 287.32 9.74
 5 4 10 253.53 16.74
 5 -4 10 226.98 11.99
 5 4 -10 247.87 9.44
 -5 -4 -10 248.43 17.09
 -5 4 11 1.23 0.36
 5 4 -11 3.65 1.27
 5 4 11 2.92 2.11
 5 -4 11 2.07 1.66
 5 4 -12 40.54 4.13
 5 -4 12 44.97 5.21
 5 4 12 48.55 7.63
 -5 4 12 38.28 2.43
 5 -4 13 39.74 4.85
 5 4 -13 38.55 4.09
 5 4 13 41.77 7.11
 -5 4 13 42.06 2.86
 -5 4 14 -0.01 0.27
 5 -4 14 1.62 0.87
 5 4 14 1.22 1.32
 5 4 15 11.07 3.92
 5 -4 15 15.42 3.07
 -5 4 15 16.89 2.12
 5 4 15 12.88 3.99
 5 4 16 0.05 1.16
 5 -4 16 2.63 1.44
 -5 4 16 4.29 1.25
 5 4 16 2.42 1.63
 5 -4 17 2.47 1.2
 5 4 17 4.7 2.38
 5 4 17 1.03 1.76
 5 4 18 -2.56 2.52
 5 4 18 -2.38 1.21
 5 4 19 -0.99 1.02
 5 4 19 -1.54 2.43
 5 4 20 16.56 5.05
 5 4 20 19.15 6.16
 5 4 21 10.02 4.31
 5 4 21 9.09 3.45
 5 4 22 0.2 1.69
 5 4 22 -3.98 4.26
 5 4 23 4.19 2.6
 5 4 24 7.57 3.17
 5 5 0 -0.78 1.83
 -5 5 0 0.37 0.42
 -5 5 -1 9.93 2.55
 5 5 1 10.69 3.51
 5 5 -1 14.19 3.68
 -5 5 1 11.94 2.59
 5 5 2 11.23 3.25
 -5 5 -2 9.03 2.48
 5 5 -2 9.56 3.06
 -5 5 2 8.43 2.05
 5 5 3 0.19 1.57
 -5 5 -3 0.85 1.28
 -5 5 3 1.12 0.86
 5 5 -3 0.18 1.23
 5 5 4 3.71 2.36
 -5 5 4 3.55 1.46
 -5 5 -4 -0.66 1.27
 5 5 -4 0.4 1.28
 5 5 5 4.78 2.65
 -5 5 5 4.4 1.3
 5 5 -5 5.35 2.45
 -5 5 -5 6.84 2.11
 -5 5 -6 0.47 1.07
 5 5 -6 -1.71 2.17
 -5 -5 -6 1.15 1.21
 5 5 6 -0.4 0.71
 -5 5 -7 13.14 3.81
 5 -5 7 17.8 3.36
 -5 -5 -7 17.61 4.62
 5 5 7 16.61 4.54
 5 -5 8 0.76 0.86
 -5 -5 -8 3.59 2.64
 -5 5 -8 1.55 1.26
 5 5 8 2.55 2.6
 5 -5 9 1.22 0.98
 5 5 9 0.65 0.74
 5 -5 10 6.97 2.16
 5 5 -10 6.45 1.84
 5 5 10 3.41 2.01
 5 5 -11 0.01 0.55
 5 5 11 0.83 1.97
 5 -5 11 -0.49 0.52
 5 -5 12 41.36 4.67
 5 5 12 37.26 6.8
 5 5 -12 40.38 4.62
 -5 5 13 -0.23 0.56
 5 5 -13 0.04 0.67
 5 -5 13 -0.08 0.38
 -5 5 14 5.25 1.48
 5 5 -14 4.16 1.46
 5 -5 14 3.3 1.24
 5 5 14 0.72 0.78
 5 -5 15 2.8 1.34
 5 5 -15 1.8 1.05
 5 5 15 4.52 2.63
 -5 5 15 3.94 1.2
 -5 5 16 25.04 3.28
 5 5 16 29.7 6.47
 5 -5 16 34.8 3.93
 5 5 17 -0.85 1.61
 5 5 17 2.08 1.89
 5 5 18 -1.82 3.52
 5 5 18 3.62 2.75
 5 5 19 0.52 1.07
 5 5 19 -0.14 1.22
 5 5 20 -1.58 1.75
 5 5 20 -2.67 1.73
 5 5 21 0.45 1.41
 5 5 21 -3.06 3.6
 5 5 22 -1.29 2.21
 5 5 23 1.46 0.98
 5 5 24 3.12 2.56
 5 5 25 3.55 1.9
 5 6 0 2.15 2.35
 -5 6 0 -0.44 0.62
 5 6 1 356.8 19.8
 5 6 -1 360.61 19.69
 -5 6 1 356.95 14.99
 -5 6 -1 358.32 16.39
 5 6 2 19.69 4.84
 -5 6 2 16.55 3.23
 5 6 -2 21.59 4.97
 -5 6 -2 13.49 3.34
 -5 6 -3 3.95 2.15
 5 6 3 -0.1 1.67
 -5 6 3 0.27 0.39
 5 6 -3 0.87 1.78
 5 6 4 29.79 5.83
 -5 6 -4 29.41 5.59
 5 6 -4 35.63 6.43
 -5 6 -5 838.08 28.9
 5 6 5 877.22 31.58
 5 -6 -5 828.41 29.15
 -5 -6 -5 842.57 31.84
 5 6 -5 870.03 30.62
 -5 6 -6 93.87 10.1
 5 6 6 88.51 10.31
 5 -6 -6 78.61 9.2
 5 6 -6 80.89 9.36
 5 6 -7 30.66 5.96
 5 -6 7 28.08 4.08
 -5 6 -7 30.41 5.78
 5 6 7 26.78 5.71
 5 -6 8 16.54 3.15
 5 6 -8 21.12 4.92
 5 6 8 22.69 5.33
 -5 6 -8 21.44 5.13
 5 6 9 161.8 14.14
 5 -6 9 160 9.35
 5 6 -9 146.11 12.92
 5 -6 10 8.82 2.22
 5 6 10 12.19 4.25
 5 6 -11 2.35 1.23
 5 6 11 1.41 2.28
 5 -6 11 1.62 0.86
 5 6 -12 3.19 1.87
 5 6 12 1.83 1.98
 5 -6 12 0.53 0.65
 5 -6 13 27.23 3.34
 5 6 13 27.92 6.1
 5 6 -13 26.69 4.36
 5 -6 14 7.47 1.72
 5 6 14 14.39 4.8
 5 -6 15 -0.25 0.41
 5 6 15 2.22 2.14
 5 6 16 3.15 2.64
 -5 6 16 0.33 0.75
 5 6 17 22.38 5.85
 5 6 18 4.78 3.18
 5 6 19 3.35 1.11
 5 6 19 6.31 3.25
 5 6 20 -0.83 1.76
 5 6 20 -0.15 1.35
 5 6 21 14.1 5.27
 5 6 21 9.23 4.68
 5 6 22 -1.92 2.77
 5 6 23 -1.1 2.08
 5 6 24 -1.84 1.67
 5 7 0 -1.73 2.3
 -5 7 0 1.21 1.29
 5 7 1 139.82 12.67
 5 7 -1 142.14 12.76
 5 -7 -1 136.18 10.86
 -5 7 1 127.72 9.4
 -5 7 -1 132.55 10.4
 5 7 2 44.6 7.21
 5 7 -2 44.81 7.05
 -5 7 -2 38.53 5.68
 5 -7 -2 47.04 6.6
 5 7 3 22.95 5.04
 5 7 -3 16.56 4.35
 -5 7 -3 22.74 4.66
 5 -7 -3 26.11 5.04
 5 7 -4 38.93 6.6
 5 -7 -4 49.3 7.18
 -5 7 -4 41.45 6.44
 5 7 4 55.94 8.01
 5 7 -5 0.11 1.32
 5 -7 -5 -0.6 0.73
 5 7 5 -0.21 1.13
 -5 7 -5 3.02 1.6
 -5 7 -6 7.57 3.45
 5 7 -6 0.19 1.16
 5 7 6 5.67 2.6
 -5 7 -7 110.03 11.62
 5 7 7 122.72 12.36
 5 7 -7 118.54 11.6
 5 7 -8 34.58 6.3
 5 7 8 29.3 6.29
 5 -7 8 31.08 4.09
 5 -7 9 18.79 3.14
 5 7 -9 24.48 5.25
 5 7 9 26.6 6.27
 5 -7 10 2.04 1.29
 5 7 10 -1.24 2.07
 5 7 -10 0.1 0.83
 5 7 11 15.7 4.38
 5 7 -11 13.42 4.42
 5 -7 11 15.77 2.55
 5 7 12 1.73 1.72
 5 -7 12 1.4 0.84
 5 7 -12 1.14 2.01
 5 7 13 20.86 5.44
 5 -7 13 26.62 2.69
 5 7 14 -0.84 1.79
 5 7 -14 1.09 1.43
 5 7 15 12.32 4.48
 5 7 16 26.11 6.28
 5 7 17 3.84 1.29
 5 7 18 5.51 2.83
 5 7 19 0.74 2.35
 5 7 20 -0.81 1.48
 5 7 20 -0.14 1.43
 5 7 21 8.49 3.81
 5 7 22 2 1.91
 5 7 23 4.56 1.47
 5 8 0 2.5 2.87
 5 -8 0 2.73 1.69
 5 -8 1 534.66 21.2
 5 8 1 580.82 26.47
 5 8 -1 546.44 25.77
 5 -8 -1 581.3 23.16
 -5 8 -1 551.71 21.99
 5 8 -2 45.96 7.62
 -5 8 -2 42.8 6.38
 5 -8 -2 40.19 6.22
 5 -8 2 49.88 6.32
 5 8 2 49.84 7.69
 5 8 3 247.68 17.62
 5 8 -3 272.31 17.99
 5 -8 -3 203.65 14.54
 -5 8 -3 222.06 14.89
 5 8 -4 1.63 1.98
 -5 8 -4 4.26 2.47
 5 8 4 2.48 2.41
 5 -8 -4 2.68 2.31
 5 8 5 175.68 15.22
 5 8 -5 193.74 15.28
 -5 8 -5 187.31 14.63
 5 8 -6 27.54 5.68
 5 -8 6 34.39 4.53
 5 8 6 25.38 5.82
 -5 8 -6 27.35 5.66
 5 8 -7 28.33 5.71
 5 8 7 27.37 5.87
 5 -8 7 32.16 4.24
 5 8 -8 9.55 3.18
 5 -8 8 10.51 2.37
 5 8 8 18.08 5.32
 5 -8 8 8.05 2
 5 -8 9 -0.44 0.82
 5 8 -9 -0.81 2.33
 5 8 9 -0.9 1.13
 5 -8 9 -0.3 0.71
 5 8 10 66.85 9.74
 5 -8 10 64.15 5.07
 5 -8 10 53.15 4.41
 5 8 -10 57.97 8.5
 5 8 -11 -0.05 0.86
 5 -8 11 0.17 0.37
 5 -8 11 -0.05 0.56
 5 8 12 12.21 4.18
 5 -8 12 8.37 1.34
 5 8 -12 5.37 1.94
 5 8 -13 -0.29 0.7
 5 8 13 -0.16 1.98
 5 8 -13 -1.85 1.47
 5 8 14 4.33 2.9
 5 8 -14 -0.97 1.79
 5 8 15 -1 1.07
 5 8 -15 -1.23 1.03
 5 8 16 8.54 3.93
 5 8 -16 -0.17 1.95
 5 8 17 27.95 7.03
 5 8 -17 23.79 5.85
 5 8 18 0.07 1.02
 5 8 -18 -1.03 0.81
 5 8 19 9.02 4.01
 5 8 -19 11.77 4.17
 5 8 20 6.44 3.48
 5 8 -20 8.38 3.59
 5 8 21 2.35 1.35
 5 9 0 -0.19 0.81
 5 -9 0 2.27 1.79
 5 9 -1 25.63 5.73
 5 -9 1 23.67 4.52
 5 -9 -1 25.96 5.3
 5 9 1 20.55 5.12
 -5 9 -2 4.02 2.14
 5 9 2 1.49 1.75
 5 -9 2 1.73 0.94
 5 -9 -2 1.92 1.99
 5 9 3 97.05 11.35
 5 9 -3 94.53 10.91
 5 -9 3 86.05 8.17
 5 -9 -3 94.59 10.11
 -5 9 -3 110.4 10.98
 5 9 -4 21.86 5.19
 -5 9 -4 26.86 5.69
 5 9 4 33.18 6.75
 5 9 -5 15.35 4.66
 5 9 5 16.9 5.05
 5 9 -6 23.44 5.37
 5 9 6 17.31 4.83
 5 -9 6 17.64 3.17
 5 9 -7 22.81 5.42
 5 9 7 29.96 6.63
 5 -9 7 18.74 3.25
 5 9 -8 0.21 1.52
 5 9 8 1.54 1.9
 5 -9 8 0.3 0.57
 5 -9 8 -0.54 0.38
 5 9 -9 37.77 6.76
 5 9 9 35.42 7.45
 5 -9 9 35.58 3.75
 5 -9 9 37.64 3.97
 5 -9 10 -0.35 0.71
 5 9 10 0.6 1.56
 5 9 -11 14.5 4.5
 5 9 11 7.08 2.51
 5 -9 11 11.57 1.49
 5 9 -12 0.82 1.63
 5 9 12 1.53 1.46
 5 9 13 9.3 4.05
 5 9 -13 3 2.43
 5 9 14 1.6 1.52
 5 9 -14 4.6 2.16
 5 9 15 -1.42 1.63
 5 9 -15 0.1 1.03
 5 9 16 1.29 2.45
 5 9 -16 2.76 2.45
 5 9 17 -0.41 2.37
 5 9 -17 -0.66 1.12
 5 9 18 8.76 4.59
 5 9 -18 4.16 2.84
 5 9 19 4.06 3.23
 5 9 -19 7.73 3.37
 5 9 20 0.71 2.54
 5 -10 0 1.54 1.4
 5 10 0 -0.24 1.48
 5 -10 1 16.69 4.03
 5 -10 -1 19.34 4.56
 5 10 1 23.66 5.51
 5 10 -1 17.91 4.68
 5 10 2 92.95 11.41
 5 10 -2 84.22 10.54
 5 -10 2 82.85 8.34
 5 -10 -2 78.09 9.17
 5 -10 3 32.89 5.08
 5 10 -3 30.73 6.29
 5 10 3 33.67 7.04
 5 10 4 148.68 14.65
 5 10 -4 164.7 14.59
 5 10 -5 28.71 5.94
 5 10 5 33.68 7.14
 5 10 6 77.15 10.66
 5 -10 6 71.35 6.66
 5 10 -6 67.57 9.49
 5 -10 7 1.23 1.12
 5 10 -7 -0.52 2
 5 10 7 2.1 1.71
 5 -10 8 16.95 2.81
 5 10 -8 19.43 5.03
 5 10 8 18.08 5.17
 5 10 -9 37.91 7.23
 5 10 9 33.65 7.13
 5 -10 9 35.5 3.68
 5 10 -10 16.91 4.66
 5 10 10 23.46 6.28
 5 10 -11 0.19 1.07
 5 10 11 1.46 1.59
 5 10 -12 27.53 6.11
 5 10 12 33.28 7.83
 5 10 -13 36.43 7.01
 5 10 13 31.42 7.93
 5 10 14 1.71 1.06
 5 10 -14 5.05 2.57
 5 10 15 2.87 2.5
 5 10 -15 3.76 2.66
 5 10 16 28.84 7.49
 5 10 -16 16.88 4.9
 5 10 17 2.02 1.97
 5 10 -17 4.18 2.83
 5 10 18 3.23 3.14
 5 10 -18 -0.4 2.16
 5 -11 0 0.78 1.31
 5 11 0 2.37 2.06
 5 -11 -1 21.12 4.72
 5 -11 1 21.69 4.58
 5 11 1 28.79 6.51
 5 11 -1 16.07 4.88
 5 -11 2 -0.88 1.17
 5 11 2 0.42 1.53
 5 11 -2 -1.15 2.17
 5 -11 3 7.24 2.7
 5 11 3 11.53 4.54
 5 11 -3 9.34 3.93
 5 -11 4 4.88 1.66
 5 11 4 10.44 4.1
 5 11 -4 13 4.44
 5 11 -5 7.8 3.16
 5 11 5 14.6 4.58
 5 11 -6 8.68 3.45
 5 11 6 17.85 5.37
 5 11 -7 -0.33 0.94
 5 11 7 2.33 1.36
 5 11 -8 -0.09 1.93
 5 11 8 -0.82 2.09
 5 11 -9 6.32 2.86
 5 11 9 6.63 3.77
 5 11 -10 8.4 3.37
 5 11 10 14.38 4.98
 5 11 -11 7.95 3.31
 5 11 11 4.07 3.22
 5 11 -12 -1.25 1.1
 5 11 12 -1.09 2.45
 5 11 -13 1.45 1.46
 5 11 13 -0.27 1.16
 5 11 -14 1.76 1.82
 5 11 14 4.01 3.5
 5 11 -15 4.6 2.92
 5 11 15 4.09 1
 5 11 -16 -1.97 2.63
 5 11 16 -1.37 2.72
 5 11 17 -0.47 1.12
 5 -12 0 -0.91 1.37
 5 12 0 2.74 2.55
 5 -12 1 6.85 2.66
 5 12 1 13.51 5.15
 5 12 -1 8.09 3.59
 5 -12 2 13.02 3.39
 5 12 2 8.39 3.56
 5 12 -2 14.24 4.73
 5 -12 3 1.47 1.48
 5 12 3 -0.91 2.55
 5 12 -3 4.66 2.66
 5 12 4 0.74 1
 5 12 -4 3.02 2.13
 5 12 5 -3.83 3.42
 5 12 -5 0.55 0.92
 5 12 6 7.46 3.84
 5 12 -6 8.42 3.68
 5 12 7 11.44 4.58
 5 12 -7 9 3.77
 5 12 -8 4.77 3.11
 5 12 8 0.47 1.38
 5 12 -9 13.95 4.58
 5 12 9 10.8 4.61
 5 12 -10 23.27 5.65
 5 12 10 28.62 6.97
 5 12 -11 -1.17 1.34
 5 12 11 -3.24 2.86
 5 12 -12 11.83 4.08
 5 12 12 13.91 5.45
 5 12 -13 3.24 2.44
 5 12 13 -0.09 1.8
 5 12 -14 6.11 3.28
 5 12 14 7.73 4.42
 5 12 -15 0.23 1.25
 5 12 15 -0.91 1.09
 5 13 0 -1.65 1.61
 5 13 1 0.64 1
 5 13 -1 3.64 2.12
 5 13 2 1.08 1.45
 5 13 -2 1.59 3.12
 5 13 3 -1.02 0.86
 5 13 -3 0.43 1.5
 5 13 4 8.58 3.74
 5 13 -4 0.91 1.25
 5 13 5 9.25 3.43
 5 13 -5 2.72 2.05
 5 13 6 5.59 3.03
 5 13 -6 3.77 2.01
 5 13 7 24.42 6.78
 5 13 -7 22.74 5.73
 5 13 8 0.72 2.05
 5 13 -8 -2.58 2.62
 5 13 9 7.98 3.5
 5 13 -9 -0.57 1.31
 5 13 10 8.11 4.13
 5 13 -10 -1.09 1.65
 5 13 11 5.42 3.86
 5 13 -11 0.42 1.41
 5 13 12 4.72 3.56
 5 13 -12 2.24 2.31
 5 13 -13 0.46 1.45
 5 13 13 4.85 2.96
 5 14 0 -1.2 1.5
 5 14 1 2.25 1.23
 5 14 -1 7.31 4.23
 5 14 2 20.79 6.04
 5 14 -2 16.15 5.43
 5 14 3 5.63 3.09
 5 14 -3 8.05 3.62
 5 14 4 2.14 2.47
 5 14 -4 4.98 2.56
 5 14 5 7.13 2.97
 5 14 -5 15.4 5.04
 5 14 6 6.38 3.6
 5 14 -6 4.27 2.93
 5 14 7 0.11 2.74
 5 14 -7 0.84 2.36
 5 14 8 0.07 1.2
 5 14 -8 -1.44 1.38
 5 14 9 2.41 2.92
 5 14 -9 -1.87 2.29
 5 14 10 2.51 1.62
 5 14 -10 12.57 4.48
 5 14 11 1.58 1.9
 5 14 -11 6.2 3.69
 5 14 -12 -0.1 1.61
 5 15 0 -1.92 2.32
 5 15 1 6.94 3.51
 5 15 -1 4.46 3.13
 5 15 2 1.51 2.41
 5 15 -2 2.08 2.31
 5 15 3 -3.3 4.22
 5 15 -3 3.52 2.98
 5 15 4 11.75 4.94
 5 15 -4 11.74 4.77
 5 15 5 2.52 2
 5 15 -5 3.47 3.65
 5 15 6 2.58 3.46
 5 15 -6 8.62 4.36
 5 15 7 6.44 3.85
 5 15 -7 3.56 3.02
 5 15 8 2.9 2.19
 5 15 -8 0.54 1.25
 5 15 -9 -0.31 1.04
 5 15 -10 0.73 1.52
 5 16 0 0.6 1.48
 5 16 1 4.34 2.93
 5 16 -1 3.2 2.76
 5 16 2 -1.78 1.44
 5 16 -2 -0.5 2.07
 5 16 3 2.19 2.87
 5 16 -3 0.63 1.89
 5 16 4 1.98 1.57
 5 16 -4 -0.7 2.28
 5 16 5 6.8 3.45
 5 16 -5 16.09 5.75
 5 16 -6 6.65 3.71
 5 16 -7 6.3 3.68
 5 16 -8 3.29 2.35
 5 17 0 2.61 3.41
 5 17 1 6.53 4.03
 5 17 -1 3.83 3.77
 5 17 2 5.17 3.39
 5 17 -2 -0.17 1.49
 5 17 -3 3.26 2.09
 5 17 -4 0.48 1.22
 5 17 -5 0.65 1.68
 5 17 -6 2.62 2.8
 5 18 -2 2.04 1.33
 5 18 -3 -0.96 2.14
 6 0 0 54.3 5.14
 6 0 -1 -0.55 0.84
 6 0 1 -0.43 0.43
 6 0 2 2.86 1.6
 6 0 2 2.31 0.93
 6 0 3 -1.39 1.44
 6 0 3 -0.99 2.12
 6 0 4 63.16 7.87
 6 0 4 69.96 7.27
 6 0 5 -6.35 2.31
 6 0 5 1.36 0.7
 6 0 6 16.14 3.94
 6 0 6 10.84 3.39
 6 0 7 1.32 1.61
 6 0 7 1.62 1.91
 6 0 8 351.44 19.3
 6 0 8 362.04 19.25
 6 0 9 1.29 1.39
 6 0 9 3.04 2.5
 6 0 10 23.3 5.24
 6 0 10 21.84 4.62
 6 0 11 -0.15 1.52
 6 0 11 -1 2.14
 6 0 12 100.87 10.36
 6 0 12 102.3 11.53
 6 0 13 -1.26 1.87
 6 0 13 -1.2 1.17
 6 0 14 8.4 3.22
 6 0 14 8.97 3.1
 6 0 15 -1.17 1.68
 6 0 15 0.42 1.95
 6 0 16 -0.81 0.66
 6 0 16 2.47 2.14
 6 0 17 -0.78 1.66
 6 0 17 -1.03 2.15
 6 0 18 22.59 5.14
 6 0 18 38.48 8.5
 6 0 19 -0.15 1.41
 6 0 19 7.25 3.81
 6 0 20 4.05 2.42
 6 0 20 1.06 1.1
 6 0 21 -3.08 2.5
 6 1 0 13.53 2.73
 6 1 -1 127.92 7.49
 6 1 1 126.99 11.43
 6 1 1 142.53 9.12
 6 -1 1 158.69 9.08
 6 -1 2 4.74 1.96
 6 1 2 3.92 1.23
 6 1 2 4 2.21
 6 1 -2 3.33 1.05
 6 -1 3 220.89 14.78
 6 1 3 217.04 12.51
 6 1 3 223.57 15.23
 6 -1 3 228.02 12.27
 6 1 -3 208.66 7.37
 6 1 4 52.83 6.5
 6 -1 4 50.46 6.98
 6 1 4 53.67 7.6
 6 -1 4 49.16 6.08
 6 1 5 171.22 12.08
 6 1 5 172.28 13.39
 6 -1 5 150.53 12.12
 6 -1 5 151.87 11.13
 6 1 6 35.1 6.11
 6 -1 6 20.66 4.4
 6 -1 6 26.1 4.99
 6 1 6 25.4 4.63
 6 1 7 301 17.33
 6 1 7 318.53 18.27
 6 -1 7 297.25 16.89
 6 -1 7 316.14 17.21
 6 1 8 14.55 4.29
 6 -1 8 11.94 3.48
 6 -1 8 12.49 3.41
 6 1 8 8.34 2.61
 6 1 9 3.4 2.14
 6 -1 9 -0.36 1.28
 6 1 9 3.07 1.53
 6 -1 9 5.46 2.47
 6 -1 10 43.99 6.42
 6 1 10 50.19 7.51
 6 1 10 37.14 6.69
 6 -1 10 42.47 7.06
 6 1 11 9.17 3.53
 6 -1 11 5.23 2.44
 6 1 11 6.38 2.12
 6 -1 11 4.04 2
 6 1 12 30.91 6.22
 6 -1 12 41.83 7.35
 6 1 12 50.71 7.6
 6 -1 12 38.64 6.23
 6 1 13 0.18 0.95
 6 1 13 -0.6 1.03
 6 -1 13 -0.09 1.29
 6 -1 13 -1.55 1.22
 6 1 14 9.86 3.87
 6 1 14 4.76 2.08
 6 -1 14 5.29 2
 6 -1 14 8.12 3.31
 6 1 15 3.5 1.24
 6 1 15 2.23 1.1
 6 -1 15 0.65 0.7
 6 -1 15 4.51 2.69
 6 1 16 2.69 1.96
 6 -1 16 0.97 1.14
 6 1 16 4.02 2.52
 6 -1 16 1.1 2.3
 6 1 17 10.29 4.7
 6 -1 17 8.86 3.05
 6 1 17 13.42 4.18
 6 -1 17 15.76 5
 6 1 18 -0.33 2.33
 6 -1 18 -0.36 1.3
 6 1 18 1.55 1.85
 6 -1 18 1.29 2.8
 6 1 19 0.67 1.36
 6 -1 19 0.7 1.77
 6 1 19 -0.73 2.04
 6 -1 19 -2.75 3.28
 6 1 20 1.27 2.09
 6 -1 20 -0.35 1.34
 6 1 20 -1.55 1.27
 6 1 21 3.47 2
 6 -1 21 3.11 2.47
 6 1 21 9.11 4.47
 6 2 0 138.2 12.33
 6 2 0 132.74 8.61
 6 2 -1 6.45 1.99
 6 2 1 2.75 2.5
 6 2 1 6.73 2.26
 6 2 -1 2.65 1.28
 6 2 2 9.94 3.65
 6 2 -2 17.41 2.68
 6 2 2 10.54 2.53
 6 2 -3 162.14 7.44
 6 2 3 174.17 11.55
 6 2 3 153.72 13.05
 6 -2 4 245.13 15.1
 6 2 -4 228.87 7.69
 6 2 4 249.72 14.33
 6 2 4 246.32 16.37
 6 -2 4 268.52 13.96
 6 -2 5 26.75 4.56
 6 2 5 41.62 6.8
 6 2 5 31.77 5.3
 6 -2 5 40.07 6.26
 6 2 -5 33.54 2.22
 6 2 6 3.18 1.65
 6 2 6 6.73 2.9
 6 -2 6 3.65 1.64
 6 -2 6 4.63 2
 6 2 7 148.47 12.28
 6 2 7 184.59 14.46
 6 -2 7 166.89 12.35
 6 -2 7 170.42 12.49
 6 2 8 191.98 14.52
 6 2 8 183.97 14.25
 6 -2 8 189.2 13.18
 6 -2 8 184.75 13.62
 6 -2 9 -0.75 1.36
 6 -2 9 -1.94 1.24
 6 2 9 1.69 0.71
 6 2 9 2.81 1.8
 6 -2 10 2.2 1.18
 6 2 10 5.19 2.95
 6 -2 10 0.8 0.98
 6 2 10 5.03 2.49
 6 2 11 11.06 3.91
 6 -2 11 13.83 4.29
 6 2 11 6.64 2.85
 6 -2 11 3.87 1.68
 6 2 12 94.94 11.21
 6 2 12 117.89 11.87
 6 -2 12 101.45 9.71
 6 -2 12 103.44 11.52
 6 -2 13 -1.03 0.89
 6 2 13 -0.19 1.23
 6 -2 13 -0.32 0.6
 6 -2 14 5.24 3.03
 6 2 14 6.01 2.83
 6 -2 14 -1.09 1.52
 6 2 14 -0.11 0.89
 6 -2 15 -0.37 1.91
 6 2 15 0.84 1.89
 6 -2 15 3 0.94
 6 2 15 1.1 1.74
 6 -2 16 1.05 1.6
 6 -2 16 -1.56 1.43
 6 2 16 -0.69 0.84
 6 2 16 -0.94 2.65
 6 -2 17 1.47 1.56
 6 2 17 -1.87 1.86
 6 -2 17 -1.9 2.19
 6 2 17 -2.91 3.01
 6 -2 18 1.41 1.1
 6 2 18 5.06 2.22
 6 2 18 4.89 2.23
 6 -2 18 0.03 2.25
 6 2 19 4.51 2.99
 6 2 19 -0.28 2.13
 6 -2 19 1.62 1.62
 6 2 20 4.25 3.46
 6 2 20 3.37 1.3
 6 -2 20 -2.25 2.74
 6 2 21 8.08 4.36
 6 2 21 1.63 2.15
 6 -2 21 3.54 3.06
 6 2 22 4.77 2.85
 6 3 0 527.49 24.34
 6 3 1 51.55 7.75
 6 3 -1 55.86 7.91
 6 3 2 4.35 2.84
 6 3 -2 4.13 2.26
 6 3 3 241.04 16.52
 6 3 -3 198.95 15.34
 6 3 4 102.94 10.9
 6 3 5 17.87 4.6
 6 -3 5 8.42 2.88
 6 3 6 41.75 6.98
 6 -3 6 40.18 5.97
 6 3 7 67.56 8.91
 6 -3 7 49.55 6.58
 6 3 8 6.19 3.01
 6 -3 8 4.08 2.4
 6 3 8 7.67 3.02
 6 -3 9 32.49 5.86
 6 -3 9 30.92 5.27
 6 3 9 28.47 5.85
 6 3 9 35.52 6.52
 6 -3 10 13.07 3.39
 6 3 10 11.82 3.8
 6 -3 10 12.21 3.8
 6 3 10 16.71 4.59
 6 -3 11 7.61 2.22
 6 -3 11 13.36 4.14
 6 3 11 10 3.45
 6 3 11 10.95 3.72
 6 3 12 36.7 7.11
 6 -3 12 40.73 7.26
 6 3 12 40.42 7.1
 6 -3 12 39.07 5.78
 6 -3 13 8.37 3.53
 6 3 13 6.93 3.1
 6 -3 13 5.88 2.33
 6 3 13 8.67 3.83
 6 -3 14 10.48 3.86
 6 3 14 7.32 3.04
 6 3 14 3 1.85
 6 -3 14 7.61 2.46
 6 -3 15 34.81 7.11
 6 3 15 17.52 5.5
 6 3 15 21.76 5.33
 6 -3 15 33.86 5.44
 6 3 16 5.96 2.65
 6 -3 16 7.6 3.67
 6 -3 16 4.77 2.14
 6 3 16 7.11 3.37
 6 -3 17 1.41 1.39
 6 -3 17 -1.23 0.87
 6 3 17 0.45 1.76
 6 3 17 -2.33 2.82
 6 -3 18 3.79 2.93
 6 3 18 2.58 1.89
 6 3 18 4.03 3.68
 6 -3 19 32.35 7.69
 6 3 19 27.81 6.5
 6 3 19 28.05 6.91
 6 3 20 -0.59 1.21
 6 3 20 -0.34 1.74
 6 3 21 14.7 5.07
 6 3 22 6.05 3.28
 6 3 23 4.8 2.32
 6 4 0 324.83 19.77
 6 4 1 172.15 14.29
 6 4 -1 148.04 13.22
 6 4 2 65.95 8.83
 6 4 -2 62.32 8.62
 6 4 3 235.67 16.76
 6 4 -3 227.66 16.42
 6 4 -4 150.26 13.45
 6 4 4 141.36 12.95
 6 4 5 21.1 5.11
 6 4 6 28.1 5.73
 6 -4 6 29.04 4.97
 6 4 7 51.07 7.8
 6 -4 7 50.31 6.57
 6 -4 8 2.87 1.35
 6 4 8 2.47 2.46
 6 -4 9 -0.62 0.88
 6 4 -9 0.21 0.37
 6 4 9 0.35 0.87
 6 -4 10 -1.55 1.84
 6 4 -10 0.77 0.53
 6 4 10 1.41 0.71
 6 -4 11 2 1.43
 6 4 11 3.73 2.36
 6 4 12 5.02 2.82
 6 4 12 4.92 2.69
 6 -4 12 0.85 1.04
 6 4 13 19.96 5.39
 6 4 13 13.36 4.16
 6 -4 13 14.9 3.45
 6 4 14 38.41 7.41
 6 -4 14 23.96 4.24
 6 4 14 34.02 7.29
 6 4 15 10.52 4.95
 6 4 15 7.05 3.08
 6 -4 15 9.14 2.54
 6 -4 16 12.9 3.31
 6 4 16 8.75 3.27
 6 4 16 10.99 4.5
 6 4 17 2.1 2.23
 6 4 17 -2.3 1.98
 6 4 18 -1.74 3.43
 6 4 18 3.04 1.79
 6 4 19 6.43 3.85
 6 4 19 3.28 2.68
 6 4 20 4.41 3.06
 6 4 20 -1.84 2.26
 6 4 21 0.89 1.98
 6 4 22 -0.55 2.24
 6 4 23 2.82 2.33
 -6 5 0 46.29 5.68
 6 5 0 45.58 7.31
 -6 5 1 -0.76 0.75
 6 5 1 -0.36 1.21
 -6 5 -1 0.31 0.79
 6 5 2 1.23 1.24
 6 5 -2 0.4 1.19
 -6 5 -2 2.64 1.69
 -6 5 2 1.31 0.59
 -6 5 3 54 5.26
 -6 5 -3 56.02 7.08
 6 5 3 60.44 8.77
 6 5 -3 67.76 9.08
 6 5 4 -1.56 2.67
 -6 5 -4 0.85 1.27
 6 5 -4 1.94 2.13
 -6 5 4 0.03 0.39
 -6 5 5 131.38 7.11
 -6 5 -5 132.19 11.76
 6 5 5 155.33 13.88
 6 5 -5 123.75 12.43
 6 5 6 51.1 8
 6 -5 6 43.22 6.07
 -6 5 6 44.64 3.73
 -6 5 -6 47.98 7.49
 6 5 -6 42.87 7.29
 6 -5 7 2.33 1.73
 -6 5 7 0.41 0.23
 -6 5 -7 -1.24 2.35
 6 5 -7 -1.18 1.49
 6 5 7 1.7 1.17
 -6 5 8 152.18 4.6
 6 5 8 182.15 15.65
 6 -5 8 175.94 11.85
 6 -5 9 16.51 3.7
 6 5 9 24.59 5.59
 6 -5 10 41.58 5.66
 6 5 10 45.55 8.03
 6 5 -10 50.89 4.3
 6 -5 11 20.78 4.03
 6 5 11 28.39 6.46
 6 5 -11 16.87 2.53
 6 5 -12 29.29 3.34
 6 5 12 36.47 7.26
 6 -5 12 26.37 4.34
 6 5 13 6.4 3.27
 6 -5 13 5.68 2.08
 6 5 14 26.67 6.6
 6 -5 14 28.48 4.49
 6 5 15 22.81 6.25
 6 -5 15 28.16 4.41
 6 5 15 26.38 6.36
 6 5 16 7.67 4.02
 6 5 16 2.92 2.78
 6 5 17 -3.14 2.73
 6 5 17 2.93 2.99
 6 5 18 43.71 8.43
 6 5 18 38.4 8.55
 6 5 19 46.98 8.7
 6 5 19 48.13 10.08
 6 5 20 3.35 1.53
 6 5 20 0.1 1.23
 6 5 21 -0.37 2.81
 6 5 22 23.03 6.51
 6 5 23 1.86 1.73
 6 6 0 15.37 4.47
 -6 6 0 13.86 3.22
 -6 6 1 62.01 6.68
 -6 6 -1 55.82 6.75
 6 6 1 80.15 10.11
 6 6 -1 64.31 9.08
 6 6 2 35.03 6.79
 6 6 -2 38.6 7.05
 -6 6 -2 37.46 5.87
 -6 6 2 34.7 4.68
 -6 6 -3 69.64 8.22
 6 6 3 68.13 9.6
 6 6 -3 76.99 9.99
 -6 6 3 80.21 6.98
 6 6 4 -0.16 1.02
 -6 6 -4 2.77 1.76
 6 6 -4 3.89 2.73
 -6 6 4 2.27 1.3
 6 6 5 1.95 1.35
 -6 6 -5 6.98 2.89
 6 6 -5 1.61 2.13
 -6 6 5 3.83 1.18
 6 6 -6 0.94 1.49
 -6 6 -6 -0.44 1.84
 -6 6 6 0.27 0.52
 6 6 6 3.44 2.81
 6 6 7 71.17 9.96
 6 6 -7 60.76 8.86
 -6 6 7 56.59 4.65
 6 -6 7 48.92 6.2
 6 6 -8 95.8 11.32
 6 6 8 70.69 9.94
 6 -6 8 81.09 7.95
 -6 6 8 81.47 5.17
 6 -6 9 31.57 4.85
 6 6 -9 36.99 7.07
 6 6 9 31.49 6.48
 -6 6 9 32.12 3.06
 6 -6 10 0.42 1
 -6 6 10 4.4 0.99
 6 6 10 2.95 2.54
 6 6 -10 7.04 3.52
 6 -6 11 61.76 6.5
 -6 6 11 46.25 2.84
 6 6 -11 56.84 5.34
 6 6 12 2.79 1.66
 6 -6 12 2.17 1.27
 6 6 13 23.78 5.93
 6 -6 13 15.87 3.01
 6 -6 14 53.38 5.59
 6 6 14 67.53 10.23
 6 6 15 67.56 10.43
 6 6 16 0.7 1.42
 6 6 17 -2.34 2.6
 6 6 17 -0.7 1.65
 6 6 18 7.62 4.55
 6 6 18 4.38 2.96
 6 6 19 6.94 3.65
 6 6 19 11.34 5.13
 6 6 20 9.32 4.07
 6 6 21 1.97 1.86
 6 6 22 3 2.69
 6 7 0 46.08 7.85
 -6 7 0 54.26 6.74
 -6 7 -1 15.89 3.71
 6 7 1 16.48 4.97
 6 7 -1 9.67 3.65
 -6 7 1 12.71 3.1
 6 7 2 47.84 8.05
 -6 7 -2 43.68 6.46
 6 7 -2 51.15 8.23
 -6 7 2 46.32 5.81
 6 7 3 3.46 1.06
 6 7 -3 7.52 3.56
 -6 7 -3 8.62 3.02
 -6 7 3 7.1 2.32
 6 7 4 3.7 3.13
 6 7 -4 5.16 2.98
 -6 7 -4 6.78 2.94
 -6 7 4 4.75 1.82
 -6 7 5 6.78 1.93
 6 7 -5 6.98 3.43
 -6 7 -5 8.13 3.02
 6 7 5 11.1 4.52
 -6 7 6 0.95 0.9
 6 7 -6 2.64 2.36
 6 7 6 0.87 2.04
 -6 7 7 -0.6 1.01
 6 7 -7 2.5 1.85
 6 -7 7 -0.39 0.93
 6 7 7 0.5 1.14
 6 7 -8 42.49 7.5
 6 7 8 39.55 7.58
 6 -7 8 41.77 5.55
 6 -7 9 7.43 2.3
 6 7 -9 3.98 1.95
 6 7 9 10.62 4.52
 6 7 10 119.02 13.64
 6 -7 10 114.73 8.79
 6 7 -10 123.77 13.25
 6 -7 11 28.18 4.23
 6 7 11 32.56 7.01
 6 7 -11 22.62 5.65
 6 -7 12 54.04 5.46
 6 7 12 51.42 9.3
 6 7 -12 58.03 9.22
 6 7 13 14.93 5.39
 6 7 -13 10.65 4.54
 6 7 14 138.02 15.1
 6 7 -14 106.51 12.9
 6 7 15 1.57 1.36
 6 7 -15 5.12 3.04
 6 7 16 8.49 3.56
 6 7 17 11.98 4.75
 6 7 18 10.78 4.64
 6 7 18 13.2 5.2
 6 7 19 -0.69 3.3
 6 7 20 -0.54 1.5
 6 7 21 -1.72 1.86
 6 8 0 1.48 2.21
 -6 8 0 2.64 1.68
 6 -8 0 1.95 1.49
 6 8 1 25.78 5.82
 6 8 -1 26.16 6.32
 -6 8 1 23.02 4.59
 -6 8 -1 25.05 5.01
 6 -8 1 23.61 4.86
 6 -8 -1 26.43 5.12
 6 8 2 -1.36 1.87
 6 8 -2 3.31 2.44
 -6 8 2 1.37 1.36
 -6 8 -2 -0.65 0.85
 6 8 3 73.74 10.32
 6 8 -3 90.28 11.03
 -6 8 3 70.1 7.28
 -6 8 -3 77.22 9.23
 -6 8 -4 5.26 2.71
 -6 8 4 5.1 2.09
 6 8 -4 9.64 4.01
 6 8 4 8.17 3.56
 -6 8 5 16.05 3.41
 6 8 -5 9.75 3.5
 6 8 -6 18.65 5.11
 6 8 6 28 6.59
 6 8 7 92.04 11.87
 6 8 -7 94.06 11.68
 6 8 -8 3.86 1.72
 6 -8 8 4.2 2.11
 6 8 8 3.98 3.13
 6 -8 9 12.14 2.78
 6 8 -9 8.52 3.27
 6 8 9 13.33 4.73
 6 8 -10 46.92 8.47
 6 -8 10 37.62 4.85
 6 8 10 38.77 8.07
 6 -8 11 17.32 3.01
 6 8 -11 10.06 4.33
 6 8 11 15.05 5.31
 6 8 12 11.3 4.43
 6 8 -12 8.78 4.01
 6 8 13 1.34 1.54
 6 8 -13 1 1.13
 6 8 14 18.04 5.75
 6 8 -14 23.81 5.97
 6 8 15 1.39 2.22
 6 8 -15 -1.38 1.09
 6 8 16 8.2 4.19
 6 8 -16 15.28 5.26
 6 8 17 4.19 2.16
 6 8 -17 -0.25 1.79
 6 8 18 2.07 1.79
 6 8 -18 2.63 2.29
 6 8 19 -1.08 3.08
 6 8 -19 -1.23 1.98
 6 8 -20 -2.83 2.99
 6 9 0 18.06 5.27
 -6 9 0 13.95 3.66
 6 -9 0 21.52 4.93
 6 9 1 3.3 2.66
 6 9 -1 0.24 1.54
 -6 9 1 0.08 0.98
 -6 9 -1 3.33 2
 6 -9 1 2.76 1.85
 6 9 -2 9.28 3.6
 -6 9 2 9.8 2.93
 -6 9 -2 2.59 1.64
 6 -9 2 11.9 3.43
 6 9 2 13.09 4.33
 6 9 3 87.7 11.52
 6 9 -3 86.81 11.23
 6 -9 3 68.03 7.84
 -6 9 3 76.11 8.11
 6 9 4 74.11 10.93
 6 9 -4 71.4 10.36
 6 -9 4 61.25 7.36
 6 9 5 85.06 11.5
 6 9 -5 90.33 11.37
 6 -9 5 64.1 7.28
 6 9 -6 40.64 7.76
 6 9 6 37.93 7.99
 6 -9 6 32.07 4.98
 6 9 -7 25.53 6.23
 6 9 7 37.22 8.15
 6 9 -8 34.9 7.17
 6 9 8 38.27 8.07
 6 -9 8 38 5.09
 6 9 -9 18.99 5.28
 6 -9 9 17.87 3.34
 6 9 9 25.34 6.25
 6 -9 10 2.71 1.57
 6 9 10 -0.01 0.95
 6 9 -11 4.42 2.41
 6 9 11 1.42 2.03
 6 9 -12 55.57 9.13
 6 9 12 53.33 9.84
 6 9 13 -3.8 3.7
 6 9 -13 3.32 1.89
 6 9 14 10.37 4.63
 6 9 -14 10.28 3.79
 6 9 15 5.54 3.5
 6 9 -15 -0.35 0.91
 6 9 16 1.37 1.03
 6 9 -16 6.54 3.58
 6 9 17 -0.39 1.8
 6 9 -17 3.37 2.73
 6 9 18 2.27 1.95
 6 9 -18 4.04 2.96
 6 9 -19 4.52 2.18
 -6 10 0 35.82 6.25
 6 10 0 44.61 8.26
 6 10 -1 5.46 3.45
 -6 10 1 5.22 2.51
 6 10 1 3.8 2.24
 6 -10 1 0.46 1.07
 6 10 -2 5.47 3.25
 -6 10 2 3.91 1.91
 6 10 2 4.24 2.84
 6 -10 2 9.15 3.11
 6 10 -3 27.77 6.79
 6 10 3 23.39 6.28
 6 -10 3 24.66 4.76
 6 10 4 0.72 1.77
 6 -10 4 -2 1.74
 6 10 -5 -1.47 2.47
 6 10 5 2.08 1.8
 6 -10 5 -0.26 1.18
 6 10 -6 -0.08 1.38
 6 10 6 4.11 3.12
 6 10 -7 6.89 2.51
 6 10 7 16 5.64
 6 10 -8 13.44 4.49
 6 -10 8 18.43 3.54
 6 10 -9 -1.6 1.57
 6 10 9 -1.57 2.43
 6 10 -10 11.88 4.09
 6 10 10 22.67 6.37
 6 10 -11 0.52 1.65
 6 10 11 0.42 1.09
 6 10 -12 15.09 4.9
 6 10 12 7.64 3.26
 6 10 -13 0.59 2.21
 6 10 13 1.4 2.46
 6 10 -14 -2.13 2.3
 6 10 14 -1.77 2.51
 6 10 15 -1.5 2.71
 6 10 -15 0.18 1.29
 6 10 16 3.38 3.1
 6 10 -16 4.53 1.75
 6 10 -17 1.68 1.15
 6 11 0 66.26 10.63
 6 11 1 20.32 6.16
 6 11 -1 15.53 5.25
 6 11 2 3.28 1.89
 6 11 -2 5.49 3.26
 6 11 -3 75.83 10.95
 6 11 3 56.81 9.94
 6 11 -4 16 5.25
 6 11 4 13.8 5.08
 6 11 -5 -2.24 2.6
 6 11 5 -0.74 1.11
 6 11 -6 -1.38 2.13
 6 11 6 4.18 3.39
 6 11 -7 22.64 6.03
 6 11 7 17.82 5.53
 6 11 -8 0.62 1.6
 6 11 8 1.54 1.97
 6 11 -9 -1.15 2.37
 6 11 9 -0.29 2.07
 6 11 -10 -1.33 1.59
 6 11 10 -0.65 1.21
 6 11 -11 7.24 3.46
 6 11 11 3.6 2.87
 6 11 -12 3.92 2.89
 6 11 12 -2.76 2.07
 6 11 -13 2.59 2.13
 6 11 13 -2.69 2.21
 6 11 -14 2.47 2.87
 6 11 14 -1.46 0.99
 6 11 -15 7.63 3.44
 6 11 -16 8.76 4.22
 6 12 0 6.89 3.38
 6 12 1 9.67 4.23
 6 12 -1 9.56 4.19
 6 12 2 -1.8 3.02
 6 12 -2 3.48 3.71
 6 12 3 1.38 1.79
 6 12 -3 1.93 1.93
 6 12 4 -0.88 1.3
 6 12 -4 -0.22 1.66
 6 12 5 3.26 2.54
 6 12 -5 2.22 2.29
 6 12 -6 15.55 4.8
 6 12 6 16.88 5.91
 6 12 -7 2.33 2.26
 6 12 7 5.5 3.33
 6 12 -8 7.78 3.42
 6 12 8 15.55 6.01
 6 12 -9 0.42 1.22
 6 12 9 -1.25 2.47
 6 12 -10 1.54 2.55
 6 12 10 1.74 1.77
 6 12 -11 -0.48 1.22
 6 12 11 2.17 2.18
 6 12 -12 10.44 4.12
 6 12 12 13.82 5.61
 6 12 -13 2.94 1.67
 6 12 -14 16.65 5.15
 6 12 -15 -0.34 1.91
 6 13 0 8.3 4.03
 6 13 1 6.78 3.5
 6 13 -1 6.46 3.21
 6 13 2 5.74 2.45
 6 13 -2 7.05 3.16
 6 13 3 23.33 7.18
 6 13 -3 13.9 5.11
 6 13 4 3.67 2.45
 6 13 -4 -0.49 1.34
 6 13 5 4.95 3.33
 6 13 -5 1.49 2.88
 6 13 6 2.9 3.5
 6 13 -6 2.32 2.87
 6 13 7 29.99 7.88
 6 13 -7 16.4 5.13
 6 13 8 0.73 1.35
 6 13 -8 2.97 2.76
 6 13 9 0.79 1.94
 6 13 -9 -4.38 3.72
 6 13 -10 1.04 2.51
 6 13 10 3.13 2.97
 6 13 -11 15.86 5.39
 6 13 -12 2.18 1.64
 6 13 -13 0.91 1.86
 6 14 0 -0.81 1.16
 6 14 1 -1.48 2.24
 6 14 -1 1.32 2.35
 6 14 2 11.15 4.89
 6 14 -2 15.11 5.9
 6 14 3 9.78 5.04
 6 14 -3 1.12 1.55
 6 14 4 7.88 3.55
 6 14 -4 -1.57 2.16
 6 14 5 1.1 3.07
 6 14 -5 3.34 3.26
 6 14 6 1.15 2.21
 6 14 -6 -3.97 3.44
 6 14 7 -0.76 2.88
 6 14 -7 2.01 1.74
 6 14 -8 -2.98 2.08
 6 14 -9 2.35 2.73
 6 14 -10 4.39 3
 6 14 -11 -2.18 3.22
 6 14 -12 -3.7 3.78
 6 15 0 6.59 3.2
 6 15 1 13.13 5.14
 6 15 -1 4.67 2.41
 6 15 2 -0.77 1.22
 6 15 -2 3.19 2.14
 6 15 3 8.7 4.58
 6 15 -3 9.97 4.48
 6 15 4 -1.49 2.89
 6 15 -4 2.73 3.4
 6 15 -5 -0.54 3.19
 6 15 -6 -2.98 2.86
 6 15 -7 2.92 2.64
 6 15 -8 3.69 3.02
 6 15 -9 -1.24 2.91
 6 15 -10 -3.22 3.32
 6 16 0 8.03 4.11
 6 16 -1 14.71 5.45
 6 16 -2 -2.92 3.45
 6 16 -3 14.55 5.81
 6 16 -4 1.52 3.07
 6 16 -5 -5.52 4.33
 6 16 -6 3.72 3.63
 6 16 -7 5.89 3.22
 6 16 -8 1.28 1.29
 7 0 0 0.89 0.82
 7 0 1 1.28 0.97
 7 0 1 -0.01 1.42
 7 0 2 12.4 2.81
 7 0 2 13.22 3.92
 7 0 3 -0.82 1.48
 7 0 3 -0.26 1.17
 7 0 4 -3.06 3.03
 7 0 4 -0.26 0.97
 7 0 5 -0.2 1.03
 7 0 5 -2.88 2.03
 7 0 6 17.83 4.49
 7 0 6 29.07 5.6
 7 0 7 5.11 3.22
 7 0 7 6.05 2.84
 7 0 8 0.23 1.58
 7 0 8 5.02 2.57
 7 0 9 3.85 2.57
 7 0 9 -1.57 2.22
 7 0 10 0.94 1.3
 7 0 10 -0.1 1.9
 7 0 11 -2.63 2.5
 7 0 11 -2.2 2.6
 7 0 12 6.15 2.49
 7 0 12 4.38 2.02
 7 0 13 1.11 1.41
 7 0 13 -1.97 2.68
 7 0 14 17.59 4.84
 7 0 14 16.95 5.32
 7 0 15 0.56 1.83
 7 0 15 -2.29 2.39
 7 0 16 0.58 1.13
 7 0 16 -1.24 2.14
 7 0 17 0.03 1.79
 7 0 17 -3.04 2.6
 7 0 18 2.09 1.86
 7 0 18 0.71 1.07
 7 0 19 -1.78 2.46
 7 0 19 -1.86 3.24
 7 1 0 -0.38 1.22
 7 1 0 0.1 0.7
 7 1 -1 267 11.29
 7 1 1 272.91 13.28
 7 1 1 275.19 18.56
 7 1 2 10.64 2.8
 7 1 -2 9.99 2.04
 7 1 2 18.12 4.78
 7 -1 2 12.31 4.01
 7 1 3 90.91 8.63
 7 -1 3 98.23 8.37
 7 1 3 95.11 10.88
 7 -1 3 108.51 11.42
 7 1 4 5.04 2.54
 7 -1 4 3.29 1.96
 7 1 4 4.37 2.51
 7 -1 4 0.26 0.9
 7 1 5 361.72 18.41
 7 -1 5 377.85 21.13
 7 -1 5 370.43 18.06
 7 1 6 11.51 3.85
 7 1 6 16.91 4.13
 7 -1 6 14.16 4.15
 7 -1 6 11.13 3.05
 7 1 7 12.64 3.99
 7 1 7 5.97 2.23
 7 -1 7 6.86 3.25
 7 -1 7 6.92 2.19
 7 1 8 4.95 2.64
 7 -1 8 3.65 2.34
 7 1 8 6.32 2.93
 7 -1 8 7.52 3.13
 7 1 9 59.99 8.54
 7 1 9 64.83 9.15
 7 -1 9 63.54 8.62
 7 -1 9 54.95 8.21
 7 1 10 57.43 8.54
 7 -1 10 54.2 7.78
 7 -1 10 54 8.36
 7 1 10 49.97 7.98
 7 1 11 8.89 3.54
 7 -1 11 17.29 4.91
 7 1 11 7.13 2.73
 7 -1 11 13.84 4.19
 7 1 12 5.55 3.44
 7 -1 12 9.53 3.63
 7 1 12 5.72 2.91
 7 -1 12 7.66 3.07
 7 1 13 32.77 7.27
 7 -1 13 29.88 6.43
 7 1 13 38.89 7.12
 7 -1 13 32.47 6.34
 7 1 14 0.21 2.03
 7 -1 14 2.59 1.72
 7 1 14 -0.5 1.83
 7 -1 14 -0.92 0.69
 7 1 15 1.63 1.98
 7 -1 15 0.43 1.6
 7 1 15 1.39 0.79
 7 -1 15 2.2 2.39
 7 1 16 -1.5 1.92
 7 -1 16 -3.21 1.99
 7 1 16 0.93 1.66
 7 -1 16 1.87 1.7
 7 -1 17 71.01 11.15
 7 1 17 76.06 12.04
 7 -1 17 65.96 9
 7 1 17 66.24 9.67
 7 -1 18 -1.28 1.25
 7 1 18 -1.53 2.49
 7 -1 18 0.77 1.44
 7 1 18 0.99 1.61
 7 1 19 3.18 2.61
 7 -1 19 2.45 2.57
 7 1 19 -0.86 1.58
 7 1 20 -0.37 1.36
 7 2 0 -0.13 0.5
 7 2 0 -0.57 0.79
 7 2 -1 1.5 0.78
 7 2 1 0.86 1.34
 7 2 -1 3.06 1.83
 7 2 1 2.75 1.79
 7 2 -2 30 3.77
 7 2 2 29.38 6.22
 7 2 -2 32.45 6.65
 7 2 2 28.96 4.77
 7 2 3 53.35 6.74
 7 2 3 56.4 8.31
 7 -2 3 55.28 7.99
 7 2 -3 61.71 4.68
 7 2 -4 2.63 0.78
 7 2 4 2.87 2.47
 7 -2 4 2.44 1.11
 7 2 4 2.57 1.29
 7 2 5 2.65 1.47
 7 -2 5 2.6 2.23
 7 2 5 -1.76 1.91
 7 -2 6 11.48 3.11
 7 2 6 15.53 4.81
 7 -2 6 16.89 4.59
 7 2 6 11.01 3.45
 7 2 7 4.26 2.95
 7 -2 7 6.83 2.78
 7 -2 7 3.61 2.07
 7 2 7 5.61 2.67
 7 2 8 1.76 2.01
 7 -2 8 2.65 2.1
 7 -2 8 0.91 1.07
 7 2 8 1.2 1.96
 7 2 9 24.73 5.79
 7 -2 9 24.15 5.11
 7 -2 9 29.79 5.87
 7 2 9 27.27 5.85
 7 -2 10 0.96 1.41
 7 -2 10 2.05 1.74
 7 2 10 0.91 2.01
 7 2 10 -0.3 1.54
 7 -2 11 7.87 3.05
 7 -2 11 7.39 3.14
 7 2 11 6.67 2.79
 7 2 11 7.26 2.87
 7 -2 12 3.46 3.23
 7 2 12 -0.31 1.37
 7 2 12 0.71 1.69
 7 -2 12 0.53 1.3
 7 -2 13 2.92 2.66
 7 2 13 5.62 3.01
 7 2 13 10.37 3.9
 7 -2 13 3.51 2.29
 7 -2 14 -1.2 1.63
 7 2 14 10.61 4.09
 7 2 14 7.1 3.01
 7 -2 14 -0.67 1.32
 7 -2 15 2.54 2.78
 7 2 15 -2.02 2.56
 7 2 15 0.04 1.12
 7 -2 15 0.77 1.66
 7 2 16 0.69 1.1
 7 -2 16 0.93 0.71
 7 2 17 1.94 2.64
 7 -2 17 -1.82 2.42
 7 -2 17 1.3 1.68
 7 2 17 -2.87 2.56
 7 2 18 3.01 1.96
 7 -2 18 -4.68 3.31
 7 2 18 -1.54 1.45
 7 2 19 6.17 3.92
 7 -2 19 8.36 4.44
 7 2 19 0.61 1.81
 7 2 20 -1.27 1.59
 7 3 0 -0.48 0.92
 7 3 0 0.07 1.18
 7 3 -1 25.51 4.1
 7 3 1 28.83 6.03
 7 3 1 32.04 4.91
 7 3 -1 29.15 6.37
 7 3 -2 114.61 7.95
 7 3 2 124.28 10.11
 7 3 2 123.3 13.07
 7 3 -2 132.33 13.45
 7 3 -3 2.75 1.29
 7 3 3 5.71 2.31
 7 3 3 4.23 1.56
 7 3 -3 9.18 3.8
 7 3 -4 34.52 3.42
 7 3 4 50.07 8.22
 7 3 4 38.46 6.12
 7 -3 4 36.17 6.19
 7 3 -4 40.58 7.66
 7 3 5 133.79 11.74
 7 3 5 152.27 14.54
 7 -3 5 137.47 12.23
 7 3 -5 145.34 5.99
 7 3 6 60.62 8.04
 7 3 6 71.92 9.91
 7 -3 6 63.11 8.27
 7 3 7 6.83 2.97
 7 3 7 10.64 3.85
 7 -3 7 7.26 3.02
 7 3 8 16.12 4.84
 7 -3 8 21.82 4.81
 7 3 8 12.98 4.09
 7 3 9 130.53 13.28
 7 3 9 152.27 14.53
 7 -3 9 137.63 12.1
 7 3 10 114.95 12.68
 7 3 10 113.93 12.74
 7 -3 10 119.38 11.55
 7 -3 11 9.13 3.38
 7 3 11 6.8 3.7
 7 3 11 6.71 3.59
 7 3 12 55.11 9.19
 7 3 12 64.69 9.8
 7 -3 12 61.72 7.98
 7 3 13 45.32 8.57
 7 -3 13 50.9 7.43
 7 3 13 46.74 8.21
 7 3 14 7.19 3.83
 7 -3 14 3.21 1.89
 7 3 14 0.96 1.96
 7 -3 15 -1.96 1.91
 7 3 15 3.38 1.86
 7 3 16 12.05 4.54
 7 -3 16 9.21 3.07
 7 3 16 11.17 4.6
 7 3 17 17.2 4.96
 7 3 17 20.73 6.41
 7 3 18 -1.02 2.43
 7 3 18 4.32 3.38
 7 3 19 1.88 1.99
 7 3 19 0.27 1.45
 7 3 20 -0.04 1.29
 7 3 21 15.29 4.97
 7 4 0 -1.29 2.04
 7 4 1 33.62 6.98
 7 4 -1 37.26 7.28
 7 4 2 45.37 8.03
 7 4 -2 39.51 7.64
 7 4 3 8.14 3.27
 7 4 -3 11.79 4.24
 7 4 -4 67.01 9.64
 7 4 4 60.52 9.18
 7 4 5 5.56 3.26
 7 -4 5 3.64 2.19
 7 4 -5 10.54 4.23
 7 4 6 -0.87 0.94
 7 -4 6 -1.26 1.89
 7 4 -6 -2.25 1.79
 7 4 7 11.17 4.03
 7 4 -7 10.8 1.45
 7 -4 7 16.13 4
 7 4 8 5.04 3.25
 7 -4 8 3.43 1.88
 7 4 8 2.77 1.48
 7 -4 9 1.53 1.2
 7 4 9 -1.09 1.26
 7 4 9 -1.49 1.17
 7 -4 10 11.42 3.59
 7 4 10 15.6 5.13
 7 4 10 6.72 2.94
 7 -4 11 5.59 2.39
 7 4 11 1.73 2.12
 7 4 11 1.42 0.96
 7 4 12 1.08 2.47
 7 -4 12 -0.15 0.87
 7 4 13 6.01 3.68
 7 4 13 3.45 2.18
 7 -4 13 2.08 1.53
 7 4 14 2.14 3.02
 7 4 14 2.31 2.38
 7 -4 14 0.77 0.97
 7 4 15 7.03 3.2
 7 4 15 3.09 2.32
 7 -4 15 7.04 2.89
 7 4 16 4.26 3.3
 7 4 16 9.71 3.93
 7 4 17 -4.95 3.04
 7 4 17 -3.09 3.17
 7 4 18 -2.05 2.41
 7 4 18 -0.77 1.82
 7 4 19 13.98 4.96
 7 4 20 3.49 2.76
 7 4 21 -2.08 2.86
 7 5 0 0.56 1.27
 7 5 1 -0.5 0.83
 7 5 -1 0.02 1.07
 7 5 2 19.66 5.23
 7 5 -2 14.82 4.31
 7 5 3 5.07 2.86
 7 5 -3 6.57 3.45
 7 5 4 18.68 5.2
 7 5 -4 23.27 5.8
 7 5 5 1.62 2.45
 7 5 -5 -1.28 2.59
 7 -5 5 0.22 0.71
 7 5 6 110.84 12.68
 7 -5 6 100.33 10.06
 7 5 -6 104.69 12.49
 7 5 7 7.18 3.63
 7 -5 7 2.45 0.83
 7 5 -7 8 3.96
 7 -5 8 31.89 5.84
 7 5 -8 37.36 7.7
 7 5 8 36.13 7.61
 7 -5 9 35.22 5.92
 7 5 9 31.19 6.6
 7 5 10 152.87 15.58
 7 -5 10 151.71 12.09
 7 -5 11 21.3 4.62
 7 5 11 31.11 7.36
 7 5 11 23.57 6.27
 7 5 12 12.47 4.83
 7 5 12 14.09 4.77
 7 -5 12 12.54 3.39
 7 5 13 35.94 7.98
 7 -5 13 45.11 6.37
 7 5 13 47.26 8.41
 7 5 14 30.25 7.53
 7 5 14 34.5 7.7
 7 -5 14 23.07 4.48
 7 5 15 26.82 6.99
 7 5 15 12.74 4.68
 7 5 16 17.93 5.29
 7 5 16 15.45 5.67
 7 5 17 19.02 6.02
 7 5 17 15.23 5.15
 7 5 18 1.92 2.52
 7 5 18 1.16 1.32
 7 5 19 2.58 1.97
 7 5 20 14.27 4.96
 7 5 21 17.61 5.78
 7 6 0 0.97 0.82
 -7 6 0 -0.57 1.18
 7 6 1 3.06 2.22
 7 6 -1 3.09 2.78
 -7 6 1 2.49 1.47
 -7 6 -1 1.03 0.96
 7 6 2 9.55 4.05
 -7 6 -2 8.75 2.79
 -7 6 2 8.59 2.57
 7 6 -2 6.31 2.66
 7 6 3 27.77 6.5
 -7 6 3 23.47 3.74
 7 6 -3 26.92 6.6
 -7 6 -3 20.1 4.6
 7 6 4 -0.87 2.81
 -7 6 4 -0.69 1.1
 7 6 -4 -1.86 2.98
 -7 6 -4 0.49 0.66
 7 6 5 0.3 2.08
 7 6 -5 -0.72 0.92
 7 6 6 17.27 5.29
 7 6 -6 12.88 4.38
 7 -6 6 14.42 4.05
 7 -6 7 0.69 0.85
 7 6 -7 3.49 2.68
 7 6 7 -0.24 2.23
 7 -6 8 2.46 1.16
 7 6 -8 4.12 2.83
 7 6 8 1.49 0.94
 7 -6 9 18.56 4.24
 7 6 -9 18.07 5.36
 7 6 9 17.62 5.21
 7 -6 10 0.27 1.22
 7 6 10 -0.12 1.22
 7 -6 11 2.76 1.77
 7 6 11 -0.74 2.44
 7 6 -11 6.59 3.61
 7 6 12 5.67 3.48
 7 6 -12 7.27 4.03
 7 -6 12 6.53 2.47
 7 6 13 1.22 2.96
 7 6 14 9.65 4.32
 7 6 14 15.73 5.52
 7 6 15 0.69 2.26
 7 6 15 -0.3 2.43
 7 6 16 3.4 2.73
 7 6 16 6.47 3.38
 7 6 17 8.16 4.55
 7 6 17 15.76 5.82
 7 6 18 6.11 4
 7 6 19 -1.81 2.59
 7 6 20 -1.89 2.46
 -7 7 0 0.4 0.97
 7 7 0 0.1 1.12
 7 7 1 3.07 3.13
 -7 7 -1 0.72 0.69
 7 7 -1 1.5 2.51
 -7 7 1 0.74 1.32
 -7 7 2 55.1 6.61
 7 7 2 66.71 10.12
 7 7 -2 66.52 10.01
 -7 7 -2 49.78 7.32
 7 7 3 3.8 2.54
 7 7 -3 2.17 2.2
 -7 7 -3 5 2.67
 -7 7 3 6.44 2.23
 7 7 4 2.86 2.86
 7 7 -4 -0.79 1.83
 -7 7 4 2.08 1.3
 -7 7 -4 0.2 1.39
 7 7 -5 28.01 6.49
 7 7 5 15.36 4.8
 7 7 -6 21.59 5.92
 7 7 6 15.93 5.24
 7 -7 7 0.4 0.72
 7 7 7 3.56 1.72
 7 -7 8 12.29 3.61
 7 7 -8 12.13 4.3
 7 7 8 11.67 3.67
 7 -7 9 0.36 0.74
 7 7 -9 -1.39 1.49
 7 7 9 0.21 1.56
 7 -7 10 9.49 2.9
 7 7 -10 15.34 5.1
 7 7 10 13.96 5.06
 7 -7 11 1.89 1.41
 7 7 -11 -0.71 2
 7 7 11 1.05 1.97
 7 7 12 44.57 9.02
 7 7 -12 51.56 9.46
 7 7 13 6.98 3.5
 7 7 -13 8.64 4.56
 7 7 14 31.28 7.84
 7 7 -14 36.97 8.17
 7 7 15 2.98 3.14
 7 7 -15 0.68 1.53
 7 7 -16 90.85 12.9
 7 7 16 89.94 13.72
 7 7 16 75.57 11.95
 7 7 17 -0.72 1.87
 7 7 -17 1.58 1.57
 7 7 18 5.9 3.48
 7 7 -18 14.03 5.47
 7 7 -19 7.04 4.05
 7 7 -20 29.61 8.25
 7 8 0 4.04 2.56
 -7 8 0 0.05 0.77
 7 8 1 0.92 1.56
 7 8 -1 5.33 3.44
 -7 8 1 1.19 0.7
 -7 8 -1 4.83 1.8
 7 8 2 0.68 1.54
 7 8 -2 0.66 1.19
 -7 8 2 0.16 0.74
 -7 8 -2 -0.82 1.6
 7 8 3 16.64 5.45
 7 8 -3 6.8 3.42
 7 8 -4 14.66 5.04
 7 8 4 17.85 5.44
 7 8 -5 2.5 1.83
 7 8 5 8.53 3.65
 7 8 -6 2.13 2.75
 7 8 6 0.14 1.7
 7 8 -7 13.62 4.71
 7 -8 7 10.66 3.17
 7 8 7 9.82 4.22
 7 8 -8 1.04 1.01
 7 -8 8 -0.45 1.19
 7 8 8 1.33 1.74
 7 -8 9 -0.45 0.83
 7 8 -9 1.12 2.67
 7 8 9 -0.14 1.2
 7 -8 10 -0.51 1.52
 7 8 -10 2.28 1.48
 7 8 10 4.74 4.12
 7 8 -11 0.81 1.88
 7 8 11 0.73 1.98
 7 8 -12 0.53 1.6
 7 8 12 5.27 3.97
 7 8 13 8.03 3.86
 7 8 -13 4.74 2.86
 7 8 14 2.71 2.62
 7 8 -14 1.51 2.14
 7 8 15 -2.92 3.07
 7 8 -15 0.53 1.48
 7 8 16 1.55 2.37
 7 8 -16 2.38 2.42
 7 8 -17 5.92 3.35
 7 8 -18 0.99 1.32
 7 8 -19 7.01 4.18
 7 9 0 -0.72 2.4
 -7 9 1 8.9 3.21
 7 9 1 7.5 3.42
 7 9 2 19.26 5.61
 7 9 -2 27.08 6.73
 7 9 -3 20.41 6.01
 7 9 3 22.48 6.34
 7 9 -4 3.34 2.57
 7 9 4 5.24 3.04
 7 9 -5 34.66 7.93
 7 9 5 22.13 6.49
 7 9 -6 67.67 10.87
 7 9 6 67.12 11.11
 7 9 -7 -3.69 1.97
 7 -9 7 1.12 1.5
 7 9 7 1.66 1.72
 7 9 -8 3.62 3.25
 7 -9 8 -1.33 1.66
 7 9 8 -2.29 2.09
 7 9 -9 4.9 3.11
 7 9 9 5.84 3.14
 7 9 -10 45.86 8.98
 7 9 10 41.87 8.9
 7 9 -11 3.43 2.68
 7 9 11 13.97 5.21
 7 9 -12 1.55 1.75
 7 9 12 5.09 3.49
 7 9 -13 3.91 2.93
 7 9 13 4.6 3.26
 7 9 14 17.77 6.25
 7 9 -14 12.26 4.53
 7 9 15 12.22 4.86
 7 9 -15 9.92 4.35
 7 9 -16 13.41 4.83
 7 9 -17 0.21 1.28
 7 9 -18 7.84 3.91
 7 10 0 -3.42 3.14
 7 10 -1 3.07 2.78
 7 10 1 4.88 3.35
 7 10 -2 0.56 2.89
 7 10 2 1.67 1.63
 7 10 -3 -3.62 2.71
 7 10 3 -0.65 1.33
 7 10 -4 3.5 2.17
 7 10 4 3.09 2.69
 7 10 -5 -2.68 3.33
 7 10 5 -1.41 2.39
 7 10 -6 3.05 2.57
 7 10 6 8.24 3.95
 7 10 -7 6.66 2.86
 7 10 7 4.14 2.88
 7 10 -8 -1.42 1.76
 7 10 8 -1.18 1.8
 7 10 -9 -5.96 3.32
 7 10 9 -1.5 2.9
 7 10 -10 1.52 1.73
 7 10 10 3.78 3.52
 7 10 -11 0.66 1.23
 7 10 11 -1.65 2.85
 7 10 -12 -4.58 3.38
 7 10 12 1.62 2.32
 7 10 -13 -1.95 2.72
 7 10 13 0.85 0.95
 7 10 -14 -1.05 1.86
 7 10 -15 -0.63 1.63
 7 10 -16 4.9 3.53
 7 10 -17 0.01 1.53
 7 11 0 2.69 2.58
 7 11 1 96.87 13.74
 7 11 -1 127.86 15.42
 7 11 -2 3.64 3.83
 7 11 2 -0.19 2.05
 7 11 -3 25.47 6.84
 7 11 3 32.35 7.81
 7 11 -4 3.61 3.02
 7 11 4 1.98 2.23
 7 11 -5 31.84 7.71
 7 11 5 39.65 8.8
 7 11 -6 34.78 8.23
 7 11 6 32.94 8.19
 7 11 -7 9.32 4.46
 7 11 7 7.7 4.45
 7 11 -8 4 2.57
 7 11 8 -1.68 2.87
 7 11 -9 8.1 4.06
 7 11 9 10.4 4.89
 7 11 -10 22.96 6.49
 7 11 10 35.44 8.49
 7 11 -11 -0.16 1.1
 7 11 -12 3.52 2.12
 7 11 -13 3.42 3.09
 7 11 -14 5.22 2.92
 7 11 -15 -2.45 1.67
 7 12 0 -3.93 2.92
 7 12 1 3.07 2.96
 7 12 -1 2.66 2.02
 7 12 2 0.17 1.11
 7 12 -2 2.32 3.54
 7 12 3 9.63 5.02
 7 12 -3 0.32 1.2
 7 12 4 0.96 2
 7 12 -4 2.23 2.65
 7 12 -5 -1.59 2.43
 7 12 5 6.87 3.68
 7 12 -6 4.42 2.57
 7 12 6 0.51 1.62
 7 12 -7 2.65 1.33
 7 12 7 -2.18 2.13
 7 12 -8 6.67 3.25
 7 12 8 -0.17 1.83
 7 12 -9 2.12 2.96
 7 12 -10 -6.48 4.22
 7 12 -11 4.38 2.82
 7 12 -12 2.79 2.32
 7 12 -13 -3.02 4.05
 7 12 -14 -0.33 2.93
 7 13 0 1.44 1.73
 7 13 1 64.61 11.54
 7 13 -1 60.83 11.41
 7 13 2 3.2 3.74
 7 13 -2 -0.07 1.33
 7 13 3 9.84 5.42
 7 13 -3 4.72 3.98
 7 13 4 12.53 6.02
 7 13 -4 4.17 3.61
 7 13 -5 30.25 7.83
 7 13 -6 -1.2 2.55
 7 13 -7 -2.97 4.4
 7 13 -8 4.71 3.23
 7 13 -9 21.65 6.53
 7 13 -10 0.82 1.79
 7 13 -11 1.06 2.39
 7 13 -12 3.92 3.43
 7 14 0 8.75 4.87
 7 14 -1 7.68 4.74
 7 14 -2 -2.74 3.33
 7 14 -3 1.63 3.08
 7 14 -4 11.43 5.67
 7 14 -5 6.02 3.24
 7 14 -6 3.7 3.81
 7 14 -7 -2.86 2.28
 7 14 -8 0.93 1.69
 7 14 -9 0.45 1.78
 7 14 -10 -4.18 1.92
 8 0 0 38.96 7.52
 8 0 1 -0.24 1.33
 8 0 2 9.73 2.65
 8 0 2 10.53 3.38
 8 0 3 -0.06 0.78
 8 0 3 0.64 1.38
 8 0 4 31.81 6.94
 8 0 4 42.02 6.23
 8 0 5 -0.62 1.27
 8 0 5 0.07 0.69
 8 0 6 1.71 1.12
 8 0 6 -0.52 0.75
 8 0 7 -0.27 1.77
 8 0 7 -1.65 2.26
 8 0 8 10.15 4.18
 8 0 8 9.99 3.59
 8 0 9 -0.01 1.65
 8 0 9 -2.18 2.82
 8 0 10 0.95 1.65
 8 0 10 6.35 2.71
 8 0 11 -1.05 0.98
 8 0 11 -2.42 3.39
 8 0 12 12.08 4.16
 8 0 12 19.02 5.51
 8 0 13 0.39 2.2
 8 0 13 -0.64 2.05
 8 0 14 0.48 1.73
 8 0 14 0.35 1.89
 8 0 15 -3.07 3.66
 8 0 15 1.45 2.19
 8 0 16 17.3 5.5
 8 0 16 17.46 5.16
 8 0 17 0.02 0.94
 8 0 17 -11.26 4.68
 8 1 0 15.35 3.17
 8 1 0 9.5 3.79
 8 1 -1 72.37 10.54
 8 -1 1 72.15 10.18
 8 1 1 64.55 6.69
 8 1 1 73.15 10.34
 8 1 2 9.28 3.67
 8 1 2 5.23 2.2
 8 -1 2 5.24 3.1
 8 1 -2 4.58 2.85
 8 1 3 113.8 13.09
 8 -1 3 115.93 12.7
 8 1 3 101.79 9.37
 8 1 4 2.13 2.07
 8 -1 4 -2.22 1.9
 8 1 4 1.09 0.73
 8 -1 5 10.83 3.21
 8 1 5 10.74 3.94
 8 -1 5 13.24 4.51
 8 1 5 12.22 3.77
 8 1 6 1.07 1.41
 8 -1 6 2.11 1.92
 8 -1 6 0.15 1.51
 8 1 6 3.46 2.62
 8 1 7 105.68 12.54
 8 -1 7 107.37 12.05
 8 -1 7 89.68 9.97
 8 1 7 109.41 11.39
 8 1 8 16.37 4.76
 8 -1 8 18.8 5.26
 8 -1 8 16.37 4.11
 8 1 8 21.45 5.12
 8 1 9 0.06 1.55
 8 -1 9 0.35 0.83
 8 -1 9 0.93 0.89
 8 1 9 2.51 1.79
 8 1 10 3.22 2.4
 8 -1 10 5.24 2.14
 8 -1 11 40.67 7.4
 8 -1 11 38.34 7.5
 8 1 11 42.13 7.98
 8 1 11 40.38 7.8
 8 -1 12 -0.37 1.8
 8 1 12 -3.57 3.11
 8 1 12 1.18 1.54
 8 -1 13 17.21 5.08
 8 1 13 12.01 4.16
 8 -1 13 13.25 4.57
 8 1 13 26.98 6.99
 8 -1 14 6.11 3.71
 8 1 14 0.06 1.52
 8 -1 14 3.8 3.06
 8 1 14 -2.4 2.95
 8 -1 15 51.3 9.43
 8 1 15 42.21 8.12
 8 -1 15 49.21 8.23
 8 1 15 61.36 10.63
 8 -1 16 -1.01 2.3
 8 -1 16 0.99 1.44
 8 1 16 1.76 1.57
 8 -1 17 1.62 2.68
 8 1 17 0.52 1.08
 8 1 17 4.04 3.77
 8 1 18 3.44 2.74
 8 2 0 14.99 5.27
 8 2 0 9.23 2.35
 8 2 1 1.93 2.5
 8 2 -1 0.63 0.89
 8 2 -1 0.79 1.72
 8 2 1 -0.03 0.98
 8 2 2 -0.08 1.16
 8 2 -2 0.2 0.64
 8 2 2 -1.92 2.52
 8 2 -2 0.16 1.16
 8 -2 2 -1.64 2.23
 8 2 3 4.04 2.33
 8 2 3 1.1 1.36
 8 -2 3 5.14 2.93
 8 2 -3 1.03 1.26
 8 2 4 18.04 4.3
 8 2 4 19.65 5.3
 8 -2 4 27.95 6.2
 8 2 5 3.27 1.6
 8 2 5 5.04 3.51
 8 -2 5 5.53 2.91
 8 2 6 3.81 2.64
 8 2 6 2.56 1.98
 8 -2 6 1.76 2.43
 8 2 7 10.1 3.81
 8 2 7 2.91 1.48
 8 -2 7 12.59 4.09
 8 2 8 23.82 5.87
 8 -2 8 25.63 5.93
 8 2 8 20.19 5.39
 8 2 9 2.13 1.29
 8 -2 9 7.79 3.3
 8 2 9 6.8 3.1
 8 -2 10 -0.23 1
 8 2 10 -0.3 1.04
 8 2 10 2.62 2.33
 8 -2 11 9.15 3.81
 8 -2 11 11.06 4
 8 2 11 12.62 4.54
 8 2 11 10.19 4.17
 8 2 12 15.33 4.9
 8 -2 12 21.3 5.57
 8 2 12 21.63 6.13
 8 -2 12 14.32 4.19
 8 2 13 2.73 1.73
 8 -2 13 1.76 2.39
 8 2 13 3.16 3.04
 8 -2 13 0.71 1.45
 8 2 14 -1.41 2.2
 8 -2 14 0.96 2.5
 8 2 14 2.2 2.21
 8 -2 14 1.01 0.85
 8 2 15 15.52 5.57
 8 -2 15 7 3.42
 8 2 15 10.85 4.24
 8 -2 15 11.89 4.02
 8 2 16 1.97 1.26
 8 -2 16 6.2 3.1
 8 2 16 8.76 3.94
 8 -2 17 1.78 2.49
 8 2 17 0.82 0.96
 8 2 17 -1.08 1.8
 8 2 18 3.88 1.98
 8 2 19 -5.94 3.17
 8 3 0 35.45 5.13
 8 3 0 47.29 8.82
 8 3 -1 44.66 5.42
 8 3 1 42 5.9
 8 3 1 46.39 8.75
 8 3 -1 41.64 8.24
 8 3 -2 10.32 2.49
 8 3 2 15.2 4.88
 8 3 -2 6.4 3.66
 8 3 2 10.84 3.26
 8 -3 3 65.13 9.42
 8 3 3 64.15 7.85
 8 3 3 54.5 9.23
 8 3 -3 55.31 9.22
 8 3 -3 62.97 5.25
 8 3 4 43.39 8.41
 8 -3 4 43.03 7.67
 8 3 -4 41.06 8.26
 8 3 -4 28.38 2.92
 8 3 4 35.45 6.24
 8 3 5 2.45 2.16
 8 -3 5 2.58 1.74
 8 3 -5 2.22 2.64
 8 3 5 3.6 2.21
 8 -3 6 0.23 1.09
 8 3 6 -0.62 1.76
 8 3 7 33.79 7.16
 8 -3 7 28.88 6.08
 8 3 7 31.48 6.43
 8 3 8 84.3 10.6
 8 3 8 100.28 12.56
 8 -3 8 78.16 10.09
 8 -3 9 -0.85 0.9
 8 3 9 0.51 1.57
 8 3 9 3.04 2.87
 8 -3 10 18.74 4.99
 8 3 10 8.97 3.16
 8 3 10 8.14 3.44
 8 -3 11 12.14 4.11
 8 3 11 15.78 5.23
 8 3 11 16.07 5.36
 8 3 12 6.98 3.27
 8 3 12 5.7 3.16
 8 -3 12 6.99 3.03
 8 3 13 -2.2 2.69
 8 3 13 -2.83 2.46
 8 -3 13 -0.88 1.26
 8 3 14 5.55 2.94
 8 3 14 8.49 3.79
 8 -3 14 10.26 3.72
 8 3 15 4.56 3.14
 8 3 15 9.07 3.89
 8 3 16 -2.6 3.13
 8 3 16 0.69 1.61
 8 3 17 5.76 3.32
 8 3 17 6.97 3.93
 8 3 18 -0.13 1.47
 8 3 19 9.37 4.17
 8 4 0 122.56 10.01
 8 4 0 111.25 13.57
 8 4 1 5.23 3.18
 8 4 -1 8.71 3.91
 8 4 -1 8.96 2.81
 8 4 1 8.8 2.8
 8 4 2 2.71 1.99
 8 4 -2 1.06 1.12
 8 4 2 -0.89 1.11
 8 4 -2 -1.1 2.57
 8 4 3 16.84 4.33
 8 4 3 18.19 5.76
 8 4 -3 18.83 5.34
 8 4 -3 19.36 3.46
 8 4 -4 53.49 4.88
 8 4 4 58.26 8.13
 8 4 4 61.74 10.03
 8 4 -4 60.45 10.02
 8 -4 4 54.07 8.58
 8 4 5 1.96 3.01
 8 -4 5 0.57 0.86
 8 4 -5 0.53 1.82
 8 4 5 3.02 2.3
 8 4 6 22.23 6.6
 8 -4 6 11.17 3.6
 8 4 -6 18.17 5.67
 8 4 6 21.36 5.25
 8 4 7 10.58 4.12
 8 -4 7 12.7 4.42
 8 4 7 15.06 4.65
 8 4 -7 5.67 3.87
 8 4 8 13.06 4.73
 8 -4 8 14.78 4.14
 8 4 8 25.15 6.06
 8 4 -8 15.42 5.39
 8 -4 9 2.05 1.7
 8 4 9 0.52 1.53
 8 4 9 3.87 3.03
 8 -4 10 25 5.44
 8 4 10 27.22 6.49
 8 4 10 22.9 6.2
 8 -4 11 24.9 5.44
 8 4 11 35.83 7.8
 8 4 11 22.49 6.14
 8 4 12 1.31 1.64
 8 4 12 2.85 1.91
 8 -4 12 2 1.42
 8 4 13 25.6 6.67
 8 -4 13 16.98 4.64
 8 4 13 13.17 4.3
 8 4 14 2.24 1.18
 8 4 14 5.72 2.26
 8 4 15 10.08 4.22
 8 4 15 3.76 2.54
 8 4 16 -1.69 2.53
 8 4 16 2.01 1.76
 8 4 17 -1.29 2.07
 8 4 18 -4.23 4.18
 8 4 19 7.16 4.1
 8 5 0 37.04 8.03
 8 5 1 19.66 5.66
 8 5 -1 12.13 4.68
 8 5 2 1.02 1.25
 8 5 -2 1.69 2.73
 8 5 3 13.61 4.58
 8 5 -3 15 5.4
 8 5 4 53.2 9.62
 8 5 -4 50.51 9.33
 8 -5 4 58.42 8.82
 8 5 5 -1.58 2.7
 8 5 5 0.5 1.04
 8 5 -5 -1.33 2.41
 8 -5 5 0.07 1.2
 8 5 6 6.47 3.3
 8 5 6 1.71 1.76
 8 -5 6 3.21 2.31
 8 5 -6 1.61 1.96
 8 5 7 0.89 1.7
 8 -5 7 -1.08 2.31
 8 5 7 -0.07 2.33
 8 5 -7 4.45 3.96
 8 5 8 37.82 7.41
 8 -5 8 33.64 6.47
 8 5 -8 35.14 7.89
 8 5 8 35.44 7.73
 8 -5 9 0.31 1.87
 8 5 9 4.04 2.58
 8 5 -9 4.35 3.42
 8 5 9 0.35 1.29
 8 -5 10 21.12 5.08
 8 5 10 25.51 6.49
 8 5 -10 24.12 6.84
 8 5 10 25.87 6.97
 8 5 11 1.03 1.72
 8 -5 11 -0.35 0.8
 8 5 11 2.6 2.08
 8 5 -11 -0.85 2.71
 8 -5 12 20.35 4.79
 8 5 12 24.42 6.91
 8 5 12 32.12 7.85
 8 5 13 3.38 1.85
 8 5 13 1.46 1.64
 8 5 14 46.12 9.22
 8 5 14 60.44 10.33
 8 5 15 -2.31 2.97
 8 5 15 3.1 1.65
 8 5 16 0.54 2.82
 8 5 16 -2.21 2.6
 8 5 17 2.67 2.45
 8 5 18 4.37 3.01
 8 6 0 7.81 3.68
 8 6 1 20.49 6.02
 8 6 -1 17.64 5.72
 8 6 2 3.77 2.86
 8 6 -2 4.72 2.84
 8 6 3 47.36 9.09
 8 6 -3 70.14 11.27
 8 6 4 13.62 4.95
 8 6 -4 16.34 5.38
 8 6 5 13.01 4.5
 8 6 -5 11.61 4.53
 8 -6 5 14.94 4.34
 8 6 6 0.44 2.16
 8 6 -6 -1.02 1.38
 8 -6 6 2.84 1.98
 8 -6 7 35.61 6.34
 8 6 -7 33.87 7.98
 8 6 7 36.17 8.21
 8 -6 8 10.16 3.71
 8 6 -8 13.26 4.96
 8 6 8 13.89 4.69
 8 -6 9 10.14 3.46
 8 6 -9 15.62 5.36
 8 6 9 22.66 6.52
 8 -6 10 5.6 2.34
 8 6 -10 14.55 5.19
 8 6 10 8.66 4.66
 8 6 10 9.4 4.07
 8 -6 11 5.86 2.23
 8 6 11 6.69 2.9
 8 6 -11 4.68 2.86
 8 6 11 10.23 4.05
 8 6 12 -0.24 2.29
 8 6 12 4.34 3.87
 8 6 -12 -1.17 1.75
 8 6 13 3.31 1.24
 8 6 13 6.84 3.56
 8 6 -13 -1.27 1.12
 8 6 14 8.76 4.63
 8 6 14 6.17 4.16
 8 6 -14 -1.03 1.74
 8 6 15 0.95 2.37
 8 6 -15 -0.91 2.15
 8 6 16 1.03 2.01
 8 6 -16 0.34 1.62
 8 7 0 14.55 4.87
 8 7 1 4.39 3.33
 8 7 -1 -1.57 2.91
 8 7 2 0.4 1.31
 8 7 -2 3.36 3
 8 7 3 -7.47 3.69
 8 7 -3 2.85 2.43
 8 7 4 35.44 7.97
 8 7 -4 47.26 9.3
 8 7 5 3.6 2.84
 8 7 -5 0.08 1.3
 8 7 -6 2.77 3.34
 8 -7 6 2.09 1.87
 8 7 6 1.33 1.89
 8 -7 7 0.06 1.09
 8 7 7 1.37 1.68
 8 -7 8 45.46 7.39
 8 7 -8 49.79 9.7
 8 7 8 52.12 10.1
 8 -7 9 20.18 4.76
 8 7 -9 19.99 6.61
 8 7 9 22.64 6.49
 8 7 -10 8.62 4.69
 8 7 10 4 3.63
 8 7 -11 -3.94 3.73
 8 7 11 -3.25 3.49
 8 7 -12 13.2 5.38
 8 7 12 11.75 5.16
 8 7 13 -3.62 3.45
 8 7 13 3.47 2.89
 8 7 -13 1.74 1.92
 8 7 14 21.96 6.69
 8 7 14 27.02 7.72
 8 7 -14 22.56 7.33
 8 7 -15 2.02 2.65
 8 7 15 10.33 4.55
 8 8 0 6.98 3.61
 8 8 1 4.59 2.19
 8 8 -1 7.85 4.03
 8 8 2 2.07 2.31
 8 8 -2 -1.04 3.11
 8 8 3 15.08 5.69
 8 8 -3 18.14 6.05
 8 8 -4 5.45 3.01
 8 8 4 -0.7 2.62
 8 8 -5 0.98 2.14
 8 8 5 2.06 2.97
 8 -8 6 1.21 1.67
 8 8 6 -1.8 3.03
 8 8 -7 19.81 6.07
 8 -8 7 24.1 5.38
 8 8 7 35.05 8.56
 8 8 -8 2.03 1.29
 8 -8 8 -0.1 1.05
 8 8 -9 -1.21 2.31
 8 8 9 0.34 1.2
 8 8 -10 3.22 2.28
 8 8 10 1.26 1.76
 8 8 -11 6.51 4.24
 8 8 11 7.89 4.4
 8 8 -12 -0.97 2.92
 8 8 12 5.45 3.98
 8 8 -13 0.23 2.78
 8 8 -14 -2.62 3.72
 8 9 0 41.21 8.76
 8 9 1 -0.54 1.78
 8 9 -1 -2.87 4.29
 8 9 2 -1.3 3.18
 8 9 -2 0.01 1.57
 8 9 -3 9.16 4.17
 8 9 3 8.62 3.55
 8 9 -4 49.12 9.68
 8 9 4 49.49 9.68
 8 9 -5 6.07 3.53
 8 9 5 -0.06 1.29
 8 9 -6 -0.55 1.16
 8 -9 6 1.67 1.21
 8 9 6 1.27 2.06
 8 9 -7 20.53 6.28
 8 9 7 22.24 6.63
 8 9 -8 33.72 8.03
 8 9 8 28.34 7.93
 8 9 -9 5.61 3.87
 8 9 9 3.63 3.38
 8 9 -10 -0.28 1.92
 8 9 10 -1.06 1.25
 8 9 -11 4.7 3.31
 8 9 -12 4.69 2.85
 8 9 -13 3.92 3.07
 8 10 0 5.87 3.73
 8 10 -1 6.07 3.67
 8 10 1 12.52 5.25
 8 10 -2 -0.84 1.72
 8 10 2 -2.75 2.76
 8 10 -3 -2.95 3.6
 8 10 3 0.56 1.87
 8 10 -4 0.79 1.4
 8 10 4 1.85 2.38
 8 10 -5 -3.28 3.18
 8 10 5 9.91 5.03
 8 10 -6 2.08 3.1
 8 10 6 2.88 3.32
 8 10 -7 1.17 2.3
 8 10 7 -1.39 1.76
 8 10 -8 3.45 3.42
 8 10 -9 -0.94 1.2
 8 10 -10 -1.81 3.36
 8 10 -11 -3 3.2
 8 10 -12 5.41 1.32
 8 11 0 4.45 2.49
 8 11 1 21.69 6.99
 8 11 -1 24.81 7.63
 8 11 -2 8.09 4.66
 8 11 2 7.96 3.6
 8 11 -3 18.35 6.09
 8 11 3 22.63 7.16
 8 11 -4 22.65 6.97
 8 11 -5 10.36 4.29
 8 11 -6 3.24 2.29
 8 11 -7 -2.68 3.52
 8 11 -8 3.47 3.25
 8 11 -9 2.21 2.42
 9 0 0 -0.11 1.07
 9 0 1 1.21 1.47
 9 0 -1 3.47 2.63
 9 0 2 74.02 11.33
 9 0 -2 62.65 10.63
 9 0 3 2.76 2.44
 9 0 4 0.95 0.97
 9 0 5 -0.01 0.89
 9 0 5 1.09 1.24
 9 0 6 98.98 12.93
 9 0 6 88.06 9.91
 9 0 7 -0.29 1.94
 9 0 7 0.42 1.18
 9 0 8 3.35 2.43
 9 0 8 1.68 1.31
 9 0 9 1.96 2.05
 9 0 9 0.71 1
 9 0 10 22.31 5.96
 9 0 10 17.4 4.88
 9 0 11 -1.31 2.46
 9 0 11 -2.42 3.38
 9 0 12 5.14 1.85
 9 0 12 21.33 6.03
 9 0 13 -2.16 1.86
 9 0 13 1.18 1.11
 9 0 14 -0.65 1.8
 9 0 14 3.45 2.26
 9 0 15 0.58 1.53
 9 0 15 1.21 2.62
 9 1 0 2.46 1.53
 9 -1 0 -0.44 1.11
 9 1 1 8.99 3.56
 9 1 -1 1.25 1.18
 9 -1 1 9.87 4.14
 9 -1 -1 9.23 4.28
 9 1 2 0.12 0.73
 9 1 2 -1.26 2.16
 9 -1 2 1.37 2.36
 9 1 -2 2.27 2.6
 9 1 3 9.65 3.01
 9 1 3 18.78 5.64
 9 -1 3 13.79 5.13
 9 1 -3 12.35 5.27
 9 1 4 -1.26 2.26
 9 1 4 3.72 2.03
 9 -1 4 1.75 1.9
 9 1 -4 1.88 2.31
 9 1 5 28.48 6.86
 9 -1 5 19.96 5.63
 9 1 5 27.52 5.52
 9 1 6 -1.01 2.2
 9 -1 6 0.99 2.06
 9 1 6 0.75 0.79
 9 1 7 2.72 2.96
 9 -1 7 0.66 1.49
 9 1 7 -0.54 1.81
 9 1 8 0.46 1.84
 9 -1 8 -0.66 1.23
 9 1 8 1.23 1.24
 9 1 9 6.5 3.53
 9 -1 9 5.01 3.41
 9 1 9 5.06 2.2
 9 1 10 1.96 1.68
 9 -1 10 6.39 3.2
 9 -1 10 6.32 2.97
 9 1 10 6.4 3.24
 9 -1 11 2.99 0.98
 9 -1 11 4.66 3.13
 9 1 11 6.08 2.92
 9 1 11 1.6 1.11
 9 -1 12 6.99 3.5
 9 1 12 4.88 2.6
 9 1 12 0.49 1.85
 9 -1 12 1.29 1.15
 9 -1 13 0.33 1.85
 9 1 13 -0.39 1.22
 9 1 13 0.8 1.03
 9 -1 13 0.64 1.78
 9 -1 14 1.61 1.92
 9 1 14 2.03 1.84
 9 1 14 5.81 3.5
 9 -1 14 3.53 3.06
 9 -1 15 11.07 4.64
 9 1 15 5.98 3.74
 9 1 15 10.18 4.14
 9 1 16 -0.21 1.65
 9 2 0 5.33 3.41
 9 -2 0 0.12 2.14
 9 2 1 24.16 6.96
 9 2 -1 22.83 6.4
 9 -2 1 17.16 5.01
 9 2 2 23.52 6.25
 9 2 2 29.44 5.03
 9 2 -2 27.96 7.18
 9 -2 2 30.82 7.21
 9 2 3 5.62 3.79
 9 -2 3 1.12 2.5
 9 2 3 0.65 0.58
 9 2 -3 1.14 1.81
 9 2 4 6.1 3.95
 9 -2 4 5.74 3.12
 9 2 -4 7.03 3.83
 9 2 4 6.61 2.73
 9 2 5 15.13 5.08
 9 -2 5 12.34 4.47
 9 2 -5 12.48 4.8
 9 2 5 12.05 3.76
 9 2 6 35.41 7.86
 9 -2 6 40.26 7.97
 9 2 6 42.38 7.23
 9 2 7 -2.26 3.24
 9 -2 7 3.3 2.34
 9 2 7 1.22 0.87
 9 2 8 18.11 5.78
 9 -2 8 23.23 5.96
 9 2 8 26.96 6.22
 9 2 9 -1.34 1.49
 9 -2 9 2.86 2.37
 9 2 9 1.51 2.47
 9 -2 10 12.95 4.56
 9 2 10 13.84 4.61
 9 2 10 20.56 5.99
 9 2 11 -1.17 2.02
 9 2 11 -0.98 2.57
 9 2 12 15.76 5.41
 9 2 12 17.48 5.97
 9 -2 12 12.15 4.44
 9 2 13 4.23 3.27
 9 2 13 4.18 2.96
 9 -2 13 -2.64 2.65
 9 2 14 9.83 4.3
 9 2 14 10.78 4.67
 9 2 15 4.85 3.19
 9 2 15 3.44 1.82
 9 2 16 15.36 5.21
 9 3 0 -1.17 1.54
 9 3 1 13.5 5
 9 3 -1 12.46 4.97
 9 -3 1 16.41 5.01
 9 3 2 4.03 3.23
 9 3 -2 10.29 4.77
 9 -3 2 6.23 3.33
 9 3 2 3.99 2.18
 9 3 3 13.4 3.82
 9 3 3 23.37 6.52
 9 3 -3 17.01 5.82
 9 -3 3 19.43 5.74
 9 3 4 7.56 3.27
 9 3 4 8.62 3.81
 9 -3 4 5.68 3.32
 9 3 -4 5.82 4.04
 9 3 5 1.98 1.83
 9 3 5 0.71 1.67
 9 -3 5 0.68 0.96
 9 3 -5 1.28 1.06
 9 3 6 3.54 1.44
 9 -3 6 0.96 1.87
 9 3 7 2.9 2.37
 9 3 7 2.74 1.84
 9 -3 7 4.04 2.14
 9 3 -7 3.72 1.95
 9 3 8 2.92 2.56
 9 3 8 4.79 2.83
 9 -3 8 2.11 2.44
 9 3 -8 6.81 4.27
 9 -3 9 -0.88 1.86
 9 3 9 1.43 1.98
 9 3 9 -0.82 1.89
 9 -3 10 15.19 4.95
 9 3 10 8.03 3.21
 9 3 10 11.42 4.5
 9 -3 11 3.72 2.44
 9 3 11 4.91 3.29
 9 3 12 6.54 3.41
 9 3 12 8.37 4.02
 9 -3 12 9.69 3.99
 9 3 13 -1.24 2.97
 9 3 13 -3.28 2.26
 9 3 14 5.45 3.29
 9 3 14 2.74 2.82
 9 3 15 -1.15 3.05
 9 3 15 -2.82 2.52
 9 3 16 0.85 2.22
 9 4 0 6.83 4.22
 9 4 1 52.74 10.02
 9 4 -1 31.18 8.05
 9 4 2 48.6 9.57
 9 4 -2 62.14 11.14
 9 4 2 37.48 6.25
 9 -4 2 53.24 9.36
 9 4 3 2.13 1.9
 9 4 -3 12.06 4.93
 9 4 3 5.91 2.77
 9 -4 3 4.59 3.03
 9 4 4 6.39 4.55
 9 4 -4 8.61 4.15
 9 4 4 4.52 2.5
 9 -4 4 1.94 2.09
 9 4 5 23.47 6.46
 9 -4 5 21.97 5.82
 9 4 -5 36.48 8.61
 9 4 5 23.36 5.51
 9 4 6 11.5 4.54
 9 -4 6 13.19 4.16
 9 4 -6 17.28 5.76
 9 4 6 13.39 4.51
 9 4 7 -0.17 1.37
 9 -4 7 -0.74 2.47
 9 4 7 0.14 1.61
 9 4 -7 -0.65 1.72
 9 4 8 -1.46 2.98
 9 -4 8 1.08 1.45
 9 4 8 0.35 1.34
 9 4 -8 3.28 2.67
 9 -4 9 32.95 6.89
 9 4 9 31.16 7.13
 9 4 -9 36.5 9.02
 9 4 9 40.46 9.01
 9 -4 10 11.09 4.35
 9 4 10 7.62 3.54
 9 4 -10 10.51 5.73
 9 4 10 16.69 5.93
 9 -4 11 1.35 2.24
 9 4 11 -3.84 3.72
 9 4 11 -2.3 2.3
 9 4 12 2.33 2.43
 9 4 12 1.71 1.14
 9 4 13 12.72 4.69
 9 4 13 10.32 4.48
 9 4 14 7.41 3.8
 9 4 14 8.27 3.52
 9 4 15 1.33 1.8
 9 5 0 -3.18 2.6
 9 5 1 7.45 3.54
 9 5 -1 11.3 4.44
 9 5 2 22.86 6.89
 9 5 2 16.61 4.35
 9 5 -2 25.7 8.04
 9 5 3 5.02 3.38
 9 5 3 4.95 2.78
 9 5 -3 0.28 1.6
 9 -5 3 1.22 2.75
 9 5 4 -1.14 2.67
 9 5 4 0.11 2.22
 9 5 -4 -1.11 2.78
 9 -5 4 -1.07 1.88
 9 5 5 2.14 2.86
 9 5 5 -2.72 2.38
 9 -5 5 -1.96 2.19
 9 5 6 4.6 2.98
 9 5 6 10.67 3.98
 9 -5 6 6.99 3.06
 9 5 -6 8.47 4.19
 9 5 7 -3.85 2.88
 9 5 7 3.45 2.33
 9 -5 7 1.54 1.9
 9 5 -7 2.53 1.61
 9 5 8 5.17 3.23
 9 -5 8 -3.15 2.88
 9 5 -8 6.03 4.41
 9 5 8 4.77 2.91
 9 5 9 0.78 0.99
 9 -5 9 5.48 2.9
 9 5 -9 2.07 3.4
 9 5 9 2.16 2.64
 9 5 10 -0.04 1.84
 9 -5 10 2.99 2.26
 9 5 -10 5.74 3.36
 9 5 10 5.23 3.31
 9 5 11 4.41 3.32
 9 5 11 4.4 3.16
 9 5 12 26.58 7.24
 9 5 12 19.37 6.21
 9 5 13 1.94 2.71
 9 5 14 -4.62 3.44
 9 6 0 -2.26 1.56
 9 6 1 31.59 7.81
 9 6 -1 26.32 7.13
 9 6 -2 2.57 1.57
 9 6 2 2.04 1.87
 9 6 3 34.8 8.45
 9 6 -3 41.31 9.55
 9 6 3 28.83 5.93
 9 6 4 2.26 2.47
 9 6 -4 4.81 3.2
 9 -6 4 1.97 2.13
 9 6 4 1.5 2.08
 9 6 5 39.67 8.85
 9 6 -5 31.65 7.96
 9 6 5 35.28 7
 9 -6 5 25.34 6.36
 9 6 6 7.18 4.25
 9 6 6 4.98 3.37
 9 6 -6 4.76 3.42
 9 -6 6 3.98 2.3
 9 6 7 9.49 4.03
 9 -6 7 9.34 3.65
 9 6 -7 6.53 3.58
 9 6 7 11.62 5.01
 9 6 8 2.78 3.05
 9 -6 8 0.9 1.05
 9 6 -8 5.28 3.93
 9 6 8 0.83 1.87
 9 -6 9 43.69 7.83
 9 6 -9 33.74 8.77
 9 6 9 38.13 8.9
 9 6 9 44.47 8.97
 9 6 10 -1.54 2.38
 9 6 10 3.84 3.46
 9 6 11 1.02 2.09
 9 6 12 2.78 2.79
 9 6 13 11.21 4.39
 9 7 0 2.36 1.87
 9 7 1 3.38 2.58
 9 7 -1 13.33 5.75
 9 7 2 0.78 1.54
 9 7 -2 13.1 5.31
 9 7 3 4.69 3.77
 9 7 -3 0.18 1.32
 9 7 4 0.24 2.87
 9 7 -4 -0.2 1.27
 9 -7 4 0.49 1.39
 9 7 5 -3.17 3.56
 9 7 -5 0.14 2.73
 9 -7 5 -1.84 2.53
 9 7 -6 20.96 6.7
 9 -7 6 16 5
 9 7 6 20.35 6.5
 9 7 -7 2.04 2.73
 9 -7 7 5.01 2.66
 9 7 7 4 2.6
 9 7 7 7 4.01
 9 7 8 4.69 2.39
 9 7 9 2.34 1.26
 9 7 10 -0.48 2.35
 9 7 11 4.41 3.67
 9 7 12 3.96 2.68
 9 8 0 -0.25 1.61
 9 8 1 5.69 3.52
 9 8 -1 1.38 3.51
 9 8 2 24.52 7.67
 9 8 -2 23.88 7.31
 9 8 3 13.64 5.18
 9 8 -3 23.57 7.36
 9 8 -4 -1.21 1.77
 9 -8 5 10.91 4.41
 9 -8 6 8.29 3.65
 9 8 10 5.41 3.25
 9 8 11 4.45 3.56
 10 0 0 120.13 15.56
 10 0 1 -0.09 1.43
 10 0 -1 1.33 2.38
 10 0 2 -1.73 1.51
 10 0 -2 0.8 1.61
 10 0 3 7.39 4.18
 10 0 -3 12.66 6.16
 10 0 4 69.43 11.64
 10 0 -4 81.96 13.33
 10 0 5 -1.45 1.48
 10 0 6 9.14 4.59
 10 0 7 5.04 3.13
 10 0 8 -4.06 3.26
 10 0 9 0.62 1.29
 10 0 10 14.96 5.21
 10 0 11 -4.74 3.63
 10 0 11 -0.35 1.65
 10 0 12 1.78 2.46
 10 0 12 1.65 1.95
 10 1 0 -0.82 2.39
 10 -1 0 -1.42 2.85
 10 1 1 -1.91 1.05
 10 1 -1 -0.18 1.45
 10 -1 1 -1.03 2.44
 10 -1 -1 0.13 1.23
 10 1 2 1.55 1.46
 10 -1 2 -2.15 3.02
 10 1 -2 1.54 2.87
 10 -1 -2 -2.47 2.68
 10 1 3 4.65 3.96
 10 -1 3 -2.88 2.32
 10 1 -3 -0.51 2.2
 10 -1 -3 1.58 1.36
 10 1 4 -5.48 2.13
 10 -1 4 1.05 2.5
 10 1 5 -0.43 2.17
 10 -1 5 1.19 0.97
 10 1 6 0.03 0.96
 10 -1 6 -0.1 1.93
 10 1 7 5.09 3.19
 10 -1 7 1.03 1.77
 10 1 8 -1.54 3.2
 10 -1 8 -2.26 2.97
 10 1 9 -2.3 2.65
 10 -1 9 -0.43 1.93
 10 -1 10 -0.01 2.3
 10 1 10 0.14 1.48
 10 1 10 3.35 3.27
 10 1 11 7.95 3.5
 10 1 11 8.79 4.01
 10 -1 11 2.89 2.15
 10 1 12 -1.78 2.08
 10 1 12 1.03 1.18
 10 -1 12 -0.12 1.7
 10 2 0 35.82 8.75
 10 -2 0 35.29 8.46
 10 2 1 17.66 6.03
 10 2 -1 7.38 3.78
 10 -2 1 15.06 5.74
 10 -2 -1 9.8 3.96
 10 2 2 1.53 1.92
 10 -2 2 5.63 3.29
 10 -2 -2 1.39 1.72
 10 2 3 0.75 1.93
 10 -2 3 -9.01 4.19
 10 2 4 32.07 7.95
 10 -2 4 21.69 6.53
 10 2 5 7.9 3.16
 10 -2 5 6.62 3.05
 10 2 6 19.75 6.61
 10 -2 6 17.37 5.69
 10 2 7 -2.92 4.01
 10 -2 7 1.26 1.12
 10 2 8 9.7 4.45
 10 -2 8 11.19 4.68
 10 2 9 -5.8 2.94
 10 -2 9 -1.24 2.8
 10 -2 10 28.65 7.06
 10 2 10 27.74 6.74
 10 2 10 25.62 7.44
 10 -2 11 4.81 2.64
 10 2 11 -1.19 2.63
 10 2 12 3.52 3.64
 10 3 0 0.54 1.13
 10 -3 0 11.57 5.12
 10 3 1 6.02 3.24
 10 -3 1 1.43 3.18
 10 3 2 -3.96 3.6
 10 -3 2 0.85 0.9
 10 3 3 0.82 1.28
 10 -3 3 -1 1.93
 10 3 4 -3.3 2.75
 10 -3 4 -0.32 1.58
 10 3 5 7.86 4.23
 10 -3 5 6.88 3.27
 10 3 6 5.81 3.93
 10 -3 6 2.73 2.05
 10 -3 7 -5.25 3.14
 10 -3 8 -0.05 1.72
 10 -3 9 -4.24 3.11
 10 -3 10 -3.24 2.46
 10 3 10 -0.1 1.51
 10 3 11 2.54 2.85
 10 -4 0 5.28 3.53
 10 -4 1 6.21 2.95
 10 -4 2 2.22 2.99
 10 -4 3 6.47 3.56
 10 -4 4 3.36 1.88
 10 -4 5 5.43 2.32
 10 -4 6 5.3 2.82
 10 -4 7 10.19 4.24
 10 -4 8 19.82 6.07
 10 -4 9 5.62 3.36
 10 -5 1 5.51 3.54
 10 -5 2 -4.86 2.88
 10 -5 3 -2.02 2.26
 10 -5 4 -1.99 2.12
 10 -5 5 10.83 3.89
 10 -5 6 1.36 2.99
 10 -5 7 2.59 2.07
 10 -6 2 -1.1 3.05
 10 -6 3 30.4 7.45
 10 -6 4 1.77 1.67
 10 -6 5 1.17 1.98
 10 -6 6 2.75 2.72
 10 -7 3 0.92 2.14
 10 -7 4 6.02 3.66
 10 -7 5 -2.32 2.26
 10 -8 3 8.73 4.12

_iucr_refine_instructions_details
;
TITL gy-3_auto_a.res in Pbca
REM Old TITL gy-3_auto_a.res in Pca2(1)
REM SHELXT solution in Pbca: R1 0.182, Rweak 0.007, Alpha 0.019
REM <I/s> 0.616 for 377 systematic absences, Orientation a'=b, b'=a, c'=-c
REM Formula found by SHELXT: C15 N S
CELL 0.71073 8.0527 14.7485 21.188 90 90 90
ZERR 8 0.0006 0.0011 0.0014 0 0 0
LATT 1
SYMM 0.5-X,-Y,0.5+Z
SYMM -X,0.5+Y,0.5-Z
SYMM 0.5+X,0.5-Y,-Z
SFAC C H N S
UNIT 120 120 8 8
 
L.S. 10
PLAN  10
SIZE 0.1 0.1 0.1
TEMP 20
CONF
BOND $H
HTAB
BOND
list 4
MORE -1
fmap 2
acta
REM <olex2.extras>
REM <HklSrc "%.\\GY-3_auto.hkl">
REM </olex2.extras>
 
WGHT    0.049100    0.971300
FVAR       0.46092
S1    4    0.853916    0.461934    0.614242    11.00000    0.03745    0.08111 =
         0.06626    0.01010    0.00037    0.00420
N1    3    0.495255    0.500445    0.644294    11.00000    0.04889    0.04437 =
         0.03755   -0.00053    0.00545    0.00681
C1    1    0.274420    0.614720    0.572020    11.00000    0.06269    0.06085 =
         0.07971    0.00666   -0.00563    0.01980
AFIX 137
H1A   2    0.232343    0.557112    0.585774    11.00000   -1.50000
H1B   2    0.215087    0.633949    0.535072    11.00000   -1.50000
H1C   2    0.259870    0.658651    0.604993    11.00000   -1.50000
AFIX   0
C2    1    0.455255    0.606062    0.556773    11.00000    0.05964    0.03982 =
         0.04724   -0.00427   -0.00590    0.00302
C3    1    0.524094    0.655170    0.507110    11.00000    0.08407    0.04468 =
         0.04916    0.00234   -0.01082    0.00189
AFIX  43
H3    2    0.457881    0.695886    0.484973    11.00000   -1.20000
AFIX   0
C4    1    0.687364    0.644845    0.490103    11.00000    0.08786    0.05773 =
         0.04629    0.00363    0.00491   -0.01616
AFIX  43
H4    2    0.730382    0.678654    0.456855    11.00000   -1.20000
AFIX   0
C5    1    0.787873    0.584860    0.521868    11.00000    0.05898    0.06571 =
         0.05169   -0.00175    0.00630   -0.01104
AFIX  43
H5    2    0.897692    0.576788    0.509500    11.00000   -1.20000
AFIX   0
C6    1    0.724172    0.536537    0.572458    11.00000    0.04296    0.05312 =
         0.04324    0.00012    0.00132   -0.00453
C7    1    0.559111    0.547764    0.590996    11.00000    0.04842    0.04140 =
         0.03810   -0.00357    0.00125   -0.00166
C8    1    0.544599    0.408766    0.652622    11.00000    0.04587    0.04532 =
         0.03206    0.00024   -0.00247    0.00363
C9    1    0.706703    0.381089    0.638687    11.00000    0.04558    0.05398 =
         0.04081   -0.00233   -0.00473    0.00730
C10   1    0.752389    0.290951    0.645619    11.00000    0.06469    0.06288 =
         0.05564   -0.00138   -0.00357    0.02177
AFIX  43
H10   2    0.858599    0.272169    0.634383    11.00000   -1.20000
AFIX   0
C11   1    0.640503    0.229808    0.669057    11.00000    0.08823    0.04846 =
         0.06297   -0.00120   -0.01093    0.01569
AFIX  43
H11   2    0.671995    0.169756    0.675056    11.00000   -1.20000
AFIX   0
C12   1    0.482180    0.256663    0.683740    11.00000    0.07788    0.05178 =
         0.05009    0.00548   -0.01159   -0.00708
AFIX  43
H12   2    0.408240    0.214358    0.700164    11.00000   -1.20000
AFIX   0
C13   1    0.429359    0.345110    0.674773    11.00000    0.05174    0.05549 =
         0.03706    0.00443   -0.00530    0.00015
C14   1    0.252414    0.370772    0.686900    11.00000    0.05495    0.07413 =
         0.06192    0.01668    0.00612   -0.00658
AFIX 137
H14A  2    0.244317    0.400843    0.726966    11.00000   -1.50000
H14B  2    0.184808    0.317163    0.687343    11.00000   -1.50000
H14C  2    0.214607    0.410772    0.654171    11.00000   -1.50000
AFIX   0
C15   1    0.475987    0.553683    0.701438    11.00000    0.09382    0.06179 =
         0.05199   -0.00995    0.01858    0.00358
AFIX 137
H15A  2    0.425312    0.517102    0.733587    11.00000   -1.50000
H15B  2    0.406920    0.605294    0.692882    11.00000   -1.50000
H15C  2    0.582987    0.573867    0.715643    11.00000   -1.50000
AFIX   0
HKLF 4
 
REM  gy-3_auto_a.res in Pbca
REM R1 =  0.0554 for    1880 Fo > 4sig(Fo)  and  0.0968 for all    3044 data
REM    157 parameters refined using      0 restraints
 
END  
     
WGHT      0.0491      0.9740 

REM Instructions for potential hydrogen bonds

REM No hydrogen bonds found for HTAB generation

REM Highest difference peak  0.207,  deepest hole -0.238,  1-sigma level  0.045
Q1    1   0.5237  0.5224  0.6213  11.00000  0.05    0.21
Q2    1   0.2322  0.5833  0.6107  11.00000  0.05    0.19
Q3    1   0.4786  0.6175  0.6931  11.00000  0.05    0.18
Q4    1   0.5164  0.5235  0.7395  11.00000  0.05    0.18
Q5    1   0.4590  0.3067  0.6994  11.00000  0.05    0.17
Q6    1   0.7858  0.5037  0.5883  11.00000  0.05    0.17
Q7    1   0.6417  0.4006  0.6507  11.00000  0.05    0.16
Q8    1   0.3061  0.5525  0.7078  11.00000  0.05    0.16
Q9    1   0.4255  0.4651  0.6248  11.00000  0.05    0.15
Q10   1   0.6510  0.3987  0.6123  11.00000  0.05    0.15

  REM The information below was added by Olex2.
  REM
  REM R1 = 0.0554 for 1880 Fo > 4sig(Fo) and 0.0968 for all 9802 data
  REM n/a parameters refined using n/a restraints
  REM Highest difference peak 0.21, deepest hole -0.24
  REM Mean Shift 0, Max Shift 0.000.

  REM +++ Tabular Listing of Refinement Information +++
  REM R1_all = 0.0968
  REM R1_gt = 0.0554
  REM wR_ref = 0.1461
  REM GOOF = 1.020
  REM Shift_max = 0.000
  REM Shift_mean = 0
  REM Reflections_all = 9802
  REM Reflections_gt = 1880
  REM Parameters = n/a
  REM Hole = -0.24
  REM Peak = 0.21
  REM Flack = n/a

  
;
_olex2_submission_special_instructions  'No special instructions were received'
_oxdiff_exptl_absorpt_empirical_details
;
Empirical correction (ABSPACK) includes:
- Absorption correction using spherical harmonics
- Frame scaling
- Detector area scaling
;
_oxdiff_exptl_absorpt_empirical_full_max  1.100
_oxdiff_exptl_absorpt_empirical_full_min  0.904
